# Supplementary material for: Molecular Basis for the Involvement of Mammalian Serum Albumin in the AGE/RAGE Axis: A Comprehensive Computational Study
Source: Int J Mol Sci. 2024 Mar 11;25(6):3204. doi: 10.3390/ijms25063204 (PMC10970403; doi:10.3390/ijms25063204)
Supplement: Supplementary file 1 [file ijms-25-03204-s001.zip]

Archive with 24 entries (24 files):
- File S1.pdf
- File S2/HSA-CML137-RAGE-docking-minimized.pdb
- File S2/HSA-CML233-RAGE-docking-minimized.pdb
- File S2/HSA-CML262-RAGE-docking-minimized.pdb
- File S2/HSA-CML317-RAGE-docking-minimized.pdb
- File S2/HSA-CML378-RAGE-docking-minimized.pdb
- File S2/HSA-CML525-RAGE-docking-minimized.pdb
- File S2/HSA-CML573-RAGE-docking-minimized.pdb
- File S2/HSA-CML574-RAGE-docking-minimized.pdb
- File S2/HSA-CML64-RAGE-docking-minimized.pdb
- File S2/HSA-CML73-RAGE-docking-minimized.pdb
- File S3/HSA-CML137-RAGE-100ns.pdb
- File S3/HSA-CML233-RAGE-100ns.pdb
- File S3/HSA-CML262-RAGE-100ns.pdb
- File S3/HSA-CML317-RAGE-100ns.pdb
- File S3/HSA-CML378-RAGE-100ns.pdb
- File S3/HSA-CML525-RAGE-100ns.pdb
- File S3/HSA-CML573-RAGE-100ns.pdb
- File S3/HSA-CML574-RAGE-100ns.pdb
- File S3/HSA-CML64-RAGE-100ns.pdb
- File S3/HSA-CML73-RAGE-100ns.pdb
- File S4/dimer-RAGE-HSA-Lys262-Lys378.pdb
- File S4/dimer-RAGE-HSA-Lys64-Lys233.pdb
- File S4/dimer-RAGE-HSA-Lys64-Lys262.pdb
