# Supplementary material for: Molecular Basis for the Involvement of Mammalian Serum Albumin in the AGE/RAGE Axis: A Comprehensive Computational Study
Source: Int J Mol Sci. 2024 Mar 11;25(6):3204. doi: 10.3390/ijms25063204 (PMC10970403; doi:10.3390/ijms25063204)
Supplement: Supplementary file 1 [file ijms-25-03204-s001.zip › File S2/HSA-CML137-RAGE-docking-minimized.pdb]

ATOM      1  N   ALA X  21      75.573  46.728  25.188  1.00  0.00           N
ATOM      2  CA  ALA X  21      75.885  48.169  25.334  1.00  0.00           C
ATOM      3  C   ALA X  21      76.688  48.679  24.152  1.00  0.00           C
ATOM      4  O   ALA X  21      77.061  47.901  23.278  1.00  0.00           O
ATOM      5  HA  ALA X  21      74.946  48.702  25.347  1.00  0.00           H
ATOM      6  CB  ALA X  21      76.622  48.384  26.675  1.00  0.00           C
ATOM      7  1HB ALA X  21      76.819  49.464  26.856  1.00  0.00           H
ATOM      8  2HB ALA X  21      76.005  48.009  27.521  1.00  0.00           H
ATOM      9  3HB ALA X  21      77.596  47.853  26.688  1.00  0.00           H
ATOM     10  H1  ALA X  21      75.011  46.384  26.019  1.00  0.00           H
ATOM     11  H2  ALA X  21      74.964  46.552  24.353  1.00  0.00           H
ATOM     12  H3  ALA X  21      76.440  46.141  25.126  1.00  0.00           H
ATOM     13  N   MET X  22      76.954  49.996  24.069  1.00  0.00           N
ATOM     14  CA  MET X  22      77.810  50.551  23.040  1.00  0.00           C
ATOM     15  C   MET X  22      78.536  51.726  23.644  1.00  0.00           C
ATOM     16  O   MET X  22      77.921  52.559  24.309  1.00  0.00           O
ATOM     17  HA  MET X  22      78.553  49.827  22.727  1.00  0.00           H
ATOM     18  CB  MET X  22      77.028  51.122  21.825  1.00  0.00           C
ATOM     19  1HB MET X  22      76.237  51.816  22.191  1.00  0.00           H
ATOM     20  2HB MET X  22      77.727  51.716  21.193  1.00  0.00           H
ATOM     21  CG  MET X  22      76.378  50.062  20.921  1.00  0.00           C
ATOM     22  1HG MET X  22      77.173  49.378  20.550  1.00  0.00           H
ATOM     23  2HG MET X  22      75.696  49.442  21.543  1.00  0.00           H
ATOM     24  SD  MET X  22      75.450  50.761  19.518  1.00  0.00           S
ATOM     25  CE  MET X  22      76.880  51.382  18.585  1.00  0.00           C
ATOM     26  1HE MET X  22      76.578  51.693  17.562  1.00  0.00           H
ATOM     27  2HE MET X  22      77.333  52.267  19.082  1.00  0.00           H
ATOM     28  3HE MET X  22      77.670  50.607  18.486  1.00  0.00           H
ATOM     29  HN  MET X  22      76.665  50.649  24.765  1.00  0.00           H
ATOM     30  N   ALA X  23      79.845  51.866  23.391  1.00  0.00           N
ATOM     31  CA  ALA X  23      80.560  53.051  23.798  1.00  0.00           C
ATOM     32  C   ALA X  23      81.683  53.357  22.824  1.00  0.00           C
ATOM     33  O   ALA X  23      82.264  52.462  22.209  1.00  0.00           O
ATOM     34  HA  ALA X  23      79.886  53.891  23.759  1.00  0.00           H
ATOM     35  CB  ALA X  23      81.120  52.897  25.229  1.00  0.00           C
ATOM     36  1HB ALA X  23      81.627  53.825  25.560  1.00  0.00           H
ATOM     37  2HB ALA X  23      80.289  52.681  25.935  1.00  0.00           H
ATOM     38  3HB ALA X  23      81.838  52.050  25.281  1.00  0.00           H
ATOM     39  HN  ALA X  23      80.363  51.154  22.925  1.00  0.00           H
ATOM     40  N   GLN X  24      82.012  54.650  22.624  1.00  0.00           N
ATOM     41  CA  GLN X  24      83.262  55.040  21.985  1.00  0.00           C
ATOM     42  C   GLN X  24      84.399  54.910  22.986  1.00  0.00           C
ATOM     43  O   GLN X  24      84.168  54.960  24.192  1.00  0.00           O
ATOM     44  HA  GLN X  24      83.471  54.350  21.179  1.00  0.00           H
ATOM     45  CB  GLN X  24      83.241  56.477  21.400  1.00  0.00           C
ATOM     46  1HB GLN X  24      83.037  57.197  22.223  1.00  0.00           H
ATOM     47  2HB GLN X  24      84.248  56.722  20.991  1.00  0.00           H
ATOM     48  CG  GLN X  24      82.192  56.699  20.278  1.00  0.00           C
ATOM     49  1HG GLN X  24      81.170  56.540  20.687  1.00  0.00           H
ATOM     50  2HG GLN X  24      82.249  57.743  19.904  1.00  0.00           H
ATOM     51  CD  GLN X  24      82.349  55.755  19.082  1.00  0.00           C
ATOM     52  OE1 GLN X  24      81.398  55.103  18.644  1.00  0.00           O
ATOM     53  NE2 GLN X  24      83.566  55.671  18.501  1.00  0.00           N
ATOM     54 1HE2 GLN X  24      84.312  56.297  18.735  1.00  0.00           H
ATOM     55 2HE2 GLN X  24      83.669  55.084  17.704  1.00  0.00           H
ATOM     56  HN  GLN X  24      81.448  55.365  23.033  1.00  0.00           H
ATOM     57  N   ASN X  25      85.649  54.716  22.522  1.00  0.00           N
ATOM     58  CA  ASN X  25      86.761  54.401  23.403  1.00  0.00           C
ATOM     59  C   ASN X  25      87.790  55.529  23.379  1.00  0.00           C
ATOM     60  O   ASN X  25      88.361  55.866  22.346  1.00  0.00           O
ATOM     61  HA  ASN X  25      86.419  54.353  24.429  1.00  0.00           H
ATOM     62  CB  ASN X  25      87.358  52.994  23.085  1.00  0.00           C
ATOM     63  1HB ASN X  25      88.274  52.827  23.680  1.00  0.00           H
ATOM     64  2HB ASN X  25      86.617  52.227  23.397  1.00  0.00           H
ATOM     65  CG  ASN X  25      87.700  52.778  21.609  1.00  0.00           C
ATOM     66  OD1 ASN X  25      88.537  53.462  21.019  1.00  0.00           O
ATOM     67  ND2 ASN X  25      87.061  51.773  20.970  1.00  0.00           N
ATOM     68 1HD2 ASN X  25      86.786  50.985  21.528  1.00  0.00           H
ATOM     69 2HD2 ASN X  25      87.330  51.612  20.022  1.00  0.00           H
ATOM     70  HN  ASN X  25      85.869  54.790  21.547  1.00  0.00           H
ATOM     71  N   ILE X  26      88.013  56.197  24.526  1.00  0.00           N
ATOM     72  CA  ILE X  26      88.840  57.395  24.588  1.00  0.00           C
ATOM     73  C   ILE X  26      89.963  57.194  25.599  1.00  0.00           C
ATOM     74  O   ILE X  26      89.774  56.602  26.664  1.00  0.00           O
ATOM     75  HA  ILE X  26      89.320  57.557  23.633  1.00  0.00           H
ATOM     76  HB  ILE X  26      87.670  58.618  25.950  1.00  0.00           H
ATOM     77  CB  ILE X  26      88.021  58.655  24.895  1.00  0.00           C
ATOM     78  CG1 ILE X  26      86.758  58.725  23.988  1.00  0.00           C
ATOM     79 1HG1 ILE X  26      87.083  58.700  22.924  1.00  0.00           H
ATOM     80 2HG1 ILE X  26      86.130  57.822  24.171  1.00  0.00           H
ATOM     81  CG2 ILE X  26      88.914  59.903  24.701  1.00  0.00           C
ATOM     82 1HG2 ILE X  26      88.335  60.832  24.869  1.00  0.00           H
ATOM     83 2HG2 ILE X  26      89.764  59.916  25.416  1.00  0.00           H
ATOM     84 3HG2 ILE X  26      89.319  59.939  23.667  1.00  0.00           H
ATOM     85  CD  ILE X  26      85.870  59.953  24.226  1.00  0.00           C
ATOM     86  1HD ILE X  26      84.933  59.880  23.636  1.00  0.00           H
ATOM     87  2HD ILE X  26      85.602  60.036  25.301  1.00  0.00           H
ATOM     88  3HD ILE X  26      86.395  60.888  23.932  1.00  0.00           H
ATOM     89  HN  ILE X  26      87.511  55.965  25.367  1.00  0.00           H
ATOM     90  N   THR X  27      91.180  57.661  25.259  1.00  0.00           N
ATOM     91  CA  THR X  27      92.394  57.588  26.061  1.00  0.00           C
ATOM     92  C   THR X  27      92.795  58.990  26.471  1.00  0.00           C
ATOM     93  O   THR X  27      92.703  59.936  25.688  1.00  0.00           O
ATOM     94  HA  THR X  27      92.216  57.019  26.963  1.00  0.00           H
ATOM     95  HB  THR X  27      94.536  57.173  25.819  1.00  0.00           H
ATOM     96  CB  THR X  27      93.570  56.985  25.291  1.00  0.00           C
ATOM     97  OG1 THR X  27      93.631  57.502  23.965  1.00  0.00           O
ATOM     98  HG1 THR X  27      94.275  56.964  23.468  1.00  0.00           H
ATOM     99  CG2 THR X  27      93.359  55.474  25.172  1.00  0.00           C
ATOM    100 1HG2 THR X  27      94.205  55.006  24.624  1.00  0.00           H
ATOM    101 2HG2 THR X  27      93.308  55.015  26.184  1.00  0.00           H
ATOM    102 3HG2 THR X  27      92.418  55.247  24.628  1.00  0.00           H
ATOM    103  HN  THR X  27      91.339  58.097  24.376  1.00  0.00           H
ATOM    104  N   ALA X  28      93.240  59.175  27.728  1.00  0.00           N
ATOM    105  CA  ALA X  28      93.557  60.495  28.225  1.00  0.00           C
ATOM    106  C   ALA X  28      94.574  60.438  29.357  1.00  0.00           C
ATOM    107  O   ALA X  28      94.952  59.378  29.852  1.00  0.00           O
ATOM    108  HA  ALA X  28      94.017  61.073  27.433  1.00  0.00           H
ATOM    109  CB  ALA X  28      92.270  61.194  28.708  1.00  0.00           C
ATOM    110  1HB ALA X  28      92.464  62.214  29.098  1.00  0.00           H
ATOM    111  2HB ALA X  28      91.551  61.277  27.866  1.00  0.00           H
ATOM    112  3HB ALA X  28      91.788  60.590  29.505  1.00  0.00           H
ATOM    113  HN  ALA X  28      93.270  58.429  28.396  1.00  0.00           H
ATOM    114  N   ARG X  29      95.069  61.609  29.790  1.00  0.00           N
ATOM    115  CA  ARG X  29      96.123  61.719  30.772  1.00  0.00           C
ATOM    116  C   ARG X  29      95.602  62.413  32.015  1.00  0.00           C
ATOM    117  O   ARG X  29      94.902  63.420  31.942  1.00  0.00           O
ATOM    118  HA  ARG X  29      96.461  60.738  31.073  1.00  0.00           H
ATOM    119  CB  ARG X  29      97.333  62.474  30.158  1.00  0.00           C
ATOM    120  1HB ARG X  29      97.732  61.815  29.350  1.00  0.00           H
ATOM    121  2HB ARG X  29      96.988  63.401  29.654  1.00  0.00           H
ATOM    122  CG  ARG X  29      98.499  62.803  31.115  1.00  0.00           C
ATOM    123  1HG ARG X  29      98.535  62.046  31.927  1.00  0.00           H
ATOM    124  2HG ARG X  29      99.448  62.710  30.542  1.00  0.00           H
ATOM    125  CD  ARG X  29      98.467  64.224  31.704  1.00  0.00           C
ATOM    126  1HD ARG X  29      98.679  65.002  30.938  1.00  0.00           H
ATOM    127  2HD ARG X  29      97.468  64.446  32.138  1.00  0.00           H
ATOM    128  NE  ARG X  29      99.466  64.277  32.820  1.00  0.00           N
ATOM    129  HE  ARG X  29      99.122  64.257  33.760  1.00  0.00           H
ATOM    130  CZ  ARG X  29     100.784  64.445  32.652  1.00  0.00           C
ATOM    131  NH1 ARG X  29     101.309  64.666  31.453  1.00  0.00           N
ATOM    132 1HH1 ARG X  29     100.687  64.985  30.734  1.00  0.00           H
ATOM    133 2HH1 ARG X  29     102.240  65.041  31.438  1.00  0.00           H
ATOM    134  NH2 ARG X  29     101.601  64.439  33.701  1.00  0.00           N
ATOM    135 1HH2 ARG X  29     101.243  64.421  34.642  1.00  0.00           H
ATOM    136 2HH2 ARG X  29     102.593  64.548  33.575  1.00  0.00           H
ATOM    137  HN  ARG X  29      94.742  62.466  29.404  1.00  0.00           H
ATOM    138  N   ILE X  30      95.949  61.878  33.208  1.00  0.00           N
ATOM    139  CA  ILE X  30      95.631  62.458  34.505  1.00  0.00           C
ATOM    140  C   ILE X  30      96.143  63.886  34.662  1.00  0.00           C
ATOM    141  O   ILE X  30      97.344  64.139  34.752  1.00  0.00           O
ATOM    142  HA  ILE X  30      94.554  62.506  34.585  1.00  0.00           H
ATOM    143  HB  ILE X  30      96.225  62.238  36.593  1.00  0.00           H
ATOM    144  CB  ILE X  30      96.169  61.613  35.667  1.00  0.00           C
ATOM    145  CG1 ILE X  30      97.584  61.050  35.378  1.00  0.00           C
ATOM    146 1HG1 ILE X  30      97.516  60.224  34.640  1.00  0.00           H
ATOM    147 2HG1 ILE X  30      98.220  61.850  34.935  1.00  0.00           H
ATOM    148  CG2 ILE X  30      95.166  60.484  35.971  1.00  0.00           C
ATOM    149 1HG2 ILE X  30      95.478  59.920  36.877  1.00  0.00           H
ATOM    150 2HG2 ILE X  30      94.150  60.894  36.156  1.00  0.00           H
ATOM    151 3HG2 ILE X  30      95.116  59.772  35.126  1.00  0.00           H
ATOM    152  CD  ILE X  30      98.292  60.536  36.636  1.00  0.00           C
ATOM    153  1HD ILE X  30      99.313  60.170  36.387  1.00  0.00           H
ATOM    154  2HD ILE X  30      98.392  61.353  37.382  1.00  0.00           H
ATOM    155  3HD ILE X  30      97.727  59.704  37.107  1.00  0.00           H
ATOM    156  HN  ILE X  30      96.502  61.057  33.253  1.00  0.00           H
ATOM    157  N   GLY X  31      95.226  64.865  34.715  1.00  0.00           N
ATOM    158  CA  GLY X  31      95.545  66.278  34.832  1.00  0.00           C
ATOM    159  C   GLY X  31      95.637  67.016  33.521  1.00  0.00           C
ATOM    160  O   GLY X  31      96.086  68.159  33.485  1.00  0.00           O
ATOM    161  1HA GLY X  31      94.743  66.728  35.392  1.00  0.00           H
ATOM    162  2HA GLY X  31      96.496  66.400  35.331  1.00  0.00           H
ATOM    163  HN  GLY X  31      94.250  64.619  34.631  1.00  0.00           H
ATOM    164  N   GLU X  32      95.232  66.406  32.394  1.00  0.00           N
ATOM    165  CA  GLU X  32      95.274  67.070  31.098  1.00  0.00           C
ATOM    166  C   GLU X  32      93.962  67.806  30.799  1.00  0.00           C
ATOM    167  O   GLU X  32      92.909  67.282  31.174  1.00  0.00           O
ATOM    168  HA  GLU X  32      96.093  67.771  31.103  1.00  0.00           H
ATOM    169  CB  GLU X  32      95.547  66.034  29.980  1.00  0.00           C
ATOM    170  1HB GLU X  32      96.359  65.365  30.327  1.00  0.00           H
ATOM    171  2HB GLU X  32      94.643  65.399  29.851  1.00  0.00           H
ATOM    172  CG  GLU X  32      95.971  66.619  28.610  1.00  0.00           C
ATOM    173  1HG GLU X  32      95.947  65.809  27.850  1.00  0.00           H
ATOM    174  2HG GLU X  32      95.271  67.413  28.285  1.00  0.00           H
ATOM    175  CD  GLU X  32      97.385  67.198  28.598  1.00  0.00           C
ATOM    176  OE1 GLU X  32      98.196  66.715  27.761  1.00  0.00           O
ATOM    177  OE2 GLU X  32      97.686  68.128  29.382  1.00  0.00           O
ATOM    178  HN  GLU X  32      94.889  65.467  32.404  1.00  0.00           H
ATOM    179  N   PRO X  33      93.902  68.982  30.167  1.00  0.00           N
ATOM    180  CA  PRO X  33      92.639  69.573  29.727  1.00  0.00           C
ATOM    181  C   PRO X  33      92.068  68.857  28.506  1.00  0.00           C
ATOM    182  O   PRO X  33      92.824  68.569  27.577  1.00  0.00           O
ATOM    183  HA  PRO X  33      91.922  69.518  30.534  1.00  0.00           H
ATOM    184  CB  PRO X  33      93.007  71.031  29.361  1.00  0.00           C
ATOM    185  1HB PRO X  33      93.102  71.165  28.261  1.00  0.00           H
ATOM    186  2HB PRO X  33      92.249  71.741  29.752  1.00  0.00           H
ATOM    187  CG  PRO X  33      94.379  71.282  30.000  1.00  0.00           C
ATOM    188  1HG PRO X  33      94.975  72.035  29.449  1.00  0.00           H
ATOM    189  2HG PRO X  33      94.237  71.618  31.052  1.00  0.00           H
ATOM    190  CD  PRO X  33      95.028  69.902  30.006  1.00  0.00           C
ATOM    191  1HD PRO X  33      95.524  69.687  29.034  1.00  0.00           H
ATOM    192  2HD PRO X  33      95.770  69.812  30.830  1.00  0.00           H
ATOM    193  N   LEU X  34      90.745  68.591  28.459  1.00  0.00           N
ATOM    194  CA  LEU X  34      90.113  67.903  27.336  1.00  0.00           C
ATOM    195  C   LEU X  34      88.760  68.540  27.024  1.00  0.00           C
ATOM    196  O   LEU X  34      87.994  68.906  27.919  1.00  0.00           O
ATOM    197  HA  LEU X  34      90.719  68.035  26.451  1.00  0.00           H
ATOM    198  CB  LEU X  34      89.886  66.373  27.556  1.00  0.00           C
ATOM    199  1HB LEU X  34      89.516  66.194  28.586  1.00  0.00           H
ATOM    200  2HB LEU X  34      89.081  66.037  26.860  1.00  0.00           H
ATOM    201  HG  LEU X  34      91.602  65.837  26.345  1.00  0.00           H
ATOM    202  CG  LEU X  34      91.090  65.443  27.256  1.00  0.00           C
ATOM    203  CD1 LEU X  34      92.121  65.330  28.386  1.00  0.00           C
ATOM    204 1HD1 LEU X  34      92.948  64.654  28.082  1.00  0.00           H
ATOM    205 2HD1 LEU X  34      92.561  66.311  28.640  1.00  0.00           H
ATOM    206 3HD1 LEU X  34      91.654  64.910  29.300  1.00  0.00           H
ATOM    207  CD2 LEU X  34      90.595  64.026  26.929  1.00  0.00           C
ATOM    208 1HD2 LEU X  34      91.449  63.370  26.657  1.00  0.00           H
ATOM    209 2HD2 LEU X  34      90.076  63.589  27.809  1.00  0.00           H
ATOM    210 3HD2 LEU X  34      89.891  64.050  26.073  1.00  0.00           H
ATOM    211  HN  LEU X  34      90.154  68.865  29.216  1.00  0.00           H
ATOM    212  N   VAL X  35      88.448  68.687  25.716  1.00  0.00           N
ATOM    213  CA  VAL X  35      87.246  69.331  25.198  1.00  0.00           C
ATOM    214  C   VAL X  35      86.442  68.345  24.360  1.00  0.00           C
ATOM    215  O   VAL X  35      86.930  67.814  23.361  1.00  0.00           O
ATOM    216  HA  VAL X  35      86.624  69.668  26.014  1.00  0.00           H
ATOM    217  HB  VAL X  35      88.203  70.155  23.436  1.00  0.00           H
ATOM    218  CB  VAL X  35      87.591  70.518  24.294  1.00  0.00           C
ATOM    219  CG1 VAL X  35      86.316  71.196  23.752  1.00  0.00           C
ATOM    220 1HG1 VAL X  35      86.589  72.090  23.155  1.00  0.00           H
ATOM    221 2HG1 VAL X  35      85.728  70.519  23.097  1.00  0.00           H
ATOM    222 3HG1 VAL X  35      85.669  71.527  24.594  1.00  0.00           H
ATOM    223  CG2 VAL X  35      88.425  71.549  25.077  1.00  0.00           C
ATOM    224 1HG2 VAL X  35      88.742  72.375  24.406  1.00  0.00           H
ATOM    225 2HG2 VAL X  35      87.810  71.988  25.889  1.00  0.00           H
ATOM    226 3HG2 VAL X  35      89.336  71.100  25.520  1.00  0.00           H
ATOM    227  HN  VAL X  35      89.109  68.392  25.018  1.00  0.00           H
ATOM    228  N   LEU X  36      85.167  68.098  24.731  1.00  0.00           N
ATOM    229  CA  LEU X  36      84.296  67.150  24.055  1.00  0.00           C
ATOM    230  C   LEU X  36      82.994  67.818  23.628  1.00  0.00           C
ATOM    231  O   LEU X  36      82.397  68.579  24.380  1.00  0.00           O
ATOM    232  HA  LEU X  36      84.781  66.789  23.159  1.00  0.00           H
ATOM    233  CB  LEU X  36      83.983  65.947  24.989  1.00  0.00           C
ATOM    234  1HB LEU X  36      84.598  66.072  25.910  1.00  0.00           H
ATOM    235  2HB LEU X  36      82.922  65.944  25.315  1.00  0.00           H
ATOM    236  HG  LEU X  36      85.399  64.641  24.032  1.00  0.00           H
ATOM    237  CG  LEU X  36      84.341  64.574  24.384  1.00  0.00           C
ATOM    238  CD1 LEU X  36      84.294  63.470  25.450  1.00  0.00           C
ATOM    239 1HD1 LEU X  36      84.726  62.531  25.044  1.00  0.00           H
ATOM    240 2HD1 LEU X  36      84.894  63.767  26.336  1.00  0.00           H
ATOM    241 3HD1 LEU X  36      83.255  63.268  25.774  1.00  0.00           H
ATOM    242  CD2 LEU X  36      83.454  64.194  23.190  1.00  0.00           C
ATOM    243 1HD2 LEU X  36      83.750  63.195  22.806  1.00  0.00           H
ATOM    244 2HD2 LEU X  36      82.387  64.152  23.494  1.00  0.00           H
ATOM    245 3HD2 LEU X  36      83.564  64.926  22.367  1.00  0.00           H
ATOM    246  HN  LEU X  36      84.776  68.576  25.525  1.00  0.00           H
ATOM    247  N   LYS X  37      82.488  67.552  22.405  1.00  0.00           N
ATOM    248  CA  LYS X  37      81.203  68.083  21.964  1.00  0.00           C
ATOM    249  C   LYS X  37      80.152  66.984  22.007  1.00  0.00           C
ATOM    250  O   LYS X  37      80.368  65.877  21.511  1.00  0.00           O
ATOM    251  HA  LYS X  37      80.864  68.854  22.639  1.00  0.00           H
ATOM    252  CB  LYS X  37      81.236  68.703  20.532  1.00  0.00           C
ATOM    253  1HB LYS X  37      81.711  67.994  19.820  1.00  0.00           H
ATOM    254  2HB LYS X  37      80.179  68.845  20.198  1.00  0.00           H
ATOM    255  CG  LYS X  37      81.900  70.095  20.446  1.00  0.00           C
ATOM    256  1HG LYS X  37      81.486  70.650  19.575  1.00  0.00           H
ATOM    257  2HG LYS X  37      81.602  70.654  21.360  1.00  0.00           H
ATOM    258  CD  LYS X  37      83.436  70.076  20.352  1.00  0.00           C
ATOM    259  1HD LYS X  37      83.858  70.925  20.938  1.00  0.00           H
ATOM    260  2HD LYS X  37      83.810  69.151  20.844  1.00  0.00           H
ATOM    261  CE  LYS X  37      83.986  70.109  18.920  1.00  0.00           C
ATOM    262  1HE LYS X  37      84.988  69.623  18.896  1.00  0.00           H
ATOM    263  2HE LYS X  37      83.310  69.566  18.227  1.00  0.00           H
ATOM    264  NZ  LYS X  37      84.155  71.491  18.430  1.00  0.00           N
ATOM    265  1HZ LYS X  37      84.607  71.469  17.481  1.00  0.00           H
ATOM    266  2HZ LYS X  37      83.261  72.029  18.364  1.00  0.00           H
ATOM    267  3HZ LYS X  37      84.812  72.018  19.050  1.00  0.00           H
ATOM    268  HN  LYS X  37      82.959  66.933  21.784  1.00  0.00           H
ATOM    269  N   CYS X  38      78.973  67.268  22.608  1.00  0.00           N
ATOM    270  CA  CYS X  38      77.863  66.328  22.600  1.00  0.00           C
ATOM    271  C   CYS X  38      76.559  67.052  22.316  1.00  0.00           C
ATOM    272  O   CYS X  38      75.865  67.520  23.219  1.00  0.00           O
ATOM    273  HA  CYS X  38      78.003  65.627  21.788  1.00  0.00           H
ATOM    274  CB  CYS X  38      77.740  65.524  23.926  1.00  0.00           C
ATOM    275  1HB CYS X  38      78.767  65.243  24.247  1.00  0.00           H
ATOM    276  2HB CYS X  38      77.321  66.157  24.737  1.00  0.00           H
ATOM    277  SG  CYS X  38      76.782  63.981  23.725  1.00  0.00           S
ATOM    278  HN  CYS X  38      78.820  68.153  23.048  1.00  0.00           H
ATOM    279  N   LYS X  39      76.208  67.167  21.022  1.00  0.00           N
ATOM    280  CA  LYS X  39      74.937  67.639  20.498  1.00  0.00           C
ATOM    281  C   LYS X  39      73.653  66.979  21.022  1.00  0.00           C
ATOM    282  O   LYS X  39      73.652  66.050  21.832  1.00  0.00           O
ATOM    283  HA  LYS X  39      74.873  68.680  20.779  1.00  0.00           H
ATOM    284  CB  LYS X  39      74.940  67.560  18.949  1.00  0.00           C
ATOM    285  1HB LYS X  39      74.015  68.018  18.543  1.00  0.00           H
ATOM    286  2HB LYS X  39      75.779  68.186  18.571  1.00  0.00           H
ATOM    287  CG  LYS X  39      75.118  66.132  18.396  1.00  0.00           C
ATOM    288  1HG LYS X  39      76.208  65.911  18.334  1.00  0.00           H
ATOM    289  2HG LYS X  39      74.678  65.379  19.090  1.00  0.00           H
ATOM    290  CD  LYS X  39      74.483  65.940  17.009  1.00  0.00           C
ATOM    291  1HD LYS X  39      74.713  66.826  16.377  1.00  0.00           H
ATOM    292  2HD LYS X  39      74.955  65.049  16.534  1.00  0.00           H
ATOM    293  CE  LYS X  39      72.972  65.694  17.098  1.00  0.00           C
ATOM    294  1HE LYS X  39      72.772  64.758  17.662  1.00  0.00           H
ATOM    295  2HE LYS X  39      72.462  66.534  17.618  1.00  0.00           H
ATOM    296  NZ  LYS X  39      72.379  65.559  15.762  1.00  0.00           N
ATOM    297  1HZ LYS X  39      71.480  65.021  15.816  1.00  0.00           H
ATOM    298  2HZ LYS X  39      72.162  66.498  15.357  1.00  0.00           H
ATOM    299  3HZ LYS X  39      73.000  65.035  15.101  1.00  0.00           H
ATOM    300  HN  LYS X  39      76.891  66.940  20.320  1.00  0.00           H
ATOM    301  N   GLY X  40      72.492  67.435  20.514  1.00  0.00           N
ATOM    302  CA  GLY X  40      71.192  66.846  20.808  1.00  0.00           C
ATOM    303  C   GLY X  40      70.086  67.857  20.773  1.00  0.00           C
ATOM    304  O   GLY X  40      68.929  67.505  20.546  1.00  0.00           O
ATOM    305  1HA GLY X  40      70.978  66.105  20.053  1.00  0.00           H
ATOM    306  2HA GLY X  40      71.199  66.441  21.811  1.00  0.00           H
ATOM    307  HN  GLY X  40      72.513  68.226  19.899  1.00  0.00           H
ATOM    308  N   ALA X  41      70.402  69.156  20.932  1.00  0.00           N
ATOM    309  CA  ALA X  41      69.427  70.229  20.913  1.00  0.00           C
ATOM    310  C   ALA X  41      68.634  70.347  19.594  1.00  0.00           C
ATOM    311  O   ALA X  41      69.239  70.336  18.515  1.00  0.00           O
ATOM    312  HA  ALA X  41      68.759  70.048  21.741  1.00  0.00           H
ATOM    313  CB  ALA X  41      70.132  71.565  21.206  1.00  0.00           C
ATOM    314  1HB ALA X  41      69.406  72.398  21.275  1.00  0.00           H
ATOM    315  2HB ALA X  41      70.671  71.498  22.175  1.00  0.00           H
ATOM    316  3HB ALA X  41      70.872  71.806  20.413  1.00  0.00           H
ATOM    317  HN  ALA X  41      71.350  69.439  21.118  1.00  0.00           H
ATOM    318  N   PRO X  42      67.304  70.441  19.598  1.00  0.00           N
ATOM    319  CA  PRO X  42      66.501  70.786  18.422  1.00  0.00           C
ATOM    320  C   PRO X  42      66.730  72.182  17.859  1.00  0.00           C
ATOM    321  O   PRO X  42      67.396  73.000  18.486  1.00  0.00           O
ATOM    322  HA  PRO X  42      66.745  70.080  17.642  1.00  0.00           H
ATOM    323  CB  PRO X  42      65.055  70.656  18.927  1.00  0.00           C
ATOM    324  1HB PRO X  42      64.710  71.618  19.372  1.00  0.00           H
ATOM    325  2HB PRO X  42      64.364  70.347  18.118  1.00  0.00           H
ATOM    326  CG  PRO X  42      65.135  69.621  20.048  1.00  0.00           C
ATOM    327  1HG PRO X  42      64.293  69.689  20.765  1.00  0.00           H
ATOM    328  2HG PRO X  42      65.176  68.594  19.622  1.00  0.00           H
ATOM    329  CD  PRO X  42      66.472  69.950  20.701  1.00  0.00           C
ATOM    330  1HD PRO X  42      66.368  70.762  21.454  1.00  0.00           H
ATOM    331  2HD PRO X  42      66.904  69.044  21.186  1.00  0.00           H
ATOM    332  N   LYS X  43      66.145  72.488  16.679  1.00  0.00           N
ATOM    333  CA  LYS X  43      66.122  73.833  16.108  1.00  0.00           C
ATOM    334  C   LYS X  43      65.255  74.809  16.915  1.00  0.00           C
ATOM    335  O   LYS X  43      65.482  76.017  16.945  1.00  0.00           O
ATOM    336  HA  LYS X  43      67.135  74.212  16.117  1.00  0.00           H
ATOM    337  CB  LYS X  43      65.598  73.791  14.645  1.00  0.00           C
ATOM    338  1HB LYS X  43      65.982  72.866  14.157  1.00  0.00           H
ATOM    339  2HB LYS X  43      64.488  73.720  14.648  1.00  0.00           H
ATOM    340  CG  LYS X  43      66.058  74.988  13.789  1.00  0.00           C
ATOM    341  1HG LYS X  43      66.161  75.899  14.420  1.00  0.00           H
ATOM    342  2HG LYS X  43      67.076  74.757  13.399  1.00  0.00           H
ATOM    343  CD  LYS X  43      65.119  75.312  12.609  1.00  0.00           C
ATOM    344  1HD LYS X  43      65.736  75.762  11.793  1.00  0.00           H
ATOM    345  2HD LYS X  43      64.674  74.370  12.220  1.00  0.00           H
ATOM    346  CE  LYS X  43      64.029  76.327  12.984  1.00  0.00           C
ATOM    347  1HE LYS X  43      63.423  75.958  13.841  1.00  0.00           H
ATOM    348  2HE LYS X  43      64.501  77.291  13.270  1.00  0.00           H
ATOM    349  NZ  LYS X  43      63.115  76.585  11.856  1.00  0.00           N
ATOM    350  1HZ LYS X  43      62.646  77.508  11.978  1.00  0.00           H
ATOM    351  2HZ LYS X  43      63.600  76.568  10.926  1.00  0.00           H
ATOM    352  3HZ LYS X  43      62.360  75.853  11.825  1.00  0.00           H
ATOM    353  HN  LYS X  43      65.694  71.778  16.148  1.00  0.00           H
ATOM    354  N   LYS X  44      64.214  74.267  17.579  1.00  0.00           N
ATOM    355  CA  LYS X  44      63.299  74.919  18.501  1.00  0.00           C
ATOM    356  C   LYS X  44      63.978  75.693  19.652  1.00  0.00           C
ATOM    357  O   LYS X  44      65.120  75.371  19.982  1.00  0.00           O
ATOM    358  HA  LYS X  44      62.717  75.615  17.915  1.00  0.00           H
ATOM    359  CB  LYS X  44      62.373  73.838  19.115  1.00  0.00           C
ATOM    360  1HB LYS X  44      63.015  73.155  19.714  1.00  0.00           H
ATOM    361  2HB LYS X  44      61.656  74.309  19.825  1.00  0.00           H
ATOM    362  CG  LYS X  44      61.554  73.018  18.100  1.00  0.00           C
ATOM    363  1HG LYS X  44      60.865  73.715  17.566  1.00  0.00           H
ATOM    364  2HG LYS X  44      62.209  72.550  17.333  1.00  0.00           H
ATOM    365  CD  LYS X  44      60.710  71.917  18.778  1.00  0.00           C
ATOM    366  1HD LYS X  44      60.111  72.399  19.584  1.00  0.00           H
ATOM    367  2HD LYS X  44      59.997  71.499  18.031  1.00  0.00           H
ATOM    368  CE  LYS X  44      61.557  70.777  19.359  1.00  0.00           C
ATOM    369  1HE LYS X  44      62.036  70.190  18.545  1.00  0.00           H
ATOM    370  2HE LYS X  44      62.354  71.182  20.018  1.00  0.00           H
ATOM    371  NZ  LYS X  44      60.755  69.856  20.178  1.00  0.00           N
ATOM    372  1HZ LYS X  44      61.380  69.384  20.879  1.00  0.00           H
ATOM    373  2HZ LYS X  44      60.008  70.365  20.695  1.00  0.00           H
ATOM    374  3HZ LYS X  44      60.341  69.099  19.578  1.00  0.00           H
ATOM    375  HN  LYS X  44      64.083  73.289  17.499  1.00  0.00           H
ATOM    376  N   PRO X  45      63.360  76.702  20.290  1.00  0.00           N
ATOM    377  CA  PRO X  45      63.862  77.352  21.511  1.00  0.00           C
ATOM    378  C   PRO X  45      64.362  76.414  22.602  1.00  0.00           C
ATOM    379  O   PRO X  45      63.721  75.372  22.746  1.00  0.00           O
ATOM    380  HA  PRO X  45      64.700  77.949  21.184  1.00  0.00           H
ATOM    381  CB  PRO X  45      62.674  78.184  22.024  1.00  0.00           C
ATOM    382  1HB PRO X  45      62.049  77.586  22.726  1.00  0.00           H
ATOM    383  2HB PRO X  45      63.005  79.114  22.529  1.00  0.00           H
ATOM    384  CG  PRO X  45      61.861  78.463  20.765  1.00  0.00           C
ATOM    385  1HG PRO X  45      60.803  78.714  20.973  1.00  0.00           H
ATOM    386  2HG PRO X  45      62.340  79.295  20.202  1.00  0.00           H
ATOM    387  CD  PRO X  45      62.014  77.176  19.959  1.00  0.00           C
ATOM    388  1HD PRO X  45      61.268  76.423  20.300  1.00  0.00           H
ATOM    389  2HD PRO X  45      61.900  77.371  18.870  1.00  0.00           H
ATOM    390  N   PRO X  46      65.416  76.693  23.370  1.00  0.00           N
ATOM    391  CA  PRO X  46      66.114  75.714  24.202  1.00  0.00           C
ATOM    392  C   PRO X  46      65.259  74.862  25.137  1.00  0.00           C
ATOM    393  O   PRO X  46      64.416  75.372  25.883  1.00  0.00           O
ATOM    394  HA  PRO X  46      66.550  75.011  23.510  1.00  0.00           H
ATOM    395  CB  PRO X  46      67.226  76.506  24.913  1.00  0.00           C
ATOM    396  1HB PRO X  46      67.329  76.251  25.987  1.00  0.00           H
ATOM    397  2HB PRO X  46      68.196  76.299  24.406  1.00  0.00           H
ATOM    398  CG  PRO X  46      66.857  77.980  24.707  1.00  0.00           C
ATOM    399  1HG PRO X  46      66.167  78.298  25.519  1.00  0.00           H
ATOM    400  2HG PRO X  46      67.745  78.644  24.698  1.00  0.00           H
ATOM    401  CD  PRO X  46      66.110  77.980  23.376  1.00  0.00           C
ATOM    402  1HD PRO X  46      65.407  78.839  23.314  1.00  0.00           H
ATOM    403  2HD PRO X  46      66.830  78.003  22.526  1.00  0.00           H
ATOM    404  N   GLN X  47      65.465  73.536  25.067  1.00  0.00           N
ATOM    405  CA  GLN X  47      64.771  72.505  25.805  1.00  0.00           C
ATOM    406  C   GLN X  47      65.662  72.023  26.934  1.00  0.00           C
ATOM    407  O   GLN X  47      66.832  72.388  27.040  1.00  0.00           O
ATOM    408  HA  GLN X  47      63.878  72.917  26.256  1.00  0.00           H
ATOM    409  CB  GLN X  47      64.395  71.293  24.910  1.00  0.00           C
ATOM    410  1HB GLN X  47      65.268  70.983  24.297  1.00  0.00           H
ATOM    411  2HB GLN X  47      64.151  70.427  25.568  1.00  0.00           H
ATOM    412  CG  GLN X  47      63.131  71.481  24.034  1.00  0.00           C
ATOM    413  1HG GLN X  47      62.744  70.476  23.766  1.00  0.00           H
ATOM    414  2HG GLN X  47      62.343  71.989  24.628  1.00  0.00           H
ATOM    415  CD  GLN X  47      63.280  72.248  22.716  1.00  0.00           C
ATOM    416  OE1 GLN X  47      62.253  72.538  22.093  1.00  0.00           O
ATOM    417  NE2 GLN X  47      64.508  72.551  22.251  1.00  0.00           N
ATOM    418 1HE2 GLN X  47      65.316  72.324  22.794  1.00  0.00           H
ATOM    419 2HE2 GLN X  47      64.570  73.247  21.538  1.00  0.00           H
ATOM    420  HN  GLN X  47      66.198  73.202  24.465  1.00  0.00           H
ATOM    421  N   ARG X  48      65.112  71.231  27.871  1.00  0.00           N
ATOM    422  CA  ARG X  48      65.893  70.619  28.926  1.00  0.00           C
ATOM    423  C   ARG X  48      66.898  69.559  28.488  1.00  0.00           C
ATOM    424  O   ARG X  48      66.770  68.870  27.474  1.00  0.00           O
ATOM    425  HA  ARG X  48      66.510  71.406  29.342  1.00  0.00           H
ATOM    426  CB  ARG X  48      65.001  70.130  30.087  1.00  0.00           C
ATOM    427  1HB ARG X  48      64.055  69.731  29.654  1.00  0.00           H
ATOM    428  2HB ARG X  48      65.486  69.307  30.659  1.00  0.00           H
ATOM    429  CG  ARG X  48      64.694  71.287  31.058  1.00  0.00           C
ATOM    430  1HG ARG X  48      65.526  71.423  31.774  1.00  0.00           H
ATOM    431  2HG ARG X  48      64.634  72.225  30.456  1.00  0.00           H
ATOM    432  CD  ARG X  48      63.347  71.181  31.771  1.00  0.00           C
ATOM    433  1HD ARG X  48      63.143  72.075  32.402  1.00  0.00           H
ATOM    434  2HD ARG X  48      62.601  71.115  30.958  1.00  0.00           H
ATOM    435  NE  ARG X  48      63.269  69.933  32.602  1.00  0.00           N
ATOM    436  HE  ARG X  48      64.098  69.429  32.815  1.00  0.00           H
ATOM    437  CZ  ARG X  48      62.095  69.422  32.994  1.00  0.00           C
ATOM    438  NH1 ARG X  48      60.933  70.008  32.725  1.00  0.00           N
ATOM    439 1HH1 ARG X  48      60.921  70.790  32.076  1.00  0.00           H
ATOM    440 2HH1 ARG X  48      60.114  69.503  32.975  1.00  0.00           H
ATOM    441  NH2 ARG X  48      62.036  68.267  33.650  1.00  0.00           N
ATOM    442 1HH2 ARG X  48      62.856  67.746  33.841  1.00  0.00           H
ATOM    443 2HH2 ARG X  48      61.118  67.904  33.845  1.00  0.00           H
ATOM    444  HN  ARG X  48      64.153  70.963  27.821  1.00  0.00           H
ATOM    445  N   LEU X  49      67.951  69.445  29.306  1.00  0.00           N
ATOM    446  CA  LEU X  49      69.070  68.558  29.163  1.00  0.00           C
ATOM    447  C   LEU X  49      69.201  67.932  30.536  1.00  0.00           C
ATOM    448  O   LEU X  49      68.703  68.487  31.517  1.00  0.00           O
ATOM    449  HA  LEU X  49      68.857  67.778  28.446  1.00  0.00           H
ATOM    450  CB  LEU X  49      70.315  69.394  28.745  1.00  0.00           C
ATOM    451  1HB LEU X  49      70.050  69.872  27.774  1.00  0.00           H
ATOM    452  2HB LEU X  49      70.470  70.223  29.471  1.00  0.00           H
ATOM    453  HG  LEU X  49      71.437  67.606  28.222  1.00  0.00           H
ATOM    454  CG  LEU X  49      71.655  68.651  28.547  1.00  0.00           C
ATOM    455  CD1 LEU X  49      72.483  69.340  27.456  1.00  0.00           C
ATOM    456 1HD1 LEU X  49      73.462  68.833  27.326  1.00  0.00           H
ATOM    457 2HD1 LEU X  49      71.953  69.321  26.485  1.00  0.00           H
ATOM    458 3HD1 LEU X  49      72.676  70.399  27.731  1.00  0.00           H
ATOM    459  CD2 LEU X  49      72.513  68.621  29.820  1.00  0.00           C
ATOM    460 1HD2 LEU X  49      73.448  68.047  29.649  1.00  0.00           H
ATOM    461 2HD2 LEU X  49      72.789  69.659  30.105  1.00  0.00           H
ATOM    462 3HD2 LEU X  49      71.977  68.161  30.671  1.00  0.00           H
ATOM    463  HN  LEU X  49      67.993  69.968  30.154  1.00  0.00           H
ATOM    464  N   GLU X  50      69.826  66.753  30.628  1.00  0.00           N
ATOM    465  CA  GLU X  50      70.052  66.053  31.870  1.00  0.00           C
ATOM    466  C   GLU X  50      71.337  65.288  31.649  1.00  0.00           C
ATOM    467  O   GLU X  50      71.706  65.018  30.503  1.00  0.00           O
ATOM    468  HA  GLU X  50      70.231  66.763  32.668  1.00  0.00           H
ATOM    469  CB  GLU X  50      68.857  65.135  32.227  1.00  0.00           C
ATOM    470  1HB GLU X  50      69.078  64.564  33.155  1.00  0.00           H
ATOM    471  2HB GLU X  50      67.995  65.808  32.439  1.00  0.00           H
ATOM    472  CG  GLU X  50      68.441  64.162  31.097  1.00  0.00           C
ATOM    473  1HG GLU X  50      68.410  64.690  30.124  1.00  0.00           H
ATOM    474  2HG GLU X  50      69.164  63.328  31.028  1.00  0.00           H
ATOM    475  CD  GLU X  50      67.054  63.577  31.316  1.00  0.00           C
ATOM    476  OE1 GLU X  50      66.906  62.718  32.222  1.00  0.00           O
ATOM    477  OE2 GLU X  50      66.123  63.983  30.576  1.00  0.00           O
ATOM    478  HN  GLU X  50      70.194  66.277  29.827  1.00  0.00           H
ATOM    479  N   TRP X  51      72.113  65.000  32.707  1.00  0.00           N
ATOM    480  CA  TRP X  51      73.472  64.543  32.501  1.00  0.00           C
ATOM    481  C   TRP X  51      73.810  63.396  33.419  1.00  0.00           C
ATOM    482  O   TRP X  51      73.652  63.465  34.631  1.00  0.00           O
ATOM    483  HA  TRP X  51      73.578  64.152  31.499  1.00  0.00           H
ATOM    484  CB  TRP X  51      74.466  65.713  32.693  1.00  0.00           C
ATOM    485  1HB TRP X  51      73.967  66.639  32.336  1.00  0.00           H
ATOM    486  2HB TRP X  51      74.690  65.853  33.775  1.00  0.00           H
ATOM    487  CG  TRP X  51      75.733  65.577  31.878  1.00  0.00           C
ATOM    488  HD1 TRP X  51      75.003  65.599  29.843  1.00  0.00           H
ATOM    489  CD1 TRP X  51      75.846  65.538  30.517  1.00  0.00           C
ATOM    490  CD2 TRP X  51      77.045  65.327  32.405  1.00  0.00           C
ATOM    491  NE1 TRP X  51      77.153  65.309  30.151  1.00  0.00           N
ATOM    492  HE1 TRP X  51      77.430  64.831  29.335  1.00  0.00           H
ATOM    493  CE2 TRP X  51      77.903  65.155  31.297  1.00  0.00           C
ATOM    494  HE3 TRP X  51      76.874  65.345  34.568  1.00  0.00           H
ATOM    495  CE3 TRP X  51      77.516  65.209  33.709  1.00  0.00           C
ATOM    496  CZ2 TRP X  51      79.241  64.831  31.476  1.00  0.00           C
ATOM    497  HZ2 TRP X  51      79.897  64.662  30.637  1.00  0.00           H
ATOM    498  CZ3 TRP X  51      78.869  64.885  33.886  1.00  0.00           C
ATOM    499  HZ3 TRP X  51      79.266  64.788  34.887  1.00  0.00           H
ATOM    500  HH2 TRP X  51      80.748  64.414  32.958  1.00  0.00           H
ATOM    501  CH2 TRP X  51      79.717  64.685  32.787  1.00  0.00           C
ATOM    502  HN  TRP X  51      71.819  65.155  33.668  1.00  0.00           H
ATOM    503  N   LYS X  52      74.281  62.274  32.853  1.00  0.00           N
ATOM    504  CA  LYS X  52      74.473  61.068  33.622  1.00  0.00           C
ATOM    505  C   LYS X  52      75.721  60.361  33.174  1.00  0.00           C
ATOM    506  O   LYS X  52      76.282  60.611  32.110  1.00  0.00           O
ATOM    507  HA  LYS X  52      74.629  61.310  34.666  1.00  0.00           H
ATOM    508  CB  LYS X  52      73.276  60.089  33.496  1.00  0.00           C
ATOM    509  1HB LYS X  52      72.959  60.020  32.432  1.00  0.00           H
ATOM    510  2HB LYS X  52      73.572  59.069  33.830  1.00  0.00           H
ATOM    511  CG  LYS X  52      72.084  60.501  34.369  1.00  0.00           C
ATOM    512  1HG LYS X  52      72.459  60.681  35.404  1.00  0.00           H
ATOM    513  2HG LYS X  52      71.658  61.463  34.004  1.00  0.00           H
ATOM    514  CD  LYS X  52      71.000  59.419  34.409  1.00  0.00           C
ATOM    515  1HD LYS X  52      70.528  59.354  33.403  1.00  0.00           H
ATOM    516  2HD LYS X  52      71.485  58.440  34.629  1.00  0.00           H
ATOM    517  CE  LYS X  52      69.933  59.703  35.463  1.00  0.00           C
ATOM    518  1HE LYS X  52      70.399  59.792  36.468  1.00  0.00           H
ATOM    519  2HE LYS X  52      69.394  60.647  35.226  1.00  0.00           H
ATOM    520  NZ  LYS X  52      68.953  58.607  35.510  1.00  0.00           N
ATOM    521  1HZ LYS X  52      68.223  58.845  36.232  1.00  0.00           H
ATOM    522  2HZ LYS X  52      68.492  58.489  34.576  1.00  0.00           H
ATOM    523  3HZ LYS X  52      69.398  57.691  35.751  1.00  0.00           H
ATOM    524  HN  LYS X  52      74.526  62.240  31.887  1.00  0.00           H
ATOM    525  N   LEU X  53      76.181  59.426  34.009  1.00  0.00           N
ATOM    526  CA  LEU X  53      77.331  58.620  33.725  1.00  0.00           C
ATOM    527  C   LEU X  53      77.231  57.385  34.576  1.00  0.00           C
ATOM    528  O   LEU X  53      76.400  57.299  35.479  1.00  0.00           O
ATOM    529  HA  LEU X  53      77.290  58.297  32.694  1.00  0.00           H
ATOM    530  CB  LEU X  53      78.669  59.350  33.998  1.00  0.00           C
ATOM    531  1HB LEU X  53      79.520  58.644  33.874  1.00  0.00           H
ATOM    532  2HB LEU X  53      78.784  60.131  33.215  1.00  0.00           H
ATOM    533  HG  LEU X  53      77.947  59.730  36.020  1.00  0.00           H
ATOM    534  CG  LEU X  53      78.784  60.057  35.358  1.00  0.00           C
ATOM    535  CD1 LEU X  53      80.101  59.696  36.057  1.00  0.00           C
ATOM    536 1HD1 LEU X  53      80.166  60.204  37.042  1.00  0.00           H
ATOM    537 2HD1 LEU X  53      80.165  58.599  36.220  1.00  0.00           H
ATOM    538 3HD1 LEU X  53      80.969  60.007  35.439  1.00  0.00           H
ATOM    539  CD2 LEU X  53      78.683  61.574  35.156  1.00  0.00           C
ATOM    540 1HD2 LEU X  53      78.777  62.100  36.123  1.00  0.00           H
ATOM    541 2HD2 LEU X  53      79.497  61.934  34.492  1.00  0.00           H
ATOM    542 3HD2 LEU X  53      77.712  61.853  34.697  1.00  0.00           H
ATOM    543  HN  LEU X  53      75.733  59.231  34.880  1.00  0.00           H
ATOM    544  N   ASN X  54      78.059  56.376  34.276  1.00  0.00           N
ATOM    545  CA  ASN X  54      78.160  55.188  35.087  1.00  0.00           C
ATOM    546  C   ASN X  54      79.633  54.945  35.331  1.00  0.00           C
ATOM    547  O   ASN X  54      80.419  54.798  34.396  1.00  0.00           O
ATOM    548  HA  ASN X  54      77.685  55.358  36.048  1.00  0.00           H
ATOM    549  CB  ASN X  54      77.515  53.980  34.356  1.00  0.00           C
ATOM    550  1HB ASN X  54      76.603  54.351  33.836  1.00  0.00           H
ATOM    551  2HB ASN X  54      78.192  53.567  33.582  1.00  0.00           H
ATOM    552  CG  ASN X  54      77.031  52.847  35.261  1.00  0.00           C
ATOM    553  OD1 ASN X  54      76.018  52.224  34.921  1.00  0.00           O
ATOM    554  ND2 ASN X  54      77.707  52.534  36.385  1.00  0.00           N
ATOM    555 1HD2 ASN X  54      78.501  53.056  36.698  1.00  0.00           H
ATOM    556 2HD2 ASN X  54      77.354  51.795  36.955  1.00  0.00           H
ATOM    557  HN  ASN X  54      78.690  56.463  33.502  1.00  0.00           H
ATOM    558  N   THR X  55      80.027  54.883  36.608  1.00  0.00           N
ATOM    559  CA  THR X  55      81.375  54.534  37.027  1.00  0.00           C
ATOM    560  C   THR X  55      81.144  53.613  38.202  1.00  0.00           C
ATOM    561  O   THR X  55      80.018  53.167  38.408  1.00  0.00           O
ATOM    562  HA  THR X  55      81.848  53.960  36.244  1.00  0.00           H
ATOM    563  HB  THR X  55      82.024  56.113  38.401  1.00  0.00           H
ATOM    564  CB  THR X  55      82.263  55.727  37.387  1.00  0.00           C
ATOM    565  OG1 THR X  55      82.045  56.783  36.466  1.00  0.00           O
ATOM    566  HG1 THR X  55      82.899  57.237  36.329  1.00  0.00           H
ATOM    567  CG2 THR X  55      83.751  55.368  37.281  1.00  0.00           C
ATOM    568 1HG2 THR X  55      84.370  56.278  37.447  1.00  0.00           H
ATOM    569 2HG2 THR X  55      84.070  54.627  38.036  1.00  0.00           H
ATOM    570 3HG2 THR X  55      83.992  54.970  36.274  1.00  0.00           H
ATOM    571  HN  THR X  55      79.400  55.093  37.366  1.00  0.00           H
ATOM    572  N   GLY X  56      82.169  53.236  38.994  1.00  0.00           N
ATOM    573  CA  GLY X  56      81.927  52.434  40.189  1.00  0.00           C
ATOM    574  C   GLY X  56      81.388  53.236  41.347  1.00  0.00           C
ATOM    575  O   GLY X  56      80.380  52.881  41.946  1.00  0.00           O
ATOM    576  1HA GLY X  56      81.198  51.665  39.970  1.00  0.00           H
ATOM    577  2HA GLY X  56      82.875  52.024  40.498  1.00  0.00           H
ATOM    578  HN  GLY X  56      83.098  53.553  38.824  1.00  0.00           H
ATOM    579  N   ARG X  57      82.018  54.384  41.668  1.00  0.00           N
ATOM    580  CA  ARG X  57      81.560  55.240  42.753  1.00  0.00           C
ATOM    581  C   ARG X  57      80.851  56.470  42.203  1.00  0.00           C
ATOM    582  O   ARG X  57      80.231  57.225  42.946  1.00  0.00           O
ATOM    583  HA  ARG X  57      80.847  54.719  43.380  1.00  0.00           H
ATOM    584  CB  ARG X  57      82.751  55.693  43.642  1.00  0.00           C
ATOM    585  1HB ARG X  57      83.461  56.281  43.022  1.00  0.00           H
ATOM    586  2HB ARG X  57      82.371  56.366  44.444  1.00  0.00           H
ATOM    587  CG  ARG X  57      83.516  54.518  44.293  1.00  0.00           C
ATOM    588  1HG ARG X  57      82.828  53.965  44.971  1.00  0.00           H
ATOM    589  2HG ARG X  57      83.818  53.812  43.490  1.00  0.00           H
ATOM    590  CD  ARG X  57      84.800  54.904  45.047  1.00  0.00           C
ATOM    591  1HD ARG X  57      85.357  53.984  45.345  1.00  0.00           H
ATOM    592  2HD ARG X  57      85.455  55.546  44.416  1.00  0.00           H
ATOM    593  NE  ARG X  57      84.381  55.649  46.271  1.00  0.00           N
ATOM    594  HE  ARG X  57      83.427  55.907  46.389  1.00  0.00           H
ATOM    595  CZ  ARG X  57      85.189  55.960  47.294  1.00  0.00           C
ATOM    596  NH1 ARG X  57      86.498  55.742  47.279  1.00  0.00           N
ATOM    597 1HH1 ARG X  57      86.950  55.355  46.480  1.00  0.00           H
ATOM    598 2HH1 ARG X  57      87.019  55.803  48.129  1.00  0.00           H
ATOM    599  NH2 ARG X  57      84.635  56.493  48.379  1.00  0.00           N
ATOM    600 1HH2 ARG X  57      83.639  56.607  48.397  1.00  0.00           H
ATOM    601 2HH2 ARG X  57      85.179  56.867  49.127  1.00  0.00           H
ATOM    602  HN  ARG X  57      82.870  54.657  41.211  1.00  0.00           H
ATOM    603  N   THR X  58      80.892  56.672  40.867  1.00  0.00           N
ATOM    604  CA  THR X  58      80.135  57.682  40.115  1.00  0.00           C
ATOM    605  C   THR X  58      80.258  59.106  40.662  1.00  0.00           C
ATOM    606  O   THR X  58      79.288  59.769  41.023  1.00  0.00           O
ATOM    607  HA  THR X  58      80.612  57.728  39.149  1.00  0.00           H
ATOM    608  HB  THR X  58      78.131  57.137  40.765  1.00  0.00           H
ATOM    609  CB  THR X  58      78.706  57.224  39.814  1.00  0.00           C
ATOM    610  OG1 THR X  58      78.759  55.959  39.167  1.00  0.00           O
ATOM    611  HG1 THR X  58      77.836  55.630  39.125  1.00  0.00           H
ATOM    612  CG2 THR X  58      77.973  58.138  38.828  1.00  0.00           C
ATOM    613 1HG2 THR X  58      76.981  57.709  38.566  1.00  0.00           H
ATOM    614 2HG2 THR X  58      77.794  59.134  39.274  1.00  0.00           H
ATOM    615 3HG2 THR X  58      78.554  58.253  37.892  1.00  0.00           H
ATOM    616  HN  THR X  58      81.342  55.974  40.323  1.00  0.00           H
ATOM    617  N   GLU X  59      81.509  59.613  40.740  1.00  0.00           N
ATOM    618  CA  GLU X  59      81.870  60.822  41.472  1.00  0.00           C
ATOM    619  C   GLU X  59      81.891  62.085  40.622  1.00  0.00           C
ATOM    620  O   GLU X  59      82.267  63.160  41.086  1.00  0.00           O
ATOM    621  HA  GLU X  59      81.157  60.993  42.265  1.00  0.00           H
ATOM    622  CB  GLU X  59      83.284  60.639  42.084  1.00  0.00           C
ATOM    623  1HB GLU X  59      83.965  60.265  41.286  1.00  0.00           H
ATOM    624  2HB GLU X  59      83.695  61.614  42.431  1.00  0.00           H
ATOM    625  CG  GLU X  59      83.328  59.660  43.284  1.00  0.00           C
ATOM    626  1HG GLU X  59      82.690  58.774  43.101  1.00  0.00           H
ATOM    627  2HG GLU X  59      84.374  59.316  43.430  1.00  0.00           H
ATOM    628  CD  GLU X  59      82.885  60.319  44.580  1.00  0.00           C
ATOM    629  OE1 GLU X  59      83.735  60.418  45.508  1.00  0.00           O
ATOM    630  OE2 GLU X  59      81.701  60.741  44.690  1.00  0.00           O
ATOM    631  HN  GLU X  59      82.286  59.069  40.439  1.00  0.00           H
ATOM    632  N   ALA X  60      81.461  62.003  39.353  1.00  0.00           N
ATOM    633  CA  ALA X  60      81.375  63.153  38.473  1.00  0.00           C
ATOM    634  C   ALA X  60      79.929  63.479  38.133  1.00  0.00           C
ATOM    635  O   ALA X  60      79.645  64.300  37.267  1.00  0.00           O
ATOM    636  HA  ALA X  60      81.785  64.035  38.947  1.00  0.00           H
ATOM    637  CB  ALA X  60      82.169  62.868  37.185  1.00  0.00           C
ATOM    638  1HB ALA X  60      82.155  63.749  36.507  1.00  0.00           H
ATOM    639  2HB ALA X  60      83.229  62.652  37.445  1.00  0.00           H
ATOM    640  3HB ALA X  60      81.758  61.993  36.642  1.00  0.00           H
ATOM    641  HN  ALA X  60      81.230  61.116  38.973  1.00  0.00           H
ATOM    642  N   TRP X  61      78.951  62.842  38.806  1.00  0.00           N
ATOM    643  CA  TRP X  61      77.548  63.030  38.488  1.00  0.00           C
ATOM    644  C   TRP X  61      76.983  64.265  39.178  1.00  0.00           C
ATOM    645  O   TRP X  61      76.969  64.370  40.403  1.00  0.00           O
ATOM    646  HA  TRP X  61      77.452  63.191  37.423  1.00  0.00           H
ATOM    647  CB  TRP X  61      76.743  61.750  38.844  1.00  0.00           C
ATOM    648  1HB TRP X  61      77.236  60.898  38.333  1.00  0.00           H
ATOM    649  2HB TRP X  61      76.810  61.567  39.940  1.00  0.00           H
ATOM    650  CG  TRP X  61      75.279  61.703  38.430  1.00  0.00           C
ATOM    651  HD1 TRP X  61      75.051  63.254  36.913  1.00  0.00           H
ATOM    652  CD1 TRP X  61      74.611  62.478  37.525  1.00  0.00           C
ATOM    653  CD2 TRP X  61      74.299  60.810  38.997  1.00  0.00           C
ATOM    654  NE1 TRP X  61      73.274  62.172  37.531  1.00  0.00           N
ATOM    655  HE1 TRP X  61      72.607  62.820  37.165  1.00  0.00           H
ATOM    656  CE2 TRP X  61      73.057  61.147  38.419  1.00  0.00           C
ATOM    657  HE3 TRP X  61      75.337  59.542  40.417  1.00  0.00           H
ATOM    658  CE3 TRP X  61      74.398  59.798  39.950  1.00  0.00           C
ATOM    659  CZ2 TRP X  61      71.891  60.493  38.797  1.00  0.00           C
ATOM    660  HZ2 TRP X  61      70.934  60.783  38.394  1.00  0.00           H
ATOM    661  CZ3 TRP X  61      73.222  59.123  40.314  1.00  0.00           C
ATOM    662  HZ3 TRP X  61      73.265  58.345  41.065  1.00  0.00           H
ATOM    663  HH2 TRP X  61      71.090  58.958  40.083  1.00  0.00           H
ATOM    664  CH2 TRP X  61      71.983  59.471  39.754  1.00  0.00           C
ATOM    665  HN  TRP X  61      79.169  62.256  39.582  1.00  0.00           H
ATOM    666  N   LYS X  62      76.516  65.246  38.384  1.00  0.00           N
ATOM    667  CA  LYS X  62      75.863  66.425  38.898  1.00  0.00           C
ATOM    668  C   LYS X  62      74.864  66.906  37.869  1.00  0.00           C
ATOM    669  O   LYS X  62      75.120  66.896  36.669  1.00  0.00           O
ATOM    670  HA  LYS X  62      75.311  66.159  39.790  1.00  0.00           H
ATOM    671  CB  LYS X  62      76.898  67.533  39.226  1.00  0.00           C
ATOM    672  1HB LYS X  62      77.612  67.082  39.956  1.00  0.00           H
ATOM    673  2HB LYS X  62      77.478  67.762  38.306  1.00  0.00           H
ATOM    674  CG  LYS X  62      76.356  68.835  39.858  1.00  0.00           C
ATOM    675  1HG LYS X  62      75.482  68.580  40.499  1.00  0.00           H
ATOM    676  2HG LYS X  62      77.141  69.243  40.534  1.00  0.00           H
ATOM    677  CD  LYS X  62      75.983  69.924  38.831  1.00  0.00           C
ATOM    678  1HD LYS X  62      76.889  70.273  38.294  1.00  0.00           H
ATOM    679  2HD LYS X  62      75.335  69.458  38.061  1.00  0.00           H
ATOM    680  CE  LYS X  62      75.257  71.131  39.430  1.00  0.00           C
ATOM    681  1HE LYS X  62      74.391  70.797  40.043  1.00  0.00           H
ATOM    682  2HE LYS X  62      75.943  71.735  40.058  1.00  0.00           H
ATOM    683  NZ  LYS X  62      74.740  71.977  38.340  1.00  0.00           N
ATOM    684  1HZ LYS X  62      74.209  72.795  38.726  1.00  0.00           H
ATOM    685  2HZ LYS X  62      75.515  72.301  37.706  1.00  0.00           H
ATOM    686  3HZ LYS X  62      74.076  71.389  37.776  1.00  0.00           H
ATOM    687  HN  LYS X  62      76.584  65.191  37.391  1.00  0.00           H
ATOM    688  N   VAL X  63      73.698  67.366  38.350  1.00  0.00           N
ATOM    689  CA  VAL X  63      72.574  67.845  37.572  1.00  0.00           C
ATOM    690  C   VAL X  63      72.831  69.052  36.667  1.00  0.00           C
ATOM    691  O   VAL X  63      73.205  70.133  37.128  1.00  0.00           O
ATOM    692  HA  VAL X  63      72.245  67.025  36.947  1.00  0.00           H
ATOM    693  HB  VAL X  63      71.784  69.097  39.172  1.00  0.00           H
ATOM    694  CB  VAL X  63      71.466  68.233  38.540  1.00  0.00           C
ATOM    695  CG1 VAL X  63      70.225  68.628  37.738  1.00  0.00           C
ATOM    696 1HG1 VAL X  63      69.312  68.521  38.358  1.00  0.00           H
ATOM    697 2HG1 VAL X  63      70.295  69.676  37.380  1.00  0.00           H
ATOM    698 3HG1 VAL X  63      70.133  67.966  36.849  1.00  0.00           H
ATOM    699  CG2 VAL X  63      71.160  67.058  39.485  1.00  0.00           C
ATOM    700 1HG2 VAL X  63      70.241  67.263  40.074  1.00  0.00           H
ATOM    701 2HG2 VAL X  63      71.008  66.128  38.899  1.00  0.00           H
ATOM    702 3HG2 VAL X  63      71.980  66.881  40.209  1.00  0.00           H
ATOM    703  HN  VAL X  63      73.516  67.298  39.323  1.00  0.00           H
ATOM    704  N   LEU X  64      72.574  68.950  35.348  1.00  0.00           N
ATOM    705  CA  LEU X  64      72.747  70.082  34.442  1.00  0.00           C
ATOM    706  C   LEU X  64      71.451  70.844  34.232  1.00  0.00           C
ATOM    707  O   LEU X  64      70.438  70.308  33.801  1.00  0.00           O
ATOM    708  HA  LEU X  64      73.438  70.787  34.879  1.00  0.00           H
ATOM    709  CB  LEU X  64      73.329  69.671  33.070  1.00  0.00           C
ATOM    710  1HB LEU X  64      72.976  68.643  32.836  1.00  0.00           H
ATOM    711  2HB LEU X  64      72.946  70.340  32.267  1.00  0.00           H
ATOM    712  HG  LEU X  64      75.149  69.267  32.005  1.00  0.00           H
ATOM    713  CG  LEU X  64      74.870  69.721  32.988  1.00  0.00           C
ATOM    714  CD1 LEU X  64      75.393  71.169  32.997  1.00  0.00           C
ATOM    715 1HD1 LEU X  64      76.484  71.187  32.806  1.00  0.00           H
ATOM    716 2HD1 LEU X  64      74.893  71.771  32.209  1.00  0.00           H
ATOM    717 3HD1 LEU X  64      75.213  71.653  33.979  1.00  0.00           H
ATOM    718  CD2 LEU X  64      75.539  68.886  34.085  1.00  0.00           C
ATOM    719 1HD2 LEU X  64      76.574  68.614  33.802  1.00  0.00           H
ATOM    720 2HD2 LEU X  64      75.562  69.434  35.051  1.00  0.00           H
ATOM    721 3HD2 LEU X  64      74.985  67.940  34.252  1.00  0.00           H
ATOM    722  HN  LEU X  64      72.272  68.076  34.965  1.00  0.00           H
ATOM    723  N   SER X  65      71.462  72.157  34.526  1.00  0.00           N
ATOM    724  CA  SER X  65      70.279  73.002  34.493  1.00  0.00           C
ATOM    725  C   SER X  65      70.506  74.125  33.488  1.00  0.00           C
ATOM    726  O   SER X  65      71.650  74.556  33.344  1.00  0.00           O
ATOM    727  HA  SER X  65      69.427  72.418  34.182  1.00  0.00           H
ATOM    728  CB  SER X  65      69.988  73.591  35.904  1.00  0.00           C
ATOM    729  1HB SER X  65      69.802  72.742  36.601  1.00  0.00           H
ATOM    730  2HB SER X  65      70.886  74.139  36.269  1.00  0.00           H
ATOM    731  OG  SER X  65      68.856  74.464  35.910  1.00  0.00           O
ATOM    732  1HG SER X  65      68.554  74.566  36.833  1.00  0.00           H
ATOM    733  HN  SER X  65      72.316  72.607  34.768  1.00  0.00           H
ATOM    734  N   PRO X  66      69.518  74.645  32.753  1.00  0.00           N
ATOM    735  CA  PRO X  66      69.713  75.757  31.820  1.00  0.00           C
ATOM    736  C   PRO X  66      69.864  77.097  32.519  1.00  0.00           C
ATOM    737  O   PRO X  66      70.100  78.098  31.848  1.00  0.00           O
ATOM    738  HA  PRO X  66      70.612  75.599  31.241  1.00  0.00           H
ATOM    739  CB  PRO X  66      68.435  75.726  30.967  1.00  0.00           C
ATOM    740  1HB PRO X  66      68.159  76.716  30.549  1.00  0.00           H
ATOM    741  2HB PRO X  66      68.589  75.021  30.119  1.00  0.00           H
ATOM    742  CG  PRO X  66      67.367  75.154  31.902  1.00  0.00           C
ATOM    743  1HG PRO X  66      67.009  75.950  32.591  1.00  0.00           H
ATOM    744  2HG PRO X  66      66.506  74.727  31.351  1.00  0.00           H
ATOM    745  CD  PRO X  66      68.154  74.106  32.686  1.00  0.00           C
ATOM    746  1HD PRO X  66      67.718  73.954  33.697  1.00  0.00           H
ATOM    747  2HD PRO X  66      68.180  73.143  32.128  1.00  0.00           H
ATOM    748  N   GLN X  67      69.701  77.171  33.851  1.00  0.00           N
ATOM    749  CA  GLN X  67      69.760  78.435  34.563  1.00  0.00           C
ATOM    750  C   GLN X  67      70.336  78.213  35.959  1.00  0.00           C
ATOM    751  O   GLN X  67      69.992  78.902  36.917  1.00  0.00           O
ATOM    752  HA  GLN X  67      70.438  79.105  34.051  1.00  0.00           H
ATOM    753  CB  GLN X  67      68.347  79.082  34.635  1.00  0.00           C
ATOM    754  1HB GLN X  67      67.836  78.917  33.659  1.00  0.00           H
ATOM    755  2HB GLN X  67      67.754  78.550  35.407  1.00  0.00           H
ATOM    756  CG  GLN X  67      68.340  80.605  34.919  1.00  0.00           C
ATOM    757  1HG GLN X  67      69.177  80.871  35.599  1.00  0.00           H
ATOM    758  2HG GLN X  67      68.468  81.185  33.984  1.00  0.00           H
ATOM    759  CD  GLN X  67      67.059  81.051  35.629  1.00  0.00           C
ATOM    760  OE1 GLN X  67      67.105  81.538  36.762  1.00  0.00           O
ATOM    761  NE2 GLN X  67      65.893  80.869  34.972  1.00  0.00           N
ATOM    762 1HE2 GLN X  67      65.873  80.434  34.079  1.00  0.00           H
ATOM    763 2HE2 GLN X  67      65.053  81.188  35.410  1.00  0.00           H
ATOM    764  HN  GLN X  67      69.469  76.347  34.364  1.00  0.00           H
ATOM    765  N   GLY X  68      71.229  77.213  36.124  1.00  0.00           N
ATOM    766  CA  GLY X  68      71.812  76.886  37.423  1.00  0.00           C
ATOM    767  C   GLY X  68      73.312  76.755  37.397  1.00  0.00           C
ATOM    768  O   GLY X  68      73.948  76.816  36.349  1.00  0.00           O
ATOM    769  1HA GLY X  68      71.593  77.665  38.140  1.00  0.00           H
ATOM    770  2HA GLY X  68      71.414  75.928  37.723  1.00  0.00           H
ATOM    771  HN  GLY X  68      71.573  76.713  35.330  1.00  0.00           H
ATOM    772  N   GLY X  69      73.901  76.534  38.588  1.00  0.00           N
ATOM    773  CA  GLY X  69      75.336  76.371  38.813  1.00  0.00           C
ATOM    774  C   GLY X  69      75.577  75.258  39.800  1.00  0.00           C
ATOM    775  O   GLY X  69      74.757  74.354  39.940  1.00  0.00           O
ATOM    776  1HA GLY X  69      75.826  76.098  37.891  1.00  0.00           H
ATOM    777  2HA GLY X  69      75.709  77.290  39.239  1.00  0.00           H
ATOM    778  HN  GLY X  69      73.305  76.413  39.389  1.00  0.00           H
ATOM    779  N   GLY X  70      76.705  75.275  40.541  1.00  0.00           N
ATOM    780  CA  GLY X  70      76.924  74.314  41.623  1.00  0.00           C
ATOM    781  C   GLY X  70      78.326  73.781  41.722  1.00  0.00           C
ATOM    782  O   GLY X  70      79.247  74.421  41.215  1.00  0.00           O
ATOM    783  1HA GLY X  70      76.716  74.830  42.548  1.00  0.00           H
ATOM    784  2HA GLY X  70      76.285  73.463  41.463  1.00  0.00           H
ATOM    785  HN  GLY X  70      77.408  75.968  40.393  1.00  0.00           H
ATOM    786  N   PRO X  71      78.569  72.632  42.360  1.00  0.00           N
ATOM    787  CA  PRO X  71      79.926  72.170  42.649  1.00  0.00           C
ATOM    788  C   PRO X  71      80.644  71.742  41.389  1.00  0.00           C
ATOM    789  O   PRO X  71      81.781  72.146  41.176  1.00  0.00           O
ATOM    790  HA  PRO X  71      80.504  72.976  43.081  1.00  0.00           H
ATOM    791  CB  PRO X  71      79.742  71.008  43.644  1.00  0.00           C
ATOM    792  1HB PRO X  71      80.453  70.170  43.484  1.00  0.00           H
ATOM    793  2HB PRO X  71      79.890  71.395  44.677  1.00  0.00           H
ATOM    794  CG  PRO X  71      78.281  70.573  43.482  1.00  0.00           C
ATOM    795  1HG PRO X  71      78.199  69.843  42.647  1.00  0.00           H
ATOM    796  2HG PRO X  71      77.879  70.105  44.405  1.00  0.00           H
ATOM    797  CD  PRO X  71      77.570  71.874  43.119  1.00  0.00           C
ATOM    798  1HD PRO X  71      76.650  71.666  42.529  1.00  0.00           H
ATOM    799  2HD PRO X  71      77.315  72.438  44.045  1.00  0.00           H
ATOM    800  N   TRP X  72      79.984  70.985  40.496  1.00  0.00           N
ATOM    801  CA  TRP X  72      80.579  70.527  39.256  1.00  0.00           C
ATOM    802  C   TRP X  72      80.704  71.636  38.210  1.00  0.00           C
ATOM    803  O   TRP X  72      81.482  71.533  37.273  1.00  0.00           O
ATOM    804  HA  TRP X  72      81.583  70.189  39.476  1.00  0.00           H
ATOM    805  CB  TRP X  72      79.788  69.313  38.724  1.00  0.00           C
ATOM    806  1HB TRP X  72      79.692  68.580  39.556  1.00  0.00           H
ATOM    807  2HB TRP X  72      78.776  69.644  38.438  1.00  0.00           H
ATOM    808  CG  TRP X  72      80.375  68.558  37.546  1.00  0.00           C
ATOM    809  HD1 TRP X  72      81.804  67.178  38.416  1.00  0.00           H
ATOM    810  CD1 TRP X  72      81.321  67.572  37.536  1.00  0.00           C
ATOM    811  CD2 TRP X  72      79.971  68.753  36.184  1.00  0.00           C
ATOM    812  NE1 TRP X  72      81.545  67.153  36.245  1.00  0.00           N
ATOM    813  HE1 TRP X  72      82.213  66.483  35.951  1.00  0.00           H
ATOM    814  CE2 TRP X  72      80.730  67.854  35.397  1.00  0.00           C
ATOM    815  HE3 TRP X  72      78.440  70.279  36.189  1.00  0.00           H
ATOM    816  CE3 TRP X  72      79.041  69.604  35.599  1.00  0.00           C
ATOM    817  CZ2 TRP X  72      80.575  67.809  34.022  1.00  0.00           C
ATOM    818  HZ2 TRP X  72      81.146  67.123  33.415  1.00  0.00           H
ATOM    819  CZ3 TRP X  72      78.905  69.569  34.205  1.00  0.00           C
ATOM    820  HZ3 TRP X  72      78.190  70.212  33.716  1.00  0.00           H
ATOM    821  HH2 TRP X  72      79.509  68.657  32.359  1.00  0.00           H
ATOM    822  CH2 TRP X  72      79.654  68.679  33.427  1.00  0.00           C
ATOM    823  HN  TRP X  72      79.103  70.600  40.748  1.00  0.00           H
ATOM    824  N   ASP X  73      80.019  72.789  38.392  1.00  0.00           N
ATOM    825  CA  ASP X  73      80.257  74.011  37.624  1.00  0.00           C
ATOM    826  C   ASP X  73      81.654  74.568  37.928  1.00  0.00           C
ATOM    827  O   ASP X  73      82.307  75.220  37.115  1.00  0.00           O
ATOM    828  HA  ASP X  73      80.236  73.764  36.574  1.00  0.00           H
ATOM    829  CB  ASP X  73      79.119  75.018  37.958  1.00  0.00           C
ATOM    830  1HB ASP X  73      78.149  74.483  37.883  1.00  0.00           H
ATOM    831  2HB ASP X  73      79.230  75.397  38.992  1.00  0.00           H
ATOM    832  CG  ASP X  73      79.037  76.216  37.030  1.00  0.00           C
ATOM    833  OD1 ASP X  73      78.100  76.268  36.194  1.00  0.00           O
ATOM    834  OD2 ASP X  73      79.850  77.164  37.192  1.00  0.00           O
ATOM    835  HN  ASP X  73      79.393  72.878  39.158  1.00  0.00           H
ATOM    836  N   SER X  74      82.180  74.231  39.118  1.00  0.00           N
ATOM    837  CA  SER X  74      83.510  74.583  39.577  1.00  0.00           C
ATOM    838  C   SER X  74      84.506  73.466  39.271  1.00  0.00           C
ATOM    839  O   SER X  74      85.649  73.476  39.728  1.00  0.00           O
ATOM    840  HA  SER X  74      83.842  75.482  39.074  1.00  0.00           H
ATOM    841  CB  SER X  74      83.465  74.830  41.107  1.00  0.00           C
ATOM    842  1HB SER X  74      82.455  75.225  41.359  1.00  0.00           H
ATOM    843  2HB SER X  74      83.592  73.880  41.674  1.00  0.00           H
ATOM    844  OG  SER X  74      84.421  75.803  41.524  1.00  0.00           O
ATOM    845  1HG SER X  74      84.874  75.430  42.308  1.00  0.00           H
ATOM    846  HN  SER X  74      81.648  73.666  39.749  1.00  0.00           H
ATOM    847  N   VAL X  75      84.094  72.459  38.469  1.00  0.00           N
ATOM    848  CA  VAL X  75      84.943  71.366  38.007  1.00  0.00           C
ATOM    849  C   VAL X  75      84.980  71.370  36.488  1.00  0.00           C
ATOM    850  O   VAL X  75      86.039  71.284  35.879  1.00  0.00           O
ATOM    851  HA  VAL X  75      85.961  71.498  38.348  1.00  0.00           H
ATOM    852  HB  VAL X  75      83.391  69.839  38.084  1.00  0.00           H
ATOM    853  CB  VAL X  75      84.423  70.002  38.472  1.00  0.00           C
ATOM    854  CG1 VAL X  75      85.324  68.855  37.969  1.00  0.00           C
ATOM    855 1HG1 VAL X  75      84.969  67.885  38.378  1.00  0.00           H
ATOM    856 2HG1 VAL X  75      85.316  68.779  36.862  1.00  0.00           H
ATOM    857 3HG1 VAL X  75      86.373  69.007  38.302  1.00  0.00           H
ATOM    858  CG2 VAL X  75      84.377  69.974  40.010  1.00  0.00           C
ATOM    859 1HG2 VAL X  75      84.015  68.983  40.362  1.00  0.00           H
ATOM    860 2HG2 VAL X  75      85.394  70.135  40.427  1.00  0.00           H
ATOM    861 3HG2 VAL X  75      83.696  70.747  40.417  1.00  0.00           H
ATOM    862  HN  VAL X  75      83.149  72.446  38.147  1.00  0.00           H
ATOM    863  N   ALA X  76      83.828  71.527  35.816  1.00  0.00           N
ATOM    864  CA  ALA X  76      83.735  71.439  34.378  1.00  0.00           C
ATOM    865  C   ALA X  76      82.645  72.370  33.889  1.00  0.00           C
ATOM    866  O   ALA X  76      81.785  72.818  34.648  1.00  0.00           O
ATOM    867  HA  ALA X  76      84.664  71.760  33.924  1.00  0.00           H
ATOM    868  CB  ALA X  76      83.407  69.994  33.961  1.00  0.00           C
ATOM    869  1HB ALA X  76      83.360  69.889  32.858  1.00  0.00           H
ATOM    870  2HB ALA X  76      84.188  69.307  34.349  1.00  0.00           H
ATOM    871  3HB ALA X  76      82.437  69.681  34.400  1.00  0.00           H
ATOM    872  HN  ALA X  76      82.947  71.598  36.296  1.00  0.00           H
ATOM    873  N   ARG X  77      82.658  72.731  32.596  1.00  0.00           N
ATOM    874  CA  ARG X  77      81.774  73.766  32.099  1.00  0.00           C
ATOM    875  C   ARG X  77      81.244  73.449  30.720  1.00  0.00           C
ATOM    876  O   ARG X  77      81.935  72.911  29.857  1.00  0.00           O
ATOM    877  HA  ARG X  77      80.896  73.831  32.727  1.00  0.00           H
ATOM    878  CB  ARG X  77      82.491  75.140  32.051  1.00  0.00           C
ATOM    879  1HB ARG X  77      83.496  74.983  31.598  1.00  0.00           H
ATOM    880  2HB ARG X  77      81.948  75.850  31.389  1.00  0.00           H
ATOM    881  CG  ARG X  77      82.680  75.809  33.432  1.00  0.00           C
ATOM    882  1HG ARG X  77      83.212  75.103  34.108  1.00  0.00           H
ATOM    883  2HG ARG X  77      83.344  76.696  33.314  1.00  0.00           H
ATOM    884  CD  ARG X  77      81.385  76.248  34.125  1.00  0.00           C
ATOM    885  1HD ARG X  77      80.656  75.412  34.210  1.00  0.00           H
ATOM    886  2HD ARG X  77      81.593  76.609  35.156  1.00  0.00           H
ATOM    887  NE  ARG X  77      80.792  77.331  33.272  1.00  0.00           N
ATOM    888  HE  ARG X  77      80.356  77.110  32.410  1.00  0.00           H
ATOM    889  CZ  ARG X  77      80.767  78.626  33.605  1.00  0.00           C
ATOM    890  NH1 ARG X  77      81.288  79.080  34.738  1.00  0.00           N
ATOM    891 1HH1 ARG X  77      81.682  78.434  35.383  1.00  0.00           H
ATOM    892 2HH1 ARG X  77      81.070  80.003  35.058  1.00  0.00           H
ATOM    893  NH2 ARG X  77      80.167  79.473  32.773  1.00  0.00           N
ATOM    894 1HH2 ARG X  77      79.712  79.088  31.962  1.00  0.00           H
ATOM    895 2HH2 ARG X  77      79.913  80.380  33.136  1.00  0.00           H
ATOM    896  HN  ARG X  77      83.354  72.366  31.970  1.00  0.00           H
ATOM    897  N   VAL X  78      79.959  73.797  30.497  1.00  0.00           N
ATOM    898  CA  VAL X  78      79.290  73.658  29.220  1.00  0.00           C
ATOM    899  C   VAL X  78      79.319  74.996  28.491  1.00  0.00           C
ATOM    900  O   VAL X  78      78.910  76.039  29.008  1.00  0.00           O
ATOM    901  HA  VAL X  78      79.829  72.937  28.620  1.00  0.00           H
ATOM    902  HB  VAL X  78      77.215  73.955  29.814  1.00  0.00           H
ATOM    903  CB  VAL X  78      77.852  73.164  29.355  1.00  0.00           C
ATOM    904  CG1 VAL X  78      77.294  72.801  27.964  1.00  0.00           C
ATOM    905 1HG1 VAL X  78      76.273  72.374  28.064  1.00  0.00           H
ATOM    906 2HG1 VAL X  78      77.220  73.696  27.312  1.00  0.00           H
ATOM    907 3HG1 VAL X  78      77.943  72.048  27.468  1.00  0.00           H
ATOM    908  CG2 VAL X  78      77.806  71.921  30.267  1.00  0.00           C
ATOM    909 1HG2 VAL X  78      76.768  71.526  30.311  1.00  0.00           H
ATOM    910 2HG2 VAL X  78      78.465  71.122  29.870  1.00  0.00           H
ATOM    911 3HG2 VAL X  78      78.120  72.162  31.304  1.00  0.00           H
ATOM    912  HN  VAL X  78      79.400  74.169  31.231  1.00  0.00           H
ATOM    913  N   LEU X  79      79.845  74.998  27.258  1.00  0.00           N
ATOM    914  CA  LEU X  79      79.994  76.153  26.397  1.00  0.00           C
ATOM    915  C   LEU X  79      78.691  76.414  25.636  1.00  0.00           C
ATOM    916  O   LEU X  79      77.866  75.500  25.541  1.00  0.00           O
ATOM    917  HA  LEU X  79      80.213  77.008  27.018  1.00  0.00           H
ATOM    918  CB  LEU X  79      81.132  75.918  25.365  1.00  0.00           C
ATOM    919  1HB LEU X  79      80.962  74.921  24.916  1.00  0.00           H
ATOM    920  2HB LEU X  79      81.059  76.662  24.542  1.00  0.00           H
ATOM    921  HG  LEU X  79      83.245  75.840  24.990  1.00  0.00           H
ATOM    922  CG  LEU X  79      82.591  75.995  25.885  1.00  0.00           C
ATOM    923  CD1 LEU X  79      82.931  77.381  26.451  1.00  0.00           C
ATOM    924 1HD1 LEU X  79      84.013  77.435  26.700  1.00  0.00           H
ATOM    925 2HD1 LEU X  79      82.700  78.178  25.713  1.00  0.00           H
ATOM    926 3HD1 LEU X  79      82.360  77.579  27.381  1.00  0.00           H
ATOM    927  CD2 LEU X  79      82.980  74.896  26.887  1.00  0.00           C
ATOM    928 1HD2 LEU X  79      84.066  74.957  27.110  1.00  0.00           H
ATOM    929 2HD2 LEU X  79      82.434  75.014  27.847  1.00  0.00           H
ATOM    930 3HD2 LEU X  79      82.767  73.888  26.478  1.00  0.00           H
ATOM    931  HN  LEU X  79      80.180  74.127  26.883  1.00  0.00           H
ATOM    932  N   PRO X  80      78.440  77.600  25.061  1.00  0.00           N
ATOM    933  CA  PRO X  80      77.121  77.994  24.552  1.00  0.00           C
ATOM    934  C   PRO X  80      76.455  77.076  23.541  1.00  0.00           C
ATOM    935  O   PRO X  80      75.228  77.060  23.479  1.00  0.00           O
ATOM    936  HA  PRO X  80      76.464  78.010  25.408  1.00  0.00           H
ATOM    937  CB  PRO X  80      77.361  79.395  23.977  1.00  0.00           C
ATOM    938  1HB PRO X  80      77.790  79.331  22.952  1.00  0.00           H
ATOM    939  2HB PRO X  80      76.437  80.006  23.948  1.00  0.00           H
ATOM    940  CG  PRO X  80      78.415  79.975  24.918  1.00  0.00           C
ATOM    941  1HG PRO X  80      78.973  80.825  24.475  1.00  0.00           H
ATOM    942  2HG PRO X  80      77.935  80.293  25.869  1.00  0.00           H
ATOM    943  CD  PRO X  80      79.315  78.774  25.205  1.00  0.00           C
ATOM    944  1HD PRO X  80      80.129  78.718  24.448  1.00  0.00           H
ATOM    945  2HD PRO X  80      79.748  78.868  26.227  1.00  0.00           H
ATOM    946  N   ASN X  81      77.230  76.313  22.751  1.00  0.00           N
ATOM    947  CA  ASN X  81      76.742  75.401  21.734  1.00  0.00           C
ATOM    948  C   ASN X  81      76.649  73.948  22.203  1.00  0.00           C
ATOM    949  O   ASN X  81      76.375  73.052  21.409  1.00  0.00           O
ATOM    950  HA  ASN X  81      75.745  75.699  21.431  1.00  0.00           H
ATOM    951  CB  ASN X  81      77.679  75.469  20.492  1.00  0.00           C
ATOM    952  1HB ASN X  81      77.301  74.809  19.684  1.00  0.00           H
ATOM    953  2HB ASN X  81      77.676  76.508  20.101  1.00  0.00           H
ATOM    954  CG  ASN X  81      79.126  75.114  20.844  1.00  0.00           C
ATOM    955  OD1 ASN X  81      79.803  75.823  21.594  1.00  0.00           O
ATOM    956  ND2 ASN X  81      79.619  73.974  20.314  1.00  0.00           N
ATOM    957 1HD2 ASN X  81      79.051  73.441  19.693  1.00  0.00           H
ATOM    958 2HD2 ASN X  81      80.585  73.781  20.458  1.00  0.00           H
ATOM    959  HN  ASN X  81      78.223  76.414  22.801  1.00  0.00           H
ATOM    960  N   GLY X  82      76.904  73.645  23.494  1.00  0.00           N
ATOM    961  CA  GLY X  82      76.951  72.257  23.962  1.00  0.00           C
ATOM    962  C   GLY X  82      78.277  71.579  23.714  1.00  0.00           C
ATOM    963  O   GLY X  82      78.344  70.397  23.379  1.00  0.00           O
ATOM    964  1HA GLY X  82      76.807  72.275  25.031  1.00  0.00           H
ATOM    965  2HA GLY X  82      76.192  71.672  23.458  1.00  0.00           H
ATOM    966  HN  GLY X  82      77.091  74.374  24.162  1.00  0.00           H
ATOM    967  N   SER X  83      79.378  72.337  23.868  1.00  0.00           N
ATOM    968  CA  SER X  83      80.721  71.785  24.014  1.00  0.00           C
ATOM    969  C   SER X  83      80.999  71.708  25.498  1.00  0.00           C
ATOM    970  O   SER X  83      80.492  72.529  26.256  1.00  0.00           O
ATOM    971  HA  SER X  83      80.757  70.783  23.614  1.00  0.00           H
ATOM    972  CB  SER X  83      81.824  72.644  23.335  1.00  0.00           C
ATOM    973  1HB SER X  83      81.502  72.876  22.297  1.00  0.00           H
ATOM    974  2HB SER X  83      81.969  73.603  23.866  1.00  0.00           H
ATOM    975  OG  SER X  83      83.071  71.957  23.275  1.00  0.00           O
ATOM    976  1HG SER X  83      83.770  72.627  23.229  1.00  0.00           H
ATOM    977  HN  SER X  83      79.266  73.297  24.103  1.00  0.00           H
ATOM    978  N   LEU X  84      81.764  70.715  25.966  1.00  0.00           N
ATOM    979  CA  LEU X  84      81.994  70.474  27.373  1.00  0.00           C
ATOM    980  C   LEU X  84      83.493  70.434  27.624  1.00  0.00           C
ATOM    981  O   LEU X  84      84.231  69.688  26.982  1.00  0.00           O
ATOM    982  HA  LEU X  84      81.585  71.284  27.960  1.00  0.00           H
ATOM    983  CB  LEU X  84      81.295  69.153  27.785  1.00  0.00           C
ATOM    984  1HB LEU X  84      80.394  69.060  27.134  1.00  0.00           H
ATOM    985  2HB LEU X  84      81.940  68.279  27.554  1.00  0.00           H
ATOM    986  HG  LEU X  84      80.250  70.032  29.465  1.00  0.00           H
ATOM    987  CG  LEU X  84      80.791  69.083  29.243  1.00  0.00           C
ATOM    988  CD1 LEU X  84      79.800  67.919  29.383  1.00  0.00           C
ATOM    989 1HD1 LEU X  84      79.367  67.883  30.403  1.00  0.00           H
ATOM    990 2HD1 LEU X  84      78.973  68.027  28.651  1.00  0.00           H
ATOM    991 3HD1 LEU X  84      80.329  66.958  29.202  1.00  0.00           H
ATOM    992  CD2 LEU X  84      81.921  68.926  30.266  1.00  0.00           C
ATOM    993 1HD2 LEU X  84      81.513  68.813  31.291  1.00  0.00           H
ATOM    994 2HD2 LEU X  84      82.508  68.014  30.028  1.00  0.00           H
ATOM    995 3HD2 LEU X  84      82.600  69.802  30.265  1.00  0.00           H
ATOM    996  HN  LEU X  84      82.170  70.040  25.339  1.00  0.00           H
ATOM    997  N   PHE X  85      83.980  71.279  28.552  1.00  0.00           N
ATOM    998  CA  PHE X  85      85.393  71.460  28.821  1.00  0.00           C
ATOM    999  C   PHE X  85      85.702  71.100  30.269  1.00  0.00           C
ATOM   1000  O   PHE X  85      84.977  71.470  31.194  1.00  0.00           O
ATOM   1001  HA  PHE X  85      85.970  70.795  28.191  1.00  0.00           H
ATOM   1002  CB  PHE X  85      85.778  72.940  28.514  1.00  0.00           C
ATOM   1003  1HB PHE X  85      85.499  73.159  27.461  1.00  0.00           H
ATOM   1004  2HB PHE X  85      85.184  73.612  29.173  1.00  0.00           H
ATOM   1005  CG  PHE X  85      87.239  73.314  28.649  1.00  0.00           C
ATOM   1006  HD1 PHE X  85      88.092  71.373  28.204  1.00  0.00           H
ATOM   1007  CD1 PHE X  85      88.292  72.401  28.456  1.00  0.00           C
ATOM   1008  HD2 PHE X  85      86.768  75.375  29.046  1.00  0.00           H
ATOM   1009  CD2 PHE X  85      87.563  74.654  28.921  1.00  0.00           C
ATOM   1010  CE1 PHE X  85      89.627  72.806  28.564  1.00  0.00           C
ATOM   1011  HE1 PHE X  85      90.416  72.083  28.417  1.00  0.00           H
ATOM   1012  CE2 PHE X  85      88.898  75.068  29.013  1.00  0.00           C
ATOM   1013  HE2 PHE X  85      89.131  76.107  29.196  1.00  0.00           H
ATOM   1014  CZ  PHE X  85      89.932  74.140  28.848  1.00  0.00           C
ATOM   1015  HZ  PHE X  85      90.963  74.456  28.926  1.00  0.00           H
ATOM   1016  HN  PHE X  85      83.355  71.873  29.066  1.00  0.00           H
ATOM   1017  N   LEU X  86      86.805  70.355  30.482  1.00  0.00           N
ATOM   1018  CA  LEU X  86      87.368  70.063  31.786  1.00  0.00           C
ATOM   1019  C   LEU X  86      88.758  70.703  31.852  1.00  0.00           C
ATOM   1020  O   LEU X  86      89.568  70.409  30.969  1.00  0.00           O
ATOM   1021  HA  LEU X  86      86.727  70.455  32.560  1.00  0.00           H
ATOM   1022  CB  LEU X  86      87.516  68.530  31.987  1.00  0.00           C
ATOM   1023  1HB LEU X  86      87.103  68.026  31.087  1.00  0.00           H
ATOM   1024  2HB LEU X  86      88.584  68.224  32.047  1.00  0.00           H
ATOM   1025  HG  LEU X  86      85.731  68.328  33.194  1.00  0.00           H
ATOM   1026  CG  LEU X  86      86.786  67.973  33.226  1.00  0.00           C
ATOM   1027  CD1 LEU X  86      86.760  66.440  33.200  1.00  0.00           C
ATOM   1028 1HD1 LEU X  86      86.123  66.049  34.018  1.00  0.00           H
ATOM   1029 2HD1 LEU X  86      86.375  66.055  32.235  1.00  0.00           H
ATOM   1030 3HD1 LEU X  86      87.778  66.039  33.368  1.00  0.00           H
ATOM   1031  CD2 LEU X  86      87.425  68.429  34.543  1.00  0.00           C
ATOM   1032 1HD2 LEU X  86      86.909  67.952  35.404  1.00  0.00           H
ATOM   1033 2HD2 LEU X  86      88.491  68.121  34.581  1.00  0.00           H
ATOM   1034 3HD2 LEU X  86      87.365  69.527  34.670  1.00  0.00           H
ATOM   1035  HN  LEU X  86      87.340  70.014  29.707  1.00  0.00           H
ATOM   1036  N   PRO X  87      89.112  71.547  32.831  1.00  0.00           N
ATOM   1037  CA  PRO X  87      90.461  72.092  32.998  1.00  0.00           C
ATOM   1038  C   PRO X  87      91.544  71.059  33.233  1.00  0.00           C
ATOM   1039  O   PRO X  87      92.702  71.327  32.929  1.00  0.00           O
ATOM   1040  HA  PRO X  87      90.719  72.614  32.088  1.00  0.00           H
ATOM   1041  CB  PRO X  87      90.333  73.019  34.218  1.00  0.00           C
ATOM   1042  1HB PRO X  87      90.464  72.447  35.165  1.00  0.00           H
ATOM   1043  2HB PRO X  87      91.063  73.852  34.192  1.00  0.00           H
ATOM   1044  CG  PRO X  87      88.887  73.503  34.153  1.00  0.00           C
ATOM   1045  1HG PRO X  87      88.520  73.873  35.132  1.00  0.00           H
ATOM   1046  2HG PRO X  87      88.789  74.304  33.391  1.00  0.00           H
ATOM   1047  CD  PRO X  87      88.154  72.248  33.689  1.00  0.00           C
ATOM   1048  1HD PRO X  87      87.947  71.599  34.566  1.00  0.00           H
ATOM   1049  2HD PRO X  87      87.209  72.503  33.159  1.00  0.00           H
ATOM   1050  N   ALA X  88      91.198  69.902  33.819  1.00  0.00           N
ATOM   1051  CA  ALA X  88      92.161  68.875  34.138  1.00  0.00           C
ATOM   1052  C   ALA X  88      91.418  67.597  34.487  1.00  0.00           C
ATOM   1053  O   ALA X  88      90.819  67.477  35.556  1.00  0.00           O
ATOM   1054  HA  ALA X  88      92.774  68.688  33.268  1.00  0.00           H
ATOM   1055  CB  ALA X  88      93.045  69.303  35.330  1.00  0.00           C
ATOM   1056  1HB ALA X  88      93.792  68.528  35.587  1.00  0.00           H
ATOM   1057  2HB ALA X  88      93.599  70.233  35.080  1.00  0.00           H
ATOM   1058  3HB ALA X  88      92.428  69.501  36.230  1.00  0.00           H
ATOM   1059  HN  ALA X  88      90.256  69.757  34.104  1.00  0.00           H
ATOM   1060  N   VAL X  89      91.410  66.605  33.573  1.00  0.00           N
ATOM   1061  CA  VAL X  89      90.690  65.349  33.761  1.00  0.00           C
ATOM   1062  C   VAL X  89      91.443  64.415  34.700  1.00  0.00           C
ATOM   1063  O   VAL X  89      92.617  64.120  34.485  1.00  0.00           O
ATOM   1064  HA  VAL X  89      89.737  65.574  34.219  1.00  0.00           H
ATOM   1065  HB  VAL X  89      91.379  64.152  32.074  1.00  0.00           H
ATOM   1066  CB  VAL X  89      90.432  64.610  32.448  1.00  0.00           C
ATOM   1067  CG1 VAL X  89      89.381  63.510  32.680  1.00  0.00           C
ATOM   1068 1HG1 VAL X  89      89.137  63.006  31.721  1.00  0.00           H
ATOM   1069 2HG1 VAL X  89      89.737  62.744  33.401  1.00  0.00           H
ATOM   1070 3HG1 VAL X  89      88.442  63.951  33.078  1.00  0.00           H
ATOM   1071  CG2 VAL X  89      89.917  65.572  31.361  1.00  0.00           C
ATOM   1072 1HG2 VAL X  89      89.655  64.993  30.449  1.00  0.00           H
ATOM   1073 2HG2 VAL X  89      89.008  66.101  31.697  1.00  0.00           H
ATOM   1074 3HG2 VAL X  89      90.679  66.324  31.076  1.00  0.00           H
ATOM   1075  HN  VAL X  89      91.885  66.716  32.695  1.00  0.00           H
ATOM   1076  N   GLY X  90      90.809  63.934  35.786  1.00  0.00           N
ATOM   1077  CA  GLY X  90      91.458  63.069  36.769  1.00  0.00           C
ATOM   1078  C   GLY X  90      90.781  61.734  36.922  1.00  0.00           C
ATOM   1079  O   GLY X  90      90.035  61.269  36.063  1.00  0.00           O
ATOM   1080  1HA GLY X  90      92.478  62.863  36.480  1.00  0.00           H
ATOM   1081  2HA GLY X  90      91.392  63.571  37.722  1.00  0.00           H
ATOM   1082  HN  GLY X  90      89.833  64.158  35.942  1.00  0.00           H
ATOM   1083  N   ILE X  91      91.034  61.058  38.060  1.00  0.00           N
ATOM   1084  CA  ILE X  91      90.507  59.727  38.325  1.00  0.00           C
ATOM   1085  C   ILE X  91      89.052  59.728  38.775  1.00  0.00           C
ATOM   1086  O   ILE X  91      88.361  58.711  38.683  1.00  0.00           O
ATOM   1087  HA  ILE X  91      90.533  59.163  37.403  1.00  0.00           H
ATOM   1088  HB  ILE X  91      90.819  58.008  39.596  1.00  0.00           H
ATOM   1089  CB  ILE X  91      91.342  58.966  39.355  1.00  0.00           C
ATOM   1090  CG1 ILE X  91      91.526  59.748  40.677  1.00  0.00           C
ATOM   1091 1HG1 ILE X  91      92.357  60.479  40.563  1.00  0.00           H
ATOM   1092 2HG1 ILE X  91      90.607  60.332  40.906  1.00  0.00           H
ATOM   1093  CG2 ILE X  91      92.699  58.601  38.712  1.00  0.00           C
ATOM   1094 1HG2 ILE X  91      93.306  57.987  39.409  1.00  0.00           H
ATOM   1095 2HG2 ILE X  91      92.548  58.019  37.779  1.00  0.00           H
ATOM   1096 3HG2 ILE X  91      93.277  59.516  38.464  1.00  0.00           H
ATOM   1097  CD  ILE X  91      91.802  58.832  41.875  1.00  0.00           C
ATOM   1098  1HD ILE X  91      91.961  59.436  42.794  1.00  0.00           H
ATOM   1099  2HD ILE X  91      90.932  58.160  42.051  1.00  0.00           H
ATOM   1100  3HD ILE X  91      92.700  58.203  41.702  1.00  0.00           H
ATOM   1101  HN  ILE X  91      91.610  61.452  38.770  1.00  0.00           H
ATOM   1102  N   GLN X  92      88.519  60.881  39.234  1.00  0.00           N
ATOM   1103  CA  GLN X  92      87.137  60.991  39.662  1.00  0.00           C
ATOM   1104  C   GLN X  92      86.208  61.176  38.470  1.00  0.00           C
ATOM   1105  O   GLN X  92      85.004  60.936  38.552  1.00  0.00           O
ATOM   1106  HA  GLN X  92      86.847  60.073  40.157  1.00  0.00           H
ATOM   1107  CB  GLN X  92      86.947  62.167  40.656  1.00  0.00           C
ATOM   1108  1HB GLN X  92      87.027  63.137  40.117  1.00  0.00           H
ATOM   1109  2HB GLN X  92      85.911  62.110  41.059  1.00  0.00           H
ATOM   1110  CG  GLN X  92      87.931  62.142  41.856  1.00  0.00           C
ATOM   1111  1HG GLN X  92      87.367  62.367  42.785  1.00  0.00           H
ATOM   1112  2HG GLN X  92      88.381  61.135  41.969  1.00  0.00           H
ATOM   1113  CD  GLN X  92      89.067  63.167  41.749  1.00  0.00           C
ATOM   1114  OE1 GLN X  92      90.232  62.842  41.506  1.00  0.00           O
ATOM   1115  NE2 GLN X  92      88.726  64.456  41.979  1.00  0.00           N
ATOM   1116 1HE2 GLN X  92      87.787  64.671  42.263  1.00  0.00           H
ATOM   1117 2HE2 GLN X  92      89.433  65.153  41.909  1.00  0.00           H
ATOM   1118  HN  GLN X  92      89.055  61.729  39.275  1.00  0.00           H
ATOM   1119  N   ASP X  93      86.785  61.555  37.312  1.00  0.00           N
ATOM   1120  CA  ASP X  93      86.069  61.795  36.079  1.00  0.00           C
ATOM   1121  C   ASP X  93      85.976  60.542  35.220  1.00  0.00           C
ATOM   1122  O   ASP X  93      85.292  60.528  34.199  1.00  0.00           O
ATOM   1123  HA  ASP X  93      85.064  62.136  36.293  1.00  0.00           H
ATOM   1124  CB  ASP X  93      86.832  62.845  35.238  1.00  0.00           C
ATOM   1125  1HB ASP X  93      87.853  62.477  34.997  1.00  0.00           H
ATOM   1126  2HB ASP X  93      86.291  63.065  34.294  1.00  0.00           H
ATOM   1127  CG  ASP X  93      86.967  64.138  36.001  1.00  0.00           C
ATOM   1128  OD1 ASP X  93      85.924  64.751  36.329  1.00  0.00           O
ATOM   1129  OD2 ASP X  93      88.128  64.546  36.268  1.00  0.00           O
ATOM   1130  HN  ASP X  93      87.755  61.789  37.305  1.00  0.00           H
ATOM   1131  N   GLU X  94      86.686  59.454  35.587  1.00  0.00           N
ATOM   1132  CA  GLU X  94      86.646  58.168  34.906  1.00  0.00           C
ATOM   1133  C   GLU X  94      85.268  57.547  34.737  1.00  0.00           C
ATOM   1134  O   GLU X  94      84.321  57.826  35.470  1.00  0.00           O
ATOM   1135  HA  GLU X  94      87.012  58.333  33.902  1.00  0.00           H
ATOM   1136  CB  GLU X  94      87.559  57.110  35.574  1.00  0.00           C
ATOM   1137  1HB GLU X  94      87.473  57.200  36.678  1.00  0.00           H
ATOM   1138  2HB GLU X  94      87.199  56.088  35.316  1.00  0.00           H
ATOM   1139  CG  GLU X  94      89.046  57.214  35.160  1.00  0.00           C
ATOM   1140  1HG GLU X  94      89.144  57.825  34.236  1.00  0.00           H
ATOM   1141  2HG GLU X  94      89.639  57.706  35.955  1.00  0.00           H
ATOM   1142  CD  GLU X  94      89.661  55.856  34.863  1.00  0.00           C
ATOM   1143  OE1 GLU X  94      89.299  54.841  35.520  1.00  0.00           O
ATOM   1144  OE2 GLU X  94      90.488  55.780  33.928  1.00  0.00           O
ATOM   1145  HN  GLU X  94      87.242  59.500  36.412  1.00  0.00           H
ATOM   1146  N   GLY X  95      85.149  56.636  33.748  1.00  0.00           N
ATOM   1147  CA  GLY X  95      83.973  55.801  33.574  1.00  0.00           C
ATOM   1148  C   GLY X  95      83.360  55.994  32.232  1.00  0.00           C
ATOM   1149  O   GLY X  95      84.053  56.180  31.230  1.00  0.00           O
ATOM   1150  1HA GLY X  95      84.295  54.773  33.632  1.00  0.00           H
ATOM   1151  2HA GLY X  95      83.217  56.048  34.305  1.00  0.00           H
ATOM   1152  HN  GLY X  95      85.899  56.507  33.105  1.00  0.00           H
ATOM   1153  N   ILE X  96      82.023  55.899  32.177  1.00  0.00           N
ATOM   1154  CA  ILE X  96      81.286  56.036  30.942  1.00  0.00           C
ATOM   1155  C   ILE X  96      80.342  57.215  31.052  1.00  0.00           C
ATOM   1156  O   ILE X  96      79.297  57.135  31.697  1.00  0.00           O
ATOM   1157  HA  ILE X  96      81.965  56.238  30.129  1.00  0.00           H
ATOM   1158  HB  ILE X  96      79.636  54.652  31.292  1.00  0.00           H
ATOM   1159  CB  ILE X  96      80.492  54.780  30.591  1.00  0.00           C
ATOM   1160  CG1 ILE X  96      81.362  53.505  30.672  1.00  0.00           C
ATOM   1161 1HG1 ILE X  96      81.066  52.827  29.839  1.00  0.00           H
ATOM   1162 2HG1 ILE X  96      82.422  53.788  30.503  1.00  0.00           H
ATOM   1163  CG2 ILE X  96      79.963  54.933  29.152  1.00  0.00           C
ATOM   1164 1HG2 ILE X  96      79.381  54.031  28.864  1.00  0.00           H
ATOM   1165 2HG2 ILE X  96      79.314  55.826  29.050  1.00  0.00           H
ATOM   1166 3HG2 ILE X  96      80.812  55.033  28.442  1.00  0.00           H
ATOM   1167  CD  ILE X  96      81.240  52.715  31.981  1.00  0.00           C
ATOM   1168  1HD ILE X  96      81.810  51.765  31.903  1.00  0.00           H
ATOM   1169  2HD ILE X  96      81.641  53.296  32.837  1.00  0.00           H
ATOM   1170  3HD ILE X  96      80.177  52.466  32.188  1.00  0.00           H
ATOM   1171  HN  ILE X  96      81.489  55.680  33.000  1.00  0.00           H
ATOM   1172  N   PHE X  97      80.672  58.347  30.396  1.00  0.00           N
ATOM   1173  CA  PHE X  97      79.799  59.507  30.295  1.00  0.00           C
ATOM   1174  C   PHE X  97      78.634  59.253  29.344  1.00  0.00           C
ATOM   1175  O   PHE X  97      78.779  58.553  28.340  1.00  0.00           O
ATOM   1176  HA  PHE X  97      79.354  59.688  31.261  1.00  0.00           H
ATOM   1177  CB  PHE X  97      80.560  60.789  29.840  1.00  0.00           C
ATOM   1178  1HB PHE X  97      81.140  60.565  28.920  1.00  0.00           H
ATOM   1179  2HB PHE X  97      79.827  61.591  29.603  1.00  0.00           H
ATOM   1180  CG  PHE X  97      81.506  61.405  30.851  1.00  0.00           C
ATOM   1181  HD1 PHE X  97      81.005  60.219  32.603  1.00  0.00           H
ATOM   1182  CD1 PHE X  97      81.592  61.032  32.208  1.00  0.00           C
ATOM   1183  HD2 PHE X  97      82.258  62.781  29.372  1.00  0.00           H
ATOM   1184  CD2 PHE X  97      82.311  62.472  30.407  1.00  0.00           C
ATOM   1185  CE1 PHE X  97      82.435  61.718  33.093  1.00  0.00           C
ATOM   1186  HE1 PHE X  97      82.491  61.421  34.131  1.00  0.00           H
ATOM   1187  CE2 PHE X  97      83.162  63.154  31.284  1.00  0.00           C
ATOM   1188  HE2 PHE X  97      83.776  63.968  30.920  1.00  0.00           H
ATOM   1189  CZ  PHE X  97      83.217  62.782  32.633  1.00  0.00           C
ATOM   1190  HZ  PHE X  97      83.880  63.297  33.317  1.00  0.00           H
ATOM   1191  HN  PHE X  97      81.525  58.383  29.874  1.00  0.00           H
ATOM   1192  N   ARG X  98      77.448  59.827  29.629  1.00  0.00           N
ATOM   1193  CA  ARG X  98      76.266  59.729  28.791  1.00  0.00           C
ATOM   1194  C   ARG X  98      75.722  61.125  28.541  1.00  0.00           C
ATOM   1195  O   ARG X  98      75.950  62.052  29.318  1.00  0.00           O
ATOM   1196  HA  ARG X  98      76.524  59.294  27.835  1.00  0.00           H
ATOM   1197  CB  ARG X  98      75.166  58.879  29.490  1.00  0.00           C
ATOM   1198  1HB ARG X  98      75.671  57.998  29.945  1.00  0.00           H
ATOM   1199  2HB ARG X  98      74.732  59.463  30.332  1.00  0.00           H
ATOM   1200  CG  ARG X  98      74.034  58.358  28.575  1.00  0.00           C
ATOM   1201  1HG ARG X  98      73.517  59.206  28.078  1.00  0.00           H
ATOM   1202  2HG ARG X  98      74.482  57.720  27.780  1.00  0.00           H
ATOM   1203  CD  ARG X  98      72.983  57.547  29.343  1.00  0.00           C
ATOM   1204  1HD ARG X  98      73.482  56.775  29.963  1.00  0.00           H
ATOM   1205  2HD ARG X  98      72.406  58.217  30.021  1.00  0.00           H
ATOM   1206  NE  ARG X  98      72.039  56.925  28.352  1.00  0.00           N
ATOM   1207  HE  ARG X  98      71.450  57.508  27.784  1.00  0.00           H
ATOM   1208  CZ  ARG X  98      71.636  55.645  28.391  1.00  0.00           C
ATOM   1209  NH1 ARG X  98      72.233  54.720  29.134  1.00  0.00           N
ATOM   1210 1HH1 ARG X  98      73.099  54.932  29.575  1.00  0.00           H
ATOM   1211 2HH1 ARG X  98      71.884  53.772  29.112  1.00  0.00           H
ATOM   1212  NH2 ARG X  98      70.571  55.310  27.664  1.00  0.00           N
ATOM   1213 1HH2 ARG X  98      70.091  56.071  27.217  1.00  0.00           H
ATOM   1214 2HH2 ARG X  98      70.083  54.464  27.898  1.00  0.00           H
ATOM   1215  HN  ARG X  98      77.309  60.364  30.469  1.00  0.00           H
ATOM   1216  N   CYS X  99      74.984  61.318  27.438  1.00  0.00           N
ATOM   1217  CA  CYS X  99      74.253  62.540  27.158  1.00  0.00           C
ATOM   1218  C   CYS X  99      72.794  62.137  27.078  1.00  0.00           C
ATOM   1219  O   CYS X  99      72.493  61.073  26.540  1.00  0.00           O
ATOM   1220  HA  CYS X  99      74.372  63.258  27.960  1.00  0.00           H
ATOM   1221  CB  CYS X  99      74.672  63.179  25.800  1.00  0.00           C
ATOM   1222  1HB CYS X  99      74.288  62.545  24.972  1.00  0.00           H
ATOM   1223  2HB CYS X  99      74.205  64.184  25.711  1.00  0.00           H
ATOM   1224  SG  CYS X  99      76.481  63.305  25.613  1.00  0.00           S
ATOM   1225  HN  CYS X  99      74.853  60.571  26.789  1.00  0.00           H
ATOM   1226  N   GLN X 100      71.850  62.937  27.611  1.00  0.00           N
ATOM   1227  CA  GLN X 100      70.434  62.623  27.537  1.00  0.00           C
ATOM   1228  C   GLN X 100      69.676  63.944  27.594  1.00  0.00           C
ATOM   1229  O   GLN X 100      70.247  64.989  27.910  1.00  0.00           O
ATOM   1230  HA  GLN X 100      70.234  62.191  26.567  1.00  0.00           H
ATOM   1231  CB  GLN X 100      70.009  61.595  28.628  1.00  0.00           C
ATOM   1232  1HB GLN X 100      70.752  60.765  28.585  1.00  0.00           H
ATOM   1233  2HB GLN X 100      70.103  62.057  29.634  1.00  0.00           H
ATOM   1234  CG  GLN X 100      68.602  60.964  28.450  1.00  0.00           C
ATOM   1235  1HG GLN X 100      67.811  61.705  28.694  1.00  0.00           H
ATOM   1236  2HG GLN X 100      68.480  60.627  27.400  1.00  0.00           H
ATOM   1237  CD  GLN X 100      68.407  59.759  29.373  1.00  0.00           C
ATOM   1238  OE1 GLN X 100      68.942  59.700  30.485  1.00  0.00           O
ATOM   1239  NE2 GLN X 100      67.639  58.743  28.920  1.00  0.00           N
ATOM   1240 1HE2 GLN X 100      67.312  58.721  27.965  1.00  0.00           H
ATOM   1241 2HE2 GLN X 100      67.488  57.958  29.510  1.00  0.00           H
ATOM   1242  HN  GLN X 100      72.071  63.793  28.083  1.00  0.00           H
ATOM   1243  N   ALA X 101      68.386  63.970  27.205  1.00  0.00           N
ATOM   1244  CA  ALA X 101      67.674  65.216  27.065  1.00  0.00           C
ATOM   1245  C   ALA X 101      66.178  64.989  27.080  1.00  0.00           C
ATOM   1246  O   ALA X 101      65.696  63.876  26.875  1.00  0.00           O
ATOM   1247  HA  ALA X 101      67.894  65.837  27.923  1.00  0.00           H
ATOM   1248  CB  ALA X 101      68.068  65.929  25.752  1.00  0.00           C
ATOM   1249  1HB ALA X 101      67.541  66.900  25.654  1.00  0.00           H
ATOM   1250  2HB ALA X 101      69.162  66.122  25.743  1.00  0.00           H
ATOM   1251  3HB ALA X 101      67.819  65.298  24.873  1.00  0.00           H
ATOM   1252  HN  ALA X 101      67.847  63.148  27.045  1.00  0.00           H
ATOM   1253  N   MET X 102      65.420  66.077  27.317  1.00  0.00           N
ATOM   1254  CA  MET X 102      63.985  66.055  27.471  1.00  0.00           C
ATOM   1255  C   MET X 102      63.354  67.017  26.494  1.00  0.00           C
ATOM   1256  O   MET X 102      63.874  68.089  26.202  1.00  0.00           O
ATOM   1257  HA  MET X 102      63.603  65.064  27.260  1.00  0.00           H
ATOM   1258  CB  MET X 102      63.623  66.454  28.916  1.00  0.00           C
ATOM   1259  1HB MET X 102      64.049  65.653  29.565  1.00  0.00           H
ATOM   1260  2HB MET X 102      64.160  67.395  29.163  1.00  0.00           H
ATOM   1261  CG  MET X 102      62.131  66.637  29.273  1.00  0.00           C
ATOM   1262  1HG MET X 102      62.086  66.947  30.340  1.00  0.00           H
ATOM   1263  2HG MET X 102      61.703  67.480  28.687  1.00  0.00           H
ATOM   1264  SD  MET X 102      61.113  65.151  29.049  1.00  0.00           S
ATOM   1265  CE  MET X 102      59.929  65.559  30.363  1.00  0.00           C
ATOM   1266  1HE MET X 102      60.394  65.440  31.364  1.00  0.00           H
ATOM   1267  2HE MET X 102      59.571  66.606  30.269  1.00  0.00           H
ATOM   1268  3HE MET X 102      59.040  64.892  30.320  1.00  0.00           H
ATOM   1269  HN  MET X 102      65.853  66.972  27.419  1.00  0.00           H
ATOM   1270  N   ASN X 103      62.193  66.639  25.946  1.00  0.00           N
ATOM   1271  CA  ASN X 103      61.410  67.444  25.041  1.00  0.00           C
ATOM   1272  C   ASN X 103      59.980  67.233  25.485  1.00  0.00           C
ATOM   1273  O   ASN X 103      59.699  66.334  26.270  1.00  0.00           O
ATOM   1274  HA  ASN X 103      61.627  68.497  25.187  1.00  0.00           H
ATOM   1275  CB  ASN X 103      61.583  66.989  23.567  1.00  0.00           C
ATOM   1276  1HB ASN X 103      61.852  65.915  23.533  1.00  0.00           H
ATOM   1277  2HB ASN X 103      60.651  67.140  22.982  1.00  0.00           H
ATOM   1278  CG  ASN X 103      62.664  67.802  22.861  1.00  0.00           C
ATOM   1279  OD1 ASN X 103      62.331  68.604  21.983  1.00  0.00           O
ATOM   1280  ND2 ASN X 103      63.948  67.614  23.225  1.00  0.00           N
ATOM   1281 1HD2 ASN X 103      64.163  67.041  24.014  1.00  0.00           H
ATOM   1282 2HD2 ASN X 103      64.665  68.166  22.808  1.00  0.00           H
ATOM   1283  HN  ASN X 103      61.746  65.810  26.278  1.00  0.00           H
ATOM   1284  N   ARG X 104      59.034  68.062  25.002  1.00  0.00           N
ATOM   1285  CA  ARG X 104      57.666  68.094  25.492  1.00  0.00           C
ATOM   1286  C   ARG X 104      56.905  66.771  25.382  1.00  0.00           C
ATOM   1287  O   ARG X 104      56.141  66.411  26.281  1.00  0.00           O
ATOM   1288  HA  ARG X 104      57.726  68.317  26.548  1.00  0.00           H
ATOM   1289  CB  ARG X 104      56.876  69.241  24.826  1.00  0.00           C
ATOM   1290  1HB ARG X 104      56.717  69.004  23.750  1.00  0.00           H
ATOM   1291  2HB ARG X 104      55.876  69.316  25.309  1.00  0.00           H
ATOM   1292  CG  ARG X 104      57.585  70.608  24.930  1.00  0.00           C
ATOM   1293  1HG ARG X 104      57.859  70.820  25.987  1.00  0.00           H
ATOM   1294  2HG ARG X 104      58.531  70.566  24.346  1.00  0.00           H
ATOM   1295  CD  ARG X 104      56.719  71.751  24.398  1.00  0.00           C
ATOM   1296  1HD ARG X 104      56.234  71.417  23.456  1.00  0.00           H
ATOM   1297  2HD ARG X 104      55.930  72.022  25.134  1.00  0.00           H
ATOM   1298  NE  ARG X 104      57.592  72.946  24.160  1.00  0.00           N
ATOM   1299  HE  ARG X 104      58.037  73.393  24.948  1.00  0.00           H
ATOM   1300  CZ  ARG X 104      57.381  73.801  23.149  1.00  0.00           C
ATOM   1301  NH1 ARG X 104      56.695  73.483  22.061  1.00  0.00           N
ATOM   1302 1HH1 ARG X 104      56.227  72.604  21.968  1.00  0.00           H
ATOM   1303 2HH1 ARG X 104      56.753  74.105  21.268  1.00  0.00           H
ATOM   1304  NH2 ARG X 104      57.860  75.032  23.257  1.00  0.00           N
ATOM   1305 1HH2 ARG X 104      58.327  75.199  24.130  1.00  0.00           H
ATOM   1306 2HH2 ARG X 104      57.150  75.723  23.048  1.00  0.00           H
ATOM   1307  HN  ARG X 104      59.278  68.781  24.362  1.00  0.00           H
ATOM   1308  N   ASN X 105      57.133  65.998  24.300  1.00  0.00           N
ATOM   1309  CA  ASN X 105      56.757  64.595  24.236  1.00  0.00           C
ATOM   1310  C   ASN X 105      57.800  63.711  24.937  1.00  0.00           C
ATOM   1311  O   ASN X 105      57.684  63.415  26.125  1.00  0.00           O
ATOM   1312  HA  ASN X 105      55.845  64.447  24.802  1.00  0.00           H
ATOM   1313  CB  ASN X 105      56.525  64.118  22.772  1.00  0.00           C
ATOM   1314  1HB ASN X 105      57.350  64.467  22.119  1.00  0.00           H
ATOM   1315  2HB ASN X 105      56.466  63.008  22.739  1.00  0.00           H
ATOM   1316  CG  ASN X 105      55.197  64.643  22.230  1.00  0.00           C
ATOM   1317  OD1 ASN X 105      54.385  65.253  22.932  1.00  0.00           O
ATOM   1318  ND2 ASN X 105      54.936  64.374  20.930  1.00  0.00           N
ATOM   1319 1HD2 ASN X 105      55.556  63.822  20.380  1.00  0.00           H
ATOM   1320 2HD2 ASN X 105      54.042  64.633  20.563  1.00  0.00           H
ATOM   1321  HN  ASN X 105      57.630  66.381  23.515  1.00  0.00           H
ATOM   1322  N   GLY X 106      58.834  63.219  24.225  1.00  0.00           N
ATOM   1323  CA  GLY X 106      59.663  62.144  24.771  1.00  0.00           C
ATOM   1324  C   GLY X 106      60.802  61.798  23.860  1.00  0.00           C
ATOM   1325  O   GLY X 106      60.965  60.658  23.433  1.00  0.00           O
ATOM   1326  1HA GLY X 106      60.091  62.474  25.708  1.00  0.00           H
ATOM   1327  2HA GLY X 106      59.056  61.257  24.877  1.00  0.00           H
ATOM   1328  HN  GLY X 106      58.962  63.474  23.272  1.00  0.00           H
ATOM   1329  N   LYS X 107      61.593  62.810  23.477  1.00  0.00           N
ATOM   1330  CA  LYS X 107      62.688  62.650  22.542  1.00  0.00           C
ATOM   1331  C   LYS X 107      64.003  62.897  23.254  1.00  0.00           C
ATOM   1332  O   LYS X 107      64.255  63.997  23.744  1.00  0.00           O
ATOM   1333  HA  LYS X 107      62.711  61.641  22.151  1.00  0.00           H
ATOM   1334  CB  LYS X 107      62.524  63.631  21.359  1.00  0.00           C
ATOM   1335  1HB LYS X 107      61.499  63.484  20.948  1.00  0.00           H
ATOM   1336  2HB LYS X 107      62.593  64.678  21.726  1.00  0.00           H
ATOM   1337  CG  LYS X 107      63.522  63.432  20.209  1.00  0.00           C
ATOM   1338  1HG LYS X 107      64.557  63.656  20.555  1.00  0.00           H
ATOM   1339  2HG LYS X 107      63.488  62.365  19.886  1.00  0.00           H
ATOM   1340  CD  LYS X 107      63.163  64.333  19.017  1.00  0.00           C
ATOM   1341  1HD LYS X 107      62.086  64.165  18.783  1.00  0.00           H
ATOM   1342  2HD LYS X 107      63.286  65.396  19.326  1.00  0.00           H
ATOM   1343  CE  LYS X 107      63.985  64.065  17.753  1.00  0.00           C
ATOM   1344  1HE LYS X 107      65.061  64.286  17.925  1.00  0.00           H
ATOM   1345  2HE LYS X 107      63.883  63.010  17.428  1.00  0.00           H
ATOM   1346  NZ  LYS X 107      63.498  64.927  16.663  1.00  0.00           N
ATOM   1347  1HZ LYS X 107      63.916  64.634  15.745  1.00  0.00           H
ATOM   1348  2HZ LYS X 107      62.450  64.907  16.606  1.00  0.00           H
ATOM   1349  3HZ LYS X 107      63.809  65.916  16.855  1.00  0.00           H
ATOM   1350  HN  LYS X 107      61.491  63.709  23.884  1.00  0.00           H
ATOM   1351  N   GLU X 108      64.850  61.852  23.321  1.00  0.00           N
ATOM   1352  CA  GLU X 108      66.119  61.842  24.016  1.00  0.00           C
ATOM   1353  C   GLU X 108      67.229  61.445  23.053  1.00  0.00           C
ATOM   1354  O   GLU X 108      66.997  61.144  21.880  1.00  0.00           O
ATOM   1355  HA  GLU X 108      66.347  62.837  24.377  1.00  0.00           H
ATOM   1356  CB  GLU X 108      66.102  60.851  25.214  1.00  0.00           C
ATOM   1357  1HB GLU X 108      67.097  60.851  25.708  1.00  0.00           H
ATOM   1358  2HB GLU X 108      65.371  61.226  25.968  1.00  0.00           H
ATOM   1359  CG  GLU X 108      65.717  59.395  24.845  1.00  0.00           C
ATOM   1360  1HG GLU X 108      64.630  59.333  24.627  1.00  0.00           H
ATOM   1361  2HG GLU X 108      66.278  59.043  23.956  1.00  0.00           H
ATOM   1362  CD  GLU X 108      66.026  58.422  25.972  1.00  0.00           C
ATOM   1363  OE1 GLU X 108      65.082  57.901  26.613  1.00  0.00           O
ATOM   1364  OE2 GLU X 108      67.234  58.127  26.188  1.00  0.00           O
ATOM   1365  HN  GLU X 108      64.603  60.974  22.924  1.00  0.00           H
ATOM   1366  N   THR X 109      68.490  61.470  23.523  1.00  0.00           N
ATOM   1367  CA  THR X 109      69.667  61.043  22.776  1.00  0.00           C
ATOM   1368  C   THR X 109      70.323  59.930  23.569  1.00  0.00           C
ATOM   1369  O   THR X 109      70.286  59.921  24.799  1.00  0.00           O
ATOM   1370  HA  THR X 109      69.361  60.613  21.833  1.00  0.00           H
ATOM   1371  HB  THR X 109      70.112  62.968  21.916  1.00  0.00           H
ATOM   1372  CB  THR X 109      70.661  62.178  22.480  1.00  0.00           C
ATOM   1373  OG1 THR X 109      71.762  61.746  21.685  1.00  0.00           O
ATOM   1374  HG1 THR X 109      72.471  62.407  21.820  1.00  0.00           H
ATOM   1375  CG2 THR X 109      71.221  62.809  23.763  1.00  0.00           C
ATOM   1376 1HG2 THR X 109      71.864  63.681  23.521  1.00  0.00           H
ATOM   1377 2HG2 THR X 109      70.398  63.171  24.412  1.00  0.00           H
ATOM   1378 3HG2 THR X 109      71.827  62.074  24.333  1.00  0.00           H
ATOM   1379  HN  THR X 109      68.657  61.698  24.476  1.00  0.00           H
ATOM   1380  N   LYS X 110      70.899  58.926  22.885  1.00  0.00           N
ATOM   1381  CA  LYS X 110      71.616  57.841  23.521  1.00  0.00           C
ATOM   1382  C   LYS X 110      72.988  57.735  22.878  1.00  0.00           C
ATOM   1383  O   LYS X 110      73.139  57.258  21.753  1.00  0.00           O
ATOM   1384  HA  LYS X 110      71.773  58.048  24.571  1.00  0.00           H
ATOM   1385  CB  LYS X 110      70.786  56.535  23.386  1.00  0.00           C
ATOM   1386  1HB LYS X 110      69.834  56.701  23.942  1.00  0.00           H
ATOM   1387  2HB LYS X 110      70.504  56.395  22.321  1.00  0.00           H
ATOM   1388  CG  LYS X 110      71.413  55.226  23.909  1.00  0.00           C
ATOM   1389  1HG LYS X 110      72.284  54.944  23.278  1.00  0.00           H
ATOM   1390  2HG LYS X 110      71.774  55.386  24.951  1.00  0.00           H
ATOM   1391  CD  LYS X 110      70.356  54.100  23.903  1.00  0.00           C
ATOM   1392  1HD LYS X 110      69.499  54.471  24.516  1.00  0.00           H
ATOM   1393  2HD LYS X 110      69.961  53.958  22.873  1.00  0.00           H
ATOM   1394  CE  LYS X 110      70.772  52.751  24.511  1.00  0.00           C
ATOM   1395  1HE LYS X 110      71.485  52.903  25.350  1.00  0.00           H
ATOM   1396  2HE LYS X 110      69.868  52.230  24.899  1.00  0.00           H
ATOM   1397  NZ  LYS X 110      71.388  51.853  23.514  1.00  0.00           N
ATOM   1398  1HZ LYS X 110      71.755  50.985  23.965  1.00  0.00           H
ATOM   1399  2HZ LYS X 110      70.688  51.568  22.793  1.00  0.00           H
ATOM   1400  3HZ LYS X 110      72.167  52.317  22.982  1.00  0.00           H
ATOM   1401  HN  LYS X 110      70.864  58.896  21.884  1.00  0.00           H
ATOM   1402  N   SER X 111      74.028  58.194  23.597  1.00  0.00           N
ATOM   1403  CA  SER X 111      75.421  57.977  23.241  1.00  0.00           C
ATOM   1404  C   SER X 111      76.188  57.903  24.535  1.00  0.00           C
ATOM   1405  O   SER X 111      75.954  58.685  25.457  1.00  0.00           O
ATOM   1406  HA  SER X 111      75.523  57.018  22.751  1.00  0.00           H
ATOM   1407  CB  SER X 111      76.096  59.087  22.379  1.00  0.00           C
ATOM   1408  1HB SER X 111      75.790  60.089  22.758  1.00  0.00           H
ATOM   1409  2HB SER X 111      77.205  59.011  22.451  1.00  0.00           H
ATOM   1410  OG  SER X 111      75.746  58.953  21.000  1.00  0.00           O
ATOM   1411  1HG SER X 111      76.323  59.546  20.476  1.00  0.00           H
ATOM   1412  HN  SER X 111      73.877  58.640  24.476  1.00  0.00           H
ATOM   1413  N   ASN X 112      77.119  56.944  24.625  1.00  0.00           N
ATOM   1414  CA  ASN X 112      77.948  56.690  25.777  1.00  0.00           C
ATOM   1415  C   ASN X 112      79.409  56.698  25.350  1.00  0.00           C
ATOM   1416  O   ASN X 112      79.778  56.142  24.319  1.00  0.00           O
ATOM   1417  HA  ASN X 112      77.824  57.483  26.499  1.00  0.00           H
ATOM   1418  CB  ASN X 112      77.599  55.311  26.386  1.00  0.00           C
ATOM   1419  1HB ASN X 112      77.371  54.592  25.572  1.00  0.00           H
ATOM   1420  2HB ASN X 112      78.435  54.895  26.977  1.00  0.00           H
ATOM   1421  CG  ASN X 112      76.368  55.409  27.275  1.00  0.00           C
ATOM   1422  OD1 ASN X 112      75.247  55.061  26.905  1.00  0.00           O
ATOM   1423  ND2 ASN X 112      76.581  55.882  28.524  1.00  0.00           N
ATOM   1424 1HD2 ASN X 112      77.468  56.256  28.775  1.00  0.00           H
ATOM   1425 2HD2 ASN X 112      75.814  55.838  29.161  1.00  0.00           H
ATOM   1426  HN  ASN X 112      77.247  56.289  23.870  1.00  0.00           H
ATOM   1427  N   TYR X 113      80.296  57.346  26.126  1.00  0.00           N
ATOM   1428  CA  TYR X 113      81.710  57.431  25.786  1.00  0.00           C
ATOM   1429  C   TYR X 113      82.519  56.884  26.952  1.00  0.00           C
ATOM   1430  O   TYR X 113      82.396  57.366  28.075  1.00  0.00           O
ATOM   1431  HA  TYR X 113      81.941  56.810  24.931  1.00  0.00           H
ATOM   1432  CB  TYR X 113      82.165  58.895  25.492  1.00  0.00           C
ATOM   1433  1HB TYR X 113      82.074  59.495  26.426  1.00  0.00           H
ATOM   1434  2HB TYR X 113      83.229  58.906  25.175  1.00  0.00           H
ATOM   1435  CG  TYR X 113      81.363  59.600  24.412  1.00  0.00           C
ATOM   1436  HD1 TYR X 113      81.026  57.893  23.123  1.00  0.00           H
ATOM   1437  CD1 TYR X 113      80.848  58.944  23.275  1.00  0.00           C
ATOM   1438  HD2 TYR X 113      81.557  61.522  25.372  1.00  0.00           H
ATOM   1439  CD2 TYR X 113      81.142  60.985  24.530  1.00  0.00           C
ATOM   1440  CE1 TYR X 113      80.074  59.634  22.330  1.00  0.00           C
ATOM   1441  HE1 TYR X 113      79.677  59.117  21.470  1.00  0.00           H
ATOM   1442  HE2 TYR X 113      80.227  62.746  23.685  1.00  0.00           H
ATOM   1443  CE2 TYR X 113      80.387  61.682  23.575  1.00  0.00           C
ATOM   1444  CZ  TYR X 113      79.837  61.002  22.485  1.00  0.00           C
ATOM   1445  OH  TYR X 113      79.102  61.711  21.512  1.00  0.00           O
ATOM   1446  HH  TYR X 113      79.688  62.433  21.214  1.00  0.00           H
ATOM   1447  HN  TYR X 113      80.004  57.800  26.971  1.00  0.00           H
ATOM   1448  N   ARG X 114      83.356  55.847  26.721  1.00  0.00           N
ATOM   1449  CA  ARG X 114      84.166  55.224  27.754  1.00  0.00           C
ATOM   1450  C   ARG X 114      85.537  55.874  27.738  1.00  0.00           C
ATOM   1451  O   ARG X 114      86.287  55.763  26.767  1.00  0.00           O
ATOM   1452  HA  ARG X 114      83.708  55.392  28.719  1.00  0.00           H
ATOM   1453  CB  ARG X 114      84.333  53.691  27.521  1.00  0.00           C
ATOM   1454  1HB ARG X 114      83.384  53.321  27.071  1.00  0.00           H
ATOM   1455  2HB ARG X 114      85.124  53.505  26.761  1.00  0.00           H
ATOM   1456  CG  ARG X 114      84.590  52.803  28.771  1.00  0.00           C
ATOM   1457  1HG ARG X 114      83.624  52.698  29.306  1.00  0.00           H
ATOM   1458  2HG ARG X 114      84.862  51.784  28.412  1.00  0.00           H
ATOM   1459  CD  ARG X 114      85.657  53.269  29.776  1.00  0.00           C
ATOM   1460  1HD ARG X 114      86.672  53.249  29.322  1.00  0.00           H
ATOM   1461  2HD ARG X 114      85.425  54.294  30.138  1.00  0.00           H
ATOM   1462  NE  ARG X 114      85.608  52.331  30.946  1.00  0.00           N
ATOM   1463  HE  ARG X 114      85.259  51.405  30.819  1.00  0.00           H
ATOM   1464  CZ  ARG X 114      86.151  52.590  32.139  1.00  0.00           C
ATOM   1465  NH1 ARG X 114      86.870  53.680  32.396  1.00  0.00           N
ATOM   1466 1HH1 ARG X 114      87.042  54.380  31.695  1.00  0.00           H
ATOM   1467 2HH1 ARG X 114      87.230  53.762  33.327  1.00  0.00           H
ATOM   1468  NH2 ARG X 114      85.971  51.751  33.157  1.00  0.00           N
ATOM   1469 1HH2 ARG X 114      85.230  51.069  33.136  1.00  0.00           H
ATOM   1470 2HH2 ARG X 114      86.379  52.036  34.029  1.00  0.00           H
ATOM   1471  HN  ARG X 114      83.515  55.492  25.793  1.00  0.00           H
ATOM   1472  N   VAL X 115      85.907  56.559  28.829  1.00  0.00           N
ATOM   1473  CA  VAL X 115      87.175  57.254  28.926  1.00  0.00           C
ATOM   1474  C   VAL X 115      88.037  56.510  29.933  1.00  0.00           C
ATOM   1475  O   VAL X 115      87.528  55.892  30.873  1.00  0.00           O
ATOM   1476  HA  VAL X 115      87.688  57.225  27.976  1.00  0.00           H
ATOM   1477  HB  VAL X 115      86.713  58.804  30.379  1.00  0.00           H
ATOM   1478  CB  VAL X 115      86.998  58.719  29.305  1.00  0.00           C
ATOM   1479  CG1 VAL X 115      88.307  59.495  29.058  1.00  0.00           C
ATOM   1480 1HG1 VAL X 115      88.154  60.572  29.284  1.00  0.00           H
ATOM   1481 2HG1 VAL X 115      89.123  59.132  29.716  1.00  0.00           H
ATOM   1482 3HG1 VAL X 115      88.631  59.404  28.002  1.00  0.00           H
ATOM   1483  CG2 VAL X 115      85.865  59.341  28.459  1.00  0.00           C
ATOM   1484 1HG2 VAL X 115      85.806  60.433  28.660  1.00  0.00           H
ATOM   1485 2HG2 VAL X 115      86.058  59.195  27.378  1.00  0.00           H
ATOM   1486 3HG2 VAL X 115      84.879  58.902  28.716  1.00  0.00           H
ATOM   1487  HN  VAL X 115      85.293  56.656  29.616  1.00  0.00           H
ATOM   1488  N   ARG X 116      89.365  56.474  29.718  1.00  0.00           N
ATOM   1489  CA  ARG X 116      90.285  55.799  30.606  1.00  0.00           C
ATOM   1490  C   ARG X 116      91.595  56.565  30.656  1.00  0.00           C
ATOM   1491  O   ARG X 116      92.133  56.965  29.620  1.00  0.00           O
ATOM   1492  HA  ARG X 116      89.877  55.806  31.606  1.00  0.00           H
ATOM   1493  CB  ARG X 116      90.522  54.350  30.099  1.00  0.00           C
ATOM   1494  1HB ARG X 116      89.523  53.876  29.968  1.00  0.00           H
ATOM   1495  2HB ARG X 116      91.006  54.404  29.098  1.00  0.00           H
ATOM   1496  CG  ARG X 116      91.370  53.419  30.993  1.00  0.00           C
ATOM   1497  1HG ARG X 116      91.391  52.424  30.499  1.00  0.00           H
ATOM   1498  2HG ARG X 116      92.423  53.787  31.017  1.00  0.00           H
ATOM   1499  CD  ARG X 116      90.876  53.301  32.439  1.00  0.00           C
ATOM   1500  1HD ARG X 116      91.586  53.843  33.108  1.00  0.00           H
ATOM   1501  2HD ARG X 116      89.862  53.746  32.551  1.00  0.00           H
ATOM   1502  NE  ARG X 116      90.806  51.864  32.841  1.00  0.00           N
ATOM   1503  HE  ARG X 116      91.040  51.145  32.192  1.00  0.00           H
ATOM   1504  CZ  ARG X 116      90.632  51.483  34.110  1.00  0.00           C
ATOM   1505  NH1 ARG X 116      90.436  52.336  35.111  1.00  0.00           N
ATOM   1506 1HH1 ARG X 116      90.284  53.323  34.956  1.00  0.00           H
ATOM   1507 2HH1 ARG X 116      90.417  51.945  36.029  1.00  0.00           H
ATOM   1508  NH2 ARG X 116      90.675  50.191  34.420  1.00  0.00           N
ATOM   1509 1HH2 ARG X 116      90.892  49.523  33.705  1.00  0.00           H
ATOM   1510 2HH2 ARG X 116      90.752  49.975  35.396  1.00  0.00           H
ATOM   1511  HN  ARG X 116      89.773  56.939  28.932  1.00  0.00           H
ATOM   1512  N   VAL X 117      92.136  56.798  31.867  1.00  0.00           N
ATOM   1513  CA  VAL X 117      93.402  57.495  32.034  1.00  0.00           C
ATOM   1514  C   VAL X 117      94.608  56.569  31.904  1.00  0.00           C
ATOM   1515  O   VAL X 117      94.513  55.342  31.896  1.00  0.00           O
ATOM   1516  HA  VAL X 117      93.476  58.211  31.232  1.00  0.00           H
ATOM   1517  HB  VAL X 117      94.514  58.818  33.341  1.00  0.00           H
ATOM   1518  CB  VAL X 117      93.522  58.310  33.323  1.00  0.00           C
ATOM   1519  CG1 VAL X 117      92.456  59.417  33.343  1.00  0.00           C
ATOM   1520 1HG1 VAL X 117      92.545  60.031  34.264  1.00  0.00           H
ATOM   1521 2HG1 VAL X 117      92.575  60.083  32.461  1.00  0.00           H
ATOM   1522 3HG1 VAL X 117      91.434  58.978  33.321  1.00  0.00           H
ATOM   1523  CG2 VAL X 117      93.408  57.422  34.572  1.00  0.00           C
ATOM   1524 1HG2 VAL X 117      93.554  58.025  35.492  1.00  0.00           H
ATOM   1525 2HG2 VAL X 117      92.407  56.953  34.635  1.00  0.00           H
ATOM   1526 3HG2 VAL X 117      94.172  56.619  34.566  1.00  0.00           H
ATOM   1527  HN  VAL X 117      91.660  56.495  32.706  1.00  0.00           H
ATOM   1528  N   TYR X 118      95.821  57.149  31.780  1.00  0.00           N
ATOM   1529  CA  TYR X 118      97.079  56.415  31.790  1.00  0.00           C
ATOM   1530  C   TYR X 118      97.356  55.646  33.082  1.00  0.00           C
ATOM   1531  O   TYR X 118      97.749  54.483  33.043  1.00  0.00           O
ATOM   1532  HA  TYR X 118      97.053  55.668  31.008  1.00  0.00           H
ATOM   1533  CB  TYR X 118      98.280  57.386  31.567  1.00  0.00           C
ATOM   1534  1HB TYR X 118      98.051  58.384  31.993  1.00  0.00           H
ATOM   1535  2HB TYR X 118      99.192  56.999  32.074  1.00  0.00           H
ATOM   1536  CG  TYR X 118      98.653  57.574  30.116  1.00  0.00           C
ATOM   1537  HD1 TYR X 118      96.645  57.669  29.298  1.00  0.00           H
ATOM   1538  CD1 TYR X 118      97.701  57.711  29.088  1.00  0.00           C
ATOM   1539  HD2 TYR X 118     100.768  57.553  30.554  1.00  0.00           H
ATOM   1540  CD2 TYR X 118     100.018  57.652  29.782  1.00  0.00           C
ATOM   1541  CE1 TYR X 118      98.105  57.921  27.761  1.00  0.00           C
ATOM   1542  HE1 TYR X 118      97.369  58.061  26.983  1.00  0.00           H
ATOM   1543  HE2 TYR X 118     101.474  57.920  28.215  1.00  0.00           H
ATOM   1544  CE2 TYR X 118     100.423  57.860  28.456  1.00  0.00           C
ATOM   1545  CZ  TYR X 118      99.463  57.994  27.450  1.00  0.00           C
ATOM   1546  OH  TYR X 118      99.865  58.215  26.124  1.00  0.00           O
ATOM   1547  HH  TYR X 118     100.690  58.731  26.164  1.00  0.00           H
ATOM   1548  HN  TYR X 118      95.858  58.125  31.573  1.00  0.00           H
ATOM   1549  N   GLN X 119      97.164  56.268  34.259  1.00  0.00           N
ATOM   1550  CA  GLN X 119      97.589  55.712  35.533  1.00  0.00           C
ATOM   1551  C   GLN X 119      96.403  55.611  36.470  1.00  0.00           C
ATOM   1552  O   GLN X 119      95.640  56.556  36.645  1.00  0.00           O
ATOM   1553  HA  GLN X 119      97.964  54.707  35.404  1.00  0.00           H
ATOM   1554  CB  GLN X 119      98.702  56.582  36.159  1.00  0.00           C
ATOM   1555  1HB GLN X 119      98.386  57.647  36.092  1.00  0.00           H
ATOM   1556  2HB GLN X 119      98.821  56.348  37.241  1.00  0.00           H
ATOM   1557  CG  GLN X 119     100.074  56.422  35.461  1.00  0.00           C
ATOM   1558  1HG GLN X 119      99.970  56.326  34.364  1.00  0.00           H
ATOM   1559  2HG GLN X 119     100.690  57.324  35.672  1.00  0.00           H
ATOM   1560  CD  GLN X 119     100.857  55.235  36.022  1.00  0.00           C
ATOM   1561  OE1 GLN X 119     101.623  55.405  36.974  1.00  0.00           O
ATOM   1562  NE2 GLN X 119     100.713  54.028  35.434  1.00  0.00           N
ATOM   1563 1HE2 GLN X 119     100.132  53.893  34.631  1.00  0.00           H
ATOM   1564 2HE2 GLN X 119     101.242  53.270  35.808  1.00  0.00           H
ATOM   1565  HN  GLN X 119      96.740  57.166  34.299  1.00  0.00           H
ATOM   1566  N   ILE X 120      96.205  54.416  37.051  1.00  0.00           N
ATOM   1567  CA  ILE X 120      94.947  53.989  37.637  1.00  0.00           C
ATOM   1568  C   ILE X 120      95.234  53.243  38.937  1.00  0.00           C
ATOM   1569  O   ILE X 120      96.391  52.875  39.162  1.00  0.00           O
ATOM   1570  HA  ILE X 120      94.359  54.863  37.880  1.00  0.00           H
ATOM   1571  HB  ILE X 120      93.341  52.579  37.203  1.00  0.00           H
ATOM   1572  CB  ILE X 120      94.173  53.089  36.663  1.00  0.00           C
ATOM   1573  CG1 ILE X 120      95.071  51.990  36.042  1.00  0.00           C
ATOM   1574 1HG1 ILE X 120      95.899  52.456  35.464  1.00  0.00           H
ATOM   1575 2HG1 ILE X 120      95.522  51.391  36.865  1.00  0.00           H
ATOM   1576  CG2 ILE X 120      93.536  53.988  35.582  1.00  0.00           C
ATOM   1577 1HG2 ILE X 120      92.873  53.399  34.919  1.00  0.00           H
ATOM   1578 2HG2 ILE X 120      92.926  54.794  36.044  1.00  0.00           H
ATOM   1579 3HG2 ILE X 120      94.317  54.456  34.948  1.00  0.00           H
ATOM   1580  CD  ILE X 120      94.307  51.046  35.109  1.00  0.00           C
ATOM   1581  1HD ILE X 120      94.965  50.218  34.767  1.00  0.00           H
ATOM   1582  2HD ILE X 120      93.437  50.605  35.640  1.00  0.00           H
ATOM   1583  3HD ILE X 120      93.929  51.581  34.212  1.00  0.00           H
ATOM   1584  HN  ILE X 120      96.899  53.703  37.004  1.00  0.00           H
ATOM   1585  N   PRO X 121      94.274  53.046  39.840  1.00  0.00           N
ATOM   1586  CA  PRO X 121      94.409  52.119  40.962  1.00  0.00           C
ATOM   1587  C   PRO X 121      94.074  50.687  40.562  1.00  0.00           C
ATOM   1588  HA  PRO X 121      95.413  52.120  41.362  1.00  0.00           H
ATOM   1589  CB  PRO X 121      93.387  52.696  41.958  1.00  0.00           C
ATOM   1590  1HB PRO X 121      93.061  51.961  42.720  1.00  0.00           H
ATOM   1591  2HB PRO X 121      93.843  53.563  42.483  1.00  0.00           H
ATOM   1592  CG  PRO X 121      92.241  53.187  41.068  1.00  0.00           C
ATOM   1593  1HG PRO X 121      91.619  52.315  40.767  1.00  0.00           H
ATOM   1594  2HG PRO X 121      91.602  53.940  41.572  1.00  0.00           H
ATOM   1595  CD  PRO X 121      92.978  53.739  39.849  1.00  0.00           C
ATOM   1596  1HD PRO X 121      92.403  53.533  38.920  1.00  0.00           H
ATOM   1597  2HD PRO X 121      93.149  54.832  39.964  1.00  0.00           H
ATOM   1598  OT1 PRO X 121      94.436  50.243  39.437  1.00  0.00           O
ATOM   1599  OT2 PRO X 121      93.449  49.954  41.384  1.00  0.00           O
ATOM   1600  N   ASP Z   1      22.928  74.513  31.686  1.00  0.00           N
ATOM   1601  CA  ASP Z   1      21.980  75.319  32.497  1.00  0.00           C
ATOM   1602  C   ASP Z   1      20.943  76.085  31.653  1.00  0.00           C
ATOM   1603  O   ASP Z   1      20.432  75.545  30.675  1.00  0.00           O
ATOM   1604  HA  ASP Z   1      21.402  74.593  33.050  1.00  0.00           H
ATOM   1605  CB  ASP Z   1      22.794  76.154  33.523  1.00  0.00           C
ATOM   1606  1HB ASP Z   1      23.525  75.517  34.065  1.00  0.00           H
ATOM   1607  2HB ASP Z   1      23.338  76.985  33.028  1.00  0.00           H
ATOM   1608  CG  ASP Z   1      21.848  76.719  34.560  1.00  0.00           C
ATOM   1609  OD1 ASP Z   1      21.657  77.959  34.541  1.00  0.00           O
ATOM   1610  OD2 ASP Z   1      21.180  75.926  35.266  1.00  0.00           O
ATOM   1611  H1  ASP Z   1      23.818  74.303  32.172  1.00  0.00           H
ATOM   1612  H2  ASP Z   1      22.496  73.591  31.432  1.00  0.00           H
ATOM   1613  H3  ASP Z   1      23.195  74.934  30.753  1.00  0.00           H
ATOM   1614  N   ALA Z   2      20.561  77.327  32.033  1.00  0.00           N
ATOM   1615  CA  ALA Z   2      19.452  78.050  31.444  1.00  0.00           C
ATOM   1616  C   ALA Z   2      19.883  79.139  30.478  1.00  0.00           C
ATOM   1617  O   ALA Z   2      19.157  79.485  29.545  1.00  0.00           O
ATOM   1618  HA  ALA Z   2      18.807  77.376  30.897  1.00  0.00           H
ATOM   1619  CB  ALA Z   2      18.669  78.713  32.592  1.00  0.00           C
ATOM   1620  1HB ALA Z   2      17.780  79.255  32.206  1.00  0.00           H
ATOM   1621  2HB ALA Z   2      18.325  77.940  33.310  1.00  0.00           H
ATOM   1622  3HB ALA Z   2      19.310  79.426  33.152  1.00  0.00           H
ATOM   1623  HN  ALA Z   2      20.933  77.718  32.887  1.00  0.00           H
ATOM   1624  N   HIE Z   3      21.107  79.688  30.649  1.00  0.00           N
ATOM   1625  CA  HIE Z   3      21.711  80.568  29.661  1.00  0.00           C
ATOM   1626  C   HIE Z   3      21.984  79.831  28.367  1.00  0.00           C
ATOM   1627  O   HIE Z   3      22.203  78.622  28.355  1.00  0.00           O
ATOM   1628  HA  HIE Z   3      20.985  81.340  29.440  1.00  0.00           H
ATOM   1629  CB  HIE Z   3      23.013  81.263  30.131  1.00  0.00           C
ATOM   1630  1HB HIE Z   3      22.818  81.744  31.112  1.00  0.00           H
ATOM   1631  2HB HIE Z   3      23.825  80.518  30.274  1.00  0.00           H
ATOM   1632  CG  HIE Z   3      23.480  82.352  29.199  1.00  0.00           C
ATOM   1633  ND1 HIE Z   3      24.577  82.162  28.373  1.00  0.00           N
ATOM   1634  HD2 HIE Z   3      22.084  84.051  29.448  1.00  0.00           H
ATOM   1635  CD2 HIE Z   3      22.948  83.586  28.993  1.00  0.00           C
ATOM   1636  HE1 HIE Z   3      25.502  83.532  27.002  1.00  0.00           H
ATOM   1637  CE1 HIE Z   3      24.703  83.300  27.710  1.00  0.00           C
ATOM   1638  HE2 HIE Z   3      23.673  85.157  27.741  1.00  0.00           H
ATOM   1639  NE2 HIE Z   3      23.739  84.189  28.040  1.00  0.00           N
ATOM   1640  HN  HIE Z   3      21.673  79.395  31.412  1.00  0.00           H
ATOM   1641  N   LYS Z   4      21.978  80.551  27.232  1.00  0.00           N
ATOM   1642  CA  LYS Z   4      22.127  79.968  25.917  1.00  0.00           C
ATOM   1643  C   LYS Z   4      23.430  79.208  25.682  1.00  0.00           C
ATOM   1644  O   LYS Z   4      23.487  78.328  24.828  1.00  0.00           O
ATOM   1645  HA  LYS Z   4      21.342  79.233  25.810  1.00  0.00           H
ATOM   1646  CB  LYS Z   4      21.937  81.045  24.815  1.00  0.00           C
ATOM   1647  1HB LYS Z   4      21.974  80.528  23.828  1.00  0.00           H
ATOM   1648  2HB LYS Z   4      20.917  81.480  24.912  1.00  0.00           H
ATOM   1649  CG  LYS Z   4      22.964  82.193  24.817  1.00  0.00           C
ATOM   1650  1HG LYS Z   4      22.683  82.956  25.576  1.00  0.00           H
ATOM   1651  2HG LYS Z   4      23.963  81.794  25.102  1.00  0.00           H
ATOM   1652  CD  LYS Z   4      23.095  82.829  23.422  1.00  0.00           C
ATOM   1653  1HD LYS Z   4      23.195  81.985  22.700  1.00  0.00           H
ATOM   1654  2HD LYS Z   4      22.162  83.379  23.167  1.00  0.00           H
ATOM   1655  CE  LYS Z   4      24.311  83.750  23.273  1.00  0.00           C
ATOM   1656  1HE LYS Z   4      24.103  84.762  23.683  1.00  0.00           H
ATOM   1657  2HE LYS Z   4      25.184  83.319  23.811  1.00  0.00           H
ATOM   1658  NZ  LYS Z   4      24.680  83.870  21.852  1.00  0.00           N
ATOM   1659  1HZ LYS Z   4      25.564  84.430  21.754  1.00  0.00           H
ATOM   1660  2HZ LYS Z   4      24.795  82.917  21.414  1.00  0.00           H
ATOM   1661  3HZ LYS Z   4      23.938  84.382  21.307  1.00  0.00           H
ATOM   1662  HN  LYS Z   4      21.820  81.535  27.265  1.00  0.00           H
ATOM   1663  N   SER Z   5      24.506  79.537  26.426  1.00  0.00           N
ATOM   1664  CA  SER Z   5      25.818  78.944  26.249  1.00  0.00           C
ATOM   1665  C   SER Z   5      26.293  78.244  27.508  1.00  0.00           C
ATOM   1666  O   SER Z   5      26.528  78.865  28.545  1.00  0.00           O
ATOM   1667  HA  SER Z   5      25.798  78.205  25.463  1.00  0.00           H
ATOM   1668  CB  SER Z   5      26.834  80.055  25.875  1.00  0.00           C
ATOM   1669  1HB SER Z   5      26.511  80.521  24.917  1.00  0.00           H
ATOM   1670  2HB SER Z   5      26.784  80.848  26.652  1.00  0.00           H
ATOM   1671  OG  SER Z   5      28.182  79.590  25.749  1.00  0.00           O
ATOM   1672  1HG SER Z   5      28.291  79.262  24.834  1.00  0.00           H
ATOM   1673  HN  SER Z   5      24.413  80.220  27.156  1.00  0.00           H
ATOM   1674  N   GLU Z   6      26.504  76.911  27.432  1.00  0.00           N
ATOM   1675  CA  GLU Z   6      27.076  76.125  28.517  1.00  0.00           C
ATOM   1676  C   GLU Z   6      28.491  76.549  28.882  1.00  0.00           C
ATOM   1677  O   GLU Z   6      28.827  76.716  30.056  1.00  0.00           O
ATOM   1678  HA  GLU Z   6      26.466  76.273  29.398  1.00  0.00           H
ATOM   1679  CB  GLU Z   6      27.105  74.617  28.165  1.00  0.00           C
ATOM   1680  1HB GLU Z   6      27.687  74.469  27.229  1.00  0.00           H
ATOM   1681  2HB GLU Z   6      27.624  74.059  28.977  1.00  0.00           H
ATOM   1682  CG  GLU Z   6      25.706  73.988  27.984  1.00  0.00           C
ATOM   1683  1HG GLU Z   6      25.160  74.501  27.167  1.00  0.00           H
ATOM   1684  2HG GLU Z   6      25.812  72.916  27.717  1.00  0.00           H
ATOM   1685  CD  GLU Z   6      24.866  74.074  29.242  1.00  0.00           C
ATOM   1686  OE1 GLU Z   6      25.220  73.425  30.261  1.00  0.00           O
ATOM   1687  OE2 GLU Z   6      23.814  74.766  29.224  1.00  0.00           O
ATOM   1688  HN  GLU Z   6      26.215  76.400  26.616  1.00  0.00           H
ATOM   1689  N   VAL Z   7      29.346  76.798  27.864  1.00  0.00           N
ATOM   1690  CA  VAL Z   7      30.706  77.270  28.068  1.00  0.00           C
ATOM   1691  C   VAL Z   7      30.757  78.638  28.733  1.00  0.00           C
ATOM   1692  O   VAL Z   7      31.560  78.858  29.634  1.00  0.00           O
ATOM   1693  HA  VAL Z   7      31.157  76.592  28.781  1.00  0.00           H
ATOM   1694  HB  VAL Z   7      32.597  77.620  27.074  1.00  0.00           H
ATOM   1695  CB  VAL Z   7      31.587  77.222  26.815  1.00  0.00           C
ATOM   1696  CG1 VAL Z   7      31.757  75.750  26.390  1.00  0.00           C
ATOM   1697 1HG1 VAL Z   7      32.465  75.673  25.539  1.00  0.00           H
ATOM   1698 2HG1 VAL Z   7      32.144  75.138  27.233  1.00  0.00           H
ATOM   1699 3HG1 VAL Z   7      30.785  75.320  26.066  1.00  0.00           H
ATOM   1700  CG2 VAL Z   7      31.018  78.056  25.651  1.00  0.00           C
ATOM   1701 1HG2 VAL Z   7      30.034  77.657  25.327  1.00  0.00           H
ATOM   1702 2HG2 VAL Z   7      30.901  79.123  25.930  1.00  0.00           H
ATOM   1703 3HG2 VAL Z   7      31.703  78.007  24.779  1.00  0.00           H
ATOM   1704  HN  VAL Z   7      29.058  76.646  26.924  1.00  0.00           H
ATOM   1705  N   ALA Z   8      29.871  79.588  28.358  1.00  0.00           N
ATOM   1706  CA  ALA Z   8      29.727  80.849  29.060  1.00  0.00           C
ATOM   1707  C   ALA Z   8      29.190  80.698  30.479  1.00  0.00           C
ATOM   1708  O   ALA Z   8      29.635  81.384  31.402  1.00  0.00           O
ATOM   1709  HA  ALA Z   8      30.713  81.290  29.140  1.00  0.00           H
ATOM   1710  CB  ALA Z   8      28.822  81.820  28.281  1.00  0.00           C
ATOM   1711  1HB ALA Z   8      28.880  82.842  28.708  1.00  0.00           H
ATOM   1712  2HB ALA Z   8      29.139  81.865  27.218  1.00  0.00           H
ATOM   1713  3HB ALA Z   8      27.764  81.486  28.324  1.00  0.00           H
ATOM   1714  HN  ALA Z   8      29.232  79.420  27.603  1.00  0.00           H
ATOM   1715  N   HIE Z   9      28.212  79.793  30.707  1.00  0.00           N
ATOM   1716  CA  HIE Z   9      27.692  79.523  32.041  1.00  0.00           C
ATOM   1717  C   HIE Z   9      28.749  78.999  32.994  1.00  0.00           C
ATOM   1718  O   HIE Z   9      28.975  79.555  34.068  1.00  0.00           O
ATOM   1719  HA  HIE Z   9      27.340  80.453  32.449  1.00  0.00           H
ATOM   1720  CB  HIE Z   9      26.518  78.508  32.024  1.00  0.00           C
ATOM   1721  1HB HIE Z   9      25.686  78.924  31.417  1.00  0.00           H
ATOM   1722  2HB HIE Z   9      26.843  77.561  31.544  1.00  0.00           H
ATOM   1723  CG  HIE Z   9      25.996  78.188  33.399  1.00  0.00           C
ATOM   1724  ND1 HIE Z   9      25.376  79.186  34.128  1.00  0.00           N
ATOM   1725  HD2 HIE Z   9      26.625  76.129  33.922  1.00  0.00           H
ATOM   1726  CD2 HIE Z   9      26.159  77.074  34.163  1.00  0.00           C
ATOM   1727  HE1 HIE Z   9      24.686  79.151  36.168  1.00  0.00           H
ATOM   1728  CE1 HIE Z   9      25.165  78.653  35.322  1.00  0.00           C
ATOM   1729  HE2 HIE Z   9      25.638  76.822  36.232  1.00  0.00           H
ATOM   1730  NE2 HIE Z   9      25.627  77.383  35.396  1.00  0.00           N
ATOM   1731  HN  HIE Z   9      27.788  79.300  29.939  1.00  0.00           H
ATOM   1732  N   ARG Z  10      29.498  77.956  32.591  1.00  0.00           N
ATOM   1733  CA  ARG Z  10      30.504  77.391  33.463  1.00  0.00           C
ATOM   1734  C   ARG Z  10      31.779  78.221  33.505  1.00  0.00           C
ATOM   1735  O   ARG Z  10      32.560  78.090  34.447  1.00  0.00           O
ATOM   1736  HA  ARG Z  10      30.125  77.429  34.470  1.00  0.00           H
ATOM   1737  CB  ARG Z  10      30.765  75.896  33.167  1.00  0.00           C
ATOM   1738  1HB ARG Z  10      30.983  75.779  32.081  1.00  0.00           H
ATOM   1739  2HB ARG Z  10      31.658  75.549  33.734  1.00  0.00           H
ATOM   1740  CG  ARG Z  10      29.577  74.970  33.539  1.00  0.00           C
ATOM   1741  1HG ARG Z  10      28.672  75.303  32.985  1.00  0.00           H
ATOM   1742  2HG ARG Z  10      29.815  73.943  33.176  1.00  0.00           H
ATOM   1743  CD  ARG Z  10      29.240  74.878  35.043  1.00  0.00           C
ATOM   1744  1HD ARG Z  10      30.115  74.516  35.628  1.00  0.00           H
ATOM   1745  2HD ARG Z  10      28.904  75.860  35.442  1.00  0.00           H
ATOM   1746  NE  ARG Z  10      28.130  73.887  35.178  1.00  0.00           N
ATOM   1747  HE  ARG Z  10      27.965  73.199  34.440  1.00  0.00           H
ATOM   1748  CZ  ARG Z  10      27.396  73.687  36.282  1.00  0.00           C
ATOM   1749  NH1 ARG Z  10      27.496  74.405  37.391  1.00  0.00           N
ATOM   1750 1HH1 ARG Z  10      28.250  75.077  37.534  1.00  0.00           H
ATOM   1751 2HH1 ARG Z  10      27.129  73.990  38.238  1.00  0.00           H
ATOM   1752  NH2 ARG Z  10      26.503  72.703  36.278  1.00  0.00           N
ATOM   1753 1HH2 ARG Z  10      26.409  72.104  35.460  1.00  0.00           H
ATOM   1754 2HH2 ARG Z  10      25.874  72.589  37.041  1.00  0.00           H
ATOM   1755  HN  ARG Z  10      29.330  77.506  31.706  1.00  0.00           H
ATOM   1756  N   PHE Z  11      31.997  79.161  32.549  1.00  0.00           N
ATOM   1757  CA  PHE Z  11      33.012  80.202  32.656  1.00  0.00           C
ATOM   1758  C   PHE Z  11      32.771  81.129  33.851  1.00  0.00           C
ATOM   1759  O   PHE Z  11      33.687  81.422  34.621  1.00  0.00           O
ATOM   1760  HA  PHE Z  11      33.959  79.705  32.811  1.00  0.00           H
ATOM   1761  CB  PHE Z  11      33.130  81.043  31.353  1.00  0.00           C
ATOM   1762  1HB PHE Z  11      33.245  80.356  30.490  1.00  0.00           H
ATOM   1763  2HB PHE Z  11      32.223  81.659  31.188  1.00  0.00           H
ATOM   1764  CG  PHE Z  11      34.347  81.935  31.378  1.00  0.00           C
ATOM   1765  HD1 PHE Z  11      33.315  83.694  32.087  1.00  0.00           H
ATOM   1766  CD1 PHE Z  11      34.265  83.274  31.798  1.00  0.00           C
ATOM   1767  HD2 PHE Z  11      35.672  80.383  30.708  1.00  0.00           H
ATOM   1768  CD2 PHE Z  11      35.601  81.409  31.034  1.00  0.00           C
ATOM   1769  CE1 PHE Z  11      35.416  84.065  31.890  1.00  0.00           C
ATOM   1770  HE1 PHE Z  11      35.342  85.092  32.223  1.00  0.00           H
ATOM   1771  CE2 PHE Z  11      36.754  82.195  31.129  1.00  0.00           C
ATOM   1772  HE2 PHE Z  11      37.712  81.781  30.858  1.00  0.00           H
ATOM   1773  CZ  PHE Z  11      36.664  83.519  31.574  1.00  0.00           C
ATOM   1774  HZ  PHE Z  11      37.554  84.122  31.668  1.00  0.00           H
ATOM   1775  HN  PHE Z  11      31.429  79.179  31.724  1.00  0.00           H
ATOM   1776  N   LYS Z  12      31.524  81.583  34.071  1.00  0.00           N
ATOM   1777  CA  LYS Z  12      31.167  82.353  35.252  1.00  0.00           C
ATOM   1778  C   LYS Z  12      31.267  81.554  36.545  1.00  0.00           C
ATOM   1779  O   LYS Z  12      31.819  82.000  37.553  1.00  0.00           O
ATOM   1780  HA  LYS Z  12      31.833  83.203  35.338  1.00  0.00           H
ATOM   1781  CB  LYS Z  12      29.708  82.844  35.096  1.00  0.00           C
ATOM   1782  1HB LYS Z  12      29.656  83.445  34.161  1.00  0.00           H
ATOM   1783  2HB LYS Z  12      29.037  81.965  34.958  1.00  0.00           H
ATOM   1784  CG  LYS Z  12      29.181  83.683  36.274  1.00  0.00           C
ATOM   1785  1HG LYS Z  12      29.303  83.123  37.229  1.00  0.00           H
ATOM   1786  2HG LYS Z  12      29.783  84.614  36.353  1.00  0.00           H
ATOM   1787  CD  LYS Z  12      27.690  84.029  36.150  1.00  0.00           C
ATOM   1788  1HD LYS Z  12      27.113  83.076  36.108  1.00  0.00           H
ATOM   1789  2HD LYS Z  12      27.376  84.570  37.071  1.00  0.00           H
ATOM   1790  CE  LYS Z  12      27.362  84.879  34.923  1.00  0.00           C
ATOM   1791  1HE LYS Z  12      27.915  85.843  34.946  1.00  0.00           H
ATOM   1792  2HE LYS Z  12      27.636  84.337  33.991  1.00  0.00           H
ATOM   1793  NZ  LYS Z  12      25.919  85.167  34.856  1.00  0.00           N
ATOM   1794  1HZ LYS Z  12      25.633  85.125  33.842  1.00  0.00           H
ATOM   1795  2HZ LYS Z  12      25.356  84.471  35.400  1.00  0.00           H
ATOM   1796  3HZ LYS Z  12      25.738  86.136  35.181  1.00  0.00           H
ATOM   1797  HN  LYS Z  12      30.785  81.353  33.437  1.00  0.00           H
ATOM   1798  N   ASP Z  13      30.723  80.327  36.519  1.00  0.00           N
ATOM   1799  CA  ASP Z  13      30.512  79.474  37.666  1.00  0.00           C
ATOM   1800  C   ASP Z  13      31.789  79.054  38.401  1.00  0.00           C
ATOM   1801  O   ASP Z  13      31.880  79.154  39.623  1.00  0.00           O
ATOM   1802  HA  ASP Z  13      29.902  80.019  38.374  1.00  0.00           H
ATOM   1803  CB  ASP Z  13      29.721  78.273  37.101  1.00  0.00           C
ATOM   1804  1HB ASP Z  13      28.912  78.652  36.439  1.00  0.00           H
ATOM   1805  2HB ASP Z  13      30.392  77.624  36.503  1.00  0.00           H
ATOM   1806  CG  ASP Z  13      29.037  77.426  38.145  1.00  0.00           C
ATOM   1807  OD1 ASP Z  13      29.264  76.195  38.117  1.00  0.00           O
ATOM   1808  OD2 ASP Z  13      28.217  77.970  38.927  1.00  0.00           O
ATOM   1809  HN  ASP Z  13      30.279  80.009  35.680  1.00  0.00           H
ATOM   1810  N   LEU Z  14      32.842  78.624  37.675  1.00  0.00           N
ATOM   1811  CA  LEU Z  14      34.021  78.039  38.300  1.00  0.00           C
ATOM   1812  C   LEU Z  14      35.200  79.017  38.435  1.00  0.00           C
ATOM   1813  O   LEU Z  14      36.140  78.780  39.196  1.00  0.00           O
ATOM   1814  HA  LEU Z  14      33.789  77.695  39.299  1.00  0.00           H
ATOM   1815  CB  LEU Z  14      34.499  76.821  37.459  1.00  0.00           C
ATOM   1816  1HB LEU Z  14      34.440  77.075  36.380  1.00  0.00           H
ATOM   1817  2HB LEU Z  14      35.565  76.621  37.685  1.00  0.00           H
ATOM   1818  HG  LEU Z  14      33.892  75.191  38.758  1.00  0.00           H
ATOM   1819  CG  LEU Z  14      33.781  75.472  37.683  1.00  0.00           C
ATOM   1820  CD1 LEU Z  14      32.288  75.481  37.350  1.00  0.00           C
ATOM   1821 1HD1 LEU Z  14      31.736  76.136  38.055  1.00  0.00           H
ATOM   1822 2HD1 LEU Z  14      32.117  75.845  36.316  1.00  0.00           H
ATOM   1823 3HD1 LEU Z  14      31.860  74.460  37.441  1.00  0.00           H
ATOM   1824  CD2 LEU Z  14      34.469  74.397  36.834  1.00  0.00           C
ATOM   1825 1HD2 LEU Z  14      35.539  74.311  37.117  1.00  0.00           H
ATOM   1826 2HD2 LEU Z  14      33.977  73.414  36.983  1.00  0.00           H
ATOM   1827 3HD2 LEU Z  14      34.402  74.661  35.757  1.00  0.00           H
ATOM   1828  HN  LEU Z  14      32.755  78.528  36.687  1.00  0.00           H
ATOM   1829  N   GLY Z  15      35.190  80.159  37.720  1.00  0.00           N
ATOM   1830  CA  GLY Z  15      36.350  81.047  37.580  1.00  0.00           C
ATOM   1831  C   GLY Z  15      37.437  80.548  36.634  1.00  0.00           C
ATOM   1832  O   GLY Z  15      37.672  79.351  36.466  1.00  0.00           O
ATOM   1833  1HA GLY Z  15      35.982  81.979  37.179  1.00  0.00           H
ATOM   1834  2HA GLY Z  15      36.805  81.166  38.553  1.00  0.00           H
ATOM   1835  HN  GLY Z  15      34.406  80.323  37.127  1.00  0.00           H
ATOM   1836  N   GLU Z  16      38.174  81.489  35.995  1.00  0.00           N
ATOM   1837  CA  GLU Z  16      39.063  81.229  34.865  1.00  0.00           C
ATOM   1838  C   GLU Z  16      40.172  80.212  35.129  1.00  0.00           C
ATOM   1839  O   GLU Z  16      40.520  79.422  34.254  1.00  0.00           O
ATOM   1840  HA  GLU Z  16      38.443  80.797  34.092  1.00  0.00           H
ATOM   1841  CB  GLU Z  16      39.668  82.547  34.287  1.00  0.00           C
ATOM   1842  1HB GLU Z  16      38.846  83.295  34.202  1.00  0.00           H
ATOM   1843  2HB GLU Z  16      40.410  82.961  35.002  1.00  0.00           H
ATOM   1844  CG  GLU Z  16      40.318  82.393  32.876  1.00  0.00           C
ATOM   1845  1HG GLU Z  16      41.116  81.628  32.902  1.00  0.00           H
ATOM   1846  2HG GLU Z  16      39.545  82.047  32.161  1.00  0.00           H
ATOM   1847  CD  GLU Z  16      40.939  83.659  32.289  1.00  0.00           C
ATOM   1848  OE1 GLU Z  16      40.806  84.760  32.873  1.00  0.00           O
ATOM   1849  OE2 GLU Z  16      41.561  83.576  31.193  1.00  0.00           O
ATOM   1850  HN  GLU Z  16      37.988  82.455  36.171  1.00  0.00           H
ATOM   1851  N   GLU Z  17      40.763  80.171  36.343  1.00  0.00           N
ATOM   1852  CA  GLU Z  17      41.770  79.177  36.707  1.00  0.00           C
ATOM   1853  C   GLU Z  17      41.256  77.740  36.677  1.00  0.00           C
ATOM   1854  O   GLU Z  17      41.888  76.825  36.148  1.00  0.00           O
ATOM   1855  HA  GLU Z  17      42.580  79.228  35.993  1.00  0.00           H
ATOM   1856  CB  GLU Z  17      42.340  79.480  38.117  1.00  0.00           C
ATOM   1857  1HB GLU Z  17      42.769  80.508  38.097  1.00  0.00           H
ATOM   1858  2HB GLU Z  17      41.517  79.475  38.863  1.00  0.00           H
ATOM   1859  CG  GLU Z  17      43.445  78.496  38.574  1.00  0.00           C
ATOM   1860  1HG GLU Z  17      43.042  77.475  38.728  1.00  0.00           H
ATOM   1861  2HG GLU Z  17      44.235  78.445  37.794  1.00  0.00           H
ATOM   1862  CD  GLU Z  17      44.106  78.934  39.867  1.00  0.00           C
ATOM   1863  OE1 GLU Z  17      45.168  79.600  39.766  1.00  0.00           O
ATOM   1864  OE2 GLU Z  17      43.606  78.601  40.978  1.00  0.00           O
ATOM   1865  HN  GLU Z  17      40.473  80.812  37.051  1.00  0.00           H
ATOM   1866  N   ASN Z  18      40.051  77.507  37.227  1.00  0.00           N
ATOM   1867  CA  ASN Z  18      39.399  76.212  37.200  1.00  0.00           C
ATOM   1868  C   ASN Z  18      38.945  75.816  35.803  1.00  0.00           C
ATOM   1869  O   ASN Z  18      39.149  74.679  35.378  1.00  0.00           O
ATOM   1870  HA  ASN Z  18      40.117  75.457  37.491  1.00  0.00           H
ATOM   1871  CB  ASN Z  18      38.208  76.197  38.180  1.00  0.00           C
ATOM   1872  1HB ASN Z  18      37.527  77.036  37.933  1.00  0.00           H
ATOM   1873  2HB ASN Z  18      37.652  75.238  38.119  1.00  0.00           H
ATOM   1874  CG  ASN Z  18      38.729  76.351  39.601  1.00  0.00           C
ATOM   1875  OD1 ASN Z  18      39.632  75.627  40.030  1.00  0.00           O
ATOM   1876  ND2 ASN Z  18      38.164  77.303  40.371  1.00  0.00           N
ATOM   1877 1HD2 ASN Z  18      37.361  77.805  40.019  1.00  0.00           H
ATOM   1878 2HD2 ASN Z  18      38.499  77.441  41.297  1.00  0.00           H
ATOM   1879  HN  ASN Z  18      39.526  78.275  37.595  1.00  0.00           H
ATOM   1880  N   PHE Z  19      38.368  76.765  35.031  1.00  0.00           N
ATOM   1881  CA  PHE Z  19      37.954  76.539  33.655  1.00  0.00           C
ATOM   1882  C   PHE Z  19      39.101  76.133  32.749  1.00  0.00           C
ATOM   1883  O   PHE Z  19      39.039  75.130  32.043  1.00  0.00           O
ATOM   1884  HA  PHE Z  19      37.220  75.743  33.650  1.00  0.00           H
ATOM   1885  CB  PHE Z  19      37.358  77.854  33.087  1.00  0.00           C
ATOM   1886  1HB PHE Z  19      36.700  78.294  33.854  1.00  0.00           H
ATOM   1887  2HB PHE Z  19      38.145  78.608  32.872  1.00  0.00           H
ATOM   1888  CG  PHE Z  19      36.523  77.639  31.851  1.00  0.00           C
ATOM   1889  HD1 PHE Z  19      38.055  78.276  30.475  1.00  0.00           H
ATOM   1890  CD1 PHE Z  19      37.037  77.929  30.575  1.00  0.00           C
ATOM   1891  HD2 PHE Z  19      34.792  76.964  32.942  1.00  0.00           H
ATOM   1892  CD2 PHE Z  19      35.200  77.182  31.965  1.00  0.00           C
ATOM   1893  CE1 PHE Z  19      36.235  77.784  29.434  1.00  0.00           C
ATOM   1894  HE1 PHE Z  19      36.634  78.016  28.458  1.00  0.00           H
ATOM   1895  CE2 PHE Z  19      34.398  77.031  30.827  1.00  0.00           C
ATOM   1896  HE2 PHE Z  19      33.375  76.691  30.924  1.00  0.00           H
ATOM   1897  CZ  PHE Z  19      34.915  77.333  29.562  1.00  0.00           C
ATOM   1898  HZ  PHE Z  19      34.291  77.222  28.688  1.00  0.00           H
ATOM   1899  HN  PHE Z  19      38.171  77.672  35.414  1.00  0.00           H
ATOM   1900  N   LYS Z  20      40.215  76.888  32.797  1.00  0.00           N
ATOM   1901  CA  LYS Z  20      41.370  76.687  31.949  1.00  0.00           C
ATOM   1902  C   LYS Z  20      42.024  75.329  32.178  1.00  0.00           C
ATOM   1903  O   LYS Z  20      42.348  74.599  31.239  1.00  0.00           O
ATOM   1904  HA  LYS Z  20      41.021  76.702  30.925  1.00  0.00           H
ATOM   1905  CB  LYS Z  20      42.345  77.876  32.159  1.00  0.00           C
ATOM   1906  1HB LYS Z  20      41.712  78.793  32.215  1.00  0.00           H
ATOM   1907  2HB LYS Z  20      42.880  77.787  33.129  1.00  0.00           H
ATOM   1908  CG  LYS Z  20      43.323  78.115  31.003  1.00  0.00           C
ATOM   1909  1HG LYS Z  20      44.128  77.347  31.014  1.00  0.00           H
ATOM   1910  2HG LYS Z  20      42.740  77.996  30.063  1.00  0.00           H
ATOM   1911  CD  LYS Z  20      43.916  79.537  30.993  1.00  0.00           C
ATOM   1912  1HD LYS Z  20      43.075  80.264  31.081  1.00  0.00           H
ATOM   1913  2HD LYS Z  20      44.573  79.672  31.881  1.00  0.00           H
ATOM   1914  CE  LYS Z  20      44.695  79.822  29.703  1.00  0.00           C
ATOM   1915  1HE LYS Z  20      45.627  79.214  29.684  1.00  0.00           H
ATOM   1916  2HE LYS Z  20      44.075  79.552  28.820  1.00  0.00           H
ATOM   1917  NZ  LYS Z  20      45.072  81.244  29.565  1.00  0.00           N
ATOM   1918  1HZ LYS Z  20      45.675  81.347  28.719  1.00  0.00           H
ATOM   1919  2HZ LYS Z  20      44.231  81.867  29.457  1.00  0.00           H
ATOM   1920  3HZ LYS Z  20      45.630  81.557  30.401  1.00  0.00           H
ATOM   1921  HN  LYS Z  20      40.251  77.683  33.409  1.00  0.00           H
ATOM   1922  N   ALA Z  21      42.152  74.922  33.457  1.00  0.00           N
ATOM   1923  CA  ALA Z  21      42.608  73.604  33.833  1.00  0.00           C
ATOM   1924  C   ALA Z  21      41.678  72.453  33.434  1.00  0.00           C
ATOM   1925  O   ALA Z  21      42.126  71.452  32.877  1.00  0.00           O
ATOM   1926  HA  ALA Z  21      43.545  73.429  33.321  1.00  0.00           H
ATOM   1927  CB  ALA Z  21      42.860  73.586  35.351  1.00  0.00           C
ATOM   1928  1HB ALA Z  21      43.317  72.624  35.667  1.00  0.00           H
ATOM   1929  2HB ALA Z  21      43.558  74.407  35.627  1.00  0.00           H
ATOM   1930  3HB ALA Z  21      41.912  73.738  35.911  1.00  0.00           H
ATOM   1931  HN  ALA Z  21      41.896  75.534  34.206  1.00  0.00           H
ATOM   1932  N   LEU Z  22      40.351  72.555  33.668  1.00  0.00           N
ATOM   1933  CA  LEU Z  22      39.405  71.522  33.257  1.00  0.00           C
ATOM   1934  C   LEU Z  22      39.249  71.384  31.751  1.00  0.00           C
ATOM   1935  O   LEU Z  22      39.179  70.272  31.234  1.00  0.00           O
ATOM   1936  HA  LEU Z  22      39.808  70.572  33.575  1.00  0.00           H
ATOM   1937  CB  LEU Z  22      38.017  71.691  33.915  1.00  0.00           C
ATOM   1938  1HB LEU Z  22      37.673  72.737  33.758  1.00  0.00           H
ATOM   1939  2HB LEU Z  22      37.277  71.015  33.430  1.00  0.00           H
ATOM   1940  HG  LEU Z  22      38.779  72.011  35.916  1.00  0.00           H
ATOM   1941  CG  LEU Z  22      38.002  71.377  35.426  1.00  0.00           C
ATOM   1942  CD1 LEU Z  22      36.645  71.754  36.024  1.00  0.00           C
ATOM   1943 1HD1 LEU Z  22      36.658  71.631  37.128  1.00  0.00           H
ATOM   1944 2HD1 LEU Z  22      36.417  72.813  35.787  1.00  0.00           H
ATOM   1945 3HD1 LEU Z  22      35.839  71.114  35.605  1.00  0.00           H
ATOM   1946  CD2 LEU Z  22      38.297  69.900  35.742  1.00  0.00           C
ATOM   1947 1HD2 LEU Z  22      38.208  69.721  36.835  1.00  0.00           H
ATOM   1948 2HD2 LEU Z  22      37.567  69.244  35.223  1.00  0.00           H
ATOM   1949 3HD2 LEU Z  22      39.322  69.617  35.431  1.00  0.00           H
ATOM   1950  HN  LEU Z  22      39.969  73.355  34.137  1.00  0.00           H
ATOM   1951  N   VAL Z  23      39.236  72.499  30.992  1.00  0.00           N
ATOM   1952  CA  VAL Z  23      39.239  72.496  29.533  1.00  0.00           C
ATOM   1953  C   VAL Z  23      40.487  71.824  28.970  1.00  0.00           C
ATOM   1954  O   VAL Z  23      40.419  71.018  28.040  1.00  0.00           O
ATOM   1955  HA  VAL Z  23      38.403  71.897  29.198  1.00  0.00           H
ATOM   1956  HB  VAL Z  23      39.765  74.602  29.504  1.00  0.00           H
ATOM   1957  CB  VAL Z  23      39.058  73.911  28.988  1.00  0.00           C
ATOM   1958  CG1 VAL Z  23      39.300  73.988  27.469  1.00  0.00           C
ATOM   1959 1HG1 VAL Z  23      39.039  75.001  27.093  1.00  0.00           H
ATOM   1960 2HG1 VAL Z  23      40.359  73.786  27.207  1.00  0.00           H
ATOM   1961 3HG1 VAL Z  23      38.658  73.247  26.948  1.00  0.00           H
ATOM   1962  CG2 VAL Z  23      37.612  74.353  29.289  1.00  0.00           C
ATOM   1963 1HG2 VAL Z  23      37.403  74.362  30.379  1.00  0.00           H
ATOM   1964 2HG2 VAL Z  23      37.440  75.379  28.902  1.00  0.00           H
ATOM   1965 3HG2 VAL Z  23      36.884  73.671  28.804  1.00  0.00           H
ATOM   1966  HN  VAL Z  23      39.232  73.407  31.427  1.00  0.00           H
ATOM   1967  N   LEU Z  24      41.669  72.069  29.577  1.00  0.00           N
ATOM   1968  CA  LEU Z  24      42.893  71.360  29.245  1.00  0.00           C
ATOM   1969  C   LEU Z  24      42.784  69.848  29.444  1.00  0.00           C
ATOM   1970  O   LEU Z  24      43.201  69.063  28.588  1.00  0.00           O
ATOM   1971  HA  LEU Z  24      43.109  71.534  28.201  1.00  0.00           H
ATOM   1972  CB  LEU Z  24      44.052  71.890  30.128  1.00  0.00           C
ATOM   1973  1HB LEU Z  24      44.085  73.000  30.051  1.00  0.00           H
ATOM   1974  2HB LEU Z  24      43.825  71.659  31.190  1.00  0.00           H
ATOM   1975  HG  LEU Z  24      45.385  70.242  29.612  1.00  0.00           H
ATOM   1976  CG  LEU Z  24      45.454  71.335  29.804  1.00  0.00           C
ATOM   1977  CD1 LEU Z  24      46.055  71.994  28.561  1.00  0.00           C
ATOM   1978 1HD1 LEU Z  24      45.419  71.818  27.669  1.00  0.00           H
ATOM   1979 2HD1 LEU Z  24      46.149  73.090  28.725  1.00  0.00           H
ATOM   1980 3HD1 LEU Z  24      47.067  71.581  28.366  1.00  0.00           H
ATOM   1981  CD2 LEU Z  24      46.393  71.517  31.000  1.00  0.00           C
ATOM   1982 1HD2 LEU Z  24      47.388  71.084  30.769  1.00  0.00           H
ATOM   1983 2HD2 LEU Z  24      46.522  72.596  31.233  1.00  0.00           H
ATOM   1984 3HD2 LEU Z  24      45.986  71.006  31.898  1.00  0.00           H
ATOM   1985  HN  LEU Z  24      41.728  72.757  30.304  1.00  0.00           H
ATOM   1986  N   ILE Z  25      42.203  69.393  30.579  1.00  0.00           N
ATOM   1987  CA  ILE Z  25      41.929  67.985  30.857  1.00  0.00           C
ATOM   1988  C   ILE Z  25      40.917  67.391  29.886  1.00  0.00           C
ATOM   1989  O   ILE Z  25      41.154  66.323  29.326  1.00  0.00           O
ATOM   1990  HA  ILE Z  25      42.836  67.425  30.704  1.00  0.00           H
ATOM   1991  HB  ILE Z  25      40.602  68.377  32.521  1.00  0.00           H
ATOM   1992  CB  ILE Z  25      41.505  67.757  32.311  1.00  0.00           C
ATOM   1993  CG1 ILE Z  25      42.632  68.194  33.281  1.00  0.00           C
ATOM   1994 1HG1 ILE Z  25      43.460  67.454  33.230  1.00  0.00           H
ATOM   1995 2HG1 ILE Z  25      43.048  69.176  32.965  1.00  0.00           H
ATOM   1996  CG2 ILE Z  25      41.161  66.267  32.548  1.00  0.00           C
ATOM   1997 1HG2 ILE Z  25      40.282  65.949  31.948  1.00  0.00           H
ATOM   1998 2HG2 ILE Z  25      42.023  65.622  32.281  1.00  0.00           H
ATOM   1999 3HG2 ILE Z  25      40.909  66.088  33.613  1.00  0.00           H
ATOM   2000  CD  ILE Z  25      42.157  68.340  34.733  1.00  0.00           C
ATOM   2001  1HD ILE Z  25      42.999  68.653  35.386  1.00  0.00           H
ATOM   2002  2HD ILE Z  25      41.366  69.115  34.801  1.00  0.00           H
ATOM   2003  3HD ILE Z  25      41.750  67.386  35.128  1.00  0.00           H
ATOM   2004  HN  ILE Z  25      41.902  70.052  31.273  1.00  0.00           H
ATOM   2005  N   ALA Z  26      39.800  68.091  29.603  1.00  0.00           N
ATOM   2006  CA  ALA Z  26      38.759  67.632  28.700  1.00  0.00           C
ATOM   2007  C   ALA Z  26      39.253  67.400  27.285  1.00  0.00           C
ATOM   2008  O   ALA Z  26      38.993  66.369  26.674  1.00  0.00           O
ATOM   2009  HA  ALA Z  26      38.383  66.684  29.065  1.00  0.00           H
ATOM   2010  CB  ALA Z  26      37.614  68.665  28.657  1.00  0.00           C
ATOM   2011  1HB ALA Z  26      36.776  68.297  28.025  1.00  0.00           H
ATOM   2012  2HB ALA Z  26      37.218  68.845  29.678  1.00  0.00           H
ATOM   2013  3HB ALA Z  26      37.970  69.637  28.253  1.00  0.00           H
ATOM   2014  HN  ALA Z  26      39.617  68.959  30.077  1.00  0.00           H
ATOM   2015  N   PHE Z  27      40.042  68.341  26.743  1.00  0.00           N
ATOM   2016  CA  PHE Z  27      40.575  68.237  25.396  1.00  0.00           C
ATOM   2017  C   PHE Z  27      41.608  67.121  25.260  1.00  0.00           C
ATOM   2018  O   PHE Z  27      41.711  66.479  24.217  1.00  0.00           O
ATOM   2019  HA  PHE Z  27      39.769  67.941  24.739  1.00  0.00           H
ATOM   2020  CB  PHE Z  27      41.108  69.610  24.905  1.00  0.00           C
ATOM   2021  1HB PHE Z  27      41.864  69.998  25.620  1.00  0.00           H
ATOM   2022  2HB PHE Z  27      41.580  69.488  23.907  1.00  0.00           H
ATOM   2023  CG  PHE Z  27      40.031  70.678  24.748  1.00  0.00           C
ATOM   2024  HD1 PHE Z  27      38.263  69.506  25.259  1.00  0.00           H
ATOM   2025  CD1 PHE Z  27      38.649  70.464  24.956  1.00  0.00           C
ATOM   2026  HD2 PHE Z  27      41.464  72.156  24.120  1.00  0.00           H
ATOM   2027  CD2 PHE Z  27      40.430  71.960  24.327  1.00  0.00           C
ATOM   2028  CE1 PHE Z  27      37.721  71.491  24.760  1.00  0.00           C
ATOM   2029  HE1 PHE Z  27      36.668  71.302  24.898  1.00  0.00           H
ATOM   2030  CE2 PHE Z  27      39.508  72.994  24.141  1.00  0.00           C
ATOM   2031  HE2 PHE Z  27      39.844  73.968  23.819  1.00  0.00           H
ATOM   2032  CZ  PHE Z  27      38.147  72.753  24.349  1.00  0.00           C
ATOM   2033  HZ  PHE Z  27      37.419  73.534  24.192  1.00  0.00           H
ATOM   2034  HN  PHE Z  27      40.219  69.198  27.236  1.00  0.00           H
ATOM   2035  N   ALA Z  28      42.376  66.825  26.329  1.00  0.00           N
ATOM   2036  CA  ALA Z  28      43.204  65.631  26.419  1.00  0.00           C
ATOM   2037  C   ALA Z  28      42.420  64.318  26.495  1.00  0.00           C
ATOM   2038  O   ALA Z  28      42.799  63.309  25.900  1.00  0.00           O
ATOM   2039  HA  ALA Z  28      43.802  65.577  25.520  1.00  0.00           H
ATOM   2040  CB  ALA Z  28      44.149  65.738  27.622  1.00  0.00           C
ATOM   2041  1HB ALA Z  28      44.825  64.858  27.681  1.00  0.00           H
ATOM   2042  2HB ALA Z  28      44.773  66.651  27.529  1.00  0.00           H
ATOM   2043  3HB ALA Z  28      43.574  65.809  28.570  1.00  0.00           H
ATOM   2044  HN  ALA Z  28      42.286  67.364  27.165  1.00  0.00           H
ATOM   2045  N   GLN Z  29      41.288  64.290  27.232  1.00  0.00           N
ATOM   2046  CA  GLN Z  29      40.364  63.165  27.251  1.00  0.00           C
ATOM   2047  C   GLN Z  29      39.710  62.914  25.895  1.00  0.00           C
ATOM   2048  O   GLN Z  29      39.591  61.773  25.448  1.00  0.00           O
ATOM   2049  HA  GLN Z  29      40.938  62.275  27.473  1.00  0.00           H
ATOM   2050  CB  GLN Z  29      39.311  63.298  28.376  1.00  0.00           C
ATOM   2051  1HB GLN Z  29      38.767  64.263  28.273  1.00  0.00           H
ATOM   2052  2HB GLN Z  29      38.565  62.476  28.280  1.00  0.00           H
ATOM   2053  CG  GLN Z  29      39.969  63.195  29.772  1.00  0.00           C
ATOM   2054  1HG GLN Z  29      40.523  62.235  29.839  1.00  0.00           H
ATOM   2055  2HG GLN Z  29      40.688  64.024  29.918  1.00  0.00           H
ATOM   2056  CD  GLN Z  29      38.950  63.232  30.907  1.00  0.00           C
ATOM   2057  OE1 GLN Z  29      37.734  63.297  30.734  1.00  0.00           O
ATOM   2058  NE2 GLN Z  29      39.474  63.177  32.153  1.00  0.00           N
ATOM   2059 1HE2 GLN Z  29      40.449  63.036  32.276  1.00  0.00           H
ATOM   2060 2HE2 GLN Z  29      38.848  63.151  32.930  1.00  0.00           H
ATOM   2061  HN  GLN Z  29      41.025  65.087  27.779  1.00  0.00           H
ATOM   2062  N   TYR Z  30      39.324  63.972  25.162  1.00  0.00           N
ATOM   2063  CA  TYR Z  30      38.884  63.852  23.783  1.00  0.00           C
ATOM   2064  C   TYR Z  30      39.971  63.377  22.812  1.00  0.00           C
ATOM   2065  O   TYR Z  30      39.719  62.517  21.972  1.00  0.00           O
ATOM   2066  HA  TYR Z  30      38.115  63.092  23.750  1.00  0.00           H
ATOM   2067  CB  TYR Z  30      38.290  65.189  23.256  1.00  0.00           C
ATOM   2068  1HB TYR Z  30      39.093  65.957  23.226  1.00  0.00           H
ATOM   2069  2HB TYR Z  30      37.890  65.050  22.228  1.00  0.00           H
ATOM   2070  CG  TYR Z  30      37.159  65.730  24.100  1.00  0.00           C
ATOM   2071  HD1 TYR Z  30      36.311  63.828  24.724  1.00  0.00           H
ATOM   2072  CD1 TYR Z  30      36.243  64.904  24.783  1.00  0.00           C
ATOM   2073  HD2 TYR Z  30      37.690  67.773  23.680  1.00  0.00           H
ATOM   2074  CD2 TYR Z  30      37.003  67.125  24.204  1.00  0.00           C
ATOM   2075  CE1 TYR Z  30      35.235  65.461  25.578  1.00  0.00           C
ATOM   2076  HE1 TYR Z  30      34.556  64.814  26.115  1.00  0.00           H
ATOM   2077  HE2 TYR Z  30      35.894  68.759  25.065  1.00  0.00           H
ATOM   2078  CE2 TYR Z  30      35.990  67.686  24.993  1.00  0.00           C
ATOM   2079  CZ  TYR Z  30      35.114  66.849  25.689  1.00  0.00           C
ATOM   2080  OH  TYR Z  30      34.097  67.386  26.498  1.00  0.00           O
ATOM   2081  HH  TYR Z  30      34.200  68.340  26.543  1.00  0.00           H
ATOM   2082  HN  TYR Z  30      39.305  64.888  25.576  1.00  0.00           H
ATOM   2083  N   LEU Z  31      41.211  63.908  22.907  1.00  0.00           N
ATOM   2084  CA  LEU Z  31      42.281  63.576  21.982  1.00  0.00           C
ATOM   2085  C   LEU Z  31      43.641  63.536  22.678  1.00  0.00           C
ATOM   2086  O   LEU Z  31      44.039  64.469  23.370  1.00  0.00           O
ATOM   2087  HA  LEU Z  31      42.103  62.595  21.561  1.00  0.00           H
ATOM   2088  CB  LEU Z  31      42.309  64.646  20.858  1.00  0.00           C
ATOM   2089  1HB LEU Z  31      41.308  64.651  20.371  1.00  0.00           H
ATOM   2090  2HB LEU Z  31      42.440  65.645  21.334  1.00  0.00           H
ATOM   2091  HG  LEU Z  31      44.386  64.489  20.229  1.00  0.00           H
ATOM   2092  CG  LEU Z  31      43.377  64.480  19.757  1.00  0.00           C
ATOM   2093  CD1 LEU Z  31      43.218  63.167  18.979  1.00  0.00           C
ATOM   2094 1HD1 LEU Z  31      43.983  63.100  18.177  1.00  0.00           H
ATOM   2095 2HD1 LEU Z  31      43.324  62.280  19.636  1.00  0.00           H
ATOM   2096 3HD1 LEU Z  31      42.217  63.126  18.497  1.00  0.00           H
ATOM   2097  CD2 LEU Z  31      43.322  65.673  18.790  1.00  0.00           C
ATOM   2098 1HD2 LEU Z  31      44.115  65.586  18.017  1.00  0.00           H
ATOM   2099 2HD2 LEU Z  31      42.335  65.708  18.280  1.00  0.00           H
ATOM   2100 3HD2 LEU Z  31      43.467  66.628  19.338  1.00  0.00           H
ATOM   2101  HN  LEU Z  31      41.408  64.627  23.580  1.00  0.00           H
ATOM   2102  N   GLN Z  32      44.440  62.462  22.488  1.00  0.00           N
ATOM   2103  CA  GLN Z  32      45.674  62.254  23.246  1.00  0.00           C
ATOM   2104  C   GLN Z  32      46.954  62.647  22.511  1.00  0.00           C
ATOM   2105  O   GLN Z  32      48.055  62.550  23.061  1.00  0.00           O
ATOM   2106  HA  GLN Z  32      45.639  62.805  24.176  1.00  0.00           H
ATOM   2107  CB  GLN Z  32      45.815  60.737  23.557  1.00  0.00           C
ATOM   2108  1HB GLN Z  32      45.876  60.169  22.600  1.00  0.00           H
ATOM   2109  2HB GLN Z  32      46.752  60.549  24.130  1.00  0.00           H
ATOM   2110  CG  GLN Z  32      44.632  60.188  24.376  1.00  0.00           C
ATOM   2111  1HG GLN Z  32      44.600  60.669  25.376  1.00  0.00           H
ATOM   2112  2HG GLN Z  32      43.674  60.420  23.861  1.00  0.00           H
ATOM   2113  CD  GLN Z  32      44.653  58.669  24.529  1.00  0.00           C
ATOM   2114  OE1 GLN Z  32      44.453  57.922  23.571  1.00  0.00           O
ATOM   2115  NE2 GLN Z  32      44.888  58.177  25.762  1.00  0.00           N
ATOM   2116 1HE2 GLN Z  32      45.244  58.781  26.474  1.00  0.00           H
ATOM   2117 2HE2 GLN Z  32      44.796  57.185  25.884  1.00  0.00           H
ATOM   2118  HN  GLN Z  32      44.112  61.691  21.950  1.00  0.00           H
ATOM   2119  N   GLN Z  33      46.855  63.063  21.234  1.00  0.00           N
ATOM   2120  CA  GLN Z  33      47.962  62.947  20.297  1.00  0.00           C
ATOM   2121  C   GLN Z  33      48.535  64.270  19.770  1.00  0.00           C
ATOM   2122  O   GLN Z  33      49.437  64.269  18.930  1.00  0.00           O
ATOM   2123  HA  GLN Z  33      48.796  62.450  20.774  1.00  0.00           H
ATOM   2124  CB  GLN Z  33      47.512  62.022  19.131  1.00  0.00           C
ATOM   2125  1HB GLN Z  33      46.722  62.519  18.526  1.00  0.00           H
ATOM   2126  2HB GLN Z  33      48.385  61.857  18.462  1.00  0.00           H
ATOM   2127  CG  GLN Z  33      46.972  60.650  19.635  1.00  0.00           C
ATOM   2128  1HG GLN Z  33      47.608  60.293  20.473  1.00  0.00           H
ATOM   2129  2HG GLN Z  33      45.933  60.763  20.004  1.00  0.00           H
ATOM   2130  CD  GLN Z  33      47.015  59.559  18.562  1.00  0.00           C
ATOM   2131  OE1 GLN Z  33      48.007  59.450  17.833  1.00  0.00           O
ATOM   2132  NE2 GLN Z  33      45.974  58.700  18.477  1.00  0.00           N
ATOM   2133 1HE2 GLN Z  33      45.206  58.723  19.119  1.00  0.00           H
ATOM   2134 2HE2 GLN Z  33      45.993  57.981  17.781  1.00  0.00           H
ATOM   2135  HN  GLN Z  33      45.959  63.256  20.847  1.00  0.00           H
ATOM   2136  N   CYS Z  34      48.072  65.434  20.273  1.00  0.00           N
ATOM   2137  CA  CYS Z  34      48.542  66.742  19.820  1.00  0.00           C
ATOM   2138  C   CYS Z  34      49.800  67.225  20.563  1.00  0.00           C
ATOM   2139  O   CYS Z  34      49.918  66.996  21.768  1.00  0.00           O
ATOM   2140  HA  CYS Z  34      48.757  66.648  18.770  1.00  0.00           H
ATOM   2141  CB  CYS Z  34      47.408  67.804  19.971  1.00  0.00           C
ATOM   2142  1HB CYS Z  34      46.485  67.355  19.539  1.00  0.00           H
ATOM   2143  2HB CYS Z  34      47.207  67.950  21.050  1.00  0.00           H
ATOM   2144  SG  CYS Z  34      47.692  69.435  19.193  1.00  0.00           S
ATOM   2145  1HG CYS Z  34      46.599  69.991  19.699  1.00  0.00           H
ATOM   2146  HN  CYS Z  34      47.343  65.440  20.963  1.00  0.00           H
ATOM   2147  N   PRO Z  35      50.777  67.880  19.924  1.00  0.00           N
ATOM   2148  CA  PRO Z  35      51.825  68.660  20.586  1.00  0.00           C
ATOM   2149  C   PRO Z  35      51.409  69.634  21.683  1.00  0.00           C
ATOM   2150  O   PRO Z  35      50.387  70.309  21.560  1.00  0.00           O
ATOM   2151  HA  PRO Z  35      52.456  67.930  21.068  1.00  0.00           H
ATOM   2152  CB  PRO Z  35      52.533  69.376  19.429  1.00  0.00           C
ATOM   2153  1HB PRO Z  35      52.006  70.327  19.180  1.00  0.00           H
ATOM   2154  2HB PRO Z  35      53.597  69.591  19.649  1.00  0.00           H
ATOM   2155  CG  PRO Z  35      52.372  68.408  18.260  1.00  0.00           C
ATOM   2156  1HG PRO Z  35      52.494  68.910  17.279  1.00  0.00           H
ATOM   2157  2HG PRO Z  35      53.104  67.574  18.349  1.00  0.00           H
ATOM   2158  CD  PRO Z  35      50.960  67.867  18.470  1.00  0.00           C
ATOM   2159  1HD PRO Z  35      50.216  68.548  18.003  1.00  0.00           H
ATOM   2160  2HD PRO Z  35      50.856  66.840  18.056  1.00  0.00           H
ATOM   2161  N   PHE Z  36      52.217  69.757  22.759  1.00  0.00           N
ATOM   2162  CA  PHE Z  36      51.867  70.525  23.948  1.00  0.00           C
ATOM   2163  C   PHE Z  36      51.577  72.013  23.733  1.00  0.00           C
ATOM   2164  O   PHE Z  36      50.533  72.507  24.152  1.00  0.00           O
ATOM   2165  HA  PHE Z  36      50.951  70.108  24.331  1.00  0.00           H
ATOM   2166  CB  PHE Z  36      52.985  70.343  25.020  1.00  0.00           C
ATOM   2167  1HB PHE Z  36      53.082  69.265  25.267  1.00  0.00           H
ATOM   2168  2HB PHE Z  36      53.954  70.700  24.615  1.00  0.00           H
ATOM   2169  CG  PHE Z  36      52.689  71.088  26.301  1.00  0.00           C
ATOM   2170  HD1 PHE Z  36      54.000  72.750  25.855  1.00  0.00           H
ATOM   2171  CD1 PHE Z  36      53.296  72.331  26.557  1.00  0.00           C
ATOM   2172  HD2 PHE Z  36      51.205  69.685  26.983  1.00  0.00           H
ATOM   2173  CD2 PHE Z  36      51.717  70.611  27.196  1.00  0.00           C
ATOM   2174  CE1 PHE Z  36      52.941  73.083  27.682  1.00  0.00           C
ATOM   2175  HE1 PHE Z  36      53.394  74.051  27.849  1.00  0.00           H
ATOM   2176  CE2 PHE Z  36      51.357  71.358  28.324  1.00  0.00           C
ATOM   2177  HE2 PHE Z  36      50.593  70.996  28.997  1.00  0.00           H
ATOM   2178  CZ  PHE Z  36      51.973  72.594  28.565  1.00  0.00           C
ATOM   2179  HZ  PHE Z  36      51.702  73.172  29.433  1.00  0.00           H
ATOM   2180  HN  PHE Z  36      53.052  69.208  22.799  1.00  0.00           H
ATOM   2181  N   GLU Z  37      52.464  72.768  23.049  1.00  0.00           N
ATOM   2182  CA  GLU Z  37      52.308  74.214  22.911  1.00  0.00           C
ATOM   2183  C   GLU Z  37      51.052  74.576  22.129  1.00  0.00           C
ATOM   2184  O   GLU Z  37      50.326  75.522  22.418  1.00  0.00           O
ATOM   2185  HA  GLU Z  37      52.216  74.639  23.901  1.00  0.00           H
ATOM   2186  CB  GLU Z  37      53.547  74.836  22.225  1.00  0.00           C
ATOM   2187  1HB GLU Z  37      54.448  74.402  22.704  1.00  0.00           H
ATOM   2188  2HB GLU Z  37      53.563  74.525  21.156  1.00  0.00           H
ATOM   2189  CG  GLU Z  37      53.644  76.384  22.311  1.00  0.00           C
ATOM   2190  1HG GLU Z  37      54.164  76.767  21.405  1.00  0.00           H
ATOM   2191  2HG GLU Z  37      52.638  76.846  22.352  1.00  0.00           H
ATOM   2192  CD  GLU Z  37      54.450  76.874  23.500  1.00  0.00           C
ATOM   2193  OE1 GLU Z  37      53.875  77.526  24.413  1.00  0.00           O
ATOM   2194  OE2 GLU Z  37      55.691  76.636  23.515  1.00  0.00           O
ATOM   2195  HN  GLU Z  37      53.277  72.352  22.642  1.00  0.00           H
ATOM   2196  N   ASP Z  38      50.762  73.782  21.094  1.00  0.00           N
ATOM   2197  CA  ASP Z  38      49.641  73.951  20.207  1.00  0.00           C
ATOM   2198  C   ASP Z  38      48.329  73.429  20.802  1.00  0.00           C
ATOM   2199  O   ASP Z  38      47.249  73.934  20.509  1.00  0.00           O
ATOM   2200  HA  ASP Z  38      49.485  75.010  20.045  1.00  0.00           H
ATOM   2201  CB  ASP Z  38      50.047  73.292  18.871  1.00  0.00           C
ATOM   2202  1HB ASP Z  38      50.289  72.219  19.016  1.00  0.00           H
ATOM   2203  2HB ASP Z  38      49.254  73.394  18.107  1.00  0.00           H
ATOM   2204  CG  ASP Z  38      51.282  74.028  18.397  1.00  0.00           C
ATOM   2205  OD1 ASP Z  38      51.128  75.168  17.882  1.00  0.00           O
ATOM   2206  OD2 ASP Z  38      52.418  73.553  18.647  1.00  0.00           O
ATOM   2207  HN  ASP Z  38      51.389  73.048  20.845  1.00  0.00           H
ATOM   2208  N   HIE Z  39      48.385  72.455  21.731  1.00  0.00           N
ATOM   2209  CA  HIE Z  39      47.262  72.089  22.582  1.00  0.00           C
ATOM   2210  C   HIE Z  39      46.876  73.177  23.579  1.00  0.00           C
ATOM   2211  O   HIE Z  39      45.698  73.487  23.756  1.00  0.00           O
ATOM   2212  HA  HIE Z  39      46.401  71.902  21.955  1.00  0.00           H
ATOM   2213  CB  HIE Z  39      47.610  70.808  23.364  1.00  0.00           C
ATOM   2214  1HB HIE Z  39      47.947  70.031  22.643  1.00  0.00           H
ATOM   2215  2HB HIE Z  39      48.474  71.021  24.029  1.00  0.00           H
ATOM   2216  CG  HIE Z  39      46.522  70.201  24.212  1.00  0.00           C
ATOM   2217  ND1 HIE Z  39      45.534  69.437  23.616  1.00  0.00           N
ATOM   2218  HD2 HIE Z  39      47.006  70.622  26.320  1.00  0.00           H
ATOM   2219  CD2 HIE Z  39      46.380  70.172  25.564  1.00  0.00           C
ATOM   2220  HE1 HIE Z  39      43.927  68.325  24.517  1.00  0.00           H
ATOM   2221  CE1 HIE Z  39      44.805  68.969  24.621  1.00  0.00           C
ATOM   2222  HE2 HIE Z  39      44.875  69.185  26.717  1.00  0.00           H
ATOM   2223  NE2 HIE Z  39      45.280  69.380  25.820  1.00  0.00           N
ATOM   2224  HN  HIE Z  39      49.245  71.960  21.883  1.00  0.00           H
ATOM   2225  N   VAL Z  40      47.850  73.819  24.261  1.00  0.00           N
ATOM   2226  CA  VAL Z  40      47.555  74.876  25.228  1.00  0.00           C
ATOM   2227  C   VAL Z  40      47.152  76.184  24.563  1.00  0.00           C
ATOM   2228  O   VAL Z  40      46.389  76.978  25.113  1.00  0.00           O
ATOM   2229  HA  VAL Z  40      46.696  74.562  25.803  1.00  0.00           H
ATOM   2230  HB  VAL Z  40      48.316  75.845  27.001  1.00  0.00           H
ATOM   2231  CB  VAL Z  40      48.667  75.104  26.243  1.00  0.00           C
ATOM   2232  CG1 VAL Z  40      48.955  73.772  26.958  1.00  0.00           C
ATOM   2233 1HG1 VAL Z  40      48.062  73.429  27.516  1.00  0.00           H
ATOM   2234 2HG1 VAL Z  40      49.261  72.978  26.249  1.00  0.00           H
ATOM   2235 3HG1 VAL Z  40      49.790  73.902  27.675  1.00  0.00           H
ATOM   2236  CG2 VAL Z  40      49.953  75.644  25.602  1.00  0.00           C
ATOM   2237 1HG2 VAL Z  40      50.731  75.810  26.380  1.00  0.00           H
ATOM   2238 2HG2 VAL Z  40      50.356  74.906  24.884  1.00  0.00           H
ATOM   2239 3HG2 VAL Z  40      49.793  76.606  25.072  1.00  0.00           H
ATOM   2240  HN  VAL Z  40      48.812  73.545  24.170  1.00  0.00           H
ATOM   2241  N   LYS Z  41      47.584  76.393  23.305  1.00  0.00           N
ATOM   2242  CA  LYS Z  41      47.109  77.431  22.410  1.00  0.00           C
ATOM   2243  C   LYS Z  41      45.609  77.304  22.141  1.00  0.00           C
ATOM   2244  O   LYS Z  41      44.853  78.271  22.195  1.00  0.00           O
ATOM   2245  HA  LYS Z  41      47.282  78.393  22.872  1.00  0.00           H
ATOM   2246  CB  LYS Z  41      47.922  77.308  21.099  1.00  0.00           C
ATOM   2247  1HB LYS Z  41      49.000  77.281  21.376  1.00  0.00           H
ATOM   2248  2HB LYS Z  41      47.673  76.340  20.615  1.00  0.00           H
ATOM   2249  CG  LYS Z  41      47.748  78.436  20.077  1.00  0.00           C
ATOM   2250  1HG LYS Z  41      46.692  78.496  19.745  1.00  0.00           H
ATOM   2251  2HG LYS Z  41      47.983  79.396  20.586  1.00  0.00           H
ATOM   2252  CD  LYS Z  41      48.674  78.269  18.853  1.00  0.00           C
ATOM   2253  1HD LYS Z  41      48.673  79.230  18.290  1.00  0.00           H
ATOM   2254  2HD LYS Z  41      49.706  78.101  19.233  1.00  0.00           H
ATOM   2255  CE  LYS Z  41      48.277  77.150  17.872  1.00  0.00           C
ATOM   2256  1HE LYS Z  41      48.065  76.200  18.408  1.00  0.00           H
ATOM   2257  2HE LYS Z  41      47.370  77.450  17.303  1.00  0.00           H
ATOM   2258  NZ  LYS Z  41      49.366  76.897  16.916  1.00  0.00           N
ATOM   2259  1HZ LYS Z  41      49.071  76.362  16.064  1.00  0.00           H
ATOM   2260  2HZ LYS Z  41      49.807  77.783  16.574  1.00  0.00           H
ATOM   2261  3HZ LYS Z  41      50.114  76.299  17.362  1.00  0.00           H
ATOM   2262  HN  LYS Z  41      48.300  75.797  22.938  1.00  0.00           H
ATOM   2263  N   LEU Z  42      45.122  76.066  21.925  1.00  0.00           N
ATOM   2264  CA  LEU Z  42      43.710  75.769  21.780  1.00  0.00           C
ATOM   2265  C   LEU Z  42      42.896  75.976  23.064  1.00  0.00           C
ATOM   2266  O   LEU Z  42      41.733  76.380  23.021  1.00  0.00           O
ATOM   2267  HA  LEU Z  42      43.330  76.494  21.074  1.00  0.00           H
ATOM   2268  CB  LEU Z  42      43.533  74.358  21.165  1.00  0.00           C
ATOM   2269  1HB LEU Z  42      44.229  74.287  20.298  1.00  0.00           H
ATOM   2270  2HB LEU Z  42      43.850  73.584  21.898  1.00  0.00           H
ATOM   2271  HG  LEU Z  42      41.463  73.876  21.546  1.00  0.00           H
ATOM   2272  CG  LEU Z  42      42.115  74.020  20.652  1.00  0.00           C
ATOM   2273  CD1 LEU Z  42      41.507  75.126  19.779  1.00  0.00           C
ATOM   2274 1HD1 LEU Z  42      41.257  76.024  20.378  1.00  0.00           H
ATOM   2275 2HD1 LEU Z  42      42.211  75.420  18.976  1.00  0.00           H
ATOM   2276 3HD1 LEU Z  42      40.579  74.764  19.291  1.00  0.00           H
ATOM   2277  CD2 LEU Z  42      42.117  72.716  19.843  1.00  0.00           C
ATOM   2278 1HD2 LEU Z  42      42.506  71.873  20.446  1.00  0.00           H
ATOM   2279 2HD2 LEU Z  42      41.092  72.452  19.507  1.00  0.00           H
ATOM   2280 3HD2 LEU Z  42      42.758  72.821  18.942  1.00  0.00           H
ATOM   2281  HN  LEU Z  42      45.750  75.297  21.815  1.00  0.00           H
ATOM   2282  N   VAL Z  43      43.497  75.769  24.261  1.00  0.00           N
ATOM   2283  CA  VAL Z  43      42.888  76.189  25.527  1.00  0.00           C
ATOM   2284  C   VAL Z  43      42.721  77.700  25.610  1.00  0.00           C
ATOM   2285  O   VAL Z  43      41.662  78.190  25.994  1.00  0.00           O
ATOM   2286  HA  VAL Z  43      41.893  75.765  25.563  1.00  0.00           H
ATOM   2287  HB  VAL Z  43      44.636  76.219  26.837  1.00  0.00           H
ATOM   2288  CB  VAL Z  43      43.636  75.730  26.778  1.00  0.00           C
ATOM   2289  CG1 VAL Z  43      42.832  76.074  28.046  1.00  0.00           C
ATOM   2290 1HG1 VAL Z  43      43.339  75.665  28.948  1.00  0.00           H
ATOM   2291 2HG1 VAL Z  43      42.741  77.169  28.181  1.00  0.00           H
ATOM   2292 3HG1 VAL Z  43      41.813  75.637  28.002  1.00  0.00           H
ATOM   2293  CG2 VAL Z  43      43.825  74.213  26.745  1.00  0.00           C
ATOM   2294 1HG2 VAL Z  43      44.554  73.932  25.961  1.00  0.00           H
ATOM   2295 2HG2 VAL Z  43      44.215  73.871  27.727  1.00  0.00           H
ATOM   2296 3HG2 VAL Z  43      42.848  73.712  26.567  1.00  0.00           H
ATOM   2297  HN  VAL Z  43      44.424  75.404  24.292  1.00  0.00           H
ATOM   2298  N   ASN Z  44      43.740  78.491  25.204  1.00  0.00           N
ATOM   2299  CA  ASN Z  44      43.644  79.945  25.124  1.00  0.00           C
ATOM   2300  C   ASN Z  44      42.556  80.413  24.166  1.00  0.00           C
ATOM   2301  O   ASN Z  44      41.832  81.363  24.456  1.00  0.00           O
ATOM   2302  HA  ASN Z  44      43.367  80.323  26.101  1.00  0.00           H
ATOM   2303  CB  ASN Z  44      44.964  80.604  24.648  1.00  0.00           C
ATOM   2304  1HB ASN Z  44      45.347  80.090  23.745  1.00  0.00           H
ATOM   2305  2HB ASN Z  44      44.786  81.673  24.389  1.00  0.00           H
ATOM   2306  CG  ASN Z  44      46.039  80.598  25.725  1.00  0.00           C
ATOM   2307  OD1 ASN Z  44      45.830  80.277  26.895  1.00  0.00           O
ATOM   2308  ND2 ASN Z  44      47.246  81.051  25.318  1.00  0.00           N
ATOM   2309 1HD2 ASN Z  44      47.302  81.470  24.409  1.00  0.00           H
ATOM   2310 2HD2 ASN Z  44      47.906  81.289  26.025  1.00  0.00           H
ATOM   2311  HN  ASN Z  44      44.615  78.077  24.945  1.00  0.00           H
ATOM   2312  N   GLU Z  45      42.403  79.746  23.004  1.00  0.00           N
ATOM   2313  CA  GLU Z  45      41.342  80.020  22.049  1.00  0.00           C
ATOM   2314  C   GLU Z  45      39.948  79.854  22.644  1.00  0.00           C
ATOM   2315  O   GLU Z  45      39.123  80.760  22.589  1.00  0.00           O
ATOM   2316  HA  GLU Z  45      41.430  81.044  21.715  1.00  0.00           H
ATOM   2317  CB  GLU Z  45      41.509  79.060  20.840  1.00  0.00           C
ATOM   2318  1HB GLU Z  45      42.567  79.102  20.498  1.00  0.00           H
ATOM   2319  2HB GLU Z  45      41.337  78.022  21.197  1.00  0.00           H
ATOM   2320  CG  GLU Z  45      40.579  79.305  19.623  1.00  0.00           C
ATOM   2321  1HG GLU Z  45      40.578  78.389  18.992  1.00  0.00           H
ATOM   2322  2HG GLU Z  45      39.538  79.492  19.954  1.00  0.00           H
ATOM   2323  CD  GLU Z  45      40.994  80.449  18.712  1.00  0.00           C
ATOM   2324  OE1 GLU Z  45      40.643  80.402  17.506  1.00  0.00           O
ATOM   2325  OE2 GLU Z  45      41.641  81.425  19.176  1.00  0.00           O
ATOM   2326  HN  GLU Z  45      43.067  79.041  22.747  1.00  0.00           H
ATOM   2327  N   VAL Z  46      39.671  78.710  23.302  1.00  0.00           N
ATOM   2328  CA  VAL Z  46      38.394  78.448  23.956  1.00  0.00           C
ATOM   2329  C   VAL Z  46      38.156  79.278  25.210  1.00  0.00           C
ATOM   2330  O   VAL Z  46      37.064  79.800  25.427  1.00  0.00           O
ATOM   2331  HA  VAL Z  46      37.609  78.744  23.272  1.00  0.00           H
ATOM   2332  HB  VAL Z  46      39.113  76.549  24.730  1.00  0.00           H
ATOM   2333  CB  VAL Z  46      38.215  76.956  24.211  1.00  0.00           C
ATOM   2334  CG1 VAL Z  46      36.966  76.654  25.065  1.00  0.00           C
ATOM   2335 1HG1 VAL Z  46      36.779  75.560  25.103  1.00  0.00           H
ATOM   2336 2HG1 VAL Z  46      37.092  77.008  26.110  1.00  0.00           H
ATOM   2337 3HG1 VAL Z  46      36.070  77.146  24.632  1.00  0.00           H
ATOM   2338  CG2 VAL Z  46      38.079  76.290  22.827  1.00  0.00           C
ATOM   2339 1HG2 VAL Z  46      37.220  76.726  22.272  1.00  0.00           H
ATOM   2340 2HG2 VAL Z  46      38.999  76.426  22.221  1.00  0.00           H
ATOM   2341 3HG2 VAL Z  46      37.889  75.204  22.936  1.00  0.00           H
ATOM   2342  HN  VAL Z  46      40.354  77.980  23.336  1.00  0.00           H
ATOM   2343  N   THR Z  47      39.176  79.454  26.072  1.00  0.00           N
ATOM   2344  CA  THR Z  47      39.058  80.221  27.318  1.00  0.00           C
ATOM   2345  C   THR Z  47      38.756  81.683  27.070  1.00  0.00           C
ATOM   2346  O   THR Z  47      37.860  82.267  27.678  1.00  0.00           O
ATOM   2347  HA  THR Z  47      38.228  79.816  27.880  1.00  0.00           H
ATOM   2348  HB  THR Z  47      41.170  80.651  27.683  1.00  0.00           H
ATOM   2349  CB  THR Z  47      40.310  80.151  28.189  1.00  0.00           C
ATOM   2350  OG1 THR Z  47      40.655  78.797  28.444  1.00  0.00           O
ATOM   2351  HG1 THR Z  47      40.983  78.445  27.601  1.00  0.00           H
ATOM   2352  CG2 THR Z  47      40.079  80.791  29.562  1.00  0.00           C
ATOM   2353 1HG2 THR Z  47      39.877  81.879  29.481  1.00  0.00           H
ATOM   2354 2HG2 THR Z  47      39.226  80.303  30.077  1.00  0.00           H
ATOM   2355 3HG2 THR Z  47      40.980  80.667  30.199  1.00  0.00           H
ATOM   2356  HN  THR Z  47      40.060  79.022  25.880  1.00  0.00           H
ATOM   2357  N   GLU Z  48      39.471  82.314  26.117  1.00  0.00           N
ATOM   2358  CA  GLU Z  48      39.263  83.713  25.800  1.00  0.00           C
ATOM   2359  C   GLU Z  48      37.989  83.933  24.974  1.00  0.00           C
ATOM   2360  O   GLU Z  48      37.328  84.967  25.080  1.00  0.00           O
ATOM   2361  HA  GLU Z  48      39.128  84.242  26.734  1.00  0.00           H
ATOM   2362  CB  GLU Z  48      40.532  84.297  25.129  1.00  0.00           C
ATOM   2363  1HB GLU Z  48      41.410  83.690  25.445  1.00  0.00           H
ATOM   2364  2HB GLU Z  48      40.446  84.197  24.026  1.00  0.00           H
ATOM   2365  CG  GLU Z  48      40.835  85.772  25.506  1.00  0.00           C
ATOM   2366  1HG GLU Z  48      41.590  86.184  24.803  1.00  0.00           H
ATOM   2367  2HG GLU Z  48      39.910  86.377  25.401  1.00  0.00           H
ATOM   2368  CD  GLU Z  48      41.386  85.987  26.917  1.00  0.00           C
ATOM   2369  OE1 GLU Z  48      41.819  85.029  27.611  1.00  0.00           O
ATOM   2370  OE2 GLU Z  48      41.380  87.165  27.363  1.00  0.00           O
ATOM   2371  HN  GLU Z  48      40.194  81.850  25.604  1.00  0.00           H
ATOM   2372  N   PHE Z  49      37.554  82.924  24.179  1.00  0.00           N
ATOM   2373  CA  PHE Z  49      36.236  82.878  23.553  1.00  0.00           C
ATOM   2374  C   PHE Z  49      35.108  82.850  24.583  1.00  0.00           C
ATOM   2375  O   PHE Z  49      34.201  83.676  24.536  1.00  0.00           O
ATOM   2376  HA  PHE Z  49      36.101  83.772  22.958  1.00  0.00           H
ATOM   2377  CB  PHE Z  49      36.171  81.622  22.632  1.00  0.00           C
ATOM   2378  1HB PHE Z  49      36.912  81.743  21.814  1.00  0.00           H
ATOM   2379  2HB PHE Z  49      36.462  80.723  23.212  1.00  0.00           H
ATOM   2380  CG  PHE Z  49      34.833  81.334  22.000  1.00  0.00           C
ATOM   2381  HD1 PHE Z  49      35.164  82.599  20.293  1.00  0.00           H
ATOM   2382  CD1 PHE Z  49      34.490  81.906  20.769  1.00  0.00           C
ATOM   2383  HD2 PHE Z  49      34.185  79.992  23.561  1.00  0.00           H
ATOM   2384  CD2 PHE Z  49      33.933  80.442  22.612  1.00  0.00           C
ATOM   2385  CE1 PHE Z  49      33.279  81.582  20.147  1.00  0.00           C
ATOM   2386  HE1 PHE Z  49      33.041  81.998  19.180  1.00  0.00           H
ATOM   2387  CE2 PHE Z  49      32.709  80.133  22.005  1.00  0.00           C
ATOM   2388  HE2 PHE Z  49      32.018  79.453  22.483  1.00  0.00           H
ATOM   2389  CZ  PHE Z  49      32.386  80.702  20.768  1.00  0.00           C
ATOM   2390  HZ  PHE Z  49      31.453  80.458  20.283  1.00  0.00           H
ATOM   2391  HN  PHE Z  49      38.133  82.126  24.018  1.00  0.00           H
ATOM   2392  N   ALA Z  50      35.179  81.952  25.589  1.00  0.00           N
ATOM   2393  CA  ALA Z  50      34.188  81.830  26.645  1.00  0.00           C
ATOM   2394  C   ALA Z  50      34.069  83.096  27.484  1.00  0.00           C
ATOM   2395  O   ALA Z  50      32.978  83.561  27.805  1.00  0.00           O
ATOM   2396  HA  ALA Z  50      33.224  81.671  26.180  1.00  0.00           H
ATOM   2397  CB  ALA Z  50      34.530  80.620  27.536  1.00  0.00           C
ATOM   2398  1HB ALA Z  50      33.745  80.462  28.306  1.00  0.00           H
ATOM   2399  2HB ALA Z  50      34.595  79.700  26.916  1.00  0.00           H
ATOM   2400  3HB ALA Z  50      35.507  80.767  28.043  1.00  0.00           H
ATOM   2401  HN  ALA Z  50      35.924  81.280  25.610  1.00  0.00           H
ATOM   2402  N   LYS Z  51      35.217  83.728  27.781  1.00  0.00           N
ATOM   2403  CA  LYS Z  51      35.311  85.044  28.383  1.00  0.00           C
ATOM   2404  C   LYS Z  51      34.654  86.143  27.563  1.00  0.00           C
ATOM   2405  O   LYS Z  51      33.929  86.983  28.083  1.00  0.00           O
ATOM   2406  HA  LYS Z  51      34.827  85.020  29.350  1.00  0.00           H
ATOM   2407  CB  LYS Z  51      36.812  85.360  28.531  1.00  0.00           C
ATOM   2408  1HB LYS Z  51      37.263  84.492  29.058  1.00  0.00           H
ATOM   2409  2HB LYS Z  51      37.280  85.404  27.523  1.00  0.00           H
ATOM   2410  CG  LYS Z  51      37.157  86.652  29.285  1.00  0.00           C
ATOM   2411  1HG LYS Z  51      36.673  87.519  28.781  1.00  0.00           H
ATOM   2412  2HG LYS Z  51      36.743  86.599  30.319  1.00  0.00           H
ATOM   2413  CD  LYS Z  51      38.675  86.890  29.336  1.00  0.00           C
ATOM   2414  1HD LYS Z  51      39.053  86.981  28.293  1.00  0.00           H
ATOM   2415  2HD LYS Z  51      38.872  87.852  29.856  1.00  0.00           H
ATOM   2416  CE  LYS Z  51      39.433  85.767  30.054  1.00  0.00           C
ATOM   2417  1HE LYS Z  51      39.069  85.683  31.102  1.00  0.00           H
ATOM   2418  2HE LYS Z  51      39.299  84.787  29.545  1.00  0.00           H
ATOM   2419  NZ  LYS Z  51      40.880  86.031  30.104  1.00  0.00           N
ATOM   2420  1HZ LYS Z  51      41.306  85.226  30.639  1.00  0.00           H
ATOM   2421  2HZ LYS Z  51      41.273  86.069  29.126  1.00  0.00           H
ATOM   2422  3HZ LYS Z  51      41.046  86.925  30.625  1.00  0.00           H
ATOM   2423  HN  LYS Z  51      36.085  83.273  27.578  1.00  0.00           H
ATOM   2424  N   THR Z  52      34.863  86.143  26.233  1.00  0.00           N
ATOM   2425  CA  THR Z  52      34.236  87.089  25.306  1.00  0.00           C
ATOM   2426  C   THR Z  52      32.725  86.910  25.251  1.00  0.00           C
ATOM   2427  O   THR Z  52      31.971  87.877  25.285  1.00  0.00           O
ATOM   2428  HA  THR Z  52      34.414  88.084  25.688  1.00  0.00           H
ATOM   2429  HB  THR Z  52      34.566  86.053  23.413  1.00  0.00           H
ATOM   2430  CB  THR Z  52      34.821  87.024  23.898  1.00  0.00           C
ATOM   2431  OG1 THR Z  52      36.240  87.157  23.948  1.00  0.00           O
ATOM   2432  HG1 THR Z  52      36.557  86.395  24.468  1.00  0.00           H
ATOM   2433  CG2 THR Z  52      34.303  88.186  23.040  1.00  0.00           C
ATOM   2434 1HG2 THR Z  52      34.795  88.177  22.044  1.00  0.00           H
ATOM   2435 2HG2 THR Z  52      33.206  88.115  22.882  1.00  0.00           H
ATOM   2436 3HG2 THR Z  52      34.524  89.159  23.529  1.00  0.00           H
ATOM   2437  HN  THR Z  52      35.442  85.431  25.839  1.00  0.00           H
ATOM   2438  N   CYS Z  53      32.248  85.649  25.237  1.00  0.00           N
ATOM   2439  CA  CYS Z  53      30.843  85.275  25.326  1.00  0.00           C
ATOM   2440  C   CYS Z  53      30.148  85.698  26.615  1.00  0.00           C
ATOM   2441  O   CYS Z  53      28.975  86.067  26.611  1.00  0.00           O
ATOM   2442  HA  CYS Z  53      30.317  85.767  24.518  1.00  0.00           H
ATOM   2443  CB  CYS Z  53      30.688  83.741  25.195  1.00  0.00           C
ATOM   2444  1HB CYS Z  53      31.297  83.243  25.979  1.00  0.00           H
ATOM   2445  2HB CYS Z  53      29.627  83.455  25.363  1.00  0.00           H
ATOM   2446  SG  CYS Z  53      31.203  83.143  23.562  1.00  0.00           S
ATOM   2447  HN  CYS Z  53      32.894  84.885  25.138  1.00  0.00           H
ATOM   2448  N   VAL Z  54      30.845  85.617  27.766  1.00  0.00           N
ATOM   2449  CA  VAL Z  54      30.416  86.206  29.029  1.00  0.00           C
ATOM   2450  C   VAL Z  54      30.428  87.727  29.001  1.00  0.00           C
ATOM   2451  O   VAL Z  54      29.497  88.383  29.468  1.00  0.00           O
ATOM   2452  HA  VAL Z  54      29.388  85.929  29.206  1.00  0.00           H
ATOM   2453  HB  VAL Z  54      32.344  85.732  29.913  1.00  0.00           H
ATOM   2454  CB  VAL Z  54      31.263  85.664  30.179  1.00  0.00           C
ATOM   2455  CG1 VAL Z  54      31.034  86.423  31.500  1.00  0.00           C
ATOM   2456 1HG1 VAL Z  54      29.955  86.434  31.761  1.00  0.00           H
ATOM   2457 2HG1 VAL Z  54      31.590  85.919  32.319  1.00  0.00           H
ATOM   2458 3HG1 VAL Z  54      31.402  87.470  31.440  1.00  0.00           H
ATOM   2459  CG2 VAL Z  54      30.874  84.190  30.374  1.00  0.00           C
ATOM   2460 1HG2 VAL Z  54      29.781  84.104  30.550  1.00  0.00           H
ATOM   2461 2HG2 VAL Z  54      31.140  83.583  29.484  1.00  0.00           H
ATOM   2462 3HG2 VAL Z  54      31.389  83.763  31.255  1.00  0.00           H
ATOM   2463  HN  VAL Z  54      31.748  85.180  27.766  1.00  0.00           H
ATOM   2464  N   ALA Z  55      31.488  88.338  28.439  1.00  0.00           N
ATOM   2465  CA  ALA Z  55      31.632  89.773  28.347  1.00  0.00           C
ATOM   2466  C   ALA Z  55      30.566  90.466  27.507  1.00  0.00           C
ATOM   2467  O   ALA Z  55      30.034  91.493  27.936  1.00  0.00           O
ATOM   2468  HA  ALA Z  55      31.543  90.167  29.348  1.00  0.00           H
ATOM   2469  CB  ALA Z  55      33.031  90.127  27.802  1.00  0.00           C
ATOM   2470  1HB ALA Z  55      33.194  91.226  27.812  1.00  0.00           H
ATOM   2471  2HB ALA Z  55      33.810  89.651  28.435  1.00  0.00           H
ATOM   2472  3HB ALA Z  55      33.152  89.756  26.762  1.00  0.00           H
ATOM   2473  HN  ALA Z  55      32.265  87.796  28.111  1.00  0.00           H
ATOM   2474  N   ASP Z  56      30.225  89.908  26.325  1.00  0.00           N
ATOM   2475  CA  ASP Z  56      29.242  90.479  25.431  1.00  0.00           C
ATOM   2476  C   ASP Z  56      28.492  89.401  24.642  1.00  0.00           C
ATOM   2477  O   ASP Z  56      29.030  88.380  24.209  1.00  0.00           O
ATOM   2478  HA  ASP Z  56      28.504  90.991  26.038  1.00  0.00           H
ATOM   2479  CB  ASP Z  56      29.934  91.485  24.472  1.00  0.00           C
ATOM   2480  1HB ASP Z  56      30.633  92.108  25.068  1.00  0.00           H
ATOM   2481  2HB ASP Z  56      30.520  90.940  23.703  1.00  0.00           H
ATOM   2482  CG  ASP Z  56      28.979  92.439  23.782  1.00  0.00           C
ATOM   2483  OD1 ASP Z  56      29.448  93.220  22.913  1.00  0.00           O
ATOM   2484  OD2 ASP Z  56      27.767  92.444  24.111  1.00  0.00           O
ATOM   2485  HN  ASP Z  56      30.686  89.076  26.002  1.00  0.00           H
ATOM   2486  N   GLU Z  57      27.189  89.650  24.428  1.00  0.00           N
ATOM   2487  CA  GLU Z  57      26.246  88.744  23.802  1.00  0.00           C
ATOM   2488  C   GLU Z  57      25.814  89.285  22.446  1.00  0.00           C
ATOM   2489  O   GLU Z  57      24.930  88.740  21.785  1.00  0.00           O
ATOM   2490  HA  GLU Z  57      26.701  87.776  23.644  1.00  0.00           H
ATOM   2491  CB  GLU Z  57      25.002  88.596  24.708  1.00  0.00           C
ATOM   2492  1HB GLU Z  57      24.530  89.597  24.831  1.00  0.00           H
ATOM   2493  2HB GLU Z  57      24.258  87.927  24.219  1.00  0.00           H
ATOM   2494  CG  GLU Z  57      25.335  88.025  26.109  1.00  0.00           C
ATOM   2495  1HG GLU Z  57      25.681  86.974  26.020  1.00  0.00           H
ATOM   2496  2HG GLU Z  57      26.136  88.616  26.599  1.00  0.00           H
ATOM   2497  CD  GLU Z  57      24.129  88.067  27.023  1.00  0.00           C
ATOM   2498  OE1 GLU Z  57      23.673  89.197  27.353  1.00  0.00           O
ATOM   2499  OE2 GLU Z  57      23.615  86.981  27.404  1.00  0.00           O
ATOM   2500  HN  GLU Z  57      26.837  90.539  24.724  1.00  0.00           H
ATOM   2501  N   SER Z  58      26.455  90.384  22.000  1.00  0.00           N
ATOM   2502  CA  SER Z  58      26.172  91.114  20.769  1.00  0.00           C
ATOM   2503  C   SER Z  58      26.324  90.296  19.492  1.00  0.00           C
ATOM   2504  O   SER Z  58      25.476  90.340  18.601  1.00  0.00           O
ATOM   2505  HA  SER Z  58      25.147  91.451  20.812  1.00  0.00           H
ATOM   2506  CB  SER Z  58      27.119  92.341  20.708  1.00  0.00           C
ATOM   2507  1HB SER Z  58      27.103  92.827  21.711  1.00  0.00           H
ATOM   2508  2HB SER Z  58      28.166  92.003  20.526  1.00  0.00           H
ATOM   2509  OG  SER Z  58      26.739  93.330  19.749  1.00  0.00           O
ATOM   2510  1HG SER Z  58      27.441  94.002  19.798  1.00  0.00           H
ATOM   2511  HN  SER Z  58      27.138  90.801  22.602  1.00  0.00           H
ATOM   2512  N   ALA Z  59      27.397  89.493  19.384  1.00  0.00           N
ATOM   2513  CA  ALA Z  59      27.630  88.650  18.235  1.00  0.00           C
ATOM   2514  C   ALA Z  59      28.276  87.337  18.651  1.00  0.00           C
ATOM   2515  O   ALA Z  59      28.599  87.117  19.823  1.00  0.00           O
ATOM   2516  HA  ALA Z  59      26.684  88.396  17.775  1.00  0.00           H
ATOM   2517  CB  ALA Z  59      28.531  89.378  17.211  1.00  0.00           C
ATOM   2518  1HB ALA Z  59      28.686  88.774  16.293  1.00  0.00           H
ATOM   2519  2HB ALA Z  59      28.054  90.335  16.918  1.00  0.00           H
ATOM   2520  3HB ALA Z  59      29.519  89.613  17.660  1.00  0.00           H
ATOM   2521  HN  ALA Z  59      28.132  89.508  20.064  1.00  0.00           H
ATOM   2522  N   GLU Z  60      28.441  86.434  17.662  1.00  0.00           N
ATOM   2523  CA  GLU Z  60      29.161  85.175  17.735  1.00  0.00           C
ATOM   2524  C   GLU Z  60      28.423  84.016  18.408  1.00  0.00           C
ATOM   2525  O   GLU Z  60      27.648  84.142  19.357  1.00  0.00           O
ATOM   2526  HA  GLU Z  60      29.241  84.875  16.700  1.00  0.00           H
ATOM   2527  CB  GLU Z  60      30.630  85.351  18.208  1.00  0.00           C
ATOM   2528  1HB GLU Z  60      31.078  86.186  17.622  1.00  0.00           H
ATOM   2529  2HB GLU Z  60      30.622  85.676  19.273  1.00  0.00           H
ATOM   2530  CG  GLU Z  60      31.571  84.122  18.091  1.00  0.00           C
ATOM   2531  1HG GLU Z  60      32.585  84.429  18.430  1.00  0.00           H
ATOM   2532  2HG GLU Z  60      31.221  83.315  18.768  1.00  0.00           H
ATOM   2533  CD  GLU Z  60      31.710  83.537  16.694  1.00  0.00           C
ATOM   2534  OE1 GLU Z  60      30.826  82.745  16.272  1.00  0.00           O
ATOM   2535  OE2 GLU Z  60      32.749  83.786  16.029  1.00  0.00           O
ATOM   2536  HN  GLU Z  60      28.086  86.664  16.750  1.00  0.00           H
ATOM   2537  N   ASN Z  61      28.647  82.816  17.852  1.00  0.00           N
ATOM   2538  CA  ASN Z  61      27.970  81.560  18.086  1.00  0.00           C
ATOM   2539  C   ASN Z  61      28.488  80.859  19.332  1.00  0.00           C
ATOM   2540  O   ASN Z  61      29.070  79.775  19.282  1.00  0.00           O
ATOM   2541  HA  ASN Z  61      26.916  81.760  18.242  1.00  0.00           H
ATOM   2542  CB  ASN Z  61      28.157  80.637  16.858  1.00  0.00           C
ATOM   2543  1HB ASN Z  61      29.229  80.382  16.724  1.00  0.00           H
ATOM   2544  2HB ASN Z  61      27.582  79.697  16.999  1.00  0.00           H
ATOM   2545  CG  ASN Z  61      27.636  81.321  15.600  1.00  0.00           C
ATOM   2546  OD1 ASN Z  61      26.452  81.222  15.268  1.00  0.00           O
ATOM   2547  ND2 ASN Z  61      28.527  81.997  14.839  1.00  0.00           N
ATOM   2548 1HD2 ASN Z  61      29.453  82.182  15.196  1.00  0.00           H
ATOM   2549 2HD2 ASN Z  61      28.225  82.374  13.969  1.00  0.00           H
ATOM   2550  HN  ASN Z  61      29.401  82.774  17.177  1.00  0.00           H
ATOM   2551  N   CYS Z  62      28.288  81.498  20.493  1.00  0.00           N
ATOM   2552  CA  CYS Z  62      28.706  81.033  21.804  1.00  0.00           C
ATOM   2553  C   CYS Z  62      27.945  79.821  22.303  1.00  0.00           C
ATOM   2554  O   CYS Z  62      28.435  79.045  23.123  1.00  0.00           O
ATOM   2555  HA  CYS Z  62      29.749  80.756  21.762  1.00  0.00           H
ATOM   2556  CB  CYS Z  62      28.501  82.172  22.821  1.00  0.00           C
ATOM   2557  1HB CYS Z  62      27.441  82.505  22.801  1.00  0.00           H
ATOM   2558  2HB CYS Z  62      28.717  81.810  23.850  1.00  0.00           H
ATOM   2559  SG  CYS Z  62      29.582  83.581  22.444  1.00  0.00           S
ATOM   2560  HN  CYS Z  62      27.880  82.409  20.446  1.00  0.00           H
ATOM   2561  N   ASP Z  63      26.703  79.655  21.836  1.00  0.00           N
ATOM   2562  CA  ASP Z  63      25.750  78.640  22.211  1.00  0.00           C
ATOM   2563  C   ASP Z  63      26.074  77.228  21.692  1.00  0.00           C
ATOM   2564  O   ASP Z  63      25.369  76.654  20.866  1.00  0.00           O
ATOM   2565  HA  ASP Z  63      25.784  78.540  23.286  1.00  0.00           H
ATOM   2566  CB  ASP Z  63      24.306  79.147  21.871  1.00  0.00           C
ATOM   2567  1HB ASP Z  63      23.627  78.288  21.697  1.00  0.00           H
ATOM   2568  2HB ASP Z  63      23.924  79.694  22.757  1.00  0.00           H
ATOM   2569  CG  ASP Z  63      24.197  80.121  20.706  1.00  0.00           C
ATOM   2570  OD1 ASP Z  63      24.749  81.259  20.789  1.00  0.00           O
ATOM   2571  OD2 ASP Z  63      23.477  79.786  19.731  1.00  0.00           O
ATOM   2572  HN  ASP Z  63      26.311  80.327  21.200  1.00  0.00           H
ATOM   2573  N   LYS Z  64      27.171  76.623  22.207  1.00  0.00           N
ATOM   2574  CA  LYS Z  64      27.625  75.282  21.880  1.00  0.00           C
ATOM   2575  C   LYS Z  64      28.258  74.629  23.112  1.00  0.00           C
ATOM   2576  O   LYS Z  64      28.955  75.281  23.887  1.00  0.00           O
ATOM   2577  HA  LYS Z  64      26.772  74.682  21.591  1.00  0.00           H
ATOM   2578  CB  LYS Z  64      28.690  75.282  20.738  1.00  0.00           C
ATOM   2579  1HB LYS Z  64      29.585  75.853  21.070  1.00  0.00           H
ATOM   2580  2HB LYS Z  64      29.003  74.232  20.545  1.00  0.00           H
ATOM   2581  CG  LYS Z  64      28.173  75.888  19.421  1.00  0.00           C
ATOM   2582  1HG LYS Z  64      27.167  75.452  19.226  1.00  0.00           H
ATOM   2583  2HG LYS Z  64      28.028  76.985  19.555  1.00  0.00           H
ATOM   2584  CD  LYS Z  64      29.066  75.637  18.192  1.00  0.00           C
ATOM   2585  1HD LYS Z  64      30.015  76.205  18.315  1.00  0.00           H
ATOM   2586  2HD LYS Z  64      29.309  74.553  18.148  1.00  0.00           H
ATOM   2587  CE  LYS Z  64      28.364  76.043  16.886  1.00  0.00           C
ATOM   2588  1HE LYS Z  64      27.431  75.452  16.754  1.00  0.00           H
ATOM   2589  2HE LYS Z  64      28.102  77.124  16.917  1.00  0.00           H
ATOM   2590  NZ  LYS Z  64      29.228  75.814  15.713  1.00  0.00           N
ATOM   2591  1HZ LYS Z  64      28.737  76.085  14.828  1.00  0.00           H
ATOM   2592  2HZ LYS Z  64      30.094  76.414  15.782  1.00  0.00           H
ATOM   2593  3HZ LYS Z  64      29.515  74.818  15.606  1.00  0.00           H
ATOM   2594  HN  LYS Z  64      27.752  77.136  22.842  1.00  0.00           H
ATOM   2595  N   SER Z  65      28.031  73.310  23.325  1.00  0.00           N
ATOM   2596  CA  SER Z  65      28.695  72.504  24.356  1.00  0.00           C
ATOM   2597  C   SER Z  65      30.209  72.391  24.196  1.00  0.00           C
ATOM   2598  O   SER Z  65      30.761  72.610  23.119  1.00  0.00           O
ATOM   2599  HA  SER Z  65      28.528  73.017  25.293  1.00  0.00           H
ATOM   2600  CB  SER Z  65      28.104  71.072  24.518  1.00  0.00           C
ATOM   2601  1HB SER Z  65      28.498  70.604  25.449  1.00  0.00           H
ATOM   2602  2HB SER Z  65      27.000  71.155  24.637  1.00  0.00           H
ATOM   2603  OG  SER Z  65      28.395  70.212  23.409  1.00  0.00           O
ATOM   2604  1HG SER Z  65      27.993  69.341  23.647  1.00  0.00           H
ATOM   2605  HN  SER Z  65      27.391  72.805  22.750  1.00  0.00           H
ATOM   2606  N   LEU Z  66      30.945  72.037  25.272  1.00  0.00           N
ATOM   2607  CA  LEU Z  66      32.397  71.956  25.260  1.00  0.00           C
ATOM   2608  C   LEU Z  66      32.963  70.941  24.264  1.00  0.00           C
ATOM   2609  O   LEU Z  66      33.901  71.238  23.523  1.00  0.00           O
ATOM   2610  HA  LEU Z  66      32.758  72.925  24.950  1.00  0.00           H
ATOM   2611  CB  LEU Z  66      32.928  71.653  26.686  1.00  0.00           C
ATOM   2612  1HB LEU Z  66      32.475  72.389  27.389  1.00  0.00           H
ATOM   2613  2HB LEU Z  66      32.569  70.648  27.001  1.00  0.00           H
ATOM   2614  HG  LEU Z  66      34.922  71.026  26.106  1.00  0.00           H
ATOM   2615  CG  LEU Z  66      34.464  71.721  26.847  1.00  0.00           C
ATOM   2616  CD1 LEU Z  66      35.010  73.135  26.585  1.00  0.00           C
ATOM   2617 1HD1 LEU Z  66      34.793  73.463  25.547  1.00  0.00           H
ATOM   2618 2HD1 LEU Z  66      34.549  73.860  27.290  1.00  0.00           H
ATOM   2619 3HD1 LEU Z  66      36.110  73.156  26.729  1.00  0.00           H
ATOM   2620  CD2 LEU Z  66      34.894  71.242  28.241  1.00  0.00           C
ATOM   2621 1HD2 LEU Z  66      34.462  71.904  29.020  1.00  0.00           H
ATOM   2622 2HD2 LEU Z  66      34.537  70.208  28.429  1.00  0.00           H
ATOM   2623 3HD2 LEU Z  66      35.999  71.264  28.336  1.00  0.00           H
ATOM   2624  HN  LEU Z  66      30.496  71.830  26.152  1.00  0.00           H
ATOM   2625  N   HIE Z  67      32.386  69.722  24.172  1.00  0.00           N
ATOM   2626  CA  HIE Z  67      32.746  68.754  23.137  1.00  0.00           C
ATOM   2627  C   HIE Z  67      32.443  69.228  21.719  1.00  0.00           C
ATOM   2628  O   HIE Z  67      33.227  69.030  20.791  1.00  0.00           O
ATOM   2629  HA  HIE Z  67      33.816  68.604  23.192  1.00  0.00           H
ATOM   2630  CB  HIE Z  67      32.045  67.395  23.358  1.00  0.00           C
ATOM   2631  1HB HIE Z  67      32.229  67.066  24.400  1.00  0.00           H
ATOM   2632  2HB HIE Z  67      30.944  67.515  23.244  1.00  0.00           H
ATOM   2633  CG  HIE Z  67      32.538  66.291  22.458  1.00  0.00           C
ATOM   2634  ND1 HIE Z  67      31.627  65.419  21.886  1.00  0.00           N
ATOM   2635  HD2 HIE Z  67      34.749  66.330  22.467  1.00  0.00           H
ATOM   2636  CD2 HIE Z  67      33.805  65.899  22.162  1.00  0.00           C
ATOM   2637  HE1 HIE Z  67      31.955  63.655  20.717  1.00  0.00           H
ATOM   2638  CE1 HIE Z  67      32.357  64.513  21.261  1.00  0.00           C
ATOM   2639  HE2 HIE Z  67      34.435  64.176  21.088  1.00  0.00           H
ATOM   2640  NE2 HIE Z  67      33.682  64.761  21.394  1.00  0.00           N
ATOM   2641  HN  HIE Z  67      31.672  69.460  24.832  1.00  0.00           H
ATOM   2642  N   THR Z  68      31.286  69.888  21.524  1.00  0.00           N
ATOM   2643  CA  THR Z  68      30.872  70.470  20.250  1.00  0.00           C
ATOM   2644  C   THR Z  68      31.793  71.586  19.780  1.00  0.00           C
ATOM   2645  O   THR Z  68      32.246  71.613  18.631  1.00  0.00           O
ATOM   2646  HA  THR Z  68      30.887  69.695  19.498  1.00  0.00           H
ATOM   2647  HB  THR Z  68      29.404  71.805  21.155  1.00  0.00           H
ATOM   2648  CB  THR Z  68      29.460  71.032  20.355  1.00  0.00           C
ATOM   2649  OG1 THR Z  68      28.544  69.991  20.653  1.00  0.00           O
ATOM   2650  HG1 THR Z  68      28.391  70.028  21.616  1.00  0.00           H
ATOM   2651  CG2 THR Z  68      28.983  71.624  19.033  1.00  0.00           C
ATOM   2652 1HG2 THR Z  68      28.981  70.840  18.249  1.00  0.00           H
ATOM   2653 2HG2 THR Z  68      27.941  71.994  19.155  1.00  0.00           H
ATOM   2654 3HG2 THR Z  68      29.608  72.475  18.699  1.00  0.00           H
ATOM   2655  HN  THR Z  68      30.654  70.020  22.288  1.00  0.00           H
ATOM   2656  N   LEU Z  69      32.133  72.515  20.697  1.00  0.00           N
ATOM   2657  CA  LEU Z  69      33.044  73.626  20.489  1.00  0.00           C
ATOM   2658  C   LEU Z  69      34.460  73.171  20.183  1.00  0.00           C
ATOM   2659  O   LEU Z  69      35.119  73.711  19.294  1.00  0.00           O
ATOM   2660  HA  LEU Z  69      32.694  74.171  19.624  1.00  0.00           H
ATOM   2661  CB  LEU Z  69      33.029  74.552  21.729  1.00  0.00           C
ATOM   2662  1HB LEU Z  69      31.971  74.813  21.954  1.00  0.00           H
ATOM   2663  2HB LEU Z  69      33.412  73.988  22.608  1.00  0.00           H
ATOM   2664  HG  LEU Z  69      34.888  75.622  21.363  1.00  0.00           H
ATOM   2665  CG  LEU Z  69      33.824  75.869  21.588  1.00  0.00           C
ATOM   2666  CD1 LEU Z  69      33.284  76.759  20.458  1.00  0.00           C
ATOM   2667 1HD1 LEU Z  69      33.822  77.731  20.442  1.00  0.00           H
ATOM   2668 2HD1 LEU Z  69      33.413  76.279  19.466  1.00  0.00           H
ATOM   2669 3HD1 LEU Z  69      32.204  76.969  20.614  1.00  0.00           H
ATOM   2670  CD2 LEU Z  69      33.791  76.638  22.915  1.00  0.00           C
ATOM   2671 1HD2 LEU Z  69      32.745  76.918  23.163  1.00  0.00           H
ATOM   2672 2HD2 LEU Z  69      34.191  76.012  23.740  1.00  0.00           H
ATOM   2673 3HD2 LEU Z  69      34.396  77.565  22.842  1.00  0.00           H
ATOM   2674  HN  LEU Z  69      31.717  72.476  21.615  1.00  0.00           H
ATOM   2675  N   PHE Z  70      34.936  72.108  20.875  1.00  0.00           N
ATOM   2676  CA  PHE Z  70      36.233  71.490  20.646  1.00  0.00           C
ATOM   2677  C   PHE Z  70      36.420  71.057  19.201  1.00  0.00           C
ATOM   2678  O   PHE Z  70      37.443  71.346  18.583  1.00  0.00           O
ATOM   2679  HA  PHE Z  70      36.992  72.225  20.860  1.00  0.00           H
ATOM   2680  CB  PHE Z  70      36.405  70.253  21.582  1.00  0.00           C
ATOM   2681  1HB PHE Z  70      36.394  70.592  22.638  1.00  0.00           H
ATOM   2682  2HB PHE Z  70      35.554  69.556  21.442  1.00  0.00           H
ATOM   2683  CG  PHE Z  70      37.693  69.490  21.354  1.00  0.00           C
ATOM   2684  HD1 PHE Z  70      38.971  71.136  21.877  1.00  0.00           H
ATOM   2685  CD1 PHE Z  70      38.937  70.112  21.538  1.00  0.00           C
ATOM   2686  HD2 PHE Z  70      36.711  67.672  20.740  1.00  0.00           H
ATOM   2687  CD2 PHE Z  70      37.661  68.159  20.902  1.00  0.00           C
ATOM   2688  CE1 PHE Z  70      40.128  69.420  21.290  1.00  0.00           C
ATOM   2689  HE1 PHE Z  70      41.076  69.913  21.438  1.00  0.00           H
ATOM   2690  CE2 PHE Z  70      38.851  67.460  20.656  1.00  0.00           C
ATOM   2691  HE2 PHE Z  70      38.816  66.435  20.318  1.00  0.00           H
ATOM   2692  CZ  PHE Z  70      40.086  68.089  20.855  1.00  0.00           C
ATOM   2693  HZ  PHE Z  70      41.003  67.551  20.668  1.00  0.00           H
ATOM   2694  HN  PHE Z  70      34.397  71.726  21.628  1.00  0.00           H
ATOM   2695  N   GLY Z  71      35.406  70.397  18.604  1.00  0.00           N
ATOM   2696  CA  GLY Z  71      35.512  69.933  17.226  1.00  0.00           C
ATOM   2697  C   GLY Z  71      35.629  71.047  16.220  1.00  0.00           C
ATOM   2698  O   GLY Z  71      36.419  70.963  15.286  1.00  0.00           O
ATOM   2699  1HA GLY Z  71      36.404  69.329  17.138  1.00  0.00           H
ATOM   2700  2HA GLY Z  71      34.609  69.389  16.994  1.00  0.00           H
ATOM   2701  HN  GLY Z  71      34.576  70.195  19.127  1.00  0.00           H
ATOM   2702  N   ASP Z  72      34.883  72.152  16.410  1.00  0.00           N
ATOM   2703  CA  ASP Z  72      34.955  73.306  15.532  1.00  0.00           C
ATOM   2704  C   ASP Z  72      36.308  74.012  15.620  1.00  0.00           C
ATOM   2705  O   ASP Z  72      37.013  74.224  14.631  1.00  0.00           O
ATOM   2706  HA  ASP Z  72      34.822  72.981  14.506  1.00  0.00           H
ATOM   2707  CB  ASP Z  72      33.812  74.271  15.946  1.00  0.00           C
ATOM   2708  1HB ASP Z  72      32.836  73.753  15.847  1.00  0.00           H
ATOM   2709  2HB ASP Z  72      33.933  74.593  17.001  1.00  0.00           H
ATOM   2710  CG  ASP Z  72      33.772  75.495  15.064  1.00  0.00           C
ATOM   2711  OD1 ASP Z  72      33.635  75.338  13.826  1.00  0.00           O
ATOM   2712  OD2 ASP Z  72      33.875  76.626  15.601  1.00  0.00           O
ATOM   2713  HN  ASP Z  72      34.310  72.242  17.221  1.00  0.00           H
ATOM   2714  N   LYS Z  73      36.729  74.336  16.856  1.00  0.00           N
ATOM   2715  CA  LYS Z  73      37.925  75.103  17.105  1.00  0.00           C
ATOM   2716  C   LYS Z  73      39.192  74.329  16.765  1.00  0.00           C
ATOM   2717  O   LYS Z  73      40.172  74.916  16.313  1.00  0.00           O
ATOM   2718  HA  LYS Z  73      37.911  75.947  16.430  1.00  0.00           H
ATOM   2719  CB  LYS Z  73      37.917  75.662  18.548  1.00  0.00           C
ATOM   2720  1HB LYS Z  73      37.761  74.803  19.238  1.00  0.00           H
ATOM   2721  2HB LYS Z  73      38.893  76.137  18.785  1.00  0.00           H
ATOM   2722  CG  LYS Z  73      36.797  76.693  18.811  1.00  0.00           C
ATOM   2723  1HG LYS Z  73      35.840  76.303  18.394  1.00  0.00           H
ATOM   2724  2HG LYS Z  73      36.654  76.792  19.911  1.00  0.00           H
ATOM   2725  CD  LYS Z  73      37.076  78.094  18.228  1.00  0.00           C
ATOM   2726  1HD LYS Z  73      37.922  78.551  18.783  1.00  0.00           H
ATOM   2727  2HD LYS Z  73      37.385  77.988  17.163  1.00  0.00           H
ATOM   2728  CE  LYS Z  73      35.849  79.019  18.275  1.00  0.00           C
ATOM   2729  1HE LYS Z  73      35.051  78.602  17.622  1.00  0.00           H
ATOM   2730  2HE LYS Z  73      35.452  79.109  19.309  1.00  0.00           H
ATOM   2731  NZ  LYS Z  73      36.179  80.373  17.789  1.00  0.00           N
ATOM   2732  1HZ LYS Z  73      35.338  80.794  17.310  1.00  0.00           H
ATOM   2733  2HZ LYS Z  73      36.458  81.005  18.558  1.00  0.00           H
ATOM   2734  3HZ LYS Z  73      36.957  80.358  17.080  1.00  0.00           H
ATOM   2735  HN  LYS Z  73      36.160  74.118  17.653  1.00  0.00           H
ATOM   2736  N   LEU Z  74      39.191  72.982  16.902  1.00  0.00           N
ATOM   2737  CA  LEU Z  74      40.270  72.106  16.460  1.00  0.00           C
ATOM   2738  C   LEU Z  74      40.558  72.191  14.961  1.00  0.00           C
ATOM   2739  O   LEU Z  74      41.715  72.237  14.539  1.00  0.00           O
ATOM   2740  HA  LEU Z  74      41.170  72.420  16.970  1.00  0.00           H
ATOM   2741  CB  LEU Z  74      39.949  70.636  16.840  1.00  0.00           C
ATOM   2742  1HB LEU Z  74      39.713  70.605  17.928  1.00  0.00           H
ATOM   2743  2HB LEU Z  74      39.024  70.324  16.305  1.00  0.00           H
ATOM   2744  HG  LEU Z  74      41.362  69.650  15.505  1.00  0.00           H
ATOM   2745  CG  LEU Z  74      41.059  69.594  16.577  1.00  0.00           C
ATOM   2746  CD1 LEU Z  74      42.301  69.840  17.445  1.00  0.00           C
ATOM   2747 1HD1 LEU Z  74      42.027  69.813  18.521  1.00  0.00           H
ATOM   2748 2HD1 LEU Z  74      43.064  69.055  17.257  1.00  0.00           H
ATOM   2749 3HD1 LEU Z  74      42.757  70.826  17.216  1.00  0.00           H
ATOM   2750  CD2 LEU Z  74      40.522  68.176  16.826  1.00  0.00           C
ATOM   2751 1HD2 LEU Z  74      41.311  67.421  16.624  1.00  0.00           H
ATOM   2752 2HD2 LEU Z  74      40.190  68.071  17.880  1.00  0.00           H
ATOM   2753 3HD2 LEU Z  74      39.657  67.968  16.161  1.00  0.00           H
ATOM   2754  HN  LEU Z  74      38.401  72.524  17.321  1.00  0.00           H
ATOM   2755  N   CYS Z  75      39.522  72.238  14.097  1.00  0.00           N
ATOM   2756  CA  CYS Z  75      39.703  72.527  12.677  1.00  0.00           C
ATOM   2757  C   CYS Z  75      40.117  73.959  12.390  1.00  0.00           C
ATOM   2758  O   CYS Z  75      40.995  74.182  11.561  1.00  0.00           O
ATOM   2759  HA  CYS Z  75      40.539  71.936  12.326  1.00  0.00           H
ATOM   2760  CB  CYS Z  75      38.478  72.158  11.809  1.00  0.00           C
ATOM   2761  1HB CYS Z  75      37.544  72.316  12.392  1.00  0.00           H
ATOM   2762  2HB CYS Z  75      38.421  72.815  10.914  1.00  0.00           H
ATOM   2763  SG  CYS Z  75      38.604  70.454  11.189  1.00  0.00           S
ATOM   2764  HN  CYS Z  75      38.581  72.167  14.433  1.00  0.00           H
ATOM   2765  N   THR Z  76      39.537  74.957  13.090  1.00  0.00           N
ATOM   2766  CA  THR Z  76      39.875  76.378  12.936  1.00  0.00           C
ATOM   2767  C   THR Z  76      41.337  76.685  13.214  1.00  0.00           C
ATOM   2768  O   THR Z  76      41.969  77.478  12.517  1.00  0.00           O
ATOM   2769  HA  THR Z  76      39.699  76.648  11.904  1.00  0.00           H
ATOM   2770  HB  THR Z  76      39.078  76.935  14.879  1.00  0.00           H
ATOM   2771  CB  THR Z  76      39.012  77.278  13.822  1.00  0.00           C
ATOM   2772  OG1 THR Z  76      37.661  77.205  13.392  1.00  0.00           O
ATOM   2773  HG1 THR Z  76      37.121  77.614  14.103  1.00  0.00           H
ATOM   2774  CG2 THR Z  76      39.402  78.762  13.741  1.00  0.00           C
ATOM   2775 1HG2 THR Z  76      38.635  79.389  14.243  1.00  0.00           H
ATOM   2776 2HG2 THR Z  76      40.370  78.952  14.249  1.00  0.00           H
ATOM   2777 3HG2 THR Z  76      39.482  79.092  12.684  1.00  0.00           H
ATOM   2778  HN  THR Z  76      38.766  74.756  13.701  1.00  0.00           H
ATOM   2779  N   VAL Z  77      41.946  76.062  14.242  1.00  0.00           N
ATOM   2780  CA  VAL Z  77      43.367  76.247  14.511  1.00  0.00           C
ATOM   2781  C   VAL Z  77      44.261  75.301  13.713  1.00  0.00           C
ATOM   2782  O   VAL Z  77      45.458  75.550  13.558  1.00  0.00           O
ATOM   2783  HA  VAL Z  77      43.648  77.247  14.211  1.00  0.00           H
ATOM   2784  HB  VAL Z  77      44.743  76.424  16.164  1.00  0.00           H
ATOM   2785  CB  VAL Z  77      43.677  76.135  15.998  1.00  0.00           C
ATOM   2786  CG1 VAL Z  77      42.782  77.151  16.741  1.00  0.00           C
ATOM   2787 1HG1 VAL Z  77      41.708  76.881  16.667  1.00  0.00           H
ATOM   2788 2HG1 VAL Z  77      43.033  77.196  17.819  1.00  0.00           H
ATOM   2789 3HG1 VAL Z  77      42.910  78.171  16.320  1.00  0.00           H
ATOM   2790  CG2 VAL Z  77      43.482  74.696  16.525  1.00  0.00           C
ATOM   2791 1HG2 VAL Z  77      43.721  74.642  17.606  1.00  0.00           H
ATOM   2792 2HG2 VAL Z  77      42.439  74.356  16.386  1.00  0.00           H
ATOM   2793 3HG2 VAL Z  77      44.142  73.975  16.004  1.00  0.00           H
ATOM   2794  HN  VAL Z  77      41.420  75.492  14.878  1.00  0.00           H
ATOM   2795  N   ALA Z  78      43.668  74.211  13.182  1.00  0.00           N
ATOM   2796  CA  ALA Z  78      44.243  73.224  12.286  1.00  0.00           C
ATOM   2797  C   ALA Z  78      45.448  72.443  12.809  1.00  0.00           C
ATOM   2798  O   ALA Z  78      46.316  72.003  12.053  1.00  0.00           O
ATOM   2799  HA  ALA Z  78      43.467  72.488  12.141  1.00  0.00           H
ATOM   2800  CB  ALA Z  78      44.513  73.846  10.909  1.00  0.00           C
ATOM   2801  1HB ALA Z  78      44.792  73.071  10.166  1.00  0.00           H
ATOM   2802  2HB ALA Z  78      43.601  74.365  10.545  1.00  0.00           H
ATOM   2803  3HB ALA Z  78      45.332  74.595  10.963  1.00  0.00           H
ATOM   2804  HN  ALA Z  78      42.687  74.109  13.328  1.00  0.00           H
ATOM   2805  N   THR Z  79      45.509  72.201  14.130  1.00  0.00           N
ATOM   2806  CA  THR Z  79      46.616  71.508  14.782  1.00  0.00           C
ATOM   2807  C   THR Z  79      46.701  70.028  14.470  1.00  0.00           C
ATOM   2808  O   THR Z  79      47.784  69.473  14.268  1.00  0.00           O
ATOM   2809  HA  THR Z  79      47.528  71.926  14.394  1.00  0.00           H
ATOM   2810  HB  THR Z  79      47.427  71.074  16.760  1.00  0.00           H
ATOM   2811  CB  THR Z  79      46.646  71.720  16.290  1.00  0.00           C
ATOM   2812  OG1 THR Z  79      45.377  71.463  16.876  1.00  0.00           O
ATOM   2813  HG1 THR Z  79      45.471  71.678  17.810  1.00  0.00           H
ATOM   2814  CG2 THR Z  79      46.987  73.189  16.571  1.00  0.00           C
ATOM   2815 1HG2 THR Z  79      46.261  73.872  16.086  1.00  0.00           H
ATOM   2816 2HG2 THR Z  79      46.988  73.395  17.662  1.00  0.00           H
ATOM   2817 3HG2 THR Z  79      47.995  73.425  16.164  1.00  0.00           H
ATOM   2818  HN  THR Z  79      44.782  72.517  14.732  1.00  0.00           H
ATOM   2819  N   LEU Z  80      45.554  69.328  14.405  1.00  0.00           N
ATOM   2820  CA  LEU Z  80      45.498  67.931  14.014  1.00  0.00           C
ATOM   2821  C   LEU Z  80      45.819  67.727  12.540  1.00  0.00           C
ATOM   2822  O   LEU Z  80      46.509  66.780  12.177  1.00  0.00           O
ATOM   2823  HA  LEU Z  80      46.283  67.427  14.550  1.00  0.00           H
ATOM   2824  CB  LEU Z  80      44.168  67.274  14.437  1.00  0.00           C
ATOM   2825  1HB LEU Z  80      44.010  67.492  15.518  1.00  0.00           H
ATOM   2826  2HB LEU Z  80      43.325  67.738  13.879  1.00  0.00           H
ATOM   2827  HG  LEU Z  80      44.098  65.524  13.156  1.00  0.00           H
ATOM   2828  CG  LEU Z  80      44.094  65.742  14.252  1.00  0.00           C
ATOM   2829  CD1 LEU Z  80      45.261  64.979  14.897  1.00  0.00           C
ATOM   2830 1HD1 LEU Z  80      45.323  65.207  15.982  1.00  0.00           H
ATOM   2831 2HD1 LEU Z  80      45.107  63.887  14.771  1.00  0.00           H
ATOM   2832 3HD1 LEU Z  80      46.225  65.246  14.420  1.00  0.00           H
ATOM   2833  CD2 LEU Z  80      42.781  65.223  14.835  1.00  0.00           C
ATOM   2834 1HD2 LEU Z  80      42.762  65.347  15.937  1.00  0.00           H
ATOM   2835 2HD2 LEU Z  80      41.919  65.776  14.405  1.00  0.00           H
ATOM   2836 3HD2 LEU Z  80      42.662  64.142  14.604  1.00  0.00           H
ATOM   2837  HN  LEU Z  80      44.678  69.787  14.544  1.00  0.00           H
ATOM   2838  N   ARG Z  81      45.396  68.662  11.667  1.00  0.00           N
ATOM   2839  CA  ARG Z  81      45.709  68.661  10.243  1.00  0.00           C
ATOM   2840  C   ARG Z  81      47.207  68.719   9.914  1.00  0.00           C
ATOM   2841  O   ARG Z  81      47.684  68.032   9.014  1.00  0.00           O
ATOM   2842  HA  ARG Z  81      45.355  67.726   9.830  1.00  0.00           H
ATOM   2843  CB  ARG Z  81      44.959  69.819   9.538  1.00  0.00           C
ATOM   2844  1HB ARG Z  81      45.201  70.774  10.052  1.00  0.00           H
ATOM   2845  2HB ARG Z  81      45.316  69.900   8.485  1.00  0.00           H
ATOM   2846  CG  ARG Z  81      43.429  69.612   9.499  1.00  0.00           C
ATOM   2847  1HG ARG Z  81      43.226  68.696   8.896  1.00  0.00           H
ATOM   2848  2HG ARG Z  81      43.037  69.425  10.522  1.00  0.00           H
ATOM   2849  CD  ARG Z  81      42.671  70.798   8.889  1.00  0.00           C
ATOM   2850  1HD ARG Z  81      42.679  71.669   9.583  1.00  0.00           H
ATOM   2851  2HD ARG Z  81      43.136  71.085   7.918  1.00  0.00           H
ATOM   2852  NE  ARG Z  81      41.262  70.352   8.648  1.00  0.00           N
ATOM   2853  HE  ARG Z  81      40.964  69.411   8.916  1.00  0.00           H
ATOM   2854  CZ  ARG Z  81      40.372  71.045   7.923  1.00  0.00           C
ATOM   2855  NH1 ARG Z  81      40.556  72.322   7.604  1.00  0.00           N
ATOM   2856 1HH1 ARG Z  81      41.332  72.811   7.975  1.00  0.00           H
ATOM   2857 2HH1 ARG Z  81      39.858  72.790   7.063  1.00  0.00           H
ATOM   2858  NH2 ARG Z  81      39.276  70.433   7.493  1.00  0.00           N
ATOM   2859 1HH2 ARG Z  81      39.251  69.423   7.588  1.00  0.00           H
ATOM   2860 2HH2 ARG Z  81      38.642  70.900   6.868  1.00  0.00           H
ATOM   2861  HN  ARG Z  81      44.804  69.395  11.996  1.00  0.00           H
ATOM   2862  N   GLU Z  82      48.011  69.520  10.647  1.00  0.00           N
ATOM   2863  CA  GLU Z  82      49.470  69.458  10.578  1.00  0.00           C
ATOM   2864  C   GLU Z  82      50.034  68.140  11.121  1.00  0.00           C
ATOM   2865  O   GLU Z  82      50.927  67.501  10.562  1.00  0.00           O
ATOM   2866  HA  GLU Z  82      49.775  69.545   9.544  1.00  0.00           H
ATOM   2867  CB  GLU Z  82      50.063  70.640  11.393  1.00  0.00           C
ATOM   2868  1HB GLU Z  82      49.620  71.579  10.988  1.00  0.00           H
ATOM   2869  2HB GLU Z  82      49.735  70.550  12.453  1.00  0.00           H
ATOM   2870  CG  GLU Z  82      51.608  70.782  11.345  1.00  0.00           C
ATOM   2871  1HG GLU Z  82      52.094  69.861  11.725  1.00  0.00           H
ATOM   2872  2HG GLU Z  82      51.934  70.954  10.298  1.00  0.00           H
ATOM   2873  CD  GLU Z  82      52.093  71.941  12.202  1.00  0.00           C
ATOM   2874  OE1 GLU Z  82      52.703  72.899  11.661  1.00  0.00           O
ATOM   2875  OE2 GLU Z  82      51.865  71.896  13.440  1.00  0.00           O
ATOM   2876  HN  GLU Z  82      47.613  70.177  11.284  1.00  0.00           H
ATOM   2877  N   THR Z  83      49.487  67.690  12.265  1.00  0.00           N
ATOM   2878  CA  THR Z  83      49.937  66.501  12.987  1.00  0.00           C
ATOM   2879  C   THR Z  83      49.701  65.199  12.228  1.00  0.00           C
ATOM   2880  O   THR Z  83      50.575  64.333  12.170  1.00  0.00           O
ATOM   2881  HA  THR Z  83      51.007  66.588  13.097  1.00  0.00           H
ATOM   2882  HB  THR Z  83      48.228  66.289  14.314  1.00  0.00           H
ATOM   2883  CB  THR Z  83      49.332  66.434  14.384  1.00  0.00           C
ATOM   2884  OG1 THR Z  83      49.609  67.636  15.099  1.00  0.00           O
ATOM   2885  HG1 THR Z  83      49.065  68.342  14.693  1.00  0.00           H
ATOM   2886  CG2 THR Z  83      49.946  65.320  15.239  1.00  0.00           C
ATOM   2887 1HG2 THR Z  83      51.041  65.465  15.346  1.00  0.00           H
ATOM   2888 2HG2 THR Z  83      49.493  65.320  16.256  1.00  0.00           H
ATOM   2889 3HG2 THR Z  83      49.761  64.324  14.794  1.00  0.00           H
ATOM   2890  HN  THR Z  83      48.729  68.211  12.650  1.00  0.00           H
ATOM   2891  N   TYR Z  84      48.529  65.029  11.594  1.00  0.00           N
ATOM   2892  CA  TYR Z  84      48.242  63.923  10.697  1.00  0.00           C
ATOM   2893  C   TYR Z  84      47.507  64.453   9.473  1.00  0.00           C
ATOM   2894  O   TYR Z  84      46.292  64.655   9.495  1.00  0.00           O
ATOM   2895  HA  TYR Z  84      49.161  63.484  10.339  1.00  0.00           H
ATOM   2896  CB  TYR Z  84      47.350  62.837  11.358  1.00  0.00           C
ATOM   2897  1HB TYR Z  84      46.457  63.304  11.825  1.00  0.00           H
ATOM   2898  2HB TYR Z  84      47.006  62.102  10.600  1.00  0.00           H
ATOM   2899  CG  TYR Z  84      48.092  62.069  12.412  1.00  0.00           C
ATOM   2900  HD1 TYR Z  84      47.544  63.385  14.021  1.00  0.00           H
ATOM   2901  CD1 TYR Z  84      48.086  62.493  13.750  1.00  0.00           C
ATOM   2902  HD2 TYR Z  84      48.757  60.529  11.059  1.00  0.00           H
ATOM   2903  CD2 TYR Z  84      48.777  60.889  12.077  1.00  0.00           C
ATOM   2904  CE1 TYR Z  84      48.781  61.772  14.732  1.00  0.00           C
ATOM   2905  HE1 TYR Z  84      48.757  62.097  15.760  1.00  0.00           H
ATOM   2906  HE2 TYR Z  84      49.977  59.248  12.783  1.00  0.00           H
ATOM   2907  CE2 TYR Z  84      49.463  60.159  13.056  1.00  0.00           C
ATOM   2908  CZ  TYR Z  84      49.469  60.607  14.381  1.00  0.00           C
ATOM   2909  OH  TYR Z  84      50.139  59.864  15.374  1.00  0.00           O
ATOM   2910  HH  TYR Z  84      50.112  58.931  15.085  1.00  0.00           H
ATOM   2911  HN  TYR Z  84      47.797  65.718  11.687  1.00  0.00           H
ATOM   2912  N   GLY Z  85      48.223  64.658   8.343  1.00  0.00           N
ATOM   2913  CA  GLY Z  85      47.647  65.279   7.148  1.00  0.00           C
ATOM   2914  C   GLY Z  85      46.811  64.373   6.281  1.00  0.00           C
ATOM   2915  O   GLY Z  85      46.137  64.816   5.353  1.00  0.00           O
ATOM   2916  1HA GLY Z  85      47.012  66.096   7.458  1.00  0.00           H
ATOM   2917  2HA GLY Z  85      48.471  65.616   6.536  1.00  0.00           H
ATOM   2918  HN  GLY Z  85      49.208  64.502   8.328  1.00  0.00           H
ATOM   2919  N   GLU Z  86      46.829  63.063   6.576  1.00  0.00           N
ATOM   2920  CA  GLU Z  86      46.084  62.050   5.850  1.00  0.00           C
ATOM   2921  C   GLU Z  86      44.979  61.459   6.714  1.00  0.00           C
ATOM   2922  O   GLU Z  86      44.203  60.613   6.276  1.00  0.00           O
ATOM   2923  HA  GLU Z  86      45.581  62.487   4.997  1.00  0.00           H
ATOM   2924  CB  GLU Z  86      47.081  60.990   5.320  1.00  0.00           C
ATOM   2925  1HB GLU Z  86      47.800  60.727   6.125  1.00  0.00           H
ATOM   2926  2HB GLU Z  86      46.549  60.061   5.017  1.00  0.00           H
ATOM   2927  CG  GLU Z  86      47.827  61.560   4.083  1.00  0.00           C
ATOM   2928  1HG GLU Z  86      47.168  61.439   3.199  1.00  0.00           H
ATOM   2929  2HG GLU Z  86      48.018  62.644   4.234  1.00  0.00           H
ATOM   2930  CD  GLU Z  86      49.178  60.945   3.760  1.00  0.00           C
ATOM   2931  OE1 GLU Z  86      50.088  60.970   4.632  1.00  0.00           O
ATOM   2932  OE2 GLU Z  86      49.373  60.567   2.571  1.00  0.00           O
ATOM   2933  HN  GLU Z  86      47.447  62.738   7.282  1.00  0.00           H
ATOM   2934  N   MET Z  87      44.813  61.975   7.949  1.00  0.00           N
ATOM   2935  CA  MET Z  87      43.711  61.613   8.818  1.00  0.00           C
ATOM   2936  C   MET Z  87      42.530  62.530   8.562  1.00  0.00           C
ATOM   2937  O   MET Z  87      42.664  63.754   8.552  1.00  0.00           O
ATOM   2938  HA  MET Z  87      43.405  60.595   8.618  1.00  0.00           H
ATOM   2939  CB  MET Z  87      44.125  61.728  10.304  1.00  0.00           C
ATOM   2940  1HB MET Z  87      44.941  60.994  10.485  1.00  0.00           H
ATOM   2941  2HB MET Z  87      44.538  62.746  10.485  1.00  0.00           H
ATOM   2942  CG  MET Z  87      42.991  61.487  11.320  1.00  0.00           C
ATOM   2943  1HG MET Z  87      42.223  62.282  11.195  1.00  0.00           H
ATOM   2944  2HG MET Z  87      42.496  60.517  11.090  1.00  0.00           H
ATOM   2945  SD  MET Z  87      43.541  61.499  13.048  1.00  0.00           S
ATOM   2946  CE  MET Z  87      44.269  59.840  12.994  1.00  0.00           C
ATOM   2947  1HE MET Z  87      44.458  59.458  14.019  1.00  0.00           H
ATOM   2948  2HE MET Z  87      43.587  59.117  12.495  1.00  0.00           H
ATOM   2949  3HE MET Z  87      45.233  59.837  12.442  1.00  0.00           H
ATOM   2950  HN  MET Z  87      45.396  62.717   8.263  1.00  0.00           H
ATOM   2951  N   ALA Z  88      41.335  61.950   8.340  1.00  0.00           N
ATOM   2952  CA  ALA Z  88      40.111  62.696   8.147  1.00  0.00           C
ATOM   2953  C   ALA Z  88      39.662  63.519   9.351  1.00  0.00           C
ATOM   2954  O   ALA Z  88      39.858  63.162  10.514  1.00  0.00           O
ATOM   2955  HA  ALA Z  88      40.290  63.394   7.339  1.00  0.00           H
ATOM   2956  CB  ALA Z  88      38.973  61.756   7.720  1.00  0.00           C
ATOM   2957  1HB ALA Z  88      38.058  62.329   7.458  1.00  0.00           H
ATOM   2958  2HB ALA Z  88      39.287  61.178   6.826  1.00  0.00           H
ATOM   2959  3HB ALA Z  88      38.728  61.048   8.540  1.00  0.00           H
ATOM   2960  HN  ALA Z  88      41.253  60.958   8.312  1.00  0.00           H
ATOM   2961  N   ASP Z  89      39.033  64.672   9.081  1.00  0.00           N
ATOM   2962  CA  ASP Z  89      38.515  65.560  10.095  1.00  0.00           C
ATOM   2963  C   ASP Z  89      37.340  64.969  10.888  1.00  0.00           C
ATOM   2964  O   ASP Z  89      36.359  64.476  10.330  1.00  0.00           O
ATOM   2965  HA  ASP Z  89      39.310  65.747  10.800  1.00  0.00           H
ATOM   2966  CB  ASP Z  89      38.116  66.912   9.458  1.00  0.00           C
ATOM   2967  1HB ASP Z  89      37.312  66.759   8.709  1.00  0.00           H
ATOM   2968  2HB ASP Z  89      37.755  67.623  10.228  1.00  0.00           H
ATOM   2969  CG  ASP Z  89      39.302  67.547   8.765  1.00  0.00           C
ATOM   2970  OD1 ASP Z  89      40.290  67.919   9.447  1.00  0.00           O
ATOM   2971  OD2 ASP Z  89      39.231  67.752   7.522  1.00  0.00           O
ATOM   2972  HN  ASP Z  89      38.895  64.951   8.127  1.00  0.00           H
ATOM   2973  N   CYS Z  90      37.392  65.029  12.233  1.00  0.00           N
ATOM   2974  CA  CYS Z  90      36.270  64.665  13.095  1.00  0.00           C
ATOM   2975  C   CYS Z  90      35.497  65.904  13.519  1.00  0.00           C
ATOM   2976  O   CYS Z  90      34.524  65.829  14.264  1.00  0.00           O
ATOM   2977  HA  CYS Z  90      35.579  64.018  12.571  1.00  0.00           H
ATOM   2978  CB  CYS Z  90      36.757  63.964  14.392  1.00  0.00           C
ATOM   2979  1HB CYS Z  90      37.489  64.622  14.909  1.00  0.00           H
ATOM   2980  2HB CYS Z  90      35.897  63.819  15.084  1.00  0.00           H
ATOM   2981  SG  CYS Z  90      37.518  62.339  14.100  1.00  0.00           S
ATOM   2982  HN  CYS Z  90      38.269  65.235  12.676  1.00  0.00           H
ATOM   2983  N   CYS Z  91      35.924  67.080  13.029  1.00  0.00           N
ATOM   2984  CA  CYS Z  91      35.507  68.399  13.469  1.00  0.00           C
ATOM   2985  C   CYS Z  91      34.032  68.726  13.335  1.00  0.00           C
ATOM   2986  O   CYS Z  91      33.409  69.257  14.257  1.00  0.00           O
ATOM   2987  HA  CYS Z  91      35.771  68.512  14.510  1.00  0.00           H
ATOM   2988  CB  CYS Z  91      36.251  69.445  12.613  1.00  0.00           C
ATOM   2989  1HB CYS Z  91      35.973  69.313  11.544  1.00  0.00           H
ATOM   2990  2HB CYS Z  91      35.942  70.472  12.911  1.00  0.00           H
ATOM   2991  SG  CYS Z  91      38.051  69.319  12.761  1.00  0.00           S
ATOM   2992  HN  CYS Z  91      36.681  67.072  12.381  1.00  0.00           H
ATOM   2993  N   ALA Z  92      33.447  68.416  12.164  1.00  0.00           N
ATOM   2994  CA  ALA Z  92      32.085  68.779  11.853  1.00  0.00           C
ATOM   2995  C   ALA Z  92      31.186  67.565  11.704  1.00  0.00           C
ATOM   2996  O   ALA Z  92      30.059  67.687  11.223  1.00  0.00           O
ATOM   2997  HA  ALA Z  92      31.660  69.377  12.649  1.00  0.00           H
ATOM   2998  CB  ALA Z  92      32.059  69.614  10.557  1.00  0.00           C
ATOM   2999  1HB ALA Z  92      31.033  69.985  10.345  1.00  0.00           H
ATOM   3000  2HB ALA Z  92      32.723  70.500  10.666  1.00  0.00           H
ATOM   3001  3HB ALA Z  92      32.410  69.019   9.688  1.00  0.00           H
ATOM   3002  HN  ALA Z  92      33.993  68.053  11.406  1.00  0.00           H
ATOM   3003  N   LYS Z  93      31.624  66.352  12.120  1.00  0.00           N
ATOM   3004  CA  LYS Z  93      30.695  65.236  12.256  1.00  0.00           C
ATOM   3005  C   LYS Z  93      29.731  65.495  13.407  1.00  0.00           C
ATOM   3006  O   LYS Z  93      30.152  65.814  14.515  1.00  0.00           O
ATOM   3007  HA  LYS Z  93      30.110  65.168  11.347  1.00  0.00           H
ATOM   3008  CB  LYS Z  93      31.358  63.847  12.500  1.00  0.00           C
ATOM   3009  1HB LYS Z  93      31.954  63.877  13.439  1.00  0.00           H
ATOM   3010  2HB LYS Z  93      30.539  63.109  12.656  1.00  0.00           H
ATOM   3011  CG  LYS Z  93      32.241  63.322  11.354  1.00  0.00           C
ATOM   3012  1HG LYS Z  93      31.878  63.730  10.387  1.00  0.00           H
ATOM   3013  2HG LYS Z  93      33.278  63.700  11.505  1.00  0.00           H
ATOM   3014  CD  LYS Z  93      32.263  61.778  11.247  1.00  0.00           C
ATOM   3015  1HD LYS Z  93      33.196  61.478  10.715  1.00  0.00           H
ATOM   3016  2HD LYS Z  93      32.307  61.348  12.272  1.00  0.00           H
ATOM   3017  CE  LYS Z  93      31.065  61.195  10.467  1.00  0.00           C
ATOM   3018  1HE LYS Z  93      30.110  61.551  10.910  1.00  0.00           H
ATOM   3019  2HE LYS Z  93      31.104  61.520   9.405  1.00  0.00           H
ATOM   3020  NZ  LYS Z  93      31.053  59.718  10.499  1.00  0.00           N
ATOM   3021  1HZ LYS Z  93      30.132  59.359  10.877  1.00  0.00           H
ATOM   3022  2HZ LYS Z  93      31.133  59.284   9.558  1.00  0.00           H
ATOM   3023  3HZ LYS Z  93      31.824  59.329  11.098  1.00  0.00           H
ATOM   3024  HN  LYS Z  93      32.518  66.256  12.550  1.00  0.00           H
ATOM   3025  N   GLN Z  94      28.412  65.370  13.170  1.00  0.00           N
ATOM   3026  CA  GLN Z  94      27.408  65.460  14.214  1.00  0.00           C
ATOM   3027  C   GLN Z  94      27.490  64.319  15.218  1.00  0.00           C
ATOM   3028  O   GLN Z  94      27.927  63.215  14.907  1.00  0.00           O
ATOM   3029  HA  GLN Z  94      27.619  66.358  14.775  1.00  0.00           H
ATOM   3030  CB  GLN Z  94      25.986  65.616  13.616  1.00  0.00           C
ATOM   3031  1HB GLN Z  94      25.259  65.813  14.437  1.00  0.00           H
ATOM   3032  2HB GLN Z  94      26.005  66.526  12.973  1.00  0.00           H
ATOM   3033  CG  GLN Z  94      25.499  64.412  12.778  1.00  0.00           C
ATOM   3034  1HG GLN Z  94      26.284  64.091  12.063  1.00  0.00           H
ATOM   3035  2HG GLN Z  94      25.261  63.549  13.436  1.00  0.00           H
ATOM   3036  CD  GLN Z  94      24.266  64.771  11.946  1.00  0.00           C
ATOM   3037  OE1 GLN Z  94      24.381  65.074  10.753  1.00  0.00           O
ATOM   3038  NE2 GLN Z  94      23.067  64.745  12.571  1.00  0.00           N
ATOM   3039 1HE2 GLN Z  94      23.022  64.528  13.555  1.00  0.00           H
ATOM   3040 2HE2 GLN Z  94      22.245  64.806  12.011  1.00  0.00           H
ATOM   3041  HN  GLN Z  94      28.068  65.176  12.259  1.00  0.00           H
ATOM   3042  N   GLU Z  95      27.117  64.551  16.487  1.00  0.00           N
ATOM   3043  CA  GLU Z  95      26.997  63.495  17.480  1.00  0.00           C
ATOM   3044  C   GLU Z  95      25.908  62.470  17.132  1.00  0.00           C
ATOM   3045  O   GLU Z  95      24.912  62.847  16.511  1.00  0.00           O
ATOM   3046  HA  GLU Z  95      27.943  62.977  17.505  1.00  0.00           H
ATOM   3047  CB  GLU Z  95      26.778  64.104  18.880  1.00  0.00           C
ATOM   3048  1HB GLU Z  95      26.715  63.301  19.647  1.00  0.00           H
ATOM   3049  2HB GLU Z  95      27.689  64.697  19.116  1.00  0.00           H
ATOM   3050  CG  GLU Z  95      25.535  65.016  18.979  1.00  0.00           C
ATOM   3051  1HG GLU Z  95      25.453  65.696  18.106  1.00  0.00           H
ATOM   3052  2HG GLU Z  95      24.612  64.400  19.027  1.00  0.00           H
ATOM   3053  CD  GLU Z  95      25.609  65.894  20.208  1.00  0.00           C
ATOM   3054  OE1 GLU Z  95      26.543  66.730  20.287  1.00  0.00           O
ATOM   3055  OE2 GLU Z  95      24.723  65.773  21.090  1.00  0.00           O
ATOM   3056  HN  GLU Z  95      26.789  65.448  16.771  1.00  0.00           H
ATOM   3057  N   PRO Z  96      26.015  61.178  17.438  1.00  0.00           N
ATOM   3058  CA  PRO Z  96      27.070  60.517  18.208  1.00  0.00           C
ATOM   3059  C   PRO Z  96      28.305  60.230  17.373  1.00  0.00           C
ATOM   3060  O   PRO Z  96      29.302  59.759  17.919  1.00  0.00           O
ATOM   3061  HA  PRO Z  96      27.370  61.137  19.041  1.00  0.00           H
ATOM   3062  CB  PRO Z  96      26.403  59.209  18.659  1.00  0.00           C
ATOM   3063  1HB PRO Z  96      27.123  58.384  18.837  1.00  0.00           H
ATOM   3064  2HB PRO Z  96      25.845  59.402  19.603  1.00  0.00           H
ATOM   3065  CG  PRO Z  96      25.403  58.892  17.545  1.00  0.00           C
ATOM   3066  1HG PRO Z  96      25.931  58.420  16.687  1.00  0.00           H
ATOM   3067  2HG PRO Z  96      24.582  58.232  17.887  1.00  0.00           H
ATOM   3068  CD  PRO Z  96      24.901  60.276  17.140  1.00  0.00           C
ATOM   3069  1HD PRO Z  96      24.629  60.314  16.060  1.00  0.00           H
ATOM   3070  2HD PRO Z  96      24.025  60.573  17.760  1.00  0.00           H
ATOM   3071  N   GLU Z  97      28.297  60.503  16.051  1.00  0.00           N
ATOM   3072  CA  GLU Z  97      29.422  60.243  15.169  1.00  0.00           C
ATOM   3073  C   GLU Z  97      30.691  60.990  15.557  1.00  0.00           C
ATOM   3074  O   GLU Z  97      31.798  60.483  15.413  1.00  0.00           O
ATOM   3075  HA  GLU Z  97      29.640  59.186  15.246  1.00  0.00           H
ATOM   3076  CB  GLU Z  97      29.129  60.556  13.684  1.00  0.00           C
ATOM   3077  1HB GLU Z  97      29.134  61.654  13.509  1.00  0.00           H
ATOM   3078  2HB GLU Z  97      29.976  60.122  13.104  1.00  0.00           H
ATOM   3079  CG  GLU Z  97      27.790  60.007  13.141  1.00  0.00           C
ATOM   3080  1HG GLU Z  97      27.515  59.062  13.653  1.00  0.00           H
ATOM   3081  2HG GLU Z  97      26.976  60.746  13.293  1.00  0.00           H
ATOM   3082  CD  GLU Z  97      27.930  59.712  11.666  1.00  0.00           C
ATOM   3083  OE1 GLU Z  97      27.372  60.420  10.794  1.00  0.00           O
ATOM   3084  OE2 GLU Z  97      28.690  58.754  11.347  1.00  0.00           O
ATOM   3085  HN  GLU Z  97      27.485  60.890  15.617  1.00  0.00           H
ATOM   3086  N   ARG Z  98      30.560  62.220  16.093  1.00  0.00           N
ATOM   3087  CA  ARG Z  98      31.658  62.996  16.653  1.00  0.00           C
ATOM   3088  C   ARG Z  98      32.405  62.262  17.767  1.00  0.00           C
ATOM   3089  O   ARG Z  98      33.632  62.172  17.787  1.00  0.00           O
ATOM   3090  HA  ARG Z  98      32.358  63.215  15.858  1.00  0.00           H
ATOM   3091  CB  ARG Z  98      31.074  64.306  17.242  1.00  0.00           C
ATOM   3092  1HB ARG Z  98      30.297  64.669  16.536  1.00  0.00           H
ATOM   3093  2HB ARG Z  98      30.540  64.105  18.197  1.00  0.00           H
ATOM   3094  CG  ARG Z  98      32.094  65.448  17.430  1.00  0.00           C
ATOM   3095  1HG ARG Z  98      32.846  65.172  18.200  1.00  0.00           H
ATOM   3096  2HG ARG Z  98      32.635  65.582  16.464  1.00  0.00           H
ATOM   3097  CD  ARG Z  98      31.449  66.800  17.779  1.00  0.00           C
ATOM   3098  1HD ARG Z  98      32.214  67.609  17.779  1.00  0.00           H
ATOM   3099  2HD ARG Z  98      30.665  67.048  17.025  1.00  0.00           H
ATOM   3100  NE  ARG Z  98      30.876  66.690  19.163  1.00  0.00           N
ATOM   3101  HE  ARG Z  98      31.432  66.360  19.927  1.00  0.00           H
ATOM   3102  CZ  ARG Z  98      29.587  66.841  19.487  1.00  0.00           C
ATOM   3103  NH1 ARG Z  98      29.185  66.515  20.712  1.00  0.00           N
ATOM   3104 1HH1 ARG Z  98      29.828  66.082  21.345  1.00  0.00           H
ATOM   3105 2HH1 ARG Z  98      28.184  66.594  20.871  1.00  0.00           H
ATOM   3106  NH2 ARG Z  98      28.652  67.273  18.654  1.00  0.00           N
ATOM   3107 1HH2 ARG Z  98      28.887  67.699  17.796  1.00  0.00           H
ATOM   3108 2HH2 ARG Z  98      27.735  67.320  19.087  1.00  0.00           H
ATOM   3109  HN  ARG Z  98      29.654  62.641  16.081  1.00  0.00           H
ATOM   3110  N   ASN Z  99      31.644  61.668  18.703  1.00  0.00           N
ATOM   3111  CA  ASN Z  99      32.099  60.879  19.829  1.00  0.00           C
ATOM   3112  C   ASN Z  99      32.806  59.603  19.379  1.00  0.00           C
ATOM   3113  O   ASN Z  99      33.883  59.277  19.879  1.00  0.00           O
ATOM   3114  HA  ASN Z  99      32.822  61.469  20.377  1.00  0.00           H
ATOM   3115  CB  ASN Z  99      30.908  60.503  20.765  1.00  0.00           C
ATOM   3116  1HB ASN Z  99      30.253  59.759  20.264  1.00  0.00           H
ATOM   3117  2HB ASN Z  99      31.296  60.053  21.701  1.00  0.00           H
ATOM   3118  CG  ASN Z  99      30.014  61.706  21.094  1.00  0.00           C
ATOM   3119  OD1 ASN Z  99      29.488  62.379  20.203  1.00  0.00           O
ATOM   3120  ND2 ASN Z  99      29.797  61.977  22.399  1.00  0.00           N
ATOM   3121 1HD2 ASN Z  99      30.199  61.417  23.116  1.00  0.00           H
ATOM   3122 2HD2 ASN Z  99      29.064  62.636  22.604  1.00  0.00           H
ATOM   3123  HN  ASN Z  99      30.648  61.780  18.666  1.00  0.00           H
ATOM   3124  N   GLU Z 100      32.226  58.891  18.386  1.00  0.00           N
ATOM   3125  CA  GLU Z 100      32.794  57.727  17.710  1.00  0.00           C
ATOM   3126  C   GLU Z 100      34.097  58.027  16.976  1.00  0.00           C
ATOM   3127  O   GLU Z 100      35.078  57.291  17.062  1.00  0.00           O
ATOM   3128  HA  GLU Z 100      32.997  56.953  18.437  1.00  0.00           H
ATOM   3129  CB  GLU Z 100      31.785  57.206  16.659  1.00  0.00           C
ATOM   3130  1HB GLU Z 100      31.400  58.079  16.088  1.00  0.00           H
ATOM   3131  2HB GLU Z 100      32.295  56.546  15.919  1.00  0.00           H
ATOM   3132  CG  GLU Z 100      30.571  56.441  17.243  1.00  0.00           C
ATOM   3133  1HG GLU Z 100      30.245  56.870  18.211  1.00  0.00           H
ATOM   3134  2HG GLU Z 100      29.722  56.523  16.527  1.00  0.00           H
ATOM   3135  CD  GLU Z 100      30.840  54.955  17.412  1.00  0.00           C
ATOM   3136  OE1 GLU Z 100      30.432  54.366  18.443  1.00  0.00           O
ATOM   3137  OE2 GLU Z 100      31.386  54.336  16.459  1.00  0.00           O
ATOM   3138  HN  GLU Z 100      31.319  59.165  18.060  1.00  0.00           H
ATOM   3139  N   CYS Z 101      34.153  59.154  16.243  1.00  0.00           N
ATOM   3140  CA  CYS Z 101      35.314  59.578  15.480  1.00  0.00           C
ATOM   3141  C   CYS Z 101      36.537  59.826  16.360  1.00  0.00           C
ATOM   3142  O   CYS Z 101      37.639  59.387  16.047  1.00  0.00           O
ATOM   3143  HA  CYS Z 101      35.571  58.770  14.807  1.00  0.00           H
ATOM   3144  CB  CYS Z 101      34.931  60.832  14.645  1.00  0.00           C
ATOM   3145  1HB CYS Z 101      33.938  60.616  14.191  1.00  0.00           H
ATOM   3146  2HB CYS Z 101      34.786  61.701  15.322  1.00  0.00           H
ATOM   3147  SG  CYS Z 101      36.033  61.254  13.257  1.00  0.00           S
ATOM   3148  HN  CYS Z 101      33.322  59.709  16.141  1.00  0.00           H
ATOM   3149  N   PHE Z 102      36.362  60.493  17.520  1.00  0.00           N
ATOM   3150  CA  PHE Z 102      37.401  60.605  18.538  1.00  0.00           C
ATOM   3151  C   PHE Z 102      37.707  59.300  19.288  1.00  0.00           C
ATOM   3152  O   PHE Z 102      38.859  59.030  19.619  1.00  0.00           O
ATOM   3153  HA  PHE Z 102      38.329  60.841  18.031  1.00  0.00           H
ATOM   3154  CB  PHE Z 102      37.087  61.745  19.544  1.00  0.00           C
ATOM   3155  1HB PHE Z 102      36.036  61.670  19.894  1.00  0.00           H
ATOM   3156  2HB PHE Z 102      37.765  61.692  20.423  1.00  0.00           H
ATOM   3157  CG  PHE Z 102      37.310  63.092  18.906  1.00  0.00           C
ATOM   3158  HD1 PHE Z 102      39.451  62.863  18.809  1.00  0.00           H
ATOM   3159  CD1 PHE Z 102      38.614  63.510  18.586  1.00  0.00           C
ATOM   3160  HD2 PHE Z 102      35.234  63.654  18.883  1.00  0.00           H
ATOM   3161  CD2 PHE Z 102      36.237  63.958  18.634  1.00  0.00           C
ATOM   3162  CE1 PHE Z 102      38.839  64.755  17.987  1.00  0.00           C
ATOM   3163  HE1 PHE Z 102      39.847  65.060  17.740  1.00  0.00           H
ATOM   3164  CE2 PHE Z 102      36.456  65.206  18.037  1.00  0.00           C
ATOM   3165  HE2 PHE Z 102      35.623  65.859  17.826  1.00  0.00           H
ATOM   3166  CZ  PHE Z 102      37.759  65.604  17.711  1.00  0.00           C
ATOM   3167  HZ  PHE Z 102      37.931  66.569  17.257  1.00  0.00           H
ATOM   3168  HN  PHE Z 102      35.473  60.898  17.731  1.00  0.00           H
ATOM   3169  N   LEU Z 103      36.695  58.438  19.556  1.00  0.00           N
ATOM   3170  CA  LEU Z 103      36.833  57.139  20.222  1.00  0.00           C
ATOM   3171  C   LEU Z 103      37.794  56.208  19.503  1.00  0.00           C
ATOM   3172  O   LEU Z 103      38.646  55.562  20.110  1.00  0.00           O
ATOM   3173  HA  LEU Z 103      37.224  57.298  21.216  1.00  0.00           H
ATOM   3174  CB  LEU Z 103      35.442  56.450  20.288  1.00  0.00           C
ATOM   3175  1HB LEU Z 103      34.758  57.098  20.870  1.00  0.00           H
ATOM   3176  2HB LEU Z 103      35.036  56.394  19.257  1.00  0.00           H
ATOM   3177  HG  LEU Z 103      36.103  54.369  20.328  1.00  0.00           H
ATOM   3178  CG  LEU Z 103      35.371  55.020  20.865  1.00  0.00           C
ATOM   3179  CD1 LEU Z 103      35.697  54.968  22.361  1.00  0.00           C
ATOM   3180 1HD1 LEU Z 103      34.931  55.527  22.935  1.00  0.00           H
ATOM   3181 2HD1 LEU Z 103      35.669  53.911  22.703  1.00  0.00           H
ATOM   3182 3HD1 LEU Z 103      36.711  55.370  22.567  1.00  0.00           H
ATOM   3183  CD2 LEU Z 103      33.976  54.422  20.622  1.00  0.00           C
ATOM   3184 1HD2 LEU Z 103      33.195  55.014  21.143  1.00  0.00           H
ATOM   3185 2HD2 LEU Z 103      33.740  54.402  19.536  1.00  0.00           H
ATOM   3186 3HD2 LEU Z 103      33.934  53.379  21.004  1.00  0.00           H
ATOM   3187  HN  LEU Z 103      35.762  58.677  19.285  1.00  0.00           H
ATOM   3188  N   GLN Z 104      37.711  56.187  18.161  1.00  0.00           N
ATOM   3189  CA  GLN Z 104      38.494  55.358  17.270  1.00  0.00           C
ATOM   3190  C   GLN Z 104      40.012  55.486  17.444  1.00  0.00           C
ATOM   3191  O   GLN Z 104      40.764  54.535  17.236  1.00  0.00           O
ATOM   3192  HA  GLN Z 104      38.236  54.329  17.482  1.00  0.00           H
ATOM   3193  CB  GLN Z 104      38.082  55.725  15.820  1.00  0.00           C
ATOM   3194  1HB GLN Z 104      36.970  55.802  15.781  1.00  0.00           H
ATOM   3195  2HB GLN Z 104      38.477  56.740  15.586  1.00  0.00           H
ATOM   3196  CG  GLN Z 104      38.540  54.741  14.719  1.00  0.00           C
ATOM   3197  1HG GLN Z 104      38.402  55.222  13.727  1.00  0.00           H
ATOM   3198  2HG GLN Z 104      39.618  54.512  14.830  1.00  0.00           H
ATOM   3199  CD  GLN Z 104      37.765  53.420  14.749  1.00  0.00           C
ATOM   3200  OE1 GLN Z 104      37.912  52.579  15.642  1.00  0.00           O
ATOM   3201  NE2 GLN Z 104      36.930  53.194  13.711  1.00  0.00           N
ATOM   3202 1HE2 GLN Z 104      36.832  53.876  12.990  1.00  0.00           H
ATOM   3203 2HE2 GLN Z 104      36.451  52.317  13.664  1.00  0.00           H
ATOM   3204  HN  GLN Z 104      36.986  56.724  17.726  1.00  0.00           H
ATOM   3205  N   HIE Z 105      40.500  56.676  17.852  1.00  0.00           N
ATOM   3206  CA  HIE Z 105      41.916  56.995  17.970  1.00  0.00           C
ATOM   3207  C   HIE Z 105      42.376  57.127  19.417  1.00  0.00           C
ATOM   3208  O   HIE Z 105      43.360  57.810  19.707  1.00  0.00           O
ATOM   3209  HA  HIE Z 105      42.510  56.210  17.521  1.00  0.00           H
ATOM   3210  CB  HIE Z 105      42.224  58.314  17.231  1.00  0.00           C
ATOM   3211  1HB HIE Z 105      41.681  59.154  17.713  1.00  0.00           H
ATOM   3212  2HB HIE Z 105      43.312  58.535  17.255  1.00  0.00           H
ATOM   3213  CG  HIE Z 105      41.799  58.251  15.799  1.00  0.00           C
ATOM   3214  ND1 HIE Z 105      42.484  57.440  14.915  1.00  0.00           N
ATOM   3215  HD2 HIE Z 105      39.990  59.495  15.585  1.00  0.00           H
ATOM   3216  CD2 HIE Z 105      40.731  58.820  15.185  1.00  0.00           C
ATOM   3217  HE1 HIE Z 105      42.068  57.000  12.856  1.00  0.00           H
ATOM   3218  CE1 HIE Z 105      41.812  57.524  13.781  1.00  0.00           C
ATOM   3219  HE2 HIE Z 105      40.021  58.501  13.202  1.00  0.00           H
ATOM   3220  NE2 HIE Z 105      40.740  58.345  13.893  1.00  0.00           N
ATOM   3221  HN  HIE Z 105      39.852  57.403  18.077  1.00  0.00           H
ATOM   3222  N   LYS Z 106      41.655  56.496  20.366  1.00  0.00           N
ATOM   3223  CA  LYS Z 106      41.868  56.652  21.796  1.00  0.00           C
ATOM   3224  C   LYS Z 106      42.260  55.330  22.452  1.00  0.00           C
ATOM   3225  O   LYS Z 106      41.723  54.282  22.096  1.00  0.00           O
ATOM   3226  HA  LYS Z 106      42.661  57.365  21.974  1.00  0.00           H
ATOM   3227  CB  LYS Z 106      40.546  57.184  22.395  1.00  0.00           C
ATOM   3228  1HB LYS Z 106      40.191  57.967  21.687  1.00  0.00           H
ATOM   3229  2HB LYS Z 106      39.784  56.372  22.386  1.00  0.00           H
ATOM   3230  CG  LYS Z 106      40.635  57.801  23.799  1.00  0.00           C
ATOM   3231  1HG LYS Z 106      40.997  57.032  24.518  1.00  0.00           H
ATOM   3232  2HG LYS Z 106      41.378  58.632  23.794  1.00  0.00           H
ATOM   3233  CD  LYS Z 106      39.274  58.334  24.293  1.00  0.00           C
ATOM   3234  1HD LYS Z 106      38.576  57.469  24.370  1.00  0.00           H
ATOM   3235  2HD LYS Z 106      39.408  58.751  25.318  1.00  0.00           H
ATOM   3236  CE  LYS Z 106      38.652  59.415  23.391  1.00  0.00           C
ATOM   3237  1HE LYS Z 106      39.297  60.316  23.351  1.00  0.00           H
ATOM   3238  2HE LYS Z 106      38.507  59.031  22.358  1.00  0.00           H
ATOM   3239  NZ  LYS Z 106      37.327  59.802  23.894  1.00  0.00           N
ATOM   3240  1HZ LYS Z 106      36.755  60.272  23.150  1.00  0.00           H
ATOM   3241  2HZ LYS Z 106      36.780  58.951  24.173  1.00  0.00           H
ATOM   3242  3HZ LYS Z 106      37.378  60.432  24.736  1.00  0.00           H
ATOM   3243  HN  LYS Z 106      40.837  55.978  20.110  1.00  0.00           H
ATOM   3244  N   ASP Z 107      43.227  55.328  23.398  1.00  0.00           N
ATOM   3245  CA  ASP Z 107      43.765  54.115  24.005  1.00  0.00           C
ATOM   3246  C   ASP Z 107      44.126  54.316  25.479  1.00  0.00           C
ATOM   3247  O   ASP Z 107      44.468  55.410  25.920  1.00  0.00           O
ATOM   3248  HA  ASP Z 107      43.025  53.323  23.968  1.00  0.00           H
ATOM   3249  CB  ASP Z 107      45.084  53.699  23.296  1.00  0.00           C
ATOM   3250  1HB ASP Z 107      45.688  54.606  23.093  1.00  0.00           H
ATOM   3251  2HB ASP Z 107      45.680  52.994  23.913  1.00  0.00           H
ATOM   3252  CG  ASP Z 107      44.809  52.995  21.996  1.00  0.00           C
ATOM   3253  OD1 ASP Z 107      45.217  53.490  20.917  1.00  0.00           O
ATOM   3254  OD2 ASP Z 107      44.192  51.897  22.027  1.00  0.00           O
ATOM   3255  HN  ASP Z 107      43.684  56.194  23.627  1.00  0.00           H
ATOM   3256  N   ASP Z 108      44.103  53.235  26.295  1.00  0.00           N
ATOM   3257  CA  ASP Z 108      44.522  53.258  27.698  1.00  0.00           C
ATOM   3258  C   ASP Z 108      46.040  53.297  27.852  1.00  0.00           C
ATOM   3259  O   ASP Z 108      46.572  53.635  28.909  1.00  0.00           O
ATOM   3260  HA  ASP Z 108      44.154  54.168  28.154  1.00  0.00           H
ATOM   3261  CB  ASP Z 108      43.977  52.029  28.478  1.00  0.00           C
ATOM   3262  1HB ASP Z 108      44.095  51.105  27.878  1.00  0.00           H
ATOM   3263  2HB ASP Z 108      44.509  51.900  29.445  1.00  0.00           H
ATOM   3264  CG  ASP Z 108      42.514  52.222  28.799  1.00  0.00           C
ATOM   3265  OD1 ASP Z 108      42.116  52.075  29.984  1.00  0.00           O
ATOM   3266  OD2 ASP Z 108      41.730  52.518  27.867  1.00  0.00           O
ATOM   3267  HN  ASP Z 108      43.703  52.378  25.980  1.00  0.00           H
ATOM   3268  N   ASN Z 109      46.784  52.979  26.781  1.00  0.00           N
ATOM   3269  CA  ASN Z 109      48.186  53.318  26.675  1.00  0.00           C
ATOM   3270  C   ASN Z 109      48.431  53.739  25.225  1.00  0.00           C
ATOM   3271  O   ASN Z 109      48.728  52.870  24.403  1.00  0.00           O
ATOM   3272  HA  ASN Z 109      48.399  54.151  27.330  1.00  0.00           H
ATOM   3273  CB  ASN Z 109      49.091  52.123  27.081  1.00  0.00           C
ATOM   3274  1HB ASN Z 109      48.721  51.702  28.039  1.00  0.00           H
ATOM   3275  2HB ASN Z 109      49.072  51.311  26.328  1.00  0.00           H
ATOM   3276  CG  ASN Z 109      50.514  52.603  27.335  1.00  0.00           C
ATOM   3277  OD1 ASN Z 109      50.831  53.118  28.413  1.00  0.00           O
ATOM   3278  ND2 ASN Z 109      51.396  52.478  26.320  1.00  0.00           N
ATOM   3279 1HD2 ASN Z 109      51.114  52.041  25.467  1.00  0.00           H
ATOM   3280 2HD2 ASN Z 109      52.349  52.711  26.489  1.00  0.00           H
ATOM   3281  HN  ASN Z 109      46.334  52.609  25.972  1.00  0.00           H
ATOM   3282  N   PRO Z 110      48.291  55.004  24.826  1.00  0.00           N
ATOM   3283  CA  PRO Z 110      48.442  55.416  23.432  1.00  0.00           C
ATOM   3284  C   PRO Z 110      49.880  55.326  22.963  1.00  0.00           C
ATOM   3285  O   PRO Z 110      50.804  55.310  23.777  1.00  0.00           O
ATOM   3286  HA  PRO Z 110      47.862  54.760  22.797  1.00  0.00           H
ATOM   3287  CB  PRO Z 110      47.925  56.864  23.427  1.00  0.00           C
ATOM   3288  1HB PRO Z 110      48.376  57.495  22.636  1.00  0.00           H
ATOM   3289  2HB PRO Z 110      46.820  56.844  23.274  1.00  0.00           H
ATOM   3290  CG  PRO Z 110      48.217  57.370  24.840  1.00  0.00           C
ATOM   3291  1HG PRO Z 110      49.284  57.662  24.922  1.00  0.00           H
ATOM   3292  2HG PRO Z 110      47.578  58.228  25.125  1.00  0.00           H
ATOM   3293  CD  PRO Z 110      47.961  56.133  25.701  1.00  0.00           C
ATOM   3294  1HD PRO Z 110      48.596  56.149  26.613  1.00  0.00           H
ATOM   3295  2HD PRO Z 110      46.886  56.069  25.981  1.00  0.00           H
ATOM   3296  N   ASN Z 111      50.106  55.264  21.643  1.00  0.00           N
ATOM   3297  CA  ASN Z 111      51.430  55.066  21.089  1.00  0.00           C
ATOM   3298  C   ASN Z 111      52.223  56.364  21.034  1.00  0.00           C
ATOM   3299  O   ASN Z 111      52.187  57.122  20.064  1.00  0.00           O
ATOM   3300  HA  ASN Z 111      51.986  54.401  21.740  1.00  0.00           H
ATOM   3301  CB  ASN Z 111      51.324  54.419  19.691  1.00  0.00           C
ATOM   3302  1HB ASN Z 111      50.669  55.024  19.030  1.00  0.00           H
ATOM   3303  2HB ASN Z 111      52.322  54.325  19.216  1.00  0.00           H
ATOM   3304  CG  ASN Z 111      50.759  53.017  19.877  1.00  0.00           C
ATOM   3305  OD1 ASN Z 111      51.353  52.203  20.588  1.00  0.00           O
ATOM   3306  ND2 ASN Z 111      49.590  52.720  19.277  1.00  0.00           N
ATOM   3307 1HD2 ASN Z 111      49.121  53.406  18.708  1.00  0.00           H
ATOM   3308 2HD2 ASN Z 111      49.168  51.835  19.455  1.00  0.00           H
ATOM   3309  HN  ASN Z 111      49.347  55.294  20.997  1.00  0.00           H
ATOM   3310  N   LEU Z 112      52.976  56.650  22.111  1.00  0.00           N
ATOM   3311  CA  LEU Z 112      53.689  57.896  22.299  1.00  0.00           C
ATOM   3312  C   LEU Z 112      55.196  57.660  22.378  1.00  0.00           C
ATOM   3313  O   LEU Z 112      55.636  56.549  22.694  1.00  0.00           O
ATOM   3314  HA  LEU Z 112      53.481  58.551  21.467  1.00  0.00           H
ATOM   3315  CB  LEU Z 112      53.256  58.589  23.619  1.00  0.00           C
ATOM   3316  1HB LEU Z 112      53.514  57.926  24.476  1.00  0.00           H
ATOM   3317  2HB LEU Z 112      53.828  59.533  23.744  1.00  0.00           H
ATOM   3318  HG  LEU Z 112      51.167  57.999  23.653  1.00  0.00           H
ATOM   3319  CG  LEU Z 112      51.759  58.943  23.716  1.00  0.00           C
ATOM   3320  CD1 LEU Z 112      51.475  59.606  25.070  1.00  0.00           C
ATOM   3321 1HD1 LEU Z 112      52.046  60.556  25.149  1.00  0.00           H
ATOM   3322 2HD1 LEU Z 112      50.393  59.839  25.171  1.00  0.00           H
ATOM   3323 3HD1 LEU Z 112      51.783  58.953  25.911  1.00  0.00           H
ATOM   3324  CD2 LEU Z 112      51.298  59.863  22.576  1.00  0.00           C
ATOM   3325 1HD2 LEU Z 112      51.927  60.778  22.541  1.00  0.00           H
ATOM   3326 2HD2 LEU Z 112      51.365  59.351  21.593  1.00  0.00           H
ATOM   3327 3HD2 LEU Z 112      50.241  60.170  22.731  1.00  0.00           H
ATOM   3328  HN  LEU Z 112      52.985  56.014  22.879  1.00  0.00           H
ATOM   3329  N   PRO Z 113      56.050  58.644  22.107  1.00  0.00           N
ATOM   3330  CA  PRO Z 113      57.414  58.714  22.634  1.00  0.00           C
ATOM   3331  C   PRO Z 113      57.563  58.434  24.131  1.00  0.00           C
ATOM   3332  O   PRO Z 113      56.664  58.768  24.909  1.00  0.00           O
ATOM   3333  HA  PRO Z 113      57.971  57.937  22.130  1.00  0.00           H
ATOM   3334  CB  PRO Z 113      57.890  60.119  22.238  1.00  0.00           C
ATOM   3335  1HB PRO Z 113      57.643  60.851  23.037  1.00  0.00           H
ATOM   3336  2HB PRO Z 113      58.979  60.142  22.034  1.00  0.00           H
ATOM   3337  CG  PRO Z 113      57.068  60.449  20.993  1.00  0.00           C
ATOM   3338  1HG PRO Z 113      57.008  61.535  20.786  1.00  0.00           H
ATOM   3339  2HG PRO Z 113      57.510  59.927  20.115  1.00  0.00           H
ATOM   3340  CD  PRO Z 113      55.713  59.831  21.316  1.00  0.00           C
ATOM   3341  1HD PRO Z 113      55.104  60.525  21.939  1.00  0.00           H
ATOM   3342  2HD PRO Z 113      55.161  59.558  20.388  1.00  0.00           H
ATOM   3343  N   ARG Z 114      58.679  57.798  24.532  1.00  0.00           N
ATOM   3344  CA  ARG Z 114      59.022  57.387  25.885  1.00  0.00           C
ATOM   3345  C   ARG Z 114      58.916  58.410  27.013  1.00  0.00           C
ATOM   3346  O   ARG Z 114      58.856  59.620  26.805  1.00  0.00           O
ATOM   3347  HA  ARG Z 114      58.310  56.612  26.133  1.00  0.00           H
ATOM   3348  CB  ARG Z 114      60.427  56.735  25.919  1.00  0.00           C
ATOM   3349  1HB ARG Z 114      61.214  57.510  25.772  1.00  0.00           H
ATOM   3350  2HB ARG Z 114      60.594  56.268  26.917  1.00  0.00           H
ATOM   3351  CG  ARG Z 114      60.573  55.648  24.843  1.00  0.00           C
ATOM   3352  1HG ARG Z 114      59.608  55.090  24.799  1.00  0.00           H
ATOM   3353  2HG ARG Z 114      60.733  56.127  23.851  1.00  0.00           H
ATOM   3354  CD  ARG Z 114      61.691  54.638  25.107  1.00  0.00           C
ATOM   3355  1HD ARG Z 114      62.697  55.116  25.092  1.00  0.00           H
ATOM   3356  2HD ARG Z 114      61.520  54.132  26.086  1.00  0.00           H
ATOM   3357  NE  ARG Z 114      61.562  53.666  23.979  1.00  0.00           N
ATOM   3358  HE  ARG Z 114      60.862  53.872  23.279  1.00  0.00           H
ATOM   3359  CZ  ARG Z 114      61.738  52.345  24.087  1.00  0.00           C
ATOM   3360  NH1 ARG Z 114      61.131  51.581  23.181  1.00  0.00           N
ATOM   3361 1HH1 ARG Z 114      60.476  52.032  22.570  1.00  0.00           H
ATOM   3362 2HH1 ARG Z 114      61.301  50.588  23.146  1.00  0.00           H
ATOM   3363  NH2 ARG Z 114      62.449  51.778  25.051  1.00  0.00           N
ATOM   3364 1HH2 ARG Z 114      62.808  52.356  25.794  1.00  0.00           H
ATOM   3365 2HH2 ARG Z 114      62.215  50.817  25.249  1.00  0.00           H
ATOM   3366  HN  ARG Z 114      59.375  57.583  23.856  1.00  0.00           H
ATOM   3367  N   LEU Z 115      58.911  57.915  28.267  1.00  0.00           N
ATOM   3368  CA  LEU Z 115      59.024  58.743  29.451  1.00  0.00           C
ATOM   3369  C   LEU Z 115      60.474  58.868  29.888  1.00  0.00           C
ATOM   3370  O   LEU Z 115      61.168  57.876  30.129  1.00  0.00           O
ATOM   3371  HA  LEU Z 115      58.665  59.741  29.234  1.00  0.00           H
ATOM   3372  CB  LEU Z 115      58.217  58.161  30.638  1.00  0.00           C
ATOM   3373  1HB LEU Z 115      58.485  57.087  30.759  1.00  0.00           H
ATOM   3374  2HB LEU Z 115      58.489  58.682  31.583  1.00  0.00           H
ATOM   3375  HG  LEU Z 115      56.425  57.907  29.451  1.00  0.00           H
ATOM   3376  CG  LEU Z 115      56.692  58.275  30.469  1.00  0.00           C
ATOM   3377  CD1 LEU Z 115      55.972  57.386  31.488  1.00  0.00           C
ATOM   3378 1HD1 LEU Z 115      56.226  57.698  32.525  1.00  0.00           H
ATOM   3379 2HD1 LEU Z 115      54.874  57.475  31.351  1.00  0.00           H
ATOM   3380 3HD1 LEU Z 115      56.264  56.322  31.354  1.00  0.00           H
ATOM   3381  CD2 LEU Z 115      56.209  59.728  30.608  1.00  0.00           C
ATOM   3382 1HD2 LEU Z 115      56.478  60.128  31.608  1.00  0.00           H
ATOM   3383 2HD2 LEU Z 115      56.666  60.379  29.833  1.00  0.00           H
ATOM   3384 3HD2 LEU Z 115      55.106  59.778  30.499  1.00  0.00           H
ATOM   3385  HN  LEU Z 115      58.912  56.934  28.430  1.00  0.00           H
ATOM   3386  N   VAL Z 116      60.941  60.116  30.028  1.00  0.00           N
ATOM   3387  CA  VAL Z 116      62.278  60.455  30.477  1.00  0.00           C
ATOM   3388  C   VAL Z 116      62.132  61.645  31.413  1.00  0.00           C
ATOM   3389  O   VAL Z 116      61.282  62.518  31.220  1.00  0.00           O
ATOM   3390  HA  VAL Z 116      62.666  59.638  31.069  1.00  0.00           H
ATOM   3391  HB  VAL Z 116      63.261  59.786  28.686  1.00  0.00           H
ATOM   3392  CB  VAL Z 116      63.243  60.711  29.316  1.00  0.00           C
ATOM   3393  CG1 VAL Z 116      62.781  61.876  28.419  1.00  0.00           C
ATOM   3394 1HG1 VAL Z 116      63.480  61.984  27.561  1.00  0.00           H
ATOM   3395 2HG1 VAL Z 116      61.761  61.700  28.022  1.00  0.00           H
ATOM   3396 3HG1 VAL Z 116      62.801  62.830  28.986  1.00  0.00           H
ATOM   3397  CG2 VAL Z 116      64.676  60.947  29.829  1.00  0.00           C
ATOM   3398 1HG2 VAL Z 116      64.745  61.883  30.426  1.00  0.00           H
ATOM   3399 2HG2 VAL Z 116      65.031  60.098  30.446  1.00  0.00           H
ATOM   3400 3HG2 VAL Z 116      65.368  61.062  28.967  1.00  0.00           H
ATOM   3401  HN  VAL Z 116      60.349  60.895  29.799  1.00  0.00           H
ATOM   3402  N   ARG Z 117      62.890  61.663  32.527  1.00  0.00           N
ATOM   3403  CA  ARG Z 117      62.720  62.649  33.575  1.00  0.00           C
ATOM   3404  C   ARG Z 117      64.030  63.321  33.908  1.00  0.00           C
ATOM   3405  O   ARG Z 117      64.842  62.692  34.588  1.00  0.00           O
ATOM   3406  HA  ARG Z 117      62.015  63.410  33.284  1.00  0.00           H
ATOM   3407  CB  ARG Z 117      62.245  61.987  34.898  1.00  0.00           C
ATOM   3408  1HB ARG Z 117      62.996  61.232  35.227  1.00  0.00           H
ATOM   3409  2HB ARG Z 117      62.181  62.763  35.696  1.00  0.00           H
ATOM   3410  CG  ARG Z 117      60.889  61.269  34.822  1.00  0.00           C
ATOM   3411  1HG ARG Z 117      60.969  60.394  34.137  1.00  0.00           H
ATOM   3412  2HG ARG Z 117      60.662  60.890  35.843  1.00  0.00           H
ATOM   3413  CD  ARG Z 117      59.753  62.168  34.359  1.00  0.00           C
ATOM   3414  1HD ARG Z 117      59.670  63.063  35.021  1.00  0.00           H
ATOM   3415  2HD ARG Z 117      59.928  62.493  33.309  1.00  0.00           H
ATOM   3416  NE  ARG Z 117      58.485  61.384  34.437  1.00  0.00           N
ATOM   3417  HE  ARG Z 117      58.424  60.589  35.040  1.00  0.00           H
ATOM   3418  CZ  ARG Z 117      57.338  61.950  34.050  1.00  0.00           C
ATOM   3419  NH1 ARG Z 117      56.168  61.513  34.486  1.00  0.00           N
ATOM   3420 1HH1 ARG Z 117      56.070  60.747  35.127  1.00  0.00           H
ATOM   3421 2HH1 ARG Z 117      55.385  62.152  34.354  1.00  0.00           H
ATOM   3422  NH2 ARG Z 117      57.344  62.985  33.213  1.00  0.00           N
ATOM   3423 1HH2 ARG Z 117      58.160  63.146  32.686  1.00  0.00           H
ATOM   3424 2HH2 ARG Z 117      56.440  63.333  32.898  1.00  0.00           H
ATOM   3425  HN  ARG Z 117      63.621  61.000  32.663  1.00  0.00           H
ATOM   3426  N   PRO Z 118      64.267  64.582  33.546  1.00  0.00           N
ATOM   3427  CA  PRO Z 118      65.388  65.349  34.051  1.00  0.00           C
ATOM   3428  C   PRO Z 118      65.536  65.334  35.544  1.00  0.00           C
ATOM   3429  O   PRO Z 118      64.542  65.389  36.264  1.00  0.00           O
ATOM   3430  HA  PRO Z 118      66.272  64.872  33.651  1.00  0.00           H
ATOM   3431  CB  PRO Z 118      65.186  66.759  33.501  1.00  0.00           C
ATOM   3432  1HB PRO Z 118      64.526  67.340  34.176  1.00  0.00           H
ATOM   3433  2HB PRO Z 118      66.158  67.287  33.386  1.00  0.00           H
ATOM   3434  CG  PRO Z 118      64.525  66.483  32.156  1.00  0.00           C
ATOM   3435  1HG PRO Z 118      63.961  67.335  31.739  1.00  0.00           H
ATOM   3436  2HG PRO Z 118      65.325  66.192  31.431  1.00  0.00           H
ATOM   3437  CD  PRO Z 118      63.653  65.239  32.399  1.00  0.00           C
ATOM   3438  1HD PRO Z 118      62.606  65.515  32.643  1.00  0.00           H
ATOM   3439  2HD PRO Z 118      63.681  64.565  31.511  1.00  0.00           H
ATOM   3440  N   GLU Z 119      66.782  65.241  36.000  1.00  0.00           N
ATOM   3441  CA  GLU Z 119      67.210  65.288  37.367  1.00  0.00           C
ATOM   3442  C   GLU Z 119      66.661  66.438  38.212  1.00  0.00           C
ATOM   3443  O   GLU Z 119      66.141  67.447  37.730  1.00  0.00           O
ATOM   3444  HA  GLU Z 119      66.877  64.368  37.826  1.00  0.00           H
ATOM   3445  CB  GLU Z 119      68.737  65.314  37.367  1.00  0.00           C
ATOM   3446  1HB GLU Z 119      69.044  66.322  37.014  1.00  0.00           H
ATOM   3447  2HB GLU Z 119      69.134  65.172  38.398  1.00  0.00           H
ATOM   3448  CG  GLU Z 119      69.407  64.288  36.425  1.00  0.00           C
ATOM   3449  1HG GLU Z 119      69.369  63.266  36.850  1.00  0.00           H
ATOM   3450  2HG GLU Z 119      68.979  64.266  35.406  1.00  0.00           H
ATOM   3451  CD  GLU Z 119      70.856  64.704  36.273  1.00  0.00           C
ATOM   3452  OE1 GLU Z 119      71.638  64.343  37.187  1.00  0.00           O
ATOM   3453  OE2 GLU Z 119      71.160  65.442  35.298  1.00  0.00           O
ATOM   3454  HN  GLU Z 119      67.530  65.138  35.351  1.00  0.00           H
ATOM   3455  N   VAL Z 120      66.758  66.287  39.540  1.00  0.00           N
ATOM   3456  CA  VAL Z 120      65.980  67.045  40.500  1.00  0.00           C
ATOM   3457  C   VAL Z 120      66.192  68.555  40.490  1.00  0.00           C
ATOM   3458  O   VAL Z 120      65.231  69.323  40.491  1.00  0.00           O
ATOM   3459  HA  VAL Z 120      64.945  66.899  40.222  1.00  0.00           H
ATOM   3460  HB  VAL Z 120      67.122  66.772  42.343  1.00  0.00           H
ATOM   3461  CB  VAL Z 120      66.150  66.462  41.891  1.00  0.00           C
ATOM   3462  CG1 VAL Z 120      64.986  66.946  42.768  1.00  0.00           C
ATOM   3463 1HG1 VAL Z 120      65.004  66.434  43.752  1.00  0.00           H
ATOM   3464 2HG1 VAL Z 120      65.036  68.041  42.939  1.00  0.00           H
ATOM   3465 3HG1 VAL Z 120      64.020  66.710  42.280  1.00  0.00           H
ATOM   3466  CG2 VAL Z 120      66.120  64.922  41.792  1.00  0.00           C
ATOM   3467 1HG2 VAL Z 120      66.014  64.489  42.804  1.00  0.00           H
ATOM   3468 2HG2 VAL Z 120      65.255  64.579  41.184  1.00  0.00           H
ATOM   3469 3HG2 VAL Z 120      67.057  64.510  41.361  1.00  0.00           H
ATOM   3470  HN  VAL Z 120      67.249  65.506  39.916  1.00  0.00           H
ATOM   3471  N   ASP Z 121      67.444  69.048  40.413  1.00  0.00           N
ATOM   3472  CA  ASP Z 121      67.721  70.463  40.255  1.00  0.00           C
ATOM   3473  C   ASP Z 121      67.196  71.064  38.947  1.00  0.00           C
ATOM   3474  O   ASP Z 121      66.766  72.214  38.941  1.00  0.00           O
ATOM   3475  HA  ASP Z 121      67.179  70.974  41.041  1.00  0.00           H
ATOM   3476  CB  ASP Z 121      69.217  70.808  40.449  1.00  0.00           C
ATOM   3477  1HB ASP Z 121      69.851  70.336  39.680  1.00  0.00           H
ATOM   3478  2HB ASP Z 121      69.360  71.909  40.402  1.00  0.00           H
ATOM   3479  CG  ASP Z 121      69.682  70.336  41.807  1.00  0.00           C
ATOM   3480  OD1 ASP Z 121      69.881  71.207  42.694  1.00  0.00           O
ATOM   3481  OD2 ASP Z 121      69.843  69.108  42.002  1.00  0.00           O
ATOM   3482  HN  ASP Z 121      68.251  68.476  40.573  1.00  0.00           H
ATOM   3483  N   VAL Z 122      67.175  70.313  37.813  1.00  0.00           N
ATOM   3484  CA  VAL Z 122      66.578  70.780  36.558  1.00  0.00           C
ATOM   3485  C   VAL Z 122      65.087  71.010  36.702  1.00  0.00           C
ATOM   3486  O   VAL Z 122      64.540  72.038  36.305  1.00  0.00           O
ATOM   3487  HA  VAL Z 122      67.042  71.723  36.305  1.00  0.00           H
ATOM   3488  HB  VAL Z 122      65.937  69.007  35.418  1.00  0.00           H
ATOM   3489  CB  VAL Z 122      66.713  69.809  35.380  1.00  0.00           C
ATOM   3490  CG1 VAL Z 122      66.569  70.600  34.070  1.00  0.00           C
ATOM   3491 1HG1 VAL Z 122      66.679  69.916  33.201  1.00  0.00           H
ATOM   3492 2HG1 VAL Z 122      65.586  71.112  34.012  1.00  0.00           H
ATOM   3493 3HG1 VAL Z 122      67.373  71.363  33.999  1.00  0.00           H
ATOM   3494  CG2 VAL Z 122      68.062  69.093  35.387  1.00  0.00           C
ATOM   3495 1HG2 VAL Z 122      68.079  68.298  36.160  1.00  0.00           H
ATOM   3496 2HG2 VAL Z 122      68.255  68.606  34.404  1.00  0.00           H
ATOM   3497 3HG2 VAL Z 122      68.886  69.812  35.573  1.00  0.00           H
ATOM   3498  HN  VAL Z 122      67.495  69.369  37.824  1.00  0.00           H
ATOM   3499  N   MET Z 123      64.403  70.035  37.331  1.00  0.00           N
ATOM   3500  CA  MET Z 123      62.993  70.083  37.652  1.00  0.00           C
ATOM   3501  C   MET Z 123      62.668  71.225  38.606  1.00  0.00           C
ATOM   3502  O   MET Z 123      61.723  71.976  38.389  1.00  0.00           O
ATOM   3503  HA  MET Z 123      62.428  70.254  36.747  1.00  0.00           H
ATOM   3504  CB  MET Z 123      62.583  68.736  38.288  1.00  0.00           C
ATOM   3505  1HB MET Z 123      63.315  68.504  39.093  1.00  0.00           H
ATOM   3506  2HB MET Z 123      61.584  68.816  38.769  1.00  0.00           H
ATOM   3507  CG  MET Z 123      62.583  67.538  37.322  1.00  0.00           C
ATOM   3508  1HG MET Z 123      63.314  67.720  36.506  1.00  0.00           H
ATOM   3509  2HG MET Z 123      62.978  66.658  37.882  1.00  0.00           H
ATOM   3510  SD  MET Z 123      60.951  67.109  36.642  1.00  0.00           S
ATOM   3511  CE  MET Z 123      60.633  65.754  37.810  1.00  0.00           C
ATOM   3512  1HE MET Z 123      59.622  65.319  37.657  1.00  0.00           H
ATOM   3513  2HE MET Z 123      61.375  64.935  37.681  1.00  0.00           H
ATOM   3514  3HE MET Z 123      60.698  66.101  38.863  1.00  0.00           H
ATOM   3515  HN  MET Z 123      64.895  69.213  37.627  1.00  0.00           H
ATOM   3516  N   CYS Z 124      63.483  71.423  39.661  1.00  0.00           N
ATOM   3517  CA  CYS Z 124      63.365  72.558  40.561  1.00  0.00           C
ATOM   3518  C   CYS Z 124      63.631  73.903  39.909  1.00  0.00           C
ATOM   3519  O   CYS Z 124      62.897  74.857  40.134  1.00  0.00           O
ATOM   3520  HA  CYS Z 124      62.339  72.600  40.898  1.00  0.00           H
ATOM   3521  CB  CYS Z 124      64.274  72.413  41.800  1.00  0.00           C
ATOM   3522  1HB CYS Z 124      65.328  72.285  41.471  1.00  0.00           H
ATOM   3523  2HB CYS Z 124      64.223  73.337  42.418  1.00  0.00           H
ATOM   3524  SG  CYS Z 124      63.787  71.003  42.832  1.00  0.00           S
ATOM   3525  HN  CYS Z 124      64.212  70.760  39.855  1.00  0.00           H
ATOM   3526  N   THR Z 125      64.660  74.041  39.044  1.00  0.00           N
ATOM   3527  CA  THR Z 125      64.885  75.277  38.290  1.00  0.00           C
ATOM   3528  C   THR Z 125      63.731  75.579  37.359  1.00  0.00           C
ATOM   3529  O   THR Z 125      63.273  76.711  37.293  1.00  0.00           O
ATOM   3530  HA  THR Z 125      64.923  76.097  38.995  1.00  0.00           H
ATOM   3531  HB  THR Z 125      66.167  74.456  36.739  1.00  0.00           H
ATOM   3532  CB  THR Z 125      66.174  75.298  37.473  1.00  0.00           C
ATOM   3533  OG1 THR Z 125      67.319  75.158  38.303  1.00  0.00           O
ATOM   3534  HG1 THR Z 125      67.480  76.043  38.660  1.00  0.00           H
ATOM   3535  CG2 THR Z 125      66.379  76.630  36.742  1.00  0.00           C
ATOM   3536 1HG2 THR Z 125      66.334  77.486  37.452  1.00  0.00           H
ATOM   3537 2HG2 THR Z 125      67.371  76.640  36.242  1.00  0.00           H
ATOM   3538 3HG2 THR Z 125      65.609  76.792  35.959  1.00  0.00           H
ATOM   3539  HN  THR Z 125      65.301  73.284  38.878  1.00  0.00           H
ATOM   3540  N   ALA Z 126      63.186  74.569  36.652  1.00  0.00           N
ATOM   3541  CA  ALA Z 126      61.990  74.716  35.842  1.00  0.00           C
ATOM   3542  C   ALA Z 126      60.743  75.115  36.638  1.00  0.00           C
ATOM   3543  O   ALA Z 126      59.966  75.969  36.212  1.00  0.00           O
ATOM   3544  HA  ALA Z 126      62.168  75.510  35.129  1.00  0.00           H
ATOM   3545  CB  ALA Z 126      61.740  73.405  35.072  1.00  0.00           C
ATOM   3546  1HB ALA Z 126      60.870  73.507  34.390  1.00  0.00           H
ATOM   3547  2HB ALA Z 126      62.636  73.157  34.463  1.00  0.00           H
ATOM   3548  3HB ALA Z 126      61.559  72.568  35.779  1.00  0.00           H
ATOM   3549  HN  ALA Z 126      63.586  73.650  36.682  1.00  0.00           H
ATOM   3550  N   PHE Z 127      60.540  74.529  37.832  1.00  0.00           N
ATOM   3551  CA  PHE Z 127      59.506  74.908  38.783  1.00  0.00           C
ATOM   3552  C   PHE Z 127      59.643  76.355  39.268  1.00  0.00           C
ATOM   3553  O   PHE Z 127      58.672  77.109  39.266  1.00  0.00           O
ATOM   3554  HA  PHE Z 127      58.546  74.830  38.292  1.00  0.00           H
ATOM   3555  CB  PHE Z 127      59.580  73.901  39.968  1.00  0.00           C
ATOM   3556  1HB PHE Z 127      59.386  72.877  39.585  1.00  0.00           H
ATOM   3557  2HB PHE Z 127      60.604  73.915  40.395  1.00  0.00           H
ATOM   3558  CG  PHE Z 127      58.605  74.157  41.086  1.00  0.00           C
ATOM   3559  HD1 PHE Z 127      60.143  74.570  42.542  1.00  0.00           H
ATOM   3560  CD1 PHE Z 127      59.080  74.474  42.371  1.00  0.00           C
ATOM   3561  HD2 PHE Z 127      56.844  73.841  39.887  1.00  0.00           H
ATOM   3562  CD2 PHE Z 127      57.221  74.072  40.871  1.00  0.00           C
ATOM   3563  CE1 PHE Z 127      58.187  74.691  43.428  1.00  0.00           C
ATOM   3564  HE1 PHE Z 127      58.563  74.950  44.408  1.00  0.00           H
ATOM   3565  CE2 PHE Z 127      56.325  74.299  41.926  1.00  0.00           C
ATOM   3566  HE2 PHE Z 127      55.259  74.269  41.754  1.00  0.00           H
ATOM   3567  CZ  PHE Z 127      56.810  74.599  43.204  1.00  0.00           C
ATOM   3568  HZ  PHE Z 127      56.115  74.798  44.007  1.00  0.00           H
ATOM   3569  HN  PHE Z 127      61.131  73.772  38.118  1.00  0.00           H
ATOM   3570  N   HIE Z 128      60.864  76.793  39.642  1.00  0.00           N
ATOM   3571  CA  HIE Z 128      61.157  78.171  40.016  1.00  0.00           C
ATOM   3572  C   HIE Z 128      60.982  79.161  38.860  1.00  0.00           C
ATOM   3573  O   HIE Z 128      60.427  80.245  39.016  1.00  0.00           O
ATOM   3574  HA  HIE Z 128      60.454  78.459  40.786  1.00  0.00           H
ATOM   3575  CB  HIE Z 128      62.582  78.322  40.610  1.00  0.00           C
ATOM   3576  1HB HIE Z 128      63.339  78.125  39.825  1.00  0.00           H
ATOM   3577  2HB HIE Z 128      62.713  79.362  40.980  1.00  0.00           H
ATOM   3578  CG  HIE Z 128      62.894  77.414  41.772  1.00  0.00           C
ATOM   3579  ND1 HIE Z 128      61.959  77.204  42.766  1.00  0.00           N
ATOM   3580  HD2 HIE Z 128      65.007  76.804  41.575  1.00  0.00           H
ATOM   3581  CD2 HIE Z 128      64.061  76.793  42.096  1.00  0.00           C
ATOM   3582  HE1 HIE Z 128      62.129  76.156  44.622  1.00  0.00           H
ATOM   3583  CE1 HIE Z 128      62.567  76.461  43.668  1.00  0.00           C
ATOM   3584  HE2 HIE Z 128      64.532  75.732  43.891  1.00  0.00           H
ATOM   3585  NE2 HIE Z 128      63.844  76.178  43.311  1.00  0.00           N
ATOM   3586  HN  HIE Z 128      61.617  76.138  39.741  1.00  0.00           H
ATOM   3587  N   ASP Z 129      61.420  78.788  37.637  1.00  0.00           N
ATOM   3588  CA  ASP Z 129      61.332  79.578  36.419  1.00  0.00           C
ATOM   3589  C   ASP Z 129      59.895  79.965  36.051  1.00  0.00           C
ATOM   3590  O   ASP Z 129      59.624  81.126  35.740  1.00  0.00           O
ATOM   3591  HA  ASP Z 129      61.882  80.497  36.576  1.00  0.00           H
ATOM   3592  CB  ASP Z 129      62.011  78.740  35.296  1.00  0.00           C
ATOM   3593  1HB ASP Z 129      63.054  78.520  35.607  1.00  0.00           H
ATOM   3594  2HB ASP Z 129      61.475  77.776  35.189  1.00  0.00           H
ATOM   3595  CG  ASP Z 129      62.087  79.394  33.935  1.00  0.00           C
ATOM   3596  OD1 ASP Z 129      61.452  78.865  32.987  1.00  0.00           O
ATOM   3597  OD2 ASP Z 129      62.856  80.372  33.760  1.00  0.00           O
ATOM   3598  HN  ASP Z 129      61.907  77.916  37.541  1.00  0.00           H
ATOM   3599  N   ASN Z 130      58.935  79.019  36.146  1.00  0.00           N
ATOM   3600  CA  ASN Z 130      57.534  79.301  35.880  1.00  0.00           C
ATOM   3601  C   ASN Z 130      56.665  78.152  36.392  1.00  0.00           C
ATOM   3602  O   ASN Z 130      56.508  77.123  35.728  1.00  0.00           O
ATOM   3603  HA  ASN Z 130      57.267  80.188  36.442  1.00  0.00           H
ATOM   3604  CB  ASN Z 130      57.280  79.531  34.351  1.00  0.00           C
ATOM   3605  1HB ASN Z 130      58.035  80.246  33.963  1.00  0.00           H
ATOM   3606  2HB ASN Z 130      57.413  78.583  33.794  1.00  0.00           H
ATOM   3607  CG  ASN Z 130      55.888  80.090  34.056  1.00  0.00           C
ATOM   3608  OD1 ASN Z 130      54.914  79.348  33.886  1.00  0.00           O
ATOM   3609  ND2 ASN Z 130      55.772  81.431  33.963  1.00  0.00           N
ATOM   3610 1HD2 ASN Z 130      56.598  81.999  33.888  1.00  0.00           H
ATOM   3611 2HD2 ASN Z 130      54.885  81.828  33.747  1.00  0.00           H
ATOM   3612  HN  ASN Z 130      59.191  78.097  36.438  1.00  0.00           H
ATOM   3613  N   GLU Z 131      56.042  78.324  37.581  1.00  0.00           N
ATOM   3614  CA  GLU Z 131      55.184  77.329  38.218  1.00  0.00           C
ATOM   3615  C   GLU Z 131      53.995  76.896  37.369  1.00  0.00           C
ATOM   3616  O   GLU Z 131      53.720  75.704  37.226  1.00  0.00           O
ATOM   3617  HA  GLU Z 131      55.780  76.444  38.396  1.00  0.00           H
ATOM   3618  CB  GLU Z 131      54.652  77.845  39.585  1.00  0.00           C
ATOM   3619  1HB GLU Z 131      55.522  77.962  40.270  1.00  0.00           H
ATOM   3620  2HB GLU Z 131      54.197  78.852  39.456  1.00  0.00           H
ATOM   3621  CG  GLU Z 131      53.606  76.911  40.255  1.00  0.00           C
ATOM   3622  1HG GLU Z 131      52.655  76.915  39.682  1.00  0.00           H
ATOM   3623  2HG GLU Z 131      54.000  75.875  40.292  1.00  0.00           H
ATOM   3624  CD  GLU Z 131      53.273  77.296  41.684  1.00  0.00           C
ATOM   3625  OE1 GLU Z 131      54.107  77.034  42.583  1.00  0.00           O
ATOM   3626  OE2 GLU Z 131      52.149  77.797  41.953  1.00  0.00           O
ATOM   3627  HN  GLU Z 131      56.280  79.122  38.143  1.00  0.00           H
ATOM   3628  N   GLU Z 132      53.297  77.858  36.733  1.00  0.00           N
ATOM   3629  CA  GLU Z 132      52.117  77.633  35.915  1.00  0.00           C
ATOM   3630  C   GLU Z 132      52.342  76.709  34.729  1.00  0.00           C
ATOM   3631  O   GLU Z 132      51.553  75.803  34.464  1.00  0.00           O
ATOM   3632  HA  GLU Z 132      51.369  77.153  36.533  1.00  0.00           H
ATOM   3633  CB  GLU Z 132      51.580  78.995  35.407  1.00  0.00           C
ATOM   3634  1HB GLU Z 132      52.434  79.677  35.209  1.00  0.00           H
ATOM   3635  2HB GLU Z 132      51.025  78.868  34.447  1.00  0.00           H
ATOM   3636  CG  GLU Z 132      50.600  79.663  36.399  1.00  0.00           C
ATOM   3637  1HG GLU Z 132      51.053  79.775  37.406  1.00  0.00           H
ATOM   3638  2HG GLU Z 132      50.297  80.663  36.027  1.00  0.00           H
ATOM   3639  CD  GLU Z 132      49.337  78.824  36.528  1.00  0.00           C
ATOM   3640  OE1 GLU Z 132      48.754  78.487  35.462  1.00  0.00           O
ATOM   3641  OE2 GLU Z 132      48.963  78.458  37.665  1.00  0.00           O
ATOM   3642  HN  GLU Z 132      53.532  78.811  36.898  1.00  0.00           H
ATOM   3643  N   THR Z 133      53.462  76.872  33.998  1.00  0.00           N
ATOM   3644  CA  THR Z 133      53.859  75.985  32.901  1.00  0.00           C
ATOM   3645  C   THR Z 133      54.091  74.568  33.391  1.00  0.00           C
ATOM   3646  O   THR Z 133      53.682  73.586  32.773  1.00  0.00           O
ATOM   3647  HA  THR Z 133      53.048  75.946  32.188  1.00  0.00           H
ATOM   3648  HB  THR Z 133      55.978  76.511  32.901  1.00  0.00           H
ATOM   3649  CB  THR Z 133      55.121  76.461  32.188  1.00  0.00           C
ATOM   3650  OG1 THR Z 133      54.908  77.753  31.637  1.00  0.00           O
ATOM   3651  HG1 THR Z 133      54.935  78.375  32.385  1.00  0.00           H
ATOM   3652  CG2 THR Z 133      55.492  75.554  31.005  1.00  0.00           C
ATOM   3653 1HG2 THR Z 133      55.805  74.551  31.357  1.00  0.00           H
ATOM   3654 2HG2 THR Z 133      54.633  75.445  30.310  1.00  0.00           H
ATOM   3655 3HG2 THR Z 133      56.344  75.993  30.444  1.00  0.00           H
ATOM   3656  HN  THR Z 133      54.069  77.640  34.219  1.00  0.00           H
ATOM   3657  N   PHE Z 134      54.736  74.438  34.561  1.00  0.00           N
ATOM   3658  CA  PHE Z 134      55.021  73.182  35.219  1.00  0.00           C
ATOM   3659  C   PHE Z 134      53.758  72.423  35.665  1.00  0.00           C
ATOM   3660  O   PHE Z 134      53.676  71.202  35.516  1.00  0.00           O
ATOM   3661  HA  PHE Z 134      55.515  72.556  34.489  1.00  0.00           H
ATOM   3662  CB  PHE Z 134      55.991  73.488  36.388  1.00  0.00           C
ATOM   3663  1HB PHE Z 134      56.625  74.361  36.118  1.00  0.00           H
ATOM   3664  2HB PHE Z 134      55.443  73.753  37.314  1.00  0.00           H
ATOM   3665  CG  PHE Z 134      56.936  72.358  36.662  1.00  0.00           C
ATOM   3666  HD1 PHE Z 134      58.220  72.792  34.989  1.00  0.00           H
ATOM   3667  CD1 PHE Z 134      58.057  72.148  35.841  1.00  0.00           C
ATOM   3668  HD2 PHE Z 134      55.906  71.718  38.434  1.00  0.00           H
ATOM   3669  CD2 PHE Z 134      56.754  71.548  37.789  1.00  0.00           C
ATOM   3670  CE1 PHE Z 134      58.985  71.142  36.150  1.00  0.00           C
ATOM   3671  HE1 PHE Z 134      59.856  70.997  35.529  1.00  0.00           H
ATOM   3672  CE2 PHE Z 134      57.688  70.559  38.111  1.00  0.00           C
ATOM   3673  HE2 PHE Z 134      57.559  69.983  39.015  1.00  0.00           H
ATOM   3674  CZ  PHE Z 134      58.803  70.352  37.290  1.00  0.00           C
ATOM   3675  HZ  PHE Z 134      59.534  69.603  37.556  1.00  0.00           H
ATOM   3676  HN  PHE Z 134      55.007  75.256  35.068  1.00  0.00           H
ATOM   3677  N   LEU Z 135      52.726  73.134  36.186  1.00  0.00           N
ATOM   3678  CA  LEU Z 135      51.404  72.579  36.482  1.00  0.00           C
ATOM   3679  C   LEU Z 135      50.663  72.083  35.246  1.00  0.00           C
ATOM   3680  O   LEU Z 135      50.151  70.964  35.198  1.00  0.00           O
ATOM   3681  HA  LEU Z 135      51.523  71.727  37.127  1.00  0.00           H
ATOM   3682  CB  LEU Z 135      50.487  73.625  37.171  1.00  0.00           C
ATOM   3683  1HB LEU Z 135      50.390  74.511  36.503  1.00  0.00           H
ATOM   3684  2HB LEU Z 135      49.463  73.202  37.297  1.00  0.00           H
ATOM   3685  HG  LEU Z 135      51.990  74.511  38.457  1.00  0.00           H
ATOM   3686  CG  LEU Z 135      50.949  74.133  38.551  1.00  0.00           C
ATOM   3687  CD1 LEU Z 135      50.083  75.323  38.982  1.00  0.00           C
ATOM   3688 1HD1 LEU Z 135      50.408  75.719  39.967  1.00  0.00           H
ATOM   3689 2HD1 LEU Z 135      50.138  76.150  38.242  1.00  0.00           H
ATOM   3690 3HD1 LEU Z 135      49.020  75.012  39.066  1.00  0.00           H
ATOM   3691  CD2 LEU Z 135      50.905  73.050  39.641  1.00  0.00           C
ATOM   3692 1HD2 LEU Z 135      49.866  72.674  39.760  1.00  0.00           H
ATOM   3693 2HD2 LEU Z 135      51.576  72.201  39.401  1.00  0.00           H
ATOM   3694 3HD2 LEU Z 135      51.217  73.480  40.618  1.00  0.00           H
ATOM   3695  HN  LEU Z 135      52.846  74.112  36.373  1.00  0.00           H
ATOM   3696  N   LYS Z 136      50.656  72.907  34.182  1.00  0.00           N
ATOM   3697  CA  LYS Z 136      49.941  72.696  32.934  1.00  0.00           C
ATOM   3698  C   LYS Z 136      50.361  71.397  32.238  1.00  0.00           C
ATOM   3699  O   LYS Z 136      49.557  70.608  31.746  1.00  0.00           O
ATOM   3700  HA  LYS Z 136      48.884  72.634  33.155  1.00  0.00           H
ATOM   3701  CB  LYS Z 136      50.239  73.949  32.062  1.00  0.00           C
ATOM   3702  1HB LYS Z 136      50.106  74.830  32.730  1.00  0.00           H
ATOM   3703  2HB LYS Z 136      51.305  73.934  31.748  1.00  0.00           H
ATOM   3704  CG  LYS Z 136      49.338  74.198  30.843  1.00  0.00           C
ATOM   3705  1HG LYS Z 136      49.370  73.306  30.178  1.00  0.00           H
ATOM   3706  2HG LYS Z 136      48.285  74.322  31.185  1.00  0.00           H
ATOM   3707  CD  LYS Z 136      49.764  75.448  30.031  1.00  0.00           C
ATOM   3708  1HD LYS Z 136      50.825  75.334  29.719  1.00  0.00           H
ATOM   3709  2HD LYS Z 136      49.137  75.469  29.112  1.00  0.00           H
ATOM   3710  CE  LYS Z 136      49.572  76.796  30.743  1.00  0.00           C
ATOM   3711  1HE LYS Z 136      48.504  76.923  31.010  1.00  0.00           H
ATOM   3712  2HE LYS Z 136      50.178  76.859  31.672  1.00  0.00           H
ATOM   3713  NZ  LYS Z 136      49.942  77.935  29.872  1.00  0.00           N
ATOM   3714  1HZ LYS Z 136      49.457  78.795  30.253  1.00  0.00           H
ATOM   3715  2HZ LYS Z 136      50.964  78.149  29.878  1.00  0.00           H
ATOM   3716  3HZ LYS Z 136      49.647  77.831  28.880  1.00  0.00           H
ATOM   3717  HN  LYS Z 136      51.092  73.802  34.277  1.00  0.00           H
ATOM   3718  N   CML Z 137      51.675  71.119  32.233  1.00  0.00           N
ATOM   3719  CA  CML Z 137      52.259  69.897  31.710  1.00  0.00           C
ATOM   3720  C   CML Z 137      51.914  68.627  32.475  1.00  0.00           C
ATOM   3721  O   CML Z 137      51.663  67.590  31.866  1.00  0.00           O
ATOM   3722  HA  CML Z 137      51.873  69.751  30.711  1.00  0.00           H
ATOM   3723  CB  CML Z 137      53.788  70.071  31.620  1.00  0.00           C
ATOM   3724  1HB CML Z 137      54.172  70.366  32.623  1.00  0.00           H
ATOM   3725  2HB CML Z 137      54.274  69.114  31.322  1.00  0.00           H
ATOM   3726  CG  CML Z 137      54.139  71.155  30.595  1.00  0.00           C
ATOM   3727  1HG CML Z 137      53.958  70.777  29.565  1.00  0.00           H
ATOM   3728  2HG CML Z 137      53.460  72.027  30.744  1.00  0.00           H
ATOM   3729  CD  CML Z 137      55.555  71.712  30.717  1.00  0.00           C
ATOM   3730  1HD CML Z 137      55.584  72.641  30.095  1.00  0.00           H
ATOM   3731  2HD CML Z 137      55.733  72.011  31.775  1.00  0.00           H
ATOM   3732  CE  CML Z 137      56.635  70.761  30.225  1.00  0.00           C
ATOM   3733  1HE CML Z 137      56.709  69.855  30.866  1.00  0.00           H
ATOM   3734  2HE CML Z 137      56.429  70.455  29.174  1.00  0.00           H
ATOM   3735  NZ  CML Z 137      57.884  71.486  30.272  1.00  0.00           N
ATOM   3736  1HZ CML Z 137      58.233  71.626  31.243  1.00  0.00           H
ATOM   3737  2HZ CML Z 137      57.787  72.454  29.852  1.00  0.00           H
ATOM   3738  HN  CML Z 137      52.306  71.788  32.626  1.00  0.00           H
ATOM   3739  C0  CML Z 137      58.901  70.756  29.487  1.00  0.00           C
ATOM   3740  H01 CML Z 137      58.662  70.830  28.409  1.00  0.00           H
ATOM   3741  H02 CML Z 137      58.908  69.692  29.800  1.00  0.00           H
ATOM   3742  C1  CML Z 137      60.309  71.286  29.737  1.00  0.00           C
ATOM   3743  O11 CML Z 137      61.246  70.860  29.021  1.00  0.00           O
ATOM   3744  O12 CML Z 137      60.502  71.910  30.824  1.00  0.00           O
ATOM   3745  N   TYR Z 138      51.892  68.669  33.823  1.00  0.00           N
ATOM   3746  CA  TYR Z 138      51.561  67.532  34.672  1.00  0.00           C
ATOM   3747  C   TYR Z 138      50.123  67.052  34.485  1.00  0.00           C
ATOM   3748  O   TYR Z 138      49.863  65.859  34.326  1.00  0.00           O
ATOM   3749  HA  TYR Z 138      52.205  66.703  34.406  1.00  0.00           H
ATOM   3750  CB  TYR Z 138      51.825  67.945  36.142  1.00  0.00           C
ATOM   3751  1HB TYR Z 138      52.897  68.210  36.264  1.00  0.00           H
ATOM   3752  2HB TYR Z 138      51.227  68.849  36.391  1.00  0.00           H
ATOM   3753  CG  TYR Z 138      51.506  66.878  37.153  1.00  0.00           C
ATOM   3754  HD1 TYR Z 138      53.327  65.761  36.861  1.00  0.00           H
ATOM   3755  CD1 TYR Z 138      52.404  65.831  37.417  1.00  0.00           C
ATOM   3756  HD2 TYR Z 138      49.607  67.748  37.682  1.00  0.00           H
ATOM   3757  CD2 TYR Z 138      50.309  66.951  37.884  1.00  0.00           C
ATOM   3758  CE1 TYR Z 138      52.125  64.902  38.431  1.00  0.00           C
ATOM   3759  HE1 TYR Z 138      52.841  64.126  38.654  1.00  0.00           H
ATOM   3760  HE2 TYR Z 138      49.130  66.138  39.479  1.00  0.00           H
ATOM   3761  CE2 TYR Z 138      50.042  66.041  38.912  1.00  0.00           C
ATOM   3762  CZ  TYR Z 138      50.959  65.028  39.195  1.00  0.00           C
ATOM   3763  OH  TYR Z 138      50.698  64.151  40.264  1.00  0.00           O
ATOM   3764  HH  TYR Z 138      50.081  64.613  40.845  1.00  0.00           H
ATOM   3765  HN  TYR Z 138      52.047  69.533  34.298  1.00  0.00           H
ATOM   3766  N   LEU Z 139      49.160  67.996  34.430  1.00  0.00           N
ATOM   3767  CA  LEU Z 139      47.760  67.707  34.169  1.00  0.00           C
ATOM   3768  C   LEU Z 139      47.558  67.042  32.816  1.00  0.00           C
ATOM   3769  O   LEU Z 139      46.834  66.056  32.683  1.00  0.00           O
ATOM   3770  HA  LEU Z 139      47.404  67.015  34.919  1.00  0.00           H
ATOM   3771  CB  LEU Z 139      46.936  69.018  34.207  1.00  0.00           C
ATOM   3772  1HB LEU Z 139      47.377  69.734  33.477  1.00  0.00           H
ATOM   3773  2HB LEU Z 139      45.887  68.817  33.895  1.00  0.00           H
ATOM   3774  HG  LEU Z 139      47.933  69.809  35.977  1.00  0.00           H
ATOM   3775  CG  LEU Z 139      46.892  69.710  35.586  1.00  0.00           C
ATOM   3776  CD1 LEU Z 139      46.318  71.127  35.449  1.00  0.00           C
ATOM   3777 1HD1 LEU Z 139      46.957  71.731  34.771  1.00  0.00           H
ATOM   3778 2HD1 LEU Z 139      45.284  71.092  35.044  1.00  0.00           H
ATOM   3779 3HD1 LEU Z 139      46.295  71.632  36.438  1.00  0.00           H
ATOM   3780  CD2 LEU Z 139      46.071  68.913  36.607  1.00  0.00           C
ATOM   3781 1HD2 LEU Z 139      45.999  69.470  37.563  1.00  0.00           H
ATOM   3782 2HD2 LEU Z 139      45.040  68.751  36.229  1.00  0.00           H
ATOM   3783 3HD2 LEU Z 139      46.535  67.926  36.815  1.00  0.00           H
ATOM   3784  HN  LEU Z 139      49.393  68.955  34.599  1.00  0.00           H
ATOM   3785  N   TYR Z 140      48.257  67.546  31.781  1.00  0.00           N
ATOM   3786  CA  TYR Z 140      48.291  66.947  30.462  1.00  0.00           C
ATOM   3787  C   TYR Z 140      48.908  65.554  30.420  1.00  0.00           C
ATOM   3788  O   TYR Z 140      48.387  64.644  29.778  1.00  0.00           O
ATOM   3789  HA  TYR Z 140      47.275  66.803  30.144  1.00  0.00           H
ATOM   3790  CB  TYR Z 140      49.020  67.911  29.485  1.00  0.00           C
ATOM   3791  1HB TYR Z 140      48.473  68.877  29.440  1.00  0.00           H
ATOM   3792  2HB TYR Z 140      50.055  68.105  29.836  1.00  0.00           H
ATOM   3793  CG  TYR Z 140      49.060  67.333  28.101  1.00  0.00           C
ATOM   3794  HD1 TYR Z 140      46.913  67.202  27.940  1.00  0.00           H
ATOM   3795  CD1 TYR Z 140      47.859  66.985  27.464  1.00  0.00           C
ATOM   3796  HD2 TYR Z 140      51.211  67.269  27.981  1.00  0.00           H
ATOM   3797  CD2 TYR Z 140      50.285  67.023  27.485  1.00  0.00           C
ATOM   3798  CE1 TYR Z 140      47.877  66.321  26.234  1.00  0.00           C
ATOM   3799  HE1 TYR Z 140      46.949  66.063  25.744  1.00  0.00           H
ATOM   3800  HE2 TYR Z 140      51.237  66.193  25.730  1.00  0.00           H
ATOM   3801  CE2 TYR Z 140      50.304  66.392  26.233  1.00  0.00           C
ATOM   3802  CZ  TYR Z 140      49.099  66.039  25.619  1.00  0.00           C
ATOM   3803  OH  TYR Z 140      49.103  65.508  24.325  1.00  0.00           O
ATOM   3804  HH  TYR Z 140      48.622  66.154  23.769  1.00  0.00           H
ATOM   3805  HN  TYR Z 140      48.802  68.373  31.912  1.00  0.00           H
ATOM   3806  N   GLU Z 141      50.039  65.348  31.107  1.00  0.00           N
ATOM   3807  CA  GLU Z 141      50.748  64.089  31.133  1.00  0.00           C
ATOM   3808  C   GLU Z 141      49.931  62.941  31.694  1.00  0.00           C
ATOM   3809  O   GLU Z 141      49.855  61.862  31.105  1.00  0.00           O
ATOM   3810  HA  GLU Z 141      51.014  63.815  30.123  1.00  0.00           H
ATOM   3811  CB  GLU Z 141      52.013  64.304  31.981  1.00  0.00           C
ATOM   3812  1HB GLU Z 141      52.640  65.064  31.461  1.00  0.00           H
ATOM   3813  2HB GLU Z 141      51.722  64.749  32.961  1.00  0.00           H
ATOM   3814  CG  GLU Z 141      52.841  63.037  32.252  1.00  0.00           C
ATOM   3815  1HG GLU Z 141      52.312  62.371  32.966  1.00  0.00           H
ATOM   3816  2HG GLU Z 141      53.033  62.473  31.318  1.00  0.00           H
ATOM   3817  CD  GLU Z 141      54.156  63.443  32.855  1.00  0.00           C
ATOM   3818  OE1 GLU Z 141      55.072  63.842  32.088  1.00  0.00           O
ATOM   3819  OE2 GLU Z 141      54.326  63.356  34.095  1.00  0.00           O
ATOM   3820  HN  GLU Z 141      50.454  66.106  31.619  1.00  0.00           H
ATOM   3821  N   ILE Z 142      49.246  63.179  32.827  1.00  0.00           N
ATOM   3822  CA  ILE Z 142      48.326  62.219  33.405  1.00  0.00           C
ATOM   3823  C   ILE Z 142      47.095  62.020  32.538  1.00  0.00           C
ATOM   3824  O   ILE Z 142      46.719  60.888  32.257  1.00  0.00           O
ATOM   3825  HA  ILE Z 142      48.822  61.258  33.444  1.00  0.00           H
ATOM   3826  HB  ILE Z 142      47.569  63.654  34.825  1.00  0.00           H
ATOM   3827  CB  ILE Z 142      47.963  62.612  34.831  1.00  0.00           C
ATOM   3828  CG1 ILE Z 142      49.247  62.577  35.694  1.00  0.00           C
ATOM   3829 1HG1 ILE Z 142      49.604  61.525  35.758  1.00  0.00           H
ATOM   3830 2HG1 ILE Z 142      50.052  63.173  35.205  1.00  0.00           H
ATOM   3831  CG2 ILE Z 142      46.884  61.665  35.410  1.00  0.00           C
ATOM   3832 1HG2 ILE Z 142      45.934  61.718  34.838  1.00  0.00           H
ATOM   3833 2HG2 ILE Z 142      47.247  60.618  35.407  1.00  0.00           H
ATOM   3834 3HG2 ILE Z 142      46.646  61.937  36.457  1.00  0.00           H
ATOM   3835  CD  ILE Z 142      49.057  63.137  37.104  1.00  0.00           C
ATOM   3836  1HD ILE Z 142      50.007  63.054  37.673  1.00  0.00           H
ATOM   3837  2HD ILE Z 142      48.768  64.209  37.057  1.00  0.00           H
ATOM   3838  3HD ILE Z 142      48.279  62.580  37.662  1.00  0.00           H
ATOM   3839  HN  ILE Z 142      49.343  64.058  33.298  1.00  0.00           H
ATOM   3840  N   ALA Z 143      46.461  63.097  32.029  1.00  0.00           N
ATOM   3841  CA  ALA Z 143      45.281  62.979  31.190  1.00  0.00           C
ATOM   3842  C   ALA Z 143      45.515  62.247  29.869  1.00  0.00           C
ATOM   3843  O   ALA Z 143      44.726  61.394  29.469  1.00  0.00           O
ATOM   3844  HA  ALA Z 143      44.551  62.390  31.731  1.00  0.00           H
ATOM   3845  CB  ALA Z 143      44.688  64.375  30.925  1.00  0.00           C
ATOM   3846  1HB ALA Z 143      43.743  64.301  30.347  1.00  0.00           H
ATOM   3847  2HB ALA Z 143      44.471  64.882  31.888  1.00  0.00           H
ATOM   3848  3HB ALA Z 143      45.408  65.008  30.360  1.00  0.00           H
ATOM   3849  HN  ALA Z 143      46.765  64.028  32.236  1.00  0.00           H
ATOM   3850  N   ARG Z 144      46.634  62.523  29.163  1.00  0.00           N
ATOM   3851  CA  ARG Z 144      46.954  61.842  27.919  1.00  0.00           C
ATOM   3852  C   ARG Z 144      47.242  60.353  28.074  1.00  0.00           C
ATOM   3853  O   ARG Z 144      46.905  59.563  27.197  1.00  0.00           O
ATOM   3854  HA  ARG Z 144      46.057  61.901  27.313  1.00  0.00           H
ATOM   3855  CB  ARG Z 144      48.074  62.553  27.105  1.00  0.00           C
ATOM   3856  1HB ARG Z 144      47.893  62.324  26.031  1.00  0.00           H
ATOM   3857  2HB ARG Z 144      47.949  63.650  27.235  1.00  0.00           H
ATOM   3858  CG  ARG Z 144      49.525  62.153  27.457  1.00  0.00           C
ATOM   3859  1HG ARG Z 144      49.665  62.272  28.555  1.00  0.00           H
ATOM   3860  2HG ARG Z 144      49.674  61.077  27.212  1.00  0.00           H
ATOM   3861  CD  ARG Z 144      50.632  62.949  26.752  1.00  0.00           C
ATOM   3862  1HD ARG Z 144      50.611  64.007  27.090  1.00  0.00           H
ATOM   3863  2HD ARG Z 144      51.625  62.504  26.977  1.00  0.00           H
ATOM   3864  NE  ARG Z 144      50.374  62.877  25.282  1.00  0.00           N
ATOM   3865  HE  ARG Z 144      49.432  62.803  24.961  1.00  0.00           H
ATOM   3866  CZ  ARG Z 144      51.228  63.242  24.315  1.00  0.00           C
ATOM   3867  NH1 ARG Z 144      52.483  63.599  24.559  1.00  0.00           N
ATOM   3868 1HH1 ARG Z 144      52.775  63.653  25.500  1.00  0.00           H
ATOM   3869 2HH1 ARG Z 144      52.997  64.032  23.818  1.00  0.00           H
ATOM   3870  NH2 ARG Z 144      50.767  63.255  23.069  1.00  0.00           N
ATOM   3871 1HH2 ARG Z 144      49.787  63.094  22.940  1.00  0.00           H
ATOM   3872 2HH2 ARG Z 144      51.378  63.383  22.276  1.00  0.00           H
ATOM   3873  HN  ARG Z 144      47.270  63.235  29.478  1.00  0.00           H
ATOM   3874  N   ARG Z 145      47.871  59.914  29.190  1.00  0.00           N
ATOM   3875  CA  ARG Z 145      48.186  58.509  29.404  1.00  0.00           C
ATOM   3876  C   ARG Z 145      47.157  57.813  30.298  1.00  0.00           C
ATOM   3877  O   ARG Z 145      47.301  56.640  30.625  1.00  0.00           O
ATOM   3878  HA  ARG Z 145      48.150  57.982  28.460  1.00  0.00           H
ATOM   3879  CB  ARG Z 145      49.625  58.313  29.963  1.00  0.00           C
ATOM   3880  1HB ARG Z 145      49.710  58.806  30.957  1.00  0.00           H
ATOM   3881  2HB ARG Z 145      49.792  57.221  30.111  1.00  0.00           H
ATOM   3882  CG  ARG Z 145      50.739  58.843  29.027  1.00  0.00           C
ATOM   3883  1HG ARG Z 145      50.464  58.600  27.977  1.00  0.00           H
ATOM   3884  2HG ARG Z 145      50.774  59.951  29.128  1.00  0.00           H
ATOM   3885  CD  ARG Z 145      52.136  58.253  29.298  1.00  0.00           C
ATOM   3886  1HD ARG Z 145      52.419  58.410  30.364  1.00  0.00           H
ATOM   3887  2HD ARG Z 145      52.138  57.163  29.081  1.00  0.00           H
ATOM   3888  NE  ARG Z 145      53.117  58.996  28.426  1.00  0.00           N
ATOM   3889  HE  ARG Z 145      53.109  60.007  28.479  1.00  0.00           H
ATOM   3890  CZ  ARG Z 145      54.149  58.465  27.749  1.00  0.00           C
ATOM   3891  NH1 ARG Z 145      54.362  57.158  27.649  1.00  0.00           N
ATOM   3892 1HH1 ARG Z 145      53.702  56.489  28.012  1.00  0.00           H
ATOM   3893 2HH1 ARG Z 145      55.159  56.785  27.176  1.00  0.00           H
ATOM   3894  NH2 ARG Z 145      55.012  59.277  27.139  1.00  0.00           N
ATOM   3895 1HH2 ARG Z 145      54.970  60.271  27.272  1.00  0.00           H
ATOM   3896 2HH2 ARG Z 145      55.728  58.896  26.552  1.00  0.00           H
ATOM   3897  HN  ARG Z 145      48.147  60.558  29.903  1.00  0.00           H
ATOM   3898  N   HIE Z 146      46.064  58.503  30.674  1.00  0.00           N
ATOM   3899  CA  HIE Z 146      44.957  57.933  31.426  1.00  0.00           C
ATOM   3900  C   HIE Z 146      43.653  58.580  30.977  1.00  0.00           C
ATOM   3901  O   HIE Z 146      43.183  59.509  31.640  1.00  0.00           O
ATOM   3902  HA  HIE Z 146      44.901  56.867  31.264  1.00  0.00           H
ATOM   3903  CB  HIE Z 146      45.067  58.185  32.946  1.00  0.00           C
ATOM   3904  1HB HIE Z 146      45.235  59.262  33.141  1.00  0.00           H
ATOM   3905  2HB HIE Z 146      44.120  57.895  33.450  1.00  0.00           H
ATOM   3906  CG  HIE Z 146      46.150  57.421  33.628  1.00  0.00           C
ATOM   3907  ND1 HIE Z 146      45.980  56.065  33.833  1.00  0.00           N
ATOM   3908  HD2 HIE Z 146      47.697  58.846  34.304  1.00  0.00           H
ATOM   3909  CD2 HIE Z 146      47.274  57.854  34.252  1.00  0.00           C
ATOM   3910  HE1 HIE Z 146      47.178  54.680  34.939  1.00  0.00           H
ATOM   3911  CE1 HIE Z 146      47.005  55.698  34.579  1.00  0.00           C
ATOM   3912  HE2 HIE Z 146      48.617  56.756  35.469  1.00  0.00           H
ATOM   3913  NE2 HIE Z 146      47.812  56.747  34.870  1.00  0.00           N
ATOM   3914  HN  HIE Z 146      45.995  59.477  30.456  1.00  0.00           H
ATOM   3915  N   PRO Z 147      43.012  58.155  29.889  1.00  0.00           N
ATOM   3916  CA  PRO Z 147      41.990  58.948  29.201  1.00  0.00           C
ATOM   3917  C   PRO Z 147      40.676  59.052  29.954  1.00  0.00           C
ATOM   3918  O   PRO Z 147      39.804  59.802  29.527  1.00  0.00           O
ATOM   3919  HA  PRO Z 147      42.357  59.959  29.074  1.00  0.00           H
ATOM   3920  CB  PRO Z 147      41.801  58.213  27.864  1.00  0.00           C
ATOM   3921  1HB PRO Z 147      40.770  58.280  27.459  1.00  0.00           H
ATOM   3922  2HB PRO Z 147      42.494  58.662  27.117  1.00  0.00           H
ATOM   3923  CG  PRO Z 147      42.246  56.777  28.135  1.00  0.00           C
ATOM   3924  1HG PRO Z 147      41.423  56.205  28.613  1.00  0.00           H
ATOM   3925  2HG PRO Z 147      42.559  56.256  27.210  1.00  0.00           H
ATOM   3926  CD  PRO Z 147      43.393  56.966  29.122  1.00  0.00           C
ATOM   3927  1HD PRO Z 147      43.509  56.072  29.775  1.00  0.00           H
ATOM   3928  2HD PRO Z 147      44.341  57.172  28.576  1.00  0.00           H
ATOM   3929  N   TYR Z 148      40.491  58.312  31.060  1.00  0.00           N
ATOM   3930  CA  TYR Z 148      39.286  58.368  31.864  1.00  0.00           C
ATOM   3931  C   TYR Z 148      39.597  58.876  33.264  1.00  0.00           C
ATOM   3932  O   TYR Z 148      38.804  58.668  34.181  1.00  0.00           O
ATOM   3933  HA  TYR Z 148      38.569  59.063  31.444  1.00  0.00           H
ATOM   3934  CB  TYR Z 148      38.639  56.960  31.995  1.00  0.00           C
ATOM   3935  1HB TYR Z 148      39.412  56.210  32.266  1.00  0.00           H
ATOM   3936  2HB TYR Z 148      37.853  56.953  32.782  1.00  0.00           H
ATOM   3937  CG  TYR Z 148      37.972  56.535  30.715  1.00  0.00           C
ATOM   3938  HD1 TYR Z 148      39.745  55.685  29.837  1.00  0.00           H
ATOM   3939  CD1 TYR Z 148      38.690  55.876  29.705  1.00  0.00           C
ATOM   3940  HD2 TYR Z 148      36.027  57.261  31.301  1.00  0.00           H
ATOM   3941  CD2 TYR Z 148      36.596  56.753  30.536  1.00  0.00           C
ATOM   3942  CE1 TYR Z 148      38.047  55.439  28.537  1.00  0.00           C
ATOM   3943  HE1 TYR Z 148      38.605  54.931  27.762  1.00  0.00           H
ATOM   3944  HE2 TYR Z 148      34.884  56.460  29.264  1.00  0.00           H
ATOM   3945  CE2 TYR Z 148      35.947  56.302  29.378  1.00  0.00           C
ATOM   3946  CZ  TYR Z 148      36.673  55.645  28.378  1.00  0.00           C
ATOM   3947  OH  TYR Z 148      36.018  55.199  27.213  1.00  0.00           O
ATOM   3948  HH  TYR Z 148      35.209  55.731  27.126  1.00  0.00           H
ATOM   3949  HN  TYR Z 148      41.206  57.685  31.353  1.00  0.00           H
ATOM   3950  N   PHE Z 149      40.765  59.518  33.513  1.00  0.00           N
ATOM   3951  CA  PHE Z 149      41.127  59.987  34.851  1.00  0.00           C
ATOM   3952  C   PHE Z 149      40.099  60.972  35.428  1.00  0.00           C
ATOM   3953  O   PHE Z 149      39.607  61.862  34.738  1.00  0.00           O
ATOM   3954  HA  PHE Z 149      41.126  59.109  35.485  1.00  0.00           H
ATOM   3955  CB  PHE Z 149      42.559  60.611  34.874  1.00  0.00           C
ATOM   3956  1HB PHE Z 149      43.210  60.031  34.187  1.00  0.00           H
ATOM   3957  2HB PHE Z 149      42.545  61.662  34.518  1.00  0.00           H
ATOM   3958  CG  PHE Z 149      43.192  60.562  36.250  1.00  0.00           C
ATOM   3959  HD1 PHE Z 149      42.099  62.243  37.028  1.00  0.00           H
ATOM   3960  CD1 PHE Z 149      42.823  61.475  37.252  1.00  0.00           C
ATOM   3961  HD2 PHE Z 149      44.469  58.885  35.802  1.00  0.00           H
ATOM   3962  CD2 PHE Z 149      44.155  59.586  36.560  1.00  0.00           C
ATOM   3963  CE1 PHE Z 149      43.343  61.378  38.549  1.00  0.00           C
ATOM   3964  HE1 PHE Z 149      43.015  62.068  39.313  1.00  0.00           H
ATOM   3965  CE2 PHE Z 149      44.701  59.498  37.848  1.00  0.00           C
ATOM   3966  HE2 PHE Z 149      45.439  58.741  38.069  1.00  0.00           H
ATOM   3967  CZ  PHE Z 149      44.272  60.377  38.851  1.00  0.00           C
ATOM   3968  HZ  PHE Z 149      44.659  60.281  39.856  1.00  0.00           H
ATOM   3969  HN  PHE Z 149      41.430  59.669  32.779  1.00  0.00           H
ATOM   3970  N   TYR Z 150      39.730  60.816  36.717  1.00  0.00           N
ATOM   3971  CA  TYR Z 150      38.740  61.642  37.392  1.00  0.00           C
ATOM   3972  C   TYR Z 150      39.196  63.102  37.513  1.00  0.00           C
ATOM   3973  O   TYR Z 150      40.136  63.428  38.237  1.00  0.00           O
ATOM   3974  HA  TYR Z 150      37.857  61.628  36.773  1.00  0.00           H
ATOM   3975  CB  TYR Z 150      38.443  61.005  38.783  1.00  0.00           C
ATOM   3976  1HB TYR Z 150      38.628  59.913  38.723  1.00  0.00           H
ATOM   3977  2HB TYR Z 150      39.141  61.399  39.551  1.00  0.00           H
ATOM   3978  CG  TYR Z 150      37.024  61.130  39.287  1.00  0.00           C
ATOM   3979  HD1 TYR Z 150      37.673  61.283  41.326  1.00  0.00           H
ATOM   3980  CD1 TYR Z 150      36.822  61.245  40.671  1.00  0.00           C
ATOM   3981  HD2 TYR Z 150      36.003  60.799  37.405  1.00  0.00           H
ATOM   3982  CD2 TYR Z 150      35.894  60.970  38.464  1.00  0.00           C
ATOM   3983  CE1 TYR Z 150      35.538  61.273  41.225  1.00  0.00           C
ATOM   3984  HE1 TYR Z 150      35.405  61.351  42.295  1.00  0.00           H
ATOM   3985  HE2 TYR Z 150      33.742  60.781  38.395  1.00  0.00           H
ATOM   3986  CE2 TYR Z 150      34.603  60.954  39.022  1.00  0.00           C
ATOM   3987  CZ  TYR Z 150      34.429  61.124  40.399  1.00  0.00           C
ATOM   3988  OH  TYR Z 150      33.149  61.041  40.975  1.00  0.00           O
ATOM   3989  HH  TYR Z 150      32.657  60.403  40.431  1.00  0.00           H
ATOM   3990  HN  TYR Z 150      40.141  60.094  37.263  1.00  0.00           H
ATOM   3991  N   ALA Z 151      38.586  64.026  36.745  1.00  0.00           N
ATOM   3992  CA  ALA Z 151      39.132  65.362  36.570  1.00  0.00           C
ATOM   3993  C   ALA Z 151      39.219  66.275  37.802  1.00  0.00           C
ATOM   3994  O   ALA Z 151      40.282  66.875  37.979  1.00  0.00           O
ATOM   3995  HA  ALA Z 151      40.163  65.219  36.270  1.00  0.00           H
ATOM   3996  CB  ALA Z 151      38.458  66.060  35.380  1.00  0.00           C
ATOM   3997  1HB ALA Z 151      38.959  67.024  35.148  1.00  0.00           H
ATOM   3998  2HB ALA Z 151      38.535  65.404  34.485  1.00  0.00           H
ATOM   3999  3HB ALA Z 151      37.383  66.252  35.561  1.00  0.00           H
ATOM   4000  HN  ALA Z 151      37.841  63.754  36.127  1.00  0.00           H
ATOM   4001  N   PRO Z 152      38.254  66.427  38.709  1.00  0.00           N
ATOM   4002  CA  PRO Z 152      38.449  67.234  39.915  1.00  0.00           C
ATOM   4003  C   PRO Z 152      39.450  66.625  40.897  1.00  0.00           C
ATOM   4004  O   PRO Z 152      40.045  67.366  41.681  1.00  0.00           O
ATOM   4005  HA  PRO Z 152      38.853  68.188  39.606  1.00  0.00           H
ATOM   4006  CB  PRO Z 152      37.034  67.400  40.498  1.00  0.00           C
ATOM   4007  1HB PRO Z 152      36.822  66.614  41.251  1.00  0.00           H
ATOM   4008  2HB PRO Z 152      36.898  68.400  40.961  1.00  0.00           H
ATOM   4009  CG  PRO Z 152      36.103  67.205  39.298  1.00  0.00           C
ATOM   4010  1HG PRO Z 152      35.082  66.884  39.589  1.00  0.00           H
ATOM   4011  2HG PRO Z 152      36.040  68.154  38.718  1.00  0.00           H
ATOM   4012  CD  PRO Z 152      36.835  66.153  38.470  1.00  0.00           C
ATOM   4013  1HD PRO Z 152      36.602  65.130  38.840  1.00  0.00           H
ATOM   4014  2HD PRO Z 152      36.547  66.235  37.402  1.00  0.00           H
ATOM   4015  N   GLU Z 153      39.658  65.288  40.901  1.00  0.00           N
ATOM   4016  CA  GLU Z 153      40.791  64.645  41.563  1.00  0.00           C
ATOM   4017  C   GLU Z 153      42.112  65.041  40.939  1.00  0.00           C
ATOM   4018  O   GLU Z 153      43.080  65.320  41.636  1.00  0.00           O
ATOM   4019  HA  GLU Z 153      40.824  64.971  42.594  1.00  0.00           H
ATOM   4020  CB  GLU Z 153      40.743  63.096  41.515  1.00  0.00           C
ATOM   4021  1HB GLU Z 153      40.471  62.777  40.490  1.00  0.00           H
ATOM   4022  2HB GLU Z 153      41.750  62.668  41.735  1.00  0.00           H
ATOM   4023  CG  GLU Z 153      39.766  62.456  42.517  1.00  0.00           C
ATOM   4024  1HG GLU Z 153      38.768  62.927  42.445  1.00  0.00           H
ATOM   4025  2HG GLU Z 153      39.663  61.373  42.288  1.00  0.00           H
ATOM   4026  CD  GLU Z 153      40.269  62.557  43.942  1.00  0.00           C
ATOM   4027  OE1 GLU Z 153      41.297  61.900  44.245  1.00  0.00           O
ATOM   4028  OE2 GLU Z 153      39.610  63.256  44.754  1.00  0.00           O
ATOM   4029  HN  GLU Z 153      39.042  64.701  40.376  1.00  0.00           H
ATOM   4030  N   LEU Z 154      42.196  65.103  39.597  1.00  0.00           N
ATOM   4031  CA  LEU Z 154      43.401  65.483  38.876  1.00  0.00           C
ATOM   4032  C   LEU Z 154      43.886  66.887  39.233  1.00  0.00           C
ATOM   4033  O   LEU Z 154      45.078  67.123  39.431  1.00  0.00           O
ATOM   4034  HA  LEU Z 154      44.174  64.802  39.195  1.00  0.00           H
ATOM   4035  CB  LEU Z 154      43.180  65.303  37.355  1.00  0.00           C
ATOM   4036  1HB LEU Z 154      42.791  64.273  37.200  1.00  0.00           H
ATOM   4037  2HB LEU Z 154      42.387  66.000  37.010  1.00  0.00           H
ATOM   4038  HG  LEU Z 154      44.644  66.566  36.391  1.00  0.00           H
ATOM   4039  CG  LEU Z 154      44.417  65.477  36.450  1.00  0.00           C
ATOM   4040  CD1 LEU Z 154      45.669  64.762  36.978  1.00  0.00           C
ATOM   4041 1HD1 LEU Z 154      45.462  63.681  37.119  1.00  0.00           H
ATOM   4042 2HD1 LEU Z 154      46.500  64.875  36.251  1.00  0.00           H
ATOM   4043 3HD1 LEU Z 154      46.008  65.195  37.941  1.00  0.00           H
ATOM   4044  CD2 LEU Z 154      44.104  64.980  35.030  1.00  0.00           C
ATOM   4045 1HD2 LEU Z 154      43.204  65.489  34.628  1.00  0.00           H
ATOM   4046 2HD2 LEU Z 154      44.960  65.182  34.352  1.00  0.00           H
ATOM   4047 3HD2 LEU Z 154      43.915  63.885  35.039  1.00  0.00           H
ATOM   4048  HN  LEU Z 154      41.398  64.852  39.044  1.00  0.00           H
ATOM   4049  N   LEU Z 155      42.949  67.836  39.427  1.00  0.00           N
ATOM   4050  CA  LEU Z 155      43.236  69.139  40.005  1.00  0.00           C
ATOM   4051  C   LEU Z 155      43.808  69.082  41.425  1.00  0.00           C
ATOM   4052  O   LEU Z 155      44.732  69.816  41.771  1.00  0.00           O
ATOM   4053  HA  LEU Z 155      43.991  69.612  39.394  1.00  0.00           H
ATOM   4054  CB  LEU Z 155      41.970  70.027  40.037  1.00  0.00           C
ATOM   4055  1HB LEU Z 155      41.211  69.567  40.710  1.00  0.00           H
ATOM   4056  2HB LEU Z 155      42.235  71.020  40.466  1.00  0.00           H
ATOM   4057  HG  LEU Z 155      40.911  69.312  38.275  1.00  0.00           H
ATOM   4058  CG  LEU Z 155      41.301  70.280  38.671  1.00  0.00           C
ATOM   4059  CD1 LEU Z 155      40.109  71.227  38.860  1.00  0.00           C
ATOM   4060 1HD1 LEU Z 155      40.449  72.204  39.268  1.00  0.00           H
ATOM   4061 2HD1 LEU Z 155      39.597  71.413  37.895  1.00  0.00           H
ATOM   4062 3HD1 LEU Z 155      39.372  70.787  39.565  1.00  0.00           H
ATOM   4063  CD2 LEU Z 155      42.266  70.864  37.630  1.00  0.00           C
ATOM   4064 1HD2 LEU Z 155      41.719  71.073  36.685  1.00  0.00           H
ATOM   4065 2HD2 LEU Z 155      42.703  71.816  38.000  1.00  0.00           H
ATOM   4066 3HD2 LEU Z 155      43.089  70.156  37.399  1.00  0.00           H
ATOM   4067  HN  LEU Z 155      41.994  67.643  39.197  1.00  0.00           H
ATOM   4068  N   PHE Z 156      43.293  68.198  42.302  1.00  0.00           N
ATOM   4069  CA  PHE Z 156      43.869  67.963  43.617  1.00  0.00           C
ATOM   4070  C   PHE Z 156      45.243  67.279  43.575  1.00  0.00           C
ATOM   4071  O   PHE Z 156      46.160  67.636  44.310  1.00  0.00           O
ATOM   4072  HA  PHE Z 156      44.043  68.940  44.045  1.00  0.00           H
ATOM   4073  CB  PHE Z 156      42.861  67.200  44.517  1.00  0.00           C
ATOM   4074  1HB PHE Z 156      41.879  67.717  44.492  1.00  0.00           H
ATOM   4075  2HB PHE Z 156      42.721  66.165  44.132  1.00  0.00           H
ATOM   4076  CG  PHE Z 156      43.286  67.132  45.965  1.00  0.00           C
ATOM   4077  HD1 PHE Z 156      42.539  65.130  46.197  1.00  0.00           H
ATOM   4078  CD1 PHE Z 156      43.043  65.954  46.681  1.00  0.00           C
ATOM   4079  HD2 PHE Z 156      44.099  69.142  46.126  1.00  0.00           H
ATOM   4080  CD2 PHE Z 156      43.917  68.206  46.628  1.00  0.00           C
ATOM   4081  CE1 PHE Z 156      43.455  65.827  48.012  1.00  0.00           C
ATOM   4082  HE1 PHE Z 156      43.284  64.907  48.544  1.00  0.00           H
ATOM   4083  CE2 PHE Z 156      44.332  68.079  47.958  1.00  0.00           C
ATOM   4084  HE2 PHE Z 156      44.828  68.903  48.452  1.00  0.00           H
ATOM   4085  CZ  PHE Z 156      44.108  66.885  48.648  1.00  0.00           C
ATOM   4086  HZ  PHE Z 156      44.434  66.776  49.672  1.00  0.00           H
ATOM   4087  HN  PHE Z 156      42.527  67.616  42.036  1.00  0.00           H
ATOM   4088  N   PHE Z 157      45.454  66.310  42.664  1.00  0.00           N
ATOM   4089  CA  PHE Z 157      46.742  65.672  42.418  1.00  0.00           C
ATOM   4090  C   PHE Z 157      47.838  66.657  42.011  1.00  0.00           C
ATOM   4091  O   PHE Z 157      49.008  66.447  42.328  1.00  0.00           O
ATOM   4092  HA  PHE Z 157      47.078  65.257  43.358  1.00  0.00           H
ATOM   4093  CB  PHE Z 157      46.627  64.540  41.357  1.00  0.00           C
ATOM   4094  1HB PHE Z 157      45.791  64.758  40.660  1.00  0.00           H
ATOM   4095  2HB PHE Z 157      47.558  64.443  40.758  1.00  0.00           H
ATOM   4096  CG  PHE Z 157      46.392  63.203  42.015  1.00  0.00           C
ATOM   4097  HD1 PHE Z 157      48.488  62.835  42.342  1.00  0.00           H
ATOM   4098  CD1 PHE Z 157      47.487  62.446  42.463  1.00  0.00           C
ATOM   4099  HD2 PHE Z 157      44.243  63.237  41.846  1.00  0.00           H
ATOM   4100  CD2 PHE Z 157      45.101  62.675  42.172  1.00  0.00           C
ATOM   4101  CE1 PHE Z 157      47.298  61.187  43.051  1.00  0.00           C
ATOM   4102  HE1 PHE Z 157      48.147  60.611  43.394  1.00  0.00           H
ATOM   4103  CE2 PHE Z 157      44.904  61.425  42.774  1.00  0.00           C
ATOM   4104  HE2 PHE Z 157      43.898  61.055  42.929  1.00  0.00           H
ATOM   4105  CZ  PHE Z 157      46.004  60.679  43.210  1.00  0.00           C
ATOM   4106  HZ  PHE Z 157      45.854  59.723  43.693  1.00  0.00           H
ATOM   4107  HN  PHE Z 157      44.668  65.980  42.131  1.00  0.00           H
ATOM   4108  N   ALA Z 158      47.486  67.760  41.318  1.00  0.00           N
ATOM   4109  CA  ALA Z 158      48.369  68.891  41.081  1.00  0.00           C
ATOM   4110  C   ALA Z 158      48.831  69.611  42.353  1.00  0.00           C
ATOM   4111  O   ALA Z 158      50.017  69.896  42.527  1.00  0.00           O
ATOM   4112  HA  ALA Z 158      49.260  68.526  40.587  1.00  0.00           H
ATOM   4113  CB  ALA Z 158      47.662  69.898  40.154  1.00  0.00           C
ATOM   4114  1HB ALA Z 158      48.329  70.752  39.914  1.00  0.00           H
ATOM   4115  2HB ALA Z 158      47.388  69.396  39.203  1.00  0.00           H
ATOM   4116  3HB ALA Z 158      46.744  70.306  40.619  1.00  0.00           H
ATOM   4117  HN  ALA Z 158      46.552  67.853  40.972  1.00  0.00           H
ATOM   4118  N   LYS Z 159      47.914  69.865  43.316  1.00  0.00           N
ATOM   4119  CA  LYS Z 159      48.236  70.440  44.619  1.00  0.00           C
ATOM   4120  C   LYS Z 159      49.176  69.541  45.417  1.00  0.00           C
ATOM   4121  O   LYS Z 159      50.149  69.998  46.019  1.00  0.00           O
ATOM   4122  HA  LYS Z 159      48.741  71.383  44.459  1.00  0.00           H
ATOM   4123  CB  LYS Z 159      46.961  70.662  45.485  1.00  0.00           C
ATOM   4124  1HB LYS Z 159      46.458  69.678  45.623  1.00  0.00           H
ATOM   4125  2HB LYS Z 159      47.251  71.017  46.500  1.00  0.00           H
ATOM   4126  CG  LYS Z 159      45.917  71.647  44.925  1.00  0.00           C
ATOM   4127  1HG LYS Z 159      45.781  71.480  43.836  1.00  0.00           H
ATOM   4128  2HG LYS Z 159      44.946  71.419  45.424  1.00  0.00           H
ATOM   4129  CD  LYS Z 159      46.239  73.130  45.202  1.00  0.00           C
ATOM   4130  1HD LYS Z 159      46.378  73.264  46.299  1.00  0.00           H
ATOM   4131  2HD LYS Z 159      47.199  73.383  44.700  1.00  0.00           H
ATOM   4132  CE  LYS Z 159      45.133  74.085  44.715  1.00  0.00           C
ATOM   4133  1HE LYS Z 159      44.988  73.978  43.620  1.00  0.00           H
ATOM   4134  2HE LYS Z 159      44.172  73.862  45.229  1.00  0.00           H
ATOM   4135  NZ  LYS Z 159      45.476  75.495  44.983  1.00  0.00           N
ATOM   4136  1HZ LYS Z 159      44.774  76.130  44.520  1.00  0.00           H
ATOM   4137  2HZ LYS Z 159      45.489  75.683  46.019  1.00  0.00           H
ATOM   4138  3HZ LYS Z 159      46.410  75.730  44.573  1.00  0.00           H
ATOM   4139  HN  LYS Z 159      46.960  69.619  43.165  1.00  0.00           H
ATOM   4140  N   ARG Z 160      48.910  68.219  45.402  1.00  0.00           N
ATOM   4141  CA  ARG Z 160      49.715  67.183  46.028  1.00  0.00           C
ATOM   4142  C   ARG Z 160      51.121  67.058  45.439  1.00  0.00           C
ATOM   4143  O   ARG Z 160      52.104  66.879  46.157  1.00  0.00           O
ATOM   4144  HA  ARG Z 160      49.851  67.452  47.066  1.00  0.00           H
ATOM   4145  CB  ARG Z 160      48.958  65.830  45.974  1.00  0.00           C
ATOM   4146  1HB ARG Z 160      48.742  65.582  44.913  1.00  0.00           H
ATOM   4147  2HB ARG Z 160      49.606  65.027  46.389  1.00  0.00           H
ATOM   4148  CG  ARG Z 160      47.631  65.858  46.772  1.00  0.00           C
ATOM   4149  1HG ARG Z 160      47.856  65.998  47.855  1.00  0.00           H
ATOM   4150  2HG ARG Z 160      47.033  66.745  46.463  1.00  0.00           H
ATOM   4151  CD  ARG Z 160      46.720  64.634  46.591  1.00  0.00           C
ATOM   4152  1HD ARG Z 160      45.774  64.770  47.162  1.00  0.00           H
ATOM   4153  2HD ARG Z 160      46.483  64.467  45.516  1.00  0.00           H
ATOM   4154  NE  ARG Z 160      47.455  63.461  47.142  1.00  0.00           N
ATOM   4155  HE  ARG Z 160      48.265  63.604  47.700  1.00  0.00           H
ATOM   4156  CZ  ARG Z 160      46.973  62.215  47.150  1.00  0.00           C
ATOM   4157  NH1 ARG Z 160      45.843  61.842  46.565  1.00  0.00           N
ATOM   4158 1HH1 ARG Z 160      45.224  62.466  46.080  1.00  0.00           H
ATOM   4159 2HH1 ARG Z 160      45.676  60.840  46.589  1.00  0.00           H
ATOM   4160  NH2 ARG Z 160      47.663  61.258  47.762  1.00  0.00           N
ATOM   4161 1HH2 ARG Z 160      48.596  61.441  48.072  1.00  0.00           H
ATOM   4162 2HH2 ARG Z 160      47.284  60.325  47.687  1.00  0.00           H
ATOM   4163  HN  ARG Z 160      48.071  67.914  44.947  1.00  0.00           H
ATOM   4164  N   TYR Z 161      51.262  67.184  44.104  1.00  0.00           N
ATOM   4165  CA  TYR Z 161      52.546  67.286  43.423  1.00  0.00           C
ATOM   4166  C   TYR Z 161      53.317  68.555  43.806  1.00  0.00           C
ATOM   4167  O   TYR Z 161      54.511  68.516  44.106  1.00  0.00           O
ATOM   4168  HA  TYR Z 161      53.153  66.443  43.725  1.00  0.00           H
ATOM   4169  CB  TYR Z 161      52.279  67.220  41.896  1.00  0.00           C
ATOM   4170  1HB TYR Z 161      51.655  66.328  41.679  1.00  0.00           H
ATOM   4171  2HB TYR Z 161      51.706  68.112  41.560  1.00  0.00           H
ATOM   4172  CG  TYR Z 161      53.525  67.103  41.063  1.00  0.00           C
ATOM   4173  HD1 TYR Z 161      53.674  64.959  41.189  1.00  0.00           H
ATOM   4174  CD1 TYR Z 161      54.105  65.856  40.775  1.00  0.00           C
ATOM   4175  HD2 TYR Z 161      53.662  69.220  40.740  1.00  0.00           H
ATOM   4176  CD2 TYR Z 161      54.093  68.257  40.508  1.00  0.00           C
ATOM   4177  CE1 TYR Z 161      55.203  65.761  39.906  1.00  0.00           C
ATOM   4178  HE1 TYR Z 161      55.628  64.796  39.676  1.00  0.00           H
ATOM   4179  HE2 TYR Z 161      55.616  69.072  39.247  1.00  0.00           H
ATOM   4180  CE2 TYR Z 161      55.197  68.168  39.652  1.00  0.00           C
ATOM   4181  CZ  TYR Z 161      55.745  66.919  39.341  1.00  0.00           C
ATOM   4182  OH  TYR Z 161      56.856  66.838  38.478  1.00  0.00           O
ATOM   4183  HH  TYR Z 161      57.139  67.742  38.316  1.00  0.00           H
ATOM   4184  HN  TYR Z 161      50.449  67.254  43.525  1.00  0.00           H
ATOM   4185  N   LYS Z 162      52.626  69.716  43.867  1.00  0.00           N
ATOM   4186  CA  LYS Z 162      53.195  70.976  44.320  1.00  0.00           C
ATOM   4187  C   LYS Z 162      53.689  70.933  45.768  1.00  0.00           C
ATOM   4188  O   LYS Z 162      54.715  71.522  46.109  1.00  0.00           O
ATOM   4189  HA  LYS Z 162      54.068  71.166  43.709  1.00  0.00           H
ATOM   4190  CB  LYS Z 162      52.212  72.162  44.117  1.00  0.00           C
ATOM   4191  1HB LYS Z 162      51.952  72.217  43.036  1.00  0.00           H
ATOM   4192  2HB LYS Z 162      51.272  71.966  44.675  1.00  0.00           H
ATOM   4193  CG  LYS Z 162      52.809  73.508  44.565  1.00  0.00           C
ATOM   4194  1HG LYS Z 162      52.968  73.476  45.668  1.00  0.00           H
ATOM   4195  2HG LYS Z 162      53.807  73.636  44.087  1.00  0.00           H
ATOM   4196  CD  LYS Z 162      51.964  74.755  44.255  1.00  0.00           C
ATOM   4197  1HD LYS Z 162      51.982  74.940  43.158  1.00  0.00           H
ATOM   4198  2HD LYS Z 162      50.908  74.591  44.565  1.00  0.00           H
ATOM   4199  CE  LYS Z 162      52.534  75.968  45.007  1.00  0.00           C
ATOM   4200  1HE LYS Z 162      52.349  75.865  46.097  1.00  0.00           H
ATOM   4201  2HE LYS Z 162      53.633  76.027  44.838  1.00  0.00           H
ATOM   4202  NZ  LYS Z 162      51.952  77.243  44.557  1.00  0.00           N
ATOM   4203  1HZ LYS Z 162      52.411  78.024  45.061  1.00  0.00           H
ATOM   4204  2HZ LYS Z 162      52.138  77.377  43.520  1.00  0.00           H
ATOM   4205  3HZ LYS Z 162      50.915  77.272  44.727  1.00  0.00           H
ATOM   4206  HN  LYS Z 162      51.668  69.741  43.568  1.00  0.00           H
ATOM   4207  N   ALA Z 163      52.993  70.209  46.667  1.00  0.00           N
ATOM   4208  CA  ALA Z 163      53.435  69.998  48.035  1.00  0.00           C
ATOM   4209  C   ALA Z 163      54.792  69.315  48.136  1.00  0.00           C
ATOM   4210  O   ALA Z 163      55.685  69.780  48.841  1.00  0.00           O
ATOM   4211  HA  ALA Z 163      53.522  70.961  48.522  1.00  0.00           H
ATOM   4212  CB  ALA Z 163      52.402  69.144  48.787  1.00  0.00           C
ATOM   4213  1HB ALA Z 163      52.712  68.978  49.840  1.00  0.00           H
ATOM   4214  2HB ALA Z 163      51.424  69.666  48.789  1.00  0.00           H
ATOM   4215  3HB ALA Z 163      52.263  68.156  48.302  1.00  0.00           H
ATOM   4216  HN  ALA Z 163      52.128  69.780  46.401  1.00  0.00           H
ATOM   4217  N   ALA Z 164      55.003  68.238  47.355  1.00  0.00           N
ATOM   4218  CA  ALA Z 164      56.276  67.554  47.272  1.00  0.00           C
ATOM   4219  C   ALA Z 164      57.387  68.442  46.711  1.00  0.00           C
ATOM   4220  O   ALA Z 164      58.501  68.495  47.230  1.00  0.00           O
ATOM   4221  HA  ALA Z 164      56.572  67.275  48.274  1.00  0.00           H
ATOM   4222  CB  ALA Z 164      56.101  66.282  46.419  1.00  0.00           C
ATOM   4223  1HB ALA Z 164      57.032  65.680  46.415  1.00  0.00           H
ATOM   4224  2HB ALA Z 164      55.290  65.655  46.850  1.00  0.00           H
ATOM   4225  3HB ALA Z 164      55.826  66.537  45.373  1.00  0.00           H
ATOM   4226  HN  ALA Z 164      54.257  67.868  46.804  1.00  0.00           H
ATOM   4227  N   PHE Z 165      57.095  69.217  45.649  1.00  0.00           N
ATOM   4228  CA  PHE Z 165      58.029  70.183  45.096  1.00  0.00           C
ATOM   4229  C   PHE Z 165      58.399  71.319  46.047  1.00  0.00           C
ATOM   4230  O   PHE Z 165      59.572  71.645  46.209  1.00  0.00           O
ATOM   4231  HA  PHE Z 165      58.965  69.667  44.915  1.00  0.00           H
ATOM   4232  CB  PHE Z 165      57.473  70.762  43.766  1.00  0.00           C
ATOM   4233  1HB PHE Z 165      56.365  70.697  43.743  1.00  0.00           H
ATOM   4234  2HB PHE Z 165      57.770  71.823  43.620  1.00  0.00           H
ATOM   4235  CG  PHE Z 165      58.026  69.968  42.618  1.00  0.00           C
ATOM   4236  HD1 PHE Z 165      59.332  71.550  41.976  1.00  0.00           H
ATOM   4237  CD1 PHE Z 165      59.016  70.533  41.800  1.00  0.00           C
ATOM   4238  HD2 PHE Z 165      56.866  68.191  43.006  1.00  0.00           H
ATOM   4239  CD2 PHE Z 165      57.631  68.640  42.388  1.00  0.00           C
ATOM   4240  CE1 PHE Z 165      59.620  69.784  40.786  1.00  0.00           C
ATOM   4241  HE1 PHE Z 165      60.380  70.236  40.167  1.00  0.00           H
ATOM   4242  CE2 PHE Z 165      58.238  67.883  41.379  1.00  0.00           C
ATOM   4243  HE2 PHE Z 165      57.934  66.858  41.221  1.00  0.00           H
ATOM   4244  CZ  PHE Z 165      59.233  68.454  40.578  1.00  0.00           C
ATOM   4245  HZ  PHE Z 165      59.703  67.869  39.803  1.00  0.00           H
ATOM   4246  HN  PHE Z 165      56.195  69.138  45.216  1.00  0.00           H
ATOM   4247  N   THR Z 166      57.427  71.930  46.743  1.00  0.00           N
ATOM   4248  CA  THR Z 166      57.673  72.983  47.738  1.00  0.00           C
ATOM   4249  C   THR Z 166      58.449  72.508  48.960  1.00  0.00           C
ATOM   4250  O   THR Z 166      59.325  73.209  49.469  1.00  0.00           O
ATOM   4251  HA  THR Z 166      58.313  73.718  47.271  1.00  0.00           H
ATOM   4252  HB  THR Z 166      56.660  74.414  49.034  1.00  0.00           H
ATOM   4253  CB  THR Z 166      56.420  73.729  48.185  1.00  0.00           C
ATOM   4254  OG1 THR Z 166      55.374  72.850  48.574  1.00  0.00           O
ATOM   4255  HG1 THR Z 166      55.095  72.411  47.754  1.00  0.00           H
ATOM   4256  CG2 THR Z 166      55.881  74.572  47.021  1.00  0.00           C
ATOM   4257 1HG2 THR Z 166      55.622  73.938  46.149  1.00  0.00           H
ATOM   4258 2HG2 THR Z 166      54.973  75.127  47.339  1.00  0.00           H
ATOM   4259 3HG2 THR Z 166      56.642  75.317  46.704  1.00  0.00           H
ATOM   4260  HN  THR Z 166      56.476  71.651  46.591  1.00  0.00           H
ATOM   4261  N   GLU Z 167      58.170  71.284  49.452  1.00  0.00           N
ATOM   4262  CA  GLU Z 167      58.933  70.635  50.504  1.00  0.00           C
ATOM   4263  C   GLU Z 167      60.383  70.321  50.120  1.00  0.00           C
ATOM   4264  O   GLU Z 167      61.313  70.486  50.911  1.00  0.00           O
ATOM   4265  HA  GLU Z 167      58.967  71.306  51.352  1.00  0.00           H
ATOM   4266  CB  GLU Z 167      58.200  69.338  50.937  1.00  0.00           C
ATOM   4267  1HB GLU Z 167      57.127  69.597  51.088  1.00  0.00           H
ATOM   4268  2HB GLU Z 167      58.241  68.590  50.114  1.00  0.00           H
ATOM   4269  CG  GLU Z 167      58.725  68.714  52.254  1.00  0.00           C
ATOM   4270  1HG GLU Z 167      59.777  68.381  52.134  1.00  0.00           H
ATOM   4271  2HG GLU Z 167      58.689  69.477  53.060  1.00  0.00           H
ATOM   4272  CD  GLU Z 167      57.912  67.520  52.722  1.00  0.00           C
ATOM   4273  OE1 GLU Z 167      58.188  67.010  53.838  1.00  0.00           O
ATOM   4274  OE2 GLU Z 167      57.001  67.038  51.995  1.00  0.00           O
ATOM   4275  HN  GLU Z 167      57.388  70.763  49.097  1.00  0.00           H
ATOM   4276  N   CYS Z 168      60.618  69.848  48.876  1.00  0.00           N
ATOM   4277  CA  CYS Z 168      61.912  69.301  48.499  1.00  0.00           C
ATOM   4278  C   CYS Z 168      62.773  70.157  47.582  1.00  0.00           C
ATOM   4279  O   CYS Z 168      63.984  69.962  47.526  1.00  0.00           O
ATOM   4280  HA  CYS Z 168      62.510  69.120  49.381  1.00  0.00           H
ATOM   4281  CB  CYS Z 168      61.708  67.947  47.788  1.00  0.00           C
ATOM   4282  1HB CYS Z 168      61.146  68.110  46.843  1.00  0.00           H
ATOM   4283  2HB CYS Z 168      62.693  67.502  47.526  1.00  0.00           H
ATOM   4284  SG  CYS Z 168      60.778  66.760  48.805  1.00  0.00           S
ATOM   4285  HN  CYS Z 168      59.845  69.669  48.265  1.00  0.00           H
ATOM   4286  N   CYS Z 169      62.239  71.158  46.851  1.00  0.00           N
ATOM   4287  CA  CYS Z 169      63.071  71.970  45.959  1.00  0.00           C
ATOM   4288  C   CYS Z 169      63.848  73.052  46.671  1.00  0.00           C
ATOM   4289  O   CYS Z 169      64.816  73.586  46.134  1.00  0.00           O
ATOM   4290  HA  CYS Z 169      63.825  71.335  45.522  1.00  0.00           H
ATOM   4291  CB  CYS Z 169      62.264  72.642  44.819  1.00  0.00           C
ATOM   4292  1HB CYS Z 169      61.322  73.067  45.227  1.00  0.00           H
ATOM   4293  2HB CYS Z 169      62.839  73.488  44.382  1.00  0.00           H
ATOM   4294  SG  CYS Z 169      61.921  71.480  43.470  1.00  0.00           S
ATOM   4295  HN  CYS Z 169      61.245  71.320  46.831  1.00  0.00           H
ATOM   4296  N   GLN Z 170      63.465  73.368  47.916  1.00  0.00           N
ATOM   4297  CA  GLN Z 170      64.166  74.331  48.736  1.00  0.00           C
ATOM   4298  C   GLN Z 170      65.094  73.615  49.717  1.00  0.00           C
ATOM   4299  O   GLN Z 170      65.821  74.238  50.496  1.00  0.00           O
ATOM   4300  HA  GLN Z 170      64.784  74.973  48.124  1.00  0.00           H
ATOM   4301  CB  GLN Z 170      63.120  75.197  49.482  1.00  0.00           C
ATOM   4302  1HB GLN Z 170      62.509  74.534  50.138  1.00  0.00           H
ATOM   4303  2HB GLN Z 170      63.642  75.921  50.143  1.00  0.00           H
ATOM   4304  CG  GLN Z 170      62.156  75.980  48.550  1.00  0.00           C
ATOM   4305  1HG GLN Z 170      61.644  75.291  47.849  1.00  0.00           H
ATOM   4306  2HG GLN Z 170      61.370  76.471  49.163  1.00  0.00           H
ATOM   4307  CD  GLN Z 170      62.879  77.044  47.718  1.00  0.00           C
ATOM   4308  OE1 GLN Z 170      63.381  76.792  46.619  1.00  0.00           O
ATOM   4309  NE2 GLN Z 170      62.940  78.286  48.252  1.00  0.00           N
ATOM   4310 1HE2 GLN Z 170      62.477  78.482  49.114  1.00  0.00           H
ATOM   4311 2HE2 GLN Z 170      63.385  79.003  47.722  1.00  0.00           H
ATOM   4312  HN  GLN Z 170      62.652  72.950  48.312  1.00  0.00           H
ATOM   4313  N   ALA Z 171      65.121  72.265  49.650  1.00  0.00           N
ATOM   4314  CA  ALA Z 171      65.904  71.405  50.505  1.00  0.00           C
ATOM   4315  C   ALA Z 171      67.341  71.228  50.028  1.00  0.00           C
ATOM   4316  O   ALA Z 171      67.703  71.539  48.890  1.00  0.00           O
ATOM   4317  HA  ALA Z 171      65.932  71.858  51.483  1.00  0.00           H
ATOM   4318  CB  ALA Z 171      65.234  70.021  50.624  1.00  0.00           C
ATOM   4319  1HB ALA Z 171      65.743  69.395  51.387  1.00  0.00           H
ATOM   4320  2HB ALA Z 171      64.175  70.144  50.937  1.00  0.00           H
ATOM   4321  3HB ALA Z 171      65.253  69.483  49.653  1.00  0.00           H
ATOM   4322  HN  ALA Z 171      64.574  71.793  48.966  1.00  0.00           H
ATOM   4323  N   ALA Z 172      68.234  70.738  50.913  1.00  0.00           N
ATOM   4324  CA  ALA Z 172      69.559  70.293  50.515  1.00  0.00           C
ATOM   4325  C   ALA Z 172      69.538  68.983  49.733  1.00  0.00           C
ATOM   4326  O   ALA Z 172      70.143  68.868  48.667  1.00  0.00           O
ATOM   4327  HA  ALA Z 172      69.995  71.037  49.863  1.00  0.00           H
ATOM   4328  CB  ALA Z 172      70.459  70.134  51.752  1.00  0.00           C
ATOM   4329  1HB ALA Z 172      71.471  69.766  51.473  1.00  0.00           H
ATOM   4330  2HB ALA Z 172      70.577  71.109  52.267  1.00  0.00           H
ATOM   4331  3HB ALA Z 172      70.019  69.412  52.474  1.00  0.00           H
ATOM   4332  HN  ALA Z 172      67.970  70.610  51.871  1.00  0.00           H
ATOM   4333  N   ASP Z 173      68.792  67.978  50.218  1.00  0.00           N
ATOM   4334  CA  ASP Z 173      68.781  66.645  49.654  1.00  0.00           C
ATOM   4335  C   ASP Z 173      67.531  66.449  48.827  1.00  0.00           C
ATOM   4336  O   ASP Z 173      66.608  65.713  49.181  1.00  0.00           O
ATOM   4337  HA  ASP Z 173      69.633  66.514  49.000  1.00  0.00           H
ATOM   4338  CB  ASP Z 173      68.825  65.562  50.749  1.00  0.00           C
ATOM   4339  1HB ASP Z 173      67.908  65.588  51.374  1.00  0.00           H
ATOM   4340  2HB ASP Z 173      68.908  64.557  50.284  1.00  0.00           H
ATOM   4341  CG  ASP Z 173      70.018  65.766  51.648  1.00  0.00           C
ATOM   4342  OD1 ASP Z 173      69.965  66.668  52.525  1.00  0.00           O
ATOM   4343  OD2 ASP Z 173      70.982  64.972  51.513  1.00  0.00           O
ATOM   4344  HN  ASP Z 173      68.364  68.062  51.113  1.00  0.00           H
ATOM   4345  N   LYS Z 174      67.466  67.137  47.676  1.00  0.00           N
ATOM   4346  CA  LYS Z 174      66.285  67.191  46.847  1.00  0.00           C
ATOM   4347  C   LYS Z 174      65.841  65.832  46.327  1.00  0.00           C
ATOM   4348  O   LYS Z 174      64.660  65.497  46.369  1.00  0.00           O
ATOM   4349  HA  LYS Z 174      65.479  67.580  47.454  1.00  0.00           H
ATOM   4350  CB  LYS Z 174      66.502  68.137  45.646  1.00  0.00           C
ATOM   4351  1HB LYS Z 174      67.193  67.667  44.908  1.00  0.00           H
ATOM   4352  2HB LYS Z 174      65.516  68.292  45.153  1.00  0.00           H
ATOM   4353  CG  LYS Z 174      67.068  69.514  46.014  1.00  0.00           C
ATOM   4354  1HG LYS Z 174      66.513  69.918  46.893  1.00  0.00           H
ATOM   4355  2HG LYS Z 174      68.136  69.411  46.303  1.00  0.00           H
ATOM   4356  CD  LYS Z 174      66.917  70.488  44.837  1.00  0.00           C
ATOM   4357  1HD LYS Z 174      67.390  70.054  43.926  1.00  0.00           H
ATOM   4358  2HD LYS Z 174      65.829  70.584  44.632  1.00  0.00           H
ATOM   4359  CE  LYS Z 174      67.466  71.890  45.105  1.00  0.00           C
ATOM   4360  1HE LYS Z 174      67.107  72.593  44.321  1.00  0.00           H
ATOM   4361  2HE LYS Z 174      67.149  72.261  46.105  1.00  0.00           H
ATOM   4362  NZ  LYS Z 174      68.926  71.853  45.046  1.00  0.00           N
ATOM   4363  1HZ LYS Z 174      69.376  72.772  45.257  1.00  0.00           H
ATOM   4364  2HZ LYS Z 174      69.335  71.161  45.722  1.00  0.00           H
ATOM   4365  3HZ LYS Z 174      69.241  71.551  44.081  1.00  0.00           H
ATOM   4366  HN  LYS Z 174      68.248  67.680  47.381  1.00  0.00           H
ATOM   4367  N   ALA Z 175      66.785  64.996  45.853  1.00  0.00           N
ATOM   4368  CA  ALA Z 175      66.503  63.647  45.402  1.00  0.00           C
ATOM   4369  C   ALA Z 175      65.971  62.704  46.477  1.00  0.00           C
ATOM   4370  O   ALA Z 175      64.961  62.033  46.265  1.00  0.00           O
ATOM   4371  HA  ALA Z 175      65.718  63.705  44.663  1.00  0.00           H
ATOM   4372  CB  ALA Z 175      67.769  63.066  44.746  1.00  0.00           C
ATOM   4373  1HB ALA Z 175      67.583  62.046  44.346  1.00  0.00           H
ATOM   4374  2HB ALA Z 175      68.099  63.714  43.907  1.00  0.00           H
ATOM   4375  3HB ALA Z 175      68.602  63.009  45.478  1.00  0.00           H
ATOM   4376  HN  ALA Z 175      67.737  65.315  45.775  1.00  0.00           H
ATOM   4377  N   ALA Z 176      66.590  62.684  47.677  1.00  0.00           N
ATOM   4378  CA  ALA Z 176      66.155  61.870  48.801  1.00  0.00           C
ATOM   4379  C   ALA Z 176      64.762  62.227  49.291  1.00  0.00           C
ATOM   4380  O   ALA Z 176      63.914  61.372  49.544  1.00  0.00           O
ATOM   4381  HA  ALA Z 176      66.135  60.834  48.490  1.00  0.00           H
ATOM   4382  CB  ALA Z 176      67.135  62.061  49.975  1.00  0.00           C
ATOM   4383  1HB ALA Z 176      66.859  61.407  50.832  1.00  0.00           H
ATOM   4384  2HB ALA Z 176      68.165  61.805  49.662  1.00  0.00           H
ATOM   4385  3HB ALA Z 176      67.134  63.115  50.329  1.00  0.00           H
ATOM   4386  HN  ALA Z 176      67.404  63.239  47.822  1.00  0.00           H
ATOM   4387  N   CYS Z 177      64.488  63.538  49.398  1.00  0.00           N
ATOM   4388  CA  CYS Z 177      63.181  64.053  49.737  1.00  0.00           C
ATOM   4389  C   CYS Z 177      62.132  63.745  48.671  1.00  0.00           C
ATOM   4390  O   CYS Z 177      61.065  63.214  48.963  1.00  0.00           O
ATOM   4391  HA  CYS Z 177      62.854  63.592  50.660  1.00  0.00           H
ATOM   4392  CB  CYS Z 177      63.351  65.587  49.939  1.00  0.00           C
ATOM   4393  1HB CYS Z 177      64.144  65.723  50.708  1.00  0.00           H
ATOM   4394  2HB CYS Z 177      63.754  66.029  49.003  1.00  0.00           H
ATOM   4395  SG  CYS Z 177      61.895  66.542  50.485  1.00  0.00           S
ATOM   4396  HN  CYS Z 177      65.217  64.206  49.235  1.00  0.00           H
ATOM   4397  N   LEU Z 178      62.411  64.057  47.389  1.00  0.00           N
ATOM   4398  CA  LEU Z 178      61.390  64.072  46.358  1.00  0.00           C
ATOM   4399  C   LEU Z 178      61.067  62.733  45.728  1.00  0.00           C
ATOM   4400  O   LEU Z 178      59.906  62.423  45.455  1.00  0.00           O
ATOM   4401  HA  LEU Z 178      60.472  64.424  46.810  1.00  0.00           H
ATOM   4402  CB  LEU Z 178      61.799  65.059  45.241  1.00  0.00           C
ATOM   4403  1HB LEU Z 178      62.091  66.019  45.720  1.00  0.00           H
ATOM   4404  2HB LEU Z 178      62.707  64.672  44.728  1.00  0.00           H
ATOM   4405  HG  LEU Z 178      60.412  64.404  43.708  1.00  0.00           H
ATOM   4406  CG  LEU Z 178      60.710  65.361  44.196  1.00  0.00           C
ATOM   4407  CD1 LEU Z 178      59.460  66.001  44.813  1.00  0.00           C
ATOM   4408 1HD1 LEU Z 178      58.969  65.303  45.522  1.00  0.00           H
ATOM   4409 2HD1 LEU Z 178      59.725  66.932  45.358  1.00  0.00           H
ATOM   4410 3HD1 LEU Z 178      58.726  66.260  44.021  1.00  0.00           H
ATOM   4411  CD2 LEU Z 178      61.269  66.278  43.113  1.00  0.00           C
ATOM   4412 1HD2 LEU Z 178      62.151  65.813  42.629  1.00  0.00           H
ATOM   4413 2HD2 LEU Z 178      60.504  66.485  42.337  1.00  0.00           H
ATOM   4414 3HD2 LEU Z 178      61.583  67.245  43.562  1.00  0.00           H
ATOM   4415  HN  LEU Z 178      63.307  64.435  47.140  1.00  0.00           H
ATOM   4416  N   LEU Z 179      62.084  61.895  45.446  1.00  0.00           N
ATOM   4417  CA  LEU Z 179      61.897  60.666  44.691  1.00  0.00           C
ATOM   4418  C   LEU Z 179      60.955  59.634  45.316  1.00  0.00           C
ATOM   4419  O   LEU Z 179      60.183  59.055  44.545  1.00  0.00           O
ATOM   4420  HA  LEU Z 179      61.389  60.948  43.780  1.00  0.00           H
ATOM   4421  CB  LEU Z 179      63.245  60.020  44.273  1.00  0.00           C
ATOM   4422  1HB LEU Z 179      63.856  59.841  45.185  1.00  0.00           H
ATOM   4423  2HB LEU Z 179      63.061  59.035  43.793  1.00  0.00           H
ATOM   4424  HG  LEU Z 179      64.231  61.879  43.747  1.00  0.00           H
ATOM   4425  CG  LEU Z 179      64.082  60.871  43.291  1.00  0.00           C
ATOM   4426  CD1 LEU Z 179      65.470  60.243  43.101  1.00  0.00           C
ATOM   4427 1HD1 LEU Z 179      65.983  60.146  44.084  1.00  0.00           H
ATOM   4428 2HD1 LEU Z 179      65.382  59.227  42.659  1.00  0.00           H
ATOM   4429 3HD1 LEU Z 179      66.102  60.874  42.443  1.00  0.00           H
ATOM   4430  CD2 LEU Z 179      63.391  61.056  41.931  1.00  0.00           C
ATOM   4431 1HD2 LEU Z 179      63.195  60.067  41.463  1.00  0.00           H
ATOM   4432 2HD2 LEU Z 179      62.420  61.581  42.039  1.00  0.00           H
ATOM   4433 3HD2 LEU Z 179      64.033  61.650  41.248  1.00  0.00           H
ATOM   4434  HN  LEU Z 179      63.020  62.098  45.747  1.00  0.00           H
ATOM   4435  N   PRO Z 180      60.903  59.361  46.624  1.00  0.00           N
ATOM   4436  CA  PRO Z 180      59.867  58.508  47.199  1.00  0.00           C
ATOM   4437  C   PRO Z 180      58.473  59.102  47.110  1.00  0.00           C
ATOM   4438  O   PRO Z 180      57.524  58.366  46.839  1.00  0.00           O
ATOM   4439  HA  PRO Z 180      59.862  57.580  46.647  1.00  0.00           H
ATOM   4440  CB  PRO Z 180      60.299  58.324  48.666  1.00  0.00           C
ATOM   4441  1HB PRO Z 180      59.848  59.102  49.320  1.00  0.00           H
ATOM   4442  2HB PRO Z 180      60.025  57.322  49.055  1.00  0.00           H
ATOM   4443  CG  PRO Z 180      61.814  58.536  48.629  1.00  0.00           C
ATOM   4444  1HG PRO Z 180      62.242  58.814  49.614  1.00  0.00           H
ATOM   4445  2HG PRO Z 180      62.308  57.611  48.258  1.00  0.00           H
ATOM   4446  CD  PRO Z 180      61.970  59.638  47.590  1.00  0.00           C
ATOM   4447  1HD PRO Z 180      61.788  60.636  48.050  1.00  0.00           H
ATOM   4448  2HD PRO Z 180      62.983  59.618  47.134  1.00  0.00           H
ATOM   4449  N   LYS Z 181      58.333  60.427  47.330  1.00  0.00           N
ATOM   4450  CA  LYS Z 181      57.065  61.141  47.327  1.00  0.00           C
ATOM   4451  C   LYS Z 181      56.376  61.106  45.977  1.00  0.00           C
ATOM   4452  O   LYS Z 181      55.188  60.806  45.857  1.00  0.00           O
ATOM   4453  HA  LYS Z 181      56.398  60.651  48.019  1.00  0.00           H
ATOM   4454  CB  LYS Z 181      57.273  62.617  47.762  1.00  0.00           C
ATOM   4455  1HB LYS Z 181      58.010  63.099  47.083  1.00  0.00           H
ATOM   4456  2HB LYS Z 181      56.310  63.170  47.671  1.00  0.00           H
ATOM   4457  CG  LYS Z 181      57.761  62.764  49.213  1.00  0.00           C
ATOM   4458  1HG LYS Z 181      56.981  62.373  49.902  1.00  0.00           H
ATOM   4459  2HG LYS Z 181      58.674  62.142  49.358  1.00  0.00           H
ATOM   4460  CD  LYS Z 181      58.109  64.217  49.584  1.00  0.00           C
ATOM   4461  1HD LYS Z 181      58.877  64.562  48.854  1.00  0.00           H
ATOM   4462  2HD LYS Z 181      57.225  64.880  49.464  1.00  0.00           H
ATOM   4463  CE  LYS Z 181      58.720  64.361  50.988  1.00  0.00           C
ATOM   4464  1HE LYS Z 181      59.381  63.495  51.207  1.00  0.00           H
ATOM   4465  2HE LYS Z 181      59.316  65.298  51.057  1.00  0.00           H
ATOM   4466  NZ  LYS Z 181      57.671  64.435  52.016  1.00  0.00           N
ATOM   4467  1HZ LYS Z 181      58.014  64.145  52.962  1.00  0.00           H
ATOM   4468  2HZ LYS Z 181      57.359  65.443  52.094  1.00  0.00           H
ATOM   4469  3HZ LYS Z 181      56.842  63.854  51.752  1.00  0.00           H
ATOM   4470  HN  LYS Z 181      59.138  60.977  47.533  1.00  0.00           H
ATOM   4471  N   LEU Z 182      57.137  61.345  44.890  1.00  0.00           N
ATOM   4472  CA  LEU Z 182      56.619  61.219  43.541  1.00  0.00           C
ATOM   4473  C   LEU Z 182      56.199  59.803  43.193  1.00  0.00           C
ATOM   4474  O   LEU Z 182      55.188  59.609  42.521  1.00  0.00           O
ATOM   4475  HA  LEU Z 182      55.710  61.802  43.488  1.00  0.00           H
ATOM   4476  CB  LEU Z 182      57.604  61.740  42.467  1.00  0.00           C
ATOM   4477  1HB LEU Z 182      58.549  61.153  42.516  1.00  0.00           H
ATOM   4478  2HB LEU Z 182      57.157  61.578  41.460  1.00  0.00           H
ATOM   4479  HG  LEU Z 182      58.541  63.384  43.513  1.00  0.00           H
ATOM   4480  CG  LEU Z 182      57.943  63.241  42.585  1.00  0.00           C
ATOM   4481  CD1 LEU Z 182      58.795  63.679  41.384  1.00  0.00           C
ATOM   4482 1HD1 LEU Z 182      58.217  63.566  40.442  1.00  0.00           H
ATOM   4483 2HD1 LEU Z 182      59.089  64.744  41.489  1.00  0.00           H
ATOM   4484 3HD1 LEU Z 182      59.715  63.060  41.313  1.00  0.00           H
ATOM   4485  CD2 LEU Z 182      56.696  64.133  42.696  1.00  0.00           C
ATOM   4486 1HD2 LEU Z 182      55.997  63.919  41.861  1.00  0.00           H
ATOM   4487 2HD2 LEU Z 182      56.166  63.961  43.655  1.00  0.00           H
ATOM   4488 3HD2 LEU Z 182      56.981  65.206  42.655  1.00  0.00           H
ATOM   4489  HN  LEU Z 182      58.097  61.615  45.002  1.00  0.00           H
ATOM   4490  N   ASP Z 183      56.949  58.781  43.653  1.00  0.00           N
ATOM   4491  CA  ASP Z 183      56.613  57.386  43.454  1.00  0.00           C
ATOM   4492  C   ASP Z 183      55.331  56.953  44.170  1.00  0.00           C
ATOM   4493  O   ASP Z 183      54.485  56.281  43.584  1.00  0.00           O
ATOM   4494  HA  ASP Z 183      56.401  57.289  42.399  1.00  0.00           H
ATOM   4495  CB  ASP Z 183      57.825  56.500  43.848  1.00  0.00           C
ATOM   4496  1HB ASP Z 183      58.756  57.101  43.776  1.00  0.00           H
ATOM   4497  2HB ASP Z 183      57.743  56.142  44.893  1.00  0.00           H
ATOM   4498  CG  ASP Z 183      58.017  55.316  42.922  1.00  0.00           C
ATOM   4499  OD1 ASP Z 183      57.557  55.360  41.746  1.00  0.00           O
ATOM   4500  OD2 ASP Z 183      58.735  54.373  43.333  1.00  0.00           O
ATOM   4501  HN  ASP Z 183      57.765  58.959  44.202  1.00  0.00           H
ATOM   4502  N   GLU Z 184      55.109  57.385  45.434  1.00  0.00           N
ATOM   4503  CA  GLU Z 184      53.857  57.149  46.148  1.00  0.00           C
ATOM   4504  C   GLU Z 184      52.659  57.795  45.448  1.00  0.00           C
ATOM   4505  O   GLU Z 184      51.572  57.226  45.330  1.00  0.00           O
ATOM   4506  HA  GLU Z 184      53.686  56.082  46.152  1.00  0.00           H
ATOM   4507  CB  GLU Z 184      53.921  57.634  47.626  1.00  0.00           C
ATOM   4508  1HB GLU Z 184      54.901  57.327  48.056  1.00  0.00           H
ATOM   4509  2HB GLU Z 184      53.882  58.744  47.665  1.00  0.00           H
ATOM   4510  CG  GLU Z 184      52.795  57.019  48.501  1.00  0.00           C
ATOM   4511  1HG GLU Z 184      51.802  57.208  48.043  1.00  0.00           H
ATOM   4512  2HG GLU Z 184      52.943  55.919  48.554  1.00  0.00           H
ATOM   4513  CD  GLU Z 184      52.732  57.549  49.924  1.00  0.00           C
ATOM   4514  OE1 GLU Z 184      52.266  58.700  50.129  1.00  0.00           O
ATOM   4515  OE2 GLU Z 184      53.058  56.788  50.873  1.00  0.00           O
ATOM   4516  HN  GLU Z 184      55.825  57.889  45.927  1.00  0.00           H
ATOM   4517  N   LEU Z 185      52.850  59.018  44.918  1.00  0.00           N
ATOM   4518  CA  LEU Z 185      51.885  59.718  44.092  1.00  0.00           C
ATOM   4519  C   LEU Z 185      51.585  59.031  42.750  1.00  0.00           C
ATOM   4520  O   LEU Z 185      50.435  58.966  42.305  1.00  0.00           O
ATOM   4521  HA  LEU Z 185      50.957  59.730  44.645  1.00  0.00           H
ATOM   4522  CB  LEU Z 185      52.376  61.171  43.897  1.00  0.00           C
ATOM   4523  1HB LEU Z 185      52.845  61.503  44.853  1.00  0.00           H
ATOM   4524  2HB LEU Z 185      53.175  61.196  43.128  1.00  0.00           H
ATOM   4525  HG  LEU Z 185      50.737  61.862  42.647  1.00  0.00           H
ATOM   4526  CG  LEU Z 185      51.287  62.206  43.553  1.00  0.00           C
ATOM   4527  CD1 LEU Z 185      50.289  62.395  44.706  1.00  0.00           C
ATOM   4528 1HD1 LEU Z 185      50.828  62.710  45.624  1.00  0.00           H
ATOM   4529 2HD1 LEU Z 185      49.547  63.182  44.453  1.00  0.00           H
ATOM   4530 3HD1 LEU Z 185      49.738  61.460  44.931  1.00  0.00           H
ATOM   4531  CD2 LEU Z 185      51.951  63.551  43.240  1.00  0.00           C
ATOM   4532 1HD2 LEU Z 185      51.187  64.319  42.999  1.00  0.00           H
ATOM   4533 2HD2 LEU Z 185      52.536  63.904  44.117  1.00  0.00           H
ATOM   4534 3HD2 LEU Z 185      52.641  63.446  42.376  1.00  0.00           H
ATOM   4535  HN  LEU Z 185      53.711  59.498  45.104  1.00  0.00           H
ATOM   4536  N   ARG Z 186      52.616  58.468  42.072  1.00  0.00           N
ATOM   4537  CA  ARG Z 186      52.471  57.623  40.890  1.00  0.00           C
ATOM   4538  C   ARG Z 186      51.729  56.319  41.152  1.00  0.00           C
ATOM   4539  O   ARG Z 186      50.855  55.934  40.372  1.00  0.00           O
ATOM   4540  HA  ARG Z 186      51.887  58.164  40.157  1.00  0.00           H
ATOM   4541  CB  ARG Z 186      53.841  57.239  40.266  1.00  0.00           C
ATOM   4542  1HB ARG Z 186      54.513  56.863  41.068  1.00  0.00           H
ATOM   4543  2HB ARG Z 186      53.699  56.406  39.540  1.00  0.00           H
ATOM   4544  CG  ARG Z 186      54.526  58.377  39.488  1.00  0.00           C
ATOM   4545  1HG ARG Z 186      53.791  58.805  38.769  1.00  0.00           H
ATOM   4546  2HG ARG Z 186      54.819  59.188  40.185  1.00  0.00           H
ATOM   4547  CD  ARG Z 186      55.758  57.936  38.687  1.00  0.00           C
ATOM   4548  1HD ARG Z 186      55.499  57.090  38.011  1.00  0.00           H
ATOM   4549  2HD ARG Z 186      56.127  58.780  38.064  1.00  0.00           H
ATOM   4550  NE  ARG Z 186      56.807  57.480  39.655  1.00  0.00           N
ATOM   4551  HE  ARG Z 186      56.663  56.662  40.220  1.00  0.00           H
ATOM   4552  CZ  ARG Z 186      58.007  58.050  39.834  1.00  0.00           C
ATOM   4553  NH1 ARG Z 186      58.388  59.150  39.202  1.00  0.00           N
ATOM   4554 1HH1 ARG Z 186      57.792  59.508  38.502  1.00  0.00           H
ATOM   4555 2HH1 ARG Z 186      59.374  59.354  39.179  1.00  0.00           H
ATOM   4556  NH2 ARG Z 186      58.843  57.453  40.669  1.00  0.00           N
ATOM   4557 1HH2 ARG Z 186      58.507  56.617  41.133  1.00  0.00           H
ATOM   4558 2HH2 ARG Z 186      59.718  57.871  40.947  1.00  0.00           H
ATOM   4559  HN  ARG Z 186      53.550  58.595  42.412  1.00  0.00           H
ATOM   4560  N   ASP Z 187      52.045  55.611  42.259  1.00  0.00           N
ATOM   4561  CA  ASP Z 187      51.363  54.395  42.668  1.00  0.00           C
ATOM   4562  C   ASP Z 187      49.879  54.636  42.919  1.00  0.00           C
ATOM   4563  O   ASP Z 187      49.011  53.914  42.424  1.00  0.00           O
ATOM   4564  HA  ASP Z 187      51.439  53.658  41.879  1.00  0.00           H
ATOM   4565  CB  ASP Z 187      51.961  53.878  44.009  1.00  0.00           C
ATOM   4566  1HB ASP Z 187      52.313  54.725  44.630  1.00  0.00           H
ATOM   4567  2HB ASP Z 187      51.177  53.336  44.580  1.00  0.00           H
ATOM   4568  CG  ASP Z 187      53.094  52.889  43.847  1.00  0.00           C
ATOM   4569  OD1 ASP Z 187      53.349  52.144  44.838  1.00  0.00           O
ATOM   4570  OD2 ASP Z 187      53.674  52.759  42.743  1.00  0.00           O
ATOM   4571  HN  ASP Z 187      52.831  55.882  42.825  1.00  0.00           H
ATOM   4572  N   GLU Z 188      49.557  55.697  43.683  1.00  0.00           N
ATOM   4573  CA  GLU Z 188      48.192  56.069  43.980  1.00  0.00           C
ATOM   4574  C   GLU Z 188      47.414  56.534  42.767  1.00  0.00           C
ATOM   4575  O   GLU Z 188      46.279  56.119  42.555  1.00  0.00           O
ATOM   4576  HA  GLU Z 188      47.689  55.189  44.358  1.00  0.00           H
ATOM   4577  CB  GLU Z 188      48.149  57.147  45.072  1.00  0.00           C
ATOM   4578  1HB GLU Z 188      48.852  56.825  45.876  1.00  0.00           H
ATOM   4579  2HB GLU Z 188      48.524  58.118  44.678  1.00  0.00           H
ATOM   4580  CG  GLU Z 188      46.741  57.311  45.686  1.00  0.00           C
ATOM   4581  1HG GLU Z 188      46.013  57.685  44.938  1.00  0.00           H
ATOM   4582  2HG GLU Z 188      46.381  56.332  46.069  1.00  0.00           H
ATOM   4583  CD  GLU Z 188      46.779  58.272  46.847  1.00  0.00           C
ATOM   4584  OE1 GLU Z 188      45.958  59.217  46.898  1.00  0.00           O
ATOM   4585  OE2 GLU Z 188      47.667  58.107  47.729  1.00  0.00           O
ATOM   4586  HN  GLU Z 188      50.283  56.243  44.109  1.00  0.00           H
ATOM   4587  N   GLY Z 189      48.023  57.372  41.898  1.00  0.00           N
ATOM   4588  CA  GLY Z 189      47.480  57.743  40.590  1.00  0.00           C
ATOM   4589  C   GLY Z 189      47.068  56.576  39.735  1.00  0.00           C
ATOM   4590  O   GLY Z 189      45.937  56.494  39.263  1.00  0.00           O
ATOM   4591  1HA GLY Z 189      46.602  58.350  40.752  1.00  0.00           H
ATOM   4592  2HA GLY Z 189      48.256  58.255  40.049  1.00  0.00           H
ATOM   4593  HN  GLY Z 189      48.935  57.727  42.126  1.00  0.00           H
ATOM   4594  N   LYS Z 190      47.983  55.606  39.566  1.00  0.00           N
ATOM   4595  CA  LYS Z 190      47.756  54.373  38.842  1.00  0.00           C
ATOM   4596  C   LYS Z 190      46.636  53.520  39.425  1.00  0.00           C
ATOM   4597  O   LYS Z 190      45.764  53.032  38.700  1.00  0.00           O
ATOM   4598  HA  LYS Z 190      47.477  54.619  37.827  1.00  0.00           H
ATOM   4599  CB  LYS Z 190      49.083  53.571  38.862  1.00  0.00           C
ATOM   4600  1HB LYS Z 190      49.838  54.155  38.293  1.00  0.00           H
ATOM   4601  2HB LYS Z 190      49.447  53.519  39.914  1.00  0.00           H
ATOM   4602  CG  LYS Z 190      49.030  52.135  38.317  1.00  0.00           C
ATOM   4603  1HG LYS Z 190      50.032  51.667  38.444  1.00  0.00           H
ATOM   4604  2HG LYS Z 190      48.337  51.538  38.950  1.00  0.00           H
ATOM   4605  CD  LYS Z 190      48.590  52.027  36.850  1.00  0.00           C
ATOM   4606  1HD LYS Z 190      48.363  50.961  36.612  1.00  0.00           H
ATOM   4607  2HD LYS Z 190      47.647  52.593  36.701  1.00  0.00           H
ATOM   4608  CE  LYS Z 190      49.622  52.535  35.844  1.00  0.00           C
ATOM   4609  1HE LYS Z 190      49.190  52.499  34.819  1.00  0.00           H
ATOM   4610  2HE LYS Z 190      49.937  53.575  36.067  1.00  0.00           H
ATOM   4611  NZ  LYS Z 190      50.804  51.666  35.859  1.00  0.00           N
ATOM   4612  1HZ LYS Z 190      51.459  51.934  35.094  1.00  0.00           H
ATOM   4613  2HZ LYS Z 190      51.313  51.639  36.772  1.00  0.00           H
ATOM   4614  3HZ LYS Z 190      50.497  50.672  35.655  1.00  0.00           H
ATOM   4615  HN  LYS Z 190      48.899  55.727  39.958  1.00  0.00           H
ATOM   4616  N   ALA Z 191      46.615  53.344  40.760  1.00  0.00           N
ATOM   4617  CA  ALA Z 191      45.570  52.627  41.456  1.00  0.00           C
ATOM   4618  C   ALA Z 191      44.206  53.305  41.372  1.00  0.00           C
ATOM   4619  O   ALA Z 191      43.200  52.663  41.075  1.00  0.00           O
ATOM   4620  HA  ALA Z 191      45.474  51.652  40.998  1.00  0.00           H
ATOM   4621  CB  ALA Z 191      45.973  52.463  42.931  1.00  0.00           C
ATOM   4622  1HB ALA Z 191      45.226  51.855  43.486  1.00  0.00           H
ATOM   4623  2HB ALA Z 191      46.958  51.956  43.005  1.00  0.00           H
ATOM   4624  3HB ALA Z 191      46.063  53.452  43.431  1.00  0.00           H
ATOM   4625  HN  ALA Z 191      47.354  53.716  41.329  1.00  0.00           H
ATOM   4626  N   SER Z 192      44.171  54.637  41.587  1.00  0.00           N
ATOM   4627  CA  SER Z 192      42.987  55.483  41.531  1.00  0.00           C
ATOM   4628  C   SER Z 192      42.358  55.510  40.153  1.00  0.00           C
ATOM   4629  O   SER Z 192      41.146  55.356  40.009  1.00  0.00           O
ATOM   4630  HA  SER Z 192      42.258  55.076  42.218  1.00  0.00           H
ATOM   4631  CB  SER Z 192      43.324  56.947  41.943  1.00  0.00           C
ATOM   4632  1HB SER Z 192      43.879  56.916  42.909  1.00  0.00           H
ATOM   4633  2HB SER Z 192      43.998  57.409  41.185  1.00  0.00           H
ATOM   4634  OG  SER Z 192      42.150  57.743  42.122  1.00  0.00           O
ATOM   4635  1HG SER Z 192      42.425  58.672  42.154  1.00  0.00           H
ATOM   4636  HN  SER Z 192      45.025  55.101  41.849  1.00  0.00           H
ATOM   4637  N   SER Z 193      43.195  55.651  39.103  1.00  0.00           N
ATOM   4638  CA  SER Z 193      42.806  55.582  37.699  1.00  0.00           C
ATOM   4639  C   SER Z 193      42.261  54.219  37.316  1.00  0.00           C
ATOM   4640  O   SER Z 193      41.243  54.095  36.646  1.00  0.00           O
ATOM   4641  HA  SER Z 193      42.020  56.305  37.523  1.00  0.00           H
ATOM   4642  CB  SER Z 193      44.016  55.915  36.790  1.00  0.00           C
ATOM   4643  1HB SER Z 193      44.486  56.849  37.164  1.00  0.00           H
ATOM   4644  2HB SER Z 193      44.785  55.116  36.863  1.00  0.00           H
ATOM   4645  OG  SER Z 193      43.645  56.125  35.428  1.00  0.00           O
ATOM   4646  1HG SER Z 193      44.483  56.109  34.914  1.00  0.00           H
ATOM   4647  HN  SER Z 193      44.171  55.820  39.272  1.00  0.00           H
ATOM   4648  N   ALA Z 194      42.892  53.123  37.784  1.00  0.00           N
ATOM   4649  CA  ALA Z 194      42.407  51.779  37.534  1.00  0.00           C
ATOM   4650  C   ALA Z 194      41.029  51.504  38.138  1.00  0.00           C
ATOM   4651  O   ALA Z 194      40.143  50.944  37.489  1.00  0.00           O
ATOM   4652  HA  ALA Z 194      42.308  51.654  36.463  1.00  0.00           H
ATOM   4653  CB  ALA Z 194      43.440  50.768  38.062  1.00  0.00           C
ATOM   4654  1HB ALA Z 194      43.113  49.733  37.846  1.00  0.00           H
ATOM   4655  2HB ALA Z 194      44.417  50.928  37.560  1.00  0.00           H
ATOM   4656  3HB ALA Z 194      43.583  50.878  39.157  1.00  0.00           H
ATOM   4657  HN  ALA Z 194      43.720  53.208  38.335  1.00  0.00           H
ATOM   4658  N   LYS Z 195      40.797  51.946  39.393  1.00  0.00           N
ATOM   4659  CA  LYS Z 195      39.485  51.909  40.017  1.00  0.00           C
ATOM   4660  C   LYS Z 195      38.460  52.808  39.332  1.00  0.00           C
ATOM   4661  O   LYS Z 195      37.326  52.399  39.106  1.00  0.00           O
ATOM   4662  HA  LYS Z 195      39.105  50.902  39.916  1.00  0.00           H
ATOM   4663  CB  LYS Z 195      39.563  52.231  41.532  1.00  0.00           C
ATOM   4664  1HB LYS Z 195      40.050  53.219  41.681  1.00  0.00           H
ATOM   4665  2HB LYS Z 195      38.532  52.288  41.951  1.00  0.00           H
ATOM   4666  CG  LYS Z 195      40.323  51.152  42.322  1.00  0.00           C
ATOM   4667  1HG LYS Z 195      39.857  50.161  42.116  1.00  0.00           H
ATOM   4668  2HG LYS Z 195      41.373  51.103  41.957  1.00  0.00           H
ATOM   4669  CD  LYS Z 195      40.333  51.379  43.846  1.00  0.00           C
ATOM   4670  1HD LYS Z 195      40.800  52.369  44.048  1.00  0.00           H
ATOM   4671  2HD LYS Z 195      39.281  51.404  44.213  1.00  0.00           H
ATOM   4672  CE  LYS Z 195      41.108  50.274  44.576  1.00  0.00           C
ATOM   4673  1HE LYS Z 195      40.609  49.288  44.444  1.00  0.00           H
ATOM   4674  2HE LYS Z 195      42.135  50.219  44.152  1.00  0.00           H
ATOM   4675  NZ  LYS Z 195      41.241  50.541  46.021  1.00  0.00           N
ATOM   4676  1HZ LYS Z 195      41.898  49.850  46.453  1.00  0.00           H
ATOM   4677  2HZ LYS Z 195      41.615  51.490  46.199  1.00  0.00           H
ATOM   4678  3HZ LYS Z 195      40.321  50.449  46.523  1.00  0.00           H
ATOM   4679  HN  LYS Z 195      41.540  52.355  39.926  1.00  0.00           H
ATOM   4680  N   GLN Z 196      38.814  54.047  38.940  1.00  0.00           N
ATOM   4681  CA  GLN Z 196      37.911  54.925  38.208  1.00  0.00           C
ATOM   4682  C   GLN Z 196      37.565  54.433  36.801  1.00  0.00           C
ATOM   4683  O   GLN Z 196      36.426  54.533  36.351  1.00  0.00           O
ATOM   4684  HA  GLN Z 196      36.979  54.936  38.756  1.00  0.00           H
ATOM   4685  CB  GLN Z 196      38.434  56.377  38.169  1.00  0.00           C
ATOM   4686  1HB GLN Z 196      38.734  56.673  39.199  1.00  0.00           H
ATOM   4687  2HB GLN Z 196      39.356  56.409  37.551  1.00  0.00           H
ATOM   4688  CG  GLN Z 196      37.401  57.399  37.629  1.00  0.00           C
ATOM   4689  1HG GLN Z 196      37.887  58.386  37.506  1.00  0.00           H
ATOM   4690  2HG GLN Z 196      37.028  57.089  36.632  1.00  0.00           H
ATOM   4691  CD  GLN Z 196      36.233  57.571  38.605  1.00  0.00           C
ATOM   4692  OE1 GLN Z 196      36.441  57.739  39.811  1.00  0.00           O
ATOM   4693  NE2 GLN Z 196      34.984  57.537  38.088  1.00  0.00           N
ATOM   4694 1HE2 GLN Z 196      34.842  57.374  37.117  1.00  0.00           H
ATOM   4695 2HE2 GLN Z 196      34.211  57.748  38.696  1.00  0.00           H
ATOM   4696  HN  GLN Z 196      39.730  54.406  39.133  1.00  0.00           H
ATOM   4697  N   ARG Z 197      38.524  53.835  36.068  1.00  0.00           N
ATOM   4698  CA  ARG Z 197      38.286  53.174  34.796  1.00  0.00           C
ATOM   4699  C   ARG Z 197      37.309  52.008  34.920  1.00  0.00           C
ATOM   4700  O   ARG Z 197      36.431  51.825  34.076  1.00  0.00           O
ATOM   4701  HA  ARG Z 197      37.830  53.902  34.139  1.00  0.00           H
ATOM   4702  CB  ARG Z 197      39.631  52.697  34.195  1.00  0.00           C
ATOM   4703  1HB ARG Z 197      40.320  53.576  34.177  1.00  0.00           H
ATOM   4704  2HB ARG Z 197      40.092  51.955  34.886  1.00  0.00           H
ATOM   4705  CG  ARG Z 197      39.587  52.098  32.772  1.00  0.00           C
ATOM   4706  1HG ARG Z 197      40.636  51.821  32.512  1.00  0.00           H
ATOM   4707  2HG ARG Z 197      38.990  51.164  32.758  1.00  0.00           H
ATOM   4708  CD  ARG Z 197      39.045  53.039  31.689  1.00  0.00           C
ATOM   4709  1HD ARG Z 197      37.942  53.159  31.763  1.00  0.00           H
ATOM   4710  2HD ARG Z 197      39.530  54.035  31.784  1.00  0.00           H
ATOM   4711  NE  ARG Z 197      39.454  52.459  30.374  1.00  0.00           N
ATOM   4712  HE  ARG Z 197      40.451  52.320  30.186  1.00  0.00           H
ATOM   4713  CZ  ARG Z 197      38.664  52.128  29.341  1.00  0.00           C
ATOM   4714  NH1 ARG Z 197      37.339  52.206  29.364  1.00  0.00           N
ATOM   4715 1HH1 ARG Z 197      36.889  52.671  30.104  1.00  0.00           H
ATOM   4716 2HH1 ARG Z 197      36.830  51.884  28.554  1.00  0.00           H
ATOM   4717  NH2 ARG Z 197      39.260  51.717  28.231  1.00  0.00           N
ATOM   4718 1HH2 ARG Z 197      40.254  51.922  28.157  1.00  0.00           H
ATOM   4719 2HH2 ARG Z 197      38.780  51.818  27.345  1.00  0.00           H
ATOM   4720  HN  ARG Z 197      39.482  53.877  36.377  1.00  0.00           H
ATOM   4721  N   LEU Z 198      37.409  51.217  36.010  1.00  0.00           N
ATOM   4722  CA  LEU Z 198      36.414  50.227  36.397  1.00  0.00           C
ATOM   4723  C   LEU Z 198      35.049  50.837  36.721  1.00  0.00           C
ATOM   4724  O   LEU Z 198      34.019  50.325  36.278  1.00  0.00           O
ATOM   4725  HA  LEU Z 198      36.256  49.574  35.552  1.00  0.00           H
ATOM   4726  CB  LEU Z 198      36.946  49.387  37.586  1.00  0.00           C
ATOM   4727  1HB LEU Z 198      37.884  48.884  37.266  1.00  0.00           H
ATOM   4728  2HB LEU Z 198      37.215  50.077  38.414  1.00  0.00           H
ATOM   4729  HG  LEU Z 198      35.055  48.837  38.505  1.00  0.00           H
ATOM   4730  CG  LEU Z 198      35.985  48.322  38.159  1.00  0.00           C
ATOM   4731  CD1 LEU Z 198      35.581  47.250  37.138  1.00  0.00           C
ATOM   4732 1HD1 LEU Z 198      35.131  47.699  36.229  1.00  0.00           H
ATOM   4733 2HD1 LEU Z 198      36.471  46.653  36.852  1.00  0.00           H
ATOM   4734 3HD1 LEU Z 198      34.835  46.564  37.592  1.00  0.00           H
ATOM   4735  CD2 LEU Z 198      36.624  47.659  39.386  1.00  0.00           C
ATOM   4736 1HD2 LEU Z 198      35.921  46.928  39.839  1.00  0.00           H
ATOM   4737 2HD2 LEU Z 198      37.553  47.122  39.099  1.00  0.00           H
ATOM   4738 3HD2 LEU Z 198      36.875  48.426  40.146  1.00  0.00           H
ATOM   4739  HN  LEU Z 198      38.170  51.351  36.648  1.00  0.00           H
ATOM   4740  N   LYS Z 199      34.990  51.971  37.453  1.00  0.00           N
ATOM   4741  CA  LYS Z 199      33.756  52.706  37.702  1.00  0.00           C
ATOM   4742  C   LYS Z 199      33.073  53.195  36.429  1.00  0.00           C
ATOM   4743  O   LYS Z 199      31.870  53.003  36.243  1.00  0.00           O
ATOM   4744  HA  LYS Z 199      33.063  52.045  38.203  1.00  0.00           H
ATOM   4745  CB  LYS Z 199      33.990  53.961  38.584  1.00  0.00           C
ATOM   4746  1HB LYS Z 199      34.785  54.596  38.143  1.00  0.00           H
ATOM   4747  2HB LYS Z 199      33.059  54.576  38.600  1.00  0.00           H
ATOM   4748  CG  LYS Z 199      34.328  53.662  40.049  1.00  0.00           C
ATOM   4749  1HG LYS Z 199      33.540  52.978  40.430  1.00  0.00           H
ATOM   4750  2HG LYS Z 199      35.294  53.123  40.129  1.00  0.00           H
ATOM   4751  CD  LYS Z 199      34.338  54.947  40.892  1.00  0.00           C
ATOM   4752  1HD LYS Z 199      35.257  55.536  40.678  1.00  0.00           H
ATOM   4753  2HD LYS Z 199      33.471  55.569  40.560  1.00  0.00           H
ATOM   4754  CE  LYS Z 199      34.172  54.736  42.401  1.00  0.00           C
ATOM   4755  1HE LYS Z 199      34.130  55.719  42.917  1.00  0.00           H
ATOM   4756  2HE LYS Z 199      33.240  54.178  42.621  1.00  0.00           H
ATOM   4757  NZ  LYS Z 199      35.313  53.984  42.949  1.00  0.00           N
ATOM   4758  1HZ LYS Z 199      35.093  53.624  43.908  1.00  0.00           H
ATOM   4759  2HZ LYS Z 199      35.552  53.190  42.329  1.00  0.00           H
ATOM   4760  3HZ LYS Z 199      36.130  54.640  43.038  1.00  0.00           H
ATOM   4761  HN  LYS Z 199      35.820  52.322  37.894  1.00  0.00           H
ATOM   4762  N   CYS Z 200      33.827  53.809  35.496  1.00  0.00           N
ATOM   4763  CA  CYS Z 200      33.297  54.261  34.220  1.00  0.00           C
ATOM   4764  C   CYS Z 200      32.843  53.122  33.325  1.00  0.00           C
ATOM   4765  O   CYS Z 200      31.746  53.158  32.777  1.00  0.00           O
ATOM   4766  HA  CYS Z 200      32.405  54.837  34.421  1.00  0.00           H
ATOM   4767  CB  CYS Z 200      34.304  55.151  33.446  1.00  0.00           C
ATOM   4768  1HB CYS Z 200      35.235  54.572  33.260  1.00  0.00           H
ATOM   4769  2HB CYS Z 200      33.872  55.417  32.455  1.00  0.00           H
ATOM   4770  SG  CYS Z 200      34.726  56.696  34.320  1.00  0.00           S
ATOM   4771  HN  CYS Z 200      34.791  54.013  35.699  1.00  0.00           H
ATOM   4772  N   ALA Z 201      33.636  52.039  33.204  1.00  0.00           N
ATOM   4773  CA  ALA Z 201      33.262  50.858  32.445  1.00  0.00           C
ATOM   4774  C   ALA Z 201      32.045  50.126  33.013  1.00  0.00           C
ATOM   4775  O   ALA Z 201      31.214  49.587  32.279  1.00  0.00           O
ATOM   4776  HA  ALA Z 201      32.992  51.179  31.446  1.00  0.00           H
ATOM   4777  CB  ALA Z 201      34.467  49.910  32.352  1.00  0.00           C
ATOM   4778  1HB ALA Z 201      34.238  49.044  31.697  1.00  0.00           H
ATOM   4779  2HB ALA Z 201      35.334  50.446  31.913  1.00  0.00           H
ATOM   4780  3HB ALA Z 201      34.760  49.540  33.358  1.00  0.00           H
ATOM   4781  HN  ALA Z 201      34.540  52.013  33.638  1.00  0.00           H
ATOM   4782  N   SER Z 202      31.899  50.110  34.356  1.00  0.00           N
ATOM   4783  CA  SER Z 202      30.707  49.632  35.052  1.00  0.00           C
ATOM   4784  C   SER Z 202      29.463  50.422  34.702  1.00  0.00           C
ATOM   4785  O   SER Z 202      28.382  49.863  34.528  1.00  0.00           O
ATOM   4786  HA  SER Z 202      30.538  48.602  34.775  1.00  0.00           H
ATOM   4787  CB  SER Z 202      30.808  49.753  36.598  1.00  0.00           C
ATOM   4788  1HB SER Z 202      31.018  50.804  36.896  1.00  0.00           H
ATOM   4789  2HB SER Z 202      29.842  49.455  37.066  1.00  0.00           H
ATOM   4790  OG  SER Z 202      31.824  48.908  37.129  1.00  0.00           O
ATOM   4791  1HG SER Z 202      32.680  49.317  36.887  1.00  0.00           H
ATOM   4792  HN  SER Z 202      32.641  50.470  34.928  1.00  0.00           H
ATOM   4793  N   LEU Z 203      29.598  51.755  34.631  1.00  0.00           N
ATOM   4794  CA  LEU Z 203      28.521  52.667  34.325  1.00  0.00           C
ATOM   4795  C   LEU Z 203      28.126  52.706  32.856  1.00  0.00           C
ATOM   4796  O   LEU Z 203      26.950  52.625  32.525  1.00  0.00           O
ATOM   4797  HA  LEU Z 203      27.644  52.366  34.881  1.00  0.00           H
ATOM   4798  CB  LEU Z 203      28.972  54.067  34.784  1.00  0.00           C
ATOM   4799  1HB LEU Z 203      29.275  53.994  35.852  1.00  0.00           H
ATOM   4800  2HB LEU Z 203      29.877  54.370  34.211  1.00  0.00           H
ATOM   4801  HG  LEU Z 203      27.597  55.284  33.615  1.00  0.00           H
ATOM   4802  CG  LEU Z 203      27.929  55.189  34.676  1.00  0.00           C
ATOM   4803  CD1 LEU Z 203      26.696  54.945  35.557  1.00  0.00           C
ATOM   4804 1HD1 LEU Z 203      27.008  54.870  36.619  1.00  0.00           H
ATOM   4805 2HD1 LEU Z 203      25.987  55.798  35.475  1.00  0.00           H
ATOM   4806 3HD1 LEU Z 203      26.164  54.016  35.266  1.00  0.00           H
ATOM   4807  CD2 LEU Z 203      28.588  56.505  35.090  1.00  0.00           C
ATOM   4808 1HD2 LEU Z 203      29.388  56.798  34.379  1.00  0.00           H
ATOM   4809 2HD2 LEU Z 203      27.820  57.301  35.121  1.00  0.00           H
ATOM   4810 3HD2 LEU Z 203      29.029  56.424  36.107  1.00  0.00           H
ATOM   4811  HN  LEU Z 203      30.486  52.181  34.802  1.00  0.00           H
ATOM   4812  N   GLN Z 204      29.089  52.806  31.917  1.00  0.00           N
ATOM   4813  CA  GLN Z 204      28.787  52.955  30.500  1.00  0.00           C
ATOM   4814  C   GLN Z 204      28.078  51.760  29.874  1.00  0.00           C
ATOM   4815  O   GLN Z 204      27.107  51.914  29.134  1.00  0.00           O
ATOM   4816  HA  GLN Z 204      28.106  53.791  30.392  1.00  0.00           H
ATOM   4817  CB  GLN Z 204      30.070  53.267  29.688  1.00  0.00           C
ATOM   4818  1HB GLN Z 204      30.829  52.483  29.906  1.00  0.00           H
ATOM   4819  2HB GLN Z 204      29.839  53.223  28.597  1.00  0.00           H
ATOM   4820  CG  GLN Z 204      30.664  54.663  29.990  1.00  0.00           C
ATOM   4821  1HG GLN Z 204      29.925  55.452  29.738  1.00  0.00           H
ATOM   4822  2HG GLN Z 204      30.911  54.753  31.066  1.00  0.00           H
ATOM   4823  CD  GLN Z 204      31.958  54.889  29.204  1.00  0.00           C
ATOM   4824  OE1 GLN Z 204      32.981  54.241  29.446  1.00  0.00           O
ATOM   4825  NE2 GLN Z 204      31.924  55.831  28.236  1.00  0.00           N
ATOM   4826 1HE2 GLN Z 204      31.078  56.325  28.049  1.00  0.00           H
ATOM   4827 2HE2 GLN Z 204      32.760  56.015  27.718  1.00  0.00           H
ATOM   4828  HN  GLN Z 204      30.055  52.877  32.183  1.00  0.00           H
ATOM   4829  N   LYS Z 205      28.532  50.522  30.157  1.00  0.00           N
ATOM   4830  CA  LYS Z 205      27.881  49.345  29.608  1.00  0.00           C
ATOM   4831  C   LYS Z 205      26.600  48.948  30.325  1.00  0.00           C
ATOM   4832  O   LYS Z 205      25.600  48.607  29.699  1.00  0.00           O
ATOM   4833  HA  LYS Z 205      27.591  49.565  28.591  1.00  0.00           H
ATOM   4834  CB  LYS Z 205      28.846  48.143  29.514  1.00  0.00           C
ATOM   4835  1HB LYS Z 205      29.803  48.530  29.095  1.00  0.00           H
ATOM   4836  2HB LYS Z 205      29.064  47.732  30.524  1.00  0.00           H
ATOM   4837  CG  LYS Z 205      28.301  47.035  28.592  1.00  0.00           C
ATOM   4838  1HG LYS Z 205      27.374  46.609  29.044  1.00  0.00           H
ATOM   4839  2HG LYS Z 205      28.000  47.489  27.621  1.00  0.00           H
ATOM   4840  CD  LYS Z 205      29.270  45.870  28.329  1.00  0.00           C
ATOM   4841  1HD LYS Z 205      29.431  45.327  29.289  1.00  0.00           H
ATOM   4842  2HD LYS Z 205      28.778  45.155  27.631  1.00  0.00           H
ATOM   4843  CE  LYS Z 205      30.645  46.256  27.774  1.00  0.00           C
ATOM   4844  1HE LYS Z 205      31.179  46.927  28.479  1.00  0.00           H
ATOM   4845  2HE LYS Z 205      31.267  45.345  27.624  1.00  0.00           H
ATOM   4846  NZ  LYS Z 205      30.548  46.953  26.476  1.00  0.00           N
ATOM   4847  1HZ LYS Z 205      31.522  47.313  26.259  1.00  0.00           H
ATOM   4848  2HZ LYS Z 205      30.249  46.278  25.729  1.00  0.00           H
ATOM   4849  3HZ LYS Z 205      29.887  47.757  26.501  1.00  0.00           H
ATOM   4850  HN  LYS Z 205      29.339  50.391  30.728  1.00  0.00           H
ATOM   4851  N   PHE Z 206      26.584  48.975  31.671  1.00  0.00           N
ATOM   4852  CA  PHE Z 206      25.486  48.376  32.416  1.00  0.00           C
ATOM   4853  C   PHE Z 206      24.515  49.416  32.950  1.00  0.00           C
ATOM   4854  O   PHE Z 206      23.431  49.078  33.422  1.00  0.00           O
ATOM   4855  HA  PHE Z 206      24.904  47.726  31.774  1.00  0.00           H
ATOM   4856  CB  PHE Z 206      26.028  47.517  33.583  1.00  0.00           C
ATOM   4857  1HB PHE Z 206      26.532  48.168  34.321  1.00  0.00           H
ATOM   4858  2HB PHE Z 206      25.201  46.966  34.083  1.00  0.00           H
ATOM   4859  CG  PHE Z 206      27.013  46.505  33.060  1.00  0.00           C
ATOM   4860  HD1 PHE Z 206      25.500  45.276  32.142  1.00  0.00           H
ATOM   4861  CD1 PHE Z 206      26.559  45.408  32.312  1.00  0.00           C
ATOM   4862  HD2 PHE Z 206      28.766  47.523  33.790  1.00  0.00           H
ATOM   4863  CD2 PHE Z 206      28.397  46.671  33.246  1.00  0.00           C
ATOM   4864  CE1 PHE Z 206      27.465  44.499  31.755  1.00  0.00           C
ATOM   4865  HE1 PHE Z 206      27.100  43.669  31.165  1.00  0.00           H
ATOM   4866  CE2 PHE Z 206      29.308  45.771  32.681  1.00  0.00           C
ATOM   4867  HE2 PHE Z 206      30.371  45.920  32.810  1.00  0.00           H
ATOM   4868  CZ  PHE Z 206      28.840  44.683  31.936  1.00  0.00           C
ATOM   4869  HZ  PHE Z 206      29.536  43.999  31.476  1.00  0.00           H
ATOM   4870  HN  PHE Z 206      27.377  49.280  32.190  1.00  0.00           H
ATOM   4871  N   GLY Z 207      24.841  50.712  32.802  1.00  0.00           N
ATOM   4872  CA  GLY Z 207      23.930  51.821  33.032  1.00  0.00           C
ATOM   4873  C   GLY Z 207      23.777  52.351  34.430  1.00  0.00           C
ATOM   4874  O   GLY Z 207      24.341  51.867  35.412  1.00  0.00           O
ATOM   4875  1HA GLY Z 207      24.305  52.644  32.441  1.00  0.00           H
ATOM   4876  2HA GLY Z 207      22.948  51.511  32.713  1.00  0.00           H
ATOM   4877  HN  GLY Z 207      25.738  50.976  32.446  1.00  0.00           H
ATOM   4878  N   GLU Z 208      22.955  53.415  34.524  1.00  0.00           N
ATOM   4879  CA  GLU Z 208      22.633  54.171  35.722  1.00  0.00           C
ATOM   4880  C   GLU Z 208      22.014  53.306  36.812  1.00  0.00           C
ATOM   4881  O   GLU Z 208      22.425  53.344  37.971  1.00  0.00           O
ATOM   4882  HA  GLU Z 208      23.545  54.593  36.122  1.00  0.00           H
ATOM   4883  CB  GLU Z 208      21.655  55.304  35.314  1.00  0.00           C
ATOM   4884  1HB GLU Z 208      22.148  55.916  34.523  1.00  0.00           H
ATOM   4885  2HB GLU Z 208      20.749  54.854  34.855  1.00  0.00           H
ATOM   4886  CG  GLU Z 208      21.198  56.253  36.445  1.00  0.00           C
ATOM   4887  1HG GLU Z 208      20.698  55.692  37.261  1.00  0.00           H
ATOM   4888  2HG GLU Z 208      22.074  56.792  36.865  1.00  0.00           H
ATOM   4889  CD  GLU Z 208      20.208  57.278  35.914  1.00  0.00           C
ATOM   4890  OE1 GLU Z 208      19.048  56.896  35.600  1.00  0.00           O
ATOM   4891  OE2 GLU Z 208      20.575  58.478  35.835  1.00  0.00           O
ATOM   4892  HN  GLU Z 208      22.530  53.754  33.686  1.00  0.00           H
ATOM   4893  N   ARG Z 209      21.058  52.431  36.437  1.00  0.00           N
ATOM   4894  CA  ARG Z 209      20.402  51.482  37.320  1.00  0.00           C
ATOM   4895  C   ARG Z 209      21.368  50.517  38.004  1.00  0.00           C
ATOM   4896  O   ARG Z 209      21.292  50.280  39.210  1.00  0.00           O
ATOM   4897  HA  ARG Z 209      19.890  52.041  38.093  1.00  0.00           H
ATOM   4898  CB  ARG Z 209      19.376  50.688  36.474  1.00  0.00           C
ATOM   4899  1HB ARG Z 209      18.759  51.432  35.916  1.00  0.00           H
ATOM   4900  2HB ARG Z 209      19.922  50.088  35.712  1.00  0.00           H
ATOM   4901  CG  ARG Z 209      18.401  49.769  37.241  1.00  0.00           C
ATOM   4902  1HG ARG Z 209      18.971  49.036  37.853  1.00  0.00           H
ATOM   4903  2HG ARG Z 209      17.781  50.386  37.930  1.00  0.00           H
ATOM   4904  CD  ARG Z 209      17.487  49.009  36.267  1.00  0.00           C
ATOM   4905  1HD ARG Z 209      16.928  49.722  35.618  1.00  0.00           H
ATOM   4906  2HD ARG Z 209      18.112  48.337  35.636  1.00  0.00           H
ATOM   4907  NE  ARG Z 209      16.512  48.188  37.052  1.00  0.00           N
ATOM   4908  HE  ARG Z 209      16.109  48.569  37.910  1.00  0.00           H
ATOM   4909  CZ  ARG Z 209      15.759  47.225  36.499  1.00  0.00           C
ATOM   4910  NH1 ARG Z 209      15.907  46.844  35.235  1.00  0.00           N
ATOM   4911 1HH1 ARG Z 209      16.496  47.364  34.624  1.00  0.00           H
ATOM   4912 2HH1 ARG Z 209      15.255  46.198  34.846  1.00  0.00           H
ATOM   4913  NH2 ARG Z 209      14.834  46.632  37.247  1.00  0.00           N
ATOM   4914 1HH2 ARG Z 209      14.795  46.893  38.224  1.00  0.00           H
ATOM   4915 2HH2 ARG Z 209      14.375  45.809  36.890  1.00  0.00           H
ATOM   4916  HN  ARG Z 209      20.713  52.473  35.495  1.00  0.00           H
ATOM   4917  N   ALA Z 210      22.341  49.967  37.250  1.00  0.00           N
ATOM   4918  CA  ALA Z 210      23.386  49.101  37.756  1.00  0.00           C
ATOM   4919  C   ALA Z 210      24.370  49.784  38.705  1.00  0.00           C
ATOM   4920  O   ALA Z 210      24.830  49.199  39.688  1.00  0.00           O
ATOM   4921  HA  ALA Z 210      22.917  48.301  38.315  1.00  0.00           H
ATOM   4922  CB  ALA Z 210      24.156  48.506  36.566  1.00  0.00           C
ATOM   4923  1HB ALA Z 210      24.931  47.794  36.909  1.00  0.00           H
ATOM   4924  2HB ALA Z 210      23.457  47.964  35.891  1.00  0.00           H
ATOM   4925  3HB ALA Z 210      24.645  49.310  35.973  1.00  0.00           H
ATOM   4926  HN  ALA Z 210      22.401  50.193  36.280  1.00  0.00           H
ATOM   4927  N   PHE Z 211      24.753  51.044  38.424  1.00  0.00           N
ATOM   4928  CA  PHE Z 211      25.593  51.821  39.320  1.00  0.00           C
ATOM   4929  C   PHE Z 211      24.879  52.227  40.612  1.00  0.00           C
ATOM   4930  O   PHE Z 211      25.438  52.112  41.701  1.00  0.00           O
ATOM   4931  HA  PHE Z 211      26.406  51.172  39.623  1.00  0.00           H
ATOM   4932  CB  PHE Z 211      26.195  53.041  38.589  1.00  0.00           C
ATOM   4933  1HB PHE Z 211      26.460  52.752  37.549  1.00  0.00           H
ATOM   4934  2HB PHE Z 211      25.477  53.888  38.545  1.00  0.00           H
ATOM   4935  CG  PHE Z 211      27.465  53.475  39.273  1.00  0.00           C
ATOM   4936  HD1 PHE Z 211      28.668  51.928  38.380  1.00  0.00           H
ATOM   4937  CD1 PHE Z 211      28.661  52.768  39.057  1.00  0.00           C
ATOM   4938  HD2 PHE Z 211      26.538  55.069  40.381  1.00  0.00           H
ATOM   4939  CD2 PHE Z 211      27.461  54.544  40.180  1.00  0.00           C
ATOM   4940  CE1 PHE Z 211      29.832  53.129  39.735  1.00  0.00           C
ATOM   4941  HE1 PHE Z 211      30.748  52.578  39.574  1.00  0.00           H
ATOM   4942  CE2 PHE Z 211      28.631  54.917  40.852  1.00  0.00           C
ATOM   4943  HE2 PHE Z 211      28.608  55.741  41.550  1.00  0.00           H
ATOM   4944  CZ  PHE Z 211      29.819  54.212  40.626  1.00  0.00           C
ATOM   4945  HZ  PHE Z 211      30.725  54.496  41.144  1.00  0.00           H
ATOM   4946  HN  PHE Z 211      24.427  51.497  37.590  1.00  0.00           H
ATOM   4947  N   LYS Z 212      23.596  52.643  40.532  1.00  0.00           N
ATOM   4948  CA  LYS Z 212      22.764  52.925  41.695  1.00  0.00           C
ATOM   4949  C   LYS Z 212      22.595  51.707  42.607  1.00  0.00           C
ATOM   4950  O   LYS Z 212      22.682  51.808  43.830  1.00  0.00           O
ATOM   4951  HA  LYS Z 212      23.265  53.680  42.283  1.00  0.00           H
ATOM   4952  CB  LYS Z 212      21.368  53.465  41.275  1.00  0.00           C
ATOM   4953  1HB LYS Z 212      20.943  52.808  40.484  1.00  0.00           H
ATOM   4954  2HB LYS Z 212      20.683  53.421  42.154  1.00  0.00           H
ATOM   4955  CG  LYS Z 212      21.371  54.928  40.785  1.00  0.00           C
ATOM   4956  1HG LYS Z 212      21.811  55.560  41.588  1.00  0.00           H
ATOM   4957  2HG LYS Z 212      22.020  55.031  39.888  1.00  0.00           H
ATOM   4958  CD  LYS Z 212      19.947  55.430  40.470  1.00  0.00           C
ATOM   4959  1HD LYS Z 212      19.597  54.948  39.530  1.00  0.00           H
ATOM   4960  2HD LYS Z 212      19.293  55.073  41.298  1.00  0.00           H
ATOM   4961  CE  LYS Z 212      19.787  56.958  40.373  1.00  0.00           C
ATOM   4962  1HE LYS Z 212      20.095  57.422  41.335  1.00  0.00           H
ATOM   4963  2HE LYS Z 212      20.403  57.378  39.549  1.00  0.00           H
ATOM   4964  NZ  LYS Z 212      18.374  57.314  40.132  1.00  0.00           N
ATOM   4965  1HZ LYS Z 212      18.142  58.299  40.408  1.00  0.00           H
ATOM   4966  2HZ LYS Z 212      18.120  57.233  39.112  1.00  0.00           H
ATOM   4967  3HZ LYS Z 212      17.736  56.651  40.643  1.00  0.00           H
ATOM   4968  HN  LYS Z 212      23.169  52.801  39.636  1.00  0.00           H
ATOM   4969  N   ALA Z 213      22.419  50.502  42.022  1.00  0.00           N
ATOM   4970  CA  ALA Z 213      22.378  49.242  42.742  1.00  0.00           C
ATOM   4971  C   ALA Z 213      23.664  48.922  43.509  1.00  0.00           C
ATOM   4972  O   ALA Z 213      23.633  48.439  44.639  1.00  0.00           O
ATOM   4973  HA  ALA Z 213      21.585  49.309  43.476  1.00  0.00           H
ATOM   4974  CB  ALA Z 213      22.058  48.099  41.759  1.00  0.00           C
ATOM   4975  1HB ALA Z 213      21.938  47.134  42.299  1.00  0.00           H
ATOM   4976  2HB ALA Z 213      21.104  48.311  41.231  1.00  0.00           H
ATOM   4977  3HB ALA Z 213      22.858  47.988  40.998  1.00  0.00           H
ATOM   4978  HN  ALA Z 213      22.299  50.446  41.032  1.00  0.00           H
ATOM   4979  N   TRP Z 214      24.847  49.208  42.926  1.00  0.00           N
ATOM   4980  CA  TRP Z 214      26.126  49.138  43.622  1.00  0.00           C
ATOM   4981  C   TRP Z 214      26.227  50.145  44.778  1.00  0.00           C
ATOM   4982  O   TRP Z 214      26.704  49.842  45.873  1.00  0.00           O
ATOM   4983  HA  TRP Z 214      26.217  48.153  44.060  1.00  0.00           H
ATOM   4984  CB  TRP Z 214      27.282  49.358  42.590  1.00  0.00           C
ATOM   4985  1HB TRP Z 214      27.199  48.561  41.820  1.00  0.00           H
ATOM   4986  2HB TRP Z 214      27.122  50.331  42.080  1.00  0.00           H
ATOM   4987  CG  TRP Z 214      28.707  49.344  43.136  1.00  0.00           C
ATOM   4988  HD1 TRP Z 214      29.337  47.272  43.009  1.00  0.00           H
ATOM   4989  CD1 TRP Z 214      29.563  48.290  43.301  1.00  0.00           C
ATOM   4990  CD2 TRP Z 214      29.384  50.502  43.661  1.00  0.00           C
ATOM   4991  NE1 TRP Z 214      30.718  48.706  43.937  1.00  0.00           N
ATOM   4992  HE1 TRP Z 214      31.424  48.127  44.289  1.00  0.00           H
ATOM   4993  CE2 TRP Z 214      30.615  50.058  44.186  1.00  0.00           C
ATOM   4994  HE3 TRP Z 214      28.091  52.207  43.303  1.00  0.00           H
ATOM   4995  CE3 TRP Z 214      29.015  51.844  43.731  1.00  0.00           C
ATOM   4996  CZ2 TRP Z 214      31.486  50.945  44.806  1.00  0.00           C
ATOM   4997  HZ2 TRP Z 214      32.443  50.620  45.184  1.00  0.00           H
ATOM   4998  CZ3 TRP Z 214      29.882  52.735  44.380  1.00  0.00           C
ATOM   4999  HZ3 TRP Z 214      29.611  53.779  44.452  1.00  0.00           H
ATOM   5000  HH2 TRP Z 214      31.756  53.001  45.399  1.00  0.00           H
ATOM   5001  CH2 TRP Z 214      31.098  52.291  44.919  1.00  0.00           C
ATOM   5002  HN  TRP Z 214      24.856  49.559  41.992  1.00  0.00           H
ATOM   5003  N   ALA Z 215      25.766  51.389  44.547  1.00  0.00           N
ATOM   5004  CA  ALA Z 215      25.907  52.498  45.465  1.00  0.00           C
ATOM   5005  C   ALA Z 215      25.218  52.327  46.814  1.00  0.00           C
ATOM   5006  O   ALA Z 215      25.811  52.633  47.847  1.00  0.00           O
ATOM   5007  HA  ALA Z 215      26.961  52.608  45.679  1.00  0.00           H
ATOM   5008  CB  ALA Z 215      25.410  53.778  44.770  1.00  0.00           C
ATOM   5009  1HB ALA Z 215      25.547  54.670  45.420  1.00  0.00           H
ATOM   5010  2HB ALA Z 215      25.966  53.941  43.822  1.00  0.00           H
ATOM   5011  3HB ALA Z 215      24.333  53.684  44.521  1.00  0.00           H
ATOM   5012  HN  ALA Z 215      25.364  51.609  43.655  1.00  0.00           H
ATOM   5013  N   VAL Z 216      23.971  51.811  46.849  1.00  0.00           N
ATOM   5014  CA  VAL Z 216      23.188  51.663  48.076  1.00  0.00           C
ATOM   5015  C   VAL Z 216      23.834  50.761  49.128  1.00  0.00           C
ATOM   5016  O   VAL Z 216      23.932  51.114  50.305  1.00  0.00           O
ATOM   5017  HA  VAL Z 216      23.136  52.641  48.535  1.00  0.00           H
ATOM   5018  HB  VAL Z 216      21.305  52.055  47.125  1.00  0.00           H
ATOM   5019  CB  VAL Z 216      21.745  51.249  47.764  1.00  0.00           C
ATOM   5020  CG1 VAL Z 216      21.658  49.939  46.957  1.00  0.00           C
ATOM   5021 1HG1 VAL Z 216      22.049  49.078  47.536  1.00  0.00           H
ATOM   5022 2HG1 VAL Z 216      20.595  49.729  46.712  1.00  0.00           H
ATOM   5023 3HG1 VAL Z 216      22.212  50.019  46.000  1.00  0.00           H
ATOM   5024  CG2 VAL Z 216      20.899  51.174  49.050  1.00  0.00           C
ATOM   5025 1HG2 VAL Z 216      19.830  51.009  48.787  1.00  0.00           H
ATOM   5026 2HG2 VAL Z 216      21.222  50.335  49.700  1.00  0.00           H
ATOM   5027 3HG2 VAL Z 216      20.966  52.124  49.621  1.00  0.00           H
ATOM   5028  HN  VAL Z 216      23.504  51.586  45.992  1.00  0.00           H
ATOM   5029  N   ALA Z 217      24.374  49.593  48.721  1.00  0.00           N
ATOM   5030  CA  ALA Z 217      25.119  48.716  49.601  1.00  0.00           C
ATOM   5031  C   ALA Z 217      26.417  49.340  50.093  1.00  0.00           C
ATOM   5032  O   ALA Z 217      26.747  49.288  51.277  1.00  0.00           O
ATOM   5033  HA  ALA Z 217      24.513  48.505  50.473  1.00  0.00           H
ATOM   5034  CB  ALA Z 217      25.441  47.405  48.867  1.00  0.00           C
ATOM   5035  1HB ALA Z 217      26.043  46.728  49.507  1.00  0.00           H
ATOM   5036  2HB ALA Z 217      24.501  46.880  48.595  1.00  0.00           H
ATOM   5037  3HB ALA Z 217      26.005  47.605  47.931  1.00  0.00           H
ATOM   5038  HN  ALA Z 217      24.296  49.319  47.765  1.00  0.00           H
ATOM   5039  N   ARG Z 218      27.177  49.995  49.188  1.00  0.00           N
ATOM   5040  CA  ARG Z 218      28.417  50.656  49.542  1.00  0.00           C
ATOM   5041  C   ARG Z 218      28.231  51.810  50.521  1.00  0.00           C
ATOM   5042  O   ARG Z 218      28.987  51.944  51.480  1.00  0.00           O
ATOM   5043  HA  ARG Z 218      29.026  49.921  50.047  1.00  0.00           H
ATOM   5044  CB  ARG Z 218      29.151  51.170  48.276  1.00  0.00           C
ATOM   5045  1HB ARG Z 218      29.199  50.356  47.520  1.00  0.00           H
ATOM   5046  2HB ARG Z 218      28.527  51.976  47.824  1.00  0.00           H
ATOM   5047  CG  ARG Z 218      30.575  51.727  48.523  1.00  0.00           C
ATOM   5048  1HG ARG Z 218      30.746  52.530  47.768  1.00  0.00           H
ATOM   5049  2HG ARG Z 218      30.643  52.212  49.518  1.00  0.00           H
ATOM   5050  CD  ARG Z 218      31.742  50.738  48.367  1.00  0.00           C
ATOM   5051  1HD ARG Z 218      31.740  50.293  47.348  1.00  0.00           H
ATOM   5052  2HD ARG Z 218      32.703  51.277  48.536  1.00  0.00           H
ATOM   5053  NE  ARG Z 218      31.609  49.635  49.364  1.00  0.00           N
ATOM   5054  HE  ARG Z 218      30.800  49.563  49.939  1.00  0.00           H
ATOM   5055  CZ  ARG Z 218      32.555  48.714  49.579  1.00  0.00           C
ATOM   5056  NH1 ARG Z 218      33.718  48.722  48.938  1.00  0.00           N
ATOM   5057 1HH1 ARG Z 218      33.940  49.510  48.358  1.00  0.00           H
ATOM   5058 2HH1 ARG Z 218      34.465  48.295  49.460  1.00  0.00           H
ATOM   5059  NH2 ARG Z 218      32.330  47.761  50.479  1.00  0.00           N
ATOM   5060 1HH2 ARG Z 218      31.398  47.662  50.865  1.00  0.00           H
ATOM   5061 2HH2 ARG Z 218      32.952  46.983  50.591  1.00  0.00           H
ATOM   5062  HN  ARG Z 218      26.881  50.043  48.233  1.00  0.00           H
ATOM   5063  N   LEU Z 219      27.211  52.664  50.320  1.00  0.00           N
[truncated: 452,122 more chars]
