# Supplementary material for: Molecular Basis for the Involvement of Mammalian Serum Albumin in the AGE/RAGE Axis: A Comprehensive Computational Study
Source: Int J Mol Sci. 2024 Mar 11;25(6):3204. doi: 10.3390/ijms25063204 (PMC10970403; doi:10.3390/ijms25063204)
Supplement: Supplementary file 1 [file ijms-25-03204-s001.zip › File S2/HSA-CML233-RAGE-docking-minimized.pdb]

ATOM      1  N   ALA X  21      74.809  47.329  25.228  1.00  0.00           N
ATOM      2  CA  ALA X  21      75.600  48.452  25.789  1.00  0.00           C
ATOM      3  C   ALA X  21      76.673  48.902  24.807  1.00  0.00           C
ATOM      4  O   ALA X  21      77.502  48.106  24.366  1.00  0.00           O
ATOM      5  HA  ALA X  21      74.965  49.210  25.943  1.00  0.00           H
ATOM      6  CB  ALA X  21      76.227  48.043  27.114  1.00  0.00           C
ATOM      7  1HB ALA X  21      76.757  48.807  27.483  1.00  0.00           H
ATOM      8  2HB ALA X  21      75.506  47.794  27.761  1.00  0.00           H
ATOM      9  3HB ALA X  21      76.830  47.258  26.969  1.00  0.00           H
ATOM     10  H1  ALA X  21      74.111  47.050  25.888  1.00  0.00           H
ATOM     11  H2  ALA X  21      74.367  47.623  24.380  1.00  0.00           H
ATOM     12  H3  ALA X  21      75.415  46.557  25.037  1.00  0.00           H
ATOM     13  N   MET X  22      76.646  50.189  24.456  1.00  0.00           N
ATOM     14  CA  MET X  22      77.619  50.749  23.523  1.00  0.00           C
ATOM     15  C   MET X  22      78.390  51.893  24.175  1.00  0.00           C
ATOM     16  O   MET X  22      77.820  52.721  24.886  1.00  0.00           O
ATOM     17  HA  MET X  22      78.244  50.001  23.301  1.00  0.00           H
ATOM     18  CB  MET X  22      76.922  51.239  22.257  1.00  0.00           C
ATOM     19  1HB MET X  22      76.229  51.912  22.517  1.00  0.00           H
ATOM     20  2HB MET X  22      77.604  51.674  21.669  1.00  0.00           H
ATOM     21  CG  MET X  22      76.241  50.134  21.466  1.00  0.00           C
ATOM     22  1HG MET X  22      76.949  49.441  21.327  1.00  0.00           H
ATOM     23  2HG MET X  22      75.536  49.773  22.078  1.00  0.00           H
ATOM     24  SD  MET X  22      75.555  50.731  19.909  1.00  0.00           S
ATOM     25  CE  MET X  22      77.048  51.151  19.018  1.00  0.00           C
ATOM     26  1HE MET X  22      76.808  51.504  18.114  1.00  0.00           H
ATOM     27  2HE MET X  22      77.554  51.848  19.525  1.00  0.00           H
ATOM     28  3HE MET X  22      77.616  50.334  18.916  1.00  0.00           H
ATOM     29  HN  MET X  22      75.941  50.785  24.842  1.00  0.00           H
ATOM     30  N   ALA X  23      79.700  51.938  23.906  1.00  0.00           N
ATOM     31  CA  ALA X  23      80.561  52.982  24.459  1.00  0.00           C
ATOM     32  C   ALA X  23      81.773  53.212  23.569  1.00  0.00           C
ATOM     33  O   ALA X  23      82.332  52.276  23.018  1.00  0.00           O
ATOM     34  HA  ALA X  23      80.007  53.813  24.486  1.00  0.00           H
ATOM     35  CB  ALA X  23      80.998  52.613  25.863  1.00  0.00           C
ATOM     36  1HB ALA X  23      81.586  53.334  26.230  1.00  0.00           H
ATOM     37  2HB ALA X  23      80.193  52.511  26.446  1.00  0.00           H
ATOM     38  3HB ALA X  23      81.503  51.751  25.839  1.00  0.00           H
ATOM     39  HN  ALA X  23      80.100  51.240  23.313  1.00  0.00           H
ATOM     40  N   GLN X  24      82.176  54.470  23.449  1.00  0.00           N
ATOM     41  CA  GLN X  24      83.328  54.830  22.628  1.00  0.00           C
ATOM     42  C   GLN X  24      84.616  54.785  23.441  1.00  0.00           C
ATOM     43  O   GLN X  24      84.655  55.245  24.587  1.00  0.00           O
ATOM     44  HA  GLN X  24      83.370  54.139  21.907  1.00  0.00           H
ATOM     45  CB  GLN X  24      83.132  56.226  22.025  1.00  0.00           C
ATOM     46  1HB GLN X  24      82.753  56.826  22.729  1.00  0.00           H
ATOM     47  2HB GLN X  24      84.023  56.574  21.735  1.00  0.00           H
ATOM     48  CG  GLN X  24      82.194  56.247  20.823  1.00  0.00           C
ATOM     49  1HG GLN X  24      81.269  56.028  21.133  1.00  0.00           H
ATOM     50  2HG GLN X  24      82.203  57.164  20.423  1.00  0.00           H
ATOM     51  CD  GLN X  24      82.584  55.257  19.753  1.00  0.00           C
ATOM     52  OE1 GLN X  24      81.783  54.415  19.338  1.00  0.00           O
ATOM     53  NE2 GLN X  24      83.825  55.351  19.294  1.00  0.00           N
ATOM     54 1HE2 GLN X  24      84.442  56.049  19.658  1.00  0.00           H
ATOM     55 2HE2 GLN X  24      84.144  54.723  18.584  1.00  0.00           H
ATOM     56  HN  GLN X  24      81.677  55.189  23.933  1.00  0.00           H
ATOM     57  N   ASN X  25      85.666  54.228  22.837  1.00  0.00           N
ATOM     58  CA  ASN X  25      86.955  54.131  23.520  1.00  0.00           C
ATOM     59  C   ASN X  25      87.778  55.408  23.331  1.00  0.00           C
ATOM     60  O   ASN X  25      88.230  55.698  22.209  1.00  0.00           O
ATOM     61  HA  ASN X  25      86.738  54.015  24.490  1.00  0.00           H
ATOM     62  CB  ASN X  25      87.734  52.925  22.992  1.00  0.00           C
ATOM     63  1HB ASN X  25      88.660  52.950  23.369  1.00  0.00           H
ATOM     64  2HB ASN X  25      87.275  52.089  23.292  1.00  0.00           H
ATOM     65  CG  ASN X  25      87.827  52.912  21.473  1.00  0.00           C
ATOM     66  OD1 ASN X  25      88.759  53.485  20.899  1.00  0.00           O
ATOM     67  ND2 ASN X  25      86.866  52.268  20.826  1.00  0.00           N
ATOM     68 1HD2 ASN X  25      86.131  51.823  21.338  1.00  0.00           H
ATOM     69 2HD2 ASN X  25      86.877  52.227  19.828  1.00  0.00           H
ATOM     70  HN  ASN X  25      85.572  53.872  21.907  1.00  0.00           H
ATOM     71  N   ILE X  26      87.957  56.157  24.405  1.00  0.00           N
ATOM     72  CA  ILE X  26      88.720  57.405  24.355  1.00  0.00           C
ATOM     73  C   ILE X  26      89.798  57.433  25.427  1.00  0.00           C
ATOM     74  O   ILE X  26      89.515  57.233  26.608  1.00  0.00           O
ATOM     75  HA  ILE X  26      89.140  57.404  23.448  1.00  0.00           H
ATOM     76  HB  ILE X  26      87.459  58.645  25.472  1.00  0.00           H
ATOM     77  CB  ILE X  26      87.802  58.629  24.533  1.00  0.00           C
ATOM     78  CG1 ILE X  26      86.603  58.543  23.581  1.00  0.00           C
ATOM     79 1HG1 ILE X  26      86.895  58.833  22.670  1.00  0.00           H
ATOM     80 2HG1 ILE X  26      86.291  57.594  23.544  1.00  0.00           H
ATOM     81  CG2 ILE X  26      88.585  59.915  24.283  1.00  0.00           C
ATOM     82 1HG2 ILE X  26      87.979  60.702  24.401  1.00  0.00           H
ATOM     83 2HG2 ILE X  26      89.342  59.976  24.934  1.00  0.00           H
ATOM     84 3HG2 ILE X  26      88.946  59.909  23.351  1.00  0.00           H
ATOM     85  CD  ILE X  26      85.434  59.409  24.002  1.00  0.00           C
ATOM     86  1HD ILE X  26      84.690  59.306  23.342  1.00  0.00           H
ATOM     87  2HD ILE X  26      85.118  59.125  24.908  1.00  0.00           H
ATOM     88  3HD ILE X  26      85.723  60.365  24.034  1.00  0.00           H
ATOM     89  HN  ILE X  26      87.561  55.864  25.275  1.00  0.00           H
ATOM     90  N   THR X  27      91.039  57.667  24.997  1.00  0.00           N
ATOM     91  CA  THR X  27      92.167  57.713  25.929  1.00  0.00           C
ATOM     92  C   THR X  27      92.409  59.146  26.407  1.00  0.00           C
ATOM     93  O   THR X  27      92.313  60.100  25.628  1.00  0.00           O
ATOM     94  HA  THR X  27      91.911  57.135  26.703  1.00  0.00           H
ATOM     95  HB  THR X  27      94.202  57.713  25.572  1.00  0.00           H
ATOM     96  CB  THR X  27      93.428  57.164  25.256  1.00  0.00           C
ATOM     97  OG1 THR X  27      93.351  57.312  23.844  1.00  0.00           O
ATOM     98  HG1 THR X  27      94.183  56.948  23.425  1.00  0.00           H
ATOM     99  CG2 THR X  27      93.674  55.696  25.549  1.00  0.00           C
ATOM    100 1HG2 THR X  27      94.508  55.399  25.083  1.00  0.00           H
ATOM    101 2HG2 THR X  27      93.778  55.567  26.535  1.00  0.00           H
ATOM    102 3HG2 THR X  27      92.899  55.156  25.222  1.00  0.00           H
ATOM    103  HN  THR X  27      91.201  57.813  24.021  1.00  0.00           H
ATOM    104  N   ALA X  28      92.727  59.277  27.686  1.00  0.00           N
ATOM    105  CA  ALA X  28      92.989  60.581  28.255  1.00  0.00           C
ATOM    106  C   ALA X  28      94.087  60.498  29.318  1.00  0.00           C
ATOM    107  O   ALA X  28      94.404  59.422  29.818  1.00  0.00           O
ATOM    108  HA  ALA X  28      93.292  61.147  27.489  1.00  0.00           H
ATOM    109  CB  ALA X  28      91.719  61.159  28.858  1.00  0.00           C
ATOM    110  1HB ALA X  28      91.914  62.059  29.248  1.00  0.00           H
ATOM    111  2HB ALA X  28      91.022  61.247  28.146  1.00  0.00           H
ATOM    112  3HB ALA X  28      91.384  60.550  29.578  1.00  0.00           H
ATOM    113  HN  ALA X  28      92.788  58.464  28.265  1.00  0.00           H
ATOM    114  N   ARG X  29      94.658  61.660  29.669  1.00  0.00           N
ATOM    115  CA  ARG X  29      95.716  61.717  30.661  1.00  0.00           C
ATOM    116  C   ARG X  29      95.235  62.419  31.924  1.00  0.00           C
ATOM    117  O   ARG X  29      94.537  63.440  31.853  1.00  0.00           O
ATOM    118  HA  ARG X  29      95.938  60.765  30.872  1.00  0.00           H
ATOM    119  CB  ARG X  29      96.939  62.430  30.087  1.00  0.00           C
ATOM    120  1HB ARG X  29      97.266  61.911  29.297  1.00  0.00           H
ATOM    121  2HB ARG X  29      96.663  63.345  29.793  1.00  0.00           H
ATOM    122  CG  ARG X  29      98.087  62.566  31.087  1.00  0.00           C
ATOM    123  1HG ARG X  29      97.962  61.903  31.825  1.00  0.00           H
ATOM    124  2HG ARG X  29      98.954  62.387  30.622  1.00  0.00           H
ATOM    125  CD  ARG X  29      98.139  63.951  31.686  1.00  0.00           C
ATOM    126  1HD ARG X  29      98.456  64.602  30.996  1.00  0.00           H
ATOM    127  2HD ARG X  29      97.227  64.216  31.998  1.00  0.00           H
ATOM    128  NE  ARG X  29      99.047  64.020  32.827  1.00  0.00           N
ATOM    129  HE  ARG X  29      98.647  63.999  33.743  1.00  0.00           H
ATOM    130  CZ  ARG X  29     100.367  64.106  32.728  1.00  0.00           C
ATOM    131  NH1 ARG X  29     100.949  64.145  31.529  1.00  0.00           N
ATOM    132 1HH1 ARG X  29     100.391  64.109  30.700  1.00  0.00           H
ATOM    133 2HH1 ARG X  29     101.945  64.210  31.458  1.00  0.00           H
ATOM    134  NH2 ARG X  29     101.125  64.164  33.829  1.00  0.00           N
ATOM    135 1HH2 ARG X  29     100.698  64.143  34.733  1.00  0.00           H
ATOM    136 2HH2 ARG X  29     102.120  64.230  33.748  1.00  0.00           H
ATOM    137  HN  ARG X  29      94.347  62.507  29.237  1.00  0.00           H
ATOM    138  N   ILE X  30      95.612  61.878  33.079  1.00  0.00           N
ATOM    139  CA  ILE X  30      95.211  62.460  34.363  1.00  0.00           C
ATOM    140  C   ILE X  30      95.733  63.891  34.512  1.00  0.00           C
ATOM    141  O   ILE X  30      96.904  64.166  34.282  1.00  0.00           O
ATOM    142  HA  ILE X  30      94.212  62.455  34.327  1.00  0.00           H
ATOM    143  HB  ILE X  30      95.759  62.207  36.360  1.00  0.00           H
ATOM    144  CB  ILE X  30      95.717  61.620  35.552  1.00  0.00           C
ATOM    145  CG1 ILE X  30      97.127  61.085  35.289  1.00  0.00           C
ATOM    146 1HG1 ILE X  30      97.061  60.120  35.036  1.00  0.00           H
ATOM    147 2HG1 ILE X  30      97.529  61.600  34.532  1.00  0.00           H
ATOM    148  CG2 ILE X  30      94.755  60.484  35.860  1.00  0.00           C
ATOM    149 1HG2 ILE X  30      95.102  59.953  36.632  1.00  0.00           H
ATOM    150 2HG2 ILE X  30      93.858  60.861  36.091  1.00  0.00           H
ATOM    151 3HG2 ILE X  30      94.671  59.891  35.059  1.00  0.00           H
ATOM    152  CD  ILE X  30      98.055  61.193  36.470  1.00  0.00           C
ATOM    153  1HD ILE X  30      98.952  60.826  36.223  1.00  0.00           H
ATOM    154  2HD ILE X  30      98.148  62.153  36.732  1.00  0.00           H
ATOM    155  3HD ILE X  30      97.680  60.673  37.236  1.00  0.00           H
ATOM    156  HN  ILE X  30      96.182  61.056  33.071  1.00  0.00           H
ATOM    157  N   GLY X  31      94.844  64.796  34.912  1.00  0.00           N
ATOM    158  CA  GLY X  31      95.227  66.187  35.101  1.00  0.00           C
ATOM    159  C   GLY X  31      95.341  66.955  33.794  1.00  0.00           C
ATOM    160  O   GLY X  31      95.723  68.125  33.795  1.00  0.00           O
ATOM    161  1HA GLY X  31      94.533  66.615  35.681  1.00  0.00           H
ATOM    162  2HA GLY X  31      96.109  66.196  35.572  1.00  0.00           H
ATOM    163  HN  GLY X  31      93.901  64.516  35.086  1.00  0.00           H
ATOM    164  N   GLU X  32      95.031  66.306  32.689  1.00  0.00           N
ATOM    165  CA  GLU X  32      95.105  66.945  31.374  1.00  0.00           C
ATOM    166  C   GLU X  32      93.737  67.473  30.937  1.00  0.00           C
ATOM    167  O   GLU X  32      92.735  66.766  31.051  1.00  0.00           O
ATOM    168  HA  GLU X  32      95.734  67.713  31.488  1.00  0.00           H
ATOM    169  CB  GLU X  32      95.655  65.965  30.333  1.00  0.00           C
ATOM    170  1HB GLU X  32      96.559  65.657  30.633  1.00  0.00           H
ATOM    171  2HB GLU X  32      95.038  65.180  30.278  1.00  0.00           H
ATOM    172  CG  GLU X  32      95.789  66.572  28.938  1.00  0.00           C
ATOM    173  1HG GLU X  32      95.623  65.861  28.256  1.00  0.00           H
ATOM    174  2HG GLU X  32      95.110  67.300  28.834  1.00  0.00           H
ATOM    175  CD  GLU X  32      97.160  67.157  28.696  1.00  0.00           C
ATOM    176  OE1 GLU X  32      98.079  66.393  28.344  1.00  0.00           O
ATOM    177  OE2 GLU X  32      97.322  68.389  28.855  1.00  0.00           O
ATOM    178  HN  GLU X  32      94.738  65.352  32.751  1.00  0.00           H
ATOM    179  N   PRO X  33      93.680  68.709  30.406  1.00  0.00           N
ATOM    180  CA  PRO X  33      92.422  69.307  29.949  1.00  0.00           C
ATOM    181  C   PRO X  33      91.843  68.568  28.744  1.00  0.00           C
ATOM    182  O   PRO X  33      92.584  68.129  27.859  1.00  0.00           O
ATOM    183  HA  PRO X  33      91.741  69.251  30.679  1.00  0.00           H
ATOM    184  CB  PRO X  33      92.805  70.733  29.557  1.00  0.00           C
ATOM    185  1HB PRO X  33      92.852  70.829  28.562  1.00  0.00           H
ATOM    186  2HB PRO X  33      92.149  71.392  29.925  1.00  0.00           H
ATOM    187  CG  PRO X  33      94.155  70.966  30.157  1.00  0.00           C
ATOM    188  1HG PRO X  33      94.688  71.588  29.584  1.00  0.00           H
ATOM    189  2HG PRO X  33      94.065  71.352  31.075  1.00  0.00           H
ATOM    190  CD  PRO X  33      94.812  69.625  30.220  1.00  0.00           C
ATOM    191  1HD PRO X  33      95.299  69.418  29.372  1.00  0.00           H
ATOM    192  2HD PRO X  33      95.446  69.566  30.992  1.00  0.00           H
ATOM    193  N   LEU X  34      90.523  68.420  28.713  1.00  0.00           N
ATOM    194  CA  LEU X  34      89.853  67.732  27.618  1.00  0.00           C
ATOM    195  C   LEU X  34      88.555  68.431  27.229  1.00  0.00           C
ATOM    196  O   LEU X  34      87.795  68.870  28.094  1.00  0.00           O
ATOM    197  HA  LEU X  34      90.495  67.780  26.852  1.00  0.00           H
ATOM    198  CB  LEU X  34      89.570  66.276  28.000  1.00  0.00           C
ATOM    199  1HB LEU X  34      89.477  66.229  28.994  1.00  0.00           H
ATOM    200  2HB LEU X  34      88.708  66.005  27.571  1.00  0.00           H
ATOM    201  HG  LEU X  34      91.010  65.548  26.695  1.00  0.00           H
ATOM    202  CG  LEU X  34      90.639  65.270  27.580  1.00  0.00           C
ATOM    203  CD1 LEU X  34      91.777  65.247  28.603  1.00  0.00           C
ATOM    204 1HD1 LEU X  34      92.469  64.585  28.316  1.00  0.00           H
ATOM    205 2HD1 LEU X  34      92.189  66.156  28.663  1.00  0.00           H
ATOM    206 3HD1 LEU X  34      91.416  64.985  29.497  1.00  0.00           H
ATOM    207  CD2 LEU X  34      90.036  63.890  27.411  1.00  0.00           C
ATOM    208 1HD2 LEU X  34      90.751  63.246  27.137  1.00  0.00           H
ATOM    209 2HD2 LEU X  34      89.635  63.593  28.277  1.00  0.00           H
ATOM    210 3HD2 LEU X  34      89.327  63.920  26.708  1.00  0.00           H
ATOM    211  HN  LEU X  34      89.974  68.792  29.462  1.00  0.00           H
ATOM    212  N   VAL X  35      88.308  68.540  25.928  1.00  0.00           N
ATOM    213  CA  VAL X  35      87.110  69.188  25.440  1.00  0.00           C
ATOM    214  C   VAL X  35      86.330  68.262  24.516  1.00  0.00           C
ATOM    215  O   VAL X  35      86.910  67.583  23.663  1.00  0.00           O
ATOM    216  HA  VAL X  35      86.596  69.384  26.275  1.00  0.00           H
ATOM    217  HB  VAL X  35      87.906  70.244  23.820  1.00  0.00           H
ATOM    218  CB  VAL X  35      87.434  70.481  24.669  1.00  0.00           C
ATOM    219  CG1 VAL X  35      86.166  71.220  24.290  1.00  0.00           C
ATOM    220 1HG1 VAL X  35      86.402  72.054  23.792  1.00  0.00           H
ATOM    221 2HG1 VAL X  35      85.599  70.635  23.710  1.00  0.00           H
ATOM    222 3HG1 VAL X  35      85.660  71.459  25.118  1.00  0.00           H
ATOM    223  CG2 VAL X  35      88.344  71.377  25.503  1.00  0.00           C
ATOM    224 1HG2 VAL X  35      88.547  72.213  24.993  1.00  0.00           H
ATOM    225 2HG2 VAL X  35      87.886  71.612  26.360  1.00  0.00           H
ATOM    226 3HG2 VAL X  35      89.196  70.893  25.703  1.00  0.00           H
ATOM    227  HN  VAL X  35      88.963  68.166  25.272  1.00  0.00           H
ATOM    228  N   LEU X  36      85.009  68.226  24.694  1.00  0.00           N
ATOM    229  CA  LEU X  36      84.159  67.380  23.870  1.00  0.00           C
ATOM    230  C   LEU X  36      82.821  68.070  23.582  1.00  0.00           C
ATOM    231  O   LEU X  36      82.361  68.898  24.364  1.00  0.00           O
ATOM    232  HA  LEU X  36      84.664  67.248  23.017  1.00  0.00           H
ATOM    233  CB  LEU X  36      83.916  66.037  24.571  1.00  0.00           C
ATOM    234  1HB LEU X  36      84.260  66.104  25.508  1.00  0.00           H
ATOM    235  2HB LEU X  36      82.930  65.867  24.590  1.00  0.00           H
ATOM    236  HG  LEU X  36      85.574  64.969  23.983  1.00  0.00           H
ATOM    237  CG  LEU X  36      84.585  64.840  23.913  1.00  0.00           C
ATOM    238  CD1 LEU X  36      84.211  63.547  24.634  1.00  0.00           C
ATOM    239 1HD1 LEU X  36      84.660  62.774  24.186  1.00  0.00           H
ATOM    240 2HD1 LEU X  36      84.508  63.598  25.587  1.00  0.00           H
ATOM    241 3HD1 LEU X  36      83.220  63.421  24.600  1.00  0.00           H
ATOM    242  CD2 LEU X  36      84.197  64.748  22.433  1.00  0.00           C
ATOM    243 1HD2 LEU X  36      84.646  63.956  22.020  1.00  0.00           H
ATOM    244 2HD2 LEU X  36      83.205  64.647  22.354  1.00  0.00           H
ATOM    245 3HD2 LEU X  36      84.486  65.580  21.960  1.00  0.00           H
ATOM    246  HN  LEU X  36      84.595  68.791  25.408  1.00  0.00           H
ATOM    247  N   LYS X  37      82.213  67.712  22.454  1.00  0.00           N
ATOM    248  CA  LYS X  37      80.934  68.291  22.056  1.00  0.00           C
ATOM    249  C   LYS X  37      79.812  67.274  22.213  1.00  0.00           C
ATOM    250  O   LYS X  37      79.861  66.179  21.663  1.00  0.00           O
ATOM    251  HA  LYS X  37      80.781  69.058  22.678  1.00  0.00           H
ATOM    252  CB  LYS X  37      80.998  68.788  20.612  1.00  0.00           C
ATOM    253  1HB LYS X  37      81.624  68.198  20.101  1.00  0.00           H
ATOM    254  2HB LYS X  37      80.083  68.726  20.215  1.00  0.00           H
ATOM    255  CG  LYS X  37      81.481  70.226  20.480  1.00  0.00           C
ATOM    256  1HG LYS X  37      81.109  70.617  19.638  1.00  0.00           H
ATOM    257  2HG LYS X  37      81.153  70.751  21.265  1.00  0.00           H
ATOM    258  CD  LYS X  37      83.001  70.303  20.433  1.00  0.00           C
ATOM    259  1HD LYS X  37      83.306  71.084  20.977  1.00  0.00           H
ATOM    260  2HD LYS X  37      83.383  69.461  20.815  1.00  0.00           H
ATOM    261  CE  LYS X  37      83.504  70.469  19.012  1.00  0.00           C
ATOM    262  1HE LYS X  37      84.251  69.824  18.850  1.00  0.00           H
ATOM    263  2HE LYS X  37      82.757  70.280  18.375  1.00  0.00           H
ATOM    264  NZ  LYS X  37      84.007  71.856  18.761  1.00  0.00           N
ATOM    265  1HZ LYS X  37      84.329  71.928  17.817  1.00  0.00           H
ATOM    266  2HZ LYS X  37      83.267  72.512  18.911  1.00  0.00           H
ATOM    267  3HZ LYS X  37      84.761  72.055  19.386  1.00  0.00           H
ATOM    268  HN  LYS X  37      82.642  67.028  21.863  1.00  0.00           H
ATOM    269  N   CYS X  38      78.782  67.653  22.968  1.00  0.00           N
ATOM    270  CA  CYS X  38      77.639  66.777  23.194  1.00  0.00           C
ATOM    271  C   CYS X  38      76.352  67.435  22.716  1.00  0.00           C
ATOM    272  O   CYS X  38      75.581  67.983  23.509  1.00  0.00           O
ATOM    273  HA  CYS X  38      77.825  65.959  22.650  1.00  0.00           H
ATOM    274  CB  CYS X  38      77.516  66.430  24.686  1.00  0.00           C
ATOM    275  1HB CYS X  38      78.414  66.648  25.070  1.00  0.00           H
ATOM    276  2HB CYS X  38      76.838  67.074  25.039  1.00  0.00           H
ATOM    277  SG  CYS X  38      77.042  64.703  25.001  1.00  0.00           S
ATOM    278  HN  CYS X  38      78.792  68.559  23.389  1.00  0.00           H
ATOM    279  N   LYS X  39      76.114  67.374  21.406  1.00  0.00           N
ATOM    280  CA  LYS X  39      74.916  67.971  20.818  1.00  0.00           C
ATOM    281  C   LYS X  39      73.664  67.248  21.292  1.00  0.00           C
ATOM    282  O   LYS X  39      73.731  66.345  22.130  1.00  0.00           O
ATOM    283  HA  LYS X  39      74.897  68.916  21.145  1.00  0.00           H
ATOM    284  CB  LYS X  39      74.999  67.908  19.279  1.00  0.00           C
ATOM    285  1HB LYS X  39      74.133  68.234  18.898  1.00  0.00           H
ATOM    286  2HB LYS X  39      75.742  68.503  18.974  1.00  0.00           H
ATOM    287  CG  LYS X  39      75.257  66.512  18.731  1.00  0.00           C
ATOM    288  1HG LYS X  39      76.244  66.359  18.674  1.00  0.00           H
ATOM    289  2HG LYS X  39      74.851  65.836  19.347  1.00  0.00           H
ATOM    290  CD  LYS X  39      74.659  66.342  17.362  1.00  0.00           C
ATOM    291  1HD LYS X  39      74.748  67.204  16.864  1.00  0.00           H
ATOM    292  2HD LYS X  39      75.164  65.625  16.880  1.00  0.00           H
ATOM    293  CE  LYS X  39      73.188  65.955  17.433  1.00  0.00           C
ATOM    294  1HE LYS X  39      73.085  65.149  18.016  1.00  0.00           H
ATOM    295  2HE LYS X  39      72.664  66.715  17.817  1.00  0.00           H
ATOM    296  NZ  LYS X  39      72.630  65.634  16.094  1.00  0.00           N
ATOM    297  1HZ LYS X  39      71.666  65.387  16.186  1.00  0.00           H
ATOM    298  2HZ LYS X  39      72.714  66.433  15.498  1.00  0.00           H
ATOM    299  3HZ LYS X  39      73.136  64.868  15.698  1.00  0.00           H
ATOM    300  HN  LYS X  39      76.770  66.910  20.811  1.00  0.00           H
ATOM    301  N   GLY X  40      72.516  67.655  20.757  1.00  0.00           N
ATOM    302  CA  GLY X  40      71.264  67.031  21.140  1.00  0.00           C
ATOM    303  C   GLY X  40      70.096  68.003  21.079  1.00  0.00           C
ATOM    304  O   GLY X  40      69.006  67.641  20.620  1.00  0.00           O
ATOM    305  1HA GLY X  40      71.100  66.266  20.516  1.00  0.00           H
ATOM    306  2HA GLY X  40      71.368  66.685  22.072  1.00  0.00           H
ATOM    307  HN  GLY X  40      72.516  68.396  20.085  1.00  0.00           H
ATOM    308  N   ALA X  41      70.327  69.236  21.519  1.00  0.00           N
ATOM    309  CA  ALA X  41      69.289  70.258  21.508  1.00  0.00           C
ATOM    310  C   ALA X  41      68.842  70.566  20.075  1.00  0.00           C
ATOM    311  O   ALA X  41      69.625  71.068  19.282  1.00  0.00           O
ATOM    312  HA  ALA X  41      68.523  69.871  22.022  1.00  0.00           H
ATOM    313  CB  ALA X  41      69.790  71.523  22.198  1.00  0.00           C
ATOM    314  1HB ALA X  41      69.071  72.217  22.185  1.00  0.00           H
ATOM    315  2HB ALA X  41      70.033  71.313  23.145  1.00  0.00           H
ATOM    316  3HB ALA X  41      70.596  71.868  21.717  1.00  0.00           H
ATOM    317  HN  ALA X  41      71.236  69.467  21.866  1.00  0.00           H
ATOM    318  N   PRO X  42      67.542  70.336  19.754  1.00  0.00           N
ATOM    319  CA  PRO X  42      66.995  70.595  18.411  1.00  0.00           C
ATOM    320  C   PRO X  42      67.089  72.072  17.988  1.00  0.00           C
ATOM    321  O   PRO X  42      67.669  72.897  18.682  1.00  0.00           O
ATOM    322  HA  PRO X  42      67.530  70.082  17.739  1.00  0.00           H
ATOM    323  CB  PRO X  42      65.534  70.169  18.522  1.00  0.00           C
ATOM    324  1HB PRO X  42      64.940  70.965  18.632  1.00  0.00           H
ATOM    325  2HB PRO X  42      65.253  69.653  17.713  1.00  0.00           H
ATOM    326  CG  PRO X  42      65.460  69.300  19.740  1.00  0.00           C
ATOM    327  1HG PRO X  42      64.558  69.371  20.165  1.00  0.00           H
ATOM    328  2HG PRO X  42      65.641  68.346  19.499  1.00  0.00           H
ATOM    329  CD  PRO X  42      66.520  69.816  20.667  1.00  0.00           C
ATOM    330  1HD PRO X  42      66.167  70.546  21.253  1.00  0.00           H
ATOM    331  2HD PRO X  42      66.895  69.084  21.235  1.00  0.00           H
ATOM    332  N   LYS X  43      66.492  72.383  16.834  1.00  0.00           N
ATOM    333  CA  LYS X  43      66.505  73.748  16.303  1.00  0.00           C
ATOM    334  C   LYS X  43      65.655  74.707  17.143  1.00  0.00           C
ATOM    335  O   LYS X  43      65.718  75.926  16.982  1.00  0.00           O
ATOM    336  HA  LYS X  43      67.463  74.031  16.359  1.00  0.00           H
ATOM    337  CB  LYS X  43      66.018  73.756  14.852  1.00  0.00           C
ATOM    338  1HB LYS X  43      66.393  72.955  14.386  1.00  0.00           H
ATOM    339  2HB LYS X  43      65.019  73.704  14.852  1.00  0.00           H
ATOM    340  CG  LYS X  43      66.432  74.999  14.071  1.00  0.00           C
ATOM    341  1HG LYS X  43      66.336  75.800  14.662  1.00  0.00           H
ATOM    342  2HG LYS X  43      67.387  74.904  13.791  1.00  0.00           H
ATOM    343  CD  LYS X  43      65.564  75.190  12.828  1.00  0.00           C
ATOM    344  1HD LYS X  43      66.010  75.844  12.216  1.00  0.00           H
ATOM    345  2HD LYS X  43      65.463  74.311  12.362  1.00  0.00           H
ATOM    346  CE  LYS X  43      64.184  75.716  13.191  1.00  0.00           C
ATOM    347  1HE LYS X  43      63.709  75.038  13.753  1.00  0.00           H
ATOM    348  2HE LYS X  43      64.280  76.568  13.706  1.00  0.00           H
ATOM    349  NZ  LYS X  43      63.357  75.987  11.987  1.00  0.00           N
ATOM    350  1HZ LYS X  43      62.461  76.330  12.269  1.00  0.00           H
ATOM    351  2HZ LYS X  43      63.812  76.671  11.417  1.00  0.00           H
ATOM    352  3HZ LYS X  43      63.242  75.141  11.465  1.00  0.00           H
ATOM    353  HN  LYS X  43      66.023  71.665  16.320  1.00  0.00           H
ATOM    354  N   LYS X  44      64.853  74.146  18.036  1.00  0.00           N
ATOM    355  CA  LYS X  44      63.993  74.926  18.918  1.00  0.00           C
ATOM    356  C   LYS X  44      64.832  75.624  20.003  1.00  0.00           C
ATOM    357  O   LYS X  44      66.011  75.303  20.158  1.00  0.00           O
ATOM    358  HA  LYS X  44      63.544  75.605  18.337  1.00  0.00           H
ATOM    359  CB  LYS X  44      62.950  74.013  19.564  1.00  0.00           C
ATOM    360  1HB LYS X  44      63.420  73.380  20.178  1.00  0.00           H
ATOM    361  2HB LYS X  44      62.317  74.580  20.091  1.00  0.00           H
ATOM    362  CG  LYS X  44      62.140  73.196  18.570  1.00  0.00           C
ATOM    363  1HG LYS X  44      61.603  73.818  17.999  1.00  0.00           H
ATOM    364  2HG LYS X  44      62.767  72.672  17.993  1.00  0.00           H
ATOM    365  CD  LYS X  44      61.197  72.234  19.276  1.00  0.00           C
ATOM    366  1HD LYS X  44      60.669  72.742  19.956  1.00  0.00           H
ATOM    367  2HD LYS X  44      60.576  71.836  18.601  1.00  0.00           H
ATOM    368  CE  LYS X  44      61.943  71.109  19.977  1.00  0.00           C
ATOM    369  1HE LYS X  44      62.502  70.614  19.312  1.00  0.00           H
ATOM    370  2HE LYS X  44      62.534  71.493  20.687  1.00  0.00           H
ATOM    371  NZ  LYS X  44      61.010  70.146  20.614  1.00  0.00           N
ATOM    372  1HZ LYS X  44      61.534  69.422  21.064  1.00  0.00           H
ATOM    373  2HZ LYS X  44      60.450  70.623  21.292  1.00  0.00           H
ATOM    374  3HZ LYS X  44      60.418  69.744  19.916  1.00  0.00           H
ATOM    375  HN  LYS X  44      64.837  73.149  18.108  1.00  0.00           H
ATOM    376  N   PRO X  45      64.242  76.601  20.744  1.00  0.00           N
ATOM    377  CA  PRO X  45      64.942  77.309  21.829  1.00  0.00           C
ATOM    378  C   PRO X  45      65.588  76.347  22.819  1.00  0.00           C
ATOM    379  O   PRO X  45      65.306  75.147  22.809  1.00  0.00           O
ATOM    380  HA  PRO X  45      65.688  77.863  21.460  1.00  0.00           H
ATOM    381  CB  PRO X  45      63.832  78.117  22.500  1.00  0.00           C
ATOM    382  1HB PRO X  45      63.426  77.611  23.260  1.00  0.00           H
ATOM    383  2HB PRO X  45      64.175  78.997  22.831  1.00  0.00           H
ATOM    384  CG  PRO X  45      62.824  78.330  21.426  1.00  0.00           C
ATOM    385  1HG PRO X  45      61.914  78.434  21.827  1.00  0.00           H
ATOM    386  2HG PRO X  45      63.053  79.149  20.901  1.00  0.00           H
ATOM    387  CD  PRO X  45      62.874  77.112  20.547  1.00  0.00           C
ATOM    388  1HD PRO X  45      62.199  76.431  20.832  1.00  0.00           H
ATOM    389  2HD PRO X  45      62.722  77.350  19.588  1.00  0.00           H
ATOM    390  N   PRO X  46      66.467  76.863  23.706  1.00  0.00           N
ATOM    391  CA  PRO X  46      67.144  76.040  24.704  1.00  0.00           C
ATOM    392  C   PRO X  46      66.171  75.260  25.579  1.00  0.00           C
ATOM    393  O   PRO X  46      65.511  75.828  26.453  1.00  0.00           O
ATOM    394  HA  PRO X  46      67.708  75.354  24.244  1.00  0.00           H
ATOM    395  CB  PRO X  46      67.925  77.056  25.537  1.00  0.00           C
ATOM    396  1HB PRO X  46      67.815  76.876  26.514  1.00  0.00           H
ATOM    397  2HB PRO X  46      68.896  77.040  25.301  1.00  0.00           H
ATOM    398  CG  PRO X  46      67.338  78.384  25.194  1.00  0.00           C
ATOM    399  1HG PRO X  46      66.574  78.596  25.804  1.00  0.00           H
ATOM    400  2HG PRO X  46      68.031  79.101  25.266  1.00  0.00           H
ATOM    401  CD  PRO X  46      66.860  78.273  23.794  1.00  0.00           C
ATOM    402  1HD PRO X  46      66.078  78.874  23.627  1.00  0.00           H
ATOM    403  2HD PRO X  46      67.589  78.484  23.143  1.00  0.00           H
ATOM    404  N   GLN X  47      66.079  73.958  25.330  1.00  0.00           N
ATOM    405  CA  GLN X  47      65.176  73.096  26.096  1.00  0.00           C
ATOM    406  C   GLN X  47      65.873  72.535  27.322  1.00  0.00           C
ATOM    407  O   GLN X  47      67.023  72.865  27.602  1.00  0.00           O
ATOM    408  HA  GLN X  47      64.418  73.678  26.389  1.00  0.00           H
ATOM    409  CB  GLN X  47      64.666  71.959  25.215  1.00  0.00           C
ATOM    410  1HB GLN X  47      65.329  71.806  24.483  1.00  0.00           H
ATOM    411  2HB GLN X  47      64.592  71.134  25.776  1.00  0.00           H
ATOM    412  CG  GLN X  47      63.307  72.226  24.580  1.00  0.00           C
ATOM    413  1HG GLN X  47      62.753  71.396  24.646  1.00  0.00           H
ATOM    414  2HG GLN X  47      62.859  72.966  25.081  1.00  0.00           H
ATOM    415  CD  GLN X  47      63.401  72.623  23.127  1.00  0.00           C
ATOM    416  OE1 GLN X  47      62.593  73.401  22.619  1.00  0.00           O
ATOM    417  NE2 GLN X  47      64.391  72.075  22.434  1.00  0.00           N
ATOM    418 1HE2 GLN X  47      65.021  71.440  22.879  1.00  0.00           H
ATOM    419 2HE2 GLN X  47      64.506  72.299  21.466  1.00  0.00           H
ATOM    420  HN  GLN X  47      66.639  73.557  24.605  1.00  0.00           H
ATOM    421  N   ARG X  48      65.170  71.673  28.049  1.00  0.00           N
ATOM    422  CA  ARG X  48      65.716  71.052  29.255  1.00  0.00           C
ATOM    423  C   ARG X  48      66.865  70.107  28.905  1.00  0.00           C
ATOM    424  O   ARG X  48      67.017  69.707  27.759  1.00  0.00           O
ATOM    425  HA  ARG X  48      66.066  71.803  29.815  1.00  0.00           H
ATOM    426  CB  ARG X  48      64.614  70.301  30.010  1.00  0.00           C
ATOM    427  1HB ARG X  48      63.786  70.299  29.448  1.00  0.00           H
ATOM    428  2HB ARG X  48      64.915  69.360  30.163  1.00  0.00           H
ATOM    429  CG  ARG X  48      64.272  70.913  31.354  1.00  0.00           C
ATOM    430  1HG ARG X  48      64.939  70.600  32.031  1.00  0.00           H
ATOM    431  2HG ARG X  48      64.318  71.909  31.276  1.00  0.00           H
ATOM    432  CD  ARG X  48      62.881  70.520  31.815  1.00  0.00           C
ATOM    433  1HD ARG X  48      62.380  71.336  32.103  1.00  0.00           H
ATOM    434  2HD ARG X  48      62.391  70.076  31.064  1.00  0.00           H
ATOM    435  NE  ARG X  48      62.917  69.590  32.943  1.00  0.00           N
ATOM    436  HE  ARG X  48      63.771  69.103  33.129  1.00  0.00           H
ATOM    437  CZ  ARG X  48      61.875  69.358  33.733  1.00  0.00           C
ATOM    438  NH1 ARG X  48      60.717  69.979  33.536  1.00  0.00           N
ATOM    439 1HH1 ARG X  48      60.620  70.631  32.784  1.00  0.00           H
ATOM    440 2HH1 ARG X  48      59.941  69.794  34.140  1.00  0.00           H
ATOM    441  NH2 ARG X  48      61.992  68.497  34.741  1.00  0.00           N
ATOM    442 1HH2 ARG X  48      62.860  68.028  34.900  1.00  0.00           H
ATOM    443 2HH2 ARG X  48      61.210  68.319  35.339  1.00  0.00           H
ATOM    444  HN  ARG X  48      64.240  71.441  27.762  1.00  0.00           H
ATOM    445  N   LEU X  49      67.663  69.764  29.910  1.00  0.00           N
ATOM    446  CA  LEU X  49      68.791  68.860  29.710  1.00  0.00           C
ATOM    447  C   LEU X  49      69.208  68.221  31.036  1.00  0.00           C
ATOM    448  O   LEU X  49      69.167  68.850  32.071  1.00  0.00           O
ATOM    449  HA  LEU X  49      68.470  68.159  29.073  1.00  0.00           H
ATOM    450  CB  LEU X  49      69.974  69.623  29.115  1.00  0.00           C
ATOM    451  1HB LEU X  49      69.695  69.976  28.222  1.00  0.00           H
ATOM    452  2HB LEU X  49      70.185  70.388  29.724  1.00  0.00           H
ATOM    453  HG  LEU X  49      71.004  67.832  28.869  1.00  0.00           H
ATOM    454  CG  LEU X  49      71.253  68.799  28.925  1.00  0.00           C
ATOM    455  CD1 LEU X  49      71.956  69.166  27.623  1.00  0.00           C
ATOM    456 1HD1 LEU X  49      72.784  68.615  27.524  1.00  0.00           H
ATOM    457 2HD1 LEU X  49      71.344  68.989  26.852  1.00  0.00           H
ATOM    458 3HD1 LEU X  49      72.201  70.136  27.638  1.00  0.00           H
ATOM    459  CD2 LEU X  49      72.181  68.977  30.115  1.00  0.00           C
ATOM    460 1HD2 LEU X  49      73.009  68.435  29.976  1.00  0.00           H
ATOM    461 2HD2 LEU X  49      72.427  69.943  30.205  1.00  0.00           H
ATOM    462 3HD2 LEU X  49      71.718  68.672  30.947  1.00  0.00           H
ATOM    463  HN  LEU X  49      67.487  70.132  30.822  1.00  0.00           H
ATOM    464  N   GLU X  50      69.596  66.950  30.968  1.00  0.00           N
ATOM    465  CA  GLU X  50      70.012  66.219  32.155  1.00  0.00           C
ATOM    466  C   GLU X  50      71.311  65.454  31.894  1.00  0.00           C
ATOM    467  O   GLU X  50      71.482  64.835  30.860  1.00  0.00           O
ATOM    468  HA  GLU X  50      70.157  66.921  32.852  1.00  0.00           H
ATOM    469  CB  GLU X  50      68.919  65.235  32.592  1.00  0.00           C
ATOM    470  1HB GLU X  50      69.260  64.698  33.363  1.00  0.00           H
ATOM    471  2HB GLU X  50      68.114  65.754  32.877  1.00  0.00           H
ATOM    472  CG  GLU X  50      68.500  64.276  31.499  1.00  0.00           C
ATOM    473  1HG GLU X  50      68.866  64.606  30.629  1.00  0.00           H
ATOM    474  2HG GLU X  50      68.884  63.375  31.702  1.00  0.00           H
ATOM    475  CD  GLU X  50      66.990  64.148  31.378  1.00  0.00           C
ATOM    476  OE1 GLU X  50      66.357  63.668  32.341  1.00  0.00           O
ATOM    477  OE2 GLU X  50      66.442  64.530  30.323  1.00  0.00           O
ATOM    478  HN  GLU X  50      69.600  66.487  30.082  1.00  0.00           H
ATOM    479  N   TRP X  51      72.229  65.521  32.845  1.00  0.00           N
ATOM    480  CA  TRP X  51      73.518  64.847  32.733  1.00  0.00           C
ATOM    481  C   TRP X  51      73.535  63.554  33.545  1.00  0.00           C
ATOM    482  O   TRP X  51      73.142  63.555  34.714  1.00  0.00           O
ATOM    483  HA  TRP X  51      73.619  64.628  31.763  1.00  0.00           H
ATOM    484  CB  TRP X  51      74.649  65.779  33.187  1.00  0.00           C
ATOM    485  1HB TRP X  51      74.296  66.713  33.252  1.00  0.00           H
ATOM    486  2HB TRP X  51      74.974  65.483  34.085  1.00  0.00           H
ATOM    487  CG  TRP X  51      75.821  65.789  32.249  1.00  0.00           C
ATOM    488  HD1 TRP X  51      75.011  66.489  30.435  1.00  0.00           H
ATOM    489  CD1 TRP X  51      75.814  66.167  30.936  1.00  0.00           C
ATOM    490  CD2 TRP X  51      77.160  65.399  32.565  1.00  0.00           C
ATOM    491  NE1 TRP X  51      77.075  66.040  30.409  1.00  0.00           N
ATOM    492  HE1 TRP X  51      77.334  66.252  29.467  1.00  0.00           H
ATOM    493  CE2 TRP X  51      77.922  65.577  31.385  1.00  0.00           C
ATOM    494  HE3 TRP X  51      77.282  64.793  34.548  1.00  0.00           H
ATOM    495  CE3 TRP X  51      77.797  64.928  33.700  1.00  0.00           C
ATOM    496  CZ2 TRP X  51      79.282  65.284  31.330  1.00  0.00           C
ATOM    497  HZ2 TRP X  51      79.805  65.406  30.486  1.00  0.00           H
ATOM    498  CZ3 TRP X  51      79.146  64.645  33.655  1.00  0.00           C
ATOM    499  HZ3 TRP X  51      79.607  64.308  34.476  1.00  0.00           H
ATOM    500  HH2 TRP X  51      80.855  64.610  32.468  1.00  0.00           H
ATOM    501  CH2 TRP X  51      79.879  64.823  32.475  1.00  0.00           C
ATOM    502  HN  TRP X  51      72.033  66.051  33.669  1.00  0.00           H
ATOM    503  N   LYS X  52      73.984  62.478  32.935  1.00  0.00           N
ATOM    504  CA  LYS X  52      74.050  61.184  33.606  1.00  0.00           C
ATOM    505  C   LYS X  52      75.279  60.397  33.145  1.00  0.00           C
ATOM    506  O   LYS X  52      75.641  60.427  31.976  1.00  0.00           O
ATOM    507  HA  LYS X  52      74.126  61.389  34.582  1.00  0.00           H
ATOM    508  CB  LYS X  52      72.779  60.384  33.351  1.00  0.00           C
ATOM    509  1HB LYS X  52      72.323  60.763  32.546  1.00  0.00           H
ATOM    510  2HB LYS X  52      73.033  59.434  33.174  1.00  0.00           H
ATOM    511  CG  LYS X  52      71.797  60.406  34.509  1.00  0.00           C
ATOM    512  1HG LYS X  52      72.249  60.044  35.325  1.00  0.00           H
ATOM    513  2HG LYS X  52      71.513  61.350  34.676  1.00  0.00           H
ATOM    514  CD  LYS X  52      70.566  59.566  34.214  1.00  0.00           C
ATOM    515  1HD LYS X  52      70.292  59.714  33.264  1.00  0.00           H
ATOM    516  2HD LYS X  52      70.792  58.601  34.349  1.00  0.00           H
ATOM    517  CE  LYS X  52      69.405  59.926  35.119  1.00  0.00           C
ATOM    518  1HE LYS X  52      69.657  60.712  35.683  1.00  0.00           H
ATOM    519  2HE LYS X  52      68.610  60.159  34.558  1.00  0.00           H
ATOM    520  NZ  LYS X  52      69.031  58.804  36.018  1.00  0.00           N
ATOM    521  1HZ LYS X  52      68.264  59.082  36.596  1.00  0.00           H
ATOM    522  2HZ LYS X  52      68.765  58.012  35.469  1.00  0.00           H
ATOM    523  3HZ LYS X  52      69.813  58.564  36.593  1.00  0.00           H
ATOM    524  HN  LYS X  52      74.287  62.549  31.985  1.00  0.00           H
ATOM    525  N   LEU X  53      75.906  59.694  34.083  1.00  0.00           N
ATOM    526  CA  LEU X  53      77.085  58.889  33.762  1.00  0.00           C
ATOM    527  C   LEU X  53      77.141  57.637  34.633  1.00  0.00           C
ATOM    528  O   LEU X  53      76.759  57.678  35.812  1.00  0.00           O
ATOM    529  HA  LEU X  53      76.983  58.625  32.803  1.00  0.00           H
ATOM    530  CB  LEU X  53      78.357  59.719  33.957  1.00  0.00           C
ATOM    531  1HB LEU X  53      79.142  59.101  33.925  1.00  0.00           H
ATOM    532  2HB LEU X  53      78.419  60.377  33.207  1.00  0.00           H
ATOM    533  HG  LEU X  53      77.533  60.385  35.728  1.00  0.00           H
ATOM    534  CG  LEU X  53      78.416  60.490  35.270  1.00  0.00           C
ATOM    535  CD1 LEU X  53      79.503  59.926  36.177  1.00  0.00           C
ATOM    536 1HD1 LEU X  53      79.526  60.444  37.032  1.00  0.00           H
ATOM    537 2HD1 LEU X  53      79.307  58.965  36.375  1.00  0.00           H
ATOM    538 3HD1 LEU X  53      80.389  59.998  35.720  1.00  0.00           H
ATOM    539  CD2 LEU X  53      78.659  61.977  35.018  1.00  0.00           C
ATOM    540 1HD2 LEU X  53      78.694  62.463  35.892  1.00  0.00           H
ATOM    541 2HD2 LEU X  53      79.527  62.096  34.535  1.00  0.00           H
ATOM    542 3HD2 LEU X  53      77.915  62.347  34.461  1.00  0.00           H
ATOM    543  HN  LEU X  53      75.567  59.716  35.023  1.00  0.00           H
ATOM    544  N   ASN X  54      77.620  56.551  34.063  1.00  0.00           N
ATOM    545  CA  ASN X  54      77.727  55.287  34.784  1.00  0.00           C
ATOM    546  C   ASN X  54      79.176  54.967  35.100  1.00  0.00           C
ATOM    547  O   ASN X  54      80.027  54.917  34.202  1.00  0.00           O
ATOM    548  HA  ASN X  54      77.229  55.421  35.641  1.00  0.00           H
ATOM    549  CB  ASN X  54      77.096  54.151  33.963  1.00  0.00           C
ATOM    550  1HB ASN X  54      76.412  54.535  33.343  1.00  0.00           H
ATOM    551  2HB ASN X  54      77.810  53.696  33.430  1.00  0.00           H
ATOM    552  CG  ASN X  54      76.423  53.120  34.841  1.00  0.00           C
ATOM    553  OD1 ASN X  54      75.192  53.002  34.850  1.00  0.00           O
ATOM    554  ND2 ASN X  54      77.210  52.355  35.579  1.00  0.00           N
ATOM    555 1HD2 ASN X  54      78.202  52.473  35.540  1.00  0.00           H
ATOM    556 2HD2 ASN X  54      76.812  51.658  36.176  1.00  0.00           H
ATOM    557  HN  ASN X  54      77.919  56.593  33.110  1.00  0.00           H
ATOM    558  N   THR X  55      79.473  54.737  36.382  1.00  0.00           N
ATOM    559  CA  THR X  55      80.821  54.409  36.808  1.00  0.00           C
ATOM    560  C   THR X  55      80.797  53.499  38.015  1.00  0.00           C
ATOM    561  O   THR X  55      79.736  53.166  38.546  1.00  0.00           O
ATOM    562  HA  THR X  55      81.241  53.919  36.043  1.00  0.00           H
ATOM    563  HB  THR X  55      81.507  55.870  38.098  1.00  0.00           H
ATOM    564  CB  THR X  55      81.593  55.690  37.118  1.00  0.00           C
ATOM    565  OG1 THR X  55      81.027  56.795  36.437  1.00  0.00           O
ATOM    566  HG1 THR X  55      81.546  57.622  36.654  1.00  0.00           H
ATOM    567  CG2 THR X  55      83.054  55.614  36.731  1.00  0.00           C
ATOM    568 1HG2 THR X  55      83.504  56.478  36.957  1.00  0.00           H
ATOM    569 2HG2 THR X  55      83.492  54.868  37.232  1.00  0.00           H
ATOM    570 3HG2 THR X  55      83.130  55.446  35.749  1.00  0.00           H
ATOM    571  HN  THR X  55      78.747  54.794  37.067  1.00  0.00           H
ATOM    572  N   GLY X  56      81.986  53.091  38.471  1.00  0.00           N
ATOM    573  CA  GLY X  56      82.082  52.221  39.629  1.00  0.00           C
ATOM    574  C   GLY X  56      81.491  52.843  40.872  1.00  0.00           C
ATOM    575  O   GLY X  56      80.639  52.250  41.526  1.00  0.00           O
ATOM    576  1HA GLY X  56      81.597  51.373  39.415  1.00  0.00           H
ATOM    577  2HA GLY X  56      83.050  52.021  39.782  1.00  0.00           H
ATOM    578  HN  GLY X  56      82.820  53.389  38.008  1.00  0.00           H
ATOM    579  N   ARG X  57      81.943  54.045  41.193  1.00  0.00           N
ATOM    580  CA  ARG X  57      81.462  54.756  42.376  1.00  0.00           C
ATOM    581  C   ARG X  57      80.575  55.934  41.964  1.00  0.00           C
ATOM    582  O   ARG X  57      79.634  56.292  42.679  1.00  0.00           O
ATOM    583  HA  ARG X  57      80.931  54.086  42.896  1.00  0.00           H
ATOM    584  CB  ARG X  57      82.631  55.251  43.224  1.00  0.00           C
ATOM    585  1HB ARG X  57      83.416  55.411  42.625  1.00  0.00           H
ATOM    586  2HB ARG X  57      82.367  56.109  43.664  1.00  0.00           H
ATOM    587  CG  ARG X  57      83.047  54.270  44.303  1.00  0.00           C
ATOM    588  1HG ARG X  57      82.377  54.302  45.045  1.00  0.00           H
ATOM    589  2HG ARG X  57      83.066  53.349  43.912  1.00  0.00           H
ATOM    590  CD  ARG X  57      84.427  54.602  44.863  1.00  0.00           C
ATOM    591  1HD ARG X  57      84.983  53.772  44.909  1.00  0.00           H
ATOM    592  2HD ARG X  57      84.878  55.273  44.275  1.00  0.00           H
ATOM    593  NE  ARG X  57      84.346  55.164  46.208  1.00  0.00           N
ATOM    594  HE  ARG X  57      83.464  55.521  46.515  1.00  0.00           H
ATOM    595  CZ  ARG X  57      85.374  55.229  47.049  1.00  0.00           C
ATOM    596  NH1 ARG X  57      86.564  54.754  46.685  1.00  0.00           N
ATOM    597 1HH1 ARG X  57      86.685  54.347  45.780  1.00  0.00           H
ATOM    598 2HH1 ARG X  57      87.337  54.803  47.318  1.00  0.00           H
ATOM    599  NH2 ARG X  57      85.223  55.760  48.254  1.00  0.00           N
ATOM    600 1HH2 ARG X  57      84.331  56.114  48.536  1.00  0.00           H
ATOM    601 2HH2 ARG X  57      86.001  55.806  48.881  1.00  0.00           H
ATOM    602  HN  ARG X  57      82.631  54.477  40.610  1.00  0.00           H
ATOM    603  N   THR X  58      80.888  56.533  40.829  1.00  0.00           N
ATOM    604  CA  THR X  58      80.131  57.681  40.328  1.00  0.00           C
ATOM    605  C   THR X  58      80.212  58.859  41.298  1.00  0.00           C
ATOM    606  O   THR X  58      79.570  58.859  42.337  1.00  0.00           O
ATOM    607  HA  THR X  58      80.557  57.929  39.459  1.00  0.00           H
ATOM    608  HB  THR X  58      78.262  57.215  41.014  1.00  0.00           H
ATOM    609  CB  THR X  58      78.681  57.291  40.109  1.00  0.00           C
ATOM    610  OG1 THR X  58      78.590  56.026  39.470  1.00  0.00           O
ATOM    611  HG1 THR X  58      77.627  55.790  39.335  1.00  0.00           H
ATOM    612  CG2 THR X  58      77.914  58.275  39.249  1.00  0.00           C
ATOM    613 1HG2 THR X  58      76.971  57.962  39.144  1.00  0.00           H
ATOM    614 2HG2 THR X  58      77.920  59.175  39.686  1.00  0.00           H
ATOM    615 3HG2 THR X  58      78.346  58.339  38.349  1.00  0.00           H
ATOM    616  HN  THR X  58      81.664  56.193  40.299  1.00  0.00           H
ATOM    617  N   GLU X  59      81.014  59.854  40.921  1.00  0.00           N
ATOM    618  CA  GLU X  59      81.175  61.041  41.751  1.00  0.00           C
ATOM    619  C   GLU X  59      81.249  62.314  40.890  1.00  0.00           C
ATOM    620  O   GLU X  59      81.680  63.357  41.361  1.00  0.00           O
ATOM    621  HA  GLU X  59      80.362  61.062  42.332  1.00  0.00           H
ATOM    622  CB  GLU X  59      82.433  60.926  42.604  1.00  0.00           C
ATOM    623  1HB GLU X  59      83.215  60.771  42.000  1.00  0.00           H
ATOM    624  2HB GLU X  59      82.561  61.785  43.100  1.00  0.00           H
ATOM    625  CG  GLU X  59      82.379  59.795  43.614  1.00  0.00           C
ATOM    626  1HG GLU X  59      81.596  59.211  43.398  1.00  0.00           H
ATOM    627  2HG GLU X  59      83.222  59.262  43.543  1.00  0.00           H
ATOM    628  CD  GLU X  59      82.237  60.288  45.039  1.00  0.00           C
ATOM    629  OE1 GLU X  59      83.277  60.661  45.658  1.00  0.00           O
ATOM    630  OE2 GLU X  59      81.107  60.304  45.557  1.00  0.00           O
ATOM    631  HN  GLU X  59      81.513  59.786  40.056  1.00  0.00           H
ATOM    632  N   ALA X  60      80.821  62.193  39.640  1.00  0.00           N
ATOM    633  CA  ALA X  60      80.845  63.336  38.730  1.00  0.00           C
ATOM    634  C   ALA X  60      79.446  63.654  38.185  1.00  0.00           C
ATOM    635  O   ALA X  60      79.219  64.719  37.625  1.00  0.00           O
ATOM    636  HA  ALA X  60      81.172  64.104  39.280  1.00  0.00           H
ATOM    637  CB  ALA X  60      81.796  63.054  37.574  1.00  0.00           C
ATOM    638  1HB ALA X  60      81.809  63.838  36.954  1.00  0.00           H
ATOM    639  2HB ALA X  60      82.717  62.896  37.931  1.00  0.00           H
ATOM    640  3HB ALA X  60      81.488  62.242  37.079  1.00  0.00           H
ATOM    641  HN  ALA X  60      80.478  61.311  39.317  1.00  0.00           H
ATOM    642  N   TRP X  61      78.524  62.706  38.331  1.00  0.00           N
ATOM    643  CA  TRP X  61      77.155  62.885  37.847  1.00  0.00           C
ATOM    644  C   TRP X  61      76.527  64.132  38.475  1.00  0.00           C
ATOM    645  O   TRP X  61      76.315  64.193  39.684  1.00  0.00           O
ATOM    646  HA  TRP X  61      77.219  63.007  36.857  1.00  0.00           H
ATOM    647  CB  TRP X  61      76.323  61.639  38.167  1.00  0.00           C
ATOM    648  1HB TRP X  61      76.639  60.883  37.595  1.00  0.00           H
ATOM    649  2HB TRP X  61      76.448  61.404  39.130  1.00  0.00           H
ATOM    650  CG  TRP X  61      74.853  61.820  37.922  1.00  0.00           C
ATOM    651  HD1 TRP X  61      74.761  63.351  36.483  1.00  0.00           H
ATOM    652  CD1 TRP X  61      74.267  62.704  37.064  1.00  0.00           C
ATOM    653  CD2 TRP X  61      73.781  61.097  38.537  1.00  0.00           C
ATOM    654  NE1 TRP X  61      72.906  62.577  37.112  1.00  0.00           N
ATOM    655  HE1 TRP X  61      72.253  63.113  36.578  1.00  0.00           H
ATOM    656  CE2 TRP X  61      72.583  61.595  38.010  1.00  0.00           C
ATOM    657  HE3 TRP X  61      74.568  59.700  39.875  1.00  0.00           H
ATOM    658  CE3 TRP X  61      73.727  60.076  39.486  1.00  0.00           C
ATOM    659  CZ2 TRP X  61      71.341  61.111  38.402  1.00  0.00           C
ATOM    660  HZ2 TRP X  61      70.495  61.482  38.018  1.00  0.00           H
ATOM    661  CZ3 TRP X  61      72.496  59.591  39.878  1.00  0.00           C
ATOM    662  HZ3 TRP X  61      72.445  58.862  40.560  1.00  0.00           H
ATOM    663  HH2 TRP X  61      70.437  59.737  39.627  1.00  0.00           H
ATOM    664  CH2 TRP X  61      71.317  60.109  39.331  1.00  0.00           C
ATOM    665  HN  TRP X  61      78.773  61.850  38.784  1.00  0.00           H
ATOM    666  N   LYS X  62      76.210  65.115  37.626  1.00  0.00           N
ATOM    667  CA  LYS X  62      75.602  66.360  38.094  1.00  0.00           C
ATOM    668  C   LYS X  62      74.394  66.715  37.219  1.00  0.00           C
ATOM    669  O   LYS X  62      74.295  66.295  36.072  1.00  0.00           O
ATOM    670  HA  LYS X  62      75.303  66.203  39.035  1.00  0.00           H
ATOM    671  CB  LYS X  62      76.634  67.478  38.076  1.00  0.00           C
ATOM    672  1HB LYS X  62      77.457  67.155  38.542  1.00  0.00           H
ATOM    673  2HB LYS X  62      76.852  67.691  37.124  1.00  0.00           H
ATOM    674  CG  LYS X  62      76.155  68.755  38.764  1.00  0.00           C
ATOM    675  1HG LYS X  62      75.384  68.535  39.363  1.00  0.00           H
ATOM    676  2HG LYS X  62      76.904  69.133  39.309  1.00  0.00           H
ATOM    677  CD  LYS X  62      75.709  69.797  37.754  1.00  0.00           C
ATOM    678  1HD LYS X  62      76.463  69.984  37.126  1.00  0.00           H
ATOM    679  2HD LYS X  62      74.929  69.439  37.241  1.00  0.00           H
ATOM    680  CE  LYS X  62      75.300  71.094  38.442  1.00  0.00           C
ATOM    681  1HE LYS X  62      74.453  70.945  38.951  1.00  0.00           H
ATOM    682  2HE LYS X  62      76.022  71.376  39.073  1.00  0.00           H
ATOM    683  NZ  LYS X  62      75.074  72.196  37.462  1.00  0.00           N
ATOM    684  1HZ LYS X  62      74.808  73.027  37.951  1.00  0.00           H
ATOM    685  2HZ LYS X  62      75.916  72.365  36.950  1.00  0.00           H
ATOM    686  3HZ LYS X  62      74.345  71.935  36.829  1.00  0.00           H
ATOM    687  HN  LYS X  62      76.394  64.996  36.650  1.00  0.00           H
ATOM    688  N   VAL X  63      73.484  67.511  37.780  1.00  0.00           N
ATOM    689  CA  VAL X  63      72.296  67.937  37.054  1.00  0.00           C
ATOM    690  C   VAL X  63      72.520  69.291  36.393  1.00  0.00           C
ATOM    691  O   VAL X  63      72.691  70.307  37.065  1.00  0.00           O
ATOM    692  HA  VAL X  63      72.164  67.231  36.359  1.00  0.00           H
ATOM    693  HB  VAL X  63      71.199  68.784  38.633  1.00  0.00           H
ATOM    694  CB  VAL X  63      71.075  68.028  37.991  1.00  0.00           C
ATOM    695  CG1 VAL X  63      69.807  68.283  37.177  1.00  0.00           C
ATOM    696 1HG1 VAL X  63      69.021  68.340  37.793  1.00  0.00           H
ATOM    697 2HG1 VAL X  63      69.900  69.144  36.676  1.00  0.00           H
ATOM    698 3HG1 VAL X  63      69.670  67.533  36.530  1.00  0.00           H
ATOM    699  CG2 VAL X  63      70.941  66.765  38.812  1.00  0.00           C
ATOM    700 1HG2 VAL X  63      70.145  66.841  39.413  1.00  0.00           H
ATOM    701 2HG2 VAL X  63      70.825  65.982  38.202  1.00  0.00           H
ATOM    702 3HG2 VAL X  63      71.765  66.637  39.365  1.00  0.00           H
ATOM    703  HN  VAL X  63      73.621  67.823  38.721  1.00  0.00           H
ATOM    704  N   LEU X  64      72.533  69.310  35.063  1.00  0.00           N
ATOM    705  CA  LEU X  64      72.746  70.533  34.303  1.00  0.00           C
ATOM    706  C   LEU X  64      71.418  71.192  33.954  1.00  0.00           C
ATOM    707  O   LEU X  64      70.468  70.521  33.549  1.00  0.00           O
ATOM    708  HA  LEU X  64      73.276  71.130  34.905  1.00  0.00           H
ATOM    709  CB  LEU X  64      73.528  70.240  33.026  1.00  0.00           C
ATOM    710  1HB LEU X  64      73.237  69.347  32.686  1.00  0.00           H
ATOM    711  2HB LEU X  64      73.297  70.945  32.356  1.00  0.00           H
ATOM    712  HG  LEU X  64      75.498  70.112  32.308  1.00  0.00           H
ATOM    713  CG  LEU X  64      75.058  70.219  33.199  1.00  0.00           C
ATOM    714  CD1 LEU X  64      75.549  71.523  33.769  1.00  0.00           C
ATOM    715 1HD1 LEU X  64      76.543  71.488  33.873  1.00  0.00           H
ATOM    716 2HD1 LEU X  64      75.305  72.270  33.151  1.00  0.00           H
ATOM    717 3HD1 LEU X  64      75.126  71.677  34.662  1.00  0.00           H
ATOM    718  CD2 LEU X  64      75.464  69.046  34.080  1.00  0.00           C
ATOM    719 1HD2 LEU X  64      76.458  69.039  34.188  1.00  0.00           H
ATOM    720 2HD2 LEU X  64      75.032  69.137  34.978  1.00  0.00           H
ATOM    721 3HD2 LEU X  64      75.168  68.190  33.654  1.00  0.00           H
ATOM    722  HN  LEU X  64      72.390  68.453  34.567  1.00  0.00           H
ATOM    723  N   SER X  65      71.350  72.514  34.123  1.00  0.00           N
ATOM    724  CA  SER X  65      70.142  73.264  33.824  1.00  0.00           C
ATOM    725  C   SER X  65      70.466  74.476  32.954  1.00  0.00           C
ATOM    726  O   SER X  65      71.557  75.044  33.031  1.00  0.00           O
ATOM    727  HA  SER X  65      69.551  72.628  33.328  1.00  0.00           H
ATOM    728  CB  SER X  65      69.471  73.726  35.119  1.00  0.00           C
ATOM    729  1HB SER X  65      70.133  73.753  35.868  1.00  0.00           H
ATOM    730  2HB SER X  65      69.066  74.633  34.999  1.00  0.00           H
ATOM    731  OG  SER X  65      68.428  72.841  35.505  1.00  0.00           O
ATOM    732  1HG SER X  65      68.010  73.169  36.352  1.00  0.00           H
ATOM    733  HN  SER X  65      72.154  73.002  34.464  1.00  0.00           H
ATOM    734  N   PRO X  66      69.509  74.890  32.099  1.00  0.00           N
ATOM    735  CA  PRO X  66      69.692  76.032  31.199  1.00  0.00           C
ATOM    736  C   PRO X  66      69.773  77.358  31.958  1.00  0.00           C
ATOM    737  O   PRO X  66      70.136  78.383  31.379  1.00  0.00           O
ATOM    738  HA  PRO X  66      70.557  75.936  30.705  1.00  0.00           H
ATOM    739  CB  PRO X  66      68.454  75.996  30.307  1.00  0.00           C
ATOM    740  1HB PRO X  66      68.140  76.920  30.087  1.00  0.00           H
ATOM    741  2HB PRO X  66      68.632  75.495  29.461  1.00  0.00           H
ATOM    742  CG  PRO X  66      67.431  75.285  31.121  1.00  0.00           C
ATOM    743  1HG PRO X  66      66.957  75.931  31.721  1.00  0.00           H
ATOM    744  2HG PRO X  66      66.766  74.835  30.525  1.00  0.00           H
ATOM    745  CD  PRO X  66      68.178  74.271  31.932  1.00  0.00           C
ATOM    746  1HD PRO X  66      67.741  74.122  32.819  1.00  0.00           H
ATOM    747  2HD PRO X  66      68.250  73.400  31.445  1.00  0.00           H
ATOM    748  N   GLN X  67      69.431  77.330  33.237  1.00  0.00           N
ATOM    749  CA  GLN X  67      69.472  78.527  34.067  1.00  0.00           C
ATOM    750  C   GLN X  67      69.859  78.189  35.501  1.00  0.00           C
ATOM    751  O   GLN X  67      69.017  78.168  36.399  1.00  0.00           O
ATOM    752  HA  GLN X  67      70.181  79.104  33.661  1.00  0.00           H
ATOM    753  CB  GLN X  67      68.103  79.230  34.048  1.00  0.00           C
ATOM    754  1HB GLN X  67      67.676  79.081  33.157  1.00  0.00           H
ATOM    755  2HB GLN X  67      67.528  78.833  34.764  1.00  0.00           H
ATOM    756  CG  GLN X  67      68.185  80.722  34.286  1.00  0.00           C
ATOM    757  1HG GLN X  67      68.859  80.895  35.005  1.00  0.00           H
ATOM    758  2HG GLN X  67      68.482  81.164  33.439  1.00  0.00           H
ATOM    759  CD  GLN X  67      66.856  81.318  34.708  1.00  0.00           C
ATOM    760  OE1 GLN X  67      66.786  82.076  35.671  1.00  0.00           O
ATOM    761  NE2 GLN X  67      65.807  80.984  33.989  1.00  0.00           N
ATOM    762 1HE2 GLN X  67      65.911  80.366  33.210  1.00  0.00           H
ATOM    763 2HE2 GLN X  67      64.905  81.347  34.222  1.00  0.00           H
ATOM    764  HN  GLN X  67      69.138  76.465  33.644  1.00  0.00           H
ATOM    765  N   GLY X  68      71.148  77.918  35.715  1.00  0.00           N
ATOM    766  CA  GLY X  68      71.625  77.589  37.049  1.00  0.00           C
ATOM    767  C   GLY X  68      72.843  76.696  37.009  1.00  0.00           C
ATOM    768  O   GLY X  68      73.164  76.097  35.975  1.00  0.00           O
ATOM    769  1HA GLY X  68      71.849  78.444  37.517  1.00  0.00           H
ATOM    770  2HA GLY X  68      70.885  77.127  37.537  1.00  0.00           H
ATOM    771  HN  GLY X  68      71.792  77.942  34.951  1.00  0.00           H
ATOM    772  N   GLY X  69      73.541  76.595  38.141  1.00  0.00           N
ATOM    773  CA  GLY X  69      74.729  75.763  38.211  1.00  0.00           C
ATOM    774  C   GLY X  69      74.855  75.055  39.547  1.00  0.00           C
ATOM    775  O   GLY X  69      74.164  75.394  40.503  1.00  0.00           O
ATOM    776  1HA GLY X  69      74.674  75.089  37.475  1.00  0.00           H
ATOM    777  2HA GLY X  69      75.523  76.352  38.064  1.00  0.00           H
ATOM    778  HN  GLY X  69      73.242  77.098  38.953  1.00  0.00           H
ATOM    779  N   GLY X  70      75.743  74.063  39.607  1.00  0.00           N
ATOM    780  CA  GLY X  70      75.940  73.324  40.834  1.00  0.00           C
ATOM    781  C   GLY X  70      77.409  73.104  41.159  1.00  0.00           C
ATOM    782  O   GLY X  70      78.251  73.939  40.803  1.00  0.00           O
ATOM    783  1HA GLY X  70      75.505  73.841  41.571  1.00  0.00           H
ATOM    784  2HA GLY X  70      75.481  72.442  40.731  1.00  0.00           H
ATOM    785  HN  GLY X  70      76.279  73.828  38.796  1.00  0.00           H
ATOM    786  N   PRO X  71      77.755  72.009  41.839  1.00  0.00           N
ATOM    787  CA  PRO X  71      79.144  71.699  42.204  1.00  0.00           C
ATOM    788  C   PRO X  71      79.996  71.327  40.989  1.00  0.00           C
ATOM    789  O   PRO X  71      81.107  71.834  40.827  1.00  0.00           O
ATOM    790  HA  PRO X  71      79.576  72.505  42.609  1.00  0.00           H
ATOM    791  CB  PRO X  71      79.010  70.508  43.154  1.00  0.00           C
ATOM    792  1HB PRO X  71      79.770  69.867  43.039  1.00  0.00           H
ATOM    793  2HB PRO X  71      78.969  70.809  44.107  1.00  0.00           H
ATOM    794  CG  PRO X  71      77.730  69.857  42.768  1.00  0.00           C
ATOM    795  1HG PRO X  71      77.887  69.201  42.029  1.00  0.00           H
ATOM    796  2HG PRO X  71      77.333  69.383  43.554  1.00  0.00           H
ATOM    797  CD  PRO X  71      76.823  70.965  42.306  1.00  0.00           C
ATOM    798  1HD PRO X  71      76.232  70.661  41.559  1.00  0.00           H
ATOM    799  2HD PRO X  71      76.259  71.308  43.058  1.00  0.00           H
ATOM    800  N   TRP X  72      79.466  70.451  40.146  1.00  0.00           N
ATOM    801  CA  TRP X  72      80.187  70.019  38.961  1.00  0.00           C
ATOM    802  C   TRP X  72      80.501  71.201  38.041  1.00  0.00           C
ATOM    803  O   TRP X  72      81.412  71.132  37.213  1.00  0.00           O
ATOM    804  HA  TRP X  72      81.036  69.622  39.309  1.00  0.00           H
ATOM    805  CB  TRP X  72      79.356  68.984  38.188  1.00  0.00           C
ATOM    806  1HB TRP X  72      79.179  68.201  38.786  1.00  0.00           H
ATOM    807  2HB TRP X  72      78.489  69.402  37.919  1.00  0.00           H
ATOM    808  CG  TRP X  72      80.028  68.472  36.944  1.00  0.00           C
ATOM    809  HD1 TRP X  72      81.671  67.373  37.675  1.00  0.00           H
ATOM    810  CD1 TRP X  72      81.156  67.699  36.882  1.00  0.00           C
ATOM    811  CD2 TRP X  72      79.631  68.701  35.591  1.00  0.00           C
ATOM    812  NE1 TRP X  72      81.478  67.437  35.575  1.00  0.00           N
ATOM    813  HE1 TRP X  72      82.260  66.895  35.266  1.00  0.00           H
ATOM    814  CE2 TRP X  72      80.551  68.042  34.758  1.00  0.00           C
ATOM    815  HE3 TRP X  72      77.921  69.912  35.566  1.00  0.00           H
ATOM    816  CE3 TRP X  72      78.583  69.418  35.003  1.00  0.00           C
ATOM    817  CZ2 TRP X  72      80.453  68.060  33.378  1.00  0.00           C
ATOM    818  HZ2 TRP X  72      81.117  67.581  32.804  1.00  0.00           H
ATOM    819  CZ3 TRP X  72      78.485  69.426  33.623  1.00  0.00           C
ATOM    820  HZ3 TRP X  72      77.734  69.921  33.186  1.00  0.00           H
ATOM    821  HH2 TRP X  72      79.321  68.789  31.834  1.00  0.00           H
ATOM    822  CH2 TRP X  72      79.416  68.757  32.830  1.00  0.00           C
ATOM    823  HN  TRP X  72      78.554  70.081  40.328  1.00  0.00           H
ATOM    824  N   ASP X  73      79.763  72.304  38.220  1.00  0.00           N
ATOM    825  CA  ASP X  73      79.976  73.496  37.410  1.00  0.00           C
ATOM    826  C   ASP X  73      81.417  73.985  37.538  1.00  0.00           C
ATOM    827  O   ASP X  73      81.990  74.515  36.585  1.00  0.00           O
ATOM    828  HA  ASP X  73      79.796  73.217  36.467  1.00  0.00           H
ATOM    829  CB  ASP X  73      79.008  74.602  37.829  1.00  0.00           C
ATOM    830  1HB ASP X  73      78.088  74.217  37.902  1.00  0.00           H
ATOM    831  2HB ASP X  73      79.291  74.962  38.718  1.00  0.00           H
ATOM    832  CG  ASP X  73      78.972  75.743  36.839  1.00  0.00           C
ATOM    833  OD1 ASP X  73      78.253  75.626  35.828  1.00  0.00           O
ATOM    834  OD2 ASP X  73      79.653  76.774  37.091  1.00  0.00           O
ATOM    835  HN  ASP X  73      79.051  72.309  38.923  1.00  0.00           H
ATOM    836  N   SER X  74      81.994  73.804  38.721  1.00  0.00           N
ATOM    837  CA  SER X  74      83.365  74.233  38.980  1.00  0.00           C
ATOM    838  C   SER X  74      84.364  73.217  38.440  1.00  0.00           C
ATOM    839  O   SER X  74      85.505  73.552  38.139  1.00  0.00           O
ATOM    840  HA  SER X  74      83.471  75.101  38.494  1.00  0.00           H
ATOM    841  CB  SER X  74      83.582  74.426  40.478  1.00  0.00           C
ATOM    842  1HB SER X  74      82.713  74.614  40.935  1.00  0.00           H
ATOM    843  2HB SER X  74      83.999  73.610  40.877  1.00  0.00           H
ATOM    844  OG  SER X  74      84.454  75.527  40.740  1.00  0.00           O
ATOM    845  1HG SER X  74      84.576  75.627  41.728  1.00  0.00           H
ATOM    846  HN  SER X  74      81.476  73.361  39.453  1.00  0.00           H
ATOM    847  N   VAL X  75      83.912  71.976  38.300  1.00  0.00           N
ATOM    848  CA  VAL X  75      84.761  70.900  37.781  1.00  0.00           C
ATOM    849  C   VAL X  75      84.753  70.887  36.251  1.00  0.00           C
ATOM    850  O   VAL X  75      85.754  70.550  35.626  1.00  0.00           O
ATOM    851  HA  VAL X  75      85.672  71.117  38.129  1.00  0.00           H
ATOM    852  HB  VAL X  75      83.441  69.280  37.856  1.00  0.00           H
ATOM    853  CB  VAL X  75      84.307  69.525  38.292  1.00  0.00           C
ATOM    854  CG1 VAL X  75      85.316  68.460  37.923  1.00  0.00           C
ATOM    855 1HG1 VAL X  75      85.004  67.574  38.265  1.00  0.00           H
ATOM    856 2HG1 VAL X  75      85.411  68.420  36.929  1.00  0.00           H
ATOM    857 3HG1 VAL X  75      86.201  68.682  38.333  1.00  0.00           H
ATOM    858  CG2 VAL X  75      84.094  69.569  39.802  1.00  0.00           C
ATOM    859 1HG2 VAL X  75      83.799  68.669  40.123  1.00  0.00           H
ATOM    860 2HG2 VAL X  75      84.951  69.819  40.252  1.00  0.00           H
ATOM    861 3HG2 VAL X  75      83.392  70.247  40.019  1.00  0.00           H
ATOM    862  HN  VAL X  75      82.967  71.770  38.555  1.00  0.00           H
ATOM    863  N   ALA X  76      83.625  71.274  35.676  1.00  0.00           N
ATOM    864  CA  ALA X  76      83.478  71.302  34.215  1.00  0.00           C
ATOM    865  C   ALA X  76      82.290  72.160  33.806  1.00  0.00           C
ATOM    866  O   ALA X  76      81.259  72.178  34.484  1.00  0.00           O
ATOM    867  HA  ALA X  76      84.317  71.713  33.861  1.00  0.00           H
ATOM    868  CB  ALA X  76      83.326  69.887  33.667  1.00  0.00           C
ATOM    869  1HB ALA X  76      83.227  69.924  32.673  1.00  0.00           H
ATOM    870  2HB ALA X  76      84.137  69.350  33.902  1.00  0.00           H
ATOM    871  3HB ALA X  76      82.516  69.460  34.068  1.00  0.00           H
ATOM    872  HN  ALA X  76      82.856  71.555  36.250  1.00  0.00           H
ATOM    873  N   ARG X  77      82.434  72.891  32.709  1.00  0.00           N
ATOM    874  CA  ARG X  77      81.376  73.758  32.220  1.00  0.00           C
ATOM    875  C   ARG X  77      80.978  73.387  30.792  1.00  0.00           C
ATOM    876  O   ARG X  77      81.688  72.659  30.100  1.00  0.00           O
ATOM    877  HA  ARG X  77      80.611  73.604  32.844  1.00  0.00           H
ATOM    878  CB  ARG X  77      81.809  75.218  32.268  1.00  0.00           C
ATOM    879  1HB ARG X  77      82.706  75.296  31.833  1.00  0.00           H
ATOM    880  2HB ARG X  77      81.143  75.762  31.757  1.00  0.00           H
ATOM    881  CG  ARG X  77      81.907  75.780  33.683  1.00  0.00           C
ATOM    882  1HG ARG X  77      81.959  75.024  34.336  1.00  0.00           H
ATOM    883  2HG ARG X  77      82.731  76.341  33.759  1.00  0.00           H
ATOM    884  CD  ARG X  77      80.688  76.635  34.004  1.00  0.00           C
ATOM    885  1HD ARG X  77      79.859  76.079  33.941  1.00  0.00           H
ATOM    886  2HD ARG X  77      80.770  77.007  34.929  1.00  0.00           H
ATOM    887  NE  ARG X  77      80.552  77.758  33.074  1.00  0.00           N
ATOM    888  HE  ARG X  77      79.905  77.670  32.316  1.00  0.00           H
ATOM    889  CZ  ARG X  77      81.244  78.887  33.185  1.00  0.00           C
ATOM    890  NH1 ARG X  77      82.133  79.034  34.156  1.00  0.00           N
ATOM    891 1HH1 ARG X  77      82.286  78.293  34.809  1.00  0.00           H
ATOM    892 2HH1 ARG X  77      82.650  79.886  34.235  1.00  0.00           H
ATOM    893  NH2 ARG X  77      81.058  79.860  32.306  1.00  0.00           N
ATOM    894 1HH2 ARG X  77      80.399  79.743  31.563  1.00  0.00           H
ATOM    895 2HH2 ARG X  77      81.576  80.712  32.386  1.00  0.00           H
ATOM    896  HN  ARG X  77      83.295  72.844  32.204  1.00  0.00           H
ATOM    897  N   VAL X  78      79.820  73.885  30.356  1.00  0.00           N
ATOM    898  CA  VAL X  78      79.322  73.614  29.017  1.00  0.00           C
ATOM    899  C   VAL X  78      79.386  74.867  28.147  1.00  0.00           C
ATOM    900  O   VAL X  78      78.877  75.921  28.527  1.00  0.00           O
ATOM    901  HA  VAL X  78      79.945  72.916  28.667  1.00  0.00           H
ATOM    902  HB  VAL X  78      77.260  73.821  29.348  1.00  0.00           H
ATOM    903  CB  VAL X  78      77.871  73.087  29.049  1.00  0.00           C
ATOM    904  CG1 VAL X  78      77.422  72.656  27.662  1.00  0.00           C
ATOM    905 1HG1 VAL X  78      76.482  72.319  27.705  1.00  0.00           H
ATOM    906 2HG1 VAL X  78      77.468  73.437  27.040  1.00  0.00           H
ATOM    907 3HG1 VAL X  78      78.023  71.929  27.330  1.00  0.00           H
ATOM    908  CG2 VAL X  78      77.747  71.936  30.039  1.00  0.00           C
ATOM    909 1HG2 VAL X  78      76.803  71.605  30.049  1.00  0.00           H
ATOM    910 2HG2 VAL X  78      78.358  71.194  29.765  1.00  0.00           H
ATOM    911 3HG2 VAL X  78      77.999  72.254  30.953  1.00  0.00           H
ATOM    912  HN  VAL X  78      79.279  74.461  30.968  1.00  0.00           H
ATOM    913  N   LEU X  79      79.998  74.735  26.969  1.00  0.00           N
ATOM    914  CA  LEU X  79      80.111  75.857  26.049  1.00  0.00           C
ATOM    915  C   LEU X  79      78.763  76.184  25.414  1.00  0.00           C
ATOM    916  O   LEU X  79      77.922  75.304  25.250  1.00  0.00           O
ATOM    917  HA  LEU X  79      80.412  76.630  26.609  1.00  0.00           H
ATOM    918  CB  LEU X  79      81.143  75.546  24.964  1.00  0.00           C
ATOM    919  1HB LEU X  79      80.928  74.647  24.582  1.00  0.00           H
ATOM    920  2HB LEU X  79      81.058  76.240  24.249  1.00  0.00           H
ATOM    921  HG  LEU X  79      83.200  75.280  24.684  1.00  0.00           H
ATOM    922  CG  LEU X  79      82.602  75.527  25.447  1.00  0.00           C
ATOM    923  CD1 LEU X  79      83.024  76.901  25.935  1.00  0.00           C
ATOM    924 1HD1 LEU X  79      83.974  76.868  26.244  1.00  0.00           H
ATOM    925 2HD1 LEU X  79      82.939  77.560  25.188  1.00  0.00           H
ATOM    926 3HD1 LEU X  79      82.436  77.179  26.695  1.00  0.00           H
ATOM    927  CD2 LEU X  79      82.788  74.486  26.526  1.00  0.00           C
ATOM    928 1HD2 LEU X  79      83.741  74.487  26.829  1.00  0.00           H
ATOM    929 2HD2 LEU X  79      82.192  74.699  27.300  1.00  0.00           H
ATOM    930 3HD2 LEU X  79      82.554  73.584  26.163  1.00  0.00           H
ATOM    931  HN  LEU X  79      80.385  73.849  26.713  1.00  0.00           H
ATOM    932  N   PRO X  80      78.546  77.461  25.042  1.00  0.00           N
ATOM    933  CA  PRO X  80      77.298  77.908  24.426  1.00  0.00           C
ATOM    934  C   PRO X  80      76.879  77.029  23.253  1.00  0.00           C
ATOM    935  O   PRO X  80      75.689  76.938  22.922  1.00  0.00           O
ATOM    936  HA  PRO X  80      76.557  77.852  25.094  1.00  0.00           H
ATOM    937  CB  PRO X  80      77.622  79.324  23.944  1.00  0.00           C
ATOM    938  1HB PRO X  80      77.945  79.319  22.998  1.00  0.00           H
ATOM    939  2HB PRO X  80      76.825  79.923  24.021  1.00  0.00           H
ATOM    940  CG  PRO X  80      78.701  79.790  24.852  1.00  0.00           C
ATOM    941  1HG PRO X  80      79.274  80.463  24.386  1.00  0.00           H
ATOM    942  2HG PRO X  80      78.304  80.201  25.673  1.00  0.00           H
ATOM    943  CD  PRO X  80      79.508  78.581  25.214  1.00  0.00           C
ATOM    944  1HD PRO X  80      80.291  78.474  24.602  1.00  0.00           H
ATOM    945  2HD PRO X  80      79.828  78.633  26.161  1.00  0.00           H
ATOM    946  N   ASN X  81      77.849  76.372  22.630  1.00  0.00           N
ATOM    947  CA  ASN X  81      77.579  75.502  21.508  1.00  0.00           C
ATOM    948  C   ASN X  81      77.186  74.097  21.959  1.00  0.00           C
ATOM    949  O   ASN X  81      77.025  73.190  21.147  1.00  0.00           O
ATOM    950  HA  ASN X  81      76.804  75.938  21.050  1.00  0.00           H
ATOM    951  CB  ASN X  81      78.801  75.422  20.580  1.00  0.00           C
ATOM    952  1HB ASN X  81      78.570  74.866  19.782  1.00  0.00           H
ATOM    953  2HB ASN X  81      79.048  76.344  20.284  1.00  0.00           H
ATOM    954  CG  ASN X  81      79.998  74.806  21.258  1.00  0.00           C
ATOM    955  OD1 ASN X  81      80.387  75.214  22.345  1.00  0.00           O
ATOM    956  ND2 ASN X  81      80.597  73.809  20.628  1.00  0.00           N
ATOM    957 1HD2 ASN X  81      80.251  73.497  19.743  1.00  0.00           H
ATOM    958 2HD2 ASN X  81      81.396  73.367  21.036  1.00  0.00           H
ATOM    959  HN  ASN X  81      78.791  76.481  22.946  1.00  0.00           H
ATOM    960  N   GLY X  82      77.043  73.909  23.260  1.00  0.00           N
ATOM    961  CA  GLY X  82      76.679  72.614  23.801  1.00  0.00           C
ATOM    962  C   GLY X  82      77.857  71.673  23.901  1.00  0.00           C
ATOM    963  O   GLY X  82      77.756  70.490  23.582  1.00  0.00           O
ATOM    964  1HA GLY X  82      76.290  72.762  24.710  1.00  0.00           H
ATOM    965  2HA GLY X  82      75.984  72.218  23.201  1.00  0.00           H
ATOM    966  HN  GLY X  82      77.189  74.676  23.885  1.00  0.00           H
ATOM    967  N   SER X  83      78.998  72.204  24.339  1.00  0.00           N
ATOM    968  CA  SER X  83      80.216  71.413  24.478  1.00  0.00           C
ATOM    969  C   SER X  83      80.533  71.165  25.941  1.00  0.00           C
ATOM    970  O   SER X  83      79.732  71.464  26.827  1.00  0.00           O
ATOM    971  HA  SER X  83      80.026  70.540  24.029  1.00  0.00           H
ATOM    972  CB  SER X  83      81.388  72.115  23.794  1.00  0.00           C
ATOM    973  1HB SER X  83      81.087  72.577  22.960  1.00  0.00           H
ATOM    974  2HB SER X  83      81.811  72.780  24.410  1.00  0.00           H
ATOM    975  OG  SER X  83      82.387  71.190  23.424  1.00  0.00           O
ATOM    976  1HG SER X  83      83.141  71.674  22.979  1.00  0.00           H
ATOM    977  HN  SER X  83      79.019  73.174  24.580  1.00  0.00           H
ATOM    978  N   LEU X  84      81.711  70.605  26.188  1.00  0.00           N
ATOM    979  CA  LEU X  84      82.138  70.316  27.551  1.00  0.00           C
ATOM    980  C   LEU X  84      83.658  70.384  27.673  1.00  0.00           C
ATOM    981  O   LEU X  84      84.378  69.717  26.930  1.00  0.00           O
ATOM    982  HA  LEU X  84      81.719  71.030  28.112  1.00  0.00           H
ATOM    983  CB  LEU X  84      81.645  68.941  27.992  1.00  0.00           C
ATOM    984  1HB LEU X  84      80.997  68.610  27.306  1.00  0.00           H
ATOM    985  2HB LEU X  84      82.434  68.327  28.030  1.00  0.00           H
ATOM    986  HG  LEU X  84      80.677  69.837  29.586  1.00  0.00           H
ATOM    987  CG  LEU X  84      80.952  68.904  29.351  1.00  0.00           C
ATOM    988  CD1 LEU X  84      79.701  68.046  29.307  1.00  0.00           C
ATOM    989 1HD1 LEU X  84      79.268  68.040  30.208  1.00  0.00           H
ATOM    990 2HD1 LEU X  84      79.064  68.421  28.634  1.00  0.00           H
ATOM    991 3HD1 LEU X  84      79.946  67.111  29.048  1.00  0.00           H
ATOM    992  CD2 LEU X  84      81.909  68.381  30.418  1.00  0.00           C
ATOM    993 1HD2 LEU X  84      81.444  68.362  31.303  1.00  0.00           H
ATOM    994 2HD2 LEU X  84      82.205  67.457  30.176  1.00  0.00           H
ATOM    995 3HD2 LEU X  84      82.706  68.982  30.473  1.00  0.00           H
ATOM    996  HN  LEU X  84      82.316  70.377  25.425  1.00  0.00           H
ATOM    997  N   PHE X  85      84.148  71.192  28.607  1.00  0.00           N
ATOM    998  CA  PHE X  85      85.578  71.351  28.828  1.00  0.00           C
ATOM    999  C   PHE X  85      85.935  71.153  30.291  1.00  0.00           C
ATOM   1000  O   PHE X  85      85.274  71.692  31.185  1.00  0.00           O
ATOM   1001  HA  PHE X  85      86.006  70.627  28.286  1.00  0.00           H
ATOM   1002  CB  PHE X  85      86.041  72.736  28.357  1.00  0.00           C
ATOM   1003  1HB PHE X  85      85.903  72.805  27.369  1.00  0.00           H
ATOM   1004  2HB PHE X  85      85.495  73.435  28.819  1.00  0.00           H
ATOM   1005  CG  PHE X  85      87.481  73.026  28.637  1.00  0.00           C
ATOM   1006  HD1 PHE X  85      88.183  71.150  28.086  1.00  0.00           H
ATOM   1007  CD1 PHE X  85      88.450  72.052  28.427  1.00  0.00           C
ATOM   1008  HD2 PHE X  85      87.187  74.980  29.275  1.00  0.00           H
ATOM   1009  CD2 PHE X  85      87.873  74.269  29.117  1.00  0.00           C
ATOM   1010  CE1 PHE X  85      89.780  72.322  28.688  1.00  0.00           C
ATOM   1011  HE1 PHE X  85      90.470  71.614  28.533  1.00  0.00           H
ATOM   1012  CE2 PHE X  85      89.203  74.529  29.377  1.00  0.00           C
ATOM   1013  HE2 PHE X  85      89.476  75.425  29.726  1.00  0.00           H
ATOM   1014  CZ  PHE X  85      90.161  73.555  29.157  1.00  0.00           C
ATOM   1015  HZ  PHE X  85      91.125  73.748  29.340  1.00  0.00           H
ATOM   1016  HN  PHE X  85      83.511  71.709  29.180  1.00  0.00           H
ATOM   1017  N   LEU X  86      86.983  70.383  30.549  1.00  0.00           N
ATOM   1018  CA  LEU X  86      87.430  70.114  31.913  1.00  0.00           C
ATOM   1019  C   LEU X  86      88.841  70.663  32.130  1.00  0.00           C
ATOM   1020  O   LEU X  86      89.761  70.385  31.364  1.00  0.00           O
ATOM   1021  HA  LEU X  86      86.784  70.588  32.511  1.00  0.00           H
ATOM   1022  CB  LEU X  86      87.407  68.606  32.186  1.00  0.00           C
ATOM   1023  1HB LEU X  86      87.143  68.141  31.341  1.00  0.00           H
ATOM   1024  2HB LEU X  86      88.329  68.323  32.449  1.00  0.00           H
ATOM   1025  HG  LEU X  86      85.770  68.894  33.419  1.00  0.00           H
ATOM   1026  CG  LEU X  86      86.444  68.168  33.288  1.00  0.00           C
ATOM   1027  CD1 LEU X  86      85.712  66.896  32.888  1.00  0.00           C
ATOM   1028 1HD1 LEU X  86      85.088  66.625  33.621  1.00  0.00           H
ATOM   1029 2HD1 LEU X  86      85.191  67.060  32.050  1.00  0.00           H
ATOM   1030 3HD1 LEU X  86      86.376  66.165  32.729  1.00  0.00           H
ATOM   1031  CD2 LEU X  86      87.181  67.958  34.601  1.00  0.00           C
ATOM   1032 1HD2 LEU X  86      86.532  67.672  35.305  1.00  0.00           H
ATOM   1033 2HD2 LEU X  86      87.878  67.250  34.482  1.00  0.00           H
ATOM   1034 3HD2 LEU X  86      87.618  68.813  34.878  1.00  0.00           H
ATOM   1035  HN  LEU X  86      87.484  69.973  29.786  1.00  0.00           H
ATOM   1036  N   PRO X  87      89.040  71.472  33.204  1.00  0.00           N
ATOM   1037  CA  PRO X  87      90.351  72.052  33.511  1.00  0.00           C
ATOM   1038  C   PRO X  87      91.438  71.001  33.622  1.00  0.00           C
ATOM   1039  O   PRO X  87      92.590  71.236  33.242  1.00  0.00           O
ATOM   1040  HA  PRO X  87      90.641  72.660  32.771  1.00  0.00           H
ATOM   1041  CB  PRO X  87      90.119  72.735  34.865  1.00  0.00           C
ATOM   1042  1HB PRO X  87      90.391  72.138  35.619  1.00  0.00           H
ATOM   1043  2HB PRO X  87      90.623  73.596  34.924  1.00  0.00           H
ATOM   1044  CG  PRO X  87      88.660  72.998  34.930  1.00  0.00           C
ATOM   1045  1HG PRO X  87      88.353  73.009  35.881  1.00  0.00           H
ATOM   1046  2HG PRO X  87      88.448  73.877  34.501  1.00  0.00           H
ATOM   1047  CD  PRO X  87      88.009  71.873  34.178  1.00  0.00           C
ATOM   1048  1HD PRO X  87      87.785  71.111  34.787  1.00  0.00           H
ATOM   1049  2HD PRO X  87      87.181  72.180  33.709  1.00  0.00           H
ATOM   1050  N   ALA X  88      91.075  69.826  34.132  1.00  0.00           N
ATOM   1051  CA  ALA X  88      92.023  68.726  34.283  1.00  0.00           C
ATOM   1052  C   ALA X  88      91.300  67.430  34.603  1.00  0.00           C
ATOM   1053  O   ALA X  88      90.828  67.211  35.714  1.00  0.00           O
ATOM   1054  HA  ALA X  88      92.486  68.627  33.403  1.00  0.00           H
ATOM   1055  CB  ALA X  88      93.022  69.064  35.392  1.00  0.00           C
ATOM   1056  1HB ALA X  88      93.671  68.310  35.497  1.00  0.00           H
ATOM   1057  2HB ALA X  88      93.516  69.900  35.153  1.00  0.00           H
ATOM   1058  3HB ALA X  88      92.530  69.202  36.252  1.00  0.00           H
ATOM   1059  HN  ALA X  88      90.127  69.694  34.419  1.00  0.00           H
ATOM   1060  N   VAL X  89      91.230  66.541  33.591  1.00  0.00           N
ATOM   1061  CA  VAL X  89      90.567  65.254  33.761  1.00  0.00           C
ATOM   1062  C   VAL X  89      91.434  64.289  34.561  1.00  0.00           C
ATOM   1063  O   VAL X  89      92.534  63.933  34.136  1.00  0.00           O
ATOM   1064  HA  VAL X  89      89.734  65.468  34.270  1.00  0.00           H
ATOM   1065  HB  VAL X  89      91.091  64.361  31.942  1.00  0.00           H
ATOM   1066  CB  VAL X  89      90.239  64.623  32.395  1.00  0.00           C
ATOM   1067  CG1 VAL X  89      89.396  63.366  32.575  1.00  0.00           C
ATOM   1068 1HG1 VAL X  89      89.193  62.970  31.679  1.00  0.00           H
ATOM   1069 2HG1 VAL X  89      89.902  62.702  33.126  1.00  0.00           H
ATOM   1070 3HG1 VAL X  89      88.542  63.600  33.037  1.00  0.00           H
ATOM   1071  CG2 VAL X  89      89.522  65.626  31.505  1.00  0.00           C
ATOM   1072 1HG2 VAL X  89      89.316  65.202  30.624  1.00  0.00           H
ATOM   1073 2HG2 VAL X  89      88.671  65.914  31.944  1.00  0.00           H
ATOM   1074 3HG2 VAL X  89      90.109  66.424  31.363  1.00  0.00           H
ATOM   1075  HN  VAL X  89      91.640  66.770  32.707  1.00  0.00           H
ATOM   1076  N   GLY X  90      90.941  63.880  35.723  1.00  0.00           N
ATOM   1077  CA  GLY X  90      91.698  62.966  36.563  1.00  0.00           C
ATOM   1078  C   GLY X  90      91.035  61.608  36.683  1.00  0.00           C
ATOM   1079  O   GLY X  90      90.206  61.243  35.845  1.00  0.00           O
ATOM   1080  1HA GLY X  90      92.607  62.862  36.159  1.00  0.00           H
ATOM   1081  2HA GLY X  90      91.781  63.381  37.469  1.00  0.00           H
ATOM   1082  HN  GLY X  90      90.043  64.204  36.024  1.00  0.00           H
ATOM   1083  N   ILE X  91      91.392  60.867  37.730  1.00  0.00           N
ATOM   1084  CA  ILE X  91      90.829  59.540  37.951  1.00  0.00           C
ATOM   1085  C   ILE X  91      89.339  59.625  38.248  1.00  0.00           C
ATOM   1086  O   ILE X  91      88.568  58.733  37.894  1.00  0.00           O
ATOM   1087  HA  ILE X  91      90.977  59.056  37.088  1.00  0.00           H
ATOM   1088  HB  ILE X  91      91.012  58.016  39.374  1.00  0.00           H
ATOM   1089  CB  ILE X  91      91.546  58.818  39.109  1.00  0.00           C
ATOM   1090  CG1 ILE X  91      91.665  59.739  40.331  1.00  0.00           C
ATOM   1091 1HG1 ILE X  91      92.634  59.871  40.541  1.00  0.00           H
ATOM   1092 2HG1 ILE X  91      91.248  60.621  40.112  1.00  0.00           H
ATOM   1093  CG2 ILE X  91      92.905  58.322  38.665  1.00  0.00           C
ATOM   1094 1HG2 ILE X  91      93.355  57.857  39.428  1.00  0.00           H
ATOM   1095 2HG2 ILE X  91      92.796  57.683  37.904  1.00  0.00           H
ATOM   1096 3HG2 ILE X  91      93.463  59.097  38.372  1.00  0.00           H
ATOM   1097  CD  ILE X  91      90.992  59.201  41.564  1.00  0.00           C
ATOM   1098  1HD ILE X  91      91.109  59.848  42.317  1.00  0.00           H
ATOM   1099  2HD ILE X  91      90.017  59.073  41.383  1.00  0.00           H
ATOM   1100  3HD ILE X  91      91.403  58.323  41.813  1.00  0.00           H
ATOM   1101  HN  ILE X  91      92.060  61.228  38.381  1.00  0.00           H
ATOM   1102  N   GLN X  92      88.939  60.702  38.927  1.00  0.00           N
ATOM   1103  CA  GLN X  92      87.529  60.897  39.263  1.00  0.00           C
ATOM   1104  C   GLN X  92      86.682  61.088  38.020  1.00  0.00           C
ATOM   1105  O   GLN X  92      85.511  60.720  37.991  1.00  0.00           O
ATOM   1106  HA  GLN X  92      87.241  60.058  39.723  1.00  0.00           H
ATOM   1107  CB  GLN X  92      87.380  62.106  40.183  1.00  0.00           C
ATOM   1108  1HB GLN X  92      87.629  62.926  39.667  1.00  0.00           H
ATOM   1109  2HB GLN X  92      86.423  62.169  40.466  1.00  0.00           H
ATOM   1110  CG  GLN X  92      88.247  62.045  41.435  1.00  0.00           C
ATOM   1111  1HG GLN X  92      87.695  62.325  42.220  1.00  0.00           H
ATOM   1112  2HG GLN X  92      88.557  61.102  41.564  1.00  0.00           H
ATOM   1113  CD  GLN X  92      89.469  62.952  41.349  1.00  0.00           C
ATOM   1114  OE1 GLN X  92      90.598  62.479  41.315  1.00  0.00           O
ATOM   1115  NE2 GLN X  92      89.232  64.252  41.327  1.00  0.00           N
ATOM   1116 1HE2 GLN X  92      88.291  64.589  41.367  1.00  0.00           H
ATOM   1117 2HE2 GLN X  92      89.993  64.898  41.272  1.00  0.00           H
ATOM   1118  HN  GLN X  92      89.613  61.384  39.211  1.00  0.00           H
ATOM   1119  N   ASP X  93      87.285  61.648  36.976  1.00  0.00           N
ATOM   1120  CA  ASP X  93      86.597  61.888  35.723  1.00  0.00           C
ATOM   1121  C   ASP X  93      86.456  60.602  34.924  1.00  0.00           C
ATOM   1122  O   ASP X  93      85.638  60.515  34.003  1.00  0.00           O
ATOM   1123  HA  ASP X  93      85.694  62.224  35.986  1.00  0.00           H
ATOM   1124  CB  ASP X  93      87.331  62.940  34.895  1.00  0.00           C
ATOM   1125  1HB ASP X  93      88.310  62.876  35.086  1.00  0.00           H
ATOM   1126  2HB ASP X  93      87.168  62.758  33.925  1.00  0.00           H
ATOM   1127  CG  ASP X  93      86.863  64.354  35.212  1.00  0.00           C
ATOM   1128  OD1 ASP X  93      85.634  64.586  35.188  1.00  0.00           O
ATOM   1129  OD2 ASP X  93      87.724  65.214  35.466  1.00  0.00           O
ATOM   1130  HN  ASP X  93      88.246  61.913  37.059  1.00  0.00           H
ATOM   1131  N   GLU X  94      87.264  59.593  35.254  1.00  0.00           N
ATOM   1132  CA  GLU X  94      87.233  58.307  34.555  1.00  0.00           C
ATOM   1133  C   GLU X  94      85.812  57.759  34.477  1.00  0.00           C
ATOM   1134  O   GLU X  94      84.872  58.375  34.990  1.00  0.00           O
ATOM   1135  HA  GLU X  94      87.568  58.492  33.631  1.00  0.00           H
ATOM   1136  CB  GLU X  94      88.140  57.301  35.265  1.00  0.00           C
ATOM   1137  1HB GLU X  94      87.913  57.302  36.239  1.00  0.00           H
ATOM   1138  2HB GLU X  94      87.967  56.393  34.884  1.00  0.00           H
ATOM   1139  CG  GLU X  94      89.620  57.597  35.126  1.00  0.00           C
ATOM   1140  1HG GLU X  94      89.871  57.529  34.160  1.00  0.00           H
ATOM   1141  2HG GLU X  94      89.794  58.527  35.451  1.00  0.00           H
ATOM   1142  CD  GLU X  94      90.487  56.643  35.915  1.00  0.00           C
ATOM   1143  OE1 GLU X  94      90.525  56.763  37.165  1.00  0.00           O
ATOM   1144  OE2 GLU X  94      91.137  55.776  35.304  1.00  0.00           O
ATOM   1145  HN  GLU X  94      87.913  59.719  36.004  1.00  0.00           H
ATOM   1146  N   GLY X  95      85.671  56.614  33.827  1.00  0.00           N
ATOM   1147  CA  GLY X  95      84.370  56.005  33.700  1.00  0.00           C
ATOM   1148  C   GLY X  95      83.743  56.284  32.336  1.00  0.00           C
ATOM   1149  O   GLY X  95      84.455  56.484  31.356  1.00  0.00           O
ATOM   1150  1HA GLY X  95      84.482  55.020  33.831  1.00  0.00           H
ATOM   1151  2HA GLY X  95      83.790  56.374  34.427  1.00  0.00           H
ATOM   1152  HN  GLY X  95      86.470  56.169  33.422  1.00  0.00           H
ATOM   1153  N   ILE X  96      82.413  56.296  32.284  1.00  0.00           N
ATOM   1154  CA  ILE X  96      81.706  56.537  31.030  1.00  0.00           C
ATOM   1155  C   ILE X  96      80.708  57.680  31.199  1.00  0.00           C
ATOM   1156  O   ILE X  96      79.916  57.690  32.137  1.00  0.00           O
ATOM   1157  HA  ILE X  96      82.428  56.775  30.380  1.00  0.00           H
ATOM   1158  HB  ILE X  96      80.172  55.142  31.131  1.00  0.00           H
ATOM   1159  CB  ILE X  96      80.964  55.294  30.540  1.00  0.00           C
ATOM   1160  CG1 ILE X  96      81.892  54.073  30.602  1.00  0.00           C
ATOM   1161 1HG1 ILE X  96      81.732  53.506  29.794  1.00  0.00           H
ATOM   1162 2HG1 ILE X  96      82.841  54.389  30.605  1.00  0.00           H
ATOM   1163  CG2 ILE X  96      80.447  55.493  29.127  1.00  0.00           C
ATOM   1164 1HG2 ILE X  96      79.967  54.668  28.828  1.00  0.00           H
ATOM   1165 2HG2 ILE X  96      79.819  56.270  29.108  1.00  0.00           H
ATOM   1166 3HG2 ILE X  96      81.216  55.671  28.513  1.00  0.00           H
ATOM   1167  CD  ILE X  96      81.678  53.214  31.829  1.00  0.00           C
ATOM   1168  1HD ILE X  96      82.311  52.439  31.808  1.00  0.00           H
ATOM   1169  2HD ILE X  96      81.846  53.758  32.651  1.00  0.00           H
ATOM   1170  3HD ILE X  96      80.738  52.875  31.839  1.00  0.00           H
ATOM   1171  HN  ILE X  96      81.888  56.138  33.120  1.00  0.00           H
ATOM   1172  N   PHE X  97      80.731  58.632  30.270  1.00  0.00           N
ATOM   1173  CA  PHE X  97      79.823  59.764  30.309  1.00  0.00           C
ATOM   1174  C   PHE X  97      78.645  59.548  29.359  1.00  0.00           C
ATOM   1175  O   PHE X  97      78.775  58.849  28.355  1.00  0.00           O
ATOM   1176  HA  PHE X  97      79.498  59.808  31.253  1.00  0.00           H
ATOM   1177  CB  PHE X  97      80.566  61.049  29.929  1.00  0.00           C
ATOM   1178  1HB PHE X  97      81.079  60.890  29.085  1.00  0.00           H
ATOM   1179  2HB PHE X  97      79.898  61.777  29.780  1.00  0.00           H
ATOM   1180  CG  PHE X  97      81.535  61.517  30.977  1.00  0.00           C
ATOM   1181  HD1 PHE X  97      80.260  61.212  32.574  1.00  0.00           H
ATOM   1182  CD1 PHE X  97      81.173  61.519  32.306  1.00  0.00           C
ATOM   1183  HD2 PHE X  97      83.065  61.923  29.652  1.00  0.00           H
ATOM   1184  CD2 PHE X  97      82.797  61.931  30.615  1.00  0.00           C
ATOM   1185  CE1 PHE X  97      82.072  61.946  33.274  1.00  0.00           C
ATOM   1186  HE1 PHE X  97      81.807  61.946  34.239  1.00  0.00           H
ATOM   1187  CE2 PHE X  97      83.696  62.358  31.573  1.00  0.00           C
ATOM   1188  HE2 PHE X  97      84.610  62.658  31.302  1.00  0.00           H
ATOM   1189  CZ  PHE X  97      83.333  62.370  32.903  1.00  0.00           C
ATOM   1190  HZ  PHE X  97      83.981  62.685  33.596  1.00  0.00           H
ATOM   1191  HN  PHE X  97      81.393  58.566  29.524  1.00  0.00           H
ATOM   1192  N   ARG X  98      77.505  60.133  29.701  1.00  0.00           N
ATOM   1193  CA  ARG X  98      76.306  59.998  28.880  1.00  0.00           C
ATOM   1194  C   ARG X  98      75.489  61.280  28.868  1.00  0.00           C
ATOM   1195  O   ARG X  98      75.378  61.969  29.882  1.00  0.00           O
ATOM   1196  HA  ARG X  98      76.638  59.814  27.956  1.00  0.00           H
ATOM   1197  CB  ARG X  98      75.453  58.844  29.389  1.00  0.00           C
ATOM   1198  1HB ARG X  98      76.062  58.099  29.660  1.00  0.00           H
ATOM   1199  2HB ARG X  98      74.939  59.161  30.186  1.00  0.00           H
ATOM   1200  CG  ARG X  98      74.464  58.307  28.362  1.00  0.00           C
ATOM   1201  1HG ARG X  98      74.118  59.069  27.815  1.00  0.00           H
ATOM   1202  2HG ARG X  98      74.935  57.657  27.766  1.00  0.00           H
ATOM   1203  CD  ARG X  98      73.292  57.605  29.026  1.00  0.00           C
ATOM   1204  1HD ARG X  98      73.590  57.183  29.882  1.00  0.00           H
ATOM   1205  2HD ARG X  98      72.564  58.265  29.215  1.00  0.00           H
ATOM   1206  NE  ARG X  98      72.741  56.559  28.174  1.00  0.00           N
ATOM   1207  HE  ARG X  98      72.954  56.587  27.197  1.00  0.00           H
ATOM   1208  CZ  ARG X  98      71.968  55.564  28.621  1.00  0.00           C
ATOM   1209  NH1 ARG X  98      71.666  55.496  29.921  1.00  0.00           N
ATOM   1210 1HH1 ARG X  98      72.017  56.187  30.553  1.00  0.00           H
ATOM   1211 2HH1 ARG X  98      71.088  54.754  30.262  1.00  0.00           H
ATOM   1212  NH2 ARG X  98      71.498  54.648  27.778  1.00  0.00           N
ATOM   1213 1HH2 ARG X  98      71.723  54.702  26.805  1.00  0.00           H
ATOM   1214 2HH2 ARG X  98      70.920  53.906  28.118  1.00  0.00           H
ATOM   1215  HN  ARG X  98      77.467  60.678  30.540  1.00  0.00           H
ATOM   1216  N   CYS X  99      74.921  61.601  27.714  1.00  0.00           N
ATOM   1217  CA  CYS X  99      74.104  62.801  27.552  1.00  0.00           C
ATOM   1218  C   CYS X  99      72.634  62.443  27.462  1.00  0.00           C
ATOM   1219  O   CYS X  99      72.282  61.340  27.031  1.00  0.00           O
ATOM   1220  HA  CYS X  99      74.261  63.349  28.374  1.00  0.00           H
ATOM   1221  CB  CYS X  99      74.538  63.590  26.326  1.00  0.00           C
ATOM   1222  1HB CYS X  99      74.828  62.885  25.677  1.00  0.00           H
ATOM   1223  2HB CYS X  99      73.692  64.014  26.002  1.00  0.00           H
ATOM   1224  SG  CYS X  99      75.849  64.820  26.638  1.00  0.00           S
ATOM   1225  HN  CYS X  99      75.058  61.001  26.926  1.00  0.00           H
ATOM   1226  N   GLN X 100      71.765  63.368  27.843  1.00  0.00           N
ATOM   1227  CA  GLN X 100      70.324  63.130  27.792  1.00  0.00           C
ATOM   1228  C   GLN X 100      69.557  64.452  27.779  1.00  0.00           C
ATOM   1229  O   GLN X 100      70.008  65.446  28.322  1.00  0.00           O
ATOM   1230  HA  GLN X 100      70.160  62.636  26.938  1.00  0.00           H
ATOM   1231  CB  GLN X 100      69.890  62.292  28.999  1.00  0.00           C
ATOM   1232  1HB GLN X 100      70.481  61.486  29.058  1.00  0.00           H
ATOM   1233  2HB GLN X 100      69.996  62.844  29.826  1.00  0.00           H
ATOM   1234  CG  GLN X 100      68.440  61.824  28.910  1.00  0.00           C
ATOM   1235  1HG GLN X 100      67.890  62.350  29.559  1.00  0.00           H
ATOM   1236  2HG GLN X 100      68.105  61.984  27.982  1.00  0.00           H
ATOM   1237  CD  GLN X 100      68.286  60.347  29.233  1.00  0.00           C
ATOM   1238  OE1 GLN X 100      67.714  59.987  30.265  1.00  0.00           O
ATOM   1239  NE2 GLN X 100      68.796  59.488  28.361  1.00  0.00           N
ATOM   1240 1HE2 GLN X 100      69.255  59.824  27.538  1.00  0.00           H
ATOM   1241 2HE2 GLN X 100      68.722  58.505  28.527  1.00  0.00           H
ATOM   1242  HN  GLN X 100      72.103  64.249  28.172  1.00  0.00           H
ATOM   1243  N   ALA X 101      68.388  64.428  27.138  1.00  0.00           N
ATOM   1244  CA  ALA X 101      67.550  65.619  27.046  1.00  0.00           C
ATOM   1245  C   ALA X 101      66.099  65.275  27.376  1.00  0.00           C
ATOM   1246  O   ALA X 101      65.697  64.115  27.305  1.00  0.00           O
ATOM   1247  HA  ALA X 101      67.906  66.268  27.719  1.00  0.00           H
ATOM   1248  CB  ALA X 101      67.654  66.227  25.660  1.00  0.00           C
ATOM   1249  1HB ALA X 101      67.077  67.042  25.609  1.00  0.00           H
ATOM   1250  2HB ALA X 101      68.604  66.481  25.478  1.00  0.00           H
ATOM   1251  3HB ALA X 101      67.350  65.560  24.980  1.00  0.00           H
ATOM   1252  HN  ALA X 101      68.080  63.578  26.711  1.00  0.00           H
ATOM   1253  N   MET X 102      65.320  66.299  27.726  1.00  0.00           N
ATOM   1254  CA  MET X 102      63.919  66.095  28.055  1.00  0.00           C
ATOM   1255  C   MET X 102      63.033  67.110  27.335  1.00  0.00           C
ATOM   1256  O   MET X 102      63.094  68.303  27.614  1.00  0.00           O
ATOM   1257  HA  MET X 102      63.710  65.171  27.737  1.00  0.00           H
ATOM   1258  CB  MET X 102      63.707  66.209  29.564  1.00  0.00           C
ATOM   1259  1HB MET X 102      64.302  65.545  30.019  1.00  0.00           H
ATOM   1260  2HB MET X 102      63.958  67.133  29.850  1.00  0.00           H
ATOM   1261  CG  MET X 102      62.275  65.945  30.003  1.00  0.00           C
ATOM   1262  1HG MET X 102      61.808  66.822  29.896  1.00  0.00           H
ATOM   1263  2HG MET X 102      61.917  65.293  29.335  1.00  0.00           H
ATOM   1264  SD  MET X 102      62.171  65.320  31.689  1.00  0.00           S
ATOM   1265  CE  MET X 102      60.410  64.964  31.809  1.00  0.00           C
ATOM   1266  1HE MET X 102      60.205  64.601  32.717  1.00  0.00           H
ATOM   1267  2HE MET X 102      59.889  65.805  31.660  1.00  0.00           H
ATOM   1268  3HE MET X 102      60.158  64.290  31.115  1.00  0.00           H
ATOM   1269  HN  MET X 102      65.706  67.221  27.762  1.00  0.00           H
ATOM   1270  N   ASN X 103      62.213  66.614  26.407  1.00  0.00           N
ATOM   1271  CA  ASN X 103      61.316  67.479  25.638  1.00  0.00           C
ATOM   1272  C   ASN X 103      59.895  67.396  26.186  1.00  0.00           C
ATOM   1273  O   ASN X 103      59.682  66.977  27.330  1.00  0.00           O
ATOM   1274  HA  ASN X 103      61.663  68.410  25.748  1.00  0.00           H
ATOM   1275  CB  ASN X 103      61.338  67.076  24.162  1.00  0.00           C
ATOM   1276  1HB ASN X 103      61.141  66.098  24.094  1.00  0.00           H
ATOM   1277  2HB ASN X 103      60.632  67.592  23.678  1.00  0.00           H
ATOM   1278  CG  ASN X 103      62.680  67.348  23.492  1.00  0.00           C
ATOM   1279  OD1 ASN X 103      63.050  66.649  22.548  1.00  0.00           O
ATOM   1280  ND2 ASN X 103      63.401  68.351  23.964  1.00  0.00           N
ATOM   1281 1HD2 ASN X 103      63.060  68.895  24.731  1.00  0.00           H
ATOM   1282 2HD2 ASN X 103      64.288  68.565  23.555  1.00  0.00           H
ATOM   1283  HN  ASN X 103      62.212  65.629  26.233  1.00  0.00           H
ATOM   1284  N   ARG X 104      58.927  67.811  25.381  1.00  0.00           N
ATOM   1285  CA  ARG X 104      57.517  67.788  25.789  1.00  0.00           C
ATOM   1286  C   ARG X 104      56.914  66.397  25.650  1.00  0.00           C
ATOM   1287  O   ARG X 104      55.883  66.095  26.250  1.00  0.00           O
ATOM   1288  HA  ARG X 104      57.508  68.037  26.757  1.00  0.00           H
ATOM   1289  CB  ARG X 104      56.720  68.802  24.968  1.00  0.00           C
ATOM   1290  1HB ARG X 104      56.800  68.561  24.001  1.00  0.00           H
ATOM   1291  2HB ARG X 104      55.760  68.751  25.245  1.00  0.00           H
ATOM   1292  CG  ARG X 104      57.182  70.233  25.137  1.00  0.00           C
ATOM   1293  1HG ARG X 104      57.090  70.488  26.099  1.00  0.00           H
ATOM   1294  2HG ARG X 104      58.143  70.293  24.866  1.00  0.00           H
ATOM   1295  CD  ARG X 104      56.366  71.197  24.287  1.00  0.00           C
ATOM   1296  1HD ARG X 104      56.375  70.896  23.333  1.00  0.00           H
ATOM   1297  2HD ARG X 104      55.423  71.223  24.619  1.00  0.00           H
ATOM   1298  NE  ARG X 104      56.898  72.556  24.336  1.00  0.00           N
ATOM   1299  HE  ARG X 104      57.355  72.852  25.175  1.00  0.00           H
ATOM   1300  CZ  ARG X 104      56.812  73.428  23.328  1.00  0.00           C
ATOM   1301  NH1 ARG X 104      56.223  73.079  22.190  1.00  0.00           N
ATOM   1302 1HH1 ARG X 104      55.843  72.161  22.085  1.00  0.00           H
ATOM   1303 2HH1 ARG X 104      56.161  73.735  21.438  1.00  0.00           H
ATOM   1304  NH2 ARG X 104      57.324  74.648  23.458  1.00  0.00           N
ATOM   1305 1HH2 ARG X 104      57.774  74.912  24.311  1.00  0.00           H
ATOM   1306 2HH2 ARG X 104      57.259  75.300  22.704  1.00  0.00           H
ATOM   1307  HN  ARG X 104      59.165  68.150  24.470  1.00  0.00           H
ATOM   1308  N   ASN X 105      57.544  65.549  24.848  1.00  0.00           N
ATOM   1309  CA  ASN X 105      57.052  64.188  24.629  1.00  0.00           C
ATOM   1310  C   ASN X 105      57.939  63.173  25.339  1.00  0.00           C
ATOM   1311  O   ASN X 105      57.586  62.642  26.384  1.00  0.00           O
ATOM   1312  HA  ASN X 105      56.134  64.165  25.027  1.00  0.00           H
ATOM   1313  CB  ASN X 105      56.984  63.875  23.132  1.00  0.00           C
ATOM   1314  1HB ASN X 105      57.873  64.067  22.716  1.00  0.00           H
ATOM   1315  2HB ASN X 105      56.761  62.908  23.010  1.00  0.00           H
ATOM   1316  CG  ASN X 105      55.937  64.701  22.422  1.00  0.00           C
ATOM   1317  OD1 ASN X 105      54.937  65.098  23.017  1.00  0.00           O
ATOM   1318  ND2 ASN X 105      56.160  64.960  21.141  1.00  0.00           N
ATOM   1319 1HD2 ASN X 105      56.986  64.612  20.697  1.00  0.00           H
ATOM   1320 2HD2 ASN X 105      55.502  65.502  20.618  1.00  0.00           H
ATOM   1321  HN  ASN X 105      58.376  65.848  24.381  1.00  0.00           H
ATOM   1322  N   GLY X 106      59.099  62.895  24.744  1.00  0.00           N
ATOM   1323  CA  GLY X 106      60.026  61.938  25.324  1.00  0.00           C
ATOM   1324  C   GLY X 106      61.188  61.638  24.399  1.00  0.00           C
ATOM   1325  O   GLY X 106      61.705  60.517  24.389  1.00  0.00           O
ATOM   1326  1HA GLY X 106      60.369  62.323  26.181  1.00  0.00           H
ATOM   1327  2HA GLY X 106      59.520  61.097  25.514  1.00  0.00           H
ATOM   1328  HN  GLY X 106      59.335  63.352  23.886  1.00  0.00           H
ATOM   1329  N   LYS X 107      61.581  62.631  23.611  1.00  0.00           N
ATOM   1330  CA  LYS X 107      62.692  62.470  22.674  1.00  0.00           C
ATOM   1331  C   LYS X 107      64.022  62.764  23.374  1.00  0.00           C
ATOM   1332  O   LYS X 107      64.413  63.915  23.545  1.00  0.00           O
ATOM   1333  HA  LYS X 107      62.670  61.517  22.374  1.00  0.00           H
ATOM   1334  CB  LYS X 107      62.506  63.410  21.476  1.00  0.00           C
ATOM   1335  1HB LYS X 107      61.589  63.273  21.102  1.00  0.00           H
ATOM   1336  2HB LYS X 107      62.599  64.354  21.792  1.00  0.00           H
ATOM   1337  CG  LYS X 107      63.518  63.179  20.359  1.00  0.00           C
ATOM   1338  1HG LYS X 107      64.438  63.355  20.708  1.00  0.00           H
ATOM   1339  2HG LYS X 107      63.455  62.229  20.051  1.00  0.00           H
ATOM   1340  CD  LYS X 107      63.252  64.099  19.181  1.00  0.00           C
ATOM   1341  1HD LYS X 107      62.331  63.920  18.834  1.00  0.00           H
ATOM   1342  2HD LYS X 107      63.312  65.048  19.493  1.00  0.00           H
ATOM   1343  CE  LYS X 107      64.263  63.877  18.054  1.00  0.00           C
ATOM   1344  1HE LYS X 107      65.177  64.128  18.373  1.00  0.00           H
ATOM   1345  2HE LYS X 107      64.257  62.914  17.785  1.00  0.00           H
ATOM   1346  NZ  LYS X 107      63.947  64.698  16.857  1.00  0.00           N
ATOM   1347  1HZ LYS X 107      64.628  64.525  16.145  1.00  0.00           H
ATOM   1348  2HZ LYS X 107      63.039  64.453  16.515  1.00  0.00           H
ATOM   1349  3HZ LYS X 107      63.960  65.667  17.103  1.00  0.00           H
ATOM   1350  HN  LYS X 107      61.105  63.509  23.658  1.00  0.00           H
ATOM   1351  N   GLU X 108      64.689  61.696  23.794  1.00  0.00           N
ATOM   1352  CA  GLU X 108      65.968  61.810  24.486  1.00  0.00           C
ATOM   1353  C   GLU X 108      67.118  61.300  23.622  1.00  0.00           C
ATOM   1354  O   GLU X 108      66.928  60.443  22.769  1.00  0.00           O
ATOM   1355  HA  GLU X 108      66.088  62.788  24.653  1.00  0.00           H
ATOM   1356  CB  GLU X 108      65.924  61.031  25.803  1.00  0.00           C
ATOM   1357  1HB GLU X 108      66.847  61.001  26.186  1.00  0.00           H
ATOM   1358  2HB GLU X 108      65.317  61.511  26.435  1.00  0.00           H
ATOM   1359  CG  GLU X 108      65.421  59.601  25.644  1.00  0.00           C
ATOM   1360  1HG GLU X 108      64.450  59.624  25.407  1.00  0.00           H
ATOM   1361  2HG GLU X 108      65.934  59.159  24.908  1.00  0.00           H
ATOM   1362  CD  GLU X 108      65.588  58.782  26.902  1.00  0.00           C
ATOM   1363  OE1 GLU X 108      64.786  58.951  27.839  1.00  0.00           O
ATOM   1364  OE2 GLU X 108      66.526  57.950  26.950  1.00  0.00           O
ATOM   1365  HN  GLU X 108      64.303  60.788  23.633  1.00  0.00           H
ATOM   1366  N   THR X 109      68.309  61.840  23.860  1.00  0.00           N
ATOM   1367  CA  THR X 109      69.490  61.431  23.115  1.00  0.00           C
ATOM   1368  C   THR X 109      70.326  60.447  23.926  1.00  0.00           C
ATOM   1369  O   THR X 109      70.635  60.686  25.094  1.00  0.00           O
ATOM   1370  HA  THR X 109      69.136  60.987  22.293  1.00  0.00           H
ATOM   1371  HB  THR X 109      69.792  63.231  22.151  1.00  0.00           H
ATOM   1372  CB  THR X 109      70.342  62.646  22.746  1.00  0.00           C
ATOM   1373  OG1 THR X 109      71.493  62.258  22.012  1.00  0.00           O
ATOM   1374  HG1 THR X 109      72.032  63.069  21.784  1.00  0.00           H
ATOM   1375  CG2 THR X 109      70.812  63.436  23.940  1.00  0.00           C
ATOM   1376 1HG2 THR X 109      71.361  64.212  23.632  1.00  0.00           H
ATOM   1377 2HG2 THR X 109      70.019  63.770  24.451  1.00  0.00           H
ATOM   1378 3HG2 THR X 109      71.366  62.849  24.531  1.00  0.00           H
ATOM   1379  HN  THR X 109      68.395  62.543  24.566  1.00  0.00           H
ATOM   1380  N   LYS X 110      70.675  59.321  23.306  1.00  0.00           N
ATOM   1381  CA  LYS X 110      71.462  58.275  23.976  1.00  0.00           C
ATOM   1382  C   LYS X 110      72.863  58.177  23.380  1.00  0.00           C
ATOM   1383  O   LYS X 110      73.025  58.006  22.172  1.00  0.00           O
ATOM   1384  HA  LYS X 110      71.537  58.552  24.934  1.00  0.00           H
ATOM   1385  CB  LYS X 110      70.740  56.925  23.857  1.00  0.00           C
ATOM   1386  1HB LYS X 110      69.915  56.954  24.422  1.00  0.00           H
ATOM   1387  2HB LYS X 110      70.484  56.783  22.901  1.00  0.00           H
ATOM   1388  CG  LYS X 110      71.567  55.737  24.299  1.00  0.00           C
ATOM   1389  1HG LYS X 110      72.421  55.726  23.777  1.00  0.00           H
ATOM   1390  2HG LYS X 110      71.772  55.831  25.273  1.00  0.00           H
ATOM   1391  CD  LYS X 110      70.825  54.427  24.069  1.00  0.00           C
ATOM   1392  1HD LYS X 110      70.082  54.352  24.735  1.00  0.00           H
ATOM   1393  2HD LYS X 110      70.443  54.426  23.144  1.00  0.00           H
ATOM   1394  CE  LYS X 110      71.742  53.226  24.221  1.00  0.00           C
ATOM   1395  1HE LYS X 110      72.263  53.316  25.070  1.00  0.00           H
ATOM   1396  2HE LYS X 110      71.190  52.393  24.254  1.00  0.00           H
ATOM   1397  NZ  LYS X 110      72.704  53.105  23.094  1.00  0.00           N
ATOM   1398  1HZ LYS X 110      73.285  52.304  23.237  1.00  0.00           H
ATOM   1399  2HZ LYS X 110      72.200  53.003  22.236  1.00  0.00           H
ATOM   1400  3HZ LYS X 110      73.273  53.926  23.051  1.00  0.00           H
ATOM   1401  HN  LYS X 110      70.394  59.182  22.357  1.00  0.00           H
ATOM   1402  N   SER X 111      73.881  58.263  24.251  1.00  0.00           N
ATOM   1403  CA  SER X 111      75.272  58.186  23.814  1.00  0.00           C
ATOM   1404  C   SER X 111      76.200  58.035  25.027  1.00  0.00           C
ATOM   1405  O   SER X 111      76.169  58.833  25.960  1.00  0.00           O
ATOM   1406  HA  SER X 111      75.326  57.381  23.224  1.00  0.00           H
ATOM   1407  CB  SER X 111      75.656  59.449  23.034  1.00  0.00           C
ATOM   1408  1HB SER X 111      75.059  60.213  23.278  1.00  0.00           H
ATOM   1409  2HB SER X 111      76.608  59.700  23.210  1.00  0.00           H
ATOM   1410  OG  SER X 111      75.528  59.247  21.645  1.00  0.00           O
ATOM   1411  1HG SER X 111      75.785  60.084  21.161  1.00  0.00           H
ATOM   1412  HN  SER X 111      73.682  58.382  25.224  1.00  0.00           H
ATOM   1413  N   ASN X 112      77.028  56.983  24.988  1.00  0.00           N
ATOM   1414  CA  ASN X 112      77.955  56.721  26.082  1.00  0.00           C
ATOM   1415  C   ASN X 112      79.396  56.634  25.575  1.00  0.00           C
ATOM   1416  O   ASN X 112      79.696  55.865  24.662  1.00  0.00           O
ATOM   1417  HA  ASN X 112      77.866  57.502  26.699  1.00  0.00           H
ATOM   1418  CB  ASN X 112      77.572  55.418  26.792  1.00  0.00           C
ATOM   1419  1HB ASN X 112      77.013  54.862  26.176  1.00  0.00           H
ATOM   1420  2HB ASN X 112      78.405  54.918  27.028  1.00  0.00           H
ATOM   1421  CG  ASN X 112      76.780  55.680  28.069  1.00  0.00           C
ATOM   1422  OD1 ASN X 112      75.639  55.253  28.190  1.00  0.00           O
ATOM   1423  ND2 ASN X 112      77.389  56.367  29.024  1.00  0.00           N
ATOM   1424 1HD2 ASN X 112      78.327  56.689  28.889  1.00  0.00           H
ATOM   1425 2HD2 ASN X 112      76.912  56.566  29.880  1.00  0.00           H
ATOM   1426  HN  ASN X 112      77.010  56.370  24.198  1.00  0.00           H
ATOM   1427  N   TYR X 113      80.276  57.437  26.170  1.00  0.00           N
ATOM   1428  CA  TYR X 113      81.677  57.451  25.772  1.00  0.00           C
ATOM   1429  C   TYR X 113      82.564  56.939  26.908  1.00  0.00           C
ATOM   1430  O   TYR X 113      82.533  57.459  28.024  1.00  0.00           O
ATOM   1431  HA  TYR X 113      81.733  56.842  24.982  1.00  0.00           H
ATOM   1432  CB  TYR X 113      82.111  58.857  25.381  1.00  0.00           C
ATOM   1433  1HB TYR X 113      82.273  59.383  26.215  1.00  0.00           H
ATOM   1434  2HB TYR X 113      82.960  58.793  24.858  1.00  0.00           H
ATOM   1435  CG  TYR X 113      81.094  59.602  24.542  1.00  0.00           C
ATOM   1436  HD1 TYR X 113      80.393  57.947  23.499  1.00  0.00           H
ATOM   1437  CD1 TYR X 113      80.294  58.935  23.617  1.00  0.00           C
ATOM   1438  HD2 TYR X 113      81.488  61.470  25.342  1.00  0.00           H
ATOM   1439  CD2 TYR X 113      80.926  60.973  24.680  1.00  0.00           C
ATOM   1440  CE1 TYR X 113      79.367  59.620  22.859  1.00  0.00           C
ATOM   1441  HE1 TYR X 113      78.802  59.129  22.195  1.00  0.00           H
ATOM   1442  HE2 TYR X 113      79.896  62.658  24.031  1.00  0.00           H
ATOM   1443  CE2 TYR X 113      79.999  61.668  23.922  1.00  0.00           C
ATOM   1444  CZ  TYR X 113      79.219  60.982  23.017  1.00  0.00           C
ATOM   1445  OH  TYR X 113      78.292  61.657  22.259  1.00  0.00           O
ATOM   1446  HH  TYR X 113      78.312  62.629  22.495  1.00  0.00           H
ATOM   1447  HN  TYR X 113      79.969  58.043  26.904  1.00  0.00           H
ATOM   1448  N   ARG X 114      83.363  55.915  26.609  1.00  0.00           N
ATOM   1449  CA  ARG X 114      84.250  55.332  27.605  1.00  0.00           C
ATOM   1450  C   ARG X 114      85.581  56.080  27.641  1.00  0.00           C
ATOM   1451  O   ARG X 114      86.283  56.170  26.632  1.00  0.00           O
ATOM   1452  HA  ARG X 114      83.773  55.437  28.479  1.00  0.00           H
ATOM   1453  CB  ARG X 114      84.498  53.849  27.299  1.00  0.00           C
ATOM   1454  1HB ARG X 114      83.870  53.564  26.574  1.00  0.00           H
ATOM   1455  2HB ARG X 114      85.441  53.740  26.985  1.00  0.00           H
ATOM   1456  CG  ARG X 114      84.284  52.940  28.506  1.00  0.00           C
ATOM   1457  1HG ARG X 114      83.556  53.320  29.078  1.00  0.00           H
ATOM   1458  2HG ARG X 114      84.017  52.030  28.188  1.00  0.00           H
ATOM   1459  CD  ARG X 114      85.542  52.815  29.340  1.00  0.00           C
ATOM   1460  1HD ARG X 114      86.212  52.253  28.855  1.00  0.00           H
ATOM   1461  2HD ARG X 114      85.926  53.722  29.506  1.00  0.00           H
ATOM   1462  NE  ARG X 114      85.268  52.186  30.635  1.00  0.00           N
ATOM   1463  HE  ARG X 114      84.322  52.156  30.955  1.00  0.00           H
ATOM   1464  CZ  ARG X 114      86.216  51.651  31.411  1.00  0.00           C
ATOM   1465  NH1 ARG X 114      87.487  51.655  31.023  1.00  0.00           N
ATOM   1466 1HH1 ARG X 114      87.740  52.061  30.145  1.00  0.00           H
ATOM   1467 2HH1 ARG X 114      88.190  51.253  31.610  1.00  0.00           H
ATOM   1468  NH2 ARG X 114      85.893  51.102  32.565  1.00  0.00           N
ATOM   1469 1HH2 ARG X 114      84.937  51.085  32.861  1.00  0.00           H
ATOM   1470 2HH2 ARG X 114      86.603  50.702  33.145  1.00  0.00           H
ATOM   1471  HN  ARG X 114      83.353  55.540  25.682  1.00  0.00           H
ATOM   1472  N   VAL X 115      85.910  56.629  28.807  1.00  0.00           N
ATOM   1473  CA  VAL X 115      87.151  57.389  28.973  1.00  0.00           C
ATOM   1474  C   VAL X 115      88.008  56.797  30.089  1.00  0.00           C
ATOM   1475  O   VAL X 115      87.516  56.487  31.171  1.00  0.00           O
ATOM   1476  HA  VAL X 115      87.610  57.297  28.088  1.00  0.00           H
ATOM   1477  HB  VAL X 115      86.519  58.950  30.231  1.00  0.00           H
ATOM   1478  CB  VAL X 115      86.873  58.872  29.299  1.00  0.00           C
ATOM   1479  CG1 VAL X 115      88.155  59.679  29.225  1.00  0.00           C
ATOM   1480 1HG1 VAL X 115      87.960  60.636  29.438  1.00  0.00           H
ATOM   1481 2HG1 VAL X 115      88.815  59.318  29.884  1.00  0.00           H
ATOM   1482 3HG1 VAL X 115      88.537  59.614  28.303  1.00  0.00           H
ATOM   1483  CG2 VAL X 115      85.826  59.436  28.352  1.00  0.00           C
ATOM   1484 1HG2 VAL X 115      85.657  60.396  28.576  1.00  0.00           H
ATOM   1485 2HG2 VAL X 115      86.156  59.366  27.411  1.00  0.00           H
ATOM   1486 3HG2 VAL X 115      84.977  58.917  28.447  1.00  0.00           H
ATOM   1487  HN  VAL X 115      85.296  56.521  29.589  1.00  0.00           H
ATOM   1488  N   ARG X 116      89.298  56.642  29.813  1.00  0.00           N
ATOM   1489  CA  ARG X 116      90.236  56.088  30.790  1.00  0.00           C
ATOM   1490  C   ARG X 116      91.547  56.846  30.755  1.00  0.00           C
ATOM   1491  O   ARG X 116      92.000  57.296  29.712  1.00  0.00           O
ATOM   1492  HA  ARG X 116      89.806  56.207  31.685  1.00  0.00           H
ATOM   1493  CB  ARG X 116      90.483  54.605  30.503  1.00  0.00           C
ATOM   1494  1HB ARG X 116      89.602  54.132  30.486  1.00  0.00           H
ATOM   1495  2HB ARG X 116      90.924  54.522  29.609  1.00  0.00           H
ATOM   1496  CG  ARG X 116      91.370  53.933  31.540  1.00  0.00           C
ATOM   1497  1HG ARG X 116      91.793  53.124  31.131  1.00  0.00           H
ATOM   1498  2HG ARG X 116      92.083  54.575  31.824  1.00  0.00           H
ATOM   1499  CD  ARG X 116      90.587  53.505  32.763  1.00  0.00           C
ATOM   1500  1HD ARG X 116      91.022  53.871  33.585  1.00  0.00           H
ATOM   1501  2HD ARG X 116      89.651  53.850  32.699  1.00  0.00           H
ATOM   1502  NE  ARG X 116      90.524  52.056  32.895  1.00  0.00           N
ATOM   1503  HE  ARG X 116      91.179  51.505  32.377  1.00  0.00           H
ATOM   1504  CZ  ARG X 116      89.641  51.424  33.669  1.00  0.00           C
ATOM   1505  NH1 ARG X 116      88.751  52.102  34.372  1.00  0.00           N
ATOM   1506 1HH1 ARG X 116      88.734  53.101  34.327  1.00  0.00           H
ATOM   1507 2HH1 ARG X 116      88.095  51.616  34.949  1.00  0.00           H
ATOM   1508  NH2 ARG X 116      89.659  50.095  33.731  1.00  0.00           N
ATOM   1509 1HH2 ARG X 116      90.330  49.578  33.200  1.00  0.00           H
ATOM   1510 2HH2 ARG X 116      89.001  49.612  34.309  1.00  0.00           H
ATOM   1511  HN  ARG X 116      89.639  56.911  28.912  1.00  0.00           H
ATOM   1512  N   VAL X 117      92.165  56.985  31.925  1.00  0.00           N
ATOM   1513  CA  VAL X 117      93.436  57.693  32.052  1.00  0.00           C
ATOM   1514  C   VAL X 117      94.615  56.731  31.992  1.00  0.00           C
ATOM   1515  O   VAL X 117      94.452  55.533  32.212  1.00  0.00           O
ATOM   1516  HA  VAL X 117      93.453  58.297  31.255  1.00  0.00           H
ATOM   1517  HB  VAL X 117      94.342  59.073  33.341  1.00  0.00           H
ATOM   1518  CB  VAL X 117      93.505  58.524  33.344  1.00  0.00           C
ATOM   1519  CG1 VAL X 117      92.337  59.487  33.424  1.00  0.00           C
ATOM   1520 1HG1 VAL X 117      92.400  60.018  34.270  1.00  0.00           H
ATOM   1521 2HG1 VAL X 117      92.362  60.107  32.640  1.00  0.00           H
ATOM   1522 3HG1 VAL X 117      91.480  58.973  33.416  1.00  0.00           H
ATOM   1523  CG2 VAL X 117      93.542  57.605  34.563  1.00  0.00           C
ATOM   1524 1HG2 VAL X 117      93.586  58.156  35.396  1.00  0.00           H
ATOM   1525 2HG2 VAL X 117      92.715  57.042  34.580  1.00  0.00           H
ATOM   1526 3HG2 VAL X 117      94.347  57.014  34.510  1.00  0.00           H
ATOM   1527  HN  VAL X 117      91.747  56.592  32.744  1.00  0.00           H
ATOM   1528  N   TYR X 118      95.796  57.266  31.709  1.00  0.00           N
ATOM   1529  CA  TYR X 118      97.005  56.443  31.619  1.00  0.00           C
ATOM   1530  C   TYR X 118      97.191  55.613  32.886  1.00  0.00           C
ATOM   1531  O   TYR X 118      96.909  54.414  32.896  1.00  0.00           O
ATOM   1532  HA  TYR X 118      96.868  55.834  30.837  1.00  0.00           H
ATOM   1533  CB  TYR X 118      98.227  57.339  31.403  1.00  0.00           C
ATOM   1534  1HB TYR X 118      98.023  58.250  31.761  1.00  0.00           H
ATOM   1535  2HB TYR X 118      99.001  56.949  31.902  1.00  0.00           H
ATOM   1536  CG  TYR X 118      98.620  57.475  29.943  1.00  0.00           C
ATOM   1537  HD1 TYR X 118      96.684  57.577  29.203  1.00  0.00           H
ATOM   1538  CD1 TYR X 118      97.652  57.588  28.950  1.00  0.00           C
ATOM   1539  HD2 TYR X 118     100.662  57.423  30.264  1.00  0.00           H
ATOM   1540  CD2 TYR X 118      99.950  57.499  29.565  1.00  0.00           C
ATOM   1541  CE1 TYR X 118      98.004  57.716  27.619  1.00  0.00           C
ATOM   1542  HE1 TYR X 118      97.299  57.790  26.914  1.00  0.00           H
ATOM   1543  HE2 TYR X 118     101.280  57.636  27.977  1.00  0.00           H
ATOM   1544  CE2 TYR X 118     100.313  57.627  28.234  1.00  0.00           C
ATOM   1545  CZ  TYR X 118      99.345  57.741  27.272  1.00  0.00           C
ATOM   1546  OH  TYR X 118      99.698  57.868  25.951  1.00  0.00           O
ATOM   1547  HH  TYR X 118     100.695  57.869  25.871  1.00  0.00           H
ATOM   1548  HN  TYR X 118      95.862  58.251  31.555  1.00  0.00           H
ATOM   1549  N   GLN X 119      97.680  56.242  33.942  1.00  0.00           N
ATOM   1550  CA  GLN X 119      97.906  55.552  35.208  1.00  0.00           C
ATOM   1551  C   GLN X 119      96.605  55.401  35.987  1.00  0.00           C
ATOM   1552  O   GLN X 119      95.906  56.385  36.258  1.00  0.00           O
ATOM   1553  HA  GLN X 119      98.252  54.647  34.960  1.00  0.00           H
ATOM   1554  CB  GLN X 119      98.936  56.318  36.054  1.00  0.00           C
ATOM   1555  1HB GLN X 119      98.812  57.299  35.905  1.00  0.00           H
ATOM   1556  2HB GLN X 119      98.784  56.105  37.019  1.00  0.00           H
ATOM   1557  CG  GLN X 119     100.366  55.972  35.719  1.00  0.00           C
ATOM   1558  1HG GLN X 119     100.497  56.086  34.734  1.00  0.00           H
ATOM   1559  2HG GLN X 119     100.968  56.602  36.210  1.00  0.00           H
ATOM   1560  CD  GLN X 119     100.733  54.545  36.102  1.00  0.00           C
ATOM   1561  OE1 GLN X 119     101.221  54.303  37.205  1.00  0.00           O
ATOM   1562  NE2 GLN X 119     100.503  53.607  35.200  1.00  0.00           N
ATOM   1563 1HE2 GLN X 119     100.106  53.851  34.315  1.00  0.00           H
ATOM   1564 2HE2 GLN X 119     100.726  52.653  35.402  1.00  0.00           H
ATOM   1565  HN  GLN X 119      97.901  57.215  33.871  1.00  0.00           H
ATOM   1566  N   ILE X 120      96.292  54.165  36.368  1.00  0.00           N
ATOM   1567  CA  ILE X 120      95.070  53.884  37.118  1.00  0.00           C
ATOM   1568  C   ILE X 120      95.396  53.336  38.503  1.00  0.00           C
ATOM   1569  O   ILE X 120      96.525  52.896  38.759  1.00  0.00           O
ATOM   1570  HA  ILE X 120      94.625  54.778  37.186  1.00  0.00           H
ATOM   1571  HB  ILE X 120      93.742  52.254  37.054  1.00  0.00           H
ATOM   1572  CB  ILE X 120      94.159  52.869  36.385  1.00  0.00           C
ATOM   1573  CG1 ILE X 120      94.969  52.010  35.424  1.00  0.00           C
ATOM   1574 1HG1 ILE X 120      95.436  52.614  34.777  1.00  0.00           H
ATOM   1575 2HG1 ILE X 120      95.649  51.500  35.953  1.00  0.00           H
ATOM   1576  CG2 ILE X 120      93.042  53.605  35.647  1.00  0.00           C
ATOM   1577 1HG2 ILE X 120      92.460  52.942  35.176  1.00  0.00           H
ATOM   1578 2HG2 ILE X 120      92.494  54.124  36.303  1.00  0.00           H
ATOM   1579 3HG2 ILE X 120      93.441  54.232  34.977  1.00  0.00           H
ATOM   1580  CD  ILE X 120      94.139  51.014  34.631  1.00  0.00           C
ATOM   1581  1HD ILE X 120      94.737  50.489  34.026  1.00  0.00           H
ATOM   1582  2HD ILE X 120      93.673  50.393  35.261  1.00  0.00           H
ATOM   1583  3HD ILE X 120      93.461  51.506  34.085  1.00  0.00           H
ATOM   1584  HN  ILE X 120      96.907  53.412  36.134  1.00  0.00           H
ATOM   1585  N   PRO X 121      94.425  53.355  39.431  1.00  0.00           N
ATOM   1586  CA  PRO X 121      94.611  52.847  40.786  1.00  0.00           C
ATOM   1587  C   PRO X 121      94.778  51.337  40.840  1.00  0.00           C
ATOM   1588  HA  PRO X 121      95.459  53.221  41.162  1.00  0.00           H
ATOM   1589  CB  PRO X 121      93.331  53.276  41.510  1.00  0.00           C
ATOM   1590  1HB PRO X 121      93.047  52.590  42.181  1.00  0.00           H
ATOM   1591  2HB PRO X 121      93.451  54.158  41.966  1.00  0.00           H
ATOM   1592  CG  PRO X 121      92.313  53.388  40.427  1.00  0.00           C
ATOM   1593  1HG PRO X 121      91.885  52.500  40.263  1.00  0.00           H
ATOM   1594  2HG PRO X 121      91.612  54.054  40.681  1.00  0.00           H
ATOM   1595  CD  PRO X 121      93.046  53.846  39.205  1.00  0.00           C
ATOM   1596  1HD PRO X 121      92.657  53.442  38.377  1.00  0.00           H
ATOM   1597  2HD PRO X 121      93.032  54.843  39.127  1.00  0.00           H
ATOM   1598  OT1 PRO X 121      94.789  50.718  39.765  1.00  0.00           O
ATOM   1599  OT2 PRO X 121      94.895  50.796  41.955  1.00  0.00           O
ATOM   1600  N   ASP Z   1      88.256  84.824  21.616  1.00  0.00           N
ATOM   1601  CA  ASP Z   1      86.807  85.034  21.361  1.00  0.00           C
ATOM   1602  C   ASP Z   1      86.204  84.717  22.703  1.00  0.00           C
ATOM   1603  O   ASP Z   1      86.882  84.334  23.658  1.00  0.00           O
ATOM   1604  HA  ASP Z   1      86.561  85.955  21.060  1.00  0.00           H
ATOM   1605  CB  ASP Z   1      86.357  84.085  20.249  1.00  0.00           C
ATOM   1606  1HB ASP Z   1      86.917  84.251  19.437  1.00  0.00           H
ATOM   1607  2HB ASP Z   1      86.486  83.143  20.556  1.00  0.00           H
ATOM   1608  CG  ASP Z   1      84.899  84.275  19.874  1.00  0.00           C
ATOM   1609  OD1 ASP Z   1      84.320  85.348  20.174  1.00  0.00           O
ATOM   1610  OD2 ASP Z   1      84.247  83.233  19.562  1.00  0.00           O
ATOM   1611  H1  ASP Z   1      88.772  85.008  20.779  1.00  0.00           H
ATOM   1612  H2  ASP Z   1      88.561  85.443  22.339  1.00  0.00           H
ATOM   1613  H3  ASP Z   1      88.411  83.878  21.901  1.00  0.00           H
ATOM   1614  N   ALA Z   2      84.874  84.860  22.759  1.00  0.00           N
ATOM   1615  CA  ALA Z   2      84.072  84.742  23.949  1.00  0.00           C
ATOM   1616  C   ALA Z   2      83.070  83.653  23.917  1.00  0.00           C
ATOM   1617  O   ALA Z   2      82.487  83.263  24.919  1.00  0.00           O
ATOM   1618  HA  ALA Z   2      84.735  84.503  24.658  1.00  0.00           H
ATOM   1619  CB  ALA Z   2      83.294  86.065  24.126  1.00  0.00           C
ATOM   1620  1HB ALA Z   2      82.727  86.010  24.948  1.00  0.00           H
ATOM   1621  2HB ALA Z   2      83.940  86.822  24.218  1.00  0.00           H
ATOM   1622  3HB ALA Z   2      82.712  86.218  23.328  1.00  0.00           H
ATOM   1623  HN  ALA Z   2      84.398  85.066  21.904  1.00  0.00           H
ATOM   1624  N   HIE Z   3      82.911  82.993  22.752  1.00  0.00           N
ATOM   1625  CA  HIE Z   3      81.909  81.994  22.579  1.00  0.00           C
ATOM   1626  C   HIE Z   3      80.480  82.418  22.733  1.00  0.00           C
ATOM   1627  O   HIE Z   3      79.618  81.775  23.317  1.00  0.00           O
ATOM   1628  HA  HIE Z   3      82.075  81.927  21.595  1.00  0.00           H
ATOM   1629  CB  HIE Z   3      82.165  80.639  23.271  1.00  0.00           C
ATOM   1630  1HB HIE Z   3      81.740  80.683  24.175  1.00  0.00           H
ATOM   1631  2HB HIE Z   3      81.713  79.935  22.723  1.00  0.00           H
ATOM   1632  CG  HIE Z   3      83.544  80.129  23.508  1.00  0.00           C
ATOM   1633  ND1 HIE Z   3      84.255  79.469  22.515  1.00  0.00           N
ATOM   1634  HD2 HIE Z   3      84.087  80.895  25.410  1.00  0.00           H
ATOM   1635  CD2 HIE Z   3      84.353  80.486  24.537  1.00  0.00           C
ATOM   1636  HE1 HIE Z   3      86.300  79.210  22.366  1.00  0.00           H
ATOM   1637  CE1 HIE Z   3      85.524  79.550  22.897  1.00  0.00           C
ATOM   1638  HE2 HIE Z   3      86.471  80.341  24.610  1.00  0.00           H
ATOM   1639  NE2 HIE Z   3      85.623  80.160  24.112  1.00  0.00           N
ATOM   1640  HN  HIE Z   3      83.515  83.212  21.985  1.00  0.00           H
ATOM   1641  N   LYS Z   4      80.153  83.594  22.182  1.00  0.00           N
ATOM   1642  CA  LYS Z   4      78.824  84.127  22.225  1.00  0.00           C
ATOM   1643  C   LYS Z   4      78.086  83.857  20.946  1.00  0.00           C
ATOM   1644  O   LYS Z   4      76.937  84.227  20.750  1.00  0.00           O
ATOM   1645  HA  LYS Z   4      78.375  83.647  22.978  1.00  0.00           H
ATOM   1646  CB  LYS Z   4      78.916  85.658  22.402  1.00  0.00           C
ATOM   1647  1HB LYS Z   4      79.461  86.026  21.647  1.00  0.00           H
ATOM   1648  2HB LYS Z   4      77.990  86.033  22.358  1.00  0.00           H
ATOM   1649  CG  LYS Z   4      79.545  86.148  23.699  1.00  0.00           C
ATOM   1650  1HG LYS Z   4      79.036  85.728  24.449  1.00  0.00           H
ATOM   1651  2HG LYS Z   4      80.489  85.819  23.711  1.00  0.00           H
ATOM   1652  CD  LYS Z   4      79.587  87.651  23.966  1.00  0.00           C
ATOM   1653  1HD LYS Z   4      80.065  87.811  24.829  1.00  0.00           H
ATOM   1654  2HD LYS Z   4      80.085  88.096  23.222  1.00  0.00           H
ATOM   1655  CE  LYS Z   4      78.198  88.264  24.058  1.00  0.00           C
ATOM   1656  1HE LYS Z   4      77.801  88.337  23.143  1.00  0.00           H
ATOM   1657  2HE LYS Z   4      77.613  87.689  24.630  1.00  0.00           H
ATOM   1658  NZ  LYS Z   4      78.260  89.619  24.656  1.00  0.00           N
ATOM   1659  1HZ LYS Z   4      77.337  90.003  24.707  1.00  0.00           H
ATOM   1660  2HZ LYS Z   4      78.648  89.560  25.576  1.00  0.00           H
ATOM   1661  3HZ LYS Z   4      78.835  90.208  24.089  1.00  0.00           H
ATOM   1662  HN  LYS Z   4      80.867  84.122  21.721  1.00  0.00           H
ATOM   1663  N   SER Z   5      78.746  83.108  20.053  1.00  0.00           N
ATOM   1664  CA  SER Z   5      78.268  82.738  18.766  1.00  0.00           C
ATOM   1665  C   SER Z   5      79.257  81.761  18.236  1.00  0.00           C
ATOM   1666  O   SER Z   5      80.295  81.565  18.870  1.00  0.00           O
ATOM   1667  HA  SER Z   5      77.363  82.324  18.866  1.00  0.00           H
ATOM   1668  CB  SER Z   5      78.192  83.980  17.855  1.00  0.00           C
ATOM   1669  1HB SER Z   5      77.607  84.690  18.247  1.00  0.00           H
ATOM   1670  2HB SER Z   5      79.099  84.359  17.670  1.00  0.00           H
ATOM   1671  OG  SER Z   5      77.623  83.560  16.627  1.00  0.00           O
ATOM   1672  1HG SER Z   5      77.557  84.341  16.006  1.00  0.00           H
ATOM   1673  HN  SER Z   5      79.654  82.780  20.315  1.00  0.00           H
ATOM   1674  N   GLU Z   6      79.028  81.101  17.071  1.00  0.00           N
ATOM   1675  CA  GLU Z   6      79.836  79.987  16.702  1.00  0.00           C
ATOM   1676  C   GLU Z   6      80.509  80.214  15.392  1.00  0.00           C
ATOM   1677  O   GLU Z   6      81.048  79.258  14.861  1.00  0.00           O
ATOM   1678  HA  GLU Z   6      80.547  79.915  17.402  1.00  0.00           H
ATOM   1679  CB  GLU Z   6      78.944  78.748  16.632  1.00  0.00           C
ATOM   1680  1HB GLU Z   6      79.498  77.961  16.360  1.00  0.00           H
ATOM   1681  2HB GLU Z   6      78.545  78.580  17.533  1.00  0.00           H
ATOM   1682  CG  GLU Z   6      77.816  78.951  15.608  1.00  0.00           C
ATOM   1683  1HG GLU Z   6      77.391  79.842  15.765  1.00  0.00           H
ATOM   1684  2HG GLU Z   6      78.204  78.924  14.687  1.00  0.00           H
ATOM   1685  CD  GLU Z   6      76.744  77.874  15.715  1.00  0.00           C
ATOM   1686  OE1 GLU Z   6      76.072  77.764  16.775  1.00  0.00           O
ATOM   1687  OE2 GLU Z   6      76.585  77.195  14.671  1.00  0.00           O
ATOM   1688  HN  GLU Z   6      78.287  81.400  16.468  1.00  0.00           H
ATOM   1689  N   VAL Z   7      80.582  81.480  14.911  1.00  0.00           N
ATOM   1690  CA  VAL Z   7      81.285  81.848  13.729  1.00  0.00           C
ATOM   1691  C   VAL Z   7      82.714  81.465  13.705  1.00  0.00           C
ATOM   1692  O   VAL Z   7      83.225  81.025  12.679  1.00  0.00           O
ATOM   1693  HA  VAL Z   7      80.899  81.317  12.975  1.00  0.00           H
ATOM   1694  HB  VAL Z   7      81.408  83.700  14.477  1.00  0.00           H
ATOM   1695  CB  VAL Z   7      81.088  83.327  13.605  1.00  0.00           C
ATOM   1696  CG1 VAL Z   7      81.931  83.866  12.432  1.00  0.00           C
ATOM   1697 1HG1 VAL Z   7      81.798  84.853  12.351  1.00  0.00           H
ATOM   1698 2HG1 VAL Z   7      82.898  83.672  12.600  1.00  0.00           H
ATOM   1699 3HG1 VAL Z   7      81.645  83.421  11.584  1.00  0.00           H
ATOM   1700  CG2 VAL Z   7      79.619  83.769  13.489  1.00  0.00           C
ATOM   1701 1HG2 VAL Z   7      79.576  84.766  13.411  1.00  0.00           H
ATOM   1702 2HG2 VAL Z   7      79.209  83.353  12.677  1.00  0.00           H
ATOM   1703 3HG2 VAL Z   7      79.117  83.476  14.303  1.00  0.00           H
ATOM   1704  HN  VAL Z   7      80.112  82.201  15.420  1.00  0.00           H
ATOM   1705  N   ALA Z   8      83.403  81.694  14.844  1.00  0.00           N
ATOM   1706  CA  ALA Z   8      84.802  81.442  14.919  1.00  0.00           C
ATOM   1707  C   ALA Z   8      84.959  79.962  14.962  1.00  0.00           C
ATOM   1708  O   ALA Z   8      85.849  79.385  14.348  1.00  0.00           O
ATOM   1709  HA  ALA Z   8      85.174  81.889  14.104  1.00  0.00           H
ATOM   1710  CB  ALA Z   8      85.481  81.991  16.185  1.00  0.00           C
ATOM   1711  1HB ALA Z   8      86.457  81.774  16.162  1.00  0.00           H
ATOM   1712  2HB ALA Z   8      85.361  82.983  16.223  1.00  0.00           H
ATOM   1713  3HB ALA Z   8      85.066  81.574  16.994  1.00  0.00           H
ATOM   1714  HN  ALA Z   8      82.922  82.046  15.647  1.00  0.00           H
ATOM   1715  N   HIE Z   9      84.127  79.311  15.806  1.00  0.00           N
ATOM   1716  CA  HIE Z   9      84.303  77.974  16.268  1.00  0.00           C
ATOM   1717  C   HIE Z   9      84.103  76.985  15.166  1.00  0.00           C
ATOM   1718  O   HIE Z   9      84.792  75.973  15.106  1.00  0.00           O
ATOM   1719  HA  HIE Z   9      85.241  77.981  16.617  1.00  0.00           H
ATOM   1720  CB  HIE Z   9      83.221  77.615  17.289  1.00  0.00           C
ATOM   1721  1HB HIE Z   9      83.129  78.383  17.923  1.00  0.00           H
ATOM   1722  2HB HIE Z   9      82.361  77.487  16.795  1.00  0.00           H
ATOM   1723  CG  HIE Z   9      83.437  76.382  18.120  1.00  0.00           C
ATOM   1724  ND1 HIE Z   9      84.585  76.206  18.854  1.00  0.00           N
ATOM   1725  HD2 HIE Z   9      81.542  75.410  18.114  1.00  0.00           H
ATOM   1726  CD2 HIE Z   9      82.475  75.487  18.466  1.00  0.00           C
ATOM   1727  HE1 HIE Z   9      85.020  74.762  20.260  1.00  0.00           H
ATOM   1728  CE1 HIE Z   9      84.362  75.163  19.623  1.00  0.00           C
ATOM   1729  HE2 HIE Z   9      82.673  73.937  19.883  1.00  0.00           H
ATOM   1730  NE2 HIE Z   9      83.091  74.714  19.414  1.00  0.00           N
ATOM   1731  HN  HIE Z   9      83.322  79.807  16.132  1.00  0.00           H
ATOM   1732  N   ARG Z  10      83.196  77.339  14.241  1.00  0.00           N
ATOM   1733  CA  ARG Z  10      82.966  76.380  13.189  1.00  0.00           C
ATOM   1734  C   ARG Z  10      84.038  76.289  12.162  1.00  0.00           C
ATOM   1735  O   ARG Z  10      84.267  75.224  11.602  1.00  0.00           O
ATOM   1736  HA  ARG Z  10      82.994  75.546  13.741  1.00  0.00           H
ATOM   1737  CB  ARG Z  10      81.628  76.586  12.455  1.00  0.00           C
ATOM   1738  1HB ARG Z  10      81.631  77.516  12.086  1.00  0.00           H
ATOM   1739  2HB ARG Z  10      81.597  75.929  11.702  1.00  0.00           H
ATOM   1740  CG  ARG Z  10      80.326  76.425  13.234  1.00  0.00           C
ATOM   1741  1HG ARG Z  10      80.523  76.661  14.185  1.00  0.00           H
ATOM   1742  2HG ARG Z  10      79.675  77.083  12.855  1.00  0.00           H
ATOM   1743  CD  ARG Z  10      79.633  75.067  13.245  1.00  0.00           C
ATOM   1744  1HD ARG Z  10      79.302  74.832  12.331  1.00  0.00           H
ATOM   1745  2HD ARG Z  10      80.257  74.355  13.566  1.00  0.00           H
ATOM   1746  NE  ARG Z  10      78.482  75.187  14.182  1.00  0.00           N
ATOM   1747  HE  ARG Z  10      78.238  76.112  14.472  1.00  0.00           H
ATOM   1748  CZ  ARG Z  10      77.719  74.163  14.689  1.00  0.00           C
ATOM   1749  NH1 ARG Z  10      77.907  72.908  14.220  1.00  0.00           N
ATOM   1750 1HH1 ARG Z  10      78.594  72.737  13.514  1.00  0.00           H
ATOM   1751 2HH1 ARG Z  10      77.360  72.153  14.580  1.00  0.00           H
ATOM   1752  NH2 ARG Z  10      76.807  74.383  15.676  1.00  0.00           N
ATOM   1753 1HH2 ARG Z  10      76.684  75.305  16.044  1.00  0.00           H
ATOM   1754 2HH2 ARG Z  10      76.262  73.624  16.031  1.00  0.00           H
ATOM   1755  HN  ARG Z  10      82.710  78.212  14.280  1.00  0.00           H
ATOM   1756  N   PHE Z  11      84.740  77.446  12.023  1.00  0.00           N
ATOM   1757  CA  PHE Z  11      85.941  77.508  11.255  1.00  0.00           C
ATOM   1758  C   PHE Z  11      87.049  76.619  11.705  1.00  0.00           C
ATOM   1759  O   PHE Z  11      87.669  75.891  10.932  1.00  0.00           O
ATOM   1760  HA  PHE Z  11      85.764  77.082  10.367  1.00  0.00           H
ATOM   1761  CB  PHE Z  11      86.264  79.006  11.182  1.00  0.00           C
ATOM   1762  1HB PHE Z  11      85.412  79.530  11.150  1.00  0.00           H
ATOM   1763  2HB PHE Z  11      86.789  79.273  11.991  1.00  0.00           H
ATOM   1764  CG  PHE Z  11      87.067  79.344   9.971  1.00  0.00           C
ATOM   1765  HD1 PHE Z  11      88.944  79.131  10.814  1.00  0.00           H
ATOM   1766  CD1 PHE Z  11      88.447  79.382   9.983  1.00  0.00           C
ATOM   1767  HD2 PHE Z  11      85.383  79.731   8.839  1.00  0.00           H
ATOM   1768  CD2 PHE Z  11      86.380  79.656   8.827  1.00  0.00           C
ATOM   1769  CE1 PHE Z  11      89.140  79.761   8.861  1.00  0.00           C
ATOM   1770  HE1 PHE Z  11      90.133  79.875   8.895  1.00  0.00           H
ATOM   1771  CE2 PHE Z  11      87.082  79.864   7.656  1.00  0.00           C
ATOM   1772  HE2 PHE Z  11      86.595  79.929   6.786  1.00  0.00           H
ATOM   1773  CZ  PHE Z  11      88.453  79.982   7.688  1.00  0.00           C
ATOM   1774  HZ  PHE Z  11      88.951  80.229   6.856  1.00  0.00           H
ATOM   1775  HN  PHE Z  11      84.406  78.276  12.471  1.00  0.00           H
ATOM   1776  N   LYS Z  12      87.276  76.560  13.025  1.00  0.00           N
ATOM   1777  CA  LYS Z  12      88.154  75.594  13.616  1.00  0.00           C
ATOM   1778  C   LYS Z  12      87.691  74.174  13.497  1.00  0.00           C
ATOM   1779  O   LYS Z  12      88.360  73.288  12.966  1.00  0.00           O
ATOM   1780  HA  LYS Z  12      88.991  75.704  13.079  1.00  0.00           H
ATOM   1781  CB  LYS Z  12      88.261  75.887  15.113  1.00  0.00           C
ATOM   1782  1HB LYS Z  12      87.342  75.928  15.503  1.00  0.00           H
ATOM   1783  2HB LYS Z  12      88.777  75.150  15.552  1.00  0.00           H
ATOM   1784  CG  LYS Z  12      88.973  77.218  15.373  1.00  0.00           C
ATOM   1785  1HG LYS Z  12      89.905  77.133  15.020  1.00  0.00           H
ATOM   1786  2HG LYS Z  12      88.486  77.924  14.860  1.00  0.00           H
ATOM   1787  CD  LYS Z  12      89.072  77.690  16.829  1.00  0.00           C
ATOM   1788  1HD LYS Z  12      89.573  78.555  16.841  1.00  0.00           H
ATOM   1789  2HD LYS Z  12      88.143  77.838  17.171  1.00  0.00           H
ATOM   1790  CE  LYS Z  12      89.778  76.717  17.779  1.00  0.00           C
ATOM   1791  1HE LYS Z  12      89.446  75.789  17.607  1.00  0.00           H
ATOM   1792  2HE LYS Z  12      90.763  76.754  17.614  1.00  0.00           H
ATOM   1793  NZ  LYS Z  12      89.556  77.010  19.206  1.00  0.00           N
ATOM   1794  1HZ LYS Z  12      90.044  76.339  19.764  1.00  0.00           H
ATOM   1795  2HZ LYS Z  12      89.895  77.927  19.415  1.00  0.00           H
ATOM   1796  3HZ LYS Z  12      88.578  76.962  19.408  1.00  0.00           H
ATOM   1797  HN  LYS Z  12      86.816  77.217  13.622  1.00  0.00           H
ATOM   1798  N   ASP Z  13      86.430  73.869  13.827  1.00  0.00           N
ATOM   1799  CA  ASP Z  13      85.938  72.529  13.718  1.00  0.00           C
ATOM   1800  C   ASP Z  13      85.839  71.818  12.414  1.00  0.00           C
ATOM   1801  O   ASP Z  13      86.287  70.676  12.345  1.00  0.00           O
ATOM   1802  HA  ASP Z  13      86.729  72.069  14.121  1.00  0.00           H
ATOM   1803  CB  ASP Z  13      84.566  72.467  14.416  1.00  0.00           C
ATOM   1804  1HB ASP Z  13      84.614  72.983  15.272  1.00  0.00           H
ATOM   1805  2HB ASP Z  13      83.878  72.878  13.817  1.00  0.00           H
ATOM   1806  CG  ASP Z  13      84.133  71.051  14.738  1.00  0.00           C
ATOM   1807  OD1 ASP Z  13      83.324  70.575  13.900  1.00  0.00           O
ATOM   1808  OD2 ASP Z  13      84.710  70.347  15.615  1.00  0.00           O
ATOM   1809  HN  ASP Z  13      85.821  74.590  14.156  1.00  0.00           H
ATOM   1810  N   LEU Z  14      85.372  72.489  11.337  1.00  0.00           N
ATOM   1811  CA  LEU Z  14      85.253  71.808  10.083  1.00  0.00           C
ATOM   1812  C   LEU Z  14      86.295  72.178   9.092  1.00  0.00           C
ATOM   1813  O   LEU Z  14      86.426  71.548   8.047  1.00  0.00           O
ATOM   1814  HA  LEU Z  14      85.363  70.850  10.348  1.00  0.00           H
ATOM   1815  CB  LEU Z  14      83.925  72.215   9.417  1.00  0.00           C
ATOM   1816  1HB LEU Z  14      83.950  73.198   9.231  1.00  0.00           H
ATOM   1817  2HB LEU Z  14      83.834  71.715   8.556  1.00  0.00           H
ATOM   1818  HG  LEU Z  14      82.762  72.387  11.167  1.00  0.00           H
ATOM   1819  CG  LEU Z  14      82.693  71.915  10.288  1.00  0.00           C
ATOM   1820  CD1 LEU Z  14      81.465  72.380   9.471  1.00  0.00           C
ATOM   1821 1HD1 LEU Z  14      80.631  72.206   9.995  1.00  0.00           H
ATOM   1822 2HD1 LEU Z  14      81.542  73.360   9.282  1.00  0.00           H
ATOM   1823 3HD1 LEU Z  14      81.428  71.876   8.609  1.00  0.00           H
ATOM   1824  CD2 LEU Z  14      82.579  70.408  10.590  1.00  0.00           C
ATOM   1825 1HD2 LEU Z  14      81.772  70.241  11.156  1.00  0.00           H
ATOM   1826 2HD2 LEU Z  14      82.496  69.901   9.733  1.00  0.00           H
ATOM   1827 3HD2 LEU Z  14      83.397  70.104  11.079  1.00  0.00           H
ATOM   1828  HN  LEU Z  14      85.113  73.451  11.417  1.00  0.00           H
ATOM   1829  N   GLY Z  15      87.107  73.189   9.434  1.00  0.00           N
ATOM   1830  CA  GLY Z  15      88.039  73.790   8.511  1.00  0.00           C
ATOM   1831  C   GLY Z  15      87.463  74.732   7.502  1.00  0.00           C
ATOM   1832  O   GLY Z  15      86.254  74.823   7.319  1.00  0.00           O
ATOM   1833  1HA GLY Z  15      88.713  74.284   9.060  1.00  0.00           H
ATOM   1834  2HA GLY Z  15      88.490  73.040   8.026  1.00  0.00           H
ATOM   1835  HN  GLY Z  15      87.064  73.543  10.369  1.00  0.00           H
ATOM   1836  N   GLU Z  16      88.296  75.656   6.975  1.00  0.00           N
ATOM   1837  CA  GLU Z  16      88.049  76.769   6.115  1.00  0.00           C
ATOM   1838  C   GLU Z  16      87.351  76.429   4.846  1.00  0.00           C
ATOM   1839  O   GLU Z  16      86.373  77.057   4.419  1.00  0.00           O
ATOM   1840  HA  GLU Z  16      87.381  77.341   6.589  1.00  0.00           H
ATOM   1841  CB  GLU Z  16      89.421  77.434   5.871  1.00  0.00           C
ATOM   1842  1HB GLU Z  16      89.637  78.028   6.646  1.00  0.00           H
ATOM   1843  2HB GLU Z  16      90.119  76.722   5.793  1.00  0.00           H
ATOM   1844  CG  GLU Z  16      89.435  78.273   4.594  1.00  0.00           C
ATOM   1845  1HG GLU Z  16      89.737  77.702   3.831  1.00  0.00           H
ATOM   1846  2HG GLU Z  16      88.511  78.609   4.414  1.00  0.00           H
ATOM   1847  CD  GLU Z  16      90.377  79.462   4.726  1.00  0.00           C
ATOM   1848  OE1 GLU Z  16      91.586  79.212   4.990  1.00  0.00           O
ATOM   1849  OE2 GLU Z  16      90.010  80.641   4.475  1.00  0.00           O
ATOM   1850  HN  GLU Z  16      89.255  75.540   7.234  1.00  0.00           H
ATOM   1851  N   GLU Z  17      87.761  75.392   4.106  1.00  0.00           N
ATOM   1852  CA  GLU Z  17      87.272  75.071   2.798  1.00  0.00           C
ATOM   1853  C   GLU Z  17      85.891  74.545   2.880  1.00  0.00           C
ATOM   1854  O   GLU Z  17      85.033  74.849   2.056  1.00  0.00           O
ATOM   1855  HA  GLU Z  17      87.261  75.944   2.309  1.00  0.00           H
ATOM   1856  CB  GLU Z  17      88.182  74.043   2.099  1.00  0.00           C
ATOM   1857  1HB GLU Z  17      88.262  73.235   2.683  1.00  0.00           H
ATOM   1858  2HB GLU Z  17      87.764  73.785   1.228  1.00  0.00           H
ATOM   1859  CG  GLU Z  17      89.583  74.568   1.817  1.00  0.00           C
ATOM   1860  1HG GLU Z  17      89.503  75.508   1.483  1.00  0.00           H
ATOM   1861  2HG GLU Z  17      90.097  74.562   2.675  1.00  0.00           H
ATOM   1862  CD  GLU Z  17      90.374  73.778   0.795  1.00  0.00           C
ATOM   1863  OE1 GLU Z  17      91.402  73.119   1.142  1.00  0.00           O
ATOM   1864  OE2 GLU Z  17      90.076  73.998  -0.418  1.00  0.00           O
ATOM   1865  HN  GLU Z  17      88.462  74.795   4.497  1.00  0.00           H
ATOM   1866  N   ASN Z  18      85.638  73.694   3.897  1.00  0.00           N
ATOM   1867  CA  ASN Z  18      84.376  73.069   4.200  1.00  0.00           C
ATOM   1868  C   ASN Z  18      83.377  74.085   4.650  1.00  0.00           C
ATOM   1869  O   ASN Z  18      82.248  74.013   4.198  1.00  0.00           O
ATOM   1870  HA  ASN Z  18      84.025  72.662   3.357  1.00  0.00           H
ATOM   1871  CB  ASN Z  18      84.632  72.028   5.300  1.00  0.00           C
ATOM   1872  1HB ASN Z  18      85.557  71.662   5.198  1.00  0.00           H
ATOM   1873  2HB ASN Z  18      84.544  72.466   6.195  1.00  0.00           H
ATOM   1874  CG  ASN Z  18      83.640  70.879   5.218  1.00  0.00           C
ATOM   1875  OD1 ASN Z  18      84.099  69.805   4.838  1.00  0.00           O
ATOM   1876  ND2 ASN Z  18      82.350  71.145   5.553  1.00  0.00           N
ATOM   1877 1HD2 ASN Z  18      82.087  72.066   5.840  1.00  0.00           H
ATOM   1878 2HD2 ASN Z  18      81.664  70.418   5.515  1.00  0.00           H
ATOM   1879  HN  ASN Z  18      86.404  73.476   4.501  1.00  0.00           H
ATOM   1880  N   PHE Z  19      83.807  75.051   5.482  1.00  0.00           N
ATOM   1881  CA  PHE Z  19      83.139  76.266   5.870  1.00  0.00           C
ATOM   1882  C   PHE Z  19      82.773  76.946   4.594  1.00  0.00           C
ATOM   1883  O   PHE Z  19      81.573  77.137   4.440  1.00  0.00           O
ATOM   1884  HA  PHE Z  19      82.328  76.012   6.398  1.00  0.00           H
ATOM   1885  CB  PHE Z  19      83.989  77.162   6.784  1.00  0.00           C
ATOM   1886  1HB PHE Z  19      84.395  76.613   7.515  1.00  0.00           H
ATOM   1887  2HB PHE Z  19      84.715  77.597   6.252  1.00  0.00           H
ATOM   1888  CG  PHE Z  19      83.150  78.229   7.403  1.00  0.00           C
ATOM   1889  HD1 PHE Z  19      83.115  79.496   5.760  1.00  0.00           H
ATOM   1890  CD1 PHE Z  19      82.833  79.384   6.713  1.00  0.00           C
ATOM   1891  HD2 PHE Z  19      83.074  77.322   9.225  1.00  0.00           H
ATOM   1892  CD2 PHE Z  19      82.827  78.151   8.723  1.00  0.00           C
ATOM   1893  CE1 PHE Z  19      82.124  80.381   7.353  1.00  0.00           C
ATOM   1894  HE1 PHE Z  19      81.843  81.195   6.844  1.00  0.00           H
ATOM   1895  CE2 PHE Z  19      82.178  79.159   9.404  1.00  0.00           C
ATOM   1896  HE2 PHE Z  19      81.989  79.088  10.383  1.00  0.00           H
ATOM   1897  CZ  PHE Z  19      81.801  80.263   8.683  1.00  0.00           C
ATOM   1898  HZ  PHE Z  19      81.285  80.992   9.132  1.00  0.00           H
ATOM   1899  HN  PHE Z  19      84.711  74.906   5.884  1.00  0.00           H
ATOM   1900  N   LYS Z  20      83.665  77.286   3.652  1.00  0.00           N
ATOM   1901  CA  LYS Z  20      83.428  78.026   2.445  1.00  0.00           C
ATOM   1902  C   LYS Z  20      82.429  77.330   1.600  1.00  0.00           C
ATOM   1903  O   LYS Z  20      81.441  77.928   1.173  1.00  0.00           O
ATOM   1904  HA  LYS Z  20      83.022  78.902   2.704  1.00  0.00           H
ATOM   1905  CB  LYS Z  20      84.770  78.217   1.716  1.00  0.00           C
ATOM   1906  1HB LYS Z  20      85.501  78.325   2.391  1.00  0.00           H
ATOM   1907  2HB LYS Z  20      84.956  77.414   1.148  1.00  0.00           H
ATOM   1908  CG  LYS Z  20      84.724  79.459   0.825  1.00  0.00           C
ATOM   1909  1HG LYS Z  20      84.171  79.244   0.020  1.00  0.00           H
ATOM   1910  2HG LYS Z  20      84.289  80.197   1.341  1.00  0.00           H
ATOM   1911  CD  LYS Z  20      86.076  79.962   0.343  1.00  0.00           C
ATOM   1912  1HD LYS Z  20      86.585  80.328   1.122  1.00  0.00           H
ATOM   1913  2HD LYS Z  20      86.584  79.201  -0.059  1.00  0.00           H
ATOM   1914  CE  LYS Z  20      85.890  81.064  -0.707  1.00  0.00           C
ATOM   1915  1HE LYS Z  20      85.572  80.689  -1.577  1.00  0.00           H
ATOM   1916  2HE LYS Z  20      85.250  81.765  -0.392  1.00  0.00           H
ATOM   1917  NZ  LYS Z  20      87.251  81.640  -0.859  1.00  0.00           N
ATOM   1918  1HZ LYS Z  20      87.228  82.377  -1.535  1.00  0.00           H
ATOM   1919  2HZ LYS Z  20      87.560  82.003   0.020  1.00  0.00           H
ATOM   1920  3HZ LYS Z  20      87.883  80.927  -1.166  1.00  0.00           H
ATOM   1921  HN  LYS Z  20      84.607  76.988   3.810  1.00  0.00           H
ATOM   1922  N   ALA Z  21      82.557  76.008   1.391  1.00  0.00           N
ATOM   1923  CA  ALA Z  21      81.647  75.293   0.556  1.00  0.00           C
ATOM   1924  C   ALA Z  21      80.295  75.120   1.175  1.00  0.00           C
ATOM   1925  O   ALA Z  21      79.317  75.346   0.461  1.00  0.00           O
ATOM   1926  HA  ALA Z  21      81.430  75.871  -0.231  1.00  0.00           H
ATOM   1927  CB  ALA Z  21      82.365  74.007   0.108  1.00  0.00           C
ATOM   1928  1HB ALA Z  21      81.758  73.474  -0.482  1.00  0.00           H
ATOM   1929  2HB ALA Z  21      83.195  74.247  -0.396  1.00  0.00           H
ATOM   1930  3HB ALA Z  21      82.609  73.465   0.913  1.00  0.00           H
ATOM   1931  HN  ALA Z  21      83.307  75.514   1.832  1.00  0.00           H
ATOM   1932  N   LEU Z  22      80.072  74.842   2.477  1.00  0.00           N
ATOM   1933  CA  LEU Z  22      78.721  74.799   2.965  1.00  0.00           C
ATOM   1934  C   LEU Z  22      78.074  76.140   2.952  1.00  0.00           C
ATOM   1935  O   LEU Z  22      76.945  76.198   2.460  1.00  0.00           O
ATOM   1936  HA  LEU Z  22      78.217  74.210   2.332  1.00  0.00           H
ATOM   1937  CB  LEU Z  22      78.778  74.302   4.419  1.00  0.00           C
ATOM   1938  1HB LEU Z  22      79.534  74.753   4.894  1.00  0.00           H
ATOM   1939  2HB LEU Z  22      77.917  74.523   4.878  1.00  0.00           H
ATOM   1940  HG  LEU Z  22      79.792  72.610   3.861  1.00  0.00           H
ATOM   1941  CG  LEU Z  22      78.995  72.771   4.443  1.00  0.00           C
ATOM   1942  CD1 LEU Z  22      79.271  72.263   5.868  1.00  0.00           C
ATOM   1943 1HD1 LEU Z  22      79.407  71.273   5.848  1.00  0.00           H
ATOM   1944 2HD1 LEU Z  22      80.094  72.705   6.226  1.00  0.00           H
ATOM   1945 3HD1 LEU Z  22      78.493  72.482   6.457  1.00  0.00           H
ATOM   1946  CD2 LEU Z  22      77.804  71.979   3.868  1.00  0.00           C
ATOM   1947 1HD2 LEU Z  22      78.005  70.999   3.911  1.00  0.00           H
ATOM   1948 2HD2 LEU Z  22      76.983  72.175   4.404  1.00  0.00           H
ATOM   1949 3HD2 LEU Z  22      77.654  72.247   2.916  1.00  0.00           H
ATOM   1950  HN  LEU Z  22      80.839  74.668   3.095  1.00  0.00           H
ATOM   1951  N   VAL Z  23      78.775  77.232   3.284  1.00  0.00           N
ATOM   1952  CA  VAL Z  23      78.298  78.582   3.161  1.00  0.00           C
ATOM   1953  C   VAL Z  23      77.991  78.900   1.728  1.00  0.00           C
ATOM   1954  O   VAL Z  23      76.913  79.410   1.472  1.00  0.00           O
ATOM   1955  HA  VAL Z  23      77.470  78.617   3.721  1.00  0.00           H
ATOM   1956  HB  VAL Z  23      80.086  79.336   3.149  1.00  0.00           H
ATOM   1957  CB  VAL Z  23      79.279  79.565   3.695  1.00  0.00           C
ATOM   1958  CG1 VAL Z  23      78.962  81.063   3.491  1.00  0.00           C
ATOM   1959 1HG1 VAL Z  23      79.694  81.616   3.891  1.00  0.00           H
ATOM   1960 2HG1 VAL Z  23      78.893  81.260   2.513  1.00  0.00           H
ATOM   1961 3HG1 VAL Z  23      78.095  81.284   3.936  1.00  0.00           H
ATOM   1962  CG2 VAL Z  23      79.416  79.377   5.216  1.00  0.00           C
ATOM   1963 1HG2 VAL Z  23      80.076  80.038   5.576  1.00  0.00           H
ATOM   1964 2HG2 VAL Z  23      78.527  79.523   5.652  1.00  0.00           H
ATOM   1965 3HG2 VAL Z  23      79.734  78.450   5.411  1.00  0.00           H
ATOM   1966  HN  VAL Z  23      79.699  77.097   3.644  1.00  0.00           H
ATOM   1967  N   LEU Z  24      78.783  78.599   0.692  1.00  0.00           N
ATOM   1968  CA  LEU Z  24      78.415  78.728  -0.680  1.00  0.00           C
ATOM   1969  C   LEU Z  24      77.125  78.127  -1.107  1.00  0.00           C
ATOM   1970  O   LEU Z  24      76.267  78.733  -1.754  1.00  0.00           O
ATOM   1971  HA  LEU Z  24      78.285  79.719  -0.726  1.00  0.00           H
ATOM   1972  CB  LEU Z  24      79.516  78.108  -1.563  1.00  0.00           C
ATOM   1973  1HB LEU Z  24      80.397  78.477  -1.266  1.00  0.00           H
ATOM   1974  2HB LEU Z  24      79.506  77.118  -1.423  1.00  0.00           H
ATOM   1975  HG  LEU Z  24      78.401  78.190  -3.285  1.00  0.00           H
ATOM   1976  CG  LEU Z  24      79.359  78.385  -3.075  1.00  0.00           C
ATOM   1977  CD1 LEU Z  24      79.543  79.841  -3.508  1.00  0.00           C
ATOM   1978 1HD1 LEU Z  24      79.422  79.913  -4.498  1.00  0.00           H
ATOM   1979 2HD1 LEU Z  24      78.865  80.414  -3.047  1.00  0.00           H
ATOM   1980 3HD1 LEU Z  24      80.462  80.149  -3.261  1.00  0.00           H
ATOM   1981  CD2 LEU Z  24      80.299  77.467  -3.876  1.00  0.00           C
ATOM   1982 1HD2 LEU Z  24      80.193  77.651  -4.852  1.00  0.00           H
ATOM   1983 2HD2 LEU Z  24      81.246  77.640  -3.604  1.00  0.00           H
ATOM   1984 3HD2 LEU Z  24      80.069  76.512  -3.690  1.00  0.00           H
ATOM   1985  HN  LEU Z  24      79.701  78.258   0.895  1.00  0.00           H
ATOM   1986  N   ILE Z  25      76.792  76.891  -0.687  1.00  0.00           N
ATOM   1987  CA  ILE Z  25      75.531  76.261  -0.914  1.00  0.00           C
ATOM   1988  C   ILE Z  25      74.401  76.989  -0.252  1.00  0.00           C
ATOM   1989  O   ILE Z  25      73.343  77.206  -0.836  1.00  0.00           O
ATOM   1990  HA  ILE Z  25      75.330  76.321  -1.892  1.00  0.00           H
ATOM   1991  HB  ILE Z  25      76.019  74.810   0.436  1.00  0.00           H
ATOM   1992  CB  ILE Z  25      75.668  74.825  -0.501  1.00  0.00           C
ATOM   1993  CG1 ILE Z  25      76.698  74.095  -1.383  1.00  0.00           C
ATOM   1994 1HG1 ILE Z  25      76.310  73.944  -2.292  1.00  0.00           H
ATOM   1995 2HG1 ILE Z  25      77.524  74.653  -1.461  1.00  0.00           H
ATOM   1996  CG2 ILE Z  25      74.286  74.137  -0.507  1.00  0.00           C
ATOM   1997 1HG2 ILE Z  25      74.388  73.181  -0.231  1.00  0.00           H
ATOM   1998 2HG2 ILE Z  25      73.678  74.606   0.132  1.00  0.00           H
ATOM   1999 3HG2 ILE Z  25      73.898  74.179  -1.428  1.00  0.00           H
ATOM   2000  CD  ILE Z  25      77.064  72.750  -0.770  1.00  0.00           C
ATOM   2001  1HD ILE Z  25      77.734  72.289  -1.354  1.00  0.00           H
ATOM   2002  2HD ILE Z  25      77.457  72.893   0.138  1.00  0.00           H
ATOM   2003  3HD ILE Z  25      76.243  72.184  -0.693  1.00  0.00           H
ATOM   2004  HN  ILE Z  25      77.481  76.375  -0.177  1.00  0.00           H
ATOM   2005  N   ALA Z  26      74.720  77.429   0.975  1.00  0.00           N
ATOM   2006  CA  ALA Z  26      73.860  78.139   1.867  1.00  0.00           C
ATOM   2007  C   ALA Z  26      73.283  79.385   1.275  1.00  0.00           C
ATOM   2008  O   ALA Z  26      72.113  79.719   1.450  1.00  0.00           O
ATOM   2009  HA  ALA Z  26      73.081  77.518   1.960  1.00  0.00           H
ATOM   2010  CB  ALA Z  26      74.538  78.369   3.236  1.00  0.00           C
ATOM   2011  1HB ALA Z  26      73.912  78.867   3.838  1.00  0.00           H
ATOM   2012  2HB ALA Z  26      74.765  77.488   3.648  1.00  0.00           H
ATOM   2013  3HB ALA Z  26      75.374  78.904   3.109  1.00  0.00           H
ATOM   2014  HN  ALA Z  26      75.649  77.242   1.295  1.00  0.00           H
ATOM   2015  N   PHE Z  27      74.106  80.167   0.540  1.00  0.00           N
ATOM   2016  CA  PHE Z  27      73.689  81.393  -0.062  1.00  0.00           C
ATOM   2017  C   PHE Z  27      72.831  81.154  -1.241  1.00  0.00           C
ATOM   2018  O   PHE Z  27      71.823  81.834  -1.419  1.00  0.00           O
ATOM   2019  HA  PHE Z  27      73.138  81.878   0.616  1.00  0.00           H
ATOM   2020  CB  PHE Z  27      74.972  82.116  -0.516  1.00  0.00           C
ATOM   2021  1HB PHE Z  27      75.703  81.446  -0.639  1.00  0.00           H
ATOM   2022  2HB PHE Z  27      74.797  82.583  -1.383  1.00  0.00           H
ATOM   2023  CG  PHE Z  27      75.452  83.134   0.456  1.00  0.00           C
ATOM   2024  HD1 PHE Z  27      75.474  81.934   2.120  1.00  0.00           H
ATOM   2025  CD1 PHE Z  27      75.709  82.845   1.779  1.00  0.00           C
ATOM   2026  HD2 PHE Z  27      75.667  84.600  -1.005  1.00  0.00           H
ATOM   2027  CD2 PHE Z  27      75.775  84.389  -0.034  1.00  0.00           C
ATOM   2028  CE1 PHE Z  27      76.269  83.741   2.653  1.00  0.00           C
ATOM   2029  HE1 PHE Z  27      76.501  83.493   3.593  1.00  0.00           H
ATOM   2030  CE2 PHE Z  27      76.245  85.336   0.839  1.00  0.00           C
ATOM   2031  HE2 PHE Z  27      76.409  86.270   0.520  1.00  0.00           H
ATOM   2032  CZ  PHE Z  27      76.492  85.007   2.152  1.00  0.00           C
ATOM   2033  HZ  PHE Z  27      76.846  85.711   2.767  1.00  0.00           H
ATOM   2034  HN  PHE Z  27      75.053  79.872   0.411  1.00  0.00           H
ATOM   2035  N   ALA Z  28      73.191  80.126  -2.042  1.00  0.00           N
ATOM   2036  CA  ALA Z  28      72.532  79.707  -3.239  1.00  0.00           C
ATOM   2037  C   ALA Z  28      71.180  79.081  -3.086  1.00  0.00           C
ATOM   2038  O   ALA Z  28      70.302  79.185  -3.939  1.00  0.00           O
ATOM   2039  HA  ALA Z  28      72.380  80.588  -3.686  1.00  0.00           H
ATOM   2040  CB  ALA Z  28      73.431  78.709  -3.979  1.00  0.00           C
ATOM   2041  1HB ALA Z  28      72.977  78.410  -4.818  1.00  0.00           H
ATOM   2042  2HB ALA Z  28      74.300  79.148  -4.207  1.00  0.00           H
ATOM   2043  3HB ALA Z  28      73.603  77.917  -3.393  1.00  0.00           H
ATOM   2044  HN  ALA Z  28      74.000  79.606  -1.769  1.00  0.00           H
ATOM   2045  N   GLN Z  29      71.027  78.260  -2.019  1.00  0.00           N
ATOM   2046  CA  GLN Z  29      69.745  77.766  -1.627  1.00  0.00           C
ATOM   2047  C   GLN Z  29      68.756  78.782  -1.158  1.00  0.00           C
ATOM   2048  O   GLN Z  29      67.577  78.652  -1.489  1.00  0.00           O
ATOM   2049  HA  GLN Z  29      69.363  77.482  -2.506  1.00  0.00           H
ATOM   2050  CB  GLN Z  29      69.921  76.605  -0.627  1.00  0.00           C
ATOM   2051  1HB GLN Z  29      70.381  76.954   0.190  1.00  0.00           H
ATOM   2052  2HB GLN Z  29      69.017  76.258  -0.377  1.00  0.00           H
ATOM   2053  CG  GLN Z  29      70.740  75.438  -1.165  1.00  0.00           C
ATOM   2054  1HG GLN Z  29      70.451  75.236  -2.101  1.00  0.00           H
ATOM   2055  2HG GLN Z  29      71.710  75.685  -1.161  1.00  0.00           H
ATOM   2056  CD  GLN Z  29      70.536  74.206  -0.305  1.00  0.00           C
ATOM   2057  OE1 GLN Z  29      70.554  74.157   0.926  1.00  0.00           O
ATOM   2058  NE2 GLN Z  29      70.525  73.040  -0.995  1.00  0.00           N
ATOM   2059 1HE2 GLN Z  29      70.646  73.045  -1.988  1.00  0.00           H
ATOM   2060 2HE2 GLN Z  29      70.397  72.175  -0.511  1.00  0.00           H
ATOM   2061  HN  GLN Z  29      71.834  77.993  -1.491  1.00  0.00           H
ATOM   2062  N   TYR Z  30      69.247  79.758  -0.375  1.00  0.00           N
ATOM   2063  CA  TYR Z  30      68.498  80.884   0.103  1.00  0.00           C
ATOM   2064  C   TYR Z  30      68.002  81.846  -0.906  1.00  0.00           C
ATOM   2065  O   TYR Z  30      66.802  81.986  -1.119  1.00  0.00           O
ATOM   2066  HA  TYR Z  30      67.725  80.359   0.462  1.00  0.00           H
ATOM   2067  CB  TYR Z  30      69.268  81.741   1.117  1.00  0.00           C
ATOM   2068  1HB TYR Z  30      70.195  81.884   0.770  1.00  0.00           H
ATOM   2069  2HB TYR Z  30      68.803  82.623   1.202  1.00  0.00           H
ATOM   2070  CG  TYR Z  30      69.404  81.193   2.493  1.00  0.00           C
ATOM   2071  HD1 TYR Z  30      71.325  81.829   2.838  1.00  0.00           H
ATOM   2072  CD1 TYR Z  30      70.523  81.397   3.253  1.00  0.00           C
ATOM   2073  HD2 TYR Z  30      67.427  80.579   2.562  1.00  0.00           H
ATOM   2074  CD2 TYR Z  30      68.272  80.690   3.085  1.00  0.00           C
ATOM   2075  CE1 TYR Z  30      70.570  81.019   4.586  1.00  0.00           C
ATOM   2076  HE1 TYR Z  30      71.405  81.154   5.120  1.00  0.00           H
ATOM   2077  HE2 TYR Z  30      67.502  79.988   4.854  1.00  0.00           H
ATOM   2078  CE2 TYR Z  30      68.329  80.342   4.418  1.00  0.00           C
ATOM   2079  CZ  TYR Z  30      69.458  80.456   5.169  1.00  0.00           C
ATOM   2080  OH  TYR Z  30      69.465  80.168   6.562  1.00  0.00           O
ATOM   2081  HH  TYR Z  30      68.588  79.765   6.824  1.00  0.00           H
ATOM   2082  HN  TYR Z  30      70.208  79.695  -0.106  1.00  0.00           H
ATOM   2083  N   LEU Z  31      68.894  82.417  -1.739  1.00  0.00           N
ATOM   2084  CA  LEU Z  31      68.468  83.208  -2.857  1.00  0.00           C
ATOM   2085  C   LEU Z  31      68.969  82.527  -4.090  1.00  0.00           C
ATOM   2086  O   LEU Z  31      70.149  82.242  -4.316  1.00  0.00           O
ATOM   2087  HA  LEU Z  31      67.471  83.267  -2.809  1.00  0.00           H
ATOM   2088  CB  LEU Z  31      69.150  84.587  -2.818  1.00  0.00           C
ATOM   2089  1HB LEU Z  31      70.139  84.437  -2.831  1.00  0.00           H
ATOM   2090  2HB LEU Z  31      68.878  85.085  -3.641  1.00  0.00           H
ATOM   2091  HG  LEU Z  31      69.182  85.012  -0.795  1.00  0.00           H
ATOM   2092  CG  LEU Z  31      68.830  85.478  -1.606  1.00  0.00           C
ATOM   2093  CD1 LEU Z  31      69.543  86.836  -1.687  1.00  0.00           C
ATOM   2094 1HD1 LEU Z  31      69.309  87.384  -0.883  1.00  0.00           H
ATOM   2095 2HD1 LEU Z  31      70.531  86.692  -1.715  1.00  0.00           H
ATOM   2096 3HD1 LEU Z  31      69.251  87.317  -2.513  1.00  0.00           H
ATOM   2097  CD2 LEU Z  31      67.320  85.643  -1.410  1.00  0.00           C
ATOM   2098 1HD2 LEU Z  31      67.148  86.226  -0.616  1.00  0.00           H
ATOM   2099 2HD2 LEU Z  31      66.922  86.064  -2.226  1.00  0.00           H
ATOM   2100 3HD2 LEU Z  31      66.903  84.746  -1.261  1.00  0.00           H
ATOM   2101  HN  LEU Z  31      69.872  82.287  -1.575  1.00  0.00           H
ATOM   2102  N   GLN Z  32      68.090  82.220  -5.049  1.00  0.00           N
ATOM   2103  CA  GLN Z  32      68.340  81.250  -6.070  1.00  0.00           C
ATOM   2104  C   GLN Z  32      68.653  81.758  -7.434  1.00  0.00           C
ATOM   2105  O   GLN Z  32      69.134  81.059  -8.317  1.00  0.00           O
ATOM   2106  HA  GLN Z  32      69.193  80.824  -5.766  1.00  0.00           H
ATOM   2107  CB  GLN Z  32      67.079  80.372  -6.155  1.00  0.00           C
ATOM   2108  1HB GLN Z  32      66.284  80.976  -6.208  1.00  0.00           H
ATOM   2109  2HB GLN Z  32      67.137  79.825  -6.990  1.00  0.00           H
ATOM   2110  CG  GLN Z  32      66.865  79.413  -4.977  1.00  0.00           C
ATOM   2111  1HG GLN Z  32      67.590  78.724  -4.951  1.00  0.00           H
ATOM   2112  2HG GLN Z  32      66.853  79.917  -4.113  1.00  0.00           H
ATOM   2113  CD  GLN Z  32      65.524  78.743  -5.203  1.00  0.00           C
ATOM   2114  OE1 GLN Z  32      64.424  79.247  -4.970  1.00  0.00           O
ATOM   2115  NE2 GLN Z  32      65.523  77.607  -5.944  1.00  0.00           N
ATOM   2116 1HE2 GLN Z  32      66.381  77.249  -6.311  1.00  0.00           H
ATOM   2117 2HE2 GLN Z  32      64.664  77.127  -6.122  1.00  0.00           H
ATOM   2118  HN  GLN Z  32      67.210  82.694  -5.053  1.00  0.00           H
ATOM   2119  N   GLN Z  33      68.486  83.087  -7.606  1.00  0.00           N
ATOM   2120  CA  GLN Z  33      68.580  83.756  -8.872  1.00  0.00           C
ATOM   2121  C   GLN Z  33      69.572  84.874  -8.910  1.00  0.00           C
ATOM   2122  O   GLN Z  33      69.455  85.696  -9.827  1.00  0.00           O
ATOM   2123  HA  GLN Z  33      68.939  83.033  -9.463  1.00  0.00           H
ATOM   2124  CB  GLN Z  33      67.202  84.275  -9.309  1.00  0.00           C
ATOM   2125  1HB GLN Z  33      66.924  84.968  -8.644  1.00  0.00           H
ATOM   2126  2HB GLN Z  33      67.318  84.701 -10.206  1.00  0.00           H
ATOM   2127  CG  GLN Z  33      66.040  83.286  -9.432  1.00  0.00           C
ATOM   2128  1HG GLN Z  33      66.280  82.578 -10.097  1.00  0.00           H
ATOM   2129  2HG GLN Z  33      65.872  82.863  -8.542  1.00  0.00           H
ATOM   2130  CD  GLN Z  33      64.772  83.974  -9.891  1.00  0.00           C
ATOM   2131  OE1 GLN Z  33      64.304  83.925 -11.021  1.00  0.00           O
ATOM   2132  NE2 GLN Z  33      64.081  84.574  -8.877  1.00  0.00           N
ATOM   2133 1HE2 GLN Z  33      64.429  84.530  -7.940  1.00  0.00           H
ATOM   2134 2HE2 GLN Z  33      63.228  85.058  -9.072  1.00  0.00           H
ATOM   2135  HN  GLN Z  33      68.284  83.641  -6.798  1.00  0.00           H
ATOM   2136  N   CYS Z  34      70.521  85.000  -7.979  1.00  0.00           N
ATOM   2137  CA  CYS Z  34      71.443  86.098  -7.967  1.00  0.00           C
ATOM   2138  C   CYS Z  34      72.414  85.967  -9.074  1.00  0.00           C
ATOM   2139  O   CYS Z  34      72.713  84.843  -9.484  1.00  0.00           O
ATOM   2140  HA  CYS Z  34      70.832  86.888  -8.024  1.00  0.00           H
ATOM   2141  CB  CYS Z  34      72.390  86.037  -6.755  1.00  0.00           C
ATOM   2142  1HB CYS Z  34      72.727  85.097  -6.716  1.00  0.00           H
ATOM   2143  2HB CYS Z  34      73.148  86.655  -6.966  1.00  0.00           H
ATOM   2144  SG  CYS Z  34      71.488  86.522  -5.250  1.00  0.00           S
ATOM   2145  1HG CYS Z  34      72.105  86.481  -4.464  1.00  0.00           H
ATOM   2146  HN  CYS Z  34      70.591  84.304  -7.265  1.00  0.00           H
ATOM   2147  N   PRO Z  35      72.977  87.011  -9.622  1.00  0.00           N
ATOM   2148  CA  PRO Z  35      74.209  86.992 -10.350  1.00  0.00           C
ATOM   2149  C   PRO Z  35      75.346  86.397  -9.613  1.00  0.00           C
ATOM   2150  O   PRO Z  35      75.635  86.756  -8.475  1.00  0.00           O
ATOM   2151  HA  PRO Z  35      74.154  86.364 -11.125  1.00  0.00           H
ATOM   2152  CB  PRO Z  35      74.382  88.479 -10.692  1.00  0.00           C
ATOM   2153  1HB PRO Z  35      75.038  88.902 -10.066  1.00  0.00           H
ATOM   2154  2HB PRO Z  35      74.707  88.579 -11.633  1.00  0.00           H
ATOM   2155  CG  PRO Z  35      73.013  89.143 -10.541  1.00  0.00           C
ATOM   2156  1HG PRO Z  35      73.100  90.111 -10.306  1.00  0.00           H
ATOM   2157  2HG PRO Z  35      72.467  89.050 -11.374  1.00  0.00           H
ATOM   2158  CD  PRO Z  35      72.419  88.324  -9.375  1.00  0.00           C
ATOM   2159  1HD PRO Z  35      72.714  88.663  -8.481  1.00  0.00           H
ATOM   2160  2HD PRO Z  35      71.420  88.288  -9.404  1.00  0.00           H
ATOM   2161  N   PHE Z  36      76.026  85.430 -10.263  1.00  0.00           N
ATOM   2162  CA  PHE Z  36      76.993  84.603  -9.614  1.00  0.00           C
ATOM   2163  C   PHE Z  36      78.173  85.316  -9.038  1.00  0.00           C
ATOM   2164  O   PHE Z  36      78.551  85.095  -7.895  1.00  0.00           O
ATOM   2165  HA  PHE Z  36      76.478  84.204  -8.855  1.00  0.00           H
ATOM   2166  CB  PHE Z  36      77.563  83.673 -10.695  1.00  0.00           C
ATOM   2167  1HB PHE Z  36      76.801  83.217 -11.155  1.00  0.00           H
ATOM   2168  2HB PHE Z  36      78.068  84.227 -11.356  1.00  0.00           H
ATOM   2169  CG  PHE Z  36      78.490  82.605 -10.214  1.00  0.00           C
ATOM   2170  HD1 PHE Z  36      77.808  82.370  -8.285  1.00  0.00           H
ATOM   2171  CD1 PHE Z  36      78.417  81.986  -8.979  1.00  0.00           C
ATOM   2172  HD2 PHE Z  36      79.502  82.526 -12.003  1.00  0.00           H
ATOM   2173  CD2 PHE Z  36      79.391  82.096 -11.108  1.00  0.00           C
ATOM   2174  CE1 PHE Z  36      79.144  80.867  -8.668  1.00  0.00           C
ATOM   2175  HE1 PHE Z  36      78.948  80.358  -7.829  1.00  0.00           H
ATOM   2176  CE2 PHE Z  36      80.148  80.987 -10.777  1.00  0.00           C
ATOM   2177  HE2 PHE Z  36      80.718  80.563 -11.481  1.00  0.00           H
ATOM   2178  CZ  PHE Z  36      80.145  80.448  -9.512  1.00  0.00           C
ATOM   2179  HZ  PHE Z  36      80.835  79.785  -9.221  1.00  0.00           H
ATOM   2180  HN  PHE Z  36      75.845  85.285 -11.236  1.00  0.00           H
ATOM   2181  N   GLU Z  37      78.736  86.289  -9.765  1.00  0.00           N
ATOM   2182  CA  GLU Z  37      79.937  87.009  -9.450  1.00  0.00           C
ATOM   2183  C   GLU Z  37      79.766  87.761  -8.166  1.00  0.00           C
ATOM   2184  O   GLU Z  37      80.685  87.806  -7.355  1.00  0.00           O
ATOM   2185  HA  GLU Z  37      80.641  86.311  -9.318  1.00  0.00           H
ATOM   2186  CB  GLU Z  37      80.341  87.939 -10.597  1.00  0.00           C
ATOM   2187  1HB GLU Z  37      79.566  88.525 -10.832  1.00  0.00           H
ATOM   2188  2HB GLU Z  37      81.111  88.506 -10.304  1.00  0.00           H
ATOM   2189  CG  GLU Z  37      80.752  87.137 -11.829  1.00  0.00           C
ATOM   2190  1HG GLU Z  37      81.263  86.334 -11.523  1.00  0.00           H
ATOM   2191  2HG GLU Z  37      79.921  86.843 -12.302  1.00  0.00           H
ATOM   2192  CD  GLU Z  37      81.615  87.887 -12.824  1.00  0.00           C
ATOM   2193  OE1 GLU Z  37      81.677  89.138 -12.665  1.00  0.00           O
ATOM   2194  OE2 GLU Z  37      82.245  87.198 -13.657  1.00  0.00           O
ATOM   2195  HN  GLU Z  37      78.273  86.539 -10.616  1.00  0.00           H
ATOM   2196  N   ASP Z  38      78.637  88.465  -7.984  1.00  0.00           N
ATOM   2197  CA  ASP Z  38      78.297  89.345  -6.913  1.00  0.00           C
ATOM   2198  C   ASP Z  38      78.123  88.536  -5.666  1.00  0.00           C
ATOM   2199  O   ASP Z  38      78.682  88.804  -4.607  1.00  0.00           O
ATOM   2200  HA  ASP Z  38      79.072  89.969  -6.818  1.00  0.00           H
ATOM   2201  CB  ASP Z  38      77.039  90.154  -7.222  1.00  0.00           C
ATOM   2202  1HB ASP Z  38      76.297  89.533  -7.477  1.00  0.00           H
ATOM   2203  2HB ASP Z  38      76.772  90.677  -6.412  1.00  0.00           H
ATOM   2204  CG  ASP Z  38      77.323  91.114  -8.380  1.00  0.00           C
ATOM   2205  OD1 ASP Z  38      76.335  91.600  -8.996  1.00  0.00           O
ATOM   2206  OD2 ASP Z  38      78.504  91.490  -8.591  1.00  0.00           O
ATOM   2207  HN  ASP Z  38      77.941  88.358  -8.695  1.00  0.00           H
ATOM   2208  N   HIS Z  39      77.331  87.447  -5.718  1.00  0.00           N
ATOM   2209  CA  HIS Z  39      76.957  86.597  -4.631  1.00  0.00           C
ATOM   2210  C   HIS Z  39      78.155  85.859  -4.143  1.00  0.00           C
ATOM   2211  O   HIS Z  39      78.323  85.879  -2.922  1.00  0.00           O
ATOM   2212  HA  HIS Z  39      76.596  87.152  -3.883  1.00  0.00           H
ATOM   2213  CB  HIS Z  39      75.967  85.593  -5.234  1.00  0.00           C
ATOM   2214  1HB HIS Z  39      75.458  86.050  -5.964  1.00  0.00           H
ATOM   2215  2HB HIS Z  39      76.484  84.828  -5.618  1.00  0.00           H
ATOM   2216  CG  HIS Z  39      74.964  85.024  -4.271  1.00  0.00           C
ATOM   2217  ND1 HIS Z  39      74.073  84.042  -4.694  1.00  0.00           N
ATOM   2218  HD1 HIS Z  39      74.112  83.493  -5.529  1.00  0.00           H
ATOM   2219  CD2 HIS Z  39      74.543  85.595  -3.117  1.00  0.00           C
ATOM   2220  HD2 HIS Z  39      74.976  86.348  -2.623  1.00  0.00           H
ATOM   2221  CE1 HIS Z  39      73.161  84.002  -3.735  1.00  0.00           C
ATOM   2222  HE1 HIS Z  39      72.389  83.366  -3.728  1.00  0.00           H
ATOM   2223  NE2 HIS Z  39      73.391  84.920  -2.763  1.00  0.00           N
ATOM   2224  HN  HIS Z  39      76.964  87.207  -6.617  1.00  0.00           H
ATOM   2225  N   VAL Z  40      79.005  85.190  -4.935  1.00  0.00           N
ATOM   2226  CA  VAL Z  40      80.153  84.532  -4.417  1.00  0.00           C
ATOM   2227  C   VAL Z  40      81.204  85.366  -3.763  1.00  0.00           C
ATOM   2228  O   VAL Z  40      81.831  84.913  -2.808  1.00  0.00           O
ATOM   2229  HA  VAL Z  40      79.660  84.068  -3.682  1.00  0.00           H
ATOM   2230  HB  VAL Z  40      81.473  82.986  -4.887  1.00  0.00           H
ATOM   2231  CB  VAL Z  40      80.783  83.543  -5.348  1.00  0.00           C
ATOM   2232  CG1 VAL Z  40      79.752  82.531  -5.861  1.00  0.00           C
ATOM   2233 1HG1 VAL Z  40      80.199  81.883  -6.478  1.00  0.00           H
ATOM   2234 2HG1 VAL Z  40      79.358  82.035  -5.087  1.00  0.00           H
ATOM   2235 3HG1 VAL Z  40      79.027  83.013  -6.351  1.00  0.00           H
ATOM   2236  CG2 VAL Z  40      81.397  84.412  -6.464  1.00  0.00           C
ATOM   2237 1HG2 VAL Z  40      81.844  83.824  -7.137  1.00  0.00           H
ATOM   2238 2HG2 VAL Z  40      80.675  84.940  -6.911  1.00  0.00           H
ATOM   2239 3HG2 VAL Z  40      82.070  85.037  -6.068  1.00  0.00           H
ATOM   2240  HN  VAL Z  40      78.826  85.154  -5.918  1.00  0.00           H
ATOM   2241  N   LYS Z  41      81.367  86.663  -4.094  1.00  0.00           N
ATOM   2242  CA  LYS Z  41      82.207  87.607  -3.440  1.00  0.00           C
ATOM   2243  C   LYS Z  41      81.805  87.880  -2.033  1.00  0.00           C
ATOM   2244  O   LYS Z  41      82.634  87.907  -1.122  1.00  0.00           O
ATOM   2245  HA  LYS Z  41      83.048  87.067  -3.473  1.00  0.00           H
ATOM   2246  CB  LYS Z  41      82.371  88.971  -4.152  1.00  0.00           C
ATOM   2247  1HB LYS Z  41      81.477  89.300  -4.457  1.00  0.00           H
ATOM   2248  2HB LYS Z  41      82.772  89.634  -3.519  1.00  0.00           H
ATOM   2249  CG  LYS Z  41      83.293  88.808  -5.369  1.00  0.00           C
ATOM   2250  1HG LYS Z  41      84.180  88.458  -5.067  1.00  0.00           H
ATOM   2251  2HG LYS Z  41      82.881  88.163  -6.012  1.00  0.00           H
ATOM   2252  CD  LYS Z  41      83.497  90.152  -6.070  1.00  0.00           C
ATOM   2253  1HD LYS Z  41      82.596  90.547  -6.249  1.00  0.00           H
ATOM   2254  2HD LYS Z  41      84.006  90.750  -5.452  1.00  0.00           H
ATOM   2255  CE  LYS Z  41      84.259  90.079  -7.398  1.00  0.00           C
ATOM   2256  1HE LYS Z  41      84.373  90.995  -7.781  1.00  0.00           H
ATOM   2257  2HE LYS Z  41      85.158  89.663  -7.257  1.00  0.00           H
ATOM   2258  NZ  LYS Z  41      83.499  89.252  -8.363  1.00  0.00           N
ATOM   2259  1HZ LYS Z  41      83.999  89.206  -9.228  1.00  0.00           H
ATOM   2260  2HZ LYS Z  41      83.386  88.329  -7.994  1.00  0.00           H
ATOM   2261  3HZ LYS Z  41      82.600  89.662  -8.518  1.00  0.00           H
ATOM   2262  HN  LYS Z  41      80.844  86.995  -4.879  1.00  0.00           H
ATOM   2263  N   LEU Z  42      80.495  87.935  -1.716  1.00  0.00           N
ATOM   2264  CA  LEU Z  42      79.903  88.178  -0.439  1.00  0.00           C
ATOM   2265  C   LEU Z  42      80.249  86.994   0.402  1.00  0.00           C
ATOM   2266  O   LEU Z  42      80.607  87.154   1.571  1.00  0.00           O
ATOM   2267  HA  LEU Z  42      80.299  89.010  -0.051  1.00  0.00           H
ATOM   2268  CB  LEU Z  42      78.383  88.379  -0.574  1.00  0.00           C
ATOM   2269  1HB LEU Z  42      78.005  87.618  -1.100  1.00  0.00           H
ATOM   2270  2HB LEU Z  42      77.980  88.386   0.340  1.00  0.00           H
ATOM   2271  HG  LEU Z  42      78.572  89.771  -2.123  1.00  0.00           H
ATOM   2272  CG  LEU Z  42      78.027  89.704  -1.286  1.00  0.00           C
ATOM   2273  CD1 LEU Z  42      76.538  89.684  -1.659  1.00  0.00           C
ATOM   2274 1HD1 LEU Z  42      76.298  90.537  -2.121  1.00  0.00           H
ATOM   2275 2HD1 LEU Z  42      76.358  88.913  -2.269  1.00  0.00           H
ATOM   2276 3HD1 LEU Z  42      75.988  89.588  -0.829  1.00  0.00           H
ATOM   2277  CD2 LEU Z  42      78.438  90.960  -0.516  1.00  0.00           C
ATOM   2278 1HD2 LEU Z  42      78.176  91.772  -1.038  1.00  0.00           H
ATOM   2279 2HD2 LEU Z  42      77.979  90.972   0.372  1.00  0.00           H
ATOM   2280 3HD2 LEU Z  42      79.429  90.957  -0.379  1.00  0.00           H
ATOM   2281  HN  LEU Z  42      79.857  87.788  -2.472  1.00  0.00           H
ATOM   2282  N   VAL Z  43      80.278  85.769  -0.148  1.00  0.00           N
ATOM   2283  CA  VAL Z  43      80.644  84.534   0.464  1.00  0.00           C
ATOM   2284  C   VAL Z  43      82.064  84.585   0.906  1.00  0.00           C
ATOM   2285  O   VAL Z  43      82.461  84.244   2.020  1.00  0.00           O
ATOM   2286  HA  VAL Z  43      80.028  84.480   1.249  1.00  0.00           H
ATOM   2287  HB  VAL Z  43      80.805  83.482  -1.268  1.00  0.00           H
ATOM   2288  CB  VAL Z  43      80.384  83.317  -0.376  1.00  0.00           C
ATOM   2289  CG1 VAL Z  43      81.010  82.061   0.266  1.00  0.00           C
ATOM   2290 1HG1 VAL Z  43      80.825  81.265  -0.310  1.00  0.00           H
ATOM   2291 2HG1 VAL Z  43      81.998  82.188   0.351  1.00  0.00           H
ATOM   2292 3HG1 VAL Z  43      80.613  81.918   1.172  1.00  0.00           H
ATOM   2293  CG2 VAL Z  43      78.863  83.109  -0.517  1.00  0.00           C
ATOM   2294 1HG2 VAL Z  43      78.689  82.298  -1.076  1.00  0.00           H
ATOM   2295 2HG2 VAL Z  43      78.459  82.982   0.388  1.00  0.00           H
ATOM   2296 3HG2 VAL Z  43      78.457  83.911  -0.955  1.00  0.00           H
ATOM   2297  HN  VAL Z  43      80.007  85.717  -1.109  1.00  0.00           H
ATOM   2298  N   ASN Z  44      83.016  85.086   0.103  1.00  0.00           N
ATOM   2299  CA  ASN Z  44      84.386  85.307   0.494  1.00  0.00           C
ATOM   2300  C   ASN Z  44      84.485  86.108   1.747  1.00  0.00           C
ATOM   2301  O   ASN Z  44      85.283  85.794   2.621  1.00  0.00           O
ATOM   2302  HA  ASN Z  44      84.636  84.344   0.592  1.00  0.00           H
ATOM   2303  CB  ASN Z  44      85.319  86.027  -0.501  1.00  0.00           C
ATOM   2304  1HB ASN Z  44      84.980  86.949  -0.689  1.00  0.00           H
ATOM   2305  2HB ASN Z  44      86.245  86.081  -0.130  1.00  0.00           H
ATOM   2306  CG  ASN Z  44      85.330  85.216  -1.784  1.00  0.00           C
ATOM   2307  OD1 ASN Z  44      85.227  83.986  -1.803  1.00  0.00           O
ATOM   2308  ND2 ASN Z  44      85.553  85.976  -2.880  1.00  0.00           N
ATOM   2309 1HD2 ASN Z  44      85.689  86.962  -2.785  1.00  0.00           H
ATOM   2310 2HD2 ASN Z  44      85.583  85.552  -3.785  1.00  0.00           H
ATOM   2311  HN  ASN Z  44      82.756  85.324  -0.833  1.00  0.00           H
ATOM   2312  N   GLU Z  45      83.707  87.181   1.946  1.00  0.00           N
ATOM   2313  CA  GLU Z  45      83.686  88.021   3.099  1.00  0.00           C
ATOM   2314  C   GLU Z  45      83.253  87.313   4.324  1.00  0.00           C
ATOM   2315  O   GLU Z  45      83.811  87.421   5.404  1.00  0.00           O
ATOM   2316  HA  GLU Z  45      84.640  88.244   3.299  1.00  0.00           H
ATOM   2317  CB  GLU Z  45      82.859  89.280   2.766  1.00  0.00           C
ATOM   2318  1HB GLU Z  45      81.984  89.017   2.358  1.00  0.00           H
ATOM   2319  2HB GLU Z  45      82.693  89.810   3.598  1.00  0.00           H
ATOM   2320  CG  GLU Z  45      83.662  90.120   1.771  1.00  0.00           C
ATOM   2321  1HG GLU Z  45      84.630  90.088   2.021  1.00  0.00           H
ATOM   2322  2HG GLU Z  45      83.542  89.743   0.852  1.00  0.00           H
ATOM   2323  CD  GLU Z  45      83.195  91.571   1.777  1.00  0.00           C
ATOM   2324  OE1 GLU Z  45      82.025  91.866   2.132  1.00  0.00           O
ATOM   2325  OE2 GLU Z  45      84.038  92.416   1.381  1.00  0.00           O
ATOM   2326  HN  GLU Z  45      83.073  87.418   1.209  1.00  0.00           H
ATOM   2327  N   VAL Z  46      82.211  86.454   4.220  1.00  0.00           N
ATOM   2328  CA  VAL Z  46      81.738  85.604   5.257  1.00  0.00           C
ATOM   2329  C   VAL Z  46      82.765  84.626   5.707  1.00  0.00           C
ATOM   2330  O   VAL Z  46      82.992  84.345   6.880  1.00  0.00           O
ATOM   2331  HA  VAL Z  46      81.566  86.217   6.028  1.00  0.00           H
ATOM   2332  HB  VAL Z  46      80.625  84.433   4.006  1.00  0.00           H
ATOM   2333  CB  VAL Z  46      80.457  84.943   4.850  1.00  0.00           C
ATOM   2334  CG1 VAL Z  46      80.003  84.003   5.967  1.00  0.00           C
ATOM   2335 1HG1 VAL Z  46      79.148  83.558   5.702  1.00  0.00           H
ATOM   2336 2HG1 VAL Z  46      80.706  83.309   6.125  1.00  0.00           H
ATOM   2337 3HG1 VAL Z  46      79.860  84.528   6.807  1.00  0.00           H
ATOM   2338  CG2 VAL Z  46      79.370  86.013   4.639  1.00  0.00           C
ATOM   2339 1HG2 VAL Z  46      78.515  85.570   4.367  1.00  0.00           H
ATOM   2340 2HG2 VAL Z  46      79.228  86.516   5.491  1.00  0.00           H
ATOM   2341 3HG2 VAL Z  46      79.660  86.646   3.921  1.00  0.00           H
ATOM   2342  HN  VAL Z  46      81.736  86.414   3.341  1.00  0.00           H
ATOM   2343  N   THR Z  47      83.535  84.006   4.794  1.00  0.00           N
ATOM   2344  CA  THR Z  47      84.663  83.187   5.103  1.00  0.00           C
ATOM   2345  C   THR Z  47      85.844  83.939   5.638  1.00  0.00           C
ATOM   2346  O   THR Z  47      86.491  83.436   6.564  1.00  0.00           O
ATOM   2347  HA  THR Z  47      84.279  82.613   5.826  1.00  0.00           H
ATOM   2348  HB  THR Z  47      85.660  83.004   3.389  1.00  0.00           H
ATOM   2349  CB  THR Z  47      85.114  82.366   3.931  1.00  0.00           C
ATOM   2350  OG1 THR Z  47      84.015  81.921   3.143  1.00  0.00           O
ATOM   2351  HG1 THR Z  47      84.353  81.378   2.374  1.00  0.00           H
ATOM   2352  CG2 THR Z  47      85.901  81.097   4.303  1.00  0.00           C
ATOM   2353 1HG2 THR Z  47      86.162  80.611   3.470  1.00  0.00           H
ATOM   2354 2HG2 THR Z  47      86.723  81.352   4.811  1.00  0.00           H
ATOM   2355 3HG2 THR Z  47      85.329  80.504   4.870  1.00  0.00           H
ATOM   2356  HN  THR Z  47      83.301  84.128   3.829  1.00  0.00           H
ATOM   2357  N   GLU Z  48      86.157  85.134   5.129  1.00  0.00           N
ATOM   2358  CA  GLU Z  48      87.288  85.906   5.564  1.00  0.00           C
ATOM   2359  C   GLU Z  48      87.186  86.438   6.959  1.00  0.00           C
ATOM   2360  O   GLU Z  48      88.074  86.244   7.792  1.00  0.00           O
ATOM   2361  HA  GLU Z  48      88.008  85.216   5.503  1.00  0.00           H
ATOM   2362  CB  GLU Z  48      87.462  87.158   4.693  1.00  0.00           C
ATOM   2363  1HB GLU Z  48      87.592  86.843   3.753  1.00  0.00           H
ATOM   2364  2HB GLU Z  48      86.608  87.676   4.756  1.00  0.00           H
ATOM   2365  CG  GLU Z  48      88.603  88.138   4.997  1.00  0.00           C
ATOM   2366  1HG GLU Z  48      88.473  88.515   5.914  1.00  0.00           H
ATOM   2367  2HG GLU Z  48      89.473  87.646   4.959  1.00  0.00           H
ATOM   2368  CD  GLU Z  48      88.657  89.290   4.007  1.00  0.00           C
ATOM   2369  OE1 GLU Z  48      87.619  89.717   3.421  1.00  0.00           O
ATOM   2370  OE2 GLU Z  48      89.808  89.715   3.735  1.00  0.00           O
ATOM   2371  HN  GLU Z  48      85.575  85.510   4.407  1.00  0.00           H
ATOM   2372  N   PHE Z  49      85.996  86.953   7.283  1.00  0.00           N
ATOM   2373  CA  PHE Z  49      85.535  87.306   8.599  1.00  0.00           C
ATOM   2374  C   PHE Z  49      85.571  86.164   9.569  1.00  0.00           C
ATOM   2375  O   PHE Z  49      86.109  86.342  10.658  1.00  0.00           O
ATOM   2376  HA  PHE Z  49      86.211  87.989   8.877  1.00  0.00           H
ATOM   2377  CB  PHE Z  49      84.106  87.858   8.561  1.00  0.00           C
ATOM   2378  1HB PHE Z  49      84.036  88.516   7.811  1.00  0.00           H
ATOM   2379  2HB PHE Z  49      83.474  87.100   8.400  1.00  0.00           H
ATOM   2380  CG  PHE Z  49      83.655  88.550   9.795  1.00  0.00           C
ATOM   2381  HD1 PHE Z  49      84.169  90.388   9.013  1.00  0.00           H
ATOM   2382  CD1 PHE Z  49      83.837  89.920   9.833  1.00  0.00           C
ATOM   2383  HD2 PHE Z  49      83.160  86.994  11.039  1.00  0.00           H
ATOM   2384  CD2 PHE Z  49      83.162  87.991  10.949  1.00  0.00           C
ATOM   2385  CE1 PHE Z  49      83.577  90.660  10.966  1.00  0.00           C
ATOM   2386  HE1 PHE Z  49      83.886  91.609  11.022  1.00  0.00           H
ATOM   2387  CE2 PHE Z  49      82.671  88.750  11.981  1.00  0.00           C
ATOM   2388  HE2 PHE Z  49      82.146  88.314  12.712  1.00  0.00           H
ATOM   2389  CZ  PHE Z  49      82.894  90.100  12.020  1.00  0.00           C
ATOM   2390  HZ  PHE Z  49      82.572  90.658  12.785  1.00  0.00           H
ATOM   2391  HN  PHE Z  49      85.358  87.111   6.529  1.00  0.00           H
ATOM   2392  N   ALA Z  50      85.099  84.971   9.178  1.00  0.00           N
ATOM   2393  CA  ALA Z  50      85.156  83.788   9.979  1.00  0.00           C
ATOM   2394  C   ALA Z  50      86.544  83.409  10.364  1.00  0.00           C
ATOM   2395  O   ALA Z  50      86.932  83.248  11.517  1.00  0.00           O
ATOM   2396  HA  ALA Z  50      84.670  84.122  10.786  1.00  0.00           H
ATOM   2397  CB  ALA Z  50      84.434  82.564   9.378  1.00  0.00           C
ATOM   2398  1HB ALA Z  50      84.524  81.786  10.000  1.00  0.00           H
ATOM   2399  2HB ALA Z  50      83.466  82.778   9.248  1.00  0.00           H
ATOM   2400  3HB ALA Z  50      84.846  82.335   8.496  1.00  0.00           H
ATOM   2401  HN  ALA Z  50      84.683  84.905   8.272  1.00  0.00           H
ATOM   2402  N   LYS Z  51      87.436  83.488   9.365  1.00  0.00           N
ATOM   2403  CA  LYS Z  51      88.846  83.287   9.530  1.00  0.00           C
ATOM   2404  C   LYS Z  51      89.495  84.204  10.503  1.00  0.00           C
ATOM   2405  O   LYS Z  51      90.403  83.749  11.189  1.00  0.00           O
ATOM   2406  HA  LYS Z  51      88.916  82.404   9.993  1.00  0.00           H
ATOM   2407  CB  LYS Z  51      89.518  83.254   8.151  1.00  0.00           C
ATOM   2408  1HB LYS Z  51      88.986  82.659   7.549  1.00  0.00           H
ATOM   2409  2HB LYS Z  51      89.529  84.182   7.778  1.00  0.00           H
ATOM   2410  CG  LYS Z  51      90.957  82.732   8.208  1.00  0.00           C
ATOM   2411  1HG LYS Z  51      91.537  83.477   8.536  1.00  0.00           H
ATOM   2412  2HG LYS Z  51      90.979  81.978   8.866  1.00  0.00           H
ATOM   2413  CD  LYS Z  51      91.558  82.219   6.894  1.00  0.00           C
ATOM   2414  1HD LYS Z  51      90.858  81.676   6.429  1.00  0.00           H
ATOM   2415  2HD LYS Z  51      91.790  83.015   6.333  1.00  0.00           H
ATOM   2416  CE  LYS Z  51      92.807  81.358   6.994  1.00  0.00           C
ATOM   2417  1HE LYS Z  51      93.523  81.861   7.475  1.00  0.00           H
ATOM   2418  2HE LYS Z  51      92.594  80.518   7.494  1.00  0.00           H
ATOM   2419  NZ  LYS Z  51      93.318  80.985   5.658  1.00  0.00           N
ATOM   2420  1HZ LYS Z  51      94.137  80.420   5.760  1.00  0.00           H
ATOM   2421  2HZ LYS Z  51      92.617  80.470   5.164  1.00  0.00           H
ATOM   2422  3HZ LYS Z  51      93.546  81.813   5.145  1.00  0.00           H
ATOM   2423  HN  LYS Z  51      87.096  83.701   8.449  1.00  0.00           H
ATOM   2424  N   THR Z  52      89.088  85.486  10.541  1.00  0.00           N
ATOM   2425  CA  THR Z  52      89.728  86.531  11.293  1.00  0.00           C
ATOM   2426  C   THR Z  52      89.325  86.344  12.714  1.00  0.00           C
ATOM   2427  O   THR Z  52      90.064  86.671  13.643  1.00  0.00           O
ATOM   2428  HA  THR Z  52      90.709  86.435  11.117  1.00  0.00           H
ATOM   2429  HB  THR Z  52      88.305  88.012  11.016  1.00  0.00           H
ATOM   2430  CB  THR Z  52      89.292  87.908  10.890  1.00  0.00           C
ATOM   2431  OG1 THR Z  52      89.555  88.066   9.509  1.00  0.00           O
ATOM   2432  HG1 THR Z  52      89.271  88.979   9.218  1.00  0.00           H
ATOM   2433  CG2 THR Z  52      90.062  88.974  11.682  1.00  0.00           C
ATOM   2434 1HG2 THR Z  52      89.758  89.884  11.401  1.00  0.00           H
ATOM   2435 2HG2 THR Z  52      89.889  88.853  12.660  1.00  0.00           H
ATOM   2436 3HG2 THR Z  52      91.041  88.879  11.503  1.00  0.00           H
ATOM   2437  HN  THR Z  52      88.278  85.730  10.006  1.00  0.00           H
ATOM   2438  N   CYS Z  53      88.144  85.748  12.957  1.00  0.00           N
ATOM   2439  CA  CYS Z  53      87.611  85.521  14.268  1.00  0.00           C
ATOM   2440  C   CYS Z  53      88.348  84.537  15.128  1.00  0.00           C
ATOM   2441  O   CYS Z  53      88.566  84.677  16.327  1.00  0.00           O
ATOM   2442  HA  CYS Z  53      87.723  86.426  14.677  1.00  0.00           H
ATOM   2443  CB  CYS Z  53      86.180  84.972  14.130  1.00  0.00           C
ATOM   2444  1HB CYS Z  53      86.262  84.183  13.522  1.00  0.00           H
ATOM   2445  2HB CYS Z  53      85.931  84.663  15.048  1.00  0.00           H
ATOM   2446  SG  CYS Z  53      85.024  86.219  13.487  1.00  0.00           S
ATOM   2447  HN  CYS Z  53      87.603  85.445  12.173  1.00  0.00           H
ATOM   2448  N   VAL Z  54      88.857  83.480  14.448  1.00  0.00           N
ATOM   2449  CA  VAL Z  54      89.914  82.652  14.927  1.00  0.00           C
ATOM   2450  C   VAL Z  54      91.275  83.251  15.055  1.00  0.00           C
ATOM   2451  O   VAL Z  54      91.973  83.008  16.038  1.00  0.00           O
ATOM   2452  HA  VAL Z  54      89.506  82.495  15.826  1.00  0.00           H
ATOM   2453  HB  VAL Z  54      90.683  81.772  13.309  1.00  0.00           H
ATOM   2454  CB  VAL Z  54      90.154  81.434  14.088  1.00  0.00           C
ATOM   2455  CG1 VAL Z  54      90.930  80.349  14.859  1.00  0.00           C
ATOM   2456 1HG1 VAL Z  54      91.070  79.555  14.267  1.00  0.00           H
ATOM   2457 2HG1 VAL Z  54      91.817  80.713  15.144  1.00  0.00           H
ATOM   2458 3HG1 VAL Z  54      90.407  80.075  15.667  1.00  0.00           H
ATOM   2459  CG2 VAL Z  54      88.833  80.803  13.631  1.00  0.00           C
ATOM   2460 1HG2 VAL Z  54      89.026  79.995  13.075  1.00  0.00           H
ATOM   2461 2HG2 VAL Z  54      88.296  80.537  14.432  1.00  0.00           H
ATOM   2462 3HG2 VAL Z  54      88.317  81.466  13.090  1.00  0.00           H
ATOM   2463  HN  VAL Z  54      88.465  83.267  13.553  1.00  0.00           H
ATOM   2464  N   ALA Z  55      91.739  84.081  14.098  1.00  0.00           N
ATOM   2465  CA  ALA Z  55      93.070  84.609  14.146  1.00  0.00           C
ATOM   2466  C   ALA Z  55      93.330  85.688  15.147  1.00  0.00           C
ATOM   2467  O   ALA Z  55      94.369  85.771  15.788  1.00  0.00           O
ATOM   2468  HA  ALA Z  55      93.661  83.860  14.444  1.00  0.00           H
ATOM   2469  CB  ALA Z  55      93.243  85.197  12.741  1.00  0.00           C
ATOM   2470  1HB ALA Z  55      94.154  85.600  12.659  1.00  0.00           H
ATOM   2471  2HB ALA Z  55      93.137  84.471  12.061  1.00  0.00           H
ATOM   2472  3HB ALA Z  55      92.551  85.902  12.587  1.00  0.00           H
ATOM   2473  HN  ALA Z  55      91.140  84.335  13.339  1.00  0.00           H
ATOM   2474  N   ASP Z  56      92.391  86.641  15.267  1.00  0.00           N
ATOM   2475  CA  ASP Z  56      92.472  87.719  16.208  1.00  0.00           C
ATOM   2476  C   ASP Z  56      92.368  87.251  17.622  1.00  0.00           C
ATOM   2477  O   ASP Z  56      91.496  86.456  17.967  1.00  0.00           O
ATOM   2478  HA  ASP Z  56      93.392  88.089  16.077  1.00  0.00           H
ATOM   2479  CB  ASP Z  56      91.374  88.748  15.917  1.00  0.00           C
ATOM   2480  1HB ASP Z  56      91.235  88.823  14.929  1.00  0.00           H
ATOM   2481  2HB ASP Z  56      90.521  88.463  16.353  1.00  0.00           H
ATOM   2482  CG  ASP Z  56      91.806  90.102  16.476  1.00  0.00           C
ATOM   2483  OD1 ASP Z  56      91.474  90.443  17.642  1.00  0.00           O
ATOM   2484  OD2 ASP Z  56      92.598  90.775  15.782  1.00  0.00           O
ATOM   2485  HN  ASP Z  56      91.592  86.596  14.667  1.00  0.00           H
ATOM   2486  N   GLU Z  57      93.208  87.847  18.478  1.00  0.00           N
ATOM   2487  CA  GLU Z  57      93.385  87.559  19.861  1.00  0.00           C
ATOM   2488  C   GLU Z  57      92.064  87.857  20.516  1.00  0.00           C
ATOM   2489  O   GLU Z  57      91.561  87.115  21.362  1.00  0.00           O
ATOM   2490  HA  GLU Z  57      93.654  86.596  19.856  1.00  0.00           H
ATOM   2491  CB  GLU Z  57      94.505  88.323  20.597  1.00  0.00           C
ATOM   2492  1HB GLU Z  57      95.361  88.155  20.108  1.00  0.00           H
ATOM   2493  2HB GLU Z  57      94.286  89.298  20.559  1.00  0.00           H
ATOM   2494  CG  GLU Z  57      94.731  87.955  22.070  1.00  0.00           C
ATOM   2495  1HG GLU Z  57      93.855  87.953  22.551  1.00  0.00           H
ATOM   2496  2HG GLU Z  57      95.144  87.046  22.126  1.00  0.00           H
ATOM   2497  CD  GLU Z  57      95.652  88.949  22.743  1.00  0.00           C
ATOM   2498  OE1 GLU Z  57      96.912  88.876  22.646  1.00  0.00           O
ATOM   2499  OE2 GLU Z  57      95.102  89.777  23.515  1.00  0.00           O
ATOM   2500  HN  GLU Z  57      93.776  88.579  18.103  1.00  0.00           H
ATOM   2501  N   SER Z  58      91.377  88.904  20.046  1.00  0.00           N
ATOM   2502  CA  SER Z  58      90.247  89.482  20.719  1.00  0.00           C
ATOM   2503  C   SER Z  58      89.037  88.919  20.071  1.00  0.00           C
ATOM   2504  O   SER Z  58      88.224  88.205  20.666  1.00  0.00           O
ATOM   2505  HA  SER Z  58      90.330  89.200  21.674  1.00  0.00           H
ATOM   2506  CB  SER Z  58      90.210  91.022  20.685  1.00  0.00           C
ATOM   2507  1HB SER Z  58      91.030  91.385  21.129  1.00  0.00           H
ATOM   2508  2HB SER Z  58      90.178  91.334  19.735  1.00  0.00           H
ATOM   2509  OG  SER Z  58      89.120  91.660  21.328  1.00  0.00           O
ATOM   2510  1HG SER Z  58      89.212  92.651  21.235  1.00  0.00           H
ATOM   2511  HN  SER Z  58      91.666  89.307  19.178  1.00  0.00           H
ATOM   2512  N   ALA Z  59      88.890  89.108  18.759  1.00  0.00           N
ATOM   2513  CA  ALA Z  59      87.841  88.742  17.861  1.00  0.00           C
ATOM   2514  C   ALA Z  59      86.522  89.426  18.062  1.00  0.00           C
ATOM   2515  O   ALA Z  59      85.500  88.780  18.306  1.00  0.00           O
ATOM   2516  HA  ALA Z  59      88.269  89.189  17.076  1.00  0.00           H
ATOM   2517  CB  ALA Z  59      87.678  87.239  17.553  1.00  0.00           C
ATOM   2518  1HB ALA Z  59      86.917  87.109  16.917  1.00  0.00           H
ATOM   2519  2HB ALA Z  59      88.520  86.890  17.142  1.00  0.00           H
ATOM   2520  3HB ALA Z  59      87.492  86.744  18.401  1.00  0.00           H
ATOM   2521  HN  ALA Z  59      89.650  89.592  18.327  1.00  0.00           H
ATOM   2522  N   GLU Z  60      86.604  90.766  18.021  1.00  0.00           N
ATOM   2523  CA  GLU Z  60      85.565  91.592  18.572  1.00  0.00           C
ATOM   2524  C   GLU Z  60      84.186  91.540  18.040  1.00  0.00           C
ATOM   2525  O   GLU Z  60      83.274  91.539  18.878  1.00  0.00           O
ATOM   2526  HA  GLU Z  60      85.446  91.110  19.440  1.00  0.00           H
ATOM   2527  CB  GLU Z  60      86.047  93.052  18.610  1.00  0.00           C
ATOM   2528  1HB GLU Z  60      86.994  93.070  18.933  1.00  0.00           H
ATOM   2529  2HB GLU Z  60      86.004  93.430  17.686  1.00  0.00           H
ATOM   2530  CG  GLU Z  60      85.207  93.932  19.531  1.00  0.00           C
ATOM   2531  1HG GLU Z  60      84.247  93.695  19.381  1.00  0.00           H
ATOM   2532  2HG GLU Z  60      85.462  93.712  20.473  1.00  0.00           H
ATOM   2533  CD  GLU Z  60      85.340  95.440  19.358  1.00  0.00           C
ATOM   2534  OE1 GLU Z  60      86.083  95.860  18.436  1.00  0.00           O
ATOM   2535  OE2 GLU Z  60      84.661  96.188  20.110  1.00  0.00           O
ATOM   2536  HN  GLU Z  60      87.403  91.195  17.600  1.00  0.00           H
ATOM   2537  N   ASN Z  61      83.978  91.399  16.731  1.00  0.00           N
ATOM   2538  CA  ASN Z  61      82.669  91.527  16.167  1.00  0.00           C
ATOM   2539  C   ASN Z  61      82.197  90.165  15.788  1.00  0.00           C
ATOM   2540  O   ASN Z  61      81.378  90.058  14.877  1.00  0.00           O
ATOM   2541  HA  ASN Z  61      82.003  91.873  16.828  1.00  0.00           H
ATOM   2542  CB  ASN Z  61      82.833  92.496  14.989  1.00  0.00           C
ATOM   2543  1HB ASN Z  61      83.528  92.141  14.364  1.00  0.00           H
ATOM   2544  2HB ASN Z  61      81.961  92.579  14.506  1.00  0.00           H
ATOM   2545  CG  ASN Z  61      83.265  93.880  15.488  1.00  0.00           C
ATOM   2546  OD1 ASN Z  61      82.575  94.736  16.019  1.00  0.00           O
ATOM   2547  ND2 ASN Z  61      84.516  94.255  15.127  1.00  0.00           N
ATOM   2548 1HD2 ASN Z  61      85.082  93.642  14.575  1.00  0.00           H
ATOM   2549 2HD2 ASN Z  61      84.874  95.143  15.412  1.00  0.00           H
ATOM   2550  HN  ASN Z  61      84.752  91.201  16.131  1.00  0.00           H
ATOM   2551  N   CYS Z  62      82.684  89.089  16.428  1.00  0.00           N
ATOM   2552  CA  CYS Z  62      82.432  87.727  16.150  1.00  0.00           C
ATOM   2553  C   CYS Z  62      81.359  87.076  16.953  1.00  0.00           C
ATOM   2554  O   CYS Z  62      81.147  85.876  16.904  1.00  0.00           O
ATOM   2555  HA  CYS Z  62      82.078  87.907  15.231  1.00  0.00           H
ATOM   2556  CB  CYS Z  62      83.670  86.805  16.150  1.00  0.00           C
ATOM   2557  1HB CYS Z  62      83.981  86.746  17.098  1.00  0.00           H
ATOM   2558  2HB CYS Z  62      83.356  85.906  15.846  1.00  0.00           H
ATOM   2559  SG  CYS Z  62      84.913  87.523  15.046  1.00  0.00           S
ATOM   2560  HN  CYS Z  62      83.299  89.275  17.195  1.00  0.00           H
ATOM   2561  N   ASP Z  63      80.629  87.934  17.695  1.00  0.00           N
ATOM   2562  CA  ASP Z  63      79.607  87.644  18.645  1.00  0.00           C
ATOM   2563  C   ASP Z  63      78.228  87.853  18.151  1.00  0.00           C
ATOM   2564  O   ASP Z  63      77.247  87.681  18.881  1.00  0.00           O
ATOM   2565  HA  ASP Z  63      79.597  86.650  18.752  1.00  0.00           H
ATOM   2566  CB  ASP Z  63      79.976  88.365  19.960  1.00  0.00           C
ATOM   2567  1HB ASP Z  63      79.273  88.173  20.645  1.00  0.00           H
ATOM   2568  2HB ASP Z  63      80.859  88.023  20.282  1.00  0.00           H
ATOM   2569  CG  ASP Z  63      80.079  89.873  19.787  1.00  0.00           C
ATOM   2570  OD1 ASP Z  63      80.472  90.353  18.693  1.00  0.00           O
ATOM   2571  OD2 ASP Z  63      79.769  90.692  20.709  1.00  0.00           O
ATOM   2572  HN  ASP Z  63      80.832  88.904  17.560  1.00  0.00           H
ATOM   2573  N   LYS Z  64      78.061  88.122  16.848  1.00  0.00           N
ATOM   2574  CA  LYS Z  64      76.883  88.087  16.037  1.00  0.00           C
ATOM   2575  C   LYS Z  64      76.751  86.703  15.528  1.00  0.00           C
ATOM   2576  O   LYS Z  64      77.740  85.979  15.326  1.00  0.00           O
ATOM   2577  HA  LYS Z  64      76.105  88.285  16.633  1.00  0.00           H
ATOM   2578  CB  LYS Z  64      76.847  89.177  14.957  1.00  0.00           C
ATOM   2579  1HB LYS Z  64      75.943  89.173  14.527  1.00  0.00           H
ATOM   2580  2HB LYS Z  64      77.006  90.064  15.392  1.00  0.00           H
ATOM   2581  CG  LYS Z  64      77.908  88.966  13.871  1.00  0.00           C
ATOM   2582  1HG LYS Z  64      78.800  88.888  14.317  1.00  0.00           H
ATOM   2583  2HG LYS Z  64      77.700  88.113  13.392  1.00  0.00           H
ATOM   2584  CD  LYS Z  64      77.992  90.087  12.831  1.00  0.00           C
ATOM   2585  1HD LYS Z  64      78.650  89.810  12.131  1.00  0.00           H
ATOM   2586  2HD LYS Z  64      77.088  90.192  12.416  1.00  0.00           H
ATOM   2587  CE  LYS Z  64      78.424  91.451  13.370  1.00  0.00           C
ATOM   2588  1HE LYS Z  64      77.915  91.674  14.201  1.00  0.00           H
ATOM   2589  2HE LYS Z  64      79.403  91.453  13.569  1.00  0.00           H
ATOM   2590  NZ  LYS Z  64      78.138  92.472  12.341  1.00  0.00           N
ATOM   2591  1HZ LYS Z  64      78.415  93.372  12.678  1.00  0.00           H
ATOM   2592  2HZ LYS Z  64      78.647  92.257  11.507  1.00  0.00           H
ATOM   2593  3HZ LYS Z  64      77.158  92.478  12.141  1.00  0.00           H
ATOM   2594  HN  LYS Z  64      78.895  88.390  16.366  1.00  0.00           H
ATOM   2595  N   SER Z  65      75.490  86.244  15.420  1.00  0.00           N
ATOM   2596  CA  SER Z  65      75.049  85.010  14.830  1.00  0.00           C
ATOM   2597  C   SER Z  65      75.451  84.836  13.402  1.00  0.00           C
ATOM   2598  O   SER Z  65      75.615  85.729  12.575  1.00  0.00           O
ATOM   2599  HA  SER Z  65      75.569  84.351  15.375  1.00  0.00           H
ATOM   2600  CB  SER Z  65      73.538  84.794  14.969  1.00  0.00           C
ATOM   2601  1HB SER Z  65      73.261  83.961  14.490  1.00  0.00           H
ATOM   2602  2HB SER Z  65      73.285  84.724  15.934  1.00  0.00           H
ATOM   2603  OG  SER Z  65      72.781  85.860  14.418  1.00  0.00           O
ATOM   2604  1HG SER Z  65      71.806  85.671  14.534  1.00  0.00           H
ATOM   2605  HN  SER Z  65      74.775  86.833  15.796  1.00  0.00           H
ATOM   2606  N   LEU Z  66      75.620  83.592  12.923  1.00  0.00           N
ATOM   2607  CA  LEU Z  66      75.992  83.329  11.566  1.00  0.00           C
ATOM   2608  C   LEU Z  66      74.995  83.833  10.580  1.00  0.00           C
ATOM   2609  O   LEU Z  66      75.318  84.393   9.536  1.00  0.00           O
ATOM   2610  HA  LEU Z  66      76.821  83.832  11.320  1.00  0.00           H
ATOM   2611  CB  LEU Z  66      76.099  81.799  11.570  1.00  0.00           C
ATOM   2612  1HB LEU Z  66      76.660  81.528  12.351  1.00  0.00           H
ATOM   2613  2HB LEU Z  66      75.178  81.423  11.673  1.00  0.00           H
ATOM   2614  HG  LEU Z  66      76.197  81.630   9.571  1.00  0.00           H
ATOM   2615  CG  LEU Z  66      76.720  81.197  10.306  1.00  0.00           C
ATOM   2616  CD1 LEU Z  66      78.201  81.542  10.026  1.00  0.00           C
ATOM   2617 1HD1 LEU Z  66      78.493  81.095   9.180  1.00  0.00           H
ATOM   2618 2HD1 LEU Z  66      78.300  82.532   9.930  1.00  0.00           H
ATOM   2619 3HD1 LEU Z  66      78.767  81.221  10.784  1.00  0.00           H
ATOM   2620  CD2 LEU Z  66      76.577  79.657  10.329  1.00  0.00           C
ATOM   2621 1HD2 LEU Z  66      76.985  79.272   9.501  1.00  0.00           H
ATOM   2622 2HD2 LEU Z  66      77.046  79.291  11.133  1.00  0.00           H
ATOM   2623 3HD2 LEU Z  66      75.609  79.414  10.369  1.00  0.00           H
ATOM   2624  HN  LEU Z  66      75.479  82.817  13.541  1.00  0.00           H
ATOM   2625  N   HIE Z  67      73.694  83.738  10.948  1.00  0.00           N
ATOM   2626  CA  HIE Z  67      72.576  84.385  10.361  1.00  0.00           C
ATOM   2627  C   HIE Z  67      72.659  85.875  10.288  1.00  0.00           C
ATOM   2628  O   HIE Z  67      72.222  86.407   9.273  1.00  0.00           O
ATOM   2629  HA  HIE Z  67      72.689  84.032   9.432  1.00  0.00           H
ATOM   2630  CB  HIE Z  67      71.234  83.984  11.002  1.00  0.00           C
ATOM   2631  1HB HIE Z  67      71.221  84.318  11.944  1.00  0.00           H
ATOM   2632  2HB HIE Z  67      70.495  84.414  10.485  1.00  0.00           H
ATOM   2633  CG  HIE Z  67      70.951  82.504  11.044  1.00  0.00           C
ATOM   2634  ND1 HIE Z  67      71.718  81.710  11.873  1.00  0.00           N
ATOM   2635  HD2 HIE Z  67      69.575  82.051   9.493  1.00  0.00           H
ATOM   2636  CD2 HIE Z  67      70.231  81.738  10.180  1.00  0.00           C
ATOM   2637  HE1 HIE Z  67      71.811  79.656  11.980  1.00  0.00           H
ATOM   2638  CE1 HIE Z  67      71.446  80.467  11.523  1.00  0.00           C
ATOM   2639  HE2 HIE Z  67      70.299  79.625   9.956  1.00  0.00           H
ATOM   2640  NE2 HIE Z  67      70.598  80.440  10.452  1.00  0.00           N
ATOM   2641  HN  HIE Z  67      73.498  83.141  11.727  1.00  0.00           H
ATOM   2642  N   THR Z  68      73.218  86.572  11.283  1.00  0.00           N
ATOM   2643  CA  THR Z  68      73.421  87.991  11.221  1.00  0.00           C
ATOM   2644  C   THR Z  68      74.384  88.400  10.169  1.00  0.00           C
ATOM   2645  O   THR Z  68      74.007  89.285   9.411  1.00  0.00           O
ATOM   2646  HA  THR Z  68      72.546  88.372  10.921  1.00  0.00           H
ATOM   2647  HB  THR Z  68      74.540  87.961  12.861  1.00  0.00           H
ATOM   2648  CB  THR Z  68      73.760  88.523  12.587  1.00  0.00           C
ATOM   2649  OG1 THR Z  68      72.798  88.333  13.617  1.00  0.00           O
ATOM   2650  HG1 THR Z  68      73.140  88.728  14.469  1.00  0.00           H
ATOM   2651  CG2 THR Z  68      73.953  90.042  12.534  1.00  0.00           C
ATOM   2652 1HG2 THR Z  68      74.177  90.381  13.448  1.00  0.00           H
ATOM   2653 2HG2 THR Z  68      74.698  90.262  11.905  1.00  0.00           H
ATOM   2654 3HG2 THR Z  68      73.109  90.474  12.216  1.00  0.00           H
ATOM   2655  HN  THR Z  68      73.508  86.084  12.106  1.00  0.00           H
ATOM   2656  N   LEU Z  69      75.543  87.738  10.087  1.00  0.00           N
ATOM   2657  CA  LEU Z  69      76.575  87.857   9.098  1.00  0.00           C
ATOM   2658  C   LEU Z  69      76.067  87.616   7.719  1.00  0.00           C
ATOM   2659  O   LEU Z  69      76.310  88.468   6.862  1.00  0.00           O
ATOM   2660  HA  LEU Z  69      76.866  88.813   9.053  1.00  0.00           H
ATOM   2661  CB  LEU Z  69      77.722  86.929   9.548  1.00  0.00           C
ATOM   2662  1HB LEU Z  69      77.922  87.121  10.509  1.00  0.00           H
ATOM   2663  2HB LEU Z  69      77.415  85.981   9.454  1.00  0.00           H
ATOM   2664  HG  LEU Z  69      78.813  86.831   7.814  1.00  0.00           H
ATOM   2665  CG  LEU Z  69      79.024  87.079   8.759  1.00  0.00           C
ATOM   2666  CD1 LEU Z  69      79.587  88.518   8.687  1.00  0.00           C
ATOM   2667 1HD1 LEU Z  69      80.434  88.518   8.155  1.00  0.00           H
ATOM   2668 2HD1 LEU Z  69      78.917  89.116   8.249  1.00  0.00           H
ATOM   2669 3HD1 LEU Z  69      79.775  88.848   9.612  1.00  0.00           H
ATOM   2670  CD2 LEU Z  69      80.061  86.143   9.379  1.00  0.00           C
ATOM   2671 1HD2 LEU Z  69      80.923  86.223   8.880  1.00  0.00           H
ATOM   2672 2HD2 LEU Z  69      80.206  86.393  10.336  1.00  0.00           H
ATOM   2673 3HD2 LEU Z  69      79.732  85.200   9.327  1.00  0.00           H
ATOM   2674  HN  LEU Z  69      75.712  87.069  10.812  1.00  0.00           H
ATOM   2675  N   PHE Z  70      75.305  86.535   7.467  1.00  0.00           N
ATOM   2676  CA  PHE Z  70      74.567  86.196   6.298  1.00  0.00           C
ATOM   2677  C   PHE Z  70      73.650  87.305   5.897  1.00  0.00           C
ATOM   2678  O   PHE Z  70      73.653  87.795   4.763  1.00  0.00           O
ATOM   2679  HA  PHE Z  70      75.339  86.047   5.680  1.00  0.00           H
ATOM   2680  CB  PHE Z  70      73.664  84.959   6.398  1.00  0.00           C
ATOM   2681  1HB PHE Z  70      73.338  84.848   7.336  1.00  0.00           H
ATOM   2682  2HB PHE Z  70      72.882  85.055   5.782  1.00  0.00           H
ATOM   2683  CG  PHE Z  70      74.433  83.744   6.010  1.00  0.00           C
ATOM   2684  HD1 PHE Z  70      76.191  84.035   7.030  1.00  0.00           H
ATOM   2685  CD1 PHE Z  70      75.691  83.395   6.445  1.00  0.00           C
ATOM   2686  HD2 PHE Z  70      72.845  83.094   4.861  1.00  0.00           H
ATOM   2687  CD2 PHE Z  70      73.773  82.878   5.166  1.00  0.00           C
ATOM   2688  CE1 PHE Z  70      76.290  82.201   6.106  1.00  0.00           C
ATOM   2689  HE1 PHE Z  70      77.201  81.962   6.443  1.00  0.00           H
ATOM   2690  CE2 PHE Z  70      74.381  81.713   4.737  1.00  0.00           C
ATOM   2691  HE2 PHE Z  70      73.952  81.142   4.037  1.00  0.00           H
ATOM   2692  CZ  PHE Z  70      75.590  81.355   5.292  1.00  0.00           C
ATOM   2693  HZ  PHE Z  70      75.966  80.450   5.094  1.00  0.00           H
ATOM   2694  HN  PHE Z  70      75.250  85.871   8.213  1.00  0.00           H
ATOM   2695  N   GLY Z  71      72.799  87.764   6.832  1.00  0.00           N
ATOM   2696  CA  GLY Z  71      71.891  88.876   6.810  1.00  0.00           C
ATOM   2697  C   GLY Z  71      72.424  90.160   6.260  1.00  0.00           C
ATOM   2698  O   GLY Z  71      71.887  90.763   5.334  1.00  0.00           O
ATOM   2699  1HA GLY Z  71      71.104  88.595   6.261  1.00  0.00           H
ATOM   2700  2HA GLY Z  71      71.600  89.029   7.755  1.00  0.00           H
ATOM   2701  HN  GLY Z  71      72.798  87.244   7.685  1.00  0.00           H
ATOM   2702  N   ASP Z  72      73.574  90.533   6.869  1.00  0.00           N
ATOM   2703  CA  ASP Z  72      74.277  91.740   6.620  1.00  0.00           C
ATOM   2704  C   ASP Z  72      74.789  91.807   5.220  1.00  0.00           C
ATOM   2705  O   ASP Z  72      74.472  92.731   4.471  1.00  0.00           O
ATOM   2706  HA  ASP Z  72      73.607  92.474   6.728  1.00  0.00           H
ATOM   2707  CB  ASP Z  72      75.445  91.806   7.611  1.00  0.00           C
ATOM   2708  1HB ASP Z  72      75.127  91.466   8.496  1.00  0.00           H
ATOM   2709  2HB ASP Z  72      76.179  91.218   7.272  1.00  0.00           H
ATOM   2710  CG  ASP Z  72      76.017  93.207   7.820  1.00  0.00           C
ATOM   2711  OD1 ASP Z  72      77.198  93.412   7.470  1.00  0.00           O
ATOM   2712  OD2 ASP Z  72      75.318  94.044   8.452  1.00  0.00           O
ATOM   2713  HN  ASP Z  72      73.959  89.909   7.549  1.00  0.00           H
ATOM   2714  N   LYS Z  73      75.418  90.731   4.740  1.00  0.00           N
ATOM   2715  CA  LYS Z  73      75.870  90.549   3.393  1.00  0.00           C
ATOM   2716  C   LYS Z  73      74.772  90.502   2.371  1.00  0.00           C
ATOM   2717  O   LYS Z  73      74.945  91.113   1.316  1.00  0.00           O
ATOM   2718  HA  LYS Z  73      76.336  91.429   3.306  1.00  0.00           H
ATOM   2719  CB  LYS Z  73      76.899  89.425   3.164  1.00  0.00           C
ATOM   2720  1HB LYS Z  73      76.440  88.543   3.269  1.00  0.00           H
ATOM   2721  2HB LYS Z  73      77.261  89.504   2.236  1.00  0.00           H
ATOM   2722  CG  LYS Z  73      78.067  89.481   4.146  1.00  0.00           C
ATOM   2723  1HG LYS Z  73      77.713  89.515   5.081  1.00  0.00           H
ATOM   2724  2HG LYS Z  73      78.635  88.665   4.033  1.00  0.00           H
ATOM   2725  CD  LYS Z  73      78.910  90.727   3.877  1.00  0.00           C
ATOM   2726  1HD LYS Z  73      79.188  90.716   2.916  1.00  0.00           H
ATOM   2727  2HD LYS Z  73      78.343  91.533   4.051  1.00  0.00           H
ATOM   2728  CE  LYS Z  73      80.168  90.832   4.738  1.00  0.00           C
ATOM   2729  1HE LYS Z  73      79.929  90.807   5.709  1.00  0.00           H
ATOM   2730  2HE LYS Z  73      80.795  90.082   4.531  1.00  0.00           H
ATOM   2731  NZ  LYS Z  73      80.831  92.128   4.428  1.00  0.00           N
ATOM   2732  1HZ LYS Z  73      81.660  92.220   4.981  1.00  0.00           H
ATOM   2733  2HZ LYS Z  73      81.073  92.156   3.458  1.00  0.00           H
ATOM   2734  3HZ LYS Z  73      80.206  92.880   4.636  1.00  0.00           H
ATOM   2735  HN  LYS Z  73      75.590  89.984   5.381  1.00  0.00           H
ATOM   2736  N   LEU Z  74      73.640  89.806   2.555  1.00  0.00           N
ATOM   2737  CA  LEU Z  74      72.632  89.549   1.576  1.00  0.00           C
ATOM   2738  C   LEU Z  74      71.875  90.798   1.323  1.00  0.00           C
ATOM   2739  O   LEU Z  74      71.657  91.199   0.189  1.00  0.00           O
ATOM   2740  HA  LEU Z  74      73.152  89.282   0.765  1.00  0.00           H
ATOM   2741  CB  LEU Z  74      71.659  88.414   1.974  1.00  0.00           C
ATOM   2742  1HB LEU Z  74      71.344  88.584   2.908  1.00  0.00           H
ATOM   2743  2HB LEU Z  74      70.878  88.437   1.350  1.00  0.00           H
ATOM   2744  HG  LEU Z  74      73.139  87.115   2.385  1.00  0.00           H
ATOM   2745  CG  LEU Z  74      72.256  87.003   1.927  1.00  0.00           C
ATOM   2746  CD1 LEU Z  74      71.403  85.981   2.704  1.00  0.00           C
ATOM   2747 1HD1 LEU Z  74      71.829  85.079   2.647  1.00  0.00           H
ATOM   2748 2HD1 LEU Z  74      71.341  86.260   3.663  1.00  0.00           H
ATOM   2749 3HD1 LEU Z  74      70.486  85.942   2.308  1.00  0.00           H
ATOM   2750  CD2 LEU Z  74      72.588  86.470   0.522  1.00  0.00           C
ATOM   2751 1HD2 LEU Z  74      72.970  85.549   0.597  1.00  0.00           H
ATOM   2752 2HD2 LEU Z  74      71.754  86.442  -0.029  1.00  0.00           H
ATOM   2753 3HD2 LEU Z  74      73.256  87.073   0.086  1.00  0.00           H
ATOM   2754  HN  LEU Z  74      73.487  89.429   3.468  1.00  0.00           H
ATOM   2755  N   CYS Z  75      71.674  91.598   2.386  1.00  0.00           N
ATOM   2756  CA  CYS Z  75      70.846  92.769   2.344  1.00  0.00           C
ATOM   2757  C   CYS Z  75      71.489  94.100   2.534  1.00  0.00           C
ATOM   2758  O   CYS Z  75      71.082  95.025   1.855  1.00  0.00           O
ATOM   2759  HA  CYS Z  75      70.574  92.746   1.382  1.00  0.00           H
ATOM   2760  CB  CYS Z  75      69.744  92.641   3.414  1.00  0.00           C
ATOM   2761  1HB CYS Z  75      70.249  92.751   4.270  1.00  0.00           H
ATOM   2762  2HB CYS Z  75      69.180  93.450   3.251  1.00  0.00           H
ATOM   2763  SG  CYS Z  75      68.731  91.123   3.435  1.00  0.00           S
ATOM   2764  HN  CYS Z  75      72.124  91.365   3.248  1.00  0.00           H
ATOM   2765  N   THR Z  76      72.587  94.224   3.295  1.00  0.00           N
ATOM   2766  CA  THR Z  76      73.019  95.439   3.905  1.00  0.00           C
ATOM   2767  C   THR Z  76      74.201  95.990   3.182  1.00  0.00           C
ATOM   2768  O   THR Z  76      74.343  97.210   3.112  1.00  0.00           O
ATOM   2769  HA  THR Z  76      72.163  95.947   3.810  1.00  0.00           H
ATOM   2770  HB  THR Z  76      74.279  94.918   5.410  1.00  0.00           H
ATOM   2771  CB  THR Z  76      73.416  95.421   5.366  1.00  0.00           C
ATOM   2772  OG1 THR Z  76      72.413  94.789   6.130  1.00  0.00           O
ATOM   2773  HG1 THR Z  76      72.684  94.781   7.092  1.00  0.00           H
ATOM   2774  CG2 THR Z  76      73.457  96.826   5.994  1.00  0.00           C
ATOM   2775 1HG2 THR Z  76      73.725  96.754   6.955  1.00  0.00           H
ATOM   2776 2HG2 THR Z  76      74.122  97.391   5.504  1.00  0.00           H
ATOM   2777 3HG2 THR Z  76      72.552  97.246   5.930  1.00  0.00           H
ATOM   2778  HN  THR Z  76      73.144  93.407   3.445  1.00  0.00           H
ATOM   2779  N   VAL Z  77      74.961  95.103   2.512  1.00  0.00           N
ATOM   2780  CA  VAL Z  77      76.013  95.503   1.630  1.00  0.00           C
ATOM   2781  C   VAL Z  77      75.436  96.124   0.413  1.00  0.00           C
ATOM   2782  O   VAL Z  77      75.959  97.159   0.005  1.00  0.00           O
ATOM   2783  HA  VAL Z  77      76.564  96.242   2.019  1.00  0.00           H
ATOM   2784  HB  VAL Z  77      76.370  93.524   1.275  1.00  0.00           H
ATOM   2785  CB  VAL Z  77      76.931  94.330   1.462  1.00  0.00           C
ATOM   2786  CG1 VAL Z  77      77.874  94.708   0.310  1.00  0.00           C
ATOM   2787 1HG1 VAL Z  77      78.517  93.961   0.147  1.00  0.00           H
ATOM   2788 2HG1 VAL Z  77      77.339  94.875  -0.518  1.00  0.00           H
ATOM   2789 3HG1 VAL Z  77      78.380  95.537   0.552  1.00  0.00           H
ATOM   2790  CG2 VAL Z  77      77.748  93.990   2.726  1.00  0.00           C
ATOM   2791 1HG2 VAL Z  77      78.335  93.201   2.541  1.00  0.00           H
ATOM   2792 2HG2 VAL Z  77      78.314  94.775   2.978  1.00  0.00           H
ATOM   2793 3HG2 VAL Z  77      77.124  93.772   3.477  1.00  0.00           H
ATOM   2794  HN  VAL Z  77      74.781  94.126   2.635  1.00  0.00           H
ATOM   2795  N   ALA Z  78      74.316  95.522  -0.023  1.00  0.00           N
ATOM   2796  CA  ALA Z  78      73.329  96.117  -0.870  1.00  0.00           C
ATOM   2797  C   ALA Z  78      73.611  96.024  -2.329  1.00  0.00           C
ATOM   2798  O   ALA Z  78      73.264  96.857  -3.167  1.00  0.00           O
ATOM   2799  HA  ALA Z  78      72.561  95.485  -0.760  1.00  0.00           H
ATOM   2800  CB  ALA Z  78      72.930  97.522  -0.383  1.00  0.00           C
ATOM   2801  1HB ALA Z  78      72.241  97.905  -0.998  1.00  0.00           H
ATOM   2802  2HB ALA Z  78      72.556  97.460   0.542  1.00  0.00           H
ATOM   2803  3HB ALA Z  78      73.736  98.113  -0.377  1.00  0.00           H
ATOM   2804  HN  ALA Z  78      74.160  94.579   0.269  1.00  0.00           H
ATOM   2805  N   THR Z  79      74.270  94.938  -2.779  1.00  0.00           N
ATOM   2806  CA  THR Z  79      74.672  94.676  -4.116  1.00  0.00           C
ATOM   2807  C   THR Z  79      73.751  93.692  -4.759  1.00  0.00           C
ATOM   2808  O   THR Z  79      73.953  93.431  -5.936  1.00  0.00           O
ATOM   2809  HA  THR Z  79      74.619  95.544  -4.610  1.00  0.00           H
ATOM   2810  HB  THR Z  79      76.319  93.677  -4.942  1.00  0.00           H
ATOM   2811  CB  THR Z  79      76.071  94.133  -4.088  1.00  0.00           C
ATOM   2812  OG1 THR Z  79      76.107  93.132  -3.069  1.00  0.00           O
ATOM   2813  HG1 THR Z  79      77.026  92.743  -3.017  1.00  0.00           H
ATOM   2814  CG2 THR Z  79      77.062  95.274  -3.806  1.00  0.00           C
ATOM   2815 1HG2 THR Z  79      77.994  94.909  -3.789  1.00  0.00           H
ATOM   2816 2HG2 THR Z  79      76.988  95.965  -4.526  1.00  0.00           H
ATOM   2817 3HG2 THR Z  79      76.851  95.689  -2.921  1.00  0.00           H
ATOM   2818  HN  THR Z  79      74.501  94.243  -2.098  1.00  0.00           H
ATOM   2819  N   LEU Z  80      72.749  93.130  -4.046  1.00  0.00           N
ATOM   2820  CA  LEU Z  80      71.868  92.117  -4.548  1.00  0.00           C
ATOM   2821  C   LEU Z  80      70.499  92.709  -4.696  1.00  0.00           C
ATOM   2822  O   LEU Z  80      69.538  91.969  -4.891  1.00  0.00           O
ATOM   2823  HA  LEU Z  80      72.163  91.836  -5.461  1.00  0.00           H
ATOM   2824  CB  LEU Z  80      71.924  90.926  -3.568  1.00  0.00           C
ATOM   2825  1HB LEU Z  80      71.628  91.254  -2.671  1.00  0.00           H
ATOM   2826  2HB LEU Z  80      71.284  90.230  -3.896  1.00  0.00           H
ATOM   2827  HG  LEU Z  80      73.870  91.010  -3.119  1.00  0.00           H
ATOM   2828  CG  LEU Z  80      73.282  90.245  -3.379  1.00  0.00           C
ATOM   2829  CD1 LEU Z  80      73.118  89.144  -2.310  1.00  0.00           C
ATOM   2830 1HD1 LEU Z  80      73.994  88.684  -2.169  1.00  0.00           H
ATOM   2831 2HD1 LEU Z  80      72.816  89.557  -1.451  1.00  0.00           H
ATOM   2832 3HD1 LEU Z  80      72.437  88.479  -2.618  1.00  0.00           H
ATOM   2833  CD2 LEU Z  80      74.073  89.713  -4.583  1.00  0.00           C
ATOM   2834 1HD2 LEU Z  80      74.929  89.304  -4.265  1.00  0.00           H
ATOM   2835 2HD2 LEU Z  80      73.531  89.021  -5.059  1.00  0.00           H
ATOM   2836 3HD2 LEU Z  80      74.276  90.467  -5.209  1.00  0.00           H
ATOM   2837  HN  LEU Z  80      72.614  93.442  -3.105  1.00  0.00           H
ATOM   2838  N   ARG Z  81      70.362  94.049  -4.668  1.00  0.00           N
ATOM   2839  CA  ARG Z  81      69.183  94.842  -4.567  1.00  0.00           C
ATOM   2840  C   ARG Z  81      68.335  94.833  -5.788  1.00  0.00           C
ATOM   2841  O   ARG Z  81      67.105  94.916  -5.731  1.00  0.00           O
ATOM   2842  HA  ARG Z  81      68.540  94.449  -3.910  1.00  0.00           H
ATOM   2843  CB  ARG Z  81      69.785  96.215  -4.198  1.00  0.00           C
ATOM   2844  1HB ARG Z  81      70.625  96.356  -4.721  1.00  0.00           H
ATOM   2845  2HB ARG Z  81      69.127  96.933  -4.422  1.00  0.00           H
ATOM   2846  CG  ARG Z  81      70.112  96.287  -2.698  1.00  0.00           C
ATOM   2847  1HG ARG Z  81      70.582  95.440  -2.448  1.00  0.00           H
ATOM   2848  2HG ARG Z  81      70.727  97.063  -2.557  1.00  0.00           H
ATOM   2849  CD  ARG Z  81      68.931  96.458  -1.741  1.00  0.00           C
ATOM   2850  1HD ARG Z  81      68.402  97.266  -1.999  1.00  0.00           H
ATOM   2851  2HD ARG Z  81      68.344  95.648  -1.781  1.00  0.00           H
ATOM   2852  NE  ARG Z  81      69.409  96.629  -0.342  1.00  0.00           N
ATOM   2853  HE  ARG Z  81      69.891  95.840   0.041  1.00  0.00           H
ATOM   2854  CZ  ARG Z  81      69.289  97.696   0.499  1.00  0.00           C
ATOM   2855  NH1 ARG Z  81      68.602  98.856   0.247  1.00  0.00           N
ATOM   2856 1HH1 ARG Z  81      68.125  98.976  -0.624  1.00  0.00           H
ATOM   2857 2HH1 ARG Z  81      68.577  99.581   0.935  1.00  0.00           H
ATOM   2858  NH2 ARG Z  81      69.846  97.506   1.721  1.00  0.00           N
ATOM   2859 1HH2 ARG Z  81      70.294  96.638   1.937  1.00  0.00           H
ATOM   2860 2HH2 ARG Z  81      69.809  98.233   2.407  1.00  0.00           H
ATOM   2861  HN  ARG Z  81      71.217  94.565  -4.727  1.00  0.00           H
ATOM   2862  N   GLU Z  82      69.017  94.772  -6.947  1.00  0.00           N
ATOM   2863  CA  GLU Z  82      68.329  94.602  -8.197  1.00  0.00           C
ATOM   2864  C   GLU Z  82      67.677  93.282  -8.376  1.00  0.00           C
ATOM   2865  O   GLU Z  82      66.608  93.119  -8.967  1.00  0.00           O
ATOM   2866  HA  GLU Z  82      67.581  95.267  -8.197  1.00  0.00           H
ATOM   2867  CB  GLU Z  82      69.421  94.751  -9.266  1.00  0.00           C
ATOM   2868  1HB GLU Z  82      69.907  95.602  -9.063  1.00  0.00           H
ATOM   2869  2HB GLU Z  82      70.044  93.977  -9.150  1.00  0.00           H
ATOM   2870  CG  GLU Z  82      69.044  94.799 -10.757  1.00  0.00           C
ATOM   2871  1HG GLU Z  82      68.622  93.931 -11.021  1.00  0.00           H
ATOM   2872  2HG GLU Z  82      68.397  95.545 -10.913  1.00  0.00           H
ATOM   2873  CD  GLU Z  82      70.276  95.029 -11.617  1.00  0.00           C
ATOM   2874  OE1 GLU Z  82      71.018  96.020 -11.404  1.00  0.00           O
ATOM   2875  OE2 GLU Z  82      70.417  94.320 -12.660  1.00  0.00           O
ATOM   2876  HN  GLU Z  82      70.014  94.845  -6.938  1.00  0.00           H
ATOM   2877  N   THR Z  83      68.324  92.215  -7.886  1.00  0.00           N
ATOM   2878  CA  THR Z  83      67.732  90.915  -7.966  1.00  0.00           C
ATOM   2879  C   THR Z  83      66.540  90.765  -7.096  1.00  0.00           C
ATOM   2880  O   THR Z  83      65.540  90.223  -7.563  1.00  0.00           O
ATOM   2881  HA  THR Z  83      67.476  90.916  -8.932  1.00  0.00           H
ATOM   2882  HB  THR Z  83      68.922  89.845  -6.712  1.00  0.00           H
ATOM   2883  CB  THR Z  83      68.659  89.766  -7.674  1.00  0.00           C
ATOM   2884  OG1 THR Z  83      69.850  89.807  -8.442  1.00  0.00           O
ATOM   2885  HG1 THR Z  83      70.426  89.023  -8.207  1.00  0.00           H
ATOM   2886  CG2 THR Z  83      67.987  88.454  -8.104  1.00  0.00           C
ATOM   2887 1HG2 THR Z  83      68.600  87.687  -7.912  1.00  0.00           H
ATOM   2888 2HG2 THR Z  83      67.134  88.334  -7.596  1.00  0.00           H
ATOM   2889 3HG2 THR Z  83      67.790  88.486  -9.083  1.00  0.00           H
ATOM   2890  HN  THR Z  83      69.223  92.328  -7.463  1.00  0.00           H
ATOM   2891  N   TYR Z  84      66.508  91.236  -5.830  1.00  0.00           N
ATOM   2892  CA  TYR Z  84      65.426  91.036  -4.941  1.00  0.00           C
ATOM   2893  C   TYR Z  84      64.928  92.332  -4.403  1.00  0.00           C
ATOM   2894  O   TYR Z  84      65.617  92.918  -3.567  1.00  0.00           O
ATOM   2895  HA  TYR Z  84      64.763  90.624  -5.565  1.00  0.00           H
ATOM   2896  CB  TYR Z  84      65.722  90.086  -3.762  1.00  0.00           C
ATOM   2897  1HB TYR Z  84      66.519  90.420  -3.258  1.00  0.00           H
ATOM   2898  2HB TYR Z  84      64.931  90.057  -3.152  1.00  0.00           H
ATOM   2899  CG  TYR Z  84      66.011  88.691  -4.209  1.00  0.00           C
ATOM   2900  HD1 TYR Z  84      64.070  88.131  -4.516  1.00  0.00           H
ATOM   2901  CD1 TYR Z  84      65.020  87.830  -4.603  1.00  0.00           C
ATOM   2902  HD2 TYR Z  84      68.056  88.919  -4.237  1.00  0.00           H
ATOM   2903  CD2 TYR Z  84      67.300  88.316  -4.494  1.00  0.00           C
ATOM   2904  CE1 TYR Z  84      65.258  86.575  -5.112  1.00  0.00           C
ATOM   2905  HE1 TYR Z  84      64.510  85.931  -5.274  1.00  0.00           H
ATOM   2906  HE2 TYR Z  84      68.506  86.909  -5.391  1.00  0.00           H
ATOM   2907  CE2 TYR Z  84      67.569  87.130  -5.123  1.00  0.00           C
ATOM   2908  CZ  TYR Z  84      66.548  86.240  -5.387  1.00  0.00           C
ATOM   2909  OH  TYR Z  84      66.886  84.926  -5.805  1.00  0.00           O
ATOM   2910  HH  TYR Z  84      67.873  84.868  -5.959  1.00  0.00           H
ATOM   2911  HN  TYR Z  84      67.297  91.758  -5.503  1.00  0.00           H
ATOM   2912  N   GLY Z  85      63.729  92.710  -4.868  1.00  0.00           N
ATOM   2913  CA  GLY Z  85      63.212  94.023  -4.671  1.00  0.00           C
ATOM   2914  C   GLY Z  85      62.310  94.125  -3.483  1.00  0.00           C
ATOM   2915  O   GLY Z  85      62.061  95.190  -2.923  1.00  0.00           O
ATOM   2916  1HA GLY Z  85      63.990  94.639  -4.554  1.00  0.00           H
ATOM   2917  2HA GLY Z  85      62.707  94.275  -5.497  1.00  0.00           H
ATOM   2918  HN  GLY Z  85      63.178  92.046  -5.373  1.00  0.00           H
ATOM   2919  N   GLU Z  86      61.817  92.960  -3.034  1.00  0.00           N
ATOM   2920  CA  GLU Z  86      60.954  92.721  -1.913  1.00  0.00           C
ATOM   2921  C   GLU Z  86      61.511  92.181  -0.647  1.00  0.00           C
ATOM   2922  O   GLU Z  86      60.868  91.931   0.374  1.00  0.00           O
ATOM   2923  HA  GLU Z  86      60.712  93.665  -1.687  1.00  0.00           H
ATOM   2924  CB  GLU Z  86      59.863  91.739  -2.367  1.00  0.00           C
ATOM   2925  1HB GLU Z  86      59.145  91.733  -1.671  1.00  0.00           H
ATOM   2926  2HB GLU Z  86      59.487  92.073  -3.231  1.00  0.00           H
ATOM   2927  CG  GLU Z  86      60.311  90.296  -2.583  1.00  0.00           C
ATOM   2928  1HG GLU Z  86      61.201  90.297  -3.041  1.00  0.00           H
ATOM   2929  2HG GLU Z  86      60.392  89.845  -1.695  1.00  0.00           H
ATOM   2930  CD  GLU Z  86      59.321  89.521  -3.438  1.00  0.00           C
ATOM   2931  OE1 GLU Z  86      58.120  89.477  -3.040  1.00  0.00           O
ATOM   2932  OE2 GLU Z  86      59.712  89.060  -4.554  1.00  0.00           O
ATOM   2933  HN  GLU Z  86      62.088  92.148  -3.551  1.00  0.00           H
ATOM   2934  N   MET Z  87      62.830  91.928  -0.663  1.00  0.00           N
ATOM   2935  CA  MET Z  87      63.638  91.567   0.462  1.00  0.00           C
ATOM   2936  C   MET Z  87      63.777  92.487   1.634  1.00  0.00           C
ATOM   2937  O   MET Z  87      63.784  92.046   2.768  1.00  0.00           O
ATOM   2938  HA  MET Z  87      63.017  90.867   0.815  1.00  0.00           H
ATOM   2939  CB  MET Z  87      65.038  91.110  -0.002  1.00  0.00           C
ATOM   2940  1HB MET Z  87      64.921  90.625  -0.869  1.00  0.00           H
ATOM   2941  2HB MET Z  87      65.585  91.933  -0.151  1.00  0.00           H
ATOM   2942  CG  MET Z  87      65.854  90.196   0.908  1.00  0.00           C
ATOM   2943  1HG MET Z  87      66.205  90.838   1.589  1.00  0.00           H
ATOM   2944  2HG MET Z  87      65.145  89.625   1.321  1.00  0.00           H
ATOM   2945  SD  MET Z  87      67.193  89.178   0.219  1.00  0.00           S
ATOM   2946  CE  MET Z  87      68.227  90.602  -0.262  1.00  0.00           C
ATOM   2947  1HE MET Z  87      69.070  90.273  -0.688  1.00  0.00           H
ATOM   2948  2HE MET Z  87      67.726  91.173  -0.911  1.00  0.00           H
ATOM   2949  3HE MET Z  87      68.453  91.139   0.551  1.00  0.00           H
ATOM   2950  HN  MET Z  87      63.293  92.000  -1.547  1.00  0.00           H
ATOM   2951  N   ALA Z  88      63.800  93.815   1.443  1.00  0.00           N
ATOM   2952  CA  ALA Z  88      63.970  94.804   2.474  1.00  0.00           C
ATOM   2953  C   ALA Z  88      62.978  94.715   3.583  1.00  0.00           C
ATOM   2954  O   ALA Z  88      63.186  95.055   4.741  1.00  0.00           O
ATOM   2955  HA  ALA Z  88      64.839  94.489   2.857  1.00  0.00           H
ATOM   2956  CB  ALA Z  88      64.144  96.239   1.962  1.00  0.00           C
ATOM   2957  1HB ALA Z  88      64.255  96.858   2.739  1.00  0.00           H
ATOM   2958  2HB ALA Z  88      64.954  96.288   1.377  1.00  0.00           H
ATOM   2959  3HB ALA Z  88      63.336  96.505   1.436  1.00  0.00           H
ATOM   2960  HN  ALA Z  88      63.689  94.145   0.505  1.00  0.00           H
ATOM   2961  N   ASP Z  89      61.758  94.304   3.215  1.00  0.00           N
ATOM   2962  CA  ASP Z  89      60.596  94.314   4.043  1.00  0.00           C
ATOM   2963  C   ASP Z  89      60.722  93.373   5.201  1.00  0.00           C
ATOM   2964  O   ASP Z  89      60.341  93.744   6.307  1.00  0.00           O
ATOM   2965  HA  ASP Z  89      60.520  95.255   4.372  1.00  0.00           H
ATOM   2966  CB  ASP Z  89      59.427  93.788   3.195  1.00  0.00           C
ATOM   2967  1HB ASP Z  89      59.679  92.926   2.756  1.00  0.00           H
ATOM   2968  2HB ASP Z  89      58.620  93.647   3.770  1.00  0.00           H
ATOM   2969  CG  ASP Z  89      59.121  94.830   2.135  1.00  0.00           C
ATOM   2970  OD1 ASP Z  89      59.503  94.679   0.937  1.00  0.00           O
ATOM   2971  OD2 ASP Z  89      58.362  95.755   2.526  1.00  0.00           O
ATOM   2972  HN  ASP Z  89      61.652  93.962   2.281  1.00  0.00           H
ATOM   2973  N   CYS Z  90      61.211  92.160   4.912  1.00  0.00           N
ATOM   2974  CA  CYS Z  90      61.527  91.208   5.931  1.00  0.00           C
ATOM   2975  C   CYS Z  90      62.916  91.420   6.412  1.00  0.00           C
ATOM   2976  O   CYS Z  90      63.164  90.959   7.526  1.00  0.00           O
ATOM   2977  HA  CYS Z  90      60.883  91.416   6.667  1.00  0.00           H
ATOM   2978  CB  CYS Z  90      61.325  89.764   5.473  1.00  0.00           C
ATOM   2979  1HB CYS Z  90      61.571  89.194   6.257  1.00  0.00           H
ATOM   2980  2HB CYS Z  90      60.347  89.672   5.289  1.00  0.00           H
ATOM   2981  SG  CYS Z  90      62.357  89.440   4.008  1.00  0.00           S
ATOM   2982  HN  CYS Z  90      61.358  91.912   3.955  1.00  0.00           H
ATOM   2983  N   CYS Z  91      63.839  92.021   5.628  1.00  0.00           N
ATOM   2984  CA  CYS Z  91      65.208  92.072   6.040  1.00  0.00           C
ATOM   2985  C   CYS Z  91      65.539  93.279   6.861  1.00  0.00           C
ATOM   2986  O   CYS Z  91      66.629  93.630   7.289  1.00  0.00           O
ATOM   2987  HA  CYS Z  91      65.286  91.268   6.631  1.00  0.00           H
ATOM   2988  CB  CYS Z  91      66.140  92.020   4.823  1.00  0.00           C
ATOM   2989  1HB CYS Z  91      65.639  91.490   4.138  1.00  0.00           H
ATOM   2990  2HB CYS Z  91      66.218  92.969   4.517  1.00  0.00           H
ATOM   2991  SG  CYS Z  91      67.758  91.290   5.202  1.00  0.00           S
ATOM   2992  HN  CYS Z  91      63.564  92.431   4.759  1.00  0.00           H
ATOM   2993  N   ALA Z  92      64.450  94.023   7.132  1.00  0.00           N
ATOM   2994  CA  ALA Z  92      64.470  95.101   8.063  1.00  0.00           C
ATOM   2995  C   ALA Z  92      64.357  94.654   9.487  1.00  0.00           C
ATOM   2996  O   ALA Z  92      64.656  95.342  10.461  1.00  0.00           O
ATOM   2997  HA  ALA Z  92      65.388  95.466   7.911  1.00  0.00           H
ATOM   2998  CB  ALA Z  92      63.383  96.141   7.772  1.00  0.00           C
ATOM   2999  1HB ALA Z  92      63.435  96.876   8.448  1.00  0.00           H
ATOM   3000  2HB ALA Z  92      63.520  96.520   6.857  1.00  0.00           H
ATOM   3001  3HB ALA Z  92      62.484  95.706   7.822  1.00  0.00           H
ATOM   3002  HN  ALA Z  92      63.593  93.811   6.661  1.00  0.00           H
ATOM   3003  N   LYS Z  93      63.964  93.355   9.567  1.00  0.00           N
ATOM   3004  CA  LYS Z  93      63.671  92.656  10.773  1.00  0.00           C
ATOM   3005  C   LYS Z  93      64.798  91.758  11.173  1.00  0.00           C
ATOM   3006  O   LYS Z  93      65.669  91.409  10.367  1.00  0.00           O
ATOM   3007  HA  LYS Z  93      63.610  93.383  11.456  1.00  0.00           H
ATOM   3008  CB  LYS Z  93      62.330  91.908  10.687  1.00  0.00           C
ATOM   3009  1HB LYS Z  93      62.346  91.326   9.874  1.00  0.00           H
ATOM   3010  2HB LYS Z  93      62.235  91.338  11.503  1.00  0.00           H
ATOM   3011  CG  LYS Z  93      61.101  92.810  10.597  1.00  0.00           C
ATOM   3012  1HG LYS Z  93      60.944  93.267  11.473  1.00  0.00           H
ATOM   3013  2HG LYS Z  93      61.229  93.496   9.881  1.00  0.00           H
ATOM   3014  CD  LYS Z  93      59.920  91.889  10.253  1.00  0.00           C
ATOM   3015  1HD LYS Z  93      59.956  91.695   9.272  1.00  0.00           H
ATOM   3016  2HD LYS Z  93      60.034  91.037  10.765  1.00  0.00           H
ATOM   3017  CE  LYS Z  93      58.531  92.434  10.565  1.00  0.00           C
ATOM   3018  1HE LYS Z  93      58.441  92.602  11.547  1.00  0.00           H
ATOM   3019  2HE LYS Z  93      58.376  93.286  10.066  1.00  0.00           H
ATOM   3020  NZ  LYS Z  93      57.510  91.442  10.152  1.00  0.00           N
ATOM   3021  1HZ LYS Z  93      56.598  91.798  10.356  1.00  0.00           H
ATOM   3022  2HZ LYS Z  93      57.589  91.272   9.170  1.00  0.00           H
ATOM   3023  3HZ LYS Z  93      57.654  90.589  10.651  1.00  0.00           H
ATOM   3024  HN  LYS Z  93      63.874  92.849   8.709  1.00  0.00           H
ATOM   3025  N   GLN Z  94      64.915  91.318  12.427  1.00  0.00           N
ATOM   3026  CA  GLN Z  94      65.903  90.370  12.857  1.00  0.00           C
ATOM   3027  C   GLN Z  94      65.300  89.001  12.798  1.00  0.00           C
ATOM   3028  O   GLN Z  94      64.191  88.818  12.287  1.00  0.00           O
ATOM   3029  HA  GLN Z  94      66.669  90.432  12.217  1.00  0.00           H
ATOM   3030  CB  GLN Z  94      66.381  90.701  14.275  1.00  0.00           C
ATOM   3031  1HB GLN Z  94      65.608  91.057  14.801  1.00  0.00           H
ATOM   3032  2HB GLN Z  94      66.720  89.866  14.705  1.00  0.00           H
ATOM   3033  CG  GLN Z  94      67.503  91.749  14.268  1.00  0.00           C
ATOM   3034  1HG GLN Z  94      68.364  91.324  13.991  1.00  0.00           H
ATOM   3035  2HG GLN Z  94      67.276  92.488  13.633  1.00  0.00           H
ATOM   3036  CD  GLN Z  94      67.641  92.311  15.673  1.00  0.00           C
ATOM   3037  OE1 GLN Z  94      68.579  91.805  16.299  1.00  0.00           O
ATOM   3038  NE2 GLN Z  94      66.752  93.168  16.224  1.00  0.00           N
ATOM   3039 1HE2 GLN Z  94      65.952  93.463  15.701  1.00  0.00           H
ATOM   3040 2HE2 GLN Z  94      66.894  93.506  17.154  1.00  0.00           H
ATOM   3041  HN  GLN Z  94      64.276  91.671  13.110  1.00  0.00           H
ATOM   3042  N   GLU Z  95      65.967  87.954  13.298  1.00  0.00           N
ATOM   3043  CA  GLU Z  95      65.435  86.636  13.418  1.00  0.00           C
ATOM   3044  C   GLU Z  95      64.273  86.476  14.328  1.00  0.00           C
ATOM   3045  O   GLU Z  95      64.312  87.085  15.403  1.00  0.00           O
ATOM   3046  HA  GLU Z  95      65.015  86.541  12.515  1.00  0.00           H
ATOM   3047  CB  GLU Z  95      66.542  85.586  13.660  1.00  0.00           C
ATOM   3048  1HB GLU Z  95      67.137  85.927  14.388  1.00  0.00           H
ATOM   3049  2HB GLU Z  95      66.103  84.738  13.957  1.00  0.00           H
ATOM   3050  CG  GLU Z  95      67.434  85.243  12.464  1.00  0.00           C
ATOM   3051  1HG GLU Z  95      68.020  84.475  12.718  1.00  0.00           H
ATOM   3052  2HG GLU Z  95      66.847  84.977  11.699  1.00  0.00           H
ATOM   3053  CD  GLU Z  95      68.327  86.378  11.996  1.00  0.00           C
ATOM   3054  OE1 GLU Z  95      68.330  86.687  10.773  1.00  0.00           O
ATOM   3055  OE2 GLU Z  95      69.016  86.934  12.892  1.00  0.00           O
ATOM   3056  HN  GLU Z  95      66.905  88.106  13.609  1.00  0.00           H
ATOM   3057  N   PRO Z  96      63.232  85.756  14.082  1.00  0.00           N
ATOM   3058  CA  PRO Z  96      63.271  84.667  13.152  1.00  0.00           C
ATOM   3059  C   PRO Z  96      62.885  85.016  11.758  1.00  0.00           C
ATOM   3060  O   PRO Z  96      63.335  84.268  10.885  1.00  0.00           O
ATOM   3061  HA  PRO Z  96      64.244  84.437  13.111  1.00  0.00           H
ATOM   3062  CB  PRO Z  96      62.378  83.544  13.670  1.00  0.00           C
ATOM   3063  1HB PRO Z  96      61.971  83.026  12.918  1.00  0.00           H
ATOM   3064  2HB PRO Z  96      62.885  82.922  14.267  1.00  0.00           H
ATOM   3065  CG  PRO Z  96      61.318  84.352  14.451  1.00  0.00           C
ATOM   3066  1HG PRO Z  96      60.600  84.690  13.843  1.00  0.00           H
ATOM   3067  2HG PRO Z  96      60.908  83.802  15.179  1.00  0.00           H
ATOM   3068  CD  PRO Z  96      62.150  85.516  15.032  1.00  0.00           C
ATOM   3069  1HD PRO Z  96      61.600  86.347  15.122  1.00  0.00           H
ATOM   3070  2HD PRO Z  96      62.539  85.276  15.922  1.00  0.00           H
ATOM   3071  N   GLU Z  97      62.177  86.136  11.557  1.00  0.00           N
ATOM   3072  CA  GLU Z  97      61.700  86.726  10.351  1.00  0.00           C
ATOM   3073  C   GLU Z  97      62.623  86.904   9.191  1.00  0.00           C
ATOM   3074  O   GLU Z  97      62.205  86.805   8.051  1.00  0.00           O
ATOM   3075  HA  GLU Z  97      61.144  85.944  10.071  1.00  0.00           H
ATOM   3076  CB  GLU Z  97      60.942  88.040  10.628  1.00  0.00           C
ATOM   3077  1HB GLU Z  97      61.605  88.761  10.831  1.00  0.00           H
ATOM   3078  2HB GLU Z  97      60.416  88.290   9.815  1.00  0.00           H
ATOM   3079  CG  GLU Z  97      59.980  87.902  11.817  1.00  0.00           C
ATOM   3080  1HG GLU Z  97      59.593  86.980  11.823  1.00  0.00           H
ATOM   3081  2HG GLU Z  97      60.484  88.058  12.667  1.00  0.00           H
ATOM   3082  CD  GLU Z  97      58.842  88.914  11.727  1.00  0.00           C
ATOM   3083  OE1 GLU Z  97      58.682  89.673  12.720  1.00  0.00           O
ATOM   3084  OE2 GLU Z  97      58.034  88.847  10.766  1.00  0.00           O
ATOM   3085  HN  GLU Z  97      61.946  86.639  12.389  1.00  0.00           H
ATOM   3086  N   ARG Z  98      63.883  87.304   9.460  1.00  0.00           N
ATOM   3087  CA  ARG Z  98      64.806  87.543   8.389  1.00  0.00           C
ATOM   3088  C   ARG Z  98      65.304  86.306   7.711  1.00  0.00           C
ATOM   3089  O   ARG Z  98      65.186  86.166   6.492  1.00  0.00           O
ATOM   3090  HA  ARG Z  98      64.311  88.035   7.672  1.00  0.00           H
ATOM   3091  CB  ARG Z  98      65.966  88.287   9.065  1.00  0.00           C
ATOM   3092  1HB ARG Z  98      65.590  89.102   9.505  1.00  0.00           H
ATOM   3093  2HB ARG Z  98      66.353  87.681   9.760  1.00  0.00           H
ATOM   3094  CG  ARG Z  98      67.108  88.737   8.153  1.00  0.00           C
ATOM   3095  1HG ARG Z  98      67.664  87.937   7.925  1.00  0.00           H
ATOM   3096  2HG ARG Z  98      66.713  89.117   7.317  1.00  0.00           H
ATOM   3097  CD  ARG Z  98      68.019  89.790   8.775  1.00  0.00           C
ATOM   3098  1HD ARG Z  98      68.691  90.102   8.104  1.00  0.00           H
ATOM   3099  2HD ARG Z  98      67.477  90.569   9.091  1.00  0.00           H
ATOM   3100  NE  ARG Z  98      68.736  89.209   9.932  1.00  0.00           N
ATOM   3101  HE  ARG Z  98      68.614  88.231  10.099  1.00  0.00           H
ATOM   3102  CZ  ARG Z  98      69.556  89.895  10.797  1.00  0.00           C
ATOM   3103  NH1 ARG Z  98      70.052  89.204  11.874  1.00  0.00           N
ATOM   3104 1HH1 ARG Z  98      69.814  88.241  12.003  1.00  0.00           H
ATOM   3105 2HH1 ARG Z  98      70.652  89.662  12.529  1.00  0.00           H
ATOM   3106  NH2 ARG Z  98      69.688  91.244  10.646  1.00  0.00           N
ATOM   3107 1HH2 ARG Z  98      69.195  91.716   9.916  1.00  0.00           H
ATOM   3108 2HH2 ARG Z  98      70.279  91.761  11.264  1.00  0.00           H
ATOM   3109  HN  ARG Z  98      64.174  87.434  10.407  1.00  0.00           H
ATOM   3110  N   ASN Z  99      65.731  85.292   8.480  1.00  0.00           N
ATOM   3111  CA  ASN Z  99      66.090  83.997   7.992  1.00  0.00           C
ATOM   3112  C   ASN Z  99      64.940  83.343   7.316  1.00  0.00           C
ATOM   3113  O   ASN Z  99      65.080  82.625   6.332  1.00  0.00           O
ATOM   3114  HA  ASN Z  99      66.787  84.100   7.283  1.00  0.00           H
ATOM   3115  CB  ASN Z  99      66.586  83.207   9.210  1.00  0.00           C
ATOM   3116  1HB ASN Z  99      67.269  83.744   9.706  1.00  0.00           H
ATOM   3117  2HB ASN Z  99      65.817  83.004   9.817  1.00  0.00           H
ATOM   3118  CG  ASN Z  99      67.214  81.901   8.733  1.00  0.00           C
ATOM   3119  OD1 ASN Z  99      67.806  81.931   7.653  1.00  0.00           O
ATOM   3120  ND2 ASN Z  99      67.331  80.889   9.622  1.00  0.00           N
ATOM   3121 1HD2 ASN Z  99      67.009  81.009  10.561  1.00  0.00           H
ATOM   3122 2HD2 ASN Z  99      67.739  80.021   9.340  1.00  0.00           H
ATOM   3123  HN  ASN Z  99      65.804  85.455   9.464  1.00  0.00           H
ATOM   3124  N   GLU Z 100      63.778  83.432   8.003  1.00  0.00           N
ATOM   3125  CA  GLU Z 100      62.578  82.800   7.556  1.00  0.00           C
ATOM   3126  C   GLU Z 100      62.101  83.249   6.212  1.00  0.00           C
ATOM   3127  O   GLU Z 100      61.611  82.423   5.448  1.00  0.00           O
ATOM   3128  HA  GLU Z 100      62.893  81.858   7.439  1.00  0.00           H
ATOM   3129  CB  GLU Z 100      61.456  82.911   8.603  1.00  0.00           C
ATOM   3130  1HB GLU Z 100      61.851  82.768   9.511  1.00  0.00           H
ATOM   3131  2HB GLU Z 100      61.061  83.829   8.552  1.00  0.00           H
ATOM   3132  CG  GLU Z 100      60.335  81.892   8.400  1.00  0.00           C
ATOM   3133  1HG GLU Z 100      59.953  82.042   7.488  1.00  0.00           H
ATOM   3134  2HG GLU Z 100      60.746  80.981   8.443  1.00  0.00           H
ATOM   3135  CD  GLU Z 100      59.173  81.912   9.388  1.00  0.00           C
ATOM   3136  OE1 GLU Z 100      57.974  81.921   9.016  1.00  0.00           O
ATOM   3137  OE2 GLU Z 100      59.511  82.042  10.598  1.00  0.00           O
ATOM   3138  HN  GLU Z 100      63.760  83.957   8.854  1.00  0.00           H
ATOM   3139  N   CYS Z 101      62.334  84.526   5.861  1.00  0.00           N
ATOM   3140  CA  CYS Z 101      61.968  85.015   4.566  1.00  0.00           C
ATOM   3141  C   CYS Z 101      62.618  84.254   3.454  1.00  0.00           C
ATOM   3142  O   CYS Z 101      61.909  83.897   2.505  1.00  0.00           O
ATOM   3143  HA  CYS Z 101      60.986  84.888   4.425  1.00  0.00           H
ATOM   3144  CB  CYS Z 101      62.490  86.465   4.604  1.00  0.00           C
ATOM   3145  1HB CYS Z 101      62.349  86.750   5.552  1.00  0.00           H
ATOM   3146  2HB CYS Z 101      63.471  86.376   4.426  1.00  0.00           H
ATOM   3147  SG  CYS Z 101      61.705  87.606   3.443  1.00  0.00           S
ATOM   3148  HN  CYS Z 101      62.771  85.144   6.514  1.00  0.00           H
ATOM   3149  N   PHE Z 102      63.908  83.953   3.579  1.00  0.00           N
ATOM   3150  CA  PHE Z 102      64.768  83.293   2.646  1.00  0.00           C
ATOM   3151  C   PHE Z 102      64.376  81.852   2.498  1.00  0.00           C
ATOM   3152  O   PHE Z 102      64.556  81.253   1.433  1.00  0.00           O
ATOM   3153  HA  PHE Z 102      64.597  83.783   1.791  1.00  0.00           H
ATOM   3154  CB  PHE Z 102      66.257  83.394   3.048  1.00  0.00           C
ATOM   3155  1HB PHE Z 102      66.405  82.844   3.870  1.00  0.00           H
ATOM   3156  2HB PHE Z 102      66.816  83.033   2.300  1.00  0.00           H
ATOM   3157  CG  PHE Z 102      66.769  84.755   3.347  1.00  0.00           C
ATOM   3158  HD1 PHE Z 102      68.027  84.056   4.801  1.00  0.00           H
ATOM   3159  CD1 PHE Z 102      67.648  84.883   4.387  1.00  0.00           C
ATOM   3160  HD2 PHE Z 102      65.649  85.825   1.993  1.00  0.00           H
ATOM   3161  CD2 PHE Z 102      66.303  85.901   2.746  1.00  0.00           C
ATOM   3162  CE1 PHE Z 102      68.029  86.117   4.887  1.00  0.00           C
ATOM   3163  HE1 PHE Z 102      68.608  86.191   5.699  1.00  0.00           H
ATOM   3164  CE2 PHE Z 102      66.714  87.154   3.156  1.00  0.00           C
ATOM   3165  HE2 PHE Z 102      66.394  87.980   2.691  1.00  0.00           H
ATOM   3166  CZ  PHE Z 102      67.583  87.232   4.227  1.00  0.00           C
ATOM   3167  HZ  PHE Z 102      67.896  88.132   4.530  1.00  0.00           H
ATOM   3168  HN  PHE Z 102      64.333  84.225   4.442  1.00  0.00           H
ATOM   3169  N   LEU Z 103      64.022  81.243   3.632  1.00  0.00           N
ATOM   3170  CA  LEU Z 103      63.650  79.864   3.704  1.00  0.00           C
ATOM   3171  C   LEU Z 103      62.401  79.810   2.882  1.00  0.00           C
ATOM   3172  O   LEU Z 103      62.190  78.774   2.261  1.00  0.00           O
ATOM   3173  HA  LEU Z 103      64.370  79.270   3.346  1.00  0.00           H
ATOM   3174  CB  LEU Z 103      63.376  79.488   5.167  1.00  0.00           C
ATOM   3175  1HB LEU Z 103      62.979  80.282   5.625  1.00  0.00           H
ATOM   3176  2HB LEU Z 103      62.720  78.734   5.177  1.00  0.00           H
ATOM   3177  HG  LEU Z 103      65.276  79.787   5.879  1.00  0.00           H
ATOM   3178  CG  LEU Z 103      64.604  79.052   5.963  1.00  0.00           C
ATOM   3179  CD1 LEU Z 103      64.171  78.736   7.415  1.00  0.00           C
ATOM   3180 1HD1 LEU Z 103      64.968  78.449   7.946  1.00  0.00           H
ATOM   3181 2HD1 LEU Z 103      63.770  79.553   7.829  1.00  0.00           H
ATOM   3182 3HD1 LEU Z 103      63.493  78.000   7.408  1.00  0.00           H
ATOM   3183  CD2 LEU Z 103      65.142  77.707   5.445  1.00  0.00           C
ATOM   3184 1HD2 LEU Z 103      65.945  77.441   5.980  1.00  0.00           H
ATOM   3185 2HD2 LEU Z 103      64.434  77.007   5.537  1.00  0.00           H
ATOM   3186 3HD2 LEU Z 103      65.398  77.798   4.483  1.00  0.00           H
ATOM   3187  HN  LEU Z 103      64.019  81.779   4.477  1.00  0.00           H
ATOM   3188  N   GLN Z 104      61.543  80.831   2.811  1.00  0.00           N
ATOM   3189  CA  GLN Z 104      60.264  80.697   2.170  1.00  0.00           C
ATOM   3190  C   GLN Z 104      60.277  81.215   0.776  1.00  0.00           C
ATOM   3191  O   GLN Z 104      59.218  81.172   0.164  1.00  0.00           O
ATOM   3192  HA  GLN Z 104      60.102  79.711   2.166  1.00  0.00           H
ATOM   3193  CB  GLN Z 104      59.214  81.526   2.931  1.00  0.00           C
ATOM   3194  1HB GLN Z 104      59.520  82.477   2.983  1.00  0.00           H
ATOM   3195  2HB GLN Z 104      58.343  81.482   2.443  1.00  0.00           H
ATOM   3196  CG  GLN Z 104      59.011  80.999   4.346  1.00  0.00           C
ATOM   3197  1HG GLN Z 104      59.916  80.852   4.746  1.00  0.00           H
ATOM   3198  2HG GLN Z 104      58.527  81.704   4.864  1.00  0.00           H
ATOM   3199  CD  GLN Z 104      58.228  79.701   4.495  1.00  0.00           C
ATOM   3200  OE1 GLN Z 104      57.028  79.612   4.274  1.00  0.00           O
ATOM   3201  NE2 GLN Z 104      58.945  78.613   4.876  1.00  0.00           N
ATOM   3202 1HE2 GLN Z 104      59.928  78.695   5.040  1.00  0.00           H
ATOM   3203 2HE2 GLN Z 104      58.490  77.730   4.993  1.00  0.00           H
ATOM   3204  HN  GLN Z 104      61.797  81.710   3.215  1.00  0.00           H
ATOM   3205  N   HIE Z 105      61.449  81.618   0.234  1.00  0.00           N
ATOM   3206  CA  HIE Z 105      61.672  82.036  -1.109  1.00  0.00           C
ATOM   3207  C   HIE Z 105      62.132  80.928  -2.008  1.00  0.00           C
ATOM   3208  O   HIE Z 105      62.435  81.237  -3.171  1.00  0.00           O
ATOM   3209  HA  HIE Z 105      60.771  82.325  -1.430  1.00  0.00           H
ATOM   3210  CB  HIE Z 105      62.744  83.144  -1.087  1.00  0.00           C
ATOM   3211  1HB HIE Z 105      62.782  83.562  -0.179  1.00  0.00           H
ATOM   3212  2HB HIE Z 105      63.638  82.757  -1.312  1.00  0.00           H
ATOM   3213  CG  HIE Z 105      62.408  84.206  -2.097  1.00  0.00           C
ATOM   3214  ND1 HIE Z 105      61.219  84.889  -2.015  1.00  0.00           N
ATOM   3215  HD2 HIE Z 105      64.067  84.355  -3.416  1.00  0.00           H
ATOM   3216  CD2 HIE Z 105      63.151  84.656  -3.149  1.00  0.00           C
ATOM   3217  HE1 HIE Z 105      60.467  86.315  -3.267  1.00  0.00           H
ATOM   3218  CE1 HIE Z 105      61.223  85.700  -3.042  1.00  0.00           C
ATOM   3219  HE2 HIE Z 105      62.607  86.136  -4.588  1.00  0.00           H
ATOM   3220  NE2 HIE Z 105      62.374  85.612  -3.769  1.00  0.00           N
ATOM   3221  HN  HIE Z 105      62.243  81.623   0.842  1.00  0.00           H
ATOM   3222  N   LYS Z 106      62.399  79.732  -1.458  1.00  0.00           N
ATOM   3223  CA  LYS Z 106      62.828  78.516  -2.076  1.00  0.00           C
ATOM   3224  C   LYS Z 106      61.738  78.000  -2.964  1.00  0.00           C
ATOM   3225  O   LYS Z 106      60.607  77.685  -2.573  1.00  0.00           O
ATOM   3226  HA  LYS Z 106      63.600  78.829  -2.628  1.00  0.00           H
ATOM   3227  CB  LYS Z 106      63.404  77.433  -1.136  1.00  0.00           C
ATOM   3228  1HB LYS Z 106      62.661  77.122  -0.542  1.00  0.00           H
ATOM   3229  2HB LYS Z 106      63.714  76.672  -1.707  1.00  0.00           H
ATOM   3230  CG  LYS Z 106      64.573  77.818  -0.227  1.00  0.00           C
ATOM   3231  1HG LYS Z 106      65.383  77.984  -0.788  1.00  0.00           H
ATOM   3232  2HG LYS Z 106      64.338  78.651   0.273  1.00  0.00           H
ATOM   3233  CD  LYS Z 106      64.879  76.706   0.773  1.00  0.00           C
ATOM   3234  1HD LYS Z 106      64.159  76.678   1.466  1.00  0.00           H
ATOM   3235  2HD LYS Z 106      64.914  75.830   0.293  1.00  0.00           H
ATOM   3236  CE  LYS Z 106      66.218  76.960   1.454  1.00  0.00           C
ATOM   3237  1HE LYS Z 106      66.894  77.301   0.801  1.00  0.00           H
ATOM   3238  2HE LYS Z 106      66.122  77.611   2.206  1.00  0.00           H
ATOM   3239  NZ  LYS Z 106      66.635  75.633   1.976  1.00  0.00           N
ATOM   3240  1HZ LYS Z 106      67.516  75.720   2.441  1.00  0.00           H
ATOM   3241  2HZ LYS Z 106      65.948  75.299   2.622  1.00  0.00           H
ATOM   3242  3HZ LYS Z 106      66.721  74.989   1.217  1.00  0.00           H
ATOM   3243  HN  LYS Z 106      62.280  79.685  -0.465  1.00  0.00           H
ATOM   3244  N   ASP Z 107      62.040  77.828  -4.262  1.00  0.00           N
ATOM   3245  CA  ASP Z 107      61.311  77.230  -5.318  1.00  0.00           C
ATOM   3246  C   ASP Z 107      62.099  76.006  -5.656  1.00  0.00           C
ATOM   3247  O   ASP Z 107      63.320  76.052  -5.784  1.00  0.00           O
ATOM   3248  HA  ASP Z 107      60.401  77.143  -4.913  1.00  0.00           H
ATOM   3249  CB  ASP Z 107      61.185  77.989  -6.655  1.00  0.00           C
ATOM   3250  1HB ASP Z 107      62.081  78.354  -6.908  1.00  0.00           H
ATOM   3251  2HB ASP Z 107      60.871  77.354  -7.362  1.00  0.00           H
ATOM   3252  CG  ASP Z 107      60.207  79.141  -6.587  1.00  0.00           C
ATOM   3253  OD1 ASP Z 107      60.649  80.319  -6.716  1.00  0.00           O
ATOM   3254  OD2 ASP Z 107      58.986  78.895  -6.407  1.00  0.00           O
ATOM   3255  HN  ASP Z 107      62.935  78.184  -4.528  1.00  0.00           H
ATOM   3256  N   ASP Z 108      61.447  74.835  -5.847  1.00  0.00           N
ATOM   3257  CA  ASP Z 108      62.096  73.699  -6.406  1.00  0.00           C
ATOM   3258  C   ASP Z 108      62.919  73.957  -7.627  1.00  0.00           C
ATOM   3259  O   ASP Z 108      64.039  73.483  -7.811  1.00  0.00           O
ATOM   3260  HA  ASP Z 108      62.707  73.469  -5.648  1.00  0.00           H
ATOM   3261  CB  ASP Z 108      61.065  72.627  -6.808  1.00  0.00           C
ATOM   3262  1HB ASP Z 108      60.393  73.014  -7.440  1.00  0.00           H
ATOM   3263  2HB ASP Z 108      61.523  71.853  -7.243  1.00  0.00           H
ATOM   3264  CG  ASP Z 108      60.372  72.170  -5.526  1.00  0.00           C
ATOM   3265  OD1 ASP Z 108      59.192  72.515  -5.221  1.00  0.00           O
ATOM   3266  OD2 ASP Z 108      61.069  71.465  -4.748  1.00  0.00           O
ATOM   3267  HN  ASP Z 108      60.484  74.767  -5.588  1.00  0.00           H
ATOM   3268  N   ASN Z 109      62.302  74.680  -8.564  1.00  0.00           N
ATOM   3269  CA  ASN Z 109      62.855  75.058  -9.816  1.00  0.00           C
ATOM   3270  C   ASN Z 109      62.818  76.537  -9.969  1.00  0.00           C
ATOM   3271  O   ASN Z 109      61.740  77.036 -10.256  1.00  0.00           O
ATOM   3272  HA  ASN Z 109      63.780  74.685  -9.753  1.00  0.00           H
ATOM   3273  CB  ASN Z 109      62.026  74.529 -11.013  1.00  0.00           C
ATOM   3274  1HB ASN Z 109      61.084  74.860 -10.964  1.00  0.00           H
ATOM   3275  2HB ASN Z 109      62.435  74.816 -11.880  1.00  0.00           H
ATOM   3276  CG  ASN Z 109      62.053  73.010 -10.900  1.00  0.00           C
ATOM   3277  OD1 ASN Z 109      63.072  72.360 -10.723  1.00  0.00           O
ATOM   3278  ND2 ASN Z 109      60.902  72.292 -10.876  1.00  0.00           N
ATOM   3279 1HD2 ASN Z 109      60.020  72.761 -10.933  1.00  0.00           H
ATOM   3280 2HD2 ASN Z 109      60.935  71.296 -10.801  1.00  0.00           H
ATOM   3281  HN  ASN Z 109      61.369  74.981  -8.367  1.00  0.00           H
ATOM   3282  N   PRO Z 110      63.910  77.265  -9.964  1.00  0.00           N
ATOM   3283  CA  PRO Z 110      63.813  78.663 -10.186  1.00  0.00           C
ATOM   3284  C   PRO Z 110      63.806  78.820 -11.668  1.00  0.00           C
ATOM   3285  O   PRO Z 110      64.325  77.953 -12.359  1.00  0.00           O
ATOM   3286  HA  PRO Z 110      62.989  79.053  -9.776  1.00  0.00           H
ATOM   3287  CB  PRO Z 110      65.113  79.246  -9.619  1.00  0.00           C
ATOM   3288  1HB PRO Z 110      65.417  80.029 -10.160  1.00  0.00           H
ATOM   3289  2HB PRO Z 110      64.991  79.525  -8.666  1.00  0.00           H
ATOM   3290  CG  PRO Z 110      66.111  78.083  -9.727  1.00  0.00           C
ATOM   3291  1HG PRO Z 110      66.567  78.088 -10.616  1.00  0.00           H
ATOM   3292  2HG PRO Z 110      66.795  78.135  -9.000  1.00  0.00           H
ATOM   3293  CD  PRO Z 110      65.238  76.826  -9.567  1.00  0.00           C
ATOM   3294  1HD PRO Z 110      65.542  76.084 -10.166  1.00  0.00           H
ATOM   3295  2HD PRO Z 110      65.220  76.504  -8.621  1.00  0.00           H
ATOM   3296  N   ASN Z 111      63.149  79.867 -12.228  1.00  0.00           N
ATOM   3297  CA  ASN Z 111      63.112  80.165 -13.621  1.00  0.00           C
ATOM   3298  C   ASN Z 111      64.284  80.979 -14.036  1.00  0.00           C
ATOM   3299  O   ASN Z 111      64.176  82.208 -14.106  1.00  0.00           O
ATOM   3300  HA  ASN Z 111      63.188  79.287 -14.095  1.00  0.00           H
ATOM   3301  CB  ASN Z 111      61.794  80.905 -13.919  1.00  0.00           C
ATOM   3302  1HB ASN Z 111      61.680  81.615 -13.225  1.00  0.00           H
ATOM   3303  2HB ASN Z 111      61.881  81.330 -14.820  1.00  0.00           H
ATOM   3304  CG  ASN Z 111      60.512  80.087 -13.935  1.00  0.00           C
ATOM   3305  OD1 ASN Z 111      60.029  79.697 -12.872  1.00  0.00           O
ATOM   3306  ND2 ASN Z 111      59.844  79.988 -15.105  1.00  0.00           N
ATOM   3307 1HD2 ASN Z 111      60.196  80.444 -15.922  1.00  0.00           H
ATOM   3308 2HD2 ASN Z 111      58.997  79.458 -15.154  1.00  0.00           H
ATOM   3309  HN  ASN Z 111      62.650  80.478 -11.614  1.00  0.00           H
ATOM   3310  N   LEU Z 112      65.373  80.313 -14.448  1.00  0.00           N
ATOM   3311  CA  LEU Z 112      66.456  80.895 -15.191  1.00  0.00           C
ATOM   3312  C   LEU Z 112      66.159  80.883 -16.641  1.00  0.00           C
ATOM   3313  O   LEU Z 112      65.408  80.030 -17.115  1.00  0.00           O
ATOM   3314  HA  LEU Z 112      66.518  81.871 -14.984  1.00  0.00           H
ATOM   3315  CB  LEU Z 112      67.754  80.216 -14.753  1.00  0.00           C
ATOM   3316  1HB LEU Z 112      67.671  79.237 -14.940  1.00  0.00           H
ATOM   3317  2HB LEU Z 112      68.503  80.597 -15.295  1.00  0.00           H
ATOM   3318  HG  LEU Z 112      67.295  80.190 -12.696  1.00  0.00           H
ATOM   3319  CG  LEU Z 112      68.092  80.398 -13.264  1.00  0.00           C
ATOM   3320  CD1 LEU Z 112      69.219  79.440 -12.873  1.00  0.00           C
ATOM   3321 1HD1 LEU Z 112      69.437  79.559 -11.905  1.00  0.00           H
ATOM   3322 2HD1 LEU Z 112      68.927  78.498 -13.036  1.00  0.00           H
ATOM   3323 3HD1 LEU Z 112      70.029  79.636 -13.424  1.00  0.00           H
ATOM   3324  CD2 LEU Z 112      68.524  81.860 -13.035  1.00  0.00           C
ATOM   3325 1HD2 LEU Z 112      68.747  81.995 -12.070  1.00  0.00           H
ATOM   3326 2HD2 LEU Z 112      69.328  82.060 -13.595  1.00  0.00           H
ATOM   3327 3HD2 LEU Z 112      67.776  82.473 -13.293  1.00  0.00           H
ATOM   3328  HN  LEU Z 112      65.436  79.341 -14.221  1.00  0.00           H
ATOM   3329  N   PRO Z 113      66.652  81.795 -17.438  1.00  0.00           N
ATOM   3330  CA  PRO Z 113      66.464  81.853 -18.849  1.00  0.00           C
ATOM   3331  C   PRO Z 113      67.304  80.855 -19.569  1.00  0.00           C
ATOM   3332  O   PRO Z 113      68.101  80.169 -18.932  1.00  0.00           O
ATOM   3333  HA  PRO Z 113      65.518  81.617 -19.073  1.00  0.00           H
ATOM   3334  CB  PRO Z 113      66.918  83.279 -19.191  1.00  0.00           C
ATOM   3335  1HB PRO Z 113      67.274  83.315 -20.125  1.00  0.00           H
ATOM   3336  2HB PRO Z 113      66.153  83.917 -19.101  1.00  0.00           H
ATOM   3337  CG  PRO Z 113      68.027  83.626 -18.182  1.00  0.00           C
ATOM   3338  1HG PRO Z 113      68.932  83.409 -18.547  1.00  0.00           H
ATOM   3339  2HG PRO Z 113      67.994  84.591 -17.923  1.00  0.00           H
ATOM   3340  CD  PRO Z 113      67.683  82.727 -16.995  1.00  0.00           C
ATOM   3341  1HD PRO Z 113      68.484  82.210 -16.696  1.00  0.00           H
ATOM   3342  2HD PRO Z 113      67.329  83.266 -16.230  1.00  0.00           H
ATOM   3343  N   ARG Z 114      67.086  80.554 -20.857  1.00  0.00           N
ATOM   3344  CA  ARG Z 114      67.935  79.686 -21.628  1.00  0.00           C
ATOM   3345  C   ARG Z 114      69.267  80.291 -21.911  1.00  0.00           C
ATOM   3346  O   ARG Z 114      69.330  81.488 -22.191  1.00  0.00           O
ATOM   3347  HA  ARG Z 114      68.031  78.923 -20.988  1.00  0.00           H
ATOM   3348  CB  ARG Z 114      67.327  79.225 -22.965  1.00  0.00           C
ATOM   3349  1HB ARG Z 114      67.400  79.996 -23.599  1.00  0.00           H
ATOM   3350  2HB ARG Z 114      67.890  78.468 -23.296  1.00  0.00           H
ATOM   3351  CG  ARG Z 114      65.876  78.748 -23.024  1.00  0.00           C
ATOM   3352  1HG ARG Z 114      65.799  77.871 -22.549  1.00  0.00           H
ATOM   3353  2HG ARG Z 114      65.289  79.422 -22.575  1.00  0.00           H
ATOM   3354  CD  ARG Z 114      65.428  78.576 -24.473  1.00  0.00           C
ATOM   3355  1HD ARG Z 114      65.712  79.351 -25.037  1.00  0.00           H
ATOM   3356  2HD ARG Z 114      65.785  77.729 -24.867  1.00  0.00           H
ATOM   3357  NE  ARG Z 114      63.948  78.519 -24.375  1.00  0.00           N
ATOM   3358  HE  ARG Z 114      63.561  78.777 -23.490  1.00  0.00           H
ATOM   3359  CZ  ARG Z 114      63.049  78.163 -25.334  1.00  0.00           C
ATOM   3360  NH1 ARG Z 114      61.719  78.088 -25.075  1.00  0.00           N
ATOM   3361 1HH1 ARG Z 114      61.374  78.297 -24.160  1.00  0.00           H
ATOM   3362 2HH1 ARG Z 114      61.082  77.822 -25.800  1.00  0.00           H
ATOM   3363  NH2 ARG Z 114      63.431  77.991 -26.642  1.00  0.00           N
ATOM   3364 1HH2 ARG Z 114      64.386  78.128 -26.906  1.00  0.00           H
ATOM   3365 2HH2 ARG Z 114      62.755  77.729 -27.330  1.00  0.00           H
ATOM   3366  HN  ARG Z 114      66.288  80.956 -21.307  1.00  0.00           H
ATOM   3367  N   LEU Z 115      70.305  79.439 -21.842  1.00  0.00           N
ATOM   3368  CA  LEU Z 115      71.666  79.846 -21.993  1.00  0.00           C
ATOM   3369  C   LEU Z 115      72.276  78.777 -22.822  1.00  0.00           C
ATOM   3370  O   LEU Z 115      71.784  77.647 -22.913  1.00  0.00           O
ATOM   3371  HA  LEU Z 115      71.763  80.725 -22.458  1.00  0.00           H
ATOM   3372  CB  LEU Z 115      72.264  79.917 -20.572  1.00  0.00           C
ATOM   3373  1HB LEU Z 115      71.678  80.531 -20.043  1.00  0.00           H
ATOM   3374  2HB LEU Z 115      72.211  78.994 -20.190  1.00  0.00           H
ATOM   3375  HG  LEU Z 115      74.276  79.900 -21.007  1.00  0.00           H
ATOM   3376  CG  LEU Z 115      73.704  80.396 -20.354  1.00  0.00           C
ATOM   3377  CD1 LEU Z 115      73.818  81.904 -20.607  1.00  0.00           C
ATOM   3378 1HD1 LEU Z 115      74.763  82.196 -20.459  1.00  0.00           H
ATOM   3379 2HD1 LEU Z 115      73.550  82.105 -21.549  1.00  0.00           H
ATOM   3380 3HD1 LEU Z 115      73.216  82.393 -19.977  1.00  0.00           H
ATOM   3381  CD2 LEU Z 115      74.191  80.098 -18.920  1.00  0.00           C
ATOM   3382 1HD2 LEU Z 115      75.131  80.422 -18.813  1.00  0.00           H
ATOM   3383 2HD2 LEU Z 115      73.600  80.565 -18.263  1.00  0.00           H
ATOM   3384 3HD2 LEU Z 115      74.158  79.112 -18.756  1.00  0.00           H
ATOM   3385  HN  LEU Z 115      70.115  78.472 -21.675  1.00  0.00           H
ATOM   3386  N   VAL Z 116      73.398  78.969 -23.552  1.00  0.00           N
ATOM   3387  CA  VAL Z 116      74.087  77.961 -24.302  1.00  0.00           C
ATOM   3388  C   VAL Z 116      74.693  76.877 -23.471  1.00  0.00           C
ATOM   3389  O   VAL Z 116      75.082  77.056 -22.322  1.00  0.00           O
ATOM   3390  HA  VAL Z 116      73.372  77.512 -24.837  1.00  0.00           H
ATOM   3391  HB  VAL Z 116      74.634  79.417 -25.573  1.00  0.00           H
ATOM   3392  CB  VAL Z 116      75.100  78.621 -25.186  1.00  0.00           C
ATOM   3393  CG1 VAL Z 116      76.279  79.166 -24.379  1.00  0.00           C
ATOM   3394 1HG1 VAL Z 116      76.935  79.599 -24.997  1.00  0.00           H
ATOM   3395 2HG1 VAL Z 116      75.949  79.840 -23.718  1.00  0.00           H
ATOM   3396 3HG1 VAL Z 116      76.726  78.414 -23.892  1.00  0.00           H
ATOM   3397  CG2 VAL Z 116      75.510  77.750 -26.398  1.00  0.00           C
ATOM   3398 1HG2 VAL Z 116      76.185  78.241 -26.948  1.00  0.00           H
ATOM   3399 2HG2 VAL Z 116      75.907  76.892 -26.071  1.00  0.00           H
ATOM   3400 3HG2 VAL Z 116      74.704  77.554 -26.955  1.00  0.00           H
ATOM   3401  HN  VAL Z 116      73.779  79.893 -23.570  1.00  0.00           H
ATOM   3402  N   ARG Z 117      74.672  75.662 -24.051  1.00  0.00           N
ATOM   3403  CA  ARG Z 117      75.379  74.515 -23.570  1.00  0.00           C
ATOM   3404  C   ARG Z 117      76.860  74.722 -23.579  1.00  0.00           C
ATOM   3405  O   ARG Z 117      77.353  75.463 -24.424  1.00  0.00           O
ATOM   3406  HA  ARG Z 117      75.100  74.384 -22.618  1.00  0.00           H
ATOM   3407  CB  ARG Z 117      75.029  73.357 -24.520  1.00  0.00           C
ATOM   3408  1HB ARG Z 117      75.447  72.531 -24.142  1.00  0.00           H
ATOM   3409  2HB ARG Z 117      74.034  73.261 -24.510  1.00  0.00           H
ATOM   3410  CG  ARG Z 117      75.452  73.433 -25.990  1.00  0.00           C
ATOM   3411  1HG ARG Z 117      74.677  73.112 -26.535  1.00  0.00           H
ATOM   3412  2HG ARG Z 117      75.627  74.396 -26.195  1.00  0.00           H
ATOM   3413  CD  ARG Z 117      76.681  72.647 -26.451  1.00  0.00           C
ATOM   3414  1HD ARG Z 117      77.486  72.921 -25.924  1.00  0.00           H
ATOM   3415  2HD ARG Z 117      76.527  71.665 -26.338  1.00  0.00           H
ATOM   3416  NE  ARG Z 117      76.914  72.944 -27.893  1.00  0.00           N
ATOM   3417  HE  ARG Z 117      76.130  73.226 -28.446  1.00  0.00           H
ATOM   3418  CZ  ARG Z 117      78.135  72.856 -28.510  1.00  0.00           C
ATOM   3419  NH1 ARG Z 117      78.348  73.355 -29.764  1.00  0.00           N
ATOM   3420 1HH1 ARG Z 117      77.602  73.800 -30.260  1.00  0.00           H
ATOM   3421 2HH1 ARG Z 117      79.251  73.276 -30.187  1.00  0.00           H
ATOM   3422  NH2 ARG Z 117      79.143  72.150 -27.912  1.00  0.00           N
ATOM   3423 1HH2 ARG Z 117      78.985  71.703 -27.032  1.00  0.00           H
ATOM   3424 2HH2 ARG Z 117      80.036  72.081 -28.355  1.00  0.00           H
ATOM   3425  HN  ARG Z 117      74.122  75.553 -24.879  1.00  0.00           H
ATOM   3426  N   PRO Z 118      77.587  74.088 -22.702  1.00  0.00           N
ATOM   3427  CA  PRO Z 118      79.017  74.245 -22.741  1.00  0.00           C
ATOM   3428  C   PRO Z 118      79.627  73.157 -23.550  1.00  0.00           C
ATOM   3429  O   PRO Z 118      78.896  72.304 -24.024  1.00  0.00           O
ATOM   3430  HA  PRO Z 118      79.304  75.105 -23.165  1.00  0.00           H
ATOM   3431  CB  PRO Z 118      79.364  74.067 -21.268  1.00  0.00           C
ATOM   3432  1HB PRO Z 118      80.310  73.757 -21.174  1.00  0.00           H
ATOM   3433  2HB PRO Z 118      79.247  74.933 -20.782  1.00  0.00           H
ATOM   3434  CG  PRO Z 118      78.391  73.004 -20.721  1.00  0.00           C
ATOM   3435  1HG PRO Z 118      78.612  72.078 -21.029  1.00  0.00           H
ATOM   3436  2HG PRO Z 118      78.322  73.015 -19.723  1.00  0.00           H
ATOM   3437  CD  PRO Z 118      77.144  73.590 -21.418  1.00  0.00           C
ATOM   3438  1HD PRO Z 118      76.445  72.890 -21.565  1.00  0.00           H
ATOM   3439  2HD PRO Z 118      76.753  74.346 -20.894  1.00  0.00           H
ATOM   3440  N   GLU Z 119      80.967  73.232 -23.738  1.00  0.00           N
ATOM   3441  CA  GLU Z 119      81.647  72.443 -24.710  1.00  0.00           C
ATOM   3442  C   GLU Z 119      82.735  71.656 -24.042  1.00  0.00           C
ATOM   3443  O   GLU Z 119      83.404  72.163 -23.145  1.00  0.00           O
ATOM   3444  HA  GLU Z 119      80.922  71.848 -25.057  1.00  0.00           H
ATOM   3445  CB  GLU Z 119      82.231  73.251 -25.876  1.00  0.00           C
ATOM   3446  1HB GLU Z 119      81.459  73.710 -26.316  1.00  0.00           H
ATOM   3447  2HB GLU Z 119      82.837  73.935 -25.470  1.00  0.00           H
ATOM   3448  CG  GLU Z 119      83.032  72.570 -26.999  1.00  0.00           C
ATOM   3449  1HG GLU Z 119      83.159  73.247 -27.724  1.00  0.00           H
ATOM   3450  2HG GLU Z 119      83.921  72.319 -26.617  1.00  0.00           H
ATOM   3451  CD  GLU Z 119      82.461  71.315 -27.659  1.00  0.00           C
ATOM   3452  OE1 GLU Z 119      82.387  70.262 -26.970  1.00  0.00           O
ATOM   3453  OE2 GLU Z 119      82.023  71.436 -28.831  1.00  0.00           O
ATOM   3454  HN  GLU Z 119      81.498  73.865 -23.175  1.00  0.00           H
ATOM   3455  N   VAL Z 120      83.013  70.383 -24.350  1.00  0.00           N
ATOM   3456  CA  VAL Z 120      83.800  69.438 -23.620  1.00  0.00           C
ATOM   3457  C   VAL Z 120      85.210  69.886 -23.492  1.00  0.00           C
ATOM   3458  O   VAL Z 120      85.889  69.874 -22.470  1.00  0.00           O
ATOM   3459  HA  VAL Z 120      83.379  69.431 -22.713  1.00  0.00           H
ATOM   3460  HB  VAL Z 120      84.297  67.982 -25.002  1.00  0.00           H
ATOM   3461  CB  VAL Z 120      83.718  68.053 -24.188  1.00  0.00           C
ATOM   3462  CG1 VAL Z 120      84.214  67.031 -23.169  1.00  0.00           C
ATOM   3463 1HG1 VAL Z 120      84.154  66.113 -23.561  1.00  0.00           H
ATOM   3464 2HG1 VAL Z 120      85.165  67.231 -22.932  1.00  0.00           H
ATOM   3465 3HG1 VAL Z 120      83.649  67.079 -22.345  1.00  0.00           H
ATOM   3466  CG2 VAL Z 120      82.218  67.803 -24.479  1.00  0.00           C
ATOM   3467 1HG2 VAL Z 120      82.101  66.887 -24.863  1.00  0.00           H
ATOM   3468 2HG2 VAL Z 120      81.697  67.878 -23.628  1.00  0.00           H
ATOM   3469 3HG2 VAL Z 120      81.888  68.483 -25.133  1.00  0.00           H
ATOM   3470  HN  VAL Z 120      82.617  70.048 -25.205  1.00  0.00           H
ATOM   3471  N   ASP Z 121      85.763  70.406 -24.605  1.00  0.00           N
ATOM   3472  CA  ASP Z 121      87.025  71.053 -24.639  1.00  0.00           C
ATOM   3473  C   ASP Z 121      87.175  72.251 -23.749  1.00  0.00           C
ATOM   3474  O   ASP Z 121      88.255  72.443 -23.198  1.00  0.00           O
ATOM   3475  HA  ASP Z 121      87.583  70.291 -24.310  1.00  0.00           H
ATOM   3476  CB  ASP Z 121      87.318  71.620 -26.043  1.00  0.00           C
ATOM   3477  1HB ASP Z 121      86.583  72.240 -26.318  1.00  0.00           H
ATOM   3478  2HB ASP Z 121      88.186  72.117 -26.032  1.00  0.00           H
ATOM   3479  CG  ASP Z 121      87.408  70.471 -27.043  1.00  0.00           C
ATOM   3480  OD1 ASP Z 121      86.489  70.366 -27.894  1.00  0.00           O
ATOM   3481  OD2 ASP Z 121      88.296  69.590 -26.964  1.00  0.00           O
ATOM   3482  HN  ASP Z 121      85.253  70.330 -25.461  1.00  0.00           H
ATOM   3483  N   VAL Z 122      86.167  73.133 -23.668  1.00  0.00           N
ATOM   3484  CA  VAL Z 122      86.158  74.360 -22.929  1.00  0.00           C
ATOM   3485  C   VAL Z 122      86.095  74.063 -21.466  1.00  0.00           C
ATOM   3486  O   VAL Z 122      86.754  74.728 -20.671  1.00  0.00           O
ATOM   3487  HA  VAL Z 122      87.023  74.773 -23.212  1.00  0.00           H
ATOM   3488  HB  VAL Z 122      84.203  74.936 -22.988  1.00  0.00           H
ATOM   3489  CB  VAL Z 122      85.070  75.339 -23.279  1.00  0.00           C
ATOM   3490  CG1 VAL Z 122      85.201  76.655 -22.500  1.00  0.00           C
ATOM   3491 1HG1 VAL Z 122      84.461  77.273 -22.764  1.00  0.00           H
ATOM   3492 2HG1 VAL Z 122      85.147  76.469 -21.520  1.00  0.00           H
ATOM   3493 3HG1 VAL Z 122      86.082  77.081 -22.711  1.00  0.00           H
ATOM   3494  CG2 VAL Z 122      85.023  75.546 -24.801  1.00  0.00           C
ATOM   3495 1HG2 VAL Z 122      84.299  76.197 -25.027  1.00  0.00           H
ATOM   3496 2HG2 VAL Z 122      85.903  75.902 -25.117  1.00  0.00           H
ATOM   3497 3HG2 VAL Z 122      84.838  74.672 -25.251  1.00  0.00           H
ATOM   3498  HN  VAL Z 122      85.335  72.911 -24.178  1.00  0.00           H
ATOM   3499  N   MET Z 123      85.262  73.098 -21.029  1.00  0.00           N
ATOM   3500  CA  MET Z 123      85.149  72.600 -19.695  1.00  0.00           C
ATOM   3501  C   MET Z 123      86.356  71.821 -19.286  1.00  0.00           C
ATOM   3502  O   MET Z 123      86.905  71.939 -18.206  1.00  0.00           O
ATOM   3503  HA  MET Z 123      85.082  73.418 -19.124  1.00  0.00           H
ATOM   3504  CB  MET Z 123      83.927  71.663 -19.619  1.00  0.00           C
ATOM   3505  1HB MET Z 123      84.043  70.932 -20.292  1.00  0.00           H
ATOM   3506  2HB MET Z 123      83.884  71.268 -18.702  1.00  0.00           H
ATOM   3507  CG  MET Z 123      82.598  72.353 -19.898  1.00  0.00           C
ATOM   3508  1HG MET Z 123      82.594  73.155 -19.302  1.00  0.00           H
ATOM   3509  2HG MET Z 123      82.655  72.646 -20.852  1.00  0.00           H
ATOM   3510  SD  MET Z 123      81.186  71.248 -19.591  1.00  0.00           S
ATOM   3511  CE  MET Z 123      81.257  70.245 -21.112  1.00  0.00           C
ATOM   3512  1HE MET Z 123      80.521  69.567 -21.098  1.00  0.00           H
ATOM   3513  2HE MET Z 123      81.147  70.839 -21.908  1.00  0.00           H
ATOM   3514  3HE MET Z 123      82.140  69.778 -21.162  1.00  0.00           H
ATOM   3515  HN  MET Z 123      84.658  72.686 -21.712  1.00  0.00           H
ATOM   3516  N   CYS Z 124      86.957  71.131 -20.269  1.00  0.00           N
ATOM   3517  CA  CYS Z 124      88.255  70.561 -20.052  1.00  0.00           C
ATOM   3518  C   CYS Z 124      89.427  71.489 -19.978  1.00  0.00           C
ATOM   3519  O   CYS Z 124      90.435  71.142 -19.373  1.00  0.00           O
ATOM   3520  HA  CYS Z 124      88.113  70.307 -19.095  1.00  0.00           H
ATOM   3521  CB  CYS Z 124      88.535  69.332 -20.931  1.00  0.00           C
ATOM   3522  1HB CYS Z 124      88.238  69.627 -21.839  1.00  0.00           H
ATOM   3523  2HB CYS Z 124      89.532  69.259 -20.913  1.00  0.00           H
ATOM   3524  SG  CYS Z 124      87.751  67.768 -20.458  1.00  0.00           S
ATOM   3525  HN  CYS Z 124      86.500  71.015 -21.151  1.00  0.00           H
ATOM   3526  N   THR Z 125      89.370  72.674 -20.608  1.00  0.00           N
ATOM   3527  CA  THR Z 125      90.402  73.653 -20.415  1.00  0.00           C
ATOM   3528  C   THR Z 125      90.251  74.415 -19.132  1.00  0.00           C
ATOM   3529  O   THR Z 125      91.261  74.758 -18.543  1.00  0.00           O
ATOM   3530  HA  THR Z 125      91.225  73.087 -20.369  1.00  0.00           H
ATOM   3531  HB  THR Z 125      89.718  75.167 -21.602  1.00  0.00           H
ATOM   3532  CB  THR Z 125      90.536  74.593 -21.563  1.00  0.00           C
ATOM   3533  OG1 THR Z 125      90.597  73.853 -22.776  1.00  0.00           O
ATOM   3534  HG1 THR Z 125      90.686  74.483 -23.548  1.00  0.00           H
ATOM   3535  CG2 THR Z 125      91.837  75.412 -21.438  1.00  0.00           C
ATOM   3536 1HG2 THR Z 125      91.914  76.037 -22.214  1.00  0.00           H
ATOM   3537 2HG2 THR Z 125      91.820  75.937 -20.587  1.00  0.00           H
ATOM   3538 3HG2 THR Z 125      92.622  74.791 -21.431  1.00  0.00           H
ATOM   3539  HN  THR Z 125      88.603  72.875 -21.217  1.00  0.00           H
ATOM   3540  N   ALA Z 126      89.001  74.641 -18.706  1.00  0.00           N
ATOM   3541  CA  ALA Z 126      88.720  75.342 -17.493  1.00  0.00           C
ATOM   3542  C   ALA Z 126      89.096  74.653 -16.216  1.00  0.00           C
ATOM   3543  O   ALA Z 126      89.706  75.239 -15.320  1.00  0.00           O
ATOM   3544  HA  ALA Z 126      89.338  76.127 -17.527  1.00  0.00           H
ATOM   3545  CB  ALA Z 126      87.220  75.665 -17.508  1.00  0.00           C
ATOM   3546  1HB ALA Z 126      86.977  76.159 -16.673  1.00  0.00           H
ATOM   3547  2HB ALA Z 126      87.010  76.232 -18.304  1.00  0.00           H
ATOM   3548  3HB ALA Z 126      86.697  74.814 -17.558  1.00  0.00           H
ATOM   3549  HN  ALA Z 126      88.236  74.307 -19.257  1.00  0.00           H
ATOM   3550  N   PHE Z 127      88.834  73.343 -16.225  1.00  0.00           N
ATOM   3551  CA  PHE Z 127      89.380  72.450 -15.246  1.00  0.00           C
ATOM   3552  C   PHE Z 127      90.880  72.528 -15.214  1.00  0.00           C
ATOM   3553  O   PHE Z 127      91.529  72.665 -14.194  1.00  0.00           O
ATOM   3554  HA  PHE Z 127      88.966  72.795 -14.404  1.00  0.00           H
ATOM   3555  CB  PHE Z 127      89.028  70.979 -15.524  1.00  0.00           C
ATOM   3556  1HB PHE Z 127      88.062  70.906 -15.773  1.00  0.00           H
ATOM   3557  2HB PHE Z 127      89.593  70.634 -16.274  1.00  0.00           H
ATOM   3558  CG  PHE Z 127      89.264  70.118 -14.336  1.00  0.00           C
ATOM   3559  HD1 PHE Z 127      88.226  71.239 -12.938  1.00  0.00           H
ATOM   3560  CD1 PHE Z 127      88.732  70.390 -13.089  1.00  0.00           C
ATOM   3561  HD2 PHE Z 127      90.359  68.734 -15.401  1.00  0.00           H
ATOM   3562  CD2 PHE Z 127      90.012  68.976 -14.495  1.00  0.00           C
ATOM   3563  CE1 PHE Z 127      88.899  69.499 -12.061  1.00  0.00           C
ATOM   3564  HE1 PHE Z 127      88.479  69.683 -11.172  1.00  0.00           H
ATOM   3565  CE2 PHE Z 127      90.289  68.164 -13.427  1.00  0.00           C
ATOM   3566  HE2 PHE Z 127      90.966  67.433 -13.515  1.00  0.00           H
ATOM   3567  CZ  PHE Z 127      89.637  68.356 -12.240  1.00  0.00           C
ATOM   3568  HZ  PHE Z 127      89.697  67.672 -11.512  1.00  0.00           H
ATOM   3569  HN  PHE Z 127      88.237  72.974 -16.937  1.00  0.00           H
ATOM   3570  N   HIE Z 128      91.542  72.466 -16.392  1.00  0.00           N
ATOM   3571  CA  HIE Z 128      92.953  72.593 -16.511  1.00  0.00           C
ATOM   3572  C   HIE Z 128      93.495  73.934 -16.182  1.00  0.00           C
ATOM   3573  O   HIE Z 128      94.564  74.067 -15.601  1.00  0.00           O
ATOM   3574  HA  HIE Z 128      93.209  71.955 -15.784  1.00  0.00           H
ATOM   3575  CB  HIE Z 128      93.495  72.190 -17.886  1.00  0.00           C
ATOM   3576  1HB HIE Z 128      93.198  71.253 -18.077  1.00  0.00           H
ATOM   3577  2HB HIE Z 128      93.105  72.808 -18.569  1.00  0.00           H
ATOM   3578  CG  HIE Z 128      94.985  72.225 -18.054  1.00  0.00           C
ATOM   3579  ND1 HIE Z 128      95.732  71.219 -17.484  1.00  0.00           N
ATOM   3580  HD2 HIE Z 128      95.528  74.065 -18.946  1.00  0.00           H
ATOM   3581  CD2 HIE Z 128      95.808  73.189 -18.551  1.00  0.00           C
ATOM   3582  HE1 HIE Z 128      97.776  70.975 -17.504  1.00  0.00           H
ATOM   3583  CE1 HIE Z 128      96.993  71.544 -17.755  1.00  0.00           C
ATOM   3584  HE2 HIE Z 128      97.947  73.174 -18.713  1.00  0.00           H
ATOM   3585  NE2 HIE Z 128      97.107  72.728 -18.405  1.00  0.00           N
ATOM   3586  HN  HIE Z 128      91.010  72.324 -17.226  1.00  0.00           H
ATOM   3587  N   ASP Z 129      92.767  75.065 -16.303  1.00  0.00           N
ATOM   3588  CA  ASP Z 129      93.249  76.357 -15.943  1.00  0.00           C
ATOM   3589  C   ASP Z 129      93.017  76.630 -14.496  1.00  0.00           C
ATOM   3590  O   ASP Z 129      93.886  77.085 -13.758  1.00  0.00           O
ATOM   3591  HA  ASP Z 129      94.220  76.315 -16.179  1.00  0.00           H
ATOM   3592  CB  ASP Z 129      92.412  77.442 -16.654  1.00  0.00           C
ATOM   3593  1HB ASP Z 129      92.329  77.179 -17.615  1.00  0.00           H
ATOM   3594  2HB ASP Z 129      91.505  77.451 -16.232  1.00  0.00           H
ATOM   3595  CG  ASP Z 129      92.915  78.872 -16.636  1.00  0.00           C
ATOM   3596  OD1 ASP Z 129      92.126  79.757 -16.205  1.00  0.00           O
ATOM   3597  OD2 ASP Z 129      94.056  79.206 -17.066  1.00  0.00           O
ATOM   3598  HN  ASP Z 129      91.838  74.991 -16.665  1.00  0.00           H
ATOM   3599  N   ASN Z 130      91.855  76.318 -13.885  1.00  0.00           N
ATOM   3600  CA  ASN Z 130      91.713  76.570 -12.488  1.00  0.00           C
ATOM   3601  C   ASN Z 130      90.680  75.576 -12.071  1.00  0.00           C
ATOM   3602  O   ASN Z 130      89.471  75.696 -12.304  1.00  0.00           O
ATOM   3603  HA  ASN Z 130      92.590  76.427 -12.029  1.00  0.00           H
ATOM   3604  CB  ASN Z 130      91.335  78.024 -12.171  1.00  0.00           C
ATOM   3605  1HB ASN Z 130      91.872  78.652 -12.733  1.00  0.00           H
ATOM   3606  2HB ASN Z 130      90.361  78.173 -12.341  1.00  0.00           H
ATOM   3607  CG  ASN Z 130      91.643  78.256 -10.702  1.00  0.00           C
ATOM   3608  OD1 ASN Z 130      91.710  77.353  -9.864  1.00  0.00           O
ATOM   3609  ND2 ASN Z 130      91.864  79.519 -10.263  1.00  0.00           N
ATOM   3610 1HD2 ASN Z 130      91.824  80.286 -10.904  1.00  0.00           H
ATOM   3611 2HD2 ASN Z 130      92.068  79.684  -9.298  1.00  0.00           H
ATOM   3612  HN  ASN Z 130      91.102  75.913 -14.405  1.00  0.00           H
ATOM   3613  N   GLU Z 131      91.127  74.551 -11.321  1.00  0.00           N
ATOM   3614  CA  GLU Z 131      90.264  73.568 -10.744  1.00  0.00           C
ATOM   3615  C   GLU Z 131      89.223  74.108  -9.821  1.00  0.00           C
ATOM   3616  O   GLU Z 131      88.023  73.899  -9.931  1.00  0.00           O
ATOM   3617  HA  GLU Z 131      89.801  73.223 -11.560  1.00  0.00           H
ATOM   3618  CB  GLU Z 131      91.071  72.513  -9.983  1.00  0.00           C
ATOM   3619  1HB GLU Z 131      91.703  72.093 -10.635  1.00  0.00           H
ATOM   3620  2HB GLU Z 131      91.590  72.988  -9.274  1.00  0.00           H
ATOM   3621  CG  GLU Z 131      90.277  71.380  -9.305  1.00  0.00           C
ATOM   3622  1HG GLU Z 131      89.893  71.746  -8.458  1.00  0.00           H
ATOM   3623  2HG GLU Z 131      89.535  71.119  -9.923  1.00  0.00           H
ATOM   3624  CD  GLU Z 131      91.034  70.102  -8.942  1.00  0.00           C
ATOM   3625  OE1 GLU Z 131      91.051  69.662  -7.758  1.00  0.00           O
ATOM   3626  OE2 GLU Z 131      91.765  69.573  -9.817  1.00  0.00           O
ATOM   3627  HN  GLU Z 131      92.111  74.474 -11.160  1.00  0.00           H
ATOM   3628  N   GLU Z 132      89.643  74.975  -8.877  1.00  0.00           N
ATOM   3629  CA  GLU Z 132      88.873  75.655  -7.885  1.00  0.00           C
ATOM   3630  C   GLU Z 132      87.635  76.344  -8.323  1.00  0.00           C
ATOM   3631  O   GLU Z 132      86.474  76.039  -8.012  1.00  0.00           O
ATOM   3632  HA  GLU Z 132      88.517  74.861  -7.390  1.00  0.00           H
ATOM   3633  CB  GLU Z 132      89.763  76.591  -7.041  1.00  0.00           C
ATOM   3634  1HB GLU Z 132      90.515  76.044  -6.674  1.00  0.00           H
ATOM   3635  2HB GLU Z 132      90.129  77.293  -7.653  1.00  0.00           H
ATOM   3636  CG  GLU Z 132      89.102  77.313  -5.858  1.00  0.00           C
ATOM   3637  1HG GLU Z 132      88.461  77.991  -6.219  1.00  0.00           H
ATOM   3638  2HG GLU Z 132      88.603  76.638  -5.315  1.00  0.00           H
ATOM   3639  CD  GLU Z 132      90.092  78.029  -4.943  1.00  0.00           C
ATOM   3640  OE1 GLU Z 132      89.701  78.708  -3.959  1.00  0.00           O
ATOM   3641  OE2 GLU Z 132      91.342  77.995  -5.100  1.00  0.00           O
ATOM   3642  HN  GLU Z 132      90.625  75.168  -8.872  1.00  0.00           H
ATOM   3643  N   THR Z 133      87.758  77.255  -9.311  1.00  0.00           N
ATOM   3644  CA  THR Z 133      86.651  77.952  -9.879  1.00  0.00           C
ATOM   3645  C   THR Z 133      85.660  77.098 -10.593  1.00  0.00           C
ATOM   3646  O   THR Z 133      84.461  77.341 -10.467  1.00  0.00           O
ATOM   3647  HA  THR Z 133      86.231  78.327  -9.053  1.00  0.00           H
ATOM   3648  HB  THR Z 133      87.363  78.525 -11.702  1.00  0.00           H
ATOM   3649  CB  THR Z 133      87.105  78.993 -10.857  1.00  0.00           C
ATOM   3650  OG1 THR Z 133      88.235  79.705 -10.381  1.00  0.00           O
ATOM   3651  HG1 THR Z 133      88.508  80.389 -11.059  1.00  0.00           H
ATOM   3652  CG2 THR Z 133      86.017  80.064 -10.968  1.00  0.00           C
ATOM   3653 1HG2 THR Z 133      86.306  80.767 -11.619  1.00  0.00           H
ATOM   3654 2HG2 THR Z 133      85.167  79.644 -11.287  1.00  0.00           H
ATOM   3655 3HG2 THR Z 133      85.867  80.481 -10.072  1.00  0.00           H
ATOM   3656  HN  THR Z 133      88.673  77.452  -9.663  1.00  0.00           H
ATOM   3657  N   PHE Z 134      86.040  75.992 -11.243  1.00  0.00           N
ATOM   3658  CA  PHE Z 134      85.259  75.047 -11.956  1.00  0.00           C
ATOM   3659  C   PHE Z 134      84.346  74.236 -11.101  1.00  0.00           C
ATOM   3660  O   PHE Z 134      83.146  74.136 -11.372  1.00  0.00           O
ATOM   3661  HA  PHE Z 134      84.608  75.575 -12.501  1.00  0.00           H
ATOM   3662  CB  PHE Z 134      86.249  74.218 -12.807  1.00  0.00           C
ATOM   3663  1HB PHE Z 134      86.810  74.826 -13.368  1.00  0.00           H
ATOM   3664  2HB PHE Z 134      86.840  73.674 -12.211  1.00  0.00           H
ATOM   3665  CG  PHE Z 134      85.499  73.291 -13.710  1.00  0.00           C
ATOM   3666  HD1 PHE Z 134      85.062  74.671 -15.187  1.00  0.00           H
ATOM   3667  CD1 PHE Z 134      85.042  73.701 -14.945  1.00  0.00           C
ATOM   3668  HD2 PHE Z 134      85.556  71.688 -12.446  1.00  0.00           H
ATOM   3669  CD2 PHE Z 134      85.256  71.995 -13.349  1.00  0.00           C
ATOM   3670  CE1 PHE Z 134      84.562  72.784 -15.838  1.00  0.00           C
ATOM   3671  HE1 PHE Z 134      84.446  73.036 -16.798  1.00  0.00           H
ATOM   3672  CE2 PHE Z 134      84.616  71.089 -14.173  1.00  0.00           C
ATOM   3673  HE2 PHE Z 134      84.434  70.153 -13.871  1.00  0.00           H
ATOM   3674  CZ  PHE Z 134      84.239  71.519 -15.417  1.00  0.00           C
ATOM   3675  HZ  PHE Z 134      83.727  70.908 -16.022  1.00  0.00           H
ATOM   3676  HN  PHE Z 134      87.021  75.803 -11.222  1.00  0.00           H
ATOM   3677  N   LEU Z 135      84.833  73.785  -9.946  1.00  0.00           N
ATOM   3678  CA  LEU Z 135      84.070  73.105  -8.951  1.00  0.00           C
ATOM   3679  C   LEU Z 135      83.150  74.003  -8.201  1.00  0.00           C
ATOM   3680  O   LEU Z 135      82.059  73.559  -7.839  1.00  0.00           O
ATOM   3681  HA  LEU Z 135      83.479  72.527  -9.513  1.00  0.00           H
ATOM   3682  CB  LEU Z 135      84.937  72.221  -8.032  1.00  0.00           C
ATOM   3683  1HB LEU Z 135      85.474  72.819  -7.436  1.00  0.00           H
ATOM   3684  2HB LEU Z 135      84.329  71.655  -7.475  1.00  0.00           H
ATOM   3685  HG  LEU Z 135      86.454  71.839  -9.435  1.00  0.00           H
ATOM   3686  CG  LEU Z 135      85.906  71.293  -8.802  1.00  0.00           C
ATOM   3687  CD1 LEU Z 135      86.893  70.639  -7.835  1.00  0.00           C
ATOM   3688 1HD1 LEU Z 135      87.513  70.043  -8.343  1.00  0.00           H
ATOM   3689 2HD1 LEU Z 135      87.422  71.349  -7.368  1.00  0.00           H
ATOM   3690 3HD1 LEU Z 135      86.390  70.099  -7.160  1.00  0.00           H
ATOM   3691  CD2 LEU Z 135      85.166  70.296  -9.705  1.00  0.00           C
ATOM   3692 1HD2 LEU Z 135      85.831  69.720 -10.181  1.00  0.00           H
ATOM   3693 2HD2 LEU Z 135      84.566  69.723  -9.147  1.00  0.00           H
ATOM   3694 3HD2 LEU Z 135      84.619  70.797 -10.375  1.00  0.00           H
ATOM   3695  HN  LEU Z 135      85.805  73.934  -9.762  1.00  0.00           H
ATOM   3696  N   LYS Z 136      83.562  75.265  -7.941  1.00  0.00           N
ATOM   3697  CA  LYS Z 136      82.803  76.331  -7.371  1.00  0.00           C
ATOM   3698  C   LYS Z 136      81.595  76.697  -8.157  1.00  0.00           C
ATOM   3699  O   LYS Z 136      80.514  76.844  -7.560  1.00  0.00           O
ATOM   3700  HA  LYS Z 136      82.526  75.924  -6.501  1.00  0.00           H
ATOM   3701  CB  LYS Z 136      83.645  77.611  -7.251  1.00  0.00           C
ATOM   3702  1HB LYS Z 136      84.551  77.349  -6.919  1.00  0.00           H
ATOM   3703  2HB LYS Z 136      83.728  78.008  -8.165  1.00  0.00           H
ATOM   3704  CG  LYS Z 136      83.096  78.700  -6.311  1.00  0.00           C
ATOM   3705  1HG LYS Z 136      82.133  78.872  -6.522  1.00  0.00           H
ATOM   3706  2HG LYS Z 136      83.180  78.399  -5.362  1.00  0.00           H
ATOM   3707  CD  LYS Z 136      83.898  79.987  -6.511  1.00  0.00           C
ATOM   3708  1HD LYS Z 136      84.269  79.993  -7.440  1.00  0.00           H
ATOM   3709  2HD LYS Z 136      83.287  80.769  -6.391  1.00  0.00           H
ATOM   3710  CE  LYS Z 136      85.057  80.113  -5.520  1.00  0.00           C
ATOM   3711  1HE LYS Z 136      84.706  80.312  -4.605  1.00  0.00           H
ATOM   3712  2HE LYS Z 136      85.584  79.265  -5.498  1.00  0.00           H
ATOM   3713  NZ  LYS Z 136      85.950  81.218  -5.938  1.00  0.00           N
ATOM   3714  1HZ LYS Z 136      86.706  81.299  -5.289  1.00  0.00           H
ATOM   3715  2HZ LYS Z 136      86.312  81.026  -6.850  1.00  0.00           H
ATOM   3716  3HZ LYS Z 136      85.433  82.075  -5.958  1.00  0.00           H
ATOM   3717  HN  LYS Z 136      84.511  75.476  -8.175  1.00  0.00           H
ATOM   3718  N   LYS Z 137      81.748  76.775  -9.487  1.00  0.00           N
ATOM   3719  CA  LYS Z 137      80.690  76.739 -10.449  1.00  0.00           C
ATOM   3720  C   LYS Z 137      79.657  75.671 -10.351  1.00  0.00           C
ATOM   3721  O   LYS Z 137      78.488  76.065 -10.217  1.00  0.00           O
ATOM   3722  HA  LYS Z 137      80.122  77.454 -10.041  1.00  0.00           H
ATOM   3723  CB  LYS Z 137      81.143  77.166 -11.852  1.00  0.00           C
ATOM   3724  1HB LYS Z 137      81.603  78.050 -11.780  1.00  0.00           H
ATOM   3725  2HB LYS Z 137      81.785  76.482 -12.198  1.00  0.00           H
ATOM   3726  CG  LYS Z 137      79.985  77.299 -12.855  1.00  0.00           C
ATOM   3727  1HG LYS Z 137      79.710  76.382 -13.146  1.00  0.00           H
ATOM   3728  2HG LYS Z 137      79.218  77.748 -12.396  1.00  0.00           H
ATOM   3729  CD  LYS Z 137      80.329  78.108 -14.102  1.00  0.00           C
ATOM   3730  1HD LYS Z 137      80.313  79.079 -13.863  1.00  0.00           H
ATOM   3731  2HD LYS Z 137      81.249  77.852 -14.400  1.00  0.00           H
ATOM   3732  CE  LYS Z 137      79.350  77.869 -15.261  1.00  0.00           C
ATOM   3733  1HE LYS Z 137      79.397  76.907 -15.530  1.00  0.00           H
ATOM   3734  2HE LYS Z 137      78.424  78.085 -14.952  1.00  0.00           H
ATOM   3735  NZ  LYS Z 137      79.594  78.668 -16.478  1.00  0.00           N
ATOM   3736  1HZ LYS Z 137      78.908  78.442 -17.169  1.00  0.00           H
ATOM   3737  2HZ LYS Z 137      79.534  79.642 -16.255  1.00  0.00           H
ATOM   3738  3HZ LYS Z 137      80.506  78.464 -16.833  1.00  0.00           H
ATOM   3739  HN  LYS Z 137      82.681  76.866  -9.836  1.00  0.00           H
ATOM   3740  N   TYR Z 138      80.025  74.390 -10.420  1.00  0.00           N
ATOM   3741  CA  TYR Z 138      79.133  73.294 -10.202  1.00  0.00           C
ATOM   3742  C   TYR Z 138      78.430  73.346  -8.883  1.00  0.00           C
ATOM   3743  O   TYR Z 138      77.210  73.309  -8.915  1.00  0.00           O
ATOM   3744  HA  TYR Z 138      78.425  73.412 -10.898  1.00  0.00           H
ATOM   3745  CB  TYR Z 138      79.920  71.981 -10.339  1.00  0.00           C
ATOM   3746  1HB TYR Z 138      80.199  71.854 -11.291  1.00  0.00           H
ATOM   3747  2HB TYR Z 138      80.732  72.014  -9.756  1.00  0.00           H
ATOM   3748  CG  TYR Z 138      79.097  70.806  -9.930  1.00  0.00           C
ATOM   3749  HD1 TYR Z 138      78.502  70.504 -11.890  1.00  0.00           H
ATOM   3750  CD1 TYR Z 138      78.468  70.148 -10.956  1.00  0.00           C
ATOM   3751  HD2 TYR Z 138      79.685  70.729  -7.947  1.00  0.00           H
ATOM   3752  CD2 TYR Z 138      79.164  70.267  -8.665  1.00  0.00           C
ATOM   3753  CE1 TYR Z 138      77.785  68.982 -10.667  1.00  0.00           C
ATOM   3754  HE1 TYR Z 138      77.317  68.483 -11.395  1.00  0.00           H
ATOM   3755  HE2 TYR Z 138      78.588  68.661  -7.496  1.00  0.00           H
ATOM   3756  CE2 TYR Z 138      78.511  69.090  -8.396  1.00  0.00           C
ATOM   3757  CZ  TYR Z 138      77.752  68.513  -9.383  1.00  0.00           C
ATOM   3758  OH  TYR Z 138      77.059  67.306  -9.153  1.00  0.00           O
ATOM   3759  HH  TYR Z 138      77.108  67.073  -8.182  1.00  0.00           H
ATOM   3760  HN  TYR Z 138      80.980  74.184 -10.635  1.00  0.00           H
ATOM   3761  N   LEU Z 139      79.058  73.516  -7.694  1.00  0.00           N
ATOM   3762  CA  LEU Z 139      78.516  73.598  -6.365  1.00  0.00           C
ATOM   3763  C   LEU Z 139      77.418  74.591  -6.256  1.00  0.00           C
ATOM   3764  O   LEU Z 139      76.316  74.247  -5.825  1.00  0.00           O
ATOM   3765  HA  LEU Z 139      78.129  72.688  -6.216  1.00  0.00           H
ATOM   3766  CB  LEU Z 139      79.615  73.965  -5.356  1.00  0.00           C
ATOM   3767  1HB LEU Z 139      80.118  74.748  -5.722  1.00  0.00           H
ATOM   3768  2HB LEU Z 139      79.169  74.226  -4.501  1.00  0.00           H
ATOM   3769  HG  LEU Z 139      80.956  72.461  -5.909  1.00  0.00           H
ATOM   3770  CG  LEU Z 139      80.632  72.846  -5.045  1.00  0.00           C
ATOM   3771  CD1 LEU Z 139      81.942  73.329  -4.397  1.00  0.00           C
ATOM   3772 1HD1 LEU Z 139      82.540  72.545  -4.230  1.00  0.00           H
ATOM   3773 2HD1 LEU Z 139      82.399  73.973  -5.010  1.00  0.00           H
ATOM   3774 3HD1 LEU Z 139      81.737  73.783  -3.529  1.00  0.00           H
ATOM   3775  CD2 LEU Z 139      79.919  71.744  -4.257  1.00  0.00           C
ATOM   3776 1HD2 LEU Z 139      80.566  71.011  -4.047  1.00  0.00           H
ATOM   3777 2HD2 LEU Z 139      79.558  72.124  -3.404  1.00  0.00           H
ATOM   3778 3HD2 LEU Z 139      79.166  71.377  -4.803  1.00  0.00           H
ATOM   3779  HN  LEU Z 139      80.054  73.595  -7.750  1.00  0.00           H
ATOM   3780  N   TYR Z 140      77.631  75.817  -6.756  1.00  0.00           N
ATOM   3781  CA  TYR Z 140      76.683  76.888  -6.807  1.00  0.00           C
ATOM   3782  C   TYR Z 140      75.554  76.632  -7.747  1.00  0.00           C
ATOM   3783  O   TYR Z 140      74.394  76.777  -7.370  1.00  0.00           O
ATOM   3784  HA  TYR Z 140      76.272  76.889  -5.896  1.00  0.00           H
ATOM   3785  CB  TYR Z 140      77.396  78.214  -7.098  1.00  0.00           C
ATOM   3786  1HB TYR Z 140      78.052  78.398  -6.365  1.00  0.00           H
ATOM   3787  2HB TYR Z 140      77.882  78.139  -7.969  1.00  0.00           H
ATOM   3788  CG  TYR Z 140      76.479  79.385  -7.189  1.00  0.00           C
ATOM   3789  HD1 TYR Z 140      76.582  79.741  -5.167  1.00  0.00           H
ATOM   3790  CD1 TYR Z 140      76.218  80.076  -6.036  1.00  0.00           C
ATOM   3791  HD2 TYR Z 140      76.273  79.364  -9.244  1.00  0.00           H
ATOM   3792  CD2 TYR Z 140      76.042  79.855  -8.404  1.00  0.00           C
ATOM   3793  CE1 TYR Z 140      75.460  81.227  -6.057  1.00  0.00           C
ATOM   3794  HE1 TYR Z 140      75.256  81.736  -5.220  1.00  0.00           H
ATOM   3795  HE2 TYR Z 140      74.957  81.361  -9.341  1.00  0.00           H
ATOM   3796  CE2 TYR Z 140      75.284  81.006  -8.466  1.00  0.00           C
ATOM   3797  CZ  TYR Z 140      74.993  81.647  -7.292  1.00  0.00           C
ATOM   3798  OH  TYR Z 140      74.345  82.898  -7.294  1.00  0.00           O
ATOM   3799  HH  TYR Z 140      74.044  83.117  -8.222  1.00  0.00           H
ATOM   3800  HN  TYR Z 140      78.540  76.000  -7.130  1.00  0.00           H
ATOM   3801  N   GLU Z 141      75.816  76.191  -8.993  1.00  0.00           N
ATOM   3802  CA  GLU Z 141      74.877  75.893 -10.022  1.00  0.00           C
ATOM   3803  C   GLU Z 141      73.865  74.848  -9.695  1.00  0.00           C
ATOM   3804  O   GLU Z 141      72.695  74.947 -10.088  1.00  0.00           O
ATOM   3805  HA  GLU Z 141      74.454  76.799 -10.023  1.00  0.00           H
ATOM   3806  CB  GLU Z 141      75.489  75.490 -11.377  1.00  0.00           C
ATOM   3807  1HB GLU Z 141      76.236  74.847 -11.210  1.00  0.00           H
ATOM   3808  2HB GLU Z 141      74.781  75.045 -11.926  1.00  0.00           H
ATOM   3809  CG  GLU Z 141      76.043  76.673 -12.177  1.00  0.00           C
ATOM   3810  1HG GLU Z 141      76.726  77.147 -11.624  1.00  0.00           H
ATOM   3811  2HG GLU Z 141      76.470  76.328 -13.012  1.00  0.00           H
ATOM   3812  CD  GLU Z 141      74.945  77.661 -12.557  1.00  0.00           C
ATOM   3813  OE1 GLU Z 141      74.377  77.403 -13.646  1.00  0.00           O
ATOM   3814  OE2 GLU Z 141      74.585  78.569 -11.776  1.00  0.00           O
ATOM   3815  HN  GLU Z 141      76.780  76.056  -9.221  1.00  0.00           H
ATOM   3816  N   ILE Z 142      74.321  73.814  -8.975  1.00  0.00           N
ATOM   3817  CA  ILE Z 142      73.538  72.719  -8.497  1.00  0.00           C
ATOM   3818  C   ILE Z 142      72.837  73.032  -7.221  1.00  0.00           C
ATOM   3819  O   ILE Z 142      71.696  72.615  -7.049  1.00  0.00           O
ATOM   3820  HA  ILE Z 142      72.831  72.621  -9.197  1.00  0.00           H
ATOM   3821  HB  ILE Z 142      75.049  71.557  -7.819  1.00  0.00           H
ATOM   3822  CB  ILE Z 142      74.296  71.428  -8.464  1.00  0.00           C
ATOM   3823  CG1 ILE Z 142      74.988  71.075  -9.780  1.00  0.00           C
ATOM   3824 1HG1 ILE Z 142      75.467  71.895 -10.096  1.00  0.00           H
ATOM   3825 2HG1 ILE Z 142      75.653  70.355  -9.585  1.00  0.00           H
ATOM   3826  CG2 ILE Z 142      73.333  70.314  -7.996  1.00  0.00           C
ATOM   3827 1HG2 ILE Z 142      73.821  69.441  -7.968  1.00  0.00           H
ATOM   3828 2HG2 ILE Z 142      72.989  70.532  -7.084  1.00  0.00           H
ATOM   3829 3HG2 ILE Z 142      72.566  70.246  -8.635  1.00  0.00           H
ATOM   3830  CD  ILE Z 142      74.099  70.587 -10.927  1.00  0.00           C
ATOM   3831  1HD ILE Z 142      74.666  70.390 -11.728  1.00  0.00           H
ATOM   3832  2HD ILE Z 142      73.619  69.756 -10.647  1.00  0.00           H
ATOM   3833  3HD ILE Z 142      73.432  71.296 -11.158  1.00  0.00           H
ATOM   3834  HN  ILE Z 142      75.297  73.808  -8.753  1.00  0.00           H
ATOM   3835  N   ALA Z 143      73.397  73.888  -6.337  1.00  0.00           N
ATOM   3836  CA  ALA Z 143      72.675  74.200  -5.131  1.00  0.00           C
ATOM   3837  C   ALA Z 143      71.527  75.120  -5.361  1.00  0.00           C
ATOM   3838  O   ALA Z 143      70.476  74.978  -4.752  1.00  0.00           O
ATOM   3839  HA  ALA Z 143      72.349  73.308  -4.819  1.00  0.00           H
ATOM   3840  CB  ALA Z 143      73.605  74.967  -4.176  1.00  0.00           C
ATOM   3841  1HB ALA Z 143      73.111  75.187  -3.335  1.00  0.00           H
ATOM   3842  2HB ALA Z 143      74.398  74.399  -3.957  1.00  0.00           H
ATOM   3843  3HB ALA Z 143      73.910  75.812  -4.615  1.00  0.00           H
ATOM   3844  HN  ALA Z 143      74.292  74.296  -6.517  1.00  0.00           H
ATOM   3845  N   ARG Z 144      71.621  76.052  -6.339  1.00  0.00           N
ATOM   3846  CA  ARG Z 144      70.533  76.941  -6.599  1.00  0.00           C
ATOM   3847  C   ARG Z 144      69.343  76.259  -7.195  1.00  0.00           C
ATOM   3848  O   ARG Z 144      68.203  76.544  -6.840  1.00  0.00           O
ATOM   3849  HA  ARG Z 144      70.248  77.242  -5.689  1.00  0.00           H
ATOM   3850  CB  ARG Z 144      71.007  78.123  -7.448  1.00  0.00           C
ATOM   3851  1HB ARG Z 144      70.389  78.894  -7.292  1.00  0.00           H
ATOM   3852  2HB ARG Z 144      71.931  78.372  -7.157  1.00  0.00           H
ATOM   3853  CG  ARG Z 144      71.039  77.830  -8.946  1.00  0.00           C
ATOM   3854  1HG ARG Z 144      71.244  76.861  -9.081  1.00  0.00           H
ATOM   3855  2HG ARG Z 144      70.142  78.037  -9.335  1.00  0.00           H
ATOM   3856  CD  ARG Z 144      72.102  78.672  -9.661  1.00  0.00           C
ATOM   3857  1HD ARG Z 144      72.972  78.658  -9.168  1.00  0.00           H
ATOM   3858  2HD ARG Z 144      72.245  78.359 -10.600  1.00  0.00           H
ATOM   3859  NE  ARG Z 144      71.524  80.043  -9.654  1.00  0.00           N
ATOM   3860  HE  ARG Z 144      70.600  80.159  -9.292  1.00  0.00           H
ATOM   3861  CZ  ARG Z 144      72.177  81.158 -10.113  1.00  0.00           C
ATOM   3862  NH1 ARG Z 144      73.109  81.088 -11.110  1.00  0.00           N
ATOM   3863 1HH1 ARG Z 144      73.330  80.205 -11.526  1.00  0.00           H
ATOM   3864 2HH1 ARG Z 144      73.569  81.918 -11.425  1.00  0.00           H
ATOM   3865  NH2 ARG Z 144      71.769  82.353  -9.614  1.00  0.00           N
ATOM   3866 1HH2 ARG Z 144      71.025  82.388  -8.945  1.00  0.00           H
ATOM   3867 2HH2 ARG Z 144      72.211  83.198  -9.914  1.00  0.00           H
ATOM   3868  HN  ARG Z 144      72.457  76.117  -6.883  1.00  0.00           H
ATOM   3869  N   ARG Z 145      69.592  75.241  -8.026  1.00  0.00           N
ATOM   3870  CA  ARG Z 145      68.532  74.507  -8.651  1.00  0.00           C
ATOM   3871  C   ARG Z 145      67.908  73.506  -7.734  1.00  0.00           C
ATOM   3872  O   ARG Z 145      66.808  73.017  -7.941  1.00  0.00           O
ATOM   3873  HA  ARG Z 145      67.813  75.171  -8.858  1.00  0.00           H
ATOM   3874  CB  ARG Z 145      69.103  73.845  -9.905  1.00  0.00           C
ATOM   3875  1HB ARG Z 145      69.928  73.348  -9.635  1.00  0.00           H
ATOM   3876  2HB ARG Z 145      68.419  73.199 -10.243  1.00  0.00           H
ATOM   3877  CG  ARG Z 145      69.477  74.785 -11.062  1.00  0.00           C
ATOM   3878  1HG ARG Z 145      68.647  75.211 -11.422  1.00  0.00           H
ATOM   3879  2HG ARG Z 145      70.097  75.493 -10.725  1.00  0.00           H
ATOM   3880  CD  ARG Z 145      70.168  74.013 -12.184  1.00  0.00           C
ATOM   3881  1HD ARG Z 145      71.092  73.746 -11.912  1.00  0.00           H
ATOM   3882  2HD ARG Z 145      69.642  73.198 -12.427  1.00  0.00           H
ATOM   3883  NE  ARG Z 145      70.231  74.943 -13.352  1.00  0.00           N
ATOM   3884  HE  ARG Z 145      69.552  74.815 -14.074  1.00  0.00           H
ATOM   3885  CZ  ARG Z 145      71.134  75.950 -13.519  1.00  0.00           C
ATOM   3886  NH1 ARG Z 145      72.133  76.236 -12.620  1.00  0.00           N
ATOM   3887 1HH1 ARG Z 145      72.226  75.691 -11.787  1.00  0.00           H
ATOM   3888 2HH1 ARG Z 145      72.765  76.989 -12.798  1.00  0.00           H
ATOM   3889  NH2 ARG Z 145      70.957  76.862 -14.518  1.00  0.00           N
ATOM   3890 1HH2 ARG Z 145      70.166  76.791 -15.126  1.00  0.00           H
ATOM   3891 2HH2 ARG Z 145      71.619  77.602 -14.642  1.00  0.00           H
ATOM   3892  HN  ARG Z 145      70.540  74.985  -8.215  1.00  0.00           H
ATOM   3893  N   HIE Z 146      68.536  73.205  -6.580  1.00  0.00           N
ATOM   3894  CA  HIE Z 146      68.122  72.245  -5.602  1.00  0.00           C
ATOM   3895  C   HIE Z 146      68.201  72.806  -4.227  1.00  0.00           C
ATOM   3896  O   HIE Z 146      69.219  72.690  -3.544  1.00  0.00           O
ATOM   3897  HA  HIE Z 146      67.150  72.092  -5.779  1.00  0.00           H
ATOM   3898  CB  HIE Z 146      68.900  70.922  -5.769  1.00  0.00           C
ATOM   3899  1HB HIE Z 146      69.876  71.096  -5.636  1.00  0.00           H
ATOM   3900  2HB HIE Z 146      68.583  70.265  -5.085  1.00  0.00           H
ATOM   3901  CG  HIE Z 146      68.721  70.300  -7.124  1.00  0.00           C
ATOM   3902  ND1 HIE Z 146      67.541  69.689  -7.541  1.00  0.00           N
ATOM   3903  HD2 HIE Z 146      70.417  70.908  -8.214  1.00  0.00           H
ATOM   3904  CD2 HIE Z 146      69.514  70.479  -8.205  1.00  0.00           C
ATOM   3905  HE1 HIE Z 146      66.906  69.183  -9.422  1.00  0.00           H
ATOM   3906  CE1 HIE Z 146      67.633  69.547  -8.840  1.00  0.00           C
ATOM   3907  HE2 HIE Z 146      69.185  69.901 -10.229  1.00  0.00           H
ATOM   3908  NE2 HIE Z 146      68.845  69.961  -9.291  1.00  0.00           N
ATOM   3909  HN  HIE Z 146      69.379  73.705  -6.386  1.00  0.00           H
ATOM   3910  N   PRO Z 147      67.201  73.463  -3.704  1.00  0.00           N
ATOM   3911  CA  PRO Z 147      67.481  74.332  -2.601  1.00  0.00           C
ATOM   3912  C   PRO Z 147      67.157  73.604  -1.336  1.00  0.00           C
ATOM   3913  O   PRO Z 147      67.236  74.183  -0.251  1.00  0.00           O
ATOM   3914  HA  PRO Z 147      68.445  74.562  -2.469  1.00  0.00           H
ATOM   3915  CB  PRO Z 147      66.704  75.600  -2.954  1.00  0.00           C
ATOM   3916  1HB PRO Z 147      66.503  76.142  -2.137  1.00  0.00           H
ATOM   3917  2HB PRO Z 147      67.205  76.162  -3.612  1.00  0.00           H
ATOM   3918  CG  PRO Z 147      65.424  75.027  -3.571  1.00  0.00           C
ATOM   3919  1HG PRO Z 147      64.797  74.694  -2.867  1.00  0.00           H
ATOM   3920  2HG PRO Z 147      64.957  75.705  -4.139  1.00  0.00           H
ATOM   3921  CD  PRO Z 147      66.003  73.869  -4.420  1.00  0.00           C
ATOM   3922  1HD PRO Z 147      65.370  73.098  -4.479  1.00  0.00           H
ATOM   3923  2HD PRO Z 147      66.248  74.169  -5.341  1.00  0.00           H
ATOM   3924  N   TYR Z 148      66.765  72.334  -1.395  1.00  0.00           N
ATOM   3925  CA  TYR Z 148      66.591  71.484  -0.248  1.00  0.00           C
ATOM   3926  C   TYR Z 148      67.459  70.272  -0.266  1.00  0.00           C
ATOM   3927  O   TYR Z 148      67.276  69.390   0.571  1.00  0.00           O
ATOM   3928  HA  TYR Z 148      66.878  72.115   0.473  1.00  0.00           H
ATOM   3929  CB  TYR Z 148      65.150  70.968  -0.086  1.00  0.00           C
ATOM   3930  1HB TYR Z 148      64.982  70.225  -0.734  1.00  0.00           H
ATOM   3931  2HB TYR Z 148      65.012  70.635   0.846  1.00  0.00           H
ATOM   3932  CG  TYR Z 148      64.162  72.048  -0.348  1.00  0.00           C
ATOM   3933  HD1 TYR Z 148      63.903  71.454  -2.281  1.00  0.00           H
ATOM   3934  CD1 TYR Z 148      63.595  72.118  -1.599  1.00  0.00           C
ATOM   3935  HD2 TYR Z 148      63.964  72.840   1.545  1.00  0.00           H
ATOM   3936  CD2 TYR Z 148      63.632  72.897   0.604  1.00  0.00           C
ATOM   3937  CE1 TYR Z 148      62.637  73.026  -1.989  1.00  0.00           C
ATOM   3938  HE1 TYR Z 148      62.288  73.074  -2.925  1.00  0.00           H
ATOM   3939  HE2 TYR Z 148      62.308  74.438   0.992  1.00  0.00           H
ATOM   3940  CE2 TYR Z 148      62.664  73.816   0.294  1.00  0.00           C
ATOM   3941  CZ  TYR Z 148      62.197  73.866  -0.987  1.00  0.00           C
ATOM   3942  OH  TYR Z 148      61.109  74.746  -1.207  1.00  0.00           O
ATOM   3943  HH  TYR Z 148      60.933  75.273  -0.374  1.00  0.00           H
ATOM   3944  HN  TYR Z 148      66.579  71.944  -2.297  1.00  0.00           H
ATOM   3945  N   PHE Z 149      68.440  70.242  -1.184  1.00  0.00           N
ATOM   3946  CA  PHE Z 149      69.439  69.229  -1.313  1.00  0.00           C
ATOM   3947  C   PHE Z 149      70.306  69.088  -0.111  1.00  0.00           C
ATOM   3948  O   PHE Z 149      70.737  70.023   0.562  1.00  0.00           O
ATOM   3949  HA  PHE Z 149      68.889  68.397  -1.382  1.00  0.00           H
ATOM   3950  CB  PHE Z 149      70.301  69.467  -2.554  1.00  0.00           C
ATOM   3951  1HB PHE Z 149      69.719  69.889  -3.249  1.00  0.00           H
ATOM   3952  2HB PHE Z 149      71.029  70.103  -2.297  1.00  0.00           H
ATOM   3953  CG  PHE Z 149      70.970  68.300  -3.213  1.00  0.00           C
ATOM   3954  HD1 PHE Z 149      72.476  68.149  -1.792  1.00  0.00           H
ATOM   3955  CD1 PHE Z 149      72.138  67.802  -2.666  1.00  0.00           C
ATOM   3956  HD2 PHE Z 149      69.705  68.226  -4.827  1.00  0.00           H
ATOM   3957  CD2 PHE Z 149      70.542  67.850  -4.430  1.00  0.00           C
ATOM   3958  CE1 PHE Z 149      72.838  66.815  -3.346  1.00  0.00           C
ATOM   3959  HE1 PHE Z 149      73.670  66.430  -2.949  1.00  0.00           H
ATOM   3960  CE2 PHE Z 149      71.241  66.893  -5.110  1.00  0.00           C
ATOM   3961  HE2 PHE Z 149      70.920  66.577  -6.003  1.00  0.00           H
ATOM   3962  CZ  PHE Z 149      72.389  66.365  -4.563  1.00  0.00           C
ATOM   3963  HZ  PHE Z 149      72.896  65.655  -5.052  1.00  0.00           H
ATOM   3964  HN  PHE Z 149      68.475  71.000  -1.837  1.00  0.00           H
ATOM   3965  N   TYR Z 150      70.703  67.861   0.281  1.00  0.00           N
ATOM   3966  CA  TYR Z 150      71.380  67.530   1.495  1.00  0.00           C
ATOM   3967  C   TYR Z 150      72.791  67.976   1.374  1.00  0.00           C
ATOM   3968  O   TYR Z 150      73.502  67.408   0.540  1.00  0.00           O
ATOM   3969  HA  TYR Z 150      71.013  68.024   2.283  1.00  0.00           H
ATOM   3970  CB  TYR Z 150      71.197  66.012   1.648  1.00  0.00           C
ATOM   3971  1HB TYR Z 150      70.255  65.767   1.417  1.00  0.00           H
ATOM   3972  2HB TYR Z 150      71.825  65.539   1.030  1.00  0.00           H
ATOM   3973  CG  TYR Z 150      71.474  65.543   3.042  1.00  0.00           C
ATOM   3974  HD1 TYR Z 150      72.752  64.053   2.395  1.00  0.00           H
ATOM   3975  CD1 TYR Z 150      72.342  64.493   3.193  1.00  0.00           C
ATOM   3976  HD2 TYR Z 150      70.290  66.943   3.997  1.00  0.00           H
ATOM   3977  CD2 TYR Z 150      70.863  66.134   4.126  1.00  0.00           C
ATOM   3978  CE1 TYR Z 150      72.638  64.053   4.468  1.00  0.00           C
ATOM   3979  HE1 TYR Z 150      73.351  63.368   4.622  1.00  0.00           H
ATOM   3980  HE2 TYR Z 150      70.537  65.976   6.167  1.00  0.00           H
ATOM   3981  CE2 TYR Z 150      71.040  65.614   5.381  1.00  0.00           C
ATOM   3982  CZ  TYR Z 150      71.928  64.584   5.522  1.00  0.00           C
ATOM   3983  OH  TYR Z 150      72.224  64.044   6.797  1.00  0.00           O
ATOM   3984  HH  TYR Z 150      71.659  64.493   7.489  1.00  0.00           H
ATOM   3985  HN  TYR Z 150      70.503  67.105  -0.342  1.00  0.00           H
ATOM   3986  N   ALA Z 151      73.252  69.022   2.085  1.00  0.00           N
ATOM   3987  CA  ALA Z 151      74.464  69.757   1.801  1.00  0.00           C
ATOM   3988  C   ALA Z 151      75.692  68.914   1.781  1.00  0.00           C
ATOM   3989  O   ALA Z 151      76.435  69.054   0.811  1.00  0.00           O
ATOM   3990  HA  ALA Z 151      74.423  70.021   0.838  1.00  0.00           H
ATOM   3991  CB  ALA Z 151      74.495  71.024   2.670  1.00  0.00           C
ATOM   3992  1HB ALA Z 151      75.331  71.539   2.479  1.00  0.00           H
ATOM   3993  2HB ALA Z 151      73.698  71.592   2.460  1.00  0.00           H
ATOM   3994  3HB ALA Z 151      74.476  70.767   3.636  1.00  0.00           H
ATOM   3995  HN  ALA Z 151      72.712  69.313   2.875  1.00  0.00           H
ATOM   3996  N   PRO Z 152      75.949  67.991   2.659  1.00  0.00           N
ATOM   3997  CA  PRO Z 152      77.078  67.108   2.579  1.00  0.00           C
ATOM   3998  C   PRO Z 152      77.178  66.287   1.336  1.00  0.00           C
ATOM   3999  O   PRO Z 152      78.249  66.210   0.729  1.00  0.00           O
ATOM   4000  HA  PRO Z 152      77.898  67.665   2.446  1.00  0.00           H
ATOM   4001  CB  PRO Z 152      77.094  66.360   3.905  1.00  0.00           C
ATOM   4002  1HB PRO Z 152      76.520  65.542   3.859  1.00  0.00           H
ATOM   4003  2HB PRO Z 152      78.027  66.099   4.155  1.00  0.00           H
ATOM   4004  CG  PRO Z 152      76.514  67.400   4.895  1.00  0.00           C
ATOM   4005  1HG PRO Z 152      76.108  66.962   5.698  1.00  0.00           H
ATOM   4006  2HG PRO Z 152      77.207  68.058   5.190  1.00  0.00           H
ATOM   4007  CD  PRO Z 152      75.447  68.064   4.018  1.00  0.00           C
ATOM   4008  1HD PRO Z 152      74.574  67.579   4.074  1.00  0.00           H
ATOM   4009  2HD PRO Z 152      75.312  69.023   4.270  1.00  0.00           H
ATOM   4010  N   GLU Z 153      76.088  65.735   0.789  1.00  0.00           N
ATOM   4011  CA  GLU Z 153      76.109  64.964  -0.414  1.00  0.00           C
ATOM   4012  C   GLU Z 153      76.503  65.713  -1.640  1.00  0.00           C
ATOM   4013  O   GLU Z 153      77.203  65.164  -2.494  1.00  0.00           O
ATOM   4014  HA  GLU Z 153      76.874  64.340  -0.249  1.00  0.00           H
ATOM   4015  CB  GLU Z 153      74.768  64.235  -0.600  1.00  0.00           C
ATOM   4016  1HB GLU Z 153      74.025  64.832  -0.298  1.00  0.00           H
ATOM   4017  2HB GLU Z 153      74.645  64.014  -1.568  1.00  0.00           H
ATOM   4018  CG  GLU Z 153      74.724  62.942   0.211  1.00  0.00           C
ATOM   4019  1HG GLU Z 153      74.927  63.158   1.166  1.00  0.00           H
ATOM   4020  2HG GLU Z 153      73.804  62.555   0.145  1.00  0.00           H
ATOM   4021  CD  GLU Z 153      75.713  61.896  -0.258  1.00  0.00           C
ATOM   4022  OE1 GLU Z 153      76.390  61.272   0.598  1.00  0.00           O
ATOM   4023  OE2 GLU Z 153      75.675  61.626  -1.486  1.00  0.00           O
ATOM   4024  HN  GLU Z 153      75.210  65.868   1.248  1.00  0.00           H
ATOM   4025  N   LEU Z 154      76.155  67.014  -1.632  1.00  0.00           N
ATOM   4026  CA  LEU Z 154      76.619  67.975  -2.580  1.00  0.00           C
ATOM   4027  C   LEU Z 154      78.089  68.231  -2.609  1.00  0.00           C
ATOM   4028  O   LEU Z 154      78.701  68.411  -3.660  1.00  0.00           O
ATOM   4029  HA  LEU Z 154      76.510  67.469  -3.435  1.00  0.00           H
ATOM   4030  CB  LEU Z 154      75.731  69.237  -2.552  1.00  0.00           C
ATOM   4031  1HB LEU Z 154      74.775  68.947  -2.581  1.00  0.00           H
ATOM   4032  2HB LEU Z 154      75.905  69.724  -1.696  1.00  0.00           H
ATOM   4033  HG  LEU Z 154      76.908  70.506  -3.548  1.00  0.00           H
ATOM   4034  CG  LEU Z 154      75.965  70.216  -3.710  1.00  0.00           C
ATOM   4035  CD1 LEU Z 154      75.876  69.614  -5.135  1.00  0.00           C
ATOM   4036 1HD1 LEU Z 154      76.043  70.332  -5.811  1.00  0.00           H
ATOM   4037 2HD1 LEU Z 154      76.563  68.895  -5.237  1.00  0.00           H
ATOM   4038 3HD1 LEU Z 154      74.965  69.227  -5.278  1.00  0.00           H
ATOM   4039  CD2 LEU Z 154      75.017  71.408  -3.662  1.00  0.00           C
ATOM   4040 1HD2 LEU Z 154      75.207  72.016  -4.433  1.00  0.00           H
ATOM   4041 2HD2 LEU Z 154      74.073  71.086  -3.717  1.00  0.00           H
ATOM   4042 3HD2 LEU Z 154      75.150  71.906  -2.806  1.00  0.00           H
ATOM   4043  HN  LEU Z 154      75.531  67.327  -0.916  1.00  0.00           H
ATOM   4044  N   LEU Z 155      78.787  68.250  -1.458  1.00  0.00           N
ATOM   4045  CA  LEU Z 155      80.207  68.249  -1.326  1.00  0.00           C
ATOM   4046  C   LEU Z 155      80.846  67.052  -1.944  1.00  0.00           C
ATOM   4047  O   LEU Z 155      81.867  67.114  -2.623  1.00  0.00           O
ATOM   4048  HA  LEU Z 155      80.459  69.054  -1.862  1.00  0.00           H
ATOM   4049  CB  LEU Z 155      80.655  68.380   0.134  1.00  0.00           C
ATOM   4050  1HB LEU Z 155      80.356  67.551   0.606  1.00  0.00           H
ATOM   4051  2HB LEU Z 155      81.654  68.421   0.130  1.00  0.00           H
ATOM   4052  HG  LEU Z 155      79.157  69.526   0.971  1.00  0.00           H
ATOM   4053  CG  LEU Z 155      80.155  69.579   0.963  1.00  0.00           C
ATOM   4054  CD1 LEU Z 155      80.552  69.461   2.435  1.00  0.00           C
ATOM   4055 1HD1 LEU Z 155      80.211  70.255   2.937  1.00  0.00           H
ATOM   4056 2HD1 LEU Z 155      80.157  68.627   2.821  1.00  0.00           H
ATOM   4057 3HD1 LEU Z 155      81.549  69.422   2.509  1.00  0.00           H
ATOM   4058  CD2 LEU Z 155      80.349  70.953   0.311  1.00  0.00           C
ATOM   4059 1HD2 LEU Z 155      79.996  71.663   0.920  1.00  0.00           H
ATOM   4060 2HD2 LEU Z 155      81.323  71.108   0.146  1.00  0.00           H
ATOM   4061 3HD2 LEU Z 155      79.854  70.982  -0.557  1.00  0.00           H
ATOM   4062  HN  LEU Z 155      78.257  68.267  -0.611  1.00  0.00           H
ATOM   4063  N   PHE Z 156      80.313  65.835  -1.704  1.00  0.00           N
ATOM   4064  CA  PHE Z 156      80.772  64.629  -2.313  1.00  0.00           C
ATOM   4065  C   PHE Z 156      80.374  64.457  -3.742  1.00  0.00           C
ATOM   4066  O   PHE Z 156      81.125  63.899  -4.526  1.00  0.00           O
ATOM   4067  HA  PHE Z 156      81.764  64.750  -2.305  1.00  0.00           H
ATOM   4068  CB  PHE Z 156      80.258  63.427  -1.503  1.00  0.00           C
ATOM   4069  1HB PHE Z 156      80.357  63.644  -0.532  1.00  0.00           H
ATOM   4070  2HB PHE Z 156      79.290  63.300  -1.720  1.00  0.00           H
ATOM   4071  CG  PHE Z 156      80.916  62.104  -1.711  1.00  0.00           C
ATOM   4072  HD1 PHE Z 156      79.106  61.125  -1.547  1.00  0.00           H
ATOM   4073  CD1 PHE Z 156      80.084  61.015  -1.723  1.00  0.00           C
ATOM   4074  HD2 PHE Z 156      82.816  62.732  -2.153  1.00  0.00           H
ATOM   4075  CD2 PHE Z 156      82.226  61.928  -2.077  1.00  0.00           C
ATOM   4076  CE1 PHE Z 156      80.612  59.762  -1.981  1.00  0.00           C
ATOM   4077  HE1 PHE Z 156      80.029  58.955  -1.885  1.00  0.00           H
ATOM   4078  CE2 PHE Z 156      82.765  60.685  -2.345  1.00  0.00           C
ATOM   4079  HE2 PHE Z 156      83.744  60.575  -2.518  1.00  0.00           H
ATOM   4080  CZ  PHE Z 156      81.923  59.606  -2.367  1.00  0.00           C
ATOM   4081  HZ  PHE Z 156      82.257  58.711  -2.662  1.00  0.00           H
ATOM   4082  HN  PHE Z 156      79.550  65.775  -1.061  1.00  0.00           H
ATOM   4083  N   PHE Z 157      79.306  65.115  -4.240  1.00  0.00           N
ATOM   4084  CA  PHE Z 157      79.059  65.253  -5.642  1.00  0.00           C
ATOM   4085  C   PHE Z 157      80.022  66.115  -6.367  1.00  0.00           C
ATOM   4086  O   PHE Z 157      80.433  65.775  -7.484  1.00  0.00           O
ATOM   4087  HA  PHE Z 157      79.241  64.370  -6.074  1.00  0.00           H
ATOM   4088  CB  PHE Z 157      77.600  65.735  -5.729  1.00  0.00           C
ATOM   4089  1HB PHE Z 157      77.379  66.264  -4.909  1.00  0.00           H
ATOM   4090  2HB PHE Z 157      77.492  66.313  -6.538  1.00  0.00           H
ATOM   4091  CG  PHE Z 157      76.618  64.616  -5.831  1.00  0.00           C
ATOM   4092  HD1 PHE Z 157      75.376  65.360  -4.344  1.00  0.00           H
ATOM   4093  CD1 PHE Z 157      75.497  64.645  -5.033  1.00  0.00           C
ATOM   4094  HD2 PHE Z 157      77.601  63.739  -7.430  1.00  0.00           H
ATOM   4095  CD2 PHE Z 157      76.808  63.697  -6.822  1.00  0.00           C
ATOM   4096  CE1 PHE Z 157      74.545  63.665  -5.206  1.00  0.00           C
ATOM   4097  HE1 PHE Z 157      73.745  63.633  -4.607  1.00  0.00           H
ATOM   4098  CE2 PHE Z 157      75.857  62.708  -6.945  1.00  0.00           C
ATOM   4099  HE2 PHE Z 157      76.009  61.956  -7.587  1.00  0.00           H
ATOM   4100  CZ  PHE Z 157      74.695  62.737  -6.198  1.00  0.00           C
ATOM   4101  HZ  PHE Z 157      73.965  62.078  -6.381  1.00  0.00           H
ATOM   4102  HN  PHE Z 157      78.658  65.525  -3.599  1.00  0.00           H
ATOM   4103  N   ALA Z 158      80.463  67.239  -5.786  1.00  0.00           N
ATOM   4104  CA  ALA Z 158      81.526  68.022  -6.341  1.00  0.00           C
ATOM   4105  C   ALA Z 158      82.845  67.319  -6.463  1.00  0.00           C
ATOM   4106  O   ALA Z 158      83.627  67.529  -7.383  1.00  0.00           O
ATOM   4107  HA  ALA Z 158      81.236  68.137  -7.292  1.00  0.00           H
ATOM   4108  CB  ALA Z 158      81.627  69.369  -5.603  1.00  0.00           C
ATOM   4109  1HB ALA Z 158      82.371  69.910  -5.996  1.00  0.00           H
ATOM   4110  2HB ALA Z 158      80.765  69.868  -5.699  1.00  0.00           H
ATOM   4111  3HB ALA Z 158      81.811  69.205  -4.634  1.00  0.00           H
ATOM   4112  HN  ALA Z 158      80.035  67.542  -4.935  1.00  0.00           H
ATOM   4113  N   LYS Z 159      83.101  66.457  -5.455  1.00  0.00           N
ATOM   4114  CA  LYS Z 159      84.219  65.565  -5.485  1.00  0.00           C
ATOM   4115  C   LYS Z 159      84.149  64.516  -6.546  1.00  0.00           C
ATOM   4116  O   LYS Z 159      85.100  64.247  -7.272  1.00  0.00           O
ATOM   4117  HA  LYS Z 159      85.005  66.097  -5.800  1.00  0.00           H
ATOM   4118  CB  LYS Z 159      84.426  65.057  -4.060  1.00  0.00           C
ATOM   4119  1HB LYS Z 159      84.242  65.809  -3.427  1.00  0.00           H
ATOM   4120  2HB LYS Z 159      83.778  64.313  -3.893  1.00  0.00           H
ATOM   4121  CG  LYS Z 159      85.844  64.536  -3.803  1.00  0.00           C
ATOM   4122  1HG LYS Z 159      85.975  63.700  -4.337  1.00  0.00           H
ATOM   4123  2HG LYS Z 159      86.495  65.231  -4.109  1.00  0.00           H
ATOM   4124  CD  LYS Z 159      86.141  64.218  -2.340  1.00  0.00           C
ATOM   4125  1HD LYS Z 159      85.638  63.386  -2.106  1.00  0.00           H
ATOM   4126  2HD LYS Z 159      87.124  64.046  -2.265  1.00  0.00           H
ATOM   4127  CE  LYS Z 159      85.781  65.278  -1.300  1.00  0.00           C
ATOM   4128  1HE LYS Z 159      84.908  65.701  -1.542  1.00  0.00           H
ATOM   4129  2HE LYS Z 159      85.706  64.849  -0.399  1.00  0.00           H
ATOM   4130  NZ  LYS Z 159      86.803  66.347  -1.217  1.00  0.00           N
ATOM   4131  1HZ LYS Z 159      86.529  67.018  -0.527  1.00  0.00           H
ATOM   4132  2HZ LYS Z 159      87.684  65.947  -0.963  1.00  0.00           H
ATOM   4133  3HZ LYS Z 159      86.886  66.798  -2.106  1.00  0.00           H
ATOM   4134  HN  LYS Z 159      82.491  66.442  -4.663  1.00  0.00           H
ATOM   4135  N   ARG Z 160      82.988  63.846  -6.722  1.00  0.00           N
ATOM   4136  CA  ARG Z 160      82.759  62.967  -7.825  1.00  0.00           C
ATOM   4137  C   ARG Z 160      82.882  63.575  -9.180  1.00  0.00           C
ATOM   4138  O   ARG Z 160      83.433  62.956 -10.104  1.00  0.00           O
ATOM   4139  HA  ARG Z 160      83.550  62.356  -7.778  1.00  0.00           H
ATOM   4140  CB  ARG Z 160      81.407  62.251  -7.631  1.00  0.00           C
ATOM   4141  1HB ARG Z 160      80.688  62.936  -7.514  1.00  0.00           H
ATOM   4142  2HB ARG Z 160      81.211  61.698  -8.441  1.00  0.00           H
ATOM   4143  CG  ARG Z 160      81.413  61.342  -6.413  1.00  0.00           C
ATOM   4144  1HG ARG Z 160      81.973  60.548  -6.651  1.00  0.00           H
ATOM   4145  2HG ARG Z 160      81.854  61.852  -5.675  1.00  0.00           H
ATOM   4146  CD  ARG Z 160      80.091  60.809  -5.861  1.00  0.00           C
ATOM   4147  1HD ARG Z 160      80.236  60.319  -5.002  1.00  0.00           H
ATOM   4148  2HD ARG Z 160      79.440  61.555  -5.715  1.00  0.00           H
ATOM   4149  NE  ARG Z 160      79.571  59.871  -6.904  1.00  0.00           N
ATOM   4150  HE  ARG Z 160      80.155  59.632  -7.680  1.00  0.00           H
ATOM   4151  CZ  ARG Z 160      78.320  59.334  -6.822  1.00  0.00           C
ATOM   4152  NH1 ARG Z 160      77.349  59.763  -5.967  1.00  0.00           N
ATOM   4153 1HH1 ARG Z 160      77.533  60.522  -5.343  1.00  0.00           H
ATOM   4154 2HH1 ARG Z 160      76.454  59.319  -5.964  1.00  0.00           H
ATOM   4155  NH2 ARG Z 160      77.970  58.496  -7.835  1.00  0.00           N
ATOM   4156 1HH2 ARG Z 160      78.616  58.310  -8.575  1.00  0.00           H
ATOM   4157 2HH2 ARG Z 160      77.068  58.067  -7.839  1.00  0.00           H
ATOM   4158  HN  ARG Z 160      82.257  63.971  -6.051  1.00  0.00           H
ATOM   4159  N   TYR Z 161      82.385  64.794  -9.412  1.00  0.00           N
ATOM   4160  CA  TYR Z 161      82.579  65.654 -10.539  1.00  0.00           C
ATOM   4161  C   TYR Z 161      84.020  65.959 -10.769  1.00  0.00           C
ATOM   4162  O   TYR Z 161      84.452  65.948 -11.918  1.00  0.00           O
ATOM   4163  HA  TYR Z 161      82.270  65.135 -11.336  1.00  0.00           H
ATOM   4164  CB  TYR Z 161      81.771  66.948 -10.302  1.00  0.00           C
ATOM   4165  1HB TYR Z 161      80.864  66.683  -9.974  1.00  0.00           H
ATOM   4166  2HB TYR Z 161      82.241  67.474  -9.593  1.00  0.00           H
ATOM   4167  CG  TYR Z 161      81.535  67.898 -11.420  1.00  0.00           C
ATOM   4168  HD1 TYR Z 161      80.400  66.726 -12.629  1.00  0.00           H
ATOM   4169  CD1 TYR Z 161      80.796  67.640 -12.550  1.00  0.00           C
ATOM   4170  HD2 TYR Z 161      82.839  69.323 -10.685  1.00  0.00           H
ATOM   4171  CD2 TYR Z 161      82.207  69.107 -11.430  1.00  0.00           C
ATOM   4172  CE1 TYR Z 161      80.550  68.511 -13.578  1.00  0.00           C
ATOM   4173  HE1 TYR Z 161      79.919  68.289 -14.321  1.00  0.00           H
ATOM   4174  HE2 TYR Z 161      82.469  70.911 -12.402  1.00  0.00           H
ATOM   4175  CE2 TYR Z 161      82.021  70.019 -12.448  1.00  0.00           C
ATOM   4176  CZ  TYR Z 161      81.222  69.711 -13.527  1.00  0.00           C
ATOM   4177  OH  TYR Z 161      81.166  70.601 -14.625  1.00  0.00           O
ATOM   4178  HH  TYR Z 161      81.706  71.417 -14.420  1.00  0.00           H
ATOM   4179  HN  TYR Z 161      81.793  65.157  -8.693  1.00  0.00           H
ATOM   4180  N   LYS Z 162      84.788  66.217  -9.700  1.00  0.00           N
ATOM   4181  CA  LYS Z 162      86.189  66.485  -9.680  1.00  0.00           C
ATOM   4182  C   LYS Z 162      86.888  65.279 -10.208  1.00  0.00           C
ATOM   4183  O   LYS Z 162      87.779  65.410 -11.048  1.00  0.00           O
ATOM   4184  HA  LYS Z 162      86.259  67.279 -10.283  1.00  0.00           H
ATOM   4185  CB  LYS Z 162      86.797  66.905  -8.332  1.00  0.00           C
ATOM   4186  1HB LYS Z 162      86.544  67.857  -8.162  1.00  0.00           H
ATOM   4187  2HB LYS Z 162      86.404  66.323  -7.620  1.00  0.00           H
ATOM   4188  CG  LYS Z 162      88.317  66.803  -8.229  1.00  0.00           C
ATOM   4189  1HG LYS Z 162      88.599  65.914  -8.590  1.00  0.00           H
ATOM   4190  2HG LYS Z 162      88.720  67.532  -8.782  1.00  0.00           H
ATOM   4191  CD  LYS Z 162      88.834  66.935  -6.789  1.00  0.00           C
ATOM   4192  1HD LYS Z 162      88.836  67.906  -6.550  1.00  0.00           H
ATOM   4193  2HD LYS Z 162      88.202  66.445  -6.189  1.00  0.00           H
ATOM   4194  CE  LYS Z 162      90.233  66.394  -6.521  1.00  0.00           C
ATOM   4195  1HE LYS Z 162      90.470  66.544  -5.561  1.00  0.00           H
ATOM   4196  2HE LYS Z 162      90.255  65.415  -6.721  1.00  0.00           H
ATOM   4197  NZ  LYS Z 162      91.256  67.055  -7.355  1.00  0.00           N
ATOM   4198  1HZ LYS Z 162      92.155  66.670  -7.147  1.00  0.00           H
ATOM   4199  2HZ LYS Z 162      91.045  66.906  -8.322  1.00  0.00           H
ATOM   4200  3HZ LYS Z 162      91.260  68.036  -7.162  1.00  0.00           H
ATOM   4201  HN  LYS Z 162      84.325  66.223  -8.814  1.00  0.00           H
ATOM   4202  N   ALA Z 163      86.494  64.084  -9.718  1.00  0.00           N
ATOM   4203  CA  ALA Z 163      86.963  62.779 -10.096  1.00  0.00           C
ATOM   4204  C   ALA Z 163      86.724  62.397 -11.513  1.00  0.00           C
ATOM   4205  O   ALA Z 163      87.575  61.909 -12.247  1.00  0.00           O
ATOM   4206  HA  ALA Z 163      87.943  62.965 -10.025  1.00  0.00           H
ATOM   4207  CB  ALA Z 163      86.569  61.648  -9.137  1.00  0.00           C
ATOM   4208  1HB ALA Z 163      86.935  60.782  -9.476  1.00  0.00           H
ATOM   4209  2HB ALA Z 163      86.943  61.836  -8.229  1.00  0.00           H
ATOM   4210  3HB ALA Z 163      85.572  61.591  -9.081  1.00  0.00           H
ATOM   4211  HN  ALA Z 163      85.792  64.109  -9.007  1.00  0.00           H
ATOM   4212  N   ALA Z 164      85.486  62.706 -11.948  1.00  0.00           N
ATOM   4213  CA  ALA Z 164      85.078  62.395 -13.276  1.00  0.00           C
ATOM   4214  C   ALA Z 164      85.831  63.245 -14.252  1.00  0.00           C
ATOM   4215  O   ALA Z 164      86.282  62.736 -15.267  1.00  0.00           O
ATOM   4216  HA  ALA Z 164      85.313  61.425 -13.330  1.00  0.00           H
ATOM   4217  CB  ALA Z 164      83.579  62.626 -13.551  1.00  0.00           C
ATOM   4218  1HB ALA Z 164      83.373  62.386 -14.499  1.00  0.00           H
ATOM   4219  2HB ALA Z 164      83.035  62.053 -12.937  1.00  0.00           H
ATOM   4220  3HB ALA Z 164      83.355  63.588 -13.395  1.00  0.00           H
ATOM   4221  HN  ALA Z 164      84.845  63.160 -11.329  1.00  0.00           H
ATOM   4222  N   PHE Z 165      85.973  64.567 -14.034  1.00  0.00           N
ATOM   4223  CA  PHE Z 165      86.726  65.408 -14.920  1.00  0.00           C
ATOM   4224  C   PHE Z 165      88.186  65.145 -14.975  1.00  0.00           C
ATOM   4225  O   PHE Z 165      88.858  65.395 -15.986  1.00  0.00           O
ATOM   4226  HA  PHE Z 165      86.389  65.161 -15.828  1.00  0.00           H
ATOM   4227  CB  PHE Z 165      86.498  66.862 -14.463  1.00  0.00           C
ATOM   4228  1HB PHE Z 165      86.109  66.852 -13.542  1.00  0.00           H
ATOM   4229  2HB PHE Z 165      87.379  67.336 -14.446  1.00  0.00           H
ATOM   4230  CG  PHE Z 165      85.581  67.667 -15.321  1.00  0.00           C
ATOM   4231  HD1 PHE Z 165      87.021  68.407 -16.629  1.00  0.00           H
ATOM   4232  CD1 PHE Z 165      86.045  68.266 -16.466  1.00  0.00           C
ATOM   4233  HD2 PHE Z 165      83.902  67.154 -14.241  1.00  0.00           H
ATOM   4234  CD2 PHE Z 165      84.231  67.601 -15.073  1.00  0.00           C
ATOM   4235  CE1 PHE Z 165      85.097  68.660 -17.371  1.00  0.00           C
ATOM   4236  HE1 PHE Z 165      85.421  69.059 -18.229  1.00  0.00           H
ATOM   4237  CE2 PHE Z 165      83.323  68.145 -15.960  1.00  0.00           C
ATOM   4238  HE2 PHE Z 165      82.364  68.242 -15.695  1.00  0.00           H
ATOM   4239  CZ  PHE Z 165      83.736  68.554 -17.202  1.00  0.00           C
ATOM   4240  HZ  PHE Z 165      83.090  68.761 -17.937  1.00  0.00           H
ATOM   4241  HN  PHE Z 165      85.540  64.975 -13.229  1.00  0.00           H
ATOM   4242  N   THR Z 166      88.763  64.673 -13.859  1.00  0.00           N
ATOM   4243  CA  THR Z 166      90.162  64.381 -13.774  1.00  0.00           C
ATOM   4244  C   THR Z 166      90.472  63.213 -14.654  1.00  0.00           C
ATOM   4245  O   THR Z 166      91.403  63.254 -15.462  1.00  0.00           O
ATOM   4246  HA  THR Z 166      90.591  65.232 -14.078  1.00  0.00           H
ATOM   4247  HB  THR Z 166      90.164  63.344 -11.933  1.00  0.00           H
ATOM   4248  CB  THR Z 166      90.659  64.082 -12.391  1.00  0.00           C
ATOM   4249  OG1 THR Z 166      90.370  65.190 -11.551  1.00  0.00           O
ATOM   4250  HG1 THR Z 166      90.697  65.002 -10.626  1.00  0.00           H
ATOM   4251  CG2 THR Z 166      92.159  63.739 -12.505  1.00  0.00           C
ATOM   4252 1HG2 THR Z 166      92.524  63.533 -11.597  1.00  0.00           H
ATOM   4253 2HG2 THR Z 166      92.273  62.942 -13.099  1.00  0.00           H
ATOM   4254 3HG2 THR Z 166      92.651  64.517 -12.894  1.00  0.00           H
ATOM   4255  HN  THR Z 166      88.192  64.519 -13.053  1.00  0.00           H
ATOM   4256  N   GLU Z 167      89.680  62.134 -14.656  1.00  0.00           N
ATOM   4257  CA  GLU Z 167      89.619  61.037 -15.566  1.00  0.00           C
ATOM   4258  C   GLU Z 167      89.182  61.325 -16.950  1.00  0.00           C
ATOM   4259  O   GLU Z 167      89.873  60.846 -17.864  1.00  0.00           O
ATOM   4260  HA  GLU Z 167      90.583  60.776 -15.632  1.00  0.00           H
ATOM   4261  CB  GLU Z 167      88.616  60.023 -14.999  1.00  0.00           C
ATOM   4262  1HB GLU Z 167      88.886  59.803 -14.062  1.00  0.00           H
ATOM   4263  2HB GLU Z 167      87.710  60.446 -14.995  1.00  0.00           H
ATOM   4264  CG  GLU Z 167      88.535  58.717 -15.798  1.00  0.00           C
ATOM   4265  1HG GLU Z 167      88.149  58.913 -16.700  1.00  0.00           H
ATOM   4266  2HG GLU Z 167      89.459  58.347 -15.904  1.00  0.00           H
ATOM   4267  CD  GLU Z 167      87.662  57.664 -15.111  1.00  0.00           C
ATOM   4268  OE1 GLU Z 167      86.971  57.954 -14.094  1.00  0.00           O
ATOM   4269  OE2 GLU Z 167      87.811  56.490 -15.540  1.00  0.00           O
ATOM   4270  HN  GLU Z 167      89.026  62.090 -13.900  1.00  0.00           H
ATOM   4271  N   CYS Z 168      88.114  62.085 -17.218  1.00  0.00           N
ATOM   4272  CA  CYS Z 168      87.547  62.185 -18.540  1.00  0.00           C
ATOM   4273  C   CYS Z 168      88.190  63.156 -19.458  1.00  0.00           C
ATOM   4274  O   CYS Z 168      87.972  62.996 -20.657  1.00  0.00           O
ATOM   4275  HA  CYS Z 168      87.773  61.280 -18.900  1.00  0.00           H
ATOM   4276  CB  CYS Z 168      86.047  62.468 -18.485  1.00  0.00           C
ATOM   4277  1HB CYS Z 168      85.941  63.228 -17.844  1.00  0.00           H
ATOM   4278  2HB CYS Z 168      85.798  62.771 -19.405  1.00  0.00           H
ATOM   4279  SG  CYS Z 168      85.144  60.974 -17.964  1.00  0.00           S
ATOM   4280  HN  CYS Z 168      87.694  62.603 -16.473  1.00  0.00           H
ATOM   4281  N   CYS Z 169      88.902  64.218 -18.985  1.00  0.00           N
ATOM   4282  CA  CYS Z 169      89.685  65.080 -19.802  1.00  0.00           C
ATOM   4283  C   CYS Z 169      90.924  64.433 -20.324  1.00  0.00           C
ATOM   4284  O   CYS Z 169      91.377  64.782 -21.426  1.00  0.00           O
ATOM   4285  HA  CYS Z 169      88.990  65.220 -20.507  1.00  0.00           H
ATOM   4286  CB  CYS Z 169      90.136  66.404 -19.172  1.00  0.00           C
ATOM   4287  1HB CYS Z 169      90.701  66.153 -18.386  1.00  0.00           H
ATOM   4288  2HB CYS Z 169      90.705  66.853 -19.861  1.00  0.00           H
ATOM   4289  SG  CYS Z 169      88.707  67.401 -18.703  1.00  0.00           S
ATOM   4290  HN  CYS Z 169      88.870  64.404 -18.003  1.00  0.00           H
ATOM   4291  N   GLN Z 170      91.471  63.448 -19.604  1.00  0.00           N
ATOM   4292  CA  GLN Z 170      92.620  62.703 -19.976  1.00  0.00           C
ATOM   4293  C   GLN Z 170      92.380  61.565 -20.916  1.00  0.00           C
ATOM   4294  O   GLN Z 170      93.310  60.998 -21.480  1.00  0.00           O
ATOM   4295  HA  GLN Z 170      93.174  63.382 -20.458  1.00  0.00           H
ATOM   4296  CB  GLN Z 170      93.187  62.083 -18.689  1.00  0.00           C
ATOM   4297  1HB GLN Z 170      93.054  62.742 -17.949  1.00  0.00           H
ATOM   4298  2HB GLN Z 170      92.664  61.253 -18.495  1.00  0.00           H
ATOM   4299  CG  GLN Z 170      94.666  61.700 -18.703  1.00  0.00           C
ATOM   4300  1HG GLN Z 170      94.835  61.011 -19.408  1.00  0.00           H
ATOM   4301  2HG GLN Z 170      95.227  62.507 -18.885  1.00  0.00           H
ATOM   4302  CD  GLN Z 170      95.003  61.131 -17.328  1.00  0.00           C
ATOM   4303  OE1 GLN Z 170      94.631  61.511 -16.221  1.00  0.00           O
ATOM   4304  NE2 GLN Z 170      95.761  59.998 -17.466  1.00  0.00           N
ATOM   4305 1HE2 GLN Z 170      96.007  59.670 -18.378  1.00  0.00           H
ATOM   4306 2HE2 GLN Z 170      96.067  59.500 -16.655  1.00  0.00           H
ATOM   4307  HN  GLN Z 170      91.035  63.218 -18.734  1.00  0.00           H
ATOM   4308  N   ALA Z 171      91.070  61.315 -21.146  1.00  0.00           N
ATOM   4309  CA  ALA Z 171      90.570  60.388 -22.109  1.00  0.00           C
ATOM   4310  C   ALA Z 171      90.953  60.595 -23.530  1.00  0.00           C
ATOM   4311  O   ALA Z 171      91.196  61.721 -23.950  1.00  0.00           O
ATOM   4312  HA  ALA Z 171      91.080  59.574 -21.829  1.00  0.00           H
ATOM   4313  CB  ALA Z 171      89.030  60.302 -22.011  1.00  0.00           C
ATOM   4314  1HB ALA Z 171      88.689  59.650 -22.689  1.00  0.00           H
ATOM   4315  2HB ALA Z 171      88.770  59.996 -21.095  1.00  0.00           H
ATOM   4316  3HB ALA Z 171      88.634  61.203 -22.187  1.00  0.00           H
ATOM   4317  HN  ALA Z 171      90.401  61.819 -20.600  1.00  0.00           H
ATOM   4318  N   ALA Z 172      90.973  59.567 -24.381  1.00  0.00           N
ATOM   4319  CA  ALA Z 172      91.195  59.655 -25.792  1.00  0.00           C
ATOM   4320  C   ALA Z 172      90.098  60.451 -26.431  1.00  0.00           C
ATOM   4321  O   ALA Z 172      90.211  61.293 -27.318  1.00  0.00           O
ATOM   4322  HA  ALA Z 172      92.067  60.119 -25.945  1.00  0.00           H
ATOM   4323  CB  ALA Z 172      91.134  58.210 -26.319  1.00  0.00           C
ATOM   4324  1HB ALA Z 172      91.283  58.209 -27.308  1.00  0.00           H
ATOM   4325  2HB ALA Z 172      91.842  57.663 -25.874  1.00  0.00           H
ATOM   4326  3HB ALA Z 172      90.235  57.820 -26.119  1.00  0.00           H
ATOM   4327  HN  ALA Z 172      90.818  58.656 -24.000  1.00  0.00           H
ATOM   4328  N   ASP Z 173      88.867  60.137 -26.010  1.00  0.00           N
ATOM   4329  CA  ASP Z 173      87.709  60.876 -26.429  1.00  0.00           C
ATOM   4330  C   ASP Z 173      87.007  61.358 -25.204  1.00  0.00           C
ATOM   4331  O   ASP Z 173      86.455  60.616 -24.399  1.00  0.00           O
ATOM   4332  HA  ASP Z 173      88.030  61.618 -27.017  1.00  0.00           H
ATOM   4333  CB  ASP Z 173      86.728  59.922 -27.112  1.00  0.00           C
ATOM   4334  1HB ASP Z 173      87.230  59.278 -27.690  1.00  0.00           H
ATOM   4335  2HB ASP Z 173      86.211  59.416 -26.422  1.00  0.00           H
ATOM   4336  CG  ASP Z 173      85.771  60.756 -27.971  1.00  0.00           C
ATOM   4337  OD1 ASP Z 173      85.914  60.795 -29.221  1.00  0.00           O
ATOM   4338  OD2 ASP Z 173      84.871  61.373 -27.338  1.00  0.00           O
ATOM   4339  HN  ASP Z 173      88.750  59.365 -25.386  1.00  0.00           H
ATOM   4340  N   LYS Z 174      87.040  62.689 -25.076  1.00  0.00           N
ATOM   4341  CA  LYS Z 174      86.549  63.330 -23.882  1.00  0.00           C
ATOM   4342  C   LYS Z 174      85.068  63.214 -23.754  1.00  0.00           C
ATOM   4343  O   LYS Z 174      84.586  63.025 -22.643  1.00  0.00           O
ATOM   4344  HA  LYS Z 174      86.961  62.813 -23.132  1.00  0.00           H
ATOM   4345  CB  LYS Z 174      86.962  64.810 -23.864  1.00  0.00           C
ATOM   4346  1HB LYS Z 174      86.549  65.276 -24.647  1.00  0.00           H
ATOM   4347  2HB LYS Z 174      86.638  65.231 -23.018  1.00  0.00           H
ATOM   4348  CG  LYS Z 174      88.482  64.956 -23.943  1.00  0.00           C
ATOM   4349  1HG LYS Z 174      88.888  64.400 -23.217  1.00  0.00           H
ATOM   4350  2HG LYS Z 174      88.783  64.614 -24.833  1.00  0.00           H
ATOM   4351  CD  LYS Z 174      88.984  66.397 -23.784  1.00  0.00           C
ATOM   4352  1HD LYS Z 174      88.637  66.752 -22.916  1.00  0.00           H
ATOM   4353  2HD LYS Z 174      89.984  66.375 -23.759  1.00  0.00           H
ATOM   4354  CE  LYS Z 174      88.568  67.368 -24.884  1.00  0.00           C
ATOM   4355  1HE LYS Z 174      87.570  67.415 -24.921  1.00  0.00           H
ATOM   4356  2HE LYS Z 174      88.938  68.275 -24.681  1.00  0.00           H
ATOM   4357  NZ  LYS Z 174      89.050  66.975 -26.219  1.00  0.00           N
ATOM   4358  1HZ LYS Z 174      88.746  67.648 -26.894  1.00  0.00           H
ATOM   4359  2HZ LYS Z 174      90.049  66.935 -26.215  1.00  0.00           H
ATOM   4360  3HZ LYS Z 174      88.682  66.076 -26.456  1.00  0.00           H
ATOM   4361  HN  LYS Z 174      87.410  63.247 -25.819  1.00  0.00           H
ATOM   4362  N   ALA Z 175      84.280  63.296 -24.836  1.00  0.00           N
ATOM   4363  CA  ALA Z 175      82.870  63.130 -24.767  1.00  0.00           C
ATOM   4364  C   ALA Z 175      82.407  61.743 -24.466  1.00  0.00           C
ATOM   4365  O   ALA Z 175      81.435  61.601 -23.726  1.00  0.00           O
ATOM   4366  HA  ALA Z 175      82.758  63.698 -23.952  1.00  0.00           H
ATOM   4367  CB  ALA Z 175      82.053  63.691 -25.944  1.00  0.00           C
ATOM   4368  1HB ALA Z 175      81.081  63.517 -25.787  1.00  0.00           H
ATOM   4369  2HB ALA Z 175      82.208  64.676 -26.017  1.00  0.00           H
ATOM   4370  3HB ALA Z 175      82.340  63.244 -26.791  1.00  0.00           H
ATOM   4371  HN  ALA Z 175      84.700  63.482 -25.724  1.00  0.00           H
ATOM   4372  N   ALA Z 176      83.096  60.707 -24.976  1.00  0.00           N
ATOM   4373  CA  ALA Z 176      82.753  59.340 -24.704  1.00  0.00           C
ATOM   4374  C   ALA Z 176      82.749  59.003 -23.261  1.00  0.00           C
ATOM   4375  O   ALA Z 176      81.887  58.268 -22.797  1.00  0.00           O
ATOM   4376  HA  ALA Z 176      81.820  59.279 -25.062  1.00  0.00           H
ATOM   4377  CB  ALA Z 176      83.802  58.403 -25.344  1.00  0.00           C
ATOM   4378  1HB ALA Z 176      83.560  57.452 -25.153  1.00  0.00           H
ATOM   4379  2HB ALA Z 176      83.821  58.550 -26.334  1.00  0.00           H
ATOM   4380  3HB ALA Z 176      84.704  58.600 -24.960  1.00  0.00           H
ATOM   4381  HN  ALA Z 176      83.879  60.897 -25.568  1.00  0.00           H
ATOM   4382  N   CYS Z 177      83.689  59.647 -22.525  1.00  0.00           N
ATOM   4383  CA  CYS Z 177      83.806  59.459 -21.103  1.00  0.00           C
ATOM   4384  C   CYS Z 177      82.947  60.398 -20.323  1.00  0.00           C
ATOM   4385  O   CYS Z 177      82.244  59.867 -19.460  1.00  0.00           O
ATOM   4386  HA  CYS Z 177      83.492  58.531 -20.907  1.00  0.00           H
ATOM   4387  CB  CYS Z 177      85.266  59.760 -20.763  1.00  0.00           C
ATOM   4388  1HB CYS Z 177      85.772  59.215 -21.433  1.00  0.00           H
ATOM   4389  2HB CYS Z 177      85.357  60.731 -20.987  1.00  0.00           H
ATOM   4390  SG  CYS Z 177      85.823  59.413 -19.069  1.00  0.00           S
ATOM   4391  HN  CYS Z 177      84.320  60.272 -22.985  1.00  0.00           H
ATOM   4392  N   LEU Z 178      82.970  61.726 -20.535  1.00  0.00           N
ATOM   4393  CA  LEU Z 178      82.380  62.715 -19.684  1.00  0.00           C
ATOM   4394  C   LEU Z 178      80.890  62.668 -19.666  1.00  0.00           C
ATOM   4395  O   LEU Z 178      80.278  62.598 -18.597  1.00  0.00           O
ATOM   4396  HA  LEU Z 178      82.630  62.505 -18.739  1.00  0.00           H
ATOM   4397  CB  LEU Z 178      82.923  64.049 -20.205  1.00  0.00           C
ATOM   4398  1HB LEU Z 178      83.913  63.973 -20.319  1.00  0.00           H
ATOM   4399  2HB LEU Z 178      82.500  64.248 -21.088  1.00  0.00           H
ATOM   4400  HG  LEU Z 178      81.685  65.077 -18.875  1.00  0.00           H
ATOM   4401  CG  LEU Z 178      82.614  65.198 -19.225  1.00  0.00           C
ATOM   4402  CD1 LEU Z 178      83.652  65.126 -18.093  1.00  0.00           C
ATOM   4403 1HD1 LEU Z 178      83.480  65.860 -17.436  1.00  0.00           H
ATOM   4404 2HD1 LEU Z 178      83.580  64.242 -17.630  1.00  0.00           H
ATOM   4405 3HD1 LEU Z 178      84.569  65.229 -18.475  1.00  0.00           H
ATOM   4406  CD2 LEU Z 178      82.588  66.593 -19.878  1.00  0.00           C
ATOM   4407 1HD2 LEU Z 178      82.382  67.282 -19.183  1.00  0.00           H
ATOM   4408 2HD2 LEU Z 178      83.480  66.786 -20.286  1.00  0.00           H
ATOM   4409 3HD2 LEU Z 178      81.884  66.615 -20.588  1.00  0.00           H
ATOM   4410  HN  LEU Z 178      83.439  62.050 -21.356  1.00  0.00           H
ATOM   4411  N   LEU Z 179      80.252  62.779 -20.849  1.00  0.00           N
ATOM   4412  CA  LEU Z 179      78.843  62.981 -20.903  1.00  0.00           C
ATOM   4413  C   LEU Z 179      78.080  61.786 -20.444  1.00  0.00           C
ATOM   4414  O   LEU Z 179      77.179  62.015 -19.627  1.00  0.00           O
ATOM   4415  HA  LEU Z 179      78.600  63.665 -20.216  1.00  0.00           H
ATOM   4416  CB  LEU Z 179      78.526  63.449 -22.348  1.00  0.00           C
ATOM   4417  1HB LEU Z 179      78.909  62.792 -22.997  1.00  0.00           H
ATOM   4418  2HB LEU Z 179      77.534  63.498 -22.468  1.00  0.00           H
ATOM   4419  HG  LEU Z 179      80.104  64.779 -22.410  1.00  0.00           H
ATOM   4420  CG  LEU Z 179      79.129  64.835 -22.629  1.00  0.00           C
ATOM   4421  CD1 LEU Z 179      79.003  65.233 -24.112  1.00  0.00           C
ATOM   4422 1HD1 LEU Z 179      79.406  66.138 -24.251  1.00  0.00           H
ATOM   4423 2HD1 LEU Z 179      79.484  64.564 -24.679  1.00  0.00           H
ATOM   4424 3HD1 LEU Z 179      78.037  65.255 -24.370  1.00  0.00           H
ATOM   4425  CD2 LEU Z 179      78.460  65.904 -21.739  1.00  0.00           C
ATOM   4426 1HD2 LEU Z 179      78.862  66.799 -21.933  1.00  0.00           H
ATOM   4427 2HD2 LEU Z 179      77.479  65.932 -21.931  1.00  0.00           H
ATOM   4428 3HD2 LEU Z 179      78.604  65.675 -20.777  1.00  0.00           H
ATOM   4429  HN  LEU Z 179      80.775  62.718 -21.699  1.00  0.00           H
ATOM   4430  N   PRO Z 180      78.358  60.543 -20.683  1.00  0.00           N
ATOM   4431  CA  PRO Z 180      77.704  59.471 -20.004  1.00  0.00           C
ATOM   4432  C   PRO Z 180      77.871  59.273 -18.542  1.00  0.00           C
ATOM   4433  O   PRO Z 180      76.850  58.960 -17.931  1.00  0.00           O
ATOM   4434  HA  PRO Z 180      76.754  59.779 -20.047  1.00  0.00           H
ATOM   4435  CB  PRO Z 180      78.123  58.193 -20.733  1.00  0.00           C
ATOM   4436  1HB PRO Z 180      78.888  57.756 -20.259  1.00  0.00           H
ATOM   4437  2HB PRO Z 180      77.356  57.554 -20.787  1.00  0.00           H
ATOM   4438  CG  PRO Z 180      78.547  58.650 -22.136  1.00  0.00           C
ATOM   4439  1HG PRO Z 180      79.320  58.111 -22.469  1.00  0.00           H
ATOM   4440  2HG PRO Z 180      77.786  58.576 -22.781  1.00  0.00           H
ATOM   4441  CD  PRO Z 180      78.949  60.111 -21.938  1.00  0.00           C
ATOM   4442  1HD PRO Z 180      79.943  60.206 -21.883  1.00  0.00           H
ATOM   4443  2HD PRO Z 180      78.601  60.685 -22.679  1.00  0.00           H
ATOM   4444  N   LYS Z 181      79.061  59.526 -17.952  1.00  0.00           N
ATOM   4445  CA  LYS Z 181      79.248  59.658 -16.543  1.00  0.00           C
ATOM   4446  C   LYS Z 181      78.499  60.775 -15.904  1.00  0.00           C
ATOM   4447  O   LYS Z 181      77.887  60.705 -14.835  1.00  0.00           O
ATOM   4448  HA  LYS Z 181      78.854  58.781 -16.270  1.00  0.00           H
ATOM   4449  CB  LYS Z 181      80.718  59.858 -16.142  1.00  0.00           C
ATOM   4450  1HB LYS Z 181      81.253  59.096 -16.508  1.00  0.00           H
ATOM   4451  2HB LYS Z 181      81.041  60.715 -16.543  1.00  0.00           H
ATOM   4452  CG  LYS Z 181      80.945  59.921 -14.632  1.00  0.00           C
ATOM   4453  1HG LYS Z 181      81.896  60.198 -14.488  1.00  0.00           H
ATOM   4454  2HG LYS Z 181      80.334  60.626 -14.270  1.00  0.00           H
ATOM   4455  CD  LYS Z 181      80.712  58.649 -13.812  1.00  0.00           C
ATOM   4456  1HD LYS Z 181      81.182  58.758 -12.937  1.00  0.00           H
ATOM   4457  2HD LYS Z 181      79.728  58.564 -13.653  1.00  0.00           H
ATOM   4458  CE  LYS Z 181      81.200  57.342 -14.449  1.00  0.00           C
ATOM   4459  1HE LYS Z 181      80.705  57.167 -15.301  1.00  0.00           H
ATOM   4460  2HE LYS Z 181      82.181  57.395 -14.638  1.00  0.00           H
ATOM   4461  NZ  LYS Z 181      80.956  56.221 -13.520  1.00  0.00           N
ATOM   4462  1HZ LYS Z 181      81.275  55.368 -13.935  1.00  0.00           H
ATOM   4463  2HZ LYS Z 181      81.452  56.381 -12.666  1.00  0.00           H
ATOM   4464  3HZ LYS Z 181      79.977  56.153 -13.329  1.00  0.00           H
ATOM   4465  HN  LYS Z 181      79.862  59.627 -18.542  1.00  0.00           H
ATOM   4466  N   LEU Z 182      78.423  61.949 -16.565  1.00  0.00           N
ATOM   4467  CA  LEU Z 182      77.644  63.055 -16.106  1.00  0.00           C
ATOM   4468  C   LEU Z 182      76.183  62.829 -15.976  1.00  0.00           C
ATOM   4469  O   LEU Z 182      75.503  63.308 -15.062  1.00  0.00           O
ATOM   4470  HA  LEU Z 182      77.951  63.165 -15.160  1.00  0.00           H
ATOM   4471  CB  LEU Z 182      77.908  64.236 -17.065  1.00  0.00           C
ATOM   4472  1HB LEU Z 182      78.887  64.274 -17.263  1.00  0.00           H
ATOM   4473  2HB LEU Z 182      77.402  64.078 -17.914  1.00  0.00           H
ATOM   4474  HG  LEU Z 182      76.481  65.601 -16.433  1.00  0.00           H
ATOM   4475  CG  LEU Z 182      77.480  65.592 -16.498  1.00  0.00           C
ATOM   4476  CD1 LEU Z 182      78.047  65.813 -15.079  1.00  0.00           C
ATOM   4477 1HD1 LEU Z 182      77.750  66.705 -14.736  1.00  0.00           H
ATOM   4478 2HD1 LEU Z 182      77.713  65.094 -14.470  1.00  0.00           H
ATOM   4479 3HD1 LEU Z 182      79.046  65.784 -15.111  1.00  0.00           H
ATOM   4480  CD2 LEU Z 182      77.963  66.713 -17.447  1.00  0.00           C
ATOM   4481 1HD2 LEU Z 182      77.686  67.601 -17.081  1.00  0.00           H
ATOM   4482 2HD2 LEU Z 182      78.960  66.679 -17.522  1.00  0.00           H
ATOM   4483 3HD2 LEU Z 182      77.557  66.583 -18.351  1.00  0.00           H
ATOM   4484  HN  LEU Z 182      78.937  62.050 -17.417  1.00  0.00           H
ATOM   4485  N   ASP Z 183      75.694  62.021 -16.930  1.00  0.00           N
ATOM   4486  CA  ASP Z 183      74.333  61.583 -16.999  1.00  0.00           C
ATOM   4487  C   ASP Z 183      74.039  60.704 -15.822  1.00  0.00           C
ATOM   4488  O   ASP Z 183      72.938  60.751 -15.264  1.00  0.00           O
ATOM   4489  HA  ASP Z 183      73.791  62.424 -16.958  1.00  0.00           H
ATOM   4490  CB  ASP Z 183      74.034  60.832 -18.303  1.00  0.00           C
ATOM   4491  1HB ASP Z 183      74.426  61.355 -19.060  1.00  0.00           H
ATOM   4492  2HB ASP Z 183      74.473  59.936 -18.253  1.00  0.00           H
ATOM   4493  CG  ASP Z 183      72.554  60.613 -18.604  1.00  0.00           C
ATOM   4494  OD1 ASP Z 183      71.716  61.545 -18.493  1.00  0.00           O
ATOM   4495  OD2 ASP Z 183      72.292  59.411 -18.844  1.00  0.00           O
ATOM   4496  HN  ASP Z 183      76.322  61.705 -17.640  1.00  0.00           H
ATOM   4497  N   GLU Z 184      74.997  59.866 -15.403  1.00  0.00           N
ATOM   4498  CA  GLU Z 184      74.973  59.146 -14.176  1.00  0.00           C
ATOM   4499  C   GLU Z 184      74.773  59.987 -12.954  1.00  0.00           C
ATOM   4500  O   GLU Z 184      73.940  59.656 -12.113  1.00  0.00           O
ATOM   4501  HA  GLU Z 184      74.100  58.659 -14.201  1.00  0.00           H
ATOM   4502  CB  GLU Z 184      76.131  58.134 -14.145  1.00  0.00           C
ATOM   4503  1HB GLU Z 184      76.050  57.512 -14.924  1.00  0.00           H
ATOM   4504  2HB GLU Z 184      77.002  58.623 -14.199  1.00  0.00           H
ATOM   4505  CG  GLU Z 184      76.087  57.326 -12.848  1.00  0.00           C
ATOM   4506  1HG GLU Z 184      76.169  57.969 -12.088  1.00  0.00           H
ATOM   4507  2HG GLU Z 184      75.198  56.871 -12.806  1.00  0.00           H
ATOM   4508  CD  GLU Z 184      77.165  56.255 -12.667  1.00  0.00           C
ATOM   4509  OE1 GLU Z 184      78.356  56.510 -12.977  1.00  0.00           O
ATOM   4510  OE2 GLU Z 184      76.812  55.150 -12.178  1.00  0.00           O
ATOM   4511  HN  GLU Z 184      75.790  59.736 -15.998  1.00  0.00           H
ATOM   4512  N   LEU Z 185      75.524  61.098 -12.782  1.00  0.00           N
ATOM   4513  CA  LEU Z 185      75.514  62.017 -11.680  1.00  0.00           C
ATOM   4514  C   LEU Z 185      74.265  62.810 -11.659  1.00  0.00           C
ATOM   4515  O   LEU Z 185      73.694  63.050 -10.602  1.00  0.00           O
ATOM   4516  HA  LEU Z 185      75.540  61.424 -10.875  1.00  0.00           H
ATOM   4517  CB  LEU Z 185      76.716  62.975 -11.726  1.00  0.00           C
ATOM   4518  1HB LEU Z 185      76.643  63.502 -12.572  1.00  0.00           H
ATOM   4519  2HB LEU Z 185      76.637  63.590 -10.942  1.00  0.00           H
ATOM   4520  HG  LEU Z 185      78.164  61.759 -12.478  1.00  0.00           H
ATOM   4521  CG  LEU Z 185      78.125  62.372 -11.689  1.00  0.00           C
ATOM   4522  CD1 LEU Z 185      79.237  63.449 -11.776  1.00  0.00           C
ATOM   4523 1HD1 LEU Z 185      80.133  63.006 -11.747  1.00  0.00           H
ATOM   4524 2HD1 LEU Z 185      79.143  63.957 -12.633  1.00  0.00           H
ATOM   4525 3HD1 LEU Z 185      79.152  64.079 -11.005  1.00  0.00           H
ATOM   4526  CD2 LEU Z 185      78.361  61.633 -10.352  1.00  0.00           C
ATOM   4527 1HD2 LEU Z 185      79.283  61.247 -10.343  1.00  0.00           H
ATOM   4528 2HD2 LEU Z 185      78.262  62.277  -9.593  1.00  0.00           H
ATOM   4529 3HD2 LEU Z 185      77.690  60.898 -10.254  1.00  0.00           H
ATOM   4530  HN  LEU Z 185      76.170  61.305 -13.517  1.00  0.00           H
ATOM   4531  N   ARG Z 186      73.708  63.201 -12.824  1.00  0.00           N
ATOM   4532  CA  ARG Z 186      72.450  63.862 -12.972  1.00  0.00           C
ATOM   4533  C   ARG Z 186      71.347  62.948 -12.556  1.00  0.00           C
ATOM   4534  O   ARG Z 186      70.467  63.396 -11.811  1.00  0.00           O
ATOM   4535  HA  ARG Z 186      72.457  64.626 -12.325  1.00  0.00           H
ATOM   4536  CB  ARG Z 186      72.283  64.420 -14.397  1.00  0.00           C
ATOM   4537  1HB ARG Z 186      73.091  64.958 -14.637  1.00  0.00           H
ATOM   4538  2HB ARG Z 186      72.185  63.660 -15.041  1.00  0.00           H
ATOM   4539  CG  ARG Z 186      71.045  65.311 -14.487  1.00  0.00           C
ATOM   4540  1HG ARG Z 186      70.232  64.747 -14.346  1.00  0.00           H
ATOM   4541  2HG ARG Z 186      71.097  66.007 -13.770  1.00  0.00           H
ATOM   4542  CD  ARG Z 186      70.939  66.010 -15.853  1.00  0.00           C
ATOM   4543  1HD ARG Z 186      70.100  66.551 -15.916  1.00  0.00           H
ATOM   4544  2HD ARG Z 186      71.730  66.600 -16.017  1.00  0.00           H
ATOM   4545  NE  ARG Z 186      70.909  64.921 -16.864  1.00  0.00           N
ATOM   4546  HE  ARG Z 186      70.614  64.000 -16.610  1.00  0.00           H
ATOM   4547  CZ  ARG Z 186      71.292  65.199 -18.146  1.00  0.00           C
ATOM   4548  NH1 ARG Z 186      71.245  66.465 -18.627  1.00  0.00           N
ATOM   4549 1HH1 ARG Z 186      70.927  67.211 -18.042  1.00  0.00           H
ATOM   4550 2HH1 ARG Z 186      71.528  66.653 -19.567  1.00  0.00           H
ATOM   4551  NH2 ARG Z 186      71.731  64.221 -18.986  1.00  0.00           N
ATOM   4552 1HH2 ARG Z 186      71.779  63.274 -18.669  1.00  0.00           H
ATOM   4553 2HH2 ARG Z 186      72.006  64.450 -19.920  1.00  0.00           H
ATOM   4554  HN  ARG Z 186      74.222  63.011 -13.660  1.00  0.00           H
ATOM   4555  N   ASP Z 187      71.386  61.654 -12.905  1.00  0.00           N
ATOM   4556  CA  ASP Z 187      70.373  60.679 -12.608  1.00  0.00           C
ATOM   4557  C   ASP Z 187      70.280  60.442 -11.136  1.00  0.00           C
ATOM   4558  O   ASP Z 187      69.189  60.479 -10.578  1.00  0.00           O
ATOM   4559  HA  ASP Z 187      69.513  61.098 -12.900  1.00  0.00           H
ATOM   4560  CB  ASP Z 187      70.622  59.372 -13.386  1.00  0.00           C
ATOM   4561  1HB ASP Z 187      70.739  59.583 -14.357  1.00  0.00           H
ATOM   4562  2HB ASP Z 187      71.451  58.933 -13.038  1.00  0.00           H
ATOM   4563  CG  ASP Z 187      69.450  58.405 -13.230  1.00  0.00           C
ATOM   4564  OD1 ASP Z 187      68.331  58.743 -13.695  1.00  0.00           O
ATOM   4565  OD2 ASP Z 187      69.617  57.320 -12.610  1.00  0.00           O
ATOM   4566  HN  ASP Z 187      72.187  61.341 -13.414  1.00  0.00           H
ATOM   4567  N   GLU Z 188      71.459  60.225 -10.542  1.00  0.00           N
ATOM   4568  CA  GLU Z 188      71.586  60.097  -9.130  1.00  0.00           C
ATOM   4569  C   GLU Z 188      71.277  61.334  -8.352  1.00  0.00           C
ATOM   4570  O   GLU Z 188      70.605  61.244  -7.332  1.00  0.00           O
ATOM   4571  HA  GLU Z 188      70.867  59.420  -8.971  1.00  0.00           H
ATOM   4572  CB  GLU Z 188      72.994  59.648  -8.714  1.00  0.00           C
ATOM   4573  1HB GLU Z 188      73.287  58.921  -9.335  1.00  0.00           H
ATOM   4574  2HB GLU Z 188      73.611  60.430  -8.803  1.00  0.00           H
ATOM   4575  CG  GLU Z 188      73.111  59.120  -7.289  1.00  0.00           C
ATOM   4576  1HG GLU Z 188      72.961  59.885  -6.662  1.00  0.00           H
ATOM   4577  2HG GLU Z 188      72.396  58.433  -7.153  1.00  0.00           H
ATOM   4578  CD  GLU Z 188      74.459  58.480  -6.951  1.00  0.00           C
ATOM   4579  OE1 GLU Z 188      74.967  58.599  -5.811  1.00  0.00           O
ATOM   4580  OE2 GLU Z 188      75.169  57.951  -7.855  1.00  0.00           O
ATOM   4581  HN  GLU Z 188      72.278  60.150 -11.109  1.00  0.00           H
ATOM   4582  N   GLY Z 189      71.770  62.530  -8.751  1.00  0.00           N
ATOM   4583  CA  GLY Z 189      71.431  63.835  -8.283  1.00  0.00           C
ATOM   4584  C   GLY Z 189      69.962  64.078  -8.258  1.00  0.00           C
ATOM   4585  O   GLY Z 189      69.441  64.617  -7.274  1.00  0.00           O
ATOM   4586  1HA GLY Z 189      71.803  63.931  -7.359  1.00  0.00           H
ATOM   4587  2HA GLY Z 189      71.870  64.498  -8.890  1.00  0.00           H
ATOM   4588  HN  GLY Z 189      72.464  62.494  -9.471  1.00  0.00           H
ATOM   4589  N   LYS Z 190      69.193  63.790  -9.327  1.00  0.00           N
ATOM   4590  CA  LYS Z 190      67.773  63.942  -9.331  1.00  0.00           C
ATOM   4591  C   LYS Z 190      67.110  63.163  -8.245  1.00  0.00           C
ATOM   4592  O   LYS Z 190      66.320  63.701  -7.481  1.00  0.00           O
ATOM   4593  HA  LYS Z 190      67.668  64.914  -9.118  1.00  0.00           H
ATOM   4594  CB  LYS Z 190      67.155  63.602 -10.699  1.00  0.00           C
ATOM   4595  1HB LYS Z 190      67.592  62.776 -11.054  1.00  0.00           H
ATOM   4596  2HB LYS Z 190      66.177  63.435 -10.578  1.00  0.00           H
ATOM   4597  CG  LYS Z 190      67.339  64.733 -11.719  1.00  0.00           C
ATOM   4598  1HG LYS Z 190      66.859  65.559 -11.424  1.00  0.00           H
ATOM   4599  2HG LYS Z 190      68.309  64.939 -11.849  1.00  0.00           H
ATOM   4600  CD  LYS Z 190      66.731  64.192 -13.005  1.00  0.00           C
ATOM   4601  1HD LYS Z 190      67.293  63.429 -13.322  1.00  0.00           H
ATOM   4602  2HD LYS Z 190      65.808  63.865 -12.803  1.00  0.00           H
ATOM   4603  CE  LYS Z 190      66.645  65.233 -14.124  1.00  0.00           C
ATOM   4604  1HE LYS Z 190      65.982  65.948 -13.898  1.00  0.00           H
ATOM   4605  2HE LYS Z 190      67.538  65.648 -14.296  1.00  0.00           H
ATOM   4606  NZ  LYS Z 190      66.195  64.503 -15.329  1.00  0.00           N
ATOM   4607  1HZ LYS Z 190      66.122  65.140 -16.096  1.00  0.00           H
ATOM   4608  2HZ LYS Z 190      66.857  63.788 -15.551  1.00  0.00           H
ATOM   4609  3HZ LYS Z 190      65.303  64.088 -15.154  1.00  0.00           H
ATOM   4610  HN  LYS Z 190      69.638  63.454 -10.157  1.00  0.00           H
ATOM   4611  N   ALA Z 191      67.477  61.874  -8.053  1.00  0.00           N
ATOM   4612  CA  ALA Z 191      66.994  61.034  -6.997  1.00  0.00           C
ATOM   4613  C   ALA Z 191      67.372  61.515  -5.640  1.00  0.00           C
ATOM   4614  O   ALA Z 191      66.590  61.525  -4.702  1.00  0.00           O
ATOM   4615  HA  ALA Z 191      65.996  61.092  -7.013  1.00  0.00           H
ATOM   4616  CB  ALA Z 191      67.551  59.631  -7.274  1.00  0.00           C
ATOM   4617  1HB ALA Z 191      67.241  59.002  -6.561  1.00  0.00           H
ATOM   4618  2HB ALA Z 191      67.225  59.311  -8.163  1.00  0.00           H
ATOM   4619  3HB ALA Z 191      68.551  59.664  -7.277  1.00  0.00           H
ATOM   4620  HN  ALA Z 191      68.134  61.479  -8.696  1.00  0.00           H
ATOM   4621  N   SER Z 192      68.652  61.865  -5.401  1.00  0.00           N
ATOM   4622  CA  SER Z 192      69.101  62.425  -4.165  1.00  0.00           C
ATOM   4623  C   SER Z 192      68.363  63.679  -3.817  1.00  0.00           C
ATOM   4624  O   SER Z 192      68.021  63.840  -2.649  1.00  0.00           O
ATOM   4625  HA  SER Z 192      68.832  61.806  -3.427  1.00  0.00           H
ATOM   4626  CB  SER Z 192      70.641  62.541  -4.243  1.00  0.00           C
ATOM   4627  1HB SER Z 192      71.038  61.673  -4.541  1.00  0.00           H
ATOM   4628  2HB SER Z 192      70.900  63.263  -4.884  1.00  0.00           H
ATOM   4629  OG  SER Z 192      71.270  62.861  -3.015  1.00  0.00           O
ATOM   4630  1HG SER Z 192      72.259  62.917  -3.152  1.00  0.00           H
ATOM   4631  HN  SER Z 192      69.324  61.724  -6.129  1.00  0.00           H
ATOM   4632  N   SER Z 193      67.906  64.472  -4.795  1.00  0.00           N
ATOM   4633  CA  SER Z 193      67.208  65.685  -4.537  1.00  0.00           C
ATOM   4634  C   SER Z 193      65.777  65.431  -4.187  1.00  0.00           C
ATOM   4635  O   SER Z 193      65.326  65.901  -3.142  1.00  0.00           O
ATOM   4636  HA  SER Z 193      67.609  66.101  -3.721  1.00  0.00           H
ATOM   4637  CB  SER Z 193      67.372  66.564  -5.784  1.00  0.00           C
ATOM   4638  1HB SER Z 193      68.339  66.664  -6.014  1.00  0.00           H
ATOM   4639  2HB SER Z 193      66.885  66.161  -6.560  1.00  0.00           H
ATOM   4640  OG  SER Z 193      66.844  67.877  -5.587  1.00  0.00           O
ATOM   4641  1HG SER Z 193      66.970  68.415  -6.419  1.00  0.00           H
ATOM   4642  HN  SER Z 193      68.061  64.200  -5.744  1.00  0.00           H
ATOM   4643  N   ALA Z 194      65.006  64.586  -4.901  1.00  0.00           N
ATOM   4644  CA  ALA Z 194      63.695  64.152  -4.540  1.00  0.00           C
ATOM   4645  C   ALA Z 194      63.571  63.474  -3.214  1.00  0.00           C
ATOM   4646  O   ALA Z 194      62.590  63.652  -2.507  1.00  0.00           O
ATOM   4647  HA  ALA Z 194      63.162  64.978  -4.360  1.00  0.00           H
ATOM   4648  CB  ALA Z 194      63.186  63.342  -5.734  1.00  0.00           C
ATOM   4649  1HB ALA Z 194      62.264  63.008  -5.540  1.00  0.00           H
ATOM   4650  2HB ALA Z 194      63.165  63.924  -6.547  1.00  0.00           H
ATOM   4651  3HB ALA Z 194      63.795  62.566  -5.895  1.00  0.00           H
ATOM   4652  HN  ALA Z 194      65.385  64.234  -5.757  1.00  0.00           H
ATOM   4653  N   LYS Z 195      64.569  62.614  -2.895  1.00  0.00           N
ATOM   4654  CA  LYS Z 195      64.556  61.935  -1.639  1.00  0.00           C
ATOM   4655  C   LYS Z 195      64.765  62.835  -0.466  1.00  0.00           C
ATOM   4656  O   LYS Z 195      64.113  62.685   0.554  1.00  0.00           O
ATOM   4657  HA  LYS Z 195      63.611  61.621  -1.735  1.00  0.00           H
ATOM   4658  CB  LYS Z 195      65.503  60.745  -1.437  1.00  0.00           C
ATOM   4659  1HB LYS Z 195      66.409  61.005  -1.769  1.00  0.00           H
ATOM   4660  2HB LYS Z 195      65.552  60.545  -0.458  1.00  0.00           H
ATOM   4661  CG  LYS Z 195      65.072  59.470  -2.166  1.00  0.00           C
ATOM   4662  1HG LYS Z 195      64.301  59.087  -1.658  1.00  0.00           H
ATOM   4663  2HG LYS Z 195      64.767  59.742  -3.079  1.00  0.00           H
ATOM   4664  CD  LYS Z 195      66.110  58.346  -2.345  1.00  0.00           C
ATOM   4665  1HD LYS Z 195      65.748  57.687  -3.004  1.00  0.00           H
ATOM   4666  2HD LYS Z 195      66.950  58.750  -2.706  1.00  0.00           H
ATOM   4667  CE  LYS Z 195      66.466  57.587  -1.068  1.00  0.00           C
ATOM   4668  1HE LYS Z 195      67.049  58.144  -0.476  1.00  0.00           H
ATOM   4669  2HE LYS Z 195      65.639  57.326  -0.570  1.00  0.00           H
ATOM   4670  NZ  LYS Z 195      67.205  56.361  -1.496  1.00  0.00           N
ATOM   4671  1HZ LYS Z 195      67.461  55.828  -0.689  1.00  0.00           H
ATOM   4672  2HZ LYS Z 195      66.619  55.809  -2.089  1.00  0.00           H
ATOM   4673  3HZ LYS Z 195      68.029  56.626  -1.995  1.00  0.00           H
ATOM   4674  HN  LYS Z 195      65.316  62.455  -3.540  1.00  0.00           H
ATOM   4675  N   GLN Z 196      65.617  63.872  -0.614  1.00  0.00           N
ATOM   4676  CA  GLN Z 196      65.578  64.921   0.357  1.00  0.00           C
ATOM   4677  C   GLN Z 196      64.379  65.814   0.437  1.00  0.00           C
ATOM   4678  O   GLN Z 196      64.048  66.194   1.553  1.00  0.00           O
ATOM   4679  HA  GLN Z 196      65.487  64.368   1.186  1.00  0.00           H
ATOM   4680  CB  GLN Z 196      66.849  65.767   0.212  1.00  0.00           C
ATOM   4681  1HB GLN Z 196      67.581  65.162  -0.102  1.00  0.00           H
ATOM   4682  2HB GLN Z 196      66.672  66.464  -0.483  1.00  0.00           H
ATOM   4683  CG  GLN Z 196      67.358  66.487   1.457  1.00  0.00           C
ATOM   4684  1HG GLN Z 196      68.188  66.989   1.214  1.00  0.00           H
ATOM   4685  2HG GLN Z 196      66.655  67.130   1.759  1.00  0.00           H
ATOM   4686  CD  GLN Z 196      67.685  65.547   2.616  1.00  0.00           C
ATOM   4687  OE1 GLN Z 196      68.263  64.483   2.376  1.00  0.00           O
ATOM   4688  NE2 GLN Z 196      67.293  65.918   3.862  1.00  0.00           N
ATOM   4689 1HE2 GLN Z 196      66.808  66.782   3.996  1.00  0.00           H
ATOM   4690 2HE2 GLN Z 196      67.489  65.328   4.644  1.00  0.00           H
ATOM   4691  HN  GLN Z 196      66.258  63.905  -1.381  1.00  0.00           H
ATOM   4692  N   ARG Z 197      63.752  66.105  -0.707  1.00  0.00           N
ATOM   4693  CA  ARG Z 197      62.573  66.907  -0.766  1.00  0.00           C
ATOM   4694  C   ARG Z 197      61.451  66.336   0.017  1.00  0.00           C
ATOM   4695  O   ARG Z 197      60.721  66.944   0.791  1.00  0.00           O
ATOM   4696  HA  ARG Z 197      62.917  67.750  -0.352  1.00  0.00           H
ATOM   4697  CB  ARG Z 197      62.026  67.076  -2.198  1.00  0.00           C
ATOM   4698  1HB ARG Z 197      62.789  67.393  -2.762  1.00  0.00           H
ATOM   4699  2HB ARG Z 197      61.740  66.168  -2.505  1.00  0.00           H
ATOM   4700  CG  ARG Z 197      60.849  68.025  -2.479  1.00  0.00           C
ATOM   4701  1HG ARG Z 197      60.735  68.115  -3.468  1.00  0.00           H
ATOM   4702  2HG ARG Z 197      60.018  67.635  -2.082  1.00  0.00           H
ATOM   4703  CD  ARG Z 197      61.070  69.420  -1.880  1.00  0.00           C
ATOM   4704  1HD ARG Z 197      60.851  69.439  -0.905  1.00  0.00           H
ATOM   4705  2HD ARG Z 197      62.011  69.731  -2.016  1.00  0.00           H
ATOM   4706  NE  ARG Z 197      60.133  70.286  -2.630  1.00  0.00           N
ATOM   4707  HE  ARG Z 197      60.341  70.514  -3.580  1.00  0.00           H
ATOM   4708  CZ  ARG Z 197      58.993  70.783  -2.066  1.00  0.00           C
ATOM   4709  NH1 ARG Z 197      58.400  70.243  -0.962  1.00  0.00           N
ATOM   4710 1HH1 ARG Z 197      58.801  69.440  -0.522  1.00  0.00           H
ATOM   4711 2HH1 ARG Z 197      57.565  70.651  -0.593  1.00  0.00           H
ATOM   4712  NH2 ARG Z 197      58.236  71.678  -2.785  1.00  0.00           N
ATOM   4713 1HH2 ARG Z 197      58.524  71.952  -3.702  1.00  0.00           H
ATOM   4714 2HH2 ARG Z 197      57.398  72.054  -2.391  1.00  0.00           H
ATOM   4715  HN  ARG Z 197      64.126  65.744  -1.561  1.00  0.00           H
ATOM   4716  N   LEU Z 198      61.369  64.994  -0.171  1.00  0.00           N
ATOM   4717  CA  LEU Z 198      60.516  64.011   0.406  1.00  0.00           C
ATOM   4718  C   LEU Z 198      60.703  63.973   1.887  1.00  0.00           C
ATOM   4719  O   LEU Z 198      59.772  64.212   2.663  1.00  0.00           O
ATOM   4720  HA  LEU Z 198      59.624  64.359   0.115  1.00  0.00           H
ATOM   4721  CB  LEU Z 198      60.754  62.566  -0.081  1.00  0.00           C
ATOM   4722  1HB LEU Z 198      60.591  62.551  -1.067  1.00  0.00           H
ATOM   4723  2HB LEU Z 198      61.711  62.342   0.102  1.00  0.00           H
ATOM   4724  HG  LEU Z 198      60.187  61.578   1.493  1.00  0.00           H
ATOM   4725  CG  LEU Z 198      59.891  61.453   0.547  1.00  0.00           C
ATOM   4726  CD1 LEU Z 198      58.351  61.596   0.493  1.00  0.00           C
ATOM   4727 1HD1 LEU Z 198      57.928  60.805   0.936  1.00  0.00           H
ATOM   4728 2HD1 LEU Z 198      58.077  62.431   0.969  1.00  0.00           H
ATOM   4729 3HD1 LEU Z 198      58.054  61.642  -0.461  1.00  0.00           H
ATOM   4730  CD2 LEU Z 198      60.189  60.038   0.020  1.00  0.00           C
ATOM   4731 1HD2 LEU Z 198      59.590  59.379   0.475  1.00  0.00           H
ATOM   4732 2HD2 LEU Z 198      60.028  60.009  -0.966  1.00  0.00           H
ATOM   4733 3HD2 LEU Z 198      61.143  59.807   0.209  1.00  0.00           H
ATOM   4734  HN  LEU Z 198      62.024  64.631  -0.834  1.00  0.00           H
ATOM   4735  N   LYS Z 199      61.932  63.916   2.419  1.00  0.00           N
ATOM   4736  CA  LYS Z 199      62.290  64.007   3.799  1.00  0.00           C
ATOM   4737  C   LYS Z 199      61.941  65.333   4.387  1.00  0.00           C
ATOM   4738  O   LYS Z 199      61.379  65.463   5.475  1.00  0.00           O
ATOM   4739  HA  LYS Z 199      61.704  63.302   4.200  1.00  0.00           H
ATOM   4740  CB  LYS Z 199      63.779  63.716   4.054  1.00  0.00           C
ATOM   4741  1HB LYS Z 199      64.314  64.293   3.437  1.00  0.00           H
ATOM   4742  2HB LYS Z 199      63.981  63.964   5.002  1.00  0.00           H
ATOM   4743  CG  LYS Z 199      64.236  62.274   3.848  1.00  0.00           C
ATOM   4744  1HG LYS Z 199      63.855  61.693   4.567  1.00  0.00           H
ATOM   4745  2HG LYS Z 199      63.926  61.947   2.955  1.00  0.00           H
ATOM   4746  CD  LYS Z 199      65.766  62.241   3.911  1.00  0.00           C
ATOM   4747  1HD LYS Z 199      66.123  62.899   3.248  1.00  0.00           H
ATOM   4748  2HD LYS Z 199      66.050  62.510   4.831  1.00  0.00           H
ATOM   4749  CE  LYS Z 199      66.374  60.877   3.604  1.00  0.00           C
ATOM   4750  1HE LYS Z 199      67.372  60.929   3.622  1.00  0.00           H
ATOM   4751  2HE LYS Z 199      66.064  60.199   4.269  1.00  0.00           H
ATOM   4752  NZ  LYS Z 199      65.926  60.477   2.246  1.00  0.00           N
ATOM   4753  1HZ LYS Z 199      66.311  59.583   2.019  1.00  0.00           H
ATOM   4754  2HZ LYS Z 199      64.928  60.424   2.227  1.00  0.00           H
ATOM   4755  3HZ LYS Z 199      66.236  61.153   1.579  1.00  0.00           H
ATOM   4756  HN  LYS Z 199      62.687  63.795   1.775  1.00  0.00           H
ATOM   4757  N   CYS Z 200      62.294  66.467   3.758  1.00  0.00           N
ATOM   4758  CA  CYS Z 200      61.906  67.723   4.326  1.00  0.00           C
ATOM   4759  C   CYS Z 200      60.436  67.906   4.352  1.00  0.00           C
ATOM   4760  O   CYS Z 200      59.905  68.365   5.367  1.00  0.00           O
ATOM   4761  HA  CYS Z 200      62.153  67.709   5.295  1.00  0.00           H
ATOM   4762  CB  CYS Z 200      62.639  68.814   3.508  1.00  0.00           C
ATOM   4763  1HB CYS Z 200      62.289  68.724   2.576  1.00  0.00           H
ATOM   4764  2HB CYS Z 200      62.333  69.683   3.896  1.00  0.00           H
ATOM   4765  SG  CYS Z 200      64.439  68.641   3.573  1.00  0.00           S
ATOM   4766  HN  CYS Z 200      62.820  66.434   2.907  1.00  0.00           H
ATOM   4767  N   ALA Z 201      59.647  67.598   3.303  1.00  0.00           N
ATOM   4768  CA  ALA Z 201      58.227  67.621   3.340  1.00  0.00           C
ATOM   4769  C   ALA Z 201      57.534  66.771   4.347  1.00  0.00           C
ATOM   4770  O   ALA Z 201      56.693  67.329   5.070  1.00  0.00           O
ATOM   4771  HA  ALA Z 201      58.108  68.576   3.614  1.00  0.00           H
ATOM   4772  CB  ALA Z 201      57.669  67.140   1.984  1.00  0.00           C
ATOM   4773  1HB ALA Z 201      56.669  67.156   2.010  1.00  0.00           H
ATOM   4774  2HB ALA Z 201      57.993  67.745   1.257  1.00  0.00           H
ATOM   4775  3HB ALA Z 201      57.982  66.207   1.805  1.00  0.00           H
ATOM   4776  HN  ALA Z 201      60.089  67.337   2.445  1.00  0.00           H
ATOM   4777  N   SER Z 202      57.981  65.511   4.448  1.00  0.00           N
ATOM   4778  CA  SER Z 202      57.458  64.560   5.386  1.00  0.00           C
ATOM   4779  C   SER Z 202      57.636  64.972   6.803  1.00  0.00           C
ATOM   4780  O   SER Z 202      56.814  64.711   7.673  1.00  0.00           O
ATOM   4781  HA  SER Z 202      56.514  64.637   5.063  1.00  0.00           H
ATOM   4782  CB  SER Z 202      57.965  63.098   5.319  1.00  0.00           C
ATOM   4783  1HB SER Z 202      58.874  63.021   5.729  1.00  0.00           H
ATOM   4784  2HB SER Z 202      57.333  62.484   5.791  1.00  0.00           H
ATOM   4785  OG  SER Z 202      58.077  62.627   3.994  1.00  0.00           O
ATOM   4786  1HG SER Z 202      58.407  61.683   4.002  1.00  0.00           H
ATOM   4787  HN  SER Z 202      58.719  65.219   3.839  1.00  0.00           H
ATOM   4788  N   LEU Z 203      58.776  65.593   7.119  1.00  0.00           N
ATOM   4789  CA  LEU Z 203      59.125  66.223   8.364  1.00  0.00           C
ATOM   4790  C   LEU Z 203      58.277  67.377   8.703  1.00  0.00           C
ATOM   4791  O   LEU Z 203      57.825  67.528   9.851  1.00  0.00           O
ATOM   4792  HA  LEU Z 203      58.880  65.508   9.018  1.00  0.00           H
ATOM   4793  CB  LEU Z 203      60.626  66.581   8.464  1.00  0.00           C
ATOM   4794  1HB LEU Z 203      61.137  65.723   8.421  1.00  0.00           H
ATOM   4795  2HB LEU Z 203      60.848  67.142   7.667  1.00  0.00           H
ATOM   4796  HG  LEU Z 203      60.765  68.261   9.827  1.00  0.00           H
ATOM   4797  CG  LEU Z 203      61.135  67.341   9.698  1.00  0.00           C
ATOM   4798  CD1 LEU Z 203      60.801  66.482  10.925  1.00  0.00           C
ATOM   4799 1HD1 LEU Z 203      61.119  66.946  11.753  1.00  0.00           H
ATOM   4800 2HD1 LEU Z 203      59.812  66.346  10.978  1.00  0.00           H
ATOM   4801 3HD1 LEU Z 203      61.256  65.594  10.845  1.00  0.00           H
ATOM   4802  CD2 LEU Z 203      62.655  67.276   9.472  1.00  0.00           C
ATOM   4803 1HD2 LEU Z 203      63.124  67.744  10.220  1.00  0.00           H
ATOM   4804 2HD2 LEU Z 203      62.948  66.320   9.442  1.00  0.00           H
ATOM   4805 3HD2 LEU Z 203      62.883  67.721   8.605  1.00  0.00           H
ATOM   4806  HN  LEU Z 203      59.473  65.622   6.402  1.00  0.00           H
ATOM   4807  N   GLN Z 204      57.880  68.260   7.764  1.00  0.00           N
ATOM   4808  CA  GLN Z 204      57.082  69.375   8.133  1.00  0.00           C
ATOM   4809  C   GLN Z 204      55.611  69.137   8.073  1.00  0.00           C
ATOM   4810  O   GLN Z 204      54.890  69.447   9.009  1.00  0.00           O
ATOM   4811  HA  GLN Z 204      57.370  69.498   9.083  1.00  0.00           H
ATOM   4812  CB  GLN Z 204      57.326  70.546   7.154  1.00  0.00           C
ATOM   4813  1HB GLN Z 204      57.129  70.239   6.223  1.00  0.00           H
ATOM   4814  2HB GLN Z 204      56.717  71.302   7.391  1.00  0.00           H
ATOM   4815  CG  GLN Z 204      58.777  71.044   7.212  1.00  0.00           C
ATOM   4816  1HG GLN Z 204      59.001  71.290   8.154  1.00  0.00           H
ATOM   4817  2HG GLN Z 204      59.387  70.314   6.903  1.00  0.00           H
ATOM   4818  CD  GLN Z 204      58.990  72.256   6.332  1.00  0.00           C
ATOM   4819  OE1 GLN Z 204      59.302  73.349   6.793  1.00  0.00           O
ATOM   4820  NE2 GLN Z 204      58.972  72.044   4.983  1.00  0.00           N
ATOM   4821 1HE2 GLN Z 204      58.823  71.123   4.624  1.00  0.00           H
ATOM   4822 2HE2 GLN Z 204      59.109  72.810   4.355  1.00  0.00           H
ATOM   4823  HN  GLN Z 204      58.148  68.130   6.810  1.00  0.00           H
ATOM   4824  N   LYS Z 205      55.082  68.489   7.017  1.00  0.00           N
ATOM   4825  CA  LYS Z 205      53.662  68.281   6.977  1.00  0.00           C
ATOM   4826  C   LYS Z 205      53.138  67.331   8.004  1.00  0.00           C
ATOM   4827  O   LYS Z 205      52.227  67.620   8.780  1.00  0.00           O
ATOM   4828  HA  LYS Z 205      53.324  69.185   7.238  1.00  0.00           H
ATOM   4829  CB  LYS Z 205      53.204  67.850   5.569  1.00  0.00           C
ATOM   4830  1HB LYS Z 205      53.708  68.366   4.878  1.00  0.00           H
ATOM   4831  2HB LYS Z 205      53.373  66.872   5.445  1.00  0.00           H
ATOM   4832  CG  LYS Z 205      51.704  68.131   5.424  1.00  0.00           C
ATOM   4833  1HG LYS Z 205      51.234  67.273   5.223  1.00  0.00           H
ATOM   4834  2HG LYS Z 205      51.362  68.504   6.287  1.00  0.00           H
ATOM   4835  CD  LYS Z 205      51.388  69.122   4.315  1.00  0.00           C
ATOM   4836  1HD LYS Z 205      51.968  69.926   4.452  1.00  0.00           H
ATOM   4837  2HD LYS Z 205      51.620  68.687   3.445  1.00  0.00           H
ATOM   4838  CE  LYS Z 205      49.929  69.595   4.238  1.00  0.00           C
ATOM   4839  1HE LYS Z 205      49.328  68.839   3.974  1.00  0.00           H
ATOM   4840  2HE LYS Z 205      49.632  69.964   5.119  1.00  0.00           H
ATOM   4841  NZ  LYS Z 205      49.843  70.656   3.219  1.00  0.00           N
ATOM   4842  1HZ LYS Z 205      48.899  70.978   3.152  1.00  0.00           H
ATOM   4843  2HZ LYS Z 205      50.438  71.417   3.478  1.00  0.00           H
ATOM   4844  3HZ LYS Z 205      50.134  70.293   2.334  1.00  0.00           H
ATOM   4845  HN  LYS Z 205      55.667  68.158   6.276  1.00  0.00           H
ATOM   4846  N   PHE Z 206      53.756  66.140   8.005  1.00  0.00           N
ATOM   4847  CA  PHE Z 206      53.222  65.088   8.814  1.00  0.00           C
ATOM   4848  C   PHE Z 206      53.890  65.078  10.155  1.00  0.00           C
ATOM   4849  O   PHE Z 206      53.547  64.256  11.002  1.00  0.00           O
ATOM   4850  HA  PHE Z 206      52.260  65.313   8.965  1.00  0.00           H
ATOM   4851  CB  PHE Z 206      53.321  63.741   8.076  1.00  0.00           C
ATOM   4852  1HB PHE Z 206      54.280  63.538   7.879  1.00  0.00           H
ATOM   4853  2HB PHE Z 206      52.937  63.017   8.648  1.00  0.00           H
ATOM   4854  CG  PHE Z 206      52.574  63.761   6.784  1.00  0.00           C
ATOM   4855  HD1 PHE Z 206      50.801  63.232   7.658  1.00  0.00           H
ATOM   4856  CD1 PHE Z 206      51.253  63.414   6.785  1.00  0.00           C
ATOM   4857  HD2 PHE Z 206      54.142  64.006   5.508  1.00  0.00           H
ATOM   4858  CD2 PHE Z 206      53.146  63.930   5.553  1.00  0.00           C
ATOM   4859  CE1 PHE Z 206      50.525  63.305   5.624  1.00  0.00           C
ATOM   4860  HE1 PHE Z 206      49.583  62.970   5.648  1.00  0.00           H
ATOM   4861  CE2 PHE Z 206      52.438  64.001   4.372  1.00  0.00           C
ATOM   4862  HE2 PHE Z 206      52.875  64.285   3.517  1.00  0.00           H
ATOM   4863  CZ  PHE Z 206      51.108  63.664   4.422  1.00  0.00           C
ATOM   4864  HZ  PHE Z 206      50.558  63.677   3.587  1.00  0.00           H
ATOM   4865  HN  PHE Z 206      54.575  65.991   7.451  1.00  0.00           H
ATOM   4866  N   GLY Z 207      54.821  66.009  10.409  1.00  0.00           N
ATOM   4867  CA  GLY Z 207      55.519  66.078  11.659  1.00  0.00           C
ATOM   4868  C   GLY Z 207      56.697  65.188  11.869  1.00  0.00           C
ATOM   4869  O   GLY Z 207      57.087  64.320  11.097  1.00  0.00           O
ATOM   4870  1HA GLY Z 207      55.824  67.026  11.756  1.00  0.00           H
ATOM   4871  2HA GLY Z 207      54.843  65.873  12.367  1.00  0.00           H
ATOM   4872  HN  GLY Z 207      55.037  66.679   9.699  1.00  0.00           H
ATOM   4873  N   GLU Z 208      57.245  65.348  13.099  1.00  0.00           N
ATOM   4874  CA  GLU Z 208      58.253  64.521  13.658  1.00  0.00           C
ATOM   4875  C   GLU Z 208      57.800  63.102  13.739  1.00  0.00           C
ATOM   4876  O   GLU Z 208      58.608  62.189  13.569  1.00  0.00           O
ATOM   4877  HA  GLU Z 208      59.006  64.571  13.002  1.00  0.00           H
ATOM   4878  CB  GLU Z 208      58.681  65.042  15.034  1.00  0.00           C
ATOM   4879  1HB GLU Z 208      58.761  66.037  14.974  1.00  0.00           H
ATOM   4880  2HB GLU Z 208      57.963  64.804  15.689  1.00  0.00           H
ATOM   4881  CG  GLU Z 208      60.009  64.494  15.571  1.00  0.00           C
ATOM   4882  1HG GLU Z 208      59.923  63.502  15.662  1.00  0.00           H
ATOM   4883  2HG GLU Z 208      60.726  64.707  14.907  1.00  0.00           H
ATOM   4884  CD  GLU Z 208      60.448  65.045  16.917  1.00  0.00           C
ATOM   4885  OE1 GLU Z 208      59.765  64.665  17.910  1.00  0.00           O
ATOM   4886  OE2 GLU Z 208      61.499  65.724  17.043  1.00  0.00           O
ATOM   4887  HN  GLU Z 208      56.913  66.109  13.656  1.00  0.00           H
ATOM   4888  N   ARG Z 209      56.499  62.887  13.999  1.00  0.00           N
ATOM   4889  CA  ARG Z 209      55.936  61.579  14.189  1.00  0.00           C
ATOM   4890  C   ARG Z 209      56.037  60.699  12.987  1.00  0.00           C
ATOM   4891  O   ARG Z 209      56.484  59.559  13.088  1.00  0.00           O
ATOM   4892  HA  ARG Z 209      56.569  61.312  14.916  1.00  0.00           H
ATOM   4893  CB  ARG Z 209      54.485  61.486  14.678  1.00  0.00           C
ATOM   4894  1HB ARG Z 209      53.935  62.185  14.219  1.00  0.00           H
ATOM   4895  2HB ARG Z 209      54.120  60.581  14.462  1.00  0.00           H
ATOM   4896  CG  ARG Z 209      54.433  61.710  16.196  1.00  0.00           C
ATOM   4897  1HG ARG Z 209      54.930  60.977  16.660  1.00  0.00           H
ATOM   4898  2HG ARG Z 209      54.850  62.591  16.420  1.00  0.00           H
ATOM   4899  CD  ARG Z 209      52.982  61.707  16.663  1.00  0.00           C
ATOM   4900  1HD ARG Z 209      52.488  62.494  16.295  1.00  0.00           H
ATOM   4901  2HD ARG Z 209      52.521  60.864  16.384  1.00  0.00           H
ATOM   4902  NE  ARG Z 209      53.039  61.789  18.152  1.00  0.00           N
ATOM   4903  HE  ARG Z 209      53.294  60.963  18.654  1.00  0.00           H
ATOM   4904  CZ  ARG Z 209      52.770  62.906  18.872  1.00  0.00           C
ATOM   4905  NH1 ARG Z 209      52.663  64.172  18.371  1.00  0.00           N
ATOM   4906 1HH1 ARG Z 209      52.787  64.334  17.392  1.00  0.00           H
ATOM   4907 2HH1 ARG Z 209      52.461  64.937  18.983  1.00  0.00           H
ATOM   4908  NH2 ARG Z 209      52.747  62.798  20.243  1.00  0.00           N
ATOM   4909 1HH2 ARG Z 209      52.926  61.916  20.678  1.00  0.00           H
ATOM   4910 2HH2 ARG Z 209      52.552  63.602  20.805  1.00  0.00           H
ATOM   4911  HN  ARG Z 209      55.891  63.678  14.063  1.00  0.00           H
ATOM   4912  N   ALA Z 210      55.730  61.219  11.782  1.00  0.00           N
ATOM   4913  CA  ALA Z 210      56.031  60.577  10.538  1.00  0.00           C
ATOM   4914  C   ALA Z 210      57.501  60.433  10.362  1.00  0.00           C
ATOM   4915  O   ALA Z 210      58.020  59.457   9.821  1.00  0.00           O
ATOM   4916  HA  ALA Z 210      55.629  59.667  10.635  1.00  0.00           H
ATOM   4917  CB  ALA Z 210      55.394  61.288   9.341  1.00  0.00           C
ATOM   4918  1HB ALA Z 210      55.634  60.803   8.499  1.00  0.00           H
ATOM   4919  2HB ALA Z 210      54.400  61.298   9.449  1.00  0.00           H
ATOM   4920  3HB ALA Z 210      55.733  62.227   9.292  1.00  0.00           H
ATOM   4921  HN  ALA Z 210      55.265  62.104  11.755  1.00  0.00           H
ATOM   4922  N   PHE Z 211      58.322  61.425  10.745  1.00  0.00           N
ATOM   4923  CA  PHE Z 211      59.702  61.269  10.399  1.00  0.00           C
ATOM   4924  C   PHE Z 211      60.369  60.225  11.229  1.00  0.00           C
ATOM   4925  O   PHE Z 211      61.198  59.390  10.838  1.00  0.00           O
ATOM   4926  HA  PHE Z 211      59.607  60.985   9.445  1.00  0.00           H
ATOM   4927  CB  PHE Z 211      60.545  62.539  10.499  1.00  0.00           C
ATOM   4928  1HB PHE Z 211      59.984  63.329  10.250  1.00  0.00           H
ATOM   4929  2HB PHE Z 211      60.873  62.645  11.438  1.00  0.00           H
ATOM   4930  CG  PHE Z 211      61.726  62.498   9.592  1.00  0.00           C
ATOM   4931  HD1 PHE Z 211      60.649  63.094   7.931  1.00  0.00           H
ATOM   4932  CD1 PHE Z 211      61.539  62.777   8.259  1.00  0.00           C
ATOM   4933  HD2 PHE Z 211      63.145  62.043  11.024  1.00  0.00           H
ATOM   4934  CD2 PHE Z 211      62.985  62.180  10.047  1.00  0.00           C
ATOM   4935  CE1 PHE Z 211      62.580  62.618   7.382  1.00  0.00           C
ATOM   4936  HE1 PHE Z 211      62.421  62.766   6.406  1.00  0.00           H
ATOM   4937  CE2 PHE Z 211      64.026  62.050   9.150  1.00  0.00           C
ATOM   4938  HE2 PHE Z 211      64.934  61.799   9.485  1.00  0.00           H
ATOM   4939  CZ  PHE Z 211      63.839  62.259   7.807  1.00  0.00           C
ATOM   4940  HZ  PHE Z 211      64.593  62.154   7.159  1.00  0.00           H
ATOM   4941  HN  PHE Z 211      57.989  62.226  11.242  1.00  0.00           H
ATOM   4942  N   LYS Z 212      59.906  60.077  12.479  1.00  0.00           N
ATOM   4943  CA  LYS Z 212      60.283  59.165  13.518  1.00  0.00           C
ATOM   4944  C   LYS Z 212      59.871  57.773  13.149  1.00  0.00           C
ATOM   4945  O   LYS Z 212      60.609  56.792  13.229  1.00  0.00           O
ATOM   4946  HA  LYS Z 212      61.278  59.114  13.591  1.00  0.00           H
ATOM   4947  CB  LYS Z 212      59.671  59.718  14.822  1.00  0.00           C
ATOM   4948  1HB LYS Z 212      60.068  60.619  14.991  1.00  0.00           H
ATOM   4949  2HB LYS Z 212      58.685  59.807  14.687  1.00  0.00           H
ATOM   4950  CG  LYS Z 212      59.887  58.878  16.080  1.00  0.00           C
ATOM   4951  1HG LYS Z 212      59.584  57.941  15.906  1.00  0.00           H
ATOM   4952  2HG LYS Z 212      60.861  58.876  16.311  1.00  0.00           H
ATOM   4953  CD  LYS Z 212      59.096  59.450  17.254  1.00  0.00           C
ATOM   4954  1HD LYS Z 212      58.136  59.496  16.980  1.00  0.00           H
ATOM   4955  2HD LYS Z 212      59.193  58.818  18.022  1.00  0.00           H
ATOM   4956  CE  LYS Z 212      59.518  60.843  17.732  1.00  0.00           C
ATOM   4957  1HE LYS Z 212      59.334  61.519  17.018  1.00  0.00           H
ATOM   4958  2HE LYS Z 212      59.011  61.087  18.559  1.00  0.00           H
ATOM   4959  NZ  LYS Z 212      60.968  60.873  18.045  1.00  0.00           N
ATOM   4960  1HZ LYS Z 212      61.223  61.790  18.355  1.00  0.00           H
ATOM   4961  2HZ LYS Z 212      61.167  60.210  18.766  1.00  0.00           H
ATOM   4962  3HZ LYS Z 212      61.491  60.641  17.225  1.00  0.00           H
ATOM   4963  HN  LYS Z 212      59.174  60.711  12.729  1.00  0.00           H
ATOM   4964  N   ALA Z 213      58.682  57.660  12.548  1.00  0.00           N
ATOM   4965  CA  ALA Z 213      58.070  56.437  12.128  1.00  0.00           C
ATOM   4966  C   ALA Z 213      58.851  55.816  11.005  1.00  0.00           C
ATOM   4967  O   ALA Z 213      59.269  54.674  10.905  1.00  0.00           O
ATOM   4968  HA  ALA Z 213      58.101  55.825  12.917  1.00  0.00           H
ATOM   4969  CB  ALA Z 213      56.631  56.726  11.683  1.00  0.00           C
ATOM   4970  1HB ALA Z 213      56.196  55.875  11.387  1.00  0.00           H
ATOM   4971  2HB ALA Z 213      56.118  57.115  12.447  1.00  0.00           H
ATOM   4972  3HB ALA Z 213      56.642  57.376  10.923  1.00  0.00           H
ATOM   4973  HN  ALA Z 213      58.176  58.505  12.378  1.00  0.00           H
ATOM   4974  N   TRP Z 214      59.264  56.727  10.097  1.00  0.00           N
ATOM   4975  CA  TRP Z 214      60.156  56.396   9.032  1.00  0.00           C
ATOM   4976  C   TRP Z 214      61.494  55.998   9.538  1.00  0.00           C
ATOM   4977  O   TRP Z 214      62.083  55.003   9.117  1.00  0.00           O
ATOM   4978  HA  TRP Z 214      59.739  55.578   8.638  1.00  0.00           H
ATOM   4979  CB  TRP Z 214      60.240  57.507   7.962  1.00  0.00           C
ATOM   4980  1HB TRP Z 214      59.335  57.599   7.548  1.00  0.00           H
ATOM   4981  2HB TRP Z 214      60.481  58.359   8.427  1.00  0.00           H
ATOM   4982  CG  TRP Z 214      61.211  57.355   6.825  1.00  0.00           C
ATOM   4983  HD1 TRP Z 214      60.209  56.394   5.257  1.00  0.00           H
ATOM   4984  CD1 TRP Z 214      61.063  56.785   5.600  1.00  0.00           C
ATOM   4985  CD2 TRP Z 214      62.612  57.703   6.925  1.00  0.00           C
ATOM   4986  NE1 TRP Z 214      62.234  56.816   4.902  1.00  0.00           N
ATOM   4987  HE1 TRP Z 214      62.368  56.480   3.970  1.00  0.00           H
ATOM   4988  CE2 TRP Z 214      63.204  57.392   5.699  1.00  0.00           C
ATOM   4989  HE3 TRP Z 214      62.930  58.538   8.786  1.00  0.00           H
ATOM   4990  CE3 TRP Z 214      63.341  58.321   7.901  1.00  0.00           C
ATOM   4991  CZ2 TRP Z 214      64.554  57.567   5.479  1.00  0.00           C
ATOM   4992  HZ2 TRP Z 214      65.026  57.172   4.691  1.00  0.00           H
ATOM   4993  CZ3 TRP Z 214      64.652  58.636   7.640  1.00  0.00           C
ATOM   4994  HZ3 TRP Z 214      65.205  59.093   8.337  1.00  0.00           H
ATOM   4995  HH2 TRP Z 214      66.121  58.664   6.215  1.00  0.00           H
ATOM   4996  CH2 TRP Z 214      65.204  58.324   6.424  1.00  0.00           C
ATOM   4997  HN  TRP Z 214      58.934  57.668  10.175  1.00  0.00           H
ATOM   4998  N   ALA Z 215      62.053  56.706  10.543  1.00  0.00           N
ATOM   4999  CA  ALA Z 215      63.312  56.399  11.128  1.00  0.00           C
ATOM   5000  C   ALA Z 215      63.428  55.125  11.899  1.00  0.00           C
ATOM   5001  O   ALA Z 215      64.437  54.413  11.847  1.00  0.00           O
ATOM   5002  HA  ALA Z 215      63.874  56.223  10.319  1.00  0.00           H
ATOM   5003  CB  ALA Z 215      63.712  57.596  12.008  1.00  0.00           C
ATOM   5004  1HB ALA Z 215      64.597  57.413  12.437  1.00  0.00           H
ATOM   5005  2HB ALA Z 215      63.780  58.417  11.442  1.00  0.00           H
ATOM   5006  3HB ALA Z 215      63.020  57.734  12.716  1.00  0.00           H
ATOM   5007  HN  ALA Z 215      61.551  57.495  10.897  1.00  0.00           H
ATOM   5008  N   VAL Z 216      62.426  54.664  12.671  1.00  0.00           N
ATOM   5009  CA  VAL Z 216      62.362  53.481  13.471  1.00  0.00           C
ATOM   5010  C   VAL Z 216      62.162  52.343  12.531  1.00  0.00           C
ATOM   5011  O   VAL Z 216      62.860  51.332  12.641  1.00  0.00           O
ATOM   5012  HA  VAL Z 216      63.213  53.412  13.991  1.00  0.00           H
ATOM   5013  HB  VAL Z 216      60.398  53.770  13.868  1.00  0.00           H
ATOM   5014  CB  VAL Z 216      61.200  53.541  14.419  1.00  0.00           C
ATOM   5015  CG1 VAL Z 216      60.997  52.198  15.130  1.00  0.00           C
ATOM   5016 1HG1 VAL Z 216      60.218  52.266  15.754  1.00  0.00           H
ATOM   5017 2HG1 VAL Z 216      60.819  51.485  14.452  1.00  0.00           H
ATOM   5018 3HG1 VAL Z 216      61.820  51.967  15.649  1.00  0.00           H
ATOM   5019  CG2 VAL Z 216      61.490  54.590  15.510  1.00  0.00           C
ATOM   5020 1HG2 VAL Z 216      60.718  54.634  16.144  1.00  0.00           H
ATOM   5021 2HG2 VAL Z 216      62.317  54.332  16.009  1.00  0.00           H
ATOM   5022 3HG2 VAL Z 216      61.624  55.485  15.085  1.00  0.00           H
ATOM   5023  HN  VAL Z 216      61.604  55.233  12.687  1.00  0.00           H
ATOM   5024  N   ALA Z 217      61.204  52.437  11.598  1.00  0.00           N
ATOM   5025  CA  ALA Z 217      60.873  51.280  10.828  1.00  0.00           C
ATOM   5026  C   ALA Z 217      62.034  50.871   9.983  1.00  0.00           C
ATOM   5027  O   ALA Z 217      62.381  49.689   9.894  1.00  0.00           O
ATOM   5028  HA  ALA Z 217      60.673  50.590  11.523  1.00  0.00           H
ATOM   5029  CB  ALA Z 217      59.665  51.515   9.913  1.00  0.00           C
ATOM   5030  1HB ALA Z 217      59.472  50.682   9.396  1.00  0.00           H
ATOM   5031  2HB ALA Z 217      58.868  51.754  10.468  1.00  0.00           H
ATOM   5032  3HB ALA Z 217      59.866  52.262   9.279  1.00  0.00           H
ATOM   5033  HN  ALA Z 217      60.727  53.302  11.445  1.00  0.00           H
ATOM   5034  N   ARG Z 218      62.766  51.834   9.396  1.00  0.00           N
ATOM   5035  CA  ARG Z 218      63.967  51.646   8.650  1.00  0.00           C
ATOM   5036  C   ARG Z 218      65.145  51.100   9.387  1.00  0.00           C
ATOM   5037  O   ARG Z 218      65.643  50.006   9.117  1.00  0.00           O
ATOM   5038  HA  ARG Z 218      63.699  50.887   8.056  1.00  0.00           H
ATOM   5039  CB  ARG Z 218      64.321  52.938   7.899  1.00  0.00           C
ATOM   5040  1HB ARG Z 218      63.536  53.204   7.341  1.00  0.00           H
ATOM   5041  2HB ARG Z 218      64.508  53.654   8.573  1.00  0.00           H
ATOM   5042  CG  ARG Z 218      65.543  52.808   6.983  1.00  0.00           C
ATOM   5043  1HG ARG Z 218      66.370  52.836   7.544  1.00  0.00           H
ATOM   5044  2HG ARG Z 218      65.494  51.931   6.505  1.00  0.00           H
ATOM   5045  CD  ARG Z 218      65.617  53.929   5.943  1.00  0.00           C
ATOM   5046  1HD ARG Z 218      64.691  54.174   5.657  1.00  0.00           H
ATOM   5047  2HD ARG Z 218      66.062  54.727   6.350  1.00  0.00           H
ATOM   5048  NE  ARG Z 218      66.388  53.537   4.728  1.00  0.00           N
ATOM   5049  HE  ARG Z 218      66.013  52.810   4.153  1.00  0.00           H
ATOM   5050  CZ  ARG Z 218      67.570  54.101   4.345  1.00  0.00           C
ATOM   5051  NH1 ARG Z 218      68.330  54.857   5.190  1.00  0.00           N
ATOM   5052 1HH1 ARG Z 218      68.026  55.015   6.129  1.00  0.00           H
ATOM   5053 2HH1 ARG Z 218      69.190  55.253   4.869  1.00  0.00           H
ATOM   5054  NH2 ARG Z 218      68.072  53.810   3.108  1.00  0.00           N
ATOM   5055 1HH2 ARG Z 218      67.574  53.191   2.500  1.00  0.00           H
ATOM   5056 2HH2 ARG Z 218      68.937  54.214   2.811  1.00  0.00           H
ATOM   5057  HN  ARG Z 218      62.437  52.774   9.492  1.00  0.00           H
ATOM   5058  N   LEU Z 219      65.614  51.758  10.452  1.00  0.00           N
ATOM   5059  CA  LEU Z 219      66.762  51.443  11.247  1.00  0.00           C
ATOM   5060  C   LEU Z 219      66.679  50.109  11.908  1.00  0.00           C
ATOM   5061  O   LEU Z 219      67.737  49.498  12.096  1.00  0.00           O
ATOM   5062  HA  LEU Z 219      67.498  51.407  10.571  1.00  0.00           H
ATOM   5063  CB  LEU Z 219      66.962  52.512  12.328  1.00  0.00           C
[truncated: 452,122 more chars]
