# Supplementary material for: Molecular Basis for the Involvement of Mammalian Serum Albumin in the AGE/RAGE Axis: A Comprehensive Computational Study
Source: Int J Mol Sci. 2024 Mar 11;25(6):3204. doi: 10.3390/ijms25063204 (PMC10970403; doi:10.3390/ijms25063204)
Supplement: Supplementary file 1 [file ijms-25-03204-s001.zip › File S2/HSA-CML262-RAGE-docking-minimized.pdb]

ATOM      1  N   ALA X  21      75.464  47.203  24.798  1.00  0.00           N
ATOM      2  CA  ALA X  21      76.004  48.371  25.535  1.00  0.00           C
ATOM      3  C   ALA X  21      77.155  49.045  24.806  1.00  0.00           C
ATOM      4  O   ALA X  21      78.284  48.562  24.819  1.00  0.00           O
ATOM      5  HA  ALA X  21      75.202  49.090  25.624  1.00  0.00           H
ATOM      6  CB  ALA X  21      76.441  47.908  26.945  1.00  0.00           C
ATOM      7  1HB ALA X  21      76.830  48.765  27.536  1.00  0.00           H
ATOM      8  2HB ALA X  21      75.584  47.472  27.500  1.00  0.00           H
ATOM      9  3HB ALA X  21      77.246  47.144  26.885  1.00  0.00           H
ATOM     10  H1  ALA X  21      74.846  46.629  25.427  1.00  0.00           H
ATOM     11  H2  ALA X  21      74.896  47.533  23.976  1.00  0.00           H
ATOM     12  H3  ALA X  21      76.235  46.576  24.459  1.00  0.00           H
ATOM     13  N   MET X  22      76.900  50.187  24.137  1.00  0.00           N
ATOM     14  CA  MET X  22      77.907  50.895  23.366  1.00  0.00           C
ATOM     15  C   MET X  22      78.621  51.963  24.193  1.00  0.00           C
ATOM     16  O   MET X  22      78.074  52.470  25.173  1.00  0.00           O
ATOM     17  HA  MET X  22      78.660  50.193  23.029  1.00  0.00           H
ATOM     18  CB  MET X  22      77.267  51.541  22.114  1.00  0.00           C
ATOM     19  1HB MET X  22      76.530  52.315  22.426  1.00  0.00           H
ATOM     20  2HB MET X  22      78.055  52.048  21.518  1.00  0.00           H
ATOM     21  CG  MET X  22      76.556  50.514  21.208  1.00  0.00           C
ATOM     22  1HG MET X  22      77.257  49.674  21.005  1.00  0.00           H
ATOM     23  2HG MET X  22      75.694  50.086  21.763  1.00  0.00           H
ATOM     24  SD  MET X  22      75.962  51.200  19.634  1.00  0.00           S
ATOM     25  CE  MET X  22      77.542  51.050  18.751  1.00  0.00           C
ATOM     26  1HE MET X  22      77.463  51.471  17.725  1.00  0.00           H
ATOM     27  2HE MET X  22      78.361  51.589  19.276  1.00  0.00           H
ATOM     28  3HE MET X  22      77.844  49.985  18.654  1.00  0.00           H
ATOM     29  HN  MET X  22      75.988  50.584  24.106  1.00  0.00           H
ATOM     30  N   ALA X  23      79.856  52.331  23.786  1.00  0.00           N
ATOM     31  CA  ALA X  23      80.711  53.296  24.453  1.00  0.00           C
ATOM     32  C   ALA X  23      82.062  53.398  23.742  1.00  0.00           C
ATOM     33  O   ALA X  23      82.882  52.484  23.807  1.00  0.00           O
ATOM     34  HA  ALA X  23      80.225  54.257  24.388  1.00  0.00           H
ATOM     35  CB  ALA X  23      80.986  52.953  25.938  1.00  0.00           C
ATOM     36  1HB ALA X  23      81.642  53.713  26.408  1.00  0.00           H
ATOM     37  2HB ALA X  23      80.039  52.913  26.512  1.00  0.00           H
ATOM     38  3HB ALA X  23      81.475  51.960  26.023  1.00  0.00           H
ATOM     39  HN  ALA X  23      80.216  51.958  22.925  1.00  0.00           H
ATOM     40  N   GLN X  24      82.323  54.523  23.034  1.00  0.00           N
ATOM     41  CA  GLN X  24      83.564  54.783  22.305  1.00  0.00           C
ATOM     42  C   GLN X  24      84.827  54.789  23.155  1.00  0.00           C
ATOM     43  O   GLN X  24      84.831  55.335  24.254  1.00  0.00           O
ATOM     44  HA  GLN X  24      83.678  54.003  21.562  1.00  0.00           H
ATOM     45  CB  GLN X  24      83.531  56.177  21.624  1.00  0.00           C
ATOM     46  1HB GLN X  24      83.391  56.956  22.408  1.00  0.00           H
ATOM     47  2HB GLN X  24      84.511  56.380  21.133  1.00  0.00           H
ATOM     48  CG  GLN X  24      82.421  56.352  20.571  1.00  0.00           C
ATOM     49  1HG GLN X  24      81.421  56.216  21.023  1.00  0.00           H
ATOM     50  2HG GLN X  24      82.475  57.378  20.151  1.00  0.00           H
ATOM     51  CD  GLN X  24      82.565  55.350  19.428  1.00  0.00           C
ATOM     52  OE1 GLN X  24      81.765  54.423  19.289  1.00  0.00           O
ATOM     53  NE2 GLN X  24      83.606  55.539  18.593  1.00  0.00           N
ATOM     54 1HE2 GLN X  24      84.240  56.293  18.734  1.00  0.00           H
ATOM     55 2HE2 GLN X  24      83.782  54.851  17.889  1.00  0.00           H
ATOM     56  HN  GLN X  24      81.605  55.205  22.932  1.00  0.00           H
ATOM     57  N   ASN X  25      85.951  54.238  22.648  1.00  0.00           N
ATOM     58  CA  ASN X  25      87.195  54.194  23.410  1.00  0.00           C
ATOM     59  C   ASN X  25      88.077  55.426  23.183  1.00  0.00           C
ATOM     60  O   ASN X  25      88.724  55.589  22.149  1.00  0.00           O
ATOM     61  HA  ASN X  25      86.934  54.212  24.460  1.00  0.00           H
ATOM     62  CB  ASN X  25      87.975  52.849  23.243  1.00  0.00           C
ATOM     63  1HB ASN X  25      88.748  52.779  24.038  1.00  0.00           H
ATOM     64  2HB ASN X  25      87.268  52.004  23.385  1.00  0.00           H
ATOM     65  CG  ASN X  25      88.705  52.642  21.913  1.00  0.00           C
ATOM     66  OD1 ASN X  25      89.939  52.586  21.873  1.00  0.00           O
ATOM     67  ND2 ASN X  25      87.957  52.500  20.801  1.00  0.00           N
ATOM     68 1HD2 ASN X  25      86.959  52.533  20.823  1.00  0.00           H
ATOM     69 2HD2 ASN X  25      88.418  52.372  19.921  1.00  0.00           H
ATOM     70  HN  ASN X  25      85.944  53.844  21.731  1.00  0.00           H
ATOM     71  N   ILE X  26      88.130  56.340  24.170  1.00  0.00           N
ATOM     72  CA  ILE X  26      88.882  57.581  24.065  1.00  0.00           C
ATOM     73  C   ILE X  26      90.003  57.533  25.088  1.00  0.00           C
ATOM     74  O   ILE X  26      89.861  56.990  26.181  1.00  0.00           O
ATOM     75  HA  ILE X  26      89.350  57.653  23.092  1.00  0.00           H
ATOM     76  HB  ILE X  26      87.531  58.805  25.239  1.00  0.00           H
ATOM     77  CB  ILE X  26      87.986  58.814  24.223  1.00  0.00           C
ATOM     78  CG1 ILE X  26      86.842  58.732  23.175  1.00  0.00           C
ATOM     79 1HG1 ILE X  26      87.295  58.562  22.171  1.00  0.00           H
ATOM     80 2HG1 ILE X  26      86.203  57.850  23.402  1.00  0.00           H
ATOM     81  CG2 ILE X  26      88.810  60.115  24.069  1.00  0.00           C
ATOM     82 1HG2 ILE X  26      88.156  61.007  24.183  1.00  0.00           H
ATOM     83 2HG2 ILE X  26      89.594  60.195  24.851  1.00  0.00           H
ATOM     84 3HG2 ILE X  26      89.292  60.158  23.070  1.00  0.00           H
ATOM     85  CD  ILE X  26      85.940  59.968  23.100  1.00  0.00           C
ATOM     86  1HD ILE X  26      85.076  59.777  22.427  1.00  0.00           H
ATOM     87  2HD ILE X  26      85.548  60.242  24.101  1.00  0.00           H
ATOM     88  3HD ILE X  26      86.496  60.840  22.696  1.00  0.00           H
ATOM     89  HN  ILE X  26      87.607  56.228  25.015  1.00  0.00           H
ATOM     90  N   THR X  27      91.184  58.063  24.733  1.00  0.00           N
ATOM     91  CA  THR X  27      92.435  57.961  25.471  1.00  0.00           C
ATOM     92  C   THR X  27      92.809  59.312  26.058  1.00  0.00           C
ATOM     93  O   THR X  27      92.615  60.356  25.436  1.00  0.00           O
ATOM     94  HA  THR X  27      92.325  57.274  26.297  1.00  0.00           H
ATOM     95  HB  THR X  27      94.564  57.813  24.940  1.00  0.00           H
ATOM     96  CB  THR X  27      93.567  57.483  24.565  1.00  0.00           C
ATOM     97  OG1 THR X  27      93.363  57.930  23.224  1.00  0.00           O
ATOM     98  HG1 THR X  27      94.240  57.965  22.790  1.00  0.00           H
ATOM     99  CG2 THR X  27      93.534  55.948  24.535  1.00  0.00           C
ATOM    100 1HG2 THR X  27      94.319  55.557  23.853  1.00  0.00           H
ATOM    101 2HG2 THR X  27      93.720  55.536  25.549  1.00  0.00           H
ATOM    102 3HG2 THR X  27      92.548  55.582  24.183  1.00  0.00           H
ATOM    103  HN  THR X  27      91.311  58.504  23.845  1.00  0.00           H
ATOM    104  N   ALA X  28      93.331  59.339  27.307  1.00  0.00           N
ATOM    105  CA  ALA X  28      93.535  60.581  28.026  1.00  0.00           C
ATOM    106  C   ALA X  28      94.621  60.471  29.087  1.00  0.00           C
ATOM    107  O   ALA X  28      95.032  59.384  29.494  1.00  0.00           O
ATOM    108  HA  ALA X  28      93.861  61.341  27.329  1.00  0.00           H
ATOM    109  CB  ALA X  28      92.232  61.042  28.716  1.00  0.00           C
ATOM    110  1HB ALA X  28      92.349  62.039  29.189  1.00  0.00           H
ATOM    111  2HB ALA X  28      91.415  61.110  27.966  1.00  0.00           H
ATOM    112  3HB ALA X  28      91.917  60.316  29.496  1.00  0.00           H
ATOM    113  HN  ALA X  28      93.561  58.512  27.813  1.00  0.00           H
ATOM    114  N   ARG X  29      95.092  61.638  29.563  1.00  0.00           N
ATOM    115  CA  ARG X  29      96.157  61.790  30.528  1.00  0.00           C
ATOM    116  C   ARG X  29      95.590  62.474  31.766  1.00  0.00           C
ATOM    117  O   ARG X  29      94.738  63.353  31.670  1.00  0.00           O
ATOM    118  HA  ARG X  29      96.557  60.824  30.806  1.00  0.00           H
ATOM    119  CB  ARG X  29      97.271  62.687  29.928  1.00  0.00           C
ATOM    120  1HB ARG X  29      97.590  62.259  28.954  1.00  0.00           H
ATOM    121  2HB ARG X  29      96.828  63.676  29.686  1.00  0.00           H
ATOM    122  CG  ARG X  29      98.528  62.878  30.804  1.00  0.00           C
ATOM    123  1HG ARG X  29      98.284  62.624  31.855  1.00  0.00           H
ATOM    124  2HG ARG X  29      99.310  62.153  30.484  1.00  0.00           H
ATOM    125  CD  ARG X  29      99.108  64.299  30.727  1.00  0.00           C
ATOM    126  1HD ARG X  29     100.035  64.350  30.118  1.00  0.00           H
ATOM    127  2HD ARG X  29      98.374  65.001  30.270  1.00  0.00           H
ATOM    128  NE  ARG X  29      99.348  64.762  32.132  1.00  0.00           N
ATOM    129  HE  ARG X  29      98.564  65.053  32.687  1.00  0.00           H
ATOM    130  CZ  ARG X  29     100.502  64.682  32.799  1.00  0.00           C
ATOM    131  NH1 ARG X  29     101.589  64.084  32.328  1.00  0.00           N
ATOM    132 1HH1 ARG X  29     101.582  63.649  31.418  1.00  0.00           H
ATOM    133 2HH1 ARG X  29     102.417  64.111  32.870  1.00  0.00           H
ATOM    134  NH2 ARG X  29     100.568  65.236  34.009  1.00  0.00           N
ATOM    135 1HH2 ARG X  29      99.854  65.892  34.242  1.00  0.00           H
ATOM    136 2HH2 ARG X  29     101.479  65.275  34.429  1.00  0.00           H
ATOM    137  HN  ARG X  29      94.704  62.498  29.244  1.00  0.00           H
ATOM    138  N   ILE X  30      96.040  62.086  32.979  1.00  0.00           N
ATOM    139  CA  ILE X  30      95.677  62.772  34.214  1.00  0.00           C
ATOM    140  C   ILE X  30      96.105  64.234  34.273  1.00  0.00           C
ATOM    141  O   ILE X  30      97.239  64.614  33.978  1.00  0.00           O
ATOM    142  HA  ILE X  30      94.599  62.765  34.263  1.00  0.00           H
ATOM    143  HB  ILE X  30      96.123  62.763  36.344  1.00  0.00           H
ATOM    144  CB  ILE X  30      96.196  62.072  35.466  1.00  0.00           C
ATOM    145  CG1 ILE X  30      97.683  61.673  35.302  1.00  0.00           C
ATOM    146 1HG1 ILE X  30      97.787  60.908  34.505  1.00  0.00           H
ATOM    147 2HG1 ILE X  30      98.261  62.566  34.968  1.00  0.00           H
ATOM    148  CG2 ILE X  30      95.247  60.894  35.771  1.00  0.00           C
ATOM    149 1HG2 ILE X  30      95.584  60.329  36.665  1.00  0.00           H
ATOM    150 2HG2 ILE X  30      94.227  61.282  35.991  1.00  0.00           H
ATOM    151 3HG2 ILE X  30      95.163  60.211  34.903  1.00  0.00           H
ATOM    152  CD  ILE X  30      98.319  61.152  36.591  1.00  0.00           C
ATOM    153  1HD ILE X  30      99.387  60.893  36.422  1.00  0.00           H
ATOM    154  2HD ILE X  30      98.265  61.931  37.383  1.00  0.00           H
ATOM    155  3HD ILE X  30      97.800  60.244  36.965  1.00  0.00           H
ATOM    156  HN  ILE X  30      96.712  61.360  33.061  1.00  0.00           H
ATOM    157  N   GLY X  31      95.182  65.118  34.684  1.00  0.00           N
ATOM    158  CA  GLY X  31      95.464  66.530  34.864  1.00  0.00           C
ATOM    159  C   GLY X  31      95.545  67.308  33.581  1.00  0.00           C
ATOM    160  O   GLY X  31      96.078  68.415  33.572  1.00  0.00           O
ATOM    161  1HA GLY X  31      94.650  66.945  35.440  1.00  0.00           H
ATOM    162  2HA GLY X  31      96.414  66.629  35.362  1.00  0.00           H
ATOM    163  HN  GLY X  31      94.241  64.800  34.864  1.00  0.00           H
ATOM    164  N   GLU X  32      95.062  66.719  32.473  1.00  0.00           N
ATOM    165  CA  GLU X  32      95.101  67.278  31.136  1.00  0.00           C
ATOM    166  C   GLU X  32      93.797  68.028  30.835  1.00  0.00           C
ATOM    167  O   GLU X  32      92.723  67.509  31.163  1.00  0.00           O
ATOM    168  HA  GLU X  32      95.961  67.925  31.049  1.00  0.00           H
ATOM    169  CB  GLU X  32      95.263  66.114  30.130  1.00  0.00           C
ATOM    170  1HB GLU X  32      96.087  65.465  30.497  1.00  0.00           H
ATOM    171  2HB GLU X  32      94.338  65.494  30.166  1.00  0.00           H
ATOM    172  CG  GLU X  32      95.548  66.492  28.655  1.00  0.00           C
ATOM    173  1HG GLU X  32      95.282  65.625  28.012  1.00  0.00           H
ATOM    174  2HG GLU X  32      94.934  67.355  28.324  1.00  0.00           H
ATOM    175  CD  GLU X  32      97.011  66.800  28.388  1.00  0.00           C
ATOM    176  OE1 GLU X  32      97.723  65.891  27.881  1.00  0.00           O
ATOM    177  OE2 GLU X  32      97.451  67.949  28.650  1.00  0.00           O
ATOM    178  HN  GLU X  32      94.672  65.803  32.536  1.00  0.00           H
ATOM    179  N   PRO X  33      93.788  69.232  30.265  1.00  0.00           N
ATOM    180  CA  PRO X  33      92.603  69.837  29.654  1.00  0.00           C
ATOM    181  C   PRO X  33      91.974  69.022  28.518  1.00  0.00           C
ATOM    182  O   PRO X  33      92.639  68.816  27.506  1.00  0.00           O
ATOM    183  HA  PRO X  33      91.858  69.942  30.426  1.00  0.00           H
ATOM    184  CB  PRO X  33      93.119  71.205  29.148  1.00  0.00           C
ATOM    185  1HB PRO X  33      93.429  71.136  28.081  1.00  0.00           H
ATOM    186  2HB PRO X  33      92.361  72.003  29.270  1.00  0.00           H
ATOM    187  CG  PRO X  33      94.372  71.489  29.981  1.00  0.00           C
ATOM    188  1HG PRO X  33      95.083  72.175  29.480  1.00  0.00           H
ATOM    189  2HG PRO X  33      94.084  71.898  30.976  1.00  0.00           H
ATOM    190  CD  PRO X  33      94.962  70.098  30.170  1.00  0.00           C
ATOM    191  1HD PRO X  33      95.561  69.791  29.281  1.00  0.00           H
ATOM    192  2HD PRO X  33      95.590  70.052  31.089  1.00  0.00           H
ATOM    193  N   LEU X  34      90.688  68.612  28.606  1.00  0.00           N
ATOM    194  CA  LEU X  34      90.037  67.857  27.532  1.00  0.00           C
ATOM    195  C   LEU X  34      88.722  68.489  27.099  1.00  0.00           C
ATOM    196  O   LEU X  34      87.863  68.819  27.920  1.00  0.00           O
ATOM    197  HA  LEU X  34      90.667  67.864  26.654  1.00  0.00           H
ATOM    198  CB  LEU X  34      89.741  66.368  27.870  1.00  0.00           C
ATOM    199  1HB LEU X  34      89.452  66.289  28.934  1.00  0.00           H
ATOM    200  2HB LEU X  34      88.870  66.017  27.268  1.00  0.00           H
ATOM    201  HG  LEU X  34      91.260  65.607  26.522  1.00  0.00           H
ATOM    202  CG  LEU X  34      90.876  65.369  27.546  1.00  0.00           C
ATOM    203  CD1 LEU X  34      92.055  65.431  28.520  1.00  0.00           C
ATOM    204 1HD1 LEU X  34      92.811  64.661  28.260  1.00  0.00           H
ATOM    205 2HD1 LEU X  34      92.553  66.420  28.477  1.00  0.00           H
ATOM    206 3HD1 LEU X  34      91.716  65.255  29.562  1.00  0.00           H
ATOM    207  CD2 LEU X  34      90.331  63.936  27.514  1.00  0.00           C
ATOM    208 1HD2 LEU X  34      91.135  63.232  27.211  1.00  0.00           H
ATOM    209 2HD2 LEU X  34      89.951  63.638  28.514  1.00  0.00           H
ATOM    210 3HD2 LEU X  34      89.505  63.852  26.779  1.00  0.00           H
ATOM    211  HN  LEU X  34      90.161  68.803  29.434  1.00  0.00           H
ATOM    212  N   VAL X  35      88.531  68.623  25.769  1.00  0.00           N
ATOM    213  CA  VAL X  35      87.345  69.200  25.145  1.00  0.00           C
ATOM    214  C   VAL X  35      86.595  68.136  24.350  1.00  0.00           C
ATOM    215  O   VAL X  35      87.197  67.375  23.590  1.00  0.00           O
ATOM    216  HA  VAL X  35      86.684  69.587  25.906  1.00  0.00           H
ATOM    217  HB  VAL X  35      88.274  69.892  23.303  1.00  0.00           H
ATOM    218  CB  VAL X  35      87.702  70.321  24.159  1.00  0.00           C
ATOM    219  CG1 VAL X  35      86.427  71.018  23.632  1.00  0.00           C
ATOM    220 1HG1 VAL X  35      86.706  71.895  23.012  1.00  0.00           H
ATOM    221 2HG1 VAL X  35      85.809  70.338  23.012  1.00  0.00           H
ATOM    222 3HG1 VAL X  35      85.810  71.378  24.485  1.00  0.00           H
ATOM    223  CG2 VAL X  35      88.604  71.370  24.835  1.00  0.00           C
ATOM    224 1HG2 VAL X  35      88.900  72.148  24.101  1.00  0.00           H
ATOM    225 2HG2 VAL X  35      88.053  71.868  25.656  1.00  0.00           H
ATOM    226 3HG2 VAL X  35      89.535  70.918  25.237  1.00  0.00           H
ATOM    227  HN  VAL X  35      89.269  68.352  25.140  1.00  0.00           H
ATOM    228  N   LEU X  36      85.251  68.077  24.465  1.00  0.00           N
ATOM    229  CA  LEU X  36      84.427  67.268  23.579  1.00  0.00           C
ATOM    230  C   LEU X  36      83.093  67.952  23.340  1.00  0.00           C
ATOM    231  O   LEU X  36      82.553  68.624  24.214  1.00  0.00           O
ATOM    232  HA  LEU X  36      84.916  67.212  22.617  1.00  0.00           H
ATOM    233  CB  LEU X  36      84.155  65.839  24.126  1.00  0.00           C
ATOM    234  1HB LEU X  36      84.582  65.773  25.152  1.00  0.00           H
ATOM    235  2HB LEU X  36      83.065  65.638  24.228  1.00  0.00           H
ATOM    236  HG  LEU X  36      85.862  64.800  23.291  1.00  0.00           H
ATOM    237  CG  LEU X  36      84.750  64.694  23.278  1.00  0.00           C
ATOM    238  CD1 LEU X  36      84.389  63.350  23.919  1.00  0.00           C
ATOM    239 1HD1 LEU X  36      84.893  62.518  23.389  1.00  0.00           H
ATOM    240 2HD1 LEU X  36      84.702  63.336  24.982  1.00  0.00           H
ATOM    241 3HD1 LEU X  36      83.291  63.181  23.876  1.00  0.00           H
ATOM    242  CD2 LEU X  36      84.272  64.689  21.818  1.00  0.00           C
ATOM    243 1HD2 LEU X  36      84.659  63.788  21.293  1.00  0.00           H
ATOM    244 2HD2 LEU X  36      83.162  64.653  21.774  1.00  0.00           H
ATOM    245 3HD2 LEU X  36      84.625  65.580  21.260  1.00  0.00           H
ATOM    246  HN  LEU X  36      84.771  68.646  25.140  1.00  0.00           H
ATOM    247  N   LYS X  37      82.506  67.791  22.137  1.00  0.00           N
ATOM    248  CA  LYS X  37      81.209  68.360  21.822  1.00  0.00           C
ATOM    249  C   LYS X  37      80.107  67.349  22.129  1.00  0.00           C
ATOM    250  O   LYS X  37      80.171  66.198  21.701  1.00  0.00           O
ATOM    251  HA  LYS X  37      81.034  69.222  22.436  1.00  0.00           H
ATOM    252  CB  LYS X  37      81.070  68.810  20.339  1.00  0.00           C
ATOM    253  1HB LYS X  37      81.255  67.937  19.679  1.00  0.00           H
ATOM    254  2HB LYS X  37      80.010  69.119  20.174  1.00  0.00           H
ATOM    255  CG  LYS X  37      81.940  69.998  19.857  1.00  0.00           C
ATOM    256  1HG LYS X  37      81.471  70.342  18.903  1.00  0.00           H
ATOM    257  2HG LYS X  37      81.878  70.837  20.583  1.00  0.00           H
ATOM    258  CD  LYS X  37      83.409  69.638  19.552  1.00  0.00           C
ATOM    259  1HD LYS X  37      84.023  69.736  20.473  1.00  0.00           H
ATOM    260  2HD LYS X  37      83.425  68.559  19.263  1.00  0.00           H
ATOM    261  CE  LYS X  37      84.050  70.398  18.373  1.00  0.00           C
ATOM    262  1HE LYS X  37      85.037  69.945  18.131  1.00  0.00           H
ATOM    263  2HE LYS X  37      83.400  70.325  17.475  1.00  0.00           H
ATOM    264  NZ  LYS X  37      84.276  71.830  18.663  1.00  0.00           N
ATOM    265  1HZ LYS X  37      84.705  72.290  17.812  1.00  0.00           H
ATOM    266  2HZ LYS X  37      83.400  72.326  18.894  1.00  0.00           H
ATOM    267  3HZ LYS X  37      84.970  71.955  19.429  1.00  0.00           H
ATOM    268  HN  LYS X  37      82.902  67.194  21.444  1.00  0.00           H
ATOM    269  N   CYS X  38      79.049  67.749  22.870  1.00  0.00           N
ATOM    270  CA  CYS X  38      77.886  66.900  23.081  1.00  0.00           C
ATOM    271  C   CYS X  38      76.632  67.647  22.669  1.00  0.00           C
ATOM    272  O   CYS X  38      75.785  68.035  23.475  1.00  0.00           O
ATOM    273  HA  CYS X  38      77.941  66.068  22.391  1.00  0.00           H
ATOM    274  CB  CYS X  38      77.771  66.309  24.516  1.00  0.00           C
ATOM    275  1HB CYS X  38      78.782  66.342  24.980  1.00  0.00           H
ATOM    276  2HB CYS X  38      77.106  66.920  25.159  1.00  0.00           H
ATOM    277  SG  CYS X  38      77.243  64.560  24.466  1.00  0.00           S
ATOM    278  HN  CYS X  38      78.987  68.668  23.271  1.00  0.00           H
ATOM    279  N   LYS X  39      76.508  67.871  21.346  1.00  0.00           N
ATOM    280  CA  LYS X  39      75.292  68.272  20.662  1.00  0.00           C
ATOM    281  C   LYS X  39      74.091  67.378  20.984  1.00  0.00           C
ATOM    282  O   LYS X  39      74.233  66.236  21.424  1.00  0.00           O
ATOM    283  HA  LYS X  39      75.039  69.260  21.023  1.00  0.00           H
ATOM    284  CB  LYS X  39      75.561  68.380  19.137  1.00  0.00           C
ATOM    285  1HB LYS X  39      74.668  68.784  18.619  1.00  0.00           H
ATOM    286  2HB LYS X  39      76.360  69.144  19.001  1.00  0.00           H
ATOM    287  CG  LYS X  39      76.029  67.083  18.449  1.00  0.00           C
ATOM    288  1HG LYS X  39      76.991  67.295  17.928  1.00  0.00           H
ATOM    289  2HG LYS X  39      76.234  66.291  19.202  1.00  0.00           H
ATOM    290  CD  LYS X  39      75.042  66.533  17.399  1.00  0.00           C
ATOM    291  1HD LYS X  39      74.846  67.308  16.624  1.00  0.00           H
ATOM    292  2HD LYS X  39      75.543  65.673  16.898  1.00  0.00           H
ATOM    293  CE  LYS X  39      73.712  66.066  18.004  1.00  0.00           C
ATOM    294  1HE LYS X  39      73.898  65.451  18.911  1.00  0.00           H
ATOM    295  2HE LYS X  39      73.075  66.936  18.271  1.00  0.00           H
ATOM    296  NZ  LYS X  39      72.974  65.236  17.052  1.00  0.00           N
ATOM    297  1HZ LYS X  39      72.045  64.954  17.456  1.00  0.00           H
ATOM    298  2HZ LYS X  39      72.752  65.818  16.197  1.00  0.00           H
ATOM    299  3HZ LYS X  39      73.536  64.394  16.806  1.00  0.00           H
ATOM    300  HN  LYS X  39      77.256  67.626  20.740  1.00  0.00           H
ATOM    301  N   GLY X  40      72.854  67.862  20.781  1.00  0.00           N
ATOM    302  CA  GLY X  40      71.690  67.168  21.314  1.00  0.00           C
ATOM    303  C   GLY X  40      70.457  68.015  21.253  1.00  0.00           C
ATOM    304  O   GLY X  40      69.340  67.511  21.134  1.00  0.00           O
ATOM    305  1HA GLY X  40      71.511  66.294  20.704  1.00  0.00           H
ATOM    306  2HA GLY X  40      71.866  66.940  22.355  1.00  0.00           H
ATOM    307  HN  GLY X  40      72.706  68.646  20.153  1.00  0.00           H
ATOM    308  N   ALA X  41      70.613  69.335  21.403  1.00  0.00           N
ATOM    309  CA  ALA X  41      69.525  70.281  21.361  1.00  0.00           C
ATOM    310  C   ALA X  41      68.787  70.343  20.009  1.00  0.00           C
ATOM    311  O   ALA X  41      69.412  70.369  18.945  1.00  0.00           O
ATOM    312  HA  ALA X  41      68.837  69.985  22.138  1.00  0.00           H
ATOM    313  CB  ALA X  41      70.052  71.678  21.736  1.00  0.00           C
ATOM    314  1HB ALA X  41      69.218  72.405  21.816  1.00  0.00           H
ATOM    315  2HB ALA X  41      70.574  71.636  22.716  1.00  0.00           H
ATOM    316  3HB ALA X  41      70.771  72.033  20.965  1.00  0.00           H
ATOM    317  HN  ALA X  41      71.527  69.713  21.509  1.00  0.00           H
ATOM    318  N   PRO X  42      67.459  70.393  19.978  1.00  0.00           N
ATOM    319  CA  PRO X  42      66.714  70.803  18.795  1.00  0.00           C
ATOM    320  C   PRO X  42      67.056  72.191  18.276  1.00  0.00           C
ATOM    321  O   PRO X  42      67.648  72.997  18.992  1.00  0.00           O
ATOM    322  HA  PRO X  42      66.961  70.100  18.012  1.00  0.00           H
ATOM    323  CB  PRO X  42      65.249  70.705  19.241  1.00  0.00           C
ATOM    324  1HB PRO X  42      64.923  71.638  19.744  1.00  0.00           H
ATOM    325  2HB PRO X  42      64.571  70.487  18.388  1.00  0.00           H
ATOM    326  CG  PRO X  42      65.270  69.560  20.254  1.00  0.00           C
ATOM    327  1HG PRO X  42      64.387  69.549  20.921  1.00  0.00           H
ATOM    328  2HG PRO X  42      65.318  68.595  19.699  1.00  0.00           H
ATOM    329  CD  PRO X  42      66.586  69.796  20.991  1.00  0.00           C
ATOM    330  1HD PRO X  42      66.453  70.520  21.825  1.00  0.00           H
ATOM    331  2HD PRO X  42      67.009  68.842  21.375  1.00  0.00           H
ATOM    332  N   LYS X  43      66.655  72.508  17.031  1.00  0.00           N
ATOM    333  CA  LYS X  43      66.797  73.830  16.436  1.00  0.00           C
ATOM    334  C   LYS X  43      65.911  74.880  17.113  1.00  0.00           C
ATOM    335  O   LYS X  43      66.190  76.078  17.069  1.00  0.00           O
ATOM    336  HA  LYS X  43      67.821  74.155  16.560  1.00  0.00           H
ATOM    337  CB  LYS X  43      66.448  73.736  14.931  1.00  0.00           C
ATOM    338  1HB LYS X  43      66.978  72.860  14.495  1.00  0.00           H
ATOM    339  2HB LYS X  43      65.364  73.510  14.850  1.00  0.00           H
ATOM    340  CG  LYS X  43      66.791  74.976  14.081  1.00  0.00           C
ATOM    341  1HG LYS X  43      66.741  75.904  14.692  1.00  0.00           H
ATOM    342  2HG LYS X  43      67.842  74.884  13.727  1.00  0.00           H
ATOM    343  CD  LYS X  43      65.833  75.145  12.887  1.00  0.00           C
ATOM    344  1HD LYS X  43      66.258  75.893  12.179  1.00  0.00           H
ATOM    345  2HD LYS X  43      65.757  74.174  12.349  1.00  0.00           H
ATOM    346  CE  LYS X  43      64.443  75.620  13.335  1.00  0.00           C
ATOM    347  1HE LYS X  43      64.036  74.963  14.135  1.00  0.00           H
ATOM    348  2HE LYS X  43      64.498  76.656  13.734  1.00  0.00           H
ATOM    349  NZ  LYS X  43      63.471  75.605  12.236  1.00  0.00           N
ATOM    350  1HZ LYS X  43      62.549  75.928  12.659  1.00  0.00           H
ATOM    351  2HZ LYS X  43      63.696  76.266  11.454  1.00  0.00           H
ATOM    352  3HZ LYS X  43      63.325  74.652  11.843  1.00  0.00           H
ATOM    353  HN  LYS X  43      66.229  71.792  16.470  1.00  0.00           H
ATOM    354  N   LYS X  44      64.826  74.433  17.779  1.00  0.00           N
ATOM    355  CA  LYS X  44      64.021  75.175  18.739  1.00  0.00           C
ATOM    356  C   LYS X  44      64.805  75.985  19.800  1.00  0.00           C
ATOM    357  O   LYS X  44      65.985  75.713  20.036  1.00  0.00           O
ATOM    358  HA  LYS X  44      63.446  75.874  18.151  1.00  0.00           H
ATOM    359  CB  LYS X  44      63.046  74.197  19.459  1.00  0.00           C
ATOM    360  1HB LYS X  44      63.631  73.430  20.008  1.00  0.00           H
ATOM    361  2HB LYS X  44      62.446  74.754  20.212  1.00  0.00           H
ATOM    362  CG  LYS X  44      62.068  73.496  18.504  1.00  0.00           C
ATOM    363  1HG LYS X  44      61.626  74.284  17.848  1.00  0.00           H
ATOM    364  2HG LYS X  44      62.602  72.785  17.839  1.00  0.00           H
ATOM    365  CD  LYS X  44      60.893  72.790  19.213  1.00  0.00           C
ATOM    366  1HD LYS X  44      60.951  72.952  20.311  1.00  0.00           H
ATOM    367  2HD LYS X  44      59.977  73.310  18.852  1.00  0.00           H
ATOM    368  CE  LYS X  44      60.744  71.290  18.905  1.00  0.00           C
ATOM    369  1HE LYS X  44      60.814  71.105  17.817  1.00  0.00           H
ATOM    370  2HE LYS X  44      61.537  70.702  19.416  1.00  0.00           H
ATOM    371  NZ  LYS X  44      59.422  70.802  19.352  1.00  0.00           N
ATOM    372  1HZ LYS X  44      59.454  70.601  20.378  1.00  0.00           H
ATOM    373  2HZ LYS X  44      58.693  71.527  19.157  1.00  0.00           H
ATOM    374  3HZ LYS X  44      59.115  69.925  18.847  1.00  0.00           H
ATOM    375  HN  LYS X  44      64.601  73.469  17.695  1.00  0.00           H
ATOM    376  N   PRO X  45      64.209  76.970  20.486  1.00  0.00           N
ATOM    377  CA  PRO X  45      64.721  77.554  21.734  1.00  0.00           C
ATOM    378  C   PRO X  45      65.297  76.577  22.762  1.00  0.00           C
ATOM    379  O   PRO X  45      64.858  75.427  22.742  1.00  0.00           O
ATOM    380  HA  PRO X  45      65.535  78.199  21.435  1.00  0.00           H
ATOM    381  CB  PRO X  45      63.502  78.314  22.281  1.00  0.00           C
ATOM    382  1HB PRO X  45      62.834  77.612  22.832  1.00  0.00           H
ATOM    383  2HB PRO X  45      63.792  79.145  22.955  1.00  0.00           H
ATOM    384  CG  PRO X  45      62.790  78.795  21.017  1.00  0.00           C
ATOM    385  1HG PRO X  45      61.725  79.045  21.192  1.00  0.00           H
ATOM    386  2HG PRO X  45      63.320  79.678  20.594  1.00  0.00           H
ATOM    387  CD  PRO X  45      62.956  77.609  20.069  1.00  0.00           C
ATOM    388  1HD PRO X  45      62.109  76.899  20.206  1.00  0.00           H
ATOM    389  2HD PRO X  45      63.007  77.950  19.011  1.00  0.00           H
ATOM    390  N   PRO X  46      66.246  76.915  23.637  1.00  0.00           N
ATOM    391  CA  PRO X  46      66.822  75.975  24.603  1.00  0.00           C
ATOM    392  C   PRO X  46      65.788  75.260  25.465  1.00  0.00           C
ATOM    393  O   PRO X  46      64.958  75.904  26.103  1.00  0.00           O
ATOM    394  HA  PRO X  46      67.341  75.205  24.051  1.00  0.00           H
ATOM    395  CB  PRO X  46      67.789  76.834  25.439  1.00  0.00           C
ATOM    396  1HB PRO X  46      67.876  76.494  26.491  1.00  0.00           H
ATOM    397  2HB PRO X  46      68.797  76.810  24.967  1.00  0.00           H
ATOM    398  CG  PRO X  46      67.214  78.247  25.326  1.00  0.00           C
ATOM    399  1HG PRO X  46      66.353  78.350  26.026  1.00  0.00           H
ATOM    400  2HG PRO X  46      67.956  79.039  25.546  1.00  0.00           H
ATOM    401  CD  PRO X  46      66.698  78.286  23.888  1.00  0.00           C
ATOM    402  1HD PRO X  46      65.879  79.031  23.784  1.00  0.00           H
ATOM    403  2HD PRO X  46      67.526  78.522  23.182  1.00  0.00           H
ATOM    404  N   GLN X  47      65.833  73.918  25.482  1.00  0.00           N
ATOM    405  CA  GLN X  47      64.920  73.086  26.235  1.00  0.00           C
ATOM    406  C   GLN X  47      65.663  72.488  27.407  1.00  0.00           C
ATOM    407  O   GLN X  47      66.865  72.692  27.594  1.00  0.00           O
ATOM    408  HA  GLN X  47      64.111  73.678  26.639  1.00  0.00           H
ATOM    409  CB  GLN X  47      64.340  71.941  25.360  1.00  0.00           C
ATOM    410  1HB GLN X  47      65.183  71.396  24.879  1.00  0.00           H
ATOM    411  2HB GLN X  47      63.803  71.199  25.994  1.00  0.00           H
ATOM    412  CG  GLN X  47      63.316  72.439  24.310  1.00  0.00           C
ATOM    413  1HG GLN X  47      62.322  71.992  24.526  1.00  0.00           H
ATOM    414  2HG GLN X  47      63.211  73.544  24.353  1.00  0.00           H
ATOM    415  CD  GLN X  47      63.700  72.031  22.892  1.00  0.00           C
ATOM    416  OE1 GLN X  47      63.076  71.159  22.284  1.00  0.00           O
ATOM    417  NE2 GLN X  47      64.752  72.673  22.340  1.00  0.00           N
ATOM    418 1HE2 GLN X  47      65.005  73.574  22.708  1.00  0.00           H
ATOM    419 2HE2 GLN X  47      65.062  72.382  21.442  1.00  0.00           H
ATOM    420  HN  GLN X  47      66.542  73.436  24.978  1.00  0.00           H
ATOM    421  N   ARG X  48      64.945  71.717  28.243  1.00  0.00           N
ATOM    422  CA  ARG X  48      65.524  70.983  29.342  1.00  0.00           C
ATOM    423  C   ARG X  48      66.624  70.011  28.932  1.00  0.00           C
ATOM    424  O   ARG X  48      66.669  69.439  27.840  1.00  0.00           O
ATOM    425  HA  ARG X  48      65.992  71.714  29.990  1.00  0.00           H
ATOM    426  CB  ARG X  48      64.442  70.250  30.165  1.00  0.00           C
ATOM    427  1HB ARG X  48      63.796  69.673  29.467  1.00  0.00           H
ATOM    428  2HB ARG X  48      64.925  69.529  30.863  1.00  0.00           H
ATOM    429  CG  ARG X  48      63.574  71.215  30.992  1.00  0.00           C
ATOM    430  1HG ARG X  48      64.220  71.737  31.735  1.00  0.00           H
ATOM    431  2HG ARG X  48      63.154  71.996  30.317  1.00  0.00           H
ATOM    432  CD  ARG X  48      62.400  70.566  31.733  1.00  0.00           C
ATOM    433  1HD ARG X  48      61.838  71.357  32.281  1.00  0.00           H
ATOM    434  2HD ARG X  48      61.713  70.060  31.017  1.00  0.00           H
ATOM    435  NE  ARG X  48      62.966  69.550  32.686  1.00  0.00           N
ATOM    436  HE  ARG X  48      63.754  68.994  32.424  1.00  0.00           H
ATOM    437  CZ  ARG X  48      62.316  69.115  33.773  1.00  0.00           C
ATOM    438  NH1 ARG X  48      61.248  69.740  34.243  1.00  0.00           N
ATOM    439 1HH1 ARG X  48      61.155  70.702  34.007  1.00  0.00           H
ATOM    440 2HH1 ARG X  48      60.821  69.391  35.090  1.00  0.00           H
ATOM    441  NH2 ARG X  48      62.765  68.031  34.395  1.00  0.00           N
ATOM    442 1HH2 ARG X  48      63.536  67.546  33.988  1.00  0.00           H
ATOM    443 2HH2 ARG X  48      62.262  67.642  35.175  1.00  0.00           H
ATOM    444  HN  ARG X  48      63.970  71.586  28.093  1.00  0.00           H
ATOM    445  N   LEU X  49      67.585  69.840  29.838  1.00  0.00           N
ATOM    446  CA  LEU X  49      68.787  69.099  29.593  1.00  0.00           C
ATOM    447  C   LEU X  49      69.107  68.489  30.924  1.00  0.00           C
ATOM    448  O   LEU X  49      68.717  69.028  31.958  1.00  0.00           O
ATOM    449  HA  LEU X  49      68.600  68.304  28.889  1.00  0.00           H
ATOM    450  CB  LEU X  49      69.907  70.037  29.080  1.00  0.00           C
ATOM    451  1HB LEU X  49      69.500  70.527  28.166  1.00  0.00           H
ATOM    452  2HB LEU X  49      70.098  70.848  29.814  1.00  0.00           H
ATOM    453  HG  LEU X  49      71.037  68.310  28.395  1.00  0.00           H
ATOM    454  CG  LEU X  49      71.240  69.366  28.689  1.00  0.00           C
ATOM    455  CD1 LEU X  49      71.840  70.077  27.471  1.00  0.00           C
ATOM    456 1HD1 LEU X  49      72.768  69.574  27.131  1.00  0.00           H
ATOM    457 2HD1 LEU X  49      71.116  70.091  26.629  1.00  0.00           H
ATOM    458 3HD1 LEU X  49      72.089  71.127  27.728  1.00  0.00           H
ATOM    459  CD2 LEU X  49      72.266  69.392  29.831  1.00  0.00           C
ATOM    460 1HD2 LEU X  49      73.234  68.961  29.498  1.00  0.00           H
ATOM    461 2HD2 LEU X  49      72.450  70.441  30.149  1.00  0.00           H
ATOM    462 3HD2 LEU X  49      71.914  68.819  30.709  1.00  0.00           H
ATOM    463  HN  LEU X  49      67.522  70.236  30.749  1.00  0.00           H
ATOM    464  N   GLU X  50      69.776  67.333  30.936  1.00  0.00           N
ATOM    465  CA  GLU X  50      70.147  66.681  32.159  1.00  0.00           C
ATOM    466  C   GLU X  50      71.312  65.791  31.823  1.00  0.00           C
ATOM    467  O   GLU X  50      71.688  65.646  30.659  1.00  0.00           O
ATOM    468  HA  GLU X  50      70.520  67.430  32.846  1.00  0.00           H
ATOM    469  CB  GLU X  50      68.972  65.924  32.828  1.00  0.00           C
ATOM    470  1HB GLU X  50      69.304  65.441  33.772  1.00  0.00           H
ATOM    471  2HB GLU X  50      68.226  66.702  33.115  1.00  0.00           H
ATOM    472  CG  GLU X  50      68.253  64.875  31.947  1.00  0.00           C
ATOM    473  1HG GLU X  50      68.094  65.256  30.918  1.00  0.00           H
ATOM    474  2HG GLU X  50      68.830  63.930  31.896  1.00  0.00           H
ATOM    475  CD  GLU X  50      66.884  64.573  32.535  1.00  0.00           C
ATOM    476  OE1 GLU X  50      66.820  64.164  33.724  1.00  0.00           O
ATOM    477  OE2 GLU X  50      65.865  64.831  31.845  1.00  0.00           O
ATOM    478  HN  GLU X  50      70.095  66.883  30.102  1.00  0.00           H
ATOM    479  N   TRP X  51      71.962  65.232  32.849  1.00  0.00           N
ATOM    480  CA  TRP X  51      73.193  64.509  32.671  1.00  0.00           C
ATOM    481  C   TRP X  51      73.173  63.391  33.685  1.00  0.00           C
ATOM    482  O   TRP X  51      72.560  63.522  34.744  1.00  0.00           O
ATOM    483  HA  TRP X  51      73.208  64.060  31.686  1.00  0.00           H
ATOM    484  CB  TRP X  51      74.415  65.453  32.878  1.00  0.00           C
ATOM    485  1HB TRP X  51      74.079  66.481  32.617  1.00  0.00           H
ATOM    486  2HB TRP X  51      74.719  65.482  33.945  1.00  0.00           H
ATOM    487  CG  TRP X  51      75.619  65.218  31.978  1.00  0.00           C
ATOM    488  HD1 TRP X  51      74.768  65.098  29.985  1.00  0.00           H
ATOM    489  CD1 TRP X  51      75.647  65.103  30.615  1.00  0.00           C
ATOM    490  CD2 TRP X  51      76.991  65.176  32.415  1.00  0.00           C
ATOM    491  NE1 TRP X  51      76.950  65.018  30.167  1.00  0.00           N
ATOM    492  HE1 TRP X  51      77.234  64.795  29.254  1.00  0.00           H
ATOM    493  CE2 TRP X  51      77.790  65.061  31.255  1.00  0.00           C
ATOM    494  HE3 TRP X  51      76.978  65.340  34.579  1.00  0.00           H
ATOM    495  CE3 TRP X  51      77.568  65.232  33.682  1.00  0.00           C
ATOM    496  CZ2 TRP X  51      79.173  64.972  31.347  1.00  0.00           C
ATOM    497  HZ2 TRP X  51      79.792  64.864  30.469  1.00  0.00           H
ATOM    498  CZ3 TRP X  51      78.964  65.124  33.774  1.00  0.00           C
ATOM    499  HZ3 TRP X  51      79.439  65.149  34.747  1.00  0.00           H
ATOM    500  HH2 TRP X  51      80.829  64.898  32.721  1.00  0.00           H
ATOM    501  CH2 TRP X  51      79.755  64.986  32.623  1.00  0.00           C
ATOM    502  HN  TRP X  51      71.635  65.293  33.787  1.00  0.00           H
ATOM    503  N   LYS X  52      73.793  62.260  33.333  1.00  0.00           N
ATOM    504  CA  LYS X  52      73.909  61.032  34.083  1.00  0.00           C
ATOM    505  C   LYS X  52      75.144  60.378  33.503  1.00  0.00           C
ATOM    506  O   LYS X  52      75.515  60.684  32.371  1.00  0.00           O
ATOM    507  HA  LYS X  52      74.083  61.248  35.127  1.00  0.00           H
ATOM    508  CB  LYS X  52      72.716  60.051  33.880  1.00  0.00           C
ATOM    509  1HB LYS X  52      72.556  59.871  32.794  1.00  0.00           H
ATOM    510  2HB LYS X  52      72.983  59.074  34.342  1.00  0.00           H
ATOM    511  CG  LYS X  52      71.388  60.497  34.512  1.00  0.00           C
ATOM    512  1HG LYS X  52      71.602  60.872  35.537  1.00  0.00           H
ATOM    513  2HG LYS X  52      70.961  61.341  33.925  1.00  0.00           H
ATOM    514  CD  LYS X  52      70.370  59.347  34.618  1.00  0.00           C
ATOM    515  1HD LYS X  52      70.133  58.977  33.598  1.00  0.00           H
ATOM    516  2HD LYS X  52      70.869  58.521  35.173  1.00  0.00           H
ATOM    517  CE  LYS X  52      69.070  59.742  35.338  1.00  0.00           C
ATOM    518  1HE LYS X  52      69.316  60.317  36.257  1.00  0.00           H
ATOM    519  2HE LYS X  52      68.423  60.370  34.689  1.00  0.00           H
ATOM    520  NZ  LYS X  52      68.315  58.546  35.758  1.00  0.00           N
ATOM    521  1HZ LYS X  52      67.639  58.795  36.525  1.00  0.00           H
ATOM    522  2HZ LYS X  52      67.765  58.109  34.989  1.00  0.00           H
ATOM    523  3HZ LYS X  52      68.970  57.831  36.161  1.00  0.00           H
ATOM    524  HN  LYS X  52      74.229  62.214  32.432  1.00  0.00           H
ATOM    525  N   LEU X  53      75.807  59.476  34.243  1.00  0.00           N
ATOM    526  CA  LEU X  53      76.991  58.799  33.753  1.00  0.00           C
ATOM    527  C   LEU X  53      77.199  57.534  34.547  1.00  0.00           C
ATOM    528  O   LEU X  53      76.666  57.387  35.651  1.00  0.00           O
ATOM    529  HA  LEU X  53      76.818  58.495  32.728  1.00  0.00           H
ATOM    530  CB  LEU X  53      78.263  59.676  33.823  1.00  0.00           C
ATOM    531  1HB LEU X  53      79.144  59.115  33.440  1.00  0.00           H
ATOM    532  2HB LEU X  53      78.102  60.523  33.119  1.00  0.00           H
ATOM    533  HG  LEU X  53      77.738  60.092  35.895  1.00  0.00           H
ATOM    534  CG  LEU X  53      78.595  60.271  35.206  1.00  0.00           C
ATOM    535  CD1 LEU X  53      79.841  59.616  35.815  1.00  0.00           C
ATOM    536 1HD1 LEU X  53      80.056  60.040  36.818  1.00  0.00           H
ATOM    537 2HD1 LEU X  53      79.702  58.519  35.913  1.00  0.00           H
ATOM    538 3HD1 LEU X  53      80.726  59.791  35.166  1.00  0.00           H
ATOM    539  CD2 LEU X  53      78.786  61.788  35.086  1.00  0.00           C
ATOM    540 1HD2 LEU X  53      79.017  62.230  36.073  1.00  0.00           H
ATOM    541 2HD2 LEU X  53      79.625  62.021  34.396  1.00  0.00           H
ATOM    542 3HD2 LEU X  53      77.866  62.265  34.686  1.00  0.00           H
ATOM    543  HN  LEU X  53      75.481  59.186  35.138  1.00  0.00           H
ATOM    544  N   ASN X  54      77.962  56.573  33.994  1.00  0.00           N
ATOM    545  CA  ASN X  54      78.113  55.253  34.565  1.00  0.00           C
ATOM    546  C   ASN X  54      79.572  55.040  34.969  1.00  0.00           C
ATOM    547  O   ASN X  54      80.444  54.791  34.139  1.00  0.00           O
ATOM    548  HA  ASN X  54      77.514  55.181  35.459  1.00  0.00           H
ATOM    549  CB  ASN X  54      77.620  54.193  33.539  1.00  0.00           C
ATOM    550  1HB ASN X  54      76.996  54.711  32.777  1.00  0.00           H
ATOM    551  2HB ASN X  54      78.457  53.700  33.007  1.00  0.00           H
ATOM    552  CG  ASN X  54      76.714  53.139  34.169  1.00  0.00           C
ATOM    553  OD1 ASN X  54      75.579  52.930  33.732  1.00  0.00           O
ATOM    554  ND2 ASN X  54      77.223  52.423  35.195  1.00  0.00           N
ATOM    555 1HD2 ASN X  54      78.151  52.584  35.514  1.00  0.00           H
ATOM    556 2HD2 ASN X  54      76.665  51.669  35.551  1.00  0.00           H
ATOM    557  HN  ASN X  54      78.451  56.746  33.130  1.00  0.00           H
ATOM    558  N   THR X  55      79.856  55.119  36.280  1.00  0.00           N
ATOM    559  CA  THR X  55      81.196  55.026  36.853  1.00  0.00           C
ATOM    560  C   THR X  55      81.023  54.406  38.214  1.00  0.00           C
ATOM    561  O   THR X  55      80.104  54.779  38.933  1.00  0.00           O
ATOM    562  HA  THR X  55      81.814  54.377  36.246  1.00  0.00           H
ATOM    563  HB  THR X  55      81.236  57.029  37.710  1.00  0.00           H
ATOM    564  CB  THR X  55      81.877  56.380  37.069  1.00  0.00           C
ATOM    565  OG1 THR X  55      82.063  57.042  35.832  1.00  0.00           O
ATOM    566  HG1 THR X  55      82.979  57.376  35.827  1.00  0.00           H
ATOM    567  CG2 THR X  55      83.271  56.240  37.692  1.00  0.00           C
ATOM    568 1HG2 THR X  55      83.773  57.231  37.750  1.00  0.00           H
ATOM    569 2HG2 THR X  55      83.230  55.829  38.720  1.00  0.00           H
ATOM    570 3HG2 THR X  55      83.899  55.572  37.065  1.00  0.00           H
ATOM    571  HN  THR X  55      79.111  55.294  36.936  1.00  0.00           H
ATOM    572  N   GLY X  56      81.892  53.458  38.634  1.00  0.00           N
ATOM    573  CA  GLY X  56      81.711  52.636  39.835  1.00  0.00           C
ATOM    574  C   GLY X  56      81.250  53.291  41.123  1.00  0.00           C
ATOM    575  O   GLY X  56      80.310  52.806  41.749  1.00  0.00           O
ATOM    576  1HA GLY X  56      80.965  51.892  39.593  1.00  0.00           H
ATOM    577  2HA GLY X  56      82.667  52.188  40.049  1.00  0.00           H
ATOM    578  HN  GLY X  56      82.687  53.219  38.066  1.00  0.00           H
ATOM    579  N   ARG X  57      81.887  54.399  41.557  1.00  0.00           N
ATOM    580  CA  ARG X  57      81.535  55.071  42.807  1.00  0.00           C
ATOM    581  C   ARG X  57      80.698  56.335  42.606  1.00  0.00           C
ATOM    582  O   ARG X  57      80.278  56.965  43.573  1.00  0.00           O
ATOM    583  HA  ARG X  57      80.944  54.412  43.430  1.00  0.00           H
ATOM    584  CB  ARG X  57      82.820  55.449  43.595  1.00  0.00           C
ATOM    585  1HB ARG X  57      83.465  56.092  42.956  1.00  0.00           H
ATOM    586  2HB ARG X  57      82.547  56.040  44.499  1.00  0.00           H
ATOM    587  CG  ARG X  57      83.625  54.218  44.056  1.00  0.00           C
ATOM    588  1HG ARG X  57      83.001  53.579  44.717  1.00  0.00           H
ATOM    589  2HG ARG X  57      83.869  53.608  43.156  1.00  0.00           H
ATOM    590  CD  ARG X  57      84.960  54.542  44.745  1.00  0.00           C
ATOM    591  1HD ARG X  57      85.579  53.615  44.788  1.00  0.00           H
ATOM    592  2HD ARG X  57      85.508  55.323  44.169  1.00  0.00           H
ATOM    593  NE  ARG X  57      84.719  55.011  46.150  1.00  0.00           N
ATOM    594  HE  ARG X  57      83.820  54.837  46.580  1.00  0.00           H
ATOM    595  CZ  ARG X  57      85.743  55.230  46.991  1.00  0.00           C
ATOM    596  NH1 ARG X  57      87.001  55.215  46.560  1.00  0.00           N
ATOM    597 1HH1 ARG X  57      87.194  55.283  45.580  1.00  0.00           H
ATOM    598 2HH1 ARG X  57      87.769  55.425  47.175  1.00  0.00           H
ATOM    599  NH2 ARG X  57      85.518  55.485  48.274  1.00  0.00           N
ATOM    600 1HH2 ARG X  57      84.589  55.729  48.576  1.00  0.00           H
ATOM    601 2HH2 ARG X  57      86.293  55.798  48.836  1.00  0.00           H
ATOM    602  HN  ARG X  57      82.684  54.732  41.060  1.00  0.00           H
ATOM    603  N   THR X  58      80.408  56.711  41.343  1.00  0.00           N
ATOM    604  CA  THR X  58      79.588  57.854  40.916  1.00  0.00           C
ATOM    605  C   THR X  58      79.729  59.196  41.638  1.00  0.00           C
ATOM    606  O   THR X  58      78.759  59.737  42.168  1.00  0.00           O
ATOM    607  HA  THR X  58      79.932  58.040  39.910  1.00  0.00           H
ATOM    608  HB  THR X  58      77.569  57.738  41.748  1.00  0.00           H
ATOM    609  CB  THR X  58      78.096  57.569  40.783  1.00  0.00           C
ATOM    610  OG1 THR X  58      77.836  56.226  40.408  1.00  0.00           O
ATOM    611  HG1 THR X  58      77.942  55.698  41.229  1.00  0.00           H
ATOM    612  CG2 THR X  58      77.506  58.453  39.671  1.00  0.00           C
ATOM    613 1HG2 THR X  58      76.450  58.172  39.477  1.00  0.00           H
ATOM    614 2HG2 THR X  58      77.531  59.521  39.969  1.00  0.00           H
ATOM    615 3HG2 THR X  58      78.074  58.333  38.725  1.00  0.00           H
ATOM    616  HN  THR X  58      80.644  56.067  40.614  1.00  0.00           H
ATOM    617  N   GLU X  59      80.929  59.806  41.649  1.00  0.00           N
ATOM    618  CA  GLU X  59      81.143  61.074  42.344  1.00  0.00           C
ATOM    619  C   GLU X  59      81.190  62.270  41.391  1.00  0.00           C
ATOM    620  O   GLU X  59      81.437  63.399  41.800  1.00  0.00           O
ATOM    621  HA  GLU X  59      80.337  61.269  43.039  1.00  0.00           H
ATOM    622  CB  GLU X  59      82.445  61.008  43.182  1.00  0.00           C
ATOM    623  1HB GLU X  59      83.298  60.805  42.496  1.00  0.00           H
ATOM    624  2HB GLU X  59      82.640  61.994  43.663  1.00  0.00           H
ATOM    625  CG  GLU X  59      82.418  59.900  44.274  1.00  0.00           C
ATOM    626  1HG GLU X  59      81.610  59.168  44.076  1.00  0.00           H
ATOM    627  2HG GLU X  59      83.384  59.356  44.238  1.00  0.00           H
ATOM    628  CD  GLU X  59      82.228  60.403  45.704  1.00  0.00           C
ATOM    629  OE1 GLU X  59      83.108  60.092  46.551  1.00  0.00           O
ATOM    630  OE2 GLU X  59      81.204  61.074  46.001  1.00  0.00           O
ATOM    631  HN  GLU X  59      81.743  59.351  41.304  1.00  0.00           H
ATOM    632  N   ALA X  60      80.930  62.069  40.082  1.00  0.00           N
ATOM    633  CA  ALA X  60      81.011  63.124  39.081  1.00  0.00           C
ATOM    634  C   ALA X  60      79.652  63.479  38.478  1.00  0.00           C
ATOM    635  O   ALA X  60      79.552  64.203  37.490  1.00  0.00           O
ATOM    636  HA  ALA X  60      81.405  64.034  39.515  1.00  0.00           H
ATOM    637  CB  ALA X  60      81.970  62.674  37.959  1.00  0.00           C
ATOM    638  1HB ALA X  60      82.094  63.478  37.201  1.00  0.00           H
ATOM    639  2HB ALA X  60      82.975  62.458  38.383  1.00  0.00           H
ATOM    640  3HB ALA X  60      81.601  61.761  37.449  1.00  0.00           H
ATOM    641  HN  ALA X  60      80.767  61.148  39.752  1.00  0.00           H
ATOM    642  N   TRP X  61      78.542  62.977  39.055  1.00  0.00           N
ATOM    643  CA  TRP X  61      77.212  63.160  38.497  1.00  0.00           C
ATOM    644  C   TRP X  61      76.578  64.467  38.969  1.00  0.00           C
ATOM    645  O   TRP X  61      76.424  64.716  40.162  1.00  0.00           O
ATOM    646  HA  TRP X  61      77.288  63.209  37.419  1.00  0.00           H
ATOM    647  CB  TRP X  61      76.316  61.940  38.866  1.00  0.00           C
ATOM    648  1HB TRP X  61      76.804  61.031  38.454  1.00  0.00           H
ATOM    649  2HB TRP X  61      76.307  61.834  39.972  1.00  0.00           H
ATOM    650  CG  TRP X  61      74.864  61.908  38.385  1.00  0.00           C
ATOM    651  HD1 TRP X  61      74.648  63.509  36.914  1.00  0.00           H
ATOM    652  CD1 TRP X  61      74.203  62.723  37.503  1.00  0.00           C
ATOM    653  CD2 TRP X  61      73.901  60.934  38.829  1.00  0.00           C
ATOM    654  NE1 TRP X  61      72.883  62.357  37.425  1.00  0.00           N
ATOM    655  HE1 TRP X  61      72.197  62.740  36.816  1.00  0.00           H
ATOM    656  CE2 TRP X  61      72.675  61.248  38.194  1.00  0.00           C
ATOM    657  HE3 TRP X  61      74.908  59.585  40.199  1.00  0.00           H
ATOM    658  CE3 TRP X  61      73.991  59.847  39.695  1.00  0.00           C
ATOM    659  CZ2 TRP X  61      71.540  60.493  38.413  1.00  0.00           C
ATOM    660  HZ2 TRP X  61      70.599  60.754  37.953  1.00  0.00           H
ATOM    661  CZ3 TRP X  61      72.845  59.062  39.891  1.00  0.00           C
ATOM    662  HZ3 TRP X  61      72.887  58.201  40.543  1.00  0.00           H
ATOM    663  HH2 TRP X  61      70.766  58.760  39.408  1.00  0.00           H
ATOM    664  CH2 TRP X  61      71.637  59.379  39.250  1.00  0.00           C
ATOM    665  HN  TRP X  61      78.613  62.501  39.926  1.00  0.00           H
ATOM    666  N   LYS X  62      76.170  65.337  38.025  1.00  0.00           N
ATOM    667  CA  LYS X  62      75.505  66.578  38.357  1.00  0.00           C
ATOM    668  C   LYS X  62      74.389  66.869  37.368  1.00  0.00           C
ATOM    669  O   LYS X  62      74.563  66.760  36.157  1.00  0.00           O
ATOM    670  HA  LYS X  62      75.051  66.496  39.332  1.00  0.00           H
ATOM    671  CB  LYS X  62      76.546  67.723  38.389  1.00  0.00           C
ATOM    672  1HB LYS X  62      77.412  67.324  38.973  1.00  0.00           H
ATOM    673  2HB LYS X  62      76.928  67.941  37.369  1.00  0.00           H
ATOM    674  CG  LYS X  62      76.091  69.005  39.107  1.00  0.00           C
ATOM    675  1HG LYS X  62      75.366  68.719  39.906  1.00  0.00           H
ATOM    676  2HG LYS X  62      76.969  69.450  39.625  1.00  0.00           H
ATOM    677  CD  LYS X  62      75.478  70.059  38.178  1.00  0.00           C
ATOM    678  1HD LYS X  62      76.239  70.409  37.443  1.00  0.00           H
ATOM    679  2HD LYS X  62      74.673  69.563  37.599  1.00  0.00           H
ATOM    680  CE  LYS X  62      74.912  71.243  38.962  1.00  0.00           C
ATOM    681  1HE LYS X  62      74.450  70.877  39.908  1.00  0.00           H
ATOM    682  2HE LYS X  62      75.710  71.974  39.207  1.00  0.00           H
ATOM    683  NZ  LYS X  62      73.859  71.914  38.198  1.00  0.00           N
ATOM    684  1HZ LYS X  62      73.270  72.524  38.826  1.00  0.00           H
ATOM    685  2HZ LYS X  62      74.177  72.494  37.394  1.00  0.00           H
ATOM    686  3HZ LYS X  62      73.201  71.192  37.812  1.00  0.00           H
ATOM    687  HN  LYS X  62      76.348  65.178  37.059  1.00  0.00           H
ATOM    688  N   VAL X  63      73.190  67.254  37.858  1.00  0.00           N
ATOM    689  CA  VAL X  63      72.071  67.631  36.999  1.00  0.00           C
ATOM    690  C   VAL X  63      72.260  69.030  36.432  1.00  0.00           C
ATOM    691  O   VAL X  63      72.201  70.029  37.153  1.00  0.00           O
ATOM    692  HA  VAL X  63      72.024  66.933  36.175  1.00  0.00           H
ATOM    693  HB  VAL X  63      70.709  68.383  38.526  1.00  0.00           H
ATOM    694  CB  VAL X  63      70.729  67.603  37.727  1.00  0.00           C
ATOM    695  CG1 VAL X  63      69.567  67.865  36.744  1.00  0.00           C
ATOM    696 1HG1 VAL X  63      68.598  67.801  37.285  1.00  0.00           H
ATOM    697 2HG1 VAL X  63      69.626  68.874  36.285  1.00  0.00           H
ATOM    698 3HG1 VAL X  63      69.557  67.106  35.934  1.00  0.00           H
ATOM    699  CG2 VAL X  63      70.535  66.234  38.401  1.00  0.00           C
ATOM    700 1HG2 VAL X  63      69.526  66.185  38.864  1.00  0.00           H
ATOM    701 2HG2 VAL X  63      70.619  65.414  37.658  1.00  0.00           H
ATOM    702 3HG2 VAL X  63      71.284  66.068  39.202  1.00  0.00           H
ATOM    703  HN  VAL X  63      73.020  67.265  38.842  1.00  0.00           H
ATOM    704  N   LEU X  64      72.497  69.160  35.117  1.00  0.00           N
ATOM    705  CA  LEU X  64      72.549  70.446  34.439  1.00  0.00           C
ATOM    706  C   LEU X  64      71.142  70.976  34.166  1.00  0.00           C
ATOM    707  O   LEU X  64      70.167  70.234  34.145  1.00  0.00           O
ATOM    708  HA  LEU X  64      73.017  71.165  35.094  1.00  0.00           H
ATOM    709  CB  LEU X  64      73.375  70.389  33.124  1.00  0.00           C
ATOM    710  1HB LEU X  64      73.097  69.468  32.571  1.00  0.00           H
ATOM    711  2HB LEU X  64      73.107  71.256  32.476  1.00  0.00           H
ATOM    712  HG  LEU X  64      75.335  70.358  32.237  1.00  0.00           H
ATOM    713  CG  LEU X  64      74.919  70.430  33.276  1.00  0.00           C
ATOM    714  CD1 LEU X  64      75.412  71.770  33.850  1.00  0.00           C
ATOM    715 1HD1 LEU X  64      76.522  71.806  33.845  1.00  0.00           H
ATOM    716 2HD1 LEU X  64      75.040  72.617  33.235  1.00  0.00           H
ATOM    717 3HD1 LEU X  64      75.067  71.913  34.893  1.00  0.00           H
ATOM    718  CD2 LEU X  64      75.506  69.248  34.062  1.00  0.00           C
ATOM    719 1HD2 LEU X  64      76.615  69.266  34.017  1.00  0.00           H
ATOM    720 2HD2 LEU X  64      75.205  69.285  35.127  1.00  0.00           H
ATOM    721 3HD2 LEU X  64      75.165  68.283  33.631  1.00  0.00           H
ATOM    722  HN  LEU X  64      72.635  68.359  34.546  1.00  0.00           H
ATOM    723  N   SER X  65      71.015  72.300  33.978  1.00  0.00           N
ATOM    724  CA  SER X  65      69.772  72.971  33.625  1.00  0.00           C
ATOM    725  C   SER X  65      70.212  74.138  32.771  1.00  0.00           C
ATOM    726  O   SER X  65      71.341  74.590  32.979  1.00  0.00           O
ATOM    727  HA  SER X  65      69.153  72.302  33.045  1.00  0.00           H
ATOM    728  CB  SER X  65      68.989  73.583  34.831  1.00  0.00           C
ATOM    729  1HB SER X  65      69.670  74.247  35.409  1.00  0.00           H
ATOM    730  2HB SER X  65      68.139  74.208  34.474  1.00  0.00           H
ATOM    731  OG  SER X  65      68.480  72.578  35.713  1.00  0.00           O
ATOM    732  1HG SER X  65      67.612  72.316  35.366  1.00  0.00           H
ATOM    733  HN  SER X  65      71.816  72.896  34.021  1.00  0.00           H
ATOM    734  N   PRO X  66      69.449  74.681  31.821  1.00  0.00           N
ATOM    735  CA  PRO X  66      69.892  75.807  30.994  1.00  0.00           C
ATOM    736  C   PRO X  66      70.092  77.081  31.798  1.00  0.00           C
ATOM    737  O   PRO X  66      70.895  77.917  31.395  1.00  0.00           O
ATOM    738  HA  PRO X  66      70.857  75.565  30.570  1.00  0.00           H
ATOM    739  CB  PRO X  66      68.805  75.939  29.912  1.00  0.00           C
ATOM    740  1HB PRO X  66      68.616  76.988  29.606  1.00  0.00           H
ATOM    741  2HB PRO X  66      69.121  75.359  29.016  1.00  0.00           H
ATOM    742  CG  PRO X  66      67.567  75.276  30.522  1.00  0.00           C
ATOM    743  1HG PRO X  66      67.034  76.006  31.172  1.00  0.00           H
ATOM    744  2HG PRO X  66      66.865  74.898  29.749  1.00  0.00           H
ATOM    745  CD  PRO X  66      68.153  74.156  31.382  1.00  0.00           C
ATOM    746  1HD PRO X  66      67.480  73.925  32.238  1.00  0.00           H
ATOM    747  2HD PRO X  66      68.321  73.247  30.763  1.00  0.00           H
ATOM    748  N   GLN X  67      69.399  77.248  32.934  1.00  0.00           N
ATOM    749  CA  GLN X  67      69.646  78.321  33.874  1.00  0.00           C
ATOM    750  C   GLN X  67      70.003  77.690  35.212  1.00  0.00           C
ATOM    751  O   GLN X  67      69.321  76.773  35.665  1.00  0.00           O
ATOM    752  HA  GLN X  67      70.484  78.926  33.552  1.00  0.00           H
ATOM    753  CB  GLN X  67      68.382  79.211  34.004  1.00  0.00           C
ATOM    754  1HB GLN X  67      68.089  79.519  32.973  1.00  0.00           H
ATOM    755  2HB GLN X  67      67.549  78.601  34.417  1.00  0.00           H
ATOM    756  CG  GLN X  67      68.585  80.486  34.860  1.00  0.00           C
ATOM    757  1HG GLN X  67      68.858  80.212  35.901  1.00  0.00           H
ATOM    758  2HG GLN X  67      69.414  81.090  34.433  1.00  0.00           H
ATOM    759  CD  GLN X  67      67.365  81.415  34.948  1.00  0.00           C
ATOM    760  OE1 GLN X  67      67.469  82.492  35.539  1.00  0.00           O
ATOM    761  NE2 GLN X  67      66.206  81.024  34.374  1.00  0.00           N
ATOM    762 1HE2 GLN X  67      66.146  80.156  33.877  1.00  0.00           H
ATOM    763 2HE2 GLN X  67      65.422  81.632  34.468  1.00  0.00           H
ATOM    764  HN  GLN X  67      68.717  76.576  33.205  1.00  0.00           H
ATOM    765  N   GLY X  68      71.096  78.137  35.873  1.00  0.00           N
ATOM    766  CA  GLY X  68      71.518  77.600  37.169  1.00  0.00           C
ATOM    767  C   GLY X  68      72.833  76.857  37.121  1.00  0.00           C
ATOM    768  O   GLY X  68      73.181  76.222  36.124  1.00  0.00           O
ATOM    769  1HA GLY X  68      71.639  78.441  37.833  1.00  0.00           H
ATOM    770  2HA GLY X  68      70.782  76.899  37.541  1.00  0.00           H
ATOM    771  HN  GLY X  68      71.673  78.857  35.472  1.00  0.00           H
ATOM    772  N   GLY X  69      73.600  76.912  38.231  1.00  0.00           N
ATOM    773  CA  GLY X  69      74.900  76.259  38.388  1.00  0.00           C
ATOM    774  C   GLY X  69      75.050  75.638  39.759  1.00  0.00           C
ATOM    775  O   GLY X  69      74.301  75.942  40.682  1.00  0.00           O
ATOM    776  1HA GLY X  69      75.002  75.470  37.658  1.00  0.00           H
ATOM    777  2HA GLY X  69      75.658  77.022  38.291  1.00  0.00           H
ATOM    778  HN  GLY X  69      73.272  77.413  39.031  1.00  0.00           H
ATOM    779  N   GLY X  70      76.044  74.744  39.945  1.00  0.00           N
ATOM    780  CA  GLY X  70      76.220  73.990  41.190  1.00  0.00           C
ATOM    781  C   GLY X  70      77.621  73.432  41.280  1.00  0.00           C
ATOM    782  O   GLY X  70      78.480  73.930  40.560  1.00  0.00           O
ATOM    783  1HA GLY X  70      76.103  74.658  42.030  1.00  0.00           H
ATOM    784  2HA GLY X  70      75.507  73.183  41.191  1.00  0.00           H
ATOM    785  HN  GLY X  70      76.769  74.658  39.263  1.00  0.00           H
ATOM    786  N   PRO X  71      77.949  72.423  42.083  1.00  0.00           N
ATOM    787  CA  PRO X  71      79.335  72.101  42.453  1.00  0.00           C
ATOM    788  C   PRO X  71      80.221  71.679  41.289  1.00  0.00           C
ATOM    789  O   PRO X  71      81.386  72.072  41.222  1.00  0.00           O
ATOM    790  HA  PRO X  71      79.798  72.989  42.862  1.00  0.00           H
ATOM    791  CB  PRO X  71      79.184  70.994  43.511  1.00  0.00           C
ATOM    792  1HB PRO X  71      79.975  70.217  43.458  1.00  0.00           H
ATOM    793  2HB PRO X  71      79.217  71.468  44.517  1.00  0.00           H
ATOM    794  CG  PRO X  71      77.781  70.415  43.293  1.00  0.00           C
ATOM    795  1HG PRO X  71      77.807  69.656  42.480  1.00  0.00           H
ATOM    796  2HG PRO X  71      77.369  69.944  44.209  1.00  0.00           H
ATOM    797  CD  PRO X  71      76.982  71.637  42.849  1.00  0.00           C
ATOM    798  1HD PRO X  71      76.102  71.334  42.238  1.00  0.00           H
ATOM    799  2HD PRO X  71      76.650  72.226  43.735  1.00  0.00           H
ATOM    800  N   TRP X  72      79.678  70.919  40.321  1.00  0.00           N
ATOM    801  CA  TRP X  72      80.399  70.478  39.138  1.00  0.00           C
ATOM    802  C   TRP X  72      80.667  71.613  38.155  1.00  0.00           C
ATOM    803  O   TRP X  72      81.527  71.501  37.292  1.00  0.00           O
ATOM    804  HA  TRP X  72      81.361  70.093  39.452  1.00  0.00           H
ATOM    805  CB  TRP X  72      79.612  69.338  38.447  1.00  0.00           C
ATOM    806  1HB TRP X  72      79.417  68.550  39.210  1.00  0.00           H
ATOM    807  2HB TRP X  72      78.635  69.740  38.107  1.00  0.00           H
ATOM    808  CG  TRP X  72      80.256  68.645  37.255  1.00  0.00           C
ATOM    809  HD1 TRP X  72      81.460  67.046  38.101  1.00  0.00           H
ATOM    810  CD1 TRP X  72      81.088  67.560  37.224  1.00  0.00           C
ATOM    811  CD2 TRP X  72      80.011  69.007  35.882  1.00  0.00           C
ATOM    812  NE1 TRP X  72      81.372  67.212  35.920  1.00  0.00           N
ATOM    813  HE1 TRP X  72      81.962  66.485  35.642  1.00  0.00           H
ATOM    814  CE2 TRP X  72      80.709  68.080  35.081  1.00  0.00           C
ATOM    815  HE3 TRP X  72      78.742  70.767  35.904  1.00  0.00           H
ATOM    816  CE3 TRP X  72      79.259  70.033  35.308  1.00  0.00           C
ATOM    817  CZ2 TRP X  72      80.651  68.151  33.694  1.00  0.00           C
ATOM    818  HZ2 TRP X  72      81.181  67.446  33.074  1.00  0.00           H
ATOM    819  CZ3 TRP X  72      79.224  70.119  33.909  1.00  0.00           C
ATOM    820  HZ3 TRP X  72      78.669  70.917  33.438  1.00  0.00           H
ATOM    821  HH2 TRP X  72      79.847  69.272  32.037  1.00  0.00           H
ATOM    822  CH2 TRP X  72      79.898  69.184  33.113  1.00  0.00           C
ATOM    823  HN  TRP X  72      78.758  70.571  40.450  1.00  0.00           H
ATOM    824  N   ASP X  73      79.998  72.775  38.302  1.00  0.00           N
ATOM    825  CA  ASP X  73      80.200  73.948  37.466  1.00  0.00           C
ATOM    826  C   ASP X  73      81.554  74.615  37.785  1.00  0.00           C
ATOM    827  O   ASP X  73      82.121  75.371  36.998  1.00  0.00           O
ATOM    828  HA  ASP X  73      80.216  73.630  36.431  1.00  0.00           H
ATOM    829  CB  ASP X  73      78.985  74.885  37.707  1.00  0.00           C
ATOM    830  1HB ASP X  73      78.065  74.268  37.755  1.00  0.00           H
ATOM    831  2HB ASP X  73      79.103  75.420  38.672  1.00  0.00           H
ATOM    832  CG  ASP X  73      78.759  75.900  36.608  1.00  0.00           C
ATOM    833  OD1 ASP X  73      78.257  75.518  35.520  1.00  0.00           O
ATOM    834  OD2 ASP X  73      79.028  77.102  36.877  1.00  0.00           O
ATOM    835  HN  ASP X  73      79.367  72.908  39.065  1.00  0.00           H
ATOM    836  N   SER X  74      82.143  74.273  38.957  1.00  0.00           N
ATOM    837  CA  SER X  74      83.504  74.646  39.331  1.00  0.00           C
ATOM    838  C   SER X  74      84.485  73.508  39.040  1.00  0.00           C
ATOM    839  O   SER X  74      85.683  73.603  39.304  1.00  0.00           O
ATOM    840  HA  SER X  74      83.815  75.503  38.750  1.00  0.00           H
ATOM    841  CB  SER X  74      83.586  75.016  40.841  1.00  0.00           C
ATOM    842  1HB SER X  74      82.755  75.721  41.067  1.00  0.00           H
ATOM    843  2HB SER X  74      83.428  74.107  41.464  1.00  0.00           H
ATOM    844  OG  SER X  74      84.820  75.654  41.194  1.00  0.00           O
ATOM    845  1HG SER X  74      84.895  75.597  42.165  1.00  0.00           H
ATOM    846  HN  SER X  74      81.645  73.688  39.595  1.00  0.00           H
ATOM    847  N   VAL X  75      84.015  72.388  38.455  1.00  0.00           N
ATOM    848  CA  VAL X  75      84.870  71.337  37.917  1.00  0.00           C
ATOM    849  C   VAL X  75      84.991  71.553  36.422  1.00  0.00           C
ATOM    850  O   VAL X  75      86.083  71.753  35.896  1.00  0.00           O
ATOM    851  HA  VAL X  75      85.867  71.409  38.331  1.00  0.00           H
ATOM    852  HB  VAL X  75      83.307  69.819  37.783  1.00  0.00           H
ATOM    853  CB  VAL X  75      84.335  69.932  38.198  1.00  0.00           C
ATOM    854  CG1 VAL X  75      85.239  68.861  37.551  1.00  0.00           C
ATOM    855 1HG1 VAL X  75      84.899  67.844  37.849  1.00  0.00           H
ATOM    856 2HG1 VAL X  75      85.215  68.908  36.442  1.00  0.00           H
ATOM    857 3HG1 VAL X  75      86.290  68.975  37.890  1.00  0.00           H
ATOM    858  CG2 VAL X  75      84.274  69.715  39.722  1.00  0.00           C
ATOM    859 1HG2 VAL X  75      83.922  68.682  39.940  1.00  0.00           H
ATOM    860 2HG2 VAL X  75      85.286  69.827  40.167  1.00  0.00           H
ATOM    861 3HG2 VAL X  75      83.578  70.428  40.207  1.00  0.00           H
ATOM    862  HN  VAL X  75      83.042  72.303  38.239  1.00  0.00           H
ATOM    863  N   ALA X  76      83.852  71.585  35.710  1.00  0.00           N
ATOM    864  CA  ALA X  76      83.776  71.714  34.278  1.00  0.00           C
ATOM    865  C   ALA X  76      82.672  72.694  33.938  1.00  0.00           C
ATOM    866  O   ALA X  76      81.875  73.075  34.786  1.00  0.00           O
ATOM    867  HA  ALA X  76      84.704  72.112  33.889  1.00  0.00           H
ATOM    868  CB  ALA X  76      83.450  70.354  33.640  1.00  0.00           C
ATOM    869  1HB ALA X  76      83.442  70.408  32.532  1.00  0.00           H
ATOM    870  2HB ALA X  76      84.194  69.598  33.955  1.00  0.00           H
ATOM    871  3HB ALA X  76      82.458  70.004  33.996  1.00  0.00           H
ATOM    872  HN  ALA X  76      82.962  71.502  36.172  1.00  0.00           H
ATOM    873  N   ARG X  77      82.601  73.154  32.682  1.00  0.00           N
ATOM    874  CA  ARG X  77      81.597  74.117  32.279  1.00  0.00           C
ATOM    875  C   ARG X  77      81.219  73.819  30.848  1.00  0.00           C
ATOM    876  O   ARG X  77      82.064  73.449  30.025  1.00  0.00           O
ATOM    877  HA  ARG X  77      80.698  74.005  32.873  1.00  0.00           H
ATOM    878  CB  ARG X  77      82.133  75.574  32.363  1.00  0.00           C
ATOM    879  1HB ARG X  77      83.231  75.535  32.201  1.00  0.00           H
ATOM    880  2HB ARG X  77      81.708  76.202  31.550  1.00  0.00           H
ATOM    881  CG  ARG X  77      81.888  76.294  33.704  1.00  0.00           C
ATOM    882  1HG ARG X  77      82.004  75.562  34.533  1.00  0.00           H
ATOM    883  2HG ARG X  77      82.672  77.069  33.842  1.00  0.00           H
ATOM    884  CD  ARG X  77      80.512  76.960  33.848  1.00  0.00           C
ATOM    885  1HD ARG X  77      79.711  76.200  33.727  1.00  0.00           H
ATOM    886  2HD ARG X  77      80.389  77.430  34.850  1.00  0.00           H
ATOM    887  NE  ARG X  77      80.363  77.995  32.768  1.00  0.00           N
ATOM    888  HE  ARG X  77      79.817  77.793  31.956  1.00  0.00           H
ATOM    889  CZ  ARG X  77      80.994  79.176  32.744  1.00  0.00           C
ATOM    890  NH1 ARG X  77      81.674  79.647  33.780  1.00  0.00           N
ATOM    891 1HH1 ARG X  77      81.628  79.140  34.630  1.00  0.00           H
ATOM    892 2HH1 ARG X  77      81.923  80.625  33.760  1.00  0.00           H
ATOM    893  NH2 ARG X  77      80.910  79.902  31.634  1.00  0.00           N
ATOM    894 1HH2 ARG X  77      80.343  79.526  30.888  1.00  0.00           H
ATOM    895 2HH2 ARG X  77      81.432  80.746  31.515  1.00  0.00           H
ATOM    896  HN  ARG X  77      83.228  72.825  31.980  1.00  0.00           H
ATOM    897  N   VAL X  78      79.926  73.989  30.523  1.00  0.00           N
ATOM    898  CA  VAL X  78      79.394  73.782  29.191  1.00  0.00           C
ATOM    899  C   VAL X  78      79.488  75.085  28.404  1.00  0.00           C
ATOM    900  O   VAL X  78      79.290  76.186  28.923  1.00  0.00           O
ATOM    901  HA  VAL X  78      80.002  73.045  28.684  1.00  0.00           H
ATOM    902  HB  VAL X  78      77.280  74.039  29.631  1.00  0.00           H
ATOM    903  CB  VAL X  78      77.959  73.254  29.225  1.00  0.00           C
ATOM    904  CG1 VAL X  78      77.486  72.852  27.814  1.00  0.00           C
ATOM    905 1HG1 VAL X  78      76.461  72.428  27.872  1.00  0.00           H
ATOM    906 2HG1 VAL X  78      77.452  73.721  27.131  1.00  0.00           H
ATOM    907 3HG1 VAL X  78      78.157  72.080  27.381  1.00  0.00           H
ATOM    908  CG2 VAL X  78      77.883  72.022  30.152  1.00  0.00           C
ATOM    909 1HG2 VAL X  78      76.863  71.583  30.112  1.00  0.00           H
ATOM    910 2HG2 VAL X  78      78.606  71.244  29.828  1.00  0.00           H
ATOM    911 3HG2 VAL X  78      78.093  72.294  31.207  1.00  0.00           H
ATOM    912  HN  VAL X  78      79.254  74.283  31.215  1.00  0.00           H
ATOM    913  N   LEU X  79      79.854  75.000  27.117  1.00  0.00           N
ATOM    914  CA  LEU X  79      79.953  76.120  26.208  1.00  0.00           C
ATOM    915  C   LEU X  79      78.593  76.383  25.550  1.00  0.00           C
ATOM    916  O   LEU X  79      77.736  75.496  25.507  1.00  0.00           O
ATOM    917  HA  LEU X  79      80.249  76.986  26.779  1.00  0.00           H
ATOM    918  CB  LEU X  79      80.984  75.853  25.073  1.00  0.00           C
ATOM    919  1HB LEU X  79      80.771  74.846  24.663  1.00  0.00           H
ATOM    920  2HB LEU X  79      80.825  76.581  24.245  1.00  0.00           H
ATOM    921  HG  LEU X  79      83.042  75.747  24.480  1.00  0.00           H
ATOM    922  CG  LEU X  79      82.489  75.947  25.432  1.00  0.00           C
ATOM    923  CD1 LEU X  79      82.888  77.362  25.878  1.00  0.00           C
ATOM    924 1HD1 LEU X  79      83.984  77.415  26.050  1.00  0.00           H
ATOM    925 2HD1 LEU X  79      82.616  78.110  25.103  1.00  0.00           H
ATOM    926 3HD1 LEU X  79      82.376  77.631  26.823  1.00  0.00           H
ATOM    927  CD2 LEU X  79      82.980  74.896  26.440  1.00  0.00           C
ATOM    928 1HD2 LEU X  79      84.079  74.982  26.579  1.00  0.00           H
ATOM    929 2HD2 LEU X  79      82.499  75.039  27.429  1.00  0.00           H
ATOM    930 3HD2 LEU X  79      82.754  73.871  26.082  1.00  0.00           H
ATOM    931  HN  LEU X  79      80.058  74.094  26.730  1.00  0.00           H
ATOM    932  N   PRO X  80      78.362  77.566  24.984  1.00  0.00           N
ATOM    933  CA  PRO X  80      77.145  77.895  24.243  1.00  0.00           C
ATOM    934  C   PRO X  80      76.724  76.979  23.102  1.00  0.00           C
ATOM    935  O   PRO X  80      75.558  77.035  22.720  1.00  0.00           O
ATOM    936  HA  PRO X  80      76.333  77.870  24.956  1.00  0.00           H
ATOM    937  CB  PRO X  80      77.447  79.302  23.724  1.00  0.00           C
ATOM    938  1HB PRO X  80      78.107  79.253  22.831  1.00  0.00           H
ATOM    939  2HB PRO X  80      76.531  79.866  23.467  1.00  0.00           H
ATOM    940  CG  PRO X  80      78.220  79.932  24.875  1.00  0.00           C
ATOM    941  1HG PRO X  80      78.805  80.821  24.564  1.00  0.00           H
ATOM    942  2HG PRO X  80      77.519  80.214  25.693  1.00  0.00           H
ATOM    943  CD  PRO X  80      79.110  78.782  25.334  1.00  0.00           C
ATOM    944  1HD PRO X  80      80.075  78.797  24.780  1.00  0.00           H
ATOM    945  2HD PRO X  80      79.290  78.859  26.431  1.00  0.00           H
ATOM    946  N   ASN X  81      77.642  76.184  22.516  1.00  0.00           N
ATOM    947  CA  ASN X  81      77.380  75.319  21.378  1.00  0.00           C
ATOM    948  C   ASN X  81      77.390  73.835  21.747  1.00  0.00           C
ATOM    949  O   ASN X  81      77.802  72.985  20.959  1.00  0.00           O
ATOM    950  HA  ASN X  81      76.384  75.521  21.004  1.00  0.00           H
ATOM    951  CB  ASN X  81      78.374  75.621  20.222  1.00  0.00           C
ATOM    952  1HB ASN X  81      78.034  75.093  19.305  1.00  0.00           H
ATOM    953  2HB ASN X  81      78.349  76.711  20.008  1.00  0.00           H
ATOM    954  CG  ASN X  81      79.821  75.243  20.539  1.00  0.00           C
ATOM    955  OD1 ASN X  81      80.429  75.651  21.534  1.00  0.00           O
ATOM    956  ND2 ASN X  81      80.415  74.409  19.655  1.00  0.00           N
ATOM    957 1HD2 ASN X  81      79.855  73.963  18.956  1.00  0.00           H
ATOM    958 2HD2 ASN X  81      81.408  74.313  19.693  1.00  0.00           H
ATOM    959  HN  ASN X  81      78.592  76.236  22.810  1.00  0.00           H
ATOM    960  N   GLY X  82      77.013  73.487  22.996  1.00  0.00           N
ATOM    961  CA  GLY X  82      76.915  72.091  23.430  1.00  0.00           C
ATOM    962  C   GLY X  82      78.237  71.442  23.749  1.00  0.00           C
ATOM    963  O   GLY X  82      78.327  70.246  24.006  1.00  0.00           O
ATOM    964  1HA GLY X  82      76.333  72.077  24.340  1.00  0.00           H
ATOM    965  2HA GLY X  82      76.450  71.513  22.642  1.00  0.00           H
ATOM    966  HN  GLY X  82      76.666  74.187  23.623  1.00  0.00           H
ATOM    967  N   SER X  83      79.329  72.219  23.720  1.00  0.00           N
ATOM    968  CA  SER X  83      80.671  71.713  23.956  1.00  0.00           C
ATOM    969  C   SER X  83      80.998  71.691  25.431  1.00  0.00           C
ATOM    970  O   SER X  83      80.520  72.523  26.195  1.00  0.00           O
ATOM    971  HA  SER X  83      80.711  70.693  23.623  1.00  0.00           H
ATOM    972  CB  SER X  83      81.734  72.517  23.169  1.00  0.00           C
ATOM    973  1HB SER X  83      81.341  72.700  22.144  1.00  0.00           H
ATOM    974  2HB SER X  83      81.905  73.504  23.646  1.00  0.00           H
ATOM    975  OG  SER X  83      82.977  71.825  23.054  1.00  0.00           O
ATOM    976  1HG SER X  83      83.642  72.496  22.857  1.00  0.00           H
ATOM    977  HN  SER X  83      79.208  73.185  23.523  1.00  0.00           H
ATOM    978  N   LEU X  84      81.802  70.722  25.884  1.00  0.00           N
ATOM    979  CA  LEU X  84      82.106  70.511  27.281  1.00  0.00           C
ATOM    980  C   LEU X  84      83.613  70.567  27.445  1.00  0.00           C
ATOM    981  O   LEU X  84      84.357  69.940  26.692  1.00  0.00           O
ATOM    982  HA  LEU X  84      81.672  71.298  27.883  1.00  0.00           H
ATOM    983  CB  LEU X  84      81.522  69.145  27.721  1.00  0.00           C
ATOM    984  1HB LEU X  84      80.557  69.029  27.172  1.00  0.00           H
ATOM    985  2HB LEU X  84      82.177  68.313  27.386  1.00  0.00           H
ATOM    986  HG  LEU X  84      80.652  69.899  29.562  1.00  0.00           H
ATOM    987  CG  LEU X  84      81.191  68.983  29.220  1.00  0.00           C
ATOM    988  CD1 LEU X  84      80.236  67.791  29.397  1.00  0.00           C
ATOM    989 1HD1 LEU X  84      79.960  67.660  30.462  1.00  0.00           H
ATOM    990 2HD1 LEU X  84      79.306  67.943  28.809  1.00  0.00           H
ATOM    991 3HD1 LEU X  84      80.725  66.857  29.045  1.00  0.00           H
ATOM    992  CD2 LEU X  84      82.428  68.784  30.106  1.00  0.00           C
ATOM    993 1HD2 LEU X  84      82.122  68.571  31.152  1.00  0.00           H
ATOM    994 2HD2 LEU X  84      83.030  67.923  29.740  1.00  0.00           H
ATOM    995 3HD2 LEU X  84      83.070  69.685  30.119  1.00  0.00           H
ATOM    996  HN  LEU X  84      82.199  70.052  25.246  1.00  0.00           H
ATOM    997  N   PHE X  85      84.104  71.365  28.415  1.00  0.00           N
ATOM    998  CA  PHE X  85      85.523  71.530  28.659  1.00  0.00           C
ATOM    999  C   PHE X  85      85.830  71.299  30.133  1.00  0.00           C
ATOM   1000  O   PHE X  85      85.252  71.935  31.021  1.00  0.00           O
ATOM   1001  HA  PHE X  85      86.072  70.783  28.102  1.00  0.00           H
ATOM   1002  CB  PHE X  85      85.965  72.951  28.200  1.00  0.00           C
ATOM   1003  1HB PHE X  85      85.711  73.067  27.125  1.00  0.00           H
ATOM   1004  2HB PHE X  85      85.393  73.709  28.771  1.00  0.00           H
ATOM   1005  CG  PHE X  85      87.436  73.270  28.331  1.00  0.00           C
ATOM   1006  HD1 PHE X  85      88.183  71.276  27.953  1.00  0.00           H
ATOM   1007  CD1 PHE X  85      88.439  72.300  28.166  1.00  0.00           C
ATOM   1008  HD2 PHE X  85      87.071  75.363  28.693  1.00  0.00           H
ATOM   1009  CD2 PHE X  85      87.825  74.600  28.564  1.00  0.00           C
ATOM   1010  CE1 PHE X  85      89.792  72.648  28.211  1.00  0.00           C
ATOM   1011  HE1 PHE X  85      90.534  71.882  28.050  1.00  0.00           H
ATOM   1012  CE2 PHE X  85      89.179  74.953  28.617  1.00  0.00           C
ATOM   1013  HE2 PHE X  85      89.459  75.981  28.800  1.00  0.00           H
ATOM   1014  CZ  PHE X  85      90.167  73.977  28.437  1.00  0.00           C
ATOM   1015  HZ  PHE X  85      91.212  74.253  28.456  1.00  0.00           H
ATOM   1016  HN  PHE X  85      83.485  71.888  29.000  1.00  0.00           H
ATOM   1017  N   LEU X  86      86.767  70.369  30.415  1.00  0.00           N
ATOM   1018  CA  LEU X  86      87.192  70.013  31.754  1.00  0.00           C
ATOM   1019  C   LEU X  86      88.679  70.377  31.893  1.00  0.00           C
ATOM   1020  O   LEU X  86      89.468  69.901  31.074  1.00  0.00           O
ATOM   1021  HA  LEU X  86      86.588  70.538  32.474  1.00  0.00           H
ATOM   1022  CB  LEU X  86      86.948  68.501  31.995  1.00  0.00           C
ATOM   1023  1HB LEU X  86      86.004  68.245  31.460  1.00  0.00           H
ATOM   1024  2HB LEU X  86      87.750  67.891  31.530  1.00  0.00           H
ATOM   1025  HG  LEU X  86      86.041  68.807  33.943  1.00  0.00           H
ATOM   1026  CG  LEU X  86      86.742  68.083  33.470  1.00  0.00           C
ATOM   1027  CD1 LEU X  86      86.081  66.698  33.545  1.00  0.00           C
ATOM   1028 1HD1 LEU X  86      85.897  66.416  34.606  1.00  0.00           H
ATOM   1029 2HD1 LEU X  86      85.110  66.696  33.007  1.00  0.00           H
ATOM   1030 3HD1 LEU X  86      86.737  65.924  33.096  1.00  0.00           H
ATOM   1031  CD2 LEU X  86      88.025  68.087  34.309  1.00  0.00           C
ATOM   1032 1HD2 LEU X  86      87.821  67.648  35.312  1.00  0.00           H
ATOM   1033 2HD2 LEU X  86      88.800  67.469  33.815  1.00  0.00           H
ATOM   1034 3HD2 LEU X  86      88.408  69.114  34.461  1.00  0.00           H
ATOM   1035  HN  LEU X  86      87.211  69.861  29.674  1.00  0.00           H
ATOM   1036  N   PRO X  87      89.142  71.206  32.844  1.00  0.00           N
ATOM   1037  CA  PRO X  87      90.512  71.735  32.834  1.00  0.00           C
ATOM   1038  C   PRO X  87      91.598  70.775  33.266  1.00  0.00           C
ATOM   1039  O   PRO X  87      92.770  71.132  33.161  1.00  0.00           O
ATOM   1040  HA  PRO X  87      90.744  72.072  31.834  1.00  0.00           H
ATOM   1041  CB  PRO X  87      90.474  72.871  33.872  1.00  0.00           C
ATOM   1042  1HB PRO X  87      90.711  72.492  34.895  1.00  0.00           H
ATOM   1043  2HB PRO X  87      91.180  73.688  33.625  1.00  0.00           H
ATOM   1044  CG  PRO X  87      89.026  73.332  33.870  1.00  0.00           C
ATOM   1045  1HG PRO X  87      88.755  73.880  34.793  1.00  0.00           H
ATOM   1046  2HG PRO X  87      88.840  73.978  32.989  1.00  0.00           H
ATOM   1047  CD  PRO X  87      88.276  72.019  33.704  1.00  0.00           C
ATOM   1048  1HD PRO X  87      88.180  71.500  34.684  1.00  0.00           H
ATOM   1049  2HD PRO X  87      87.270  72.219  33.277  1.00  0.00           H
ATOM   1050  N   ALA X  88      91.242  69.613  33.829  1.00  0.00           N
ATOM   1051  CA  ALA X  88      92.190  68.759  34.501  1.00  0.00           C
ATOM   1052  C   ALA X  88      91.543  67.413  34.765  1.00  0.00           C
ATOM   1053  O   ALA X  88      91.163  67.083  35.890  1.00  0.00           O
ATOM   1054  HA  ALA X  88      93.031  68.593  33.840  1.00  0.00           H
ATOM   1055  CB  ALA X  88      92.670  69.381  35.834  1.00  0.00           C
ATOM   1056  1HB ALA X  88      93.372  68.701  36.363  1.00  0.00           H
ATOM   1057  2HB ALA X  88      93.197  70.339  35.642  1.00  0.00           H
ATOM   1058  3HB ALA X  88      91.807  69.586  36.503  1.00  0.00           H
ATOM   1059  HN  ALA X  88      90.281  69.364  33.874  1.00  0.00           H
ATOM   1060  N   VAL X  89      91.368  66.602  33.701  1.00  0.00           N
ATOM   1061  CA  VAL X  89      90.734  65.288  33.774  1.00  0.00           C
ATOM   1062  C   VAL X  89      91.481  64.339  34.692  1.00  0.00           C
ATOM   1063  O   VAL X  89      92.664  64.073  34.502  1.00  0.00           O
ATOM   1064  HA  VAL X  89      89.746  65.414  34.196  1.00  0.00           H
ATOM   1065  HB  VAL X  89      91.594  64.685  31.878  1.00  0.00           H
ATOM   1066  CB  VAL X  89      90.597  64.682  32.382  1.00  0.00           C
ATOM   1067  CG1 VAL X  89      90.085  63.229  32.428  1.00  0.00           C
ATOM   1068 1HG1 VAL X  89      89.852  62.869  31.403  1.00  0.00           H
ATOM   1069 2HG1 VAL X  89      90.853  62.546  32.849  1.00  0.00           H
ATOM   1070 3HG1 VAL X  89      89.172  63.151  33.052  1.00  0.00           H
ATOM   1071  CG2 VAL X  89      89.626  65.557  31.572  1.00  0.00           C
ATOM   1072 1HG2 VAL X  89      89.406  65.063  30.602  1.00  0.00           H
ATOM   1073 2HG2 VAL X  89      88.670  65.691  32.118  1.00  0.00           H
ATOM   1074 3HG2 VAL X  89      90.064  66.556  31.365  1.00  0.00           H
ATOM   1075  HN  VAL X  89      91.695  66.880  32.794  1.00  0.00           H
ATOM   1076  N   GLY X  90      90.821  63.820  35.740  1.00  0.00           N
ATOM   1077  CA  GLY X  90      91.466  62.976  36.730  1.00  0.00           C
ATOM   1078  C   GLY X  90      90.967  61.567  36.704  1.00  0.00           C
ATOM   1079  O   GLY X  90      90.153  61.165  35.877  1.00  0.00           O
ATOM   1080  1HA GLY X  90      92.535  62.944  36.575  1.00  0.00           H
ATOM   1081  2HA GLY X  90      91.202  63.381  37.696  1.00  0.00           H
ATOM   1082  HN  GLY X  90      89.839  64.039  35.889  1.00  0.00           H
ATOM   1083  N   ILE X  91      91.419  60.772  37.687  1.00  0.00           N
ATOM   1084  CA  ILE X  91      90.938  59.423  37.966  1.00  0.00           C
ATOM   1085  C   ILE X  91      89.467  59.390  38.350  1.00  0.00           C
ATOM   1086  O   ILE X  91      88.752  58.419  38.112  1.00  0.00           O
ATOM   1087  HA  ILE X  91      91.015  58.853  37.050  1.00  0.00           H
ATOM   1088  HB  ILE X  91      91.325  57.728  39.253  1.00  0.00           H
ATOM   1089  CB  ILE X  91      91.789  58.714  39.018  1.00  0.00           C
ATOM   1090  CG1 ILE X  91      91.963  59.505  40.344  1.00  0.00           C
ATOM   1091 1HG1 ILE X  91      92.972  59.267  40.751  1.00  0.00           H
ATOM   1092 2HG1 ILE X  91      91.955  60.597  40.141  1.00  0.00           H
ATOM   1093  CG2 ILE X  91      93.153  58.418  38.357  1.00  0.00           C
ATOM   1094 1HG2 ILE X  91      93.799  57.833  39.041  1.00  0.00           H
ATOM   1095 2HG2 ILE X  91      93.005  57.822  37.428  1.00  0.00           H
ATOM   1096 3HG2 ILE X  91      93.681  59.359  38.097  1.00  0.00           H
ATOM   1097  CD  ILE X  91      90.928  59.178  41.430  1.00  0.00           C
ATOM   1098  1HD ILE X  91      91.002  59.894  42.276  1.00  0.00           H
ATOM   1099  2HD ILE X  91      89.893  59.220  41.038  1.00  0.00           H
ATOM   1100  3HD ILE X  91      91.095  58.161  41.834  1.00  0.00           H
ATOM   1101  HN  ILE X  91      92.152  61.113  38.285  1.00  0.00           H
ATOM   1102  N   GLN X  92      88.961  60.489  38.939  1.00  0.00           N
ATOM   1103  CA  GLN X  92      87.569  60.667  39.301  1.00  0.00           C
ATOM   1104  C   GLN X  92      86.627  60.663  38.107  1.00  0.00           C
ATOM   1105  O   GLN X  92      85.497  60.182  38.184  1.00  0.00           O
ATOM   1106  HA  GLN X  92      87.285  59.838  39.933  1.00  0.00           H
ATOM   1107  CB  GLN X  92      87.379  61.993  40.070  1.00  0.00           C
ATOM   1108  1HB GLN X  92      87.424  62.851  39.359  1.00  0.00           H
ATOM   1109  2HB GLN X  92      86.353  62.002  40.506  1.00  0.00           H
ATOM   1110  CG  GLN X  92      88.399  62.207  41.212  1.00  0.00           C
ATOM   1111  1HG GLN X  92      87.865  62.579  42.108  1.00  0.00           H
ATOM   1112  2HG GLN X  92      88.891  61.256  41.494  1.00  0.00           H
ATOM   1113  CD  GLN X  92      89.474  63.227  40.826  1.00  0.00           C
ATOM   1114  OE1 GLN X  92      90.520  62.880  40.269  1.00  0.00           O
ATOM   1115  NE2 GLN X  92      89.206  64.519  41.123  1.00  0.00           N
ATOM   1116 1HE2 GLN X  92      88.283  64.749  41.441  1.00  0.00           H
ATOM   1117 2HE2 GLN X  92      89.844  65.229  40.820  1.00  0.00           H
ATOM   1118  HN  GLN X  92      89.570  61.255  39.145  1.00  0.00           H
ATOM   1119  N   ASP X  93      87.104  61.204  36.969  1.00  0.00           N
ATOM   1120  CA  ASP X  93      86.304  61.485  35.800  1.00  0.00           C
ATOM   1121  C   ASP X  93      86.348  60.319  34.805  1.00  0.00           C
ATOM   1122  O   ASP X  93      85.771  60.374  33.718  1.00  0.00           O
ATOM   1123  HA  ASP X  93      85.273  61.635  36.097  1.00  0.00           H
ATOM   1124  CB  ASP X  93      86.841  62.773  35.118  1.00  0.00           C
ATOM   1125  1HB ASP X  93      87.826  62.573  34.649  1.00  0.00           H
ATOM   1126  2HB ASP X  93      86.129  63.128  34.349  1.00  0.00           H
ATOM   1127  CG  ASP X  93      87.036  63.888  36.132  1.00  0.00           C
ATOM   1128  OD1 ASP X  93      86.068  64.249  36.842  1.00  0.00           O
ATOM   1129  OD2 ASP X  93      88.188  64.392  36.221  1.00  0.00           O
ATOM   1130  HN  ASP X  93      88.027  61.582  36.948  1.00  0.00           H
ATOM   1131  N   GLU X  94      87.040  59.214  35.168  1.00  0.00           N
ATOM   1132  CA  GLU X  94      87.010  57.936  34.472  1.00  0.00           C
ATOM   1133  C   GLU X  94      85.637  57.281  34.456  1.00  0.00           C
ATOM   1134  O   GLU X  94      84.832  57.446  35.371  1.00  0.00           O
ATOM   1135  HA  GLU X  94      87.302  58.103  33.444  1.00  0.00           H
ATOM   1136  CB  GLU X  94      87.949  56.882  35.111  1.00  0.00           C
ATOM   1137  1HB GLU X  94      87.718  56.816  36.199  1.00  0.00           H
ATOM   1138  2HB GLU X  94      87.740  55.885  34.651  1.00  0.00           H
ATOM   1139  CG  GLU X  94      89.464  57.121  34.953  1.00  0.00           C
ATOM   1140  1HG GLU X  94      89.735  57.254  33.888  1.00  0.00           H
ATOM   1141  2HG GLU X  94      89.781  58.018  35.520  1.00  0.00           H
ATOM   1142  CD  GLU X  94      90.200  55.905  35.489  1.00  0.00           C
ATOM   1143  OE1 GLU X  94      90.926  56.012  36.506  1.00  0.00           O
ATOM   1144  OE2 GLU X  94      90.009  54.808  34.899  1.00  0.00           O
ATOM   1145  HN  GLU X  94      87.496  59.213  36.057  1.00  0.00           H
ATOM   1146  N   GLY X  95      85.360  56.461  33.426  1.00  0.00           N
ATOM   1147  CA  GLY X  95      84.151  55.653  33.383  1.00  0.00           C
ATOM   1148  C   GLY X  95      83.502  55.739  32.047  1.00  0.00           C
ATOM   1149  O   GLY X  95      84.169  55.718  31.015  1.00  0.00           O
ATOM   1150  1HA GLY X  95      84.435  54.626  33.540  1.00  0.00           H
ATOM   1151  2HA GLY X  95      83.429  56.008  34.101  1.00  0.00           H
ATOM   1152  HN  GLY X  95      86.001  56.378  32.657  1.00  0.00           H
ATOM   1153  N   ILE X  96      82.161  55.782  32.029  1.00  0.00           N
ATOM   1154  CA  ILE X  96      81.405  55.937  30.807  1.00  0.00           C
ATOM   1155  C   ILE X  96      80.480  57.130  30.967  1.00  0.00           C
ATOM   1156  O   ILE X  96      79.483  57.089  31.688  1.00  0.00           O
ATOM   1157  HA  ILE X  96      82.073  56.170  29.992  1.00  0.00           H
ATOM   1158  HB  ILE X  96      79.750  54.552  31.123  1.00  0.00           H
ATOM   1159  CB  ILE X  96      80.601  54.690  30.418  1.00  0.00           C
ATOM   1160  CG1 ILE X  96      81.454  53.395  30.443  1.00  0.00           C
ATOM   1161 1HG1 ILE X  96      81.084  52.718  29.641  1.00  0.00           H
ATOM   1162 2HG1 ILE X  96      82.500  53.662  30.189  1.00  0.00           H
ATOM   1163  CG2 ILE X  96      80.050  54.903  28.993  1.00  0.00           C
ATOM   1164 1HG2 ILE X  96      79.456  54.022  28.673  1.00  0.00           H
ATOM   1165 2HG2 ILE X  96      79.400  55.798  28.945  1.00  0.00           H
ATOM   1166 3HG2 ILE X  96      80.887  55.043  28.276  1.00  0.00           H
ATOM   1167  CD  ILE X  96      81.417  52.631  31.775  1.00  0.00           C
ATOM   1168  1HD ILE X  96      82.079  51.740  31.743  1.00  0.00           H
ATOM   1169  2HD ILE X  96      81.764  53.271  32.612  1.00  0.00           H
ATOM   1170  3HD ILE X  96      80.383  52.300  32.009  1.00  0.00           H
ATOM   1171  HN  ILE X  96      81.628  55.716  32.877  1.00  0.00           H
ATOM   1172  N   PHE X  97      80.776  58.235  30.256  1.00  0.00           N
ATOM   1173  CA  PHE X  97      79.900  59.386  30.154  1.00  0.00           C
ATOM   1174  C   PHE X  97      78.672  59.083  29.312  1.00  0.00           C
ATOM   1175  O   PHE X  97      78.657  58.158  28.496  1.00  0.00           O
ATOM   1176  HA  PHE X  97      79.517  59.603  31.137  1.00  0.00           H
ATOM   1177  CB  PHE X  97      80.611  60.644  29.571  1.00  0.00           C
ATOM   1178  1HB PHE X  97      81.160  60.361  28.648  1.00  0.00           H
ATOM   1179  2HB PHE X  97      79.858  61.418  29.309  1.00  0.00           H
ATOM   1180  CG  PHE X  97      81.565  61.326  30.526  1.00  0.00           C
ATOM   1181  HD1 PHE X  97      80.446  60.990  32.354  1.00  0.00           H
ATOM   1182  CD1 PHE X  97      81.325  61.430  31.912  1.00  0.00           C
ATOM   1183  HD2 PHE X  97      82.888  61.928  28.935  1.00  0.00           H
ATOM   1184  CD2 PHE X  97      82.693  61.975  29.997  1.00  0.00           C
ATOM   1185  CE1 PHE X  97      82.209  62.126  32.746  1.00  0.00           C
ATOM   1186  HE1 PHE X  97      82.019  62.185  33.810  1.00  0.00           H
ATOM   1187  CE2 PHE X  97      83.568  62.689  30.826  1.00  0.00           C
ATOM   1188  HE2 PHE X  97      84.432  63.179  30.403  1.00  0.00           H
ATOM   1189  CZ  PHE X  97      83.334  62.755  32.203  1.00  0.00           C
ATOM   1190  HZ  PHE X  97      84.017  63.293  32.845  1.00  0.00           H
ATOM   1191  HN  PHE X  97      81.583  58.241  29.665  1.00  0.00           H
ATOM   1192  N   ARG X  98      77.602  59.861  29.525  1.00  0.00           N
ATOM   1193  CA  ARG X  98      76.376  59.785  28.764  1.00  0.00           C
ATOM   1194  C   ARG X  98      75.812  61.186  28.629  1.00  0.00           C
ATOM   1195  O   ARG X  98      75.931  62.003  29.543  1.00  0.00           O
ATOM   1196  HA  ARG X  98      76.602  59.418  27.774  1.00  0.00           H
ATOM   1197  CB  ARG X  98      75.332  58.881  29.484  1.00  0.00           C
ATOM   1198  1HB ARG X  98      75.889  58.009  29.896  1.00  0.00           H
ATOM   1199  2HB ARG X  98      74.906  59.408  30.361  1.00  0.00           H
ATOM   1200  CG  ARG X  98      74.207  58.340  28.577  1.00  0.00           C
ATOM   1201  1HG ARG X  98      73.594  59.173  28.168  1.00  0.00           H
ATOM   1202  2HG ARG X  98      74.711  57.851  27.715  1.00  0.00           H
ATOM   1203  CD  ARG X  98      73.282  57.335  29.283  1.00  0.00           C
ATOM   1204  1HD ARG X  98      73.823  56.858  30.131  1.00  0.00           H
ATOM   1205  2HD ARG X  98      72.367  57.843  29.668  1.00  0.00           H
ATOM   1206  NE  ARG X  98      72.922  56.260  28.294  1.00  0.00           N
ATOM   1207  HE  ARG X  98      73.543  56.090  27.524  1.00  0.00           H
ATOM   1208  CZ  ARG X  98      72.079  55.259  28.578  1.00  0.00           C
ATOM   1209  NH1 ARG X  98      71.371  55.222  29.701  1.00  0.00           N
ATOM   1210 1HH1 ARG X  98      71.611  55.826  30.467  1.00  0.00           H
ATOM   1211 2HH1 ARG X  98      70.868  54.370  29.930  1.00  0.00           H
ATOM   1212  NH2 ARG X  98      71.964  54.226  27.749  1.00  0.00           N
ATOM   1213 1HH2 ARG X  98      72.585  54.153  26.963  1.00  0.00           H
ATOM   1214 2HH2 ARG X  98      71.684  53.364  28.183  1.00  0.00           H
ATOM   1215  HN  ARG X  98      77.660  60.592  30.213  1.00  0.00           H
ATOM   1216  N   CYS X  99      75.139  61.515  27.513  1.00  0.00           N
ATOM   1217  CA  CYS X  99      74.426  62.780  27.373  1.00  0.00           C
ATOM   1218  C   CYS X  99      72.943  62.491  27.223  1.00  0.00           C
ATOM   1219  O   CYS X  99      72.552  61.543  26.548  1.00  0.00           O
ATOM   1220  HA  CYS X  99      74.535  63.378  28.267  1.00  0.00           H
ATOM   1221  CB  CYS X  99      74.924  63.627  26.173  1.00  0.00           C
ATOM   1222  1HB CYS X  99      74.792  63.038  25.238  1.00  0.00           H
ATOM   1223  2HB CYS X  99      74.317  64.553  26.085  1.00  0.00           H
ATOM   1224  SG  CYS X  99      76.676  64.088  26.355  1.00  0.00           S
ATOM   1225  HN  CYS X  99      75.089  60.869  26.753  1.00  0.00           H
ATOM   1226  N   GLN X 100      72.087  63.297  27.883  1.00  0.00           N
ATOM   1227  CA  GLN X 100      70.652  63.090  27.950  1.00  0.00           C
ATOM   1228  C   GLN X 100      69.974  64.444  27.748  1.00  0.00           C
ATOM   1229  O   GLN X 100      70.643  65.475  27.647  1.00  0.00           O
ATOM   1230  HA  GLN X 100      70.345  62.445  27.136  1.00  0.00           H
ATOM   1231  CB  GLN X 100      70.246  62.462  29.312  1.00  0.00           C
ATOM   1232  1HB GLN X 100      71.148  62.002  29.771  1.00  0.00           H
ATOM   1233  2HB GLN X 100      69.929  63.262  30.017  1.00  0.00           H
ATOM   1234  CG  GLN X 100      69.144  61.373  29.248  1.00  0.00           C
ATOM   1235  1HG GLN X 100      68.604  61.349  30.222  1.00  0.00           H
ATOM   1236  2HG GLN X 100      68.397  61.600  28.464  1.00  0.00           H
ATOM   1237  CD  GLN X 100      69.696  59.956  29.040  1.00  0.00           C
ATOM   1238  OE1 GLN X 100      69.779  59.155  29.979  1.00  0.00           O
ATOM   1239  NE2 GLN X 100      70.102  59.611  27.798  1.00  0.00           N
ATOM   1240 1HE2 GLN X 100      70.008  60.239  27.024  1.00  0.00           H
ATOM   1241 2HE2 GLN X 100      70.427  58.684  27.660  1.00  0.00           H
ATOM   1242  HN  GLN X 100      72.422  64.043  28.452  1.00  0.00           H
ATOM   1243  N   ALA X 101      68.635  64.491  27.633  1.00  0.00           N
ATOM   1244  CA  ALA X 101      67.914  65.724  27.387  1.00  0.00           C
ATOM   1245  C   ALA X 101      66.478  65.524  27.822  1.00  0.00           C
ATOM   1246  O   ALA X 101      66.094  64.407  28.145  1.00  0.00           O
ATOM   1247  HA  ALA X 101      68.331  66.503  28.004  1.00  0.00           H
ATOM   1248  CB  ALA X 101      67.951  66.125  25.894  1.00  0.00           C
ATOM   1249  1HB ALA X 101      67.421  67.087  25.725  1.00  0.00           H
ATOM   1250  2HB ALA X 101      69.002  66.253  25.560  1.00  0.00           H
ATOM   1251  3HB ALA X 101      67.476  65.342  25.266  1.00  0.00           H
ATOM   1252  HN  ALA X 101      68.051  63.693  27.789  1.00  0.00           H
ATOM   1253  N   MET X 102      65.644  66.581  27.839  1.00  0.00           N
ATOM   1254  CA  MET X 102      64.221  66.393  28.037  1.00  0.00           C
ATOM   1255  C   MET X 102      63.479  67.411  27.201  1.00  0.00           C
ATOM   1256  O   MET X 102      63.875  68.569  27.085  1.00  0.00           O
ATOM   1257  HA  MET X 102      63.934  65.419  27.663  1.00  0.00           H
ATOM   1258  CB  MET X 102      63.810  66.493  29.527  1.00  0.00           C
ATOM   1259  1HB MET X 102      64.504  65.837  30.101  1.00  0.00           H
ATOM   1260  2HB MET X 102      63.955  67.526  29.897  1.00  0.00           H
ATOM   1261  CG  MET X 102      62.378  66.011  29.828  1.00  0.00           C
ATOM   1262  1HG MET X 102      61.643  66.610  29.247  1.00  0.00           H
ATOM   1263  2HG MET X 102      62.302  64.958  29.473  1.00  0.00           H
ATOM   1264  SD  MET X 102      61.951  66.072  31.590  1.00  0.00           S
ATOM   1265  CE  MET X 102      60.574  64.897  31.449  1.00  0.00           C
ATOM   1266  1HE MET X 102      60.081  64.737  32.431  1.00  0.00           H
ATOM   1267  2HE MET X 102      59.806  65.265  30.735  1.00  0.00           H
ATOM   1268  3HE MET X 102      60.930  63.909  31.083  1.00  0.00           H
ATOM   1269  HN  MET X 102      65.948  67.516  27.650  1.00  0.00           H
ATOM   1270  N   ASN X 103      62.395  66.994  26.533  1.00  0.00           N
ATOM   1271  CA  ASN X 103      61.606  67.849  25.672  1.00  0.00           C
ATOM   1272  C   ASN X 103      60.177  67.774  26.198  1.00  0.00           C
ATOM   1273  O   ASN X 103      59.954  67.610  27.396  1.00  0.00           O
ATOM   1274  HA  ASN X 103      61.897  68.887  25.784  1.00  0.00           H
ATOM   1275  CB  ASN X 103      61.732  67.404  24.179  1.00  0.00           C
ATOM   1276  1HB ASN X 103      61.485  66.325  24.100  1.00  0.00           H
ATOM   1277  2HB ASN X 103      61.031  67.976  23.539  1.00  0.00           H
ATOM   1278  CG  ASN X 103      63.127  67.598  23.556  1.00  0.00           C
ATOM   1279  OD1 ASN X 103      63.388  67.104  22.454  1.00  0.00           O
ATOM   1280  ND2 ASN X 103      64.037  68.353  24.206  1.00  0.00           N
ATOM   1281 1HD2 ASN X 103      63.878  68.617  25.160  1.00  0.00           H
ATOM   1282 2HD2 ASN X 103      64.914  68.514  23.767  1.00  0.00           H
ATOM   1283  HN  ASN X 103      62.053  66.055  26.653  1.00  0.00           H
ATOM   1284  N   ARG X 104      59.141  67.915  25.348  1.00  0.00           N
ATOM   1285  CA  ARG X 104      57.774  67.990  25.844  1.00  0.00           C
ATOM   1286  C   ARG X 104      57.101  66.639  26.024  1.00  0.00           C
ATOM   1287  O   ARG X 104      56.032  66.553  26.625  1.00  0.00           O
ATOM   1288  HA  ARG X 104      57.755  68.481  26.808  1.00  0.00           H
ATOM   1289  CB  ARG X 104      56.903  68.824  24.874  1.00  0.00           C
ATOM   1290  1HB ARG X 104      56.844  68.321  23.883  1.00  0.00           H
ATOM   1291  2HB ARG X 104      55.867  68.886  25.282  1.00  0.00           H
ATOM   1292  CG  ARG X 104      57.422  70.260  24.685  1.00  0.00           C
ATOM   1293  1HG ARG X 104      57.614  70.708  25.687  1.00  0.00           H
ATOM   1294  2HG ARG X 104      58.390  70.236  24.135  1.00  0.00           H
ATOM   1295  CD  ARG X 104      56.441  71.156  23.928  1.00  0.00           C
ATOM   1296  1HD ARG X 104      56.178  70.724  22.938  1.00  0.00           H
ATOM   1297  2HD ARG X 104      55.498  71.288  24.508  1.00  0.00           H
ATOM   1298  NE  ARG X 104      57.115  72.486  23.801  1.00  0.00           N
ATOM   1299  HE  ARG X 104      57.063  73.123  24.579  1.00  0.00           H
ATOM   1300  CZ  ARG X 104      57.473  73.052  22.641  1.00  0.00           C
ATOM   1301  NH1 ARG X 104      57.409  72.410  21.479  1.00  0.00           N
ATOM   1302 1HH1 ARG X 104      56.971  71.509  21.462  1.00  0.00           H
ATOM   1303 2HH1 ARG X 104      57.277  72.965  20.656  1.00  0.00           H
ATOM   1304  NH2 ARG X 104      57.881  74.320  22.661  1.00  0.00           N
ATOM   1305 1HH2 ARG X 104      57.831  74.828  23.512  1.00  0.00           H
ATOM   1306 2HH2 ARG X 104      57.954  74.830  21.811  1.00  0.00           H
ATOM   1307  HN  ARG X 104      59.274  68.090  24.377  1.00  0.00           H
ATOM   1308  N   ASN X 105      57.704  65.556  25.493  1.00  0.00           N
ATOM   1309  CA  ASN X 105      56.998  64.300  25.281  1.00  0.00           C
ATOM   1310  C   ASN X 105      57.716  63.180  26.006  1.00  0.00           C
ATOM   1311  O   ASN X 105      57.424  62.878  27.157  1.00  0.00           O
ATOM   1312  HA  ASN X 105      56.007  64.351  25.718  1.00  0.00           H
ATOM   1313  CB  ASN X 105      56.843  63.990  23.766  1.00  0.00           C
ATOM   1314  1HB ASN X 105      57.795  63.669  23.299  1.00  0.00           H
ATOM   1315  2HB ASN X 105      56.077  63.203  23.609  1.00  0.00           H
ATOM   1316  CG  ASN X 105      56.373  65.269  23.085  1.00  0.00           C
ATOM   1317  OD1 ASN X 105      55.371  65.883  23.451  1.00  0.00           O
ATOM   1318  ND2 ASN X 105      57.175  65.738  22.102  1.00  0.00           N
ATOM   1319 1HD2 ASN X 105      57.904  65.152  21.724  1.00  0.00           H
ATOM   1320 2HD2 ASN X 105      56.996  66.630  21.700  1.00  0.00           H
ATOM   1321  HN  ASN X 105      58.622  65.646  25.124  1.00  0.00           H
ATOM   1322  N   GLY X 106      58.721  62.560  25.362  1.00  0.00           N
ATOM   1323  CA  GLY X 106      59.570  61.569  26.006  1.00  0.00           C
ATOM   1324  C   GLY X 106      60.837  61.413  25.224  1.00  0.00           C
ATOM   1325  O   GLY X 106      61.420  60.332  25.170  1.00  0.00           O
ATOM   1326  1HA GLY X 106      59.841  61.908  26.995  1.00  0.00           H
ATOM   1327  2HA GLY X 106      59.050  60.619  26.002  1.00  0.00           H
ATOM   1328  HN  GLY X 106      58.914  62.762  24.406  1.00  0.00           H
ATOM   1329  N   LYS X 107      61.296  62.520  24.614  1.00  0.00           N
ATOM   1330  CA  LYS X 107      62.374  62.532  23.650  1.00  0.00           C
ATOM   1331  C   LYS X 107      63.698  62.881  24.284  1.00  0.00           C
ATOM   1332  O   LYS X 107      63.807  63.833  25.061  1.00  0.00           O
ATOM   1333  HA  LYS X 107      62.460  61.549  23.203  1.00  0.00           H
ATOM   1334  CB  LYS X 107      62.137  63.563  22.518  1.00  0.00           C
ATOM   1335  1HB LYS X 107      61.147  63.338  22.063  1.00  0.00           H
ATOM   1336  2HB LYS X 107      62.098  64.593  22.927  1.00  0.00           H
ATOM   1337  CG  LYS X 107      63.205  63.476  21.416  1.00  0.00           C
ATOM   1338  1HG LYS X 107      64.206  63.765  21.804  1.00  0.00           H
ATOM   1339  2HG LYS X 107      63.258  62.406  21.105  1.00  0.00           H
ATOM   1340  CD  LYS X 107      62.900  64.286  20.156  1.00  0.00           C
ATOM   1341  1HD LYS X 107      61.845  64.089  19.862  1.00  0.00           H
ATOM   1342  2HD LYS X 107      63.004  65.370  20.375  1.00  0.00           H
ATOM   1343  CE  LYS X 107      63.829  63.862  19.019  1.00  0.00           C
ATOM   1344  1HE LYS X 107      64.888  64.057  19.297  1.00  0.00           H
ATOM   1345  2HE LYS X 107      63.711  62.780  18.785  1.00  0.00           H
ATOM   1346  NZ  LYS X 107      63.510  64.641  17.820  1.00  0.00           N
ATOM   1347  1HZ LYS X 107      64.327  64.712  17.178  1.00  0.00           H
ATOM   1348  2HZ LYS X 107      62.683  64.252  17.337  1.00  0.00           H
ATOM   1349  3HZ LYS X 107      63.288  65.635  18.118  1.00  0.00           H
ATOM   1350  HN  LYS X 107      60.916  63.406  24.863  1.00  0.00           H
ATOM   1351  N   GLU X 108      64.751  62.125  23.938  1.00  0.00           N
ATOM   1352  CA  GLU X 108      66.088  62.452  24.363  1.00  0.00           C
ATOM   1353  C   GLU X 108      67.104  61.723  23.521  1.00  0.00           C
ATOM   1354  O   GLU X 108      66.805  60.765  22.811  1.00  0.00           O
ATOM   1355  HA  GLU X 108      66.249  63.508  24.195  1.00  0.00           H
ATOM   1356  CB  GLU X 108      66.325  62.126  25.853  1.00  0.00           C
ATOM   1357  1HB GLU X 108      67.387  62.287  26.133  1.00  0.00           H
ATOM   1358  2HB GLU X 108      65.711  62.833  26.450  1.00  0.00           H
ATOM   1359  CG  GLU X 108      65.882  60.703  26.230  1.00  0.00           C
ATOM   1360  1HG GLU X 108      64.795  60.577  26.035  1.00  0.00           H
ATOM   1361  2HG GLU X 108      66.447  59.967  25.622  1.00  0.00           H
ATOM   1362  CD  GLU X 108      66.112  60.411  27.695  1.00  0.00           C
ATOM   1363  OE1 GLU X 108      65.692  61.212  28.568  1.00  0.00           O
ATOM   1364  OE2 GLU X 108      66.700  59.331  27.973  1.00  0.00           O
ATOM   1365  HN  GLU X 108      64.646  61.352  23.303  1.00  0.00           H
ATOM   1366  N   THR X 109      68.363  62.187  23.584  1.00  0.00           N
ATOM   1367  CA  THR X 109      69.473  61.542  22.904  1.00  0.00           C
ATOM   1368  C   THR X 109      70.056  60.427  23.753  1.00  0.00           C
ATOM   1369  O   THR X 109      69.990  60.455  24.983  1.00  0.00           O
ATOM   1370  HA  THR X 109      69.094  61.084  22.002  1.00  0.00           H
ATOM   1371  HB  THR X 109      70.077  63.362  21.930  1.00  0.00           H
ATOM   1372  CB  THR X 109      70.564  62.526  22.491  1.00  0.00           C
ATOM   1373  OG1 THR X 109      71.510  61.916  21.626  1.00  0.00           O
ATOM   1374  HG1 THR X 109      72.266  62.539  21.571  1.00  0.00           H
ATOM   1375  CG2 THR X 109      71.310  63.108  23.704  1.00  0.00           C
ATOM   1376 1HG2 THR X 109      72.011  63.903  23.372  1.00  0.00           H
ATOM   1377 2HG2 THR X 109      70.604  63.545  24.436  1.00  0.00           H
ATOM   1378 3HG2 THR X 109      71.905  62.319  24.211  1.00  0.00           H
ATOM   1379  HN  THR X 109      68.591  62.943  24.182  1.00  0.00           H
ATOM   1380  N   LYS X 110      70.635  59.406  23.100  1.00  0.00           N
ATOM   1381  CA  LYS X 110      71.333  58.328  23.754  1.00  0.00           C
ATOM   1382  C   LYS X 110      72.706  58.138  23.122  1.00  0.00           C
ATOM   1383  O   LYS X 110      72.868  57.508  22.077  1.00  0.00           O
ATOM   1384  HA  LYS X 110      71.483  58.556  24.801  1.00  0.00           H
ATOM   1385  CB  LYS X 110      70.478  57.049  23.622  1.00  0.00           C
ATOM   1386  1HB LYS X 110      69.474  57.261  24.054  1.00  0.00           H
ATOM   1387  2HB LYS X 110      70.309  56.849  22.537  1.00  0.00           H
ATOM   1388  CG  LYS X 110      71.039  55.777  24.274  1.00  0.00           C
ATOM   1389  1HG LYS X 110      72.022  55.542  23.813  1.00  0.00           H
ATOM   1390  2HG LYS X 110      71.200  55.933  25.363  1.00  0.00           H
ATOM   1391  CD  LYS X 110      70.066  54.608  24.045  1.00  0.00           C
ATOM   1392  1HD LYS X 110      69.209  54.728  24.745  1.00  0.00           H
ATOM   1393  2HD LYS X 110      69.646  54.690  23.015  1.00  0.00           H
ATOM   1394  CE  LYS X 110      70.657  53.209  24.223  1.00  0.00           C
ATOM   1395  1HE LYS X 110      71.167  53.105  25.202  1.00  0.00           H
ATOM   1396  2HE LYS X 110      69.834  52.465  24.175  1.00  0.00           H
ATOM   1397  NZ  LYS X 110      71.614  52.869  23.151  1.00  0.00           N
ATOM   1398  1HZ LYS X 110      71.872  51.848  23.244  1.00  0.00           H
ATOM   1399  2HZ LYS X 110      71.171  52.976  22.205  1.00  0.00           H
ATOM   1400  3HZ LYS X 110      72.461  53.475  23.160  1.00  0.00           H
ATOM   1401  HN  LYS X 110      70.593  59.369  22.102  1.00  0.00           H
ATOM   1402  N   SER X 111      73.758  58.645  23.792  1.00  0.00           N
ATOM   1403  CA  SER X 111      75.142  58.484  23.368  1.00  0.00           C
ATOM   1404  C   SER X 111      75.949  58.209  24.604  1.00  0.00           C
ATOM   1405  O   SER X 111      75.649  58.741  25.668  1.00  0.00           O
ATOM   1406  HA  SER X 111      75.241  57.635  22.705  1.00  0.00           H
ATOM   1407  CB  SER X 111      75.797  59.744  22.733  1.00  0.00           C
ATOM   1408  1HB SER X 111      75.558  60.642  23.348  1.00  0.00           H
ATOM   1409  2HB SER X 111      76.905  59.630  22.698  1.00  0.00           H
ATOM   1410  OG  SER X 111      75.345  59.945  21.398  1.00  0.00           O
ATOM   1411  1HG SER X 111      75.969  60.552  20.977  1.00  0.00           H
ATOM   1412  HN  SER X 111      73.614  59.175  24.624  1.00  0.00           H
ATOM   1413  N   ASN X 112      76.998  57.372  24.490  1.00  0.00           N
ATOM   1414  CA  ASN X 112      77.881  57.037  25.588  1.00  0.00           C
ATOM   1415  C   ASN X 112      79.319  57.055  25.099  1.00  0.00           C
ATOM   1416  O   ASN X 112      79.613  56.577  24.003  1.00  0.00           O
ATOM   1417  HA  ASN X 112      77.806  57.793  26.356  1.00  0.00           H
ATOM   1418  CB  ASN X 112      77.585  55.615  26.136  1.00  0.00           C
ATOM   1419  1HB ASN X 112      77.336  54.931  25.298  1.00  0.00           H
ATOM   1420  2HB ASN X 112      78.464  55.193  26.665  1.00  0.00           H
ATOM   1421  CG  ASN X 112      76.415  55.631  27.108  1.00  0.00           C
ATOM   1422  OD1 ASN X 112      75.265  55.324  26.783  1.00  0.00           O
ATOM   1423  ND2 ASN X 112      76.712  55.982  28.380  1.00  0.00           N
ATOM   1424 1HD2 ASN X 112      77.566  56.476  28.562  1.00  0.00           H
ATOM   1425 2HD2 ASN X 112      75.991  55.940  29.063  1.00  0.00           H
ATOM   1426  HN  ASN X 112      77.208  56.941  23.616  1.00  0.00           H
ATOM   1427  N   TYR X 113      80.253  57.612  25.897  1.00  0.00           N
ATOM   1428  CA  TYR X 113      81.669  57.687  25.552  1.00  0.00           C
ATOM   1429  C   TYR X 113      82.492  57.170  26.734  1.00  0.00           C
ATOM   1430  O   TYR X 113      82.231  57.527  27.880  1.00  0.00           O
ATOM   1431  HA  TYR X 113      81.876  57.046  24.706  1.00  0.00           H
ATOM   1432  CB  TYR X 113      82.155  59.137  25.238  1.00  0.00           C
ATOM   1433  1HB TYR X 113      82.253  59.699  26.194  1.00  0.00           H
ATOM   1434  2HB TYR X 113      83.156  59.102  24.761  1.00  0.00           H
ATOM   1435  CG  TYR X 113      81.261  59.954  24.331  1.00  0.00           C
ATOM   1436  HD1 TYR X 113      80.895  58.442  22.833  1.00  0.00           H
ATOM   1437  CD1 TYR X 113      80.693  59.455  23.143  1.00  0.00           C
ATOM   1438  HD2 TYR X 113      81.484  61.712  25.557  1.00  0.00           H
ATOM   1439  CD2 TYR X 113      81.027  61.298  24.669  1.00  0.00           C
ATOM   1440  CE1 TYR X 113      79.851  60.261  22.357  1.00  0.00           C
ATOM   1441  HE1 TYR X 113      79.408  59.865  21.456  1.00  0.00           H
ATOM   1442  HE2 TYR X 113      80.027  63.134  24.179  1.00  0.00           H
ATOM   1443  CE2 TYR X 113      80.199  62.108  23.882  1.00  0.00           C
ATOM   1444  CZ  TYR X 113      79.598  61.586  22.735  1.00  0.00           C
ATOM   1445  OH  TYR X 113      78.748  62.413  21.973  1.00  0.00           O
ATOM   1446  HH  TYR X 113      78.813  63.291  22.367  1.00  0.00           H
ATOM   1447  HN  TYR X 113      79.991  58.002  26.784  1.00  0.00           H
ATOM   1448  N   ARG X 114      83.505  56.305  26.512  1.00  0.00           N
ATOM   1449  CA  ARG X 114      84.318  55.738  27.578  1.00  0.00           C
ATOM   1450  C   ARG X 114      85.550  56.607  27.836  1.00  0.00           C
ATOM   1451  O   ARG X 114      86.336  56.874  26.928  1.00  0.00           O
ATOM   1452  HA  ARG X 114      83.731  55.697  28.486  1.00  0.00           H
ATOM   1453  CB  ARG X 114      84.746  54.286  27.202  1.00  0.00           C
ATOM   1454  1HB ARG X 114      83.904  53.840  26.622  1.00  0.00           H
ATOM   1455  2HB ARG X 114      85.615  54.308  26.509  1.00  0.00           H
ATOM   1456  CG  ARG X 114      85.021  53.313  28.372  1.00  0.00           C
ATOM   1457  1HG ARG X 114      84.114  53.286  29.011  1.00  0.00           H
ATOM   1458  2HG ARG X 114      85.146  52.289  27.946  1.00  0.00           H
ATOM   1459  CD  ARG X 114      86.246  53.626  29.231  1.00  0.00           C
ATOM   1460  1HD ARG X 114      87.196  53.529  28.659  1.00  0.00           H
ATOM   1461  2HD ARG X 114      86.186  54.656  29.635  1.00  0.00           H
ATOM   1462  NE  ARG X 114      86.209  52.718  30.417  1.00  0.00           N
ATOM   1463  HE  ARG X 114      85.658  52.990  31.195  1.00  0.00           H
ATOM   1464  CZ  ARG X 114      86.895  51.576  30.532  1.00  0.00           C
ATOM   1465  NH1 ARG X 114      87.698  51.119  29.581  1.00  0.00           N
ATOM   1466 1HH1 ARG X 114      87.852  51.627  28.742  1.00  0.00           H
ATOM   1467 2HH1 ARG X 114      88.320  50.356  29.827  1.00  0.00           H
ATOM   1468  NH2 ARG X 114      86.767  50.856  31.644  1.00  0.00           N
ATOM   1469 1HH2 ARG X 114      86.083  51.107  32.311  1.00  0.00           H
ATOM   1470 2HH2 ARG X 114      87.030  49.884  31.578  1.00  0.00           H
ATOM   1471  HN  ARG X 114      83.788  56.025  25.589  1.00  0.00           H
ATOM   1472  N   VAL X 115      85.755  57.068  29.090  1.00  0.00           N
ATOM   1473  CA  VAL X 115      86.942  57.804  29.512  1.00  0.00           C
ATOM   1474  C   VAL X 115      87.817  56.896  30.364  1.00  0.00           C
ATOM   1475  O   VAL X 115      87.355  56.236  31.296  1.00  0.00           O
ATOM   1476  HA  VAL X 115      87.515  58.103  28.643  1.00  0.00           H
ATOM   1477  HB  VAL X 115      86.170  58.765  31.306  1.00  0.00           H
ATOM   1478  CB  VAL X 115      86.634  59.051  30.333  1.00  0.00           C
ATOM   1479  CG1 VAL X 115      87.923  59.858  30.590  1.00  0.00           C
ATOM   1480 1HG1 VAL X 115      87.690  60.782  31.156  1.00  0.00           H
ATOM   1481 2HG1 VAL X 115      88.664  59.286  31.184  1.00  0.00           H
ATOM   1482 3HG1 VAL X 115      88.397  60.154  29.630  1.00  0.00           H
ATOM   1483  CG2 VAL X 115      85.648  59.950  29.577  1.00  0.00           C
ATOM   1484 1HG2 VAL X 115      85.431  60.851  30.185  1.00  0.00           H
ATOM   1485 2HG2 VAL X 115      86.104  60.290  28.624  1.00  0.00           H
ATOM   1486 3HG2 VAL X 115      84.684  59.435  29.379  1.00  0.00           H
ATOM   1487  HN  VAL X 115      85.102  56.847  29.823  1.00  0.00           H
ATOM   1488  N   ARG X 116      89.116  56.819  30.035  1.00  0.00           N
ATOM   1489  CA  ARG X 116      90.087  56.014  30.737  1.00  0.00           C
ATOM   1490  C   ARG X 116      91.463  56.666  30.649  1.00  0.00           C
ATOM   1491  O   ARG X 116      91.921  57.043  29.566  1.00  0.00           O
ATOM   1492  HA  ARG X 116      89.809  55.970  31.783  1.00  0.00           H
ATOM   1493  CB  ARG X 116      90.112  54.601  30.096  1.00  0.00           C
ATOM   1494  1HB ARG X 116      89.058  54.242  30.062  1.00  0.00           H
ATOM   1495  2HB ARG X 116      90.456  54.686  29.041  1.00  0.00           H
ATOM   1496  CG  ARG X 116      90.935  53.517  30.818  1.00  0.00           C
ATOM   1497  1HG ARG X 116      90.764  52.568  30.258  1.00  0.00           H
ATOM   1498  2HG ARG X 116      92.022  53.746  30.757  1.00  0.00           H
ATOM   1499  CD  ARG X 116      90.548  53.343  32.288  1.00  0.00           C
ATOM   1500  1HD ARG X 116      91.125  54.052  32.925  1.00  0.00           H
ATOM   1501  2HD ARG X 116      89.456  53.518  32.432  1.00  0.00           H
ATOM   1502  NE  ARG X 116      90.867  51.942  32.685  1.00  0.00           N
ATOM   1503  HE  ARG X 116      91.244  51.288  32.032  1.00  0.00           H
ATOM   1504  CZ  ARG X 116      90.515  51.426  33.870  1.00  0.00           C
ATOM   1505  NH1 ARG X 116      90.022  52.164  34.855  1.00  0.00           N
ATOM   1506 1HH1 ARG X 116      90.052  53.186  34.794  1.00  0.00           H
ATOM   1507 2HH1 ARG X 116      89.816  51.750  35.742  1.00  0.00           H
ATOM   1508  NH2 ARG X 116      90.690  50.122  34.049  1.00  0.00           N
ATOM   1509 1HH2 ARG X 116      91.183  49.628  33.332  1.00  0.00           H
ATOM   1510 2HH2 ARG X 116      90.662  49.769  35.000  1.00  0.00           H
ATOM   1511  HN  ARG X 116      89.459  57.409  29.295  1.00  0.00           H
ATOM   1512  N   VAL X 117      92.175  56.805  31.783  1.00  0.00           N
ATOM   1513  CA  VAL X 117      93.521  57.369  31.827  1.00  0.00           C
ATOM   1514  C   VAL X 117      94.589  56.294  31.636  1.00  0.00           C
ATOM   1515  O   VAL X 117      94.294  55.101  31.564  1.00  0.00           O
ATOM   1516  HA  VAL X 117      93.626  58.054  30.998  1.00  0.00           H
ATOM   1517  HB  VAL X 117      94.813  58.605  33.060  1.00  0.00           H
ATOM   1518  CB  VAL X 117      93.783  58.180  33.095  1.00  0.00           C
ATOM   1519  CG1 VAL X 117      92.797  59.365  33.142  1.00  0.00           C
ATOM   1520 1HG1 VAL X 117      92.984  59.994  34.038  1.00  0.00           H
ATOM   1521 2HG1 VAL X 117      92.898  60.004  32.240  1.00  0.00           H
ATOM   1522 3HG1 VAL X 117      91.748  59.006  33.201  1.00  0.00           H
ATOM   1523  CG2 VAL X 117      93.654  57.307  34.357  1.00  0.00           C
ATOM   1524 1HG2 VAL X 117      93.848  57.917  35.264  1.00  0.00           H
ATOM   1525 2HG2 VAL X 117      92.633  56.883  34.458  1.00  0.00           H
ATOM   1526 3HG2 VAL X 117      94.381  56.469  34.349  1.00  0.00           H
ATOM   1527  HN  VAL X 117      91.809  56.527  32.667  1.00  0.00           H
ATOM   1528  N   TYR X 118      95.874  56.686  31.486  1.00  0.00           N
ATOM   1529  CA  TYR X 118      96.995  55.752  31.443  1.00  0.00           C
ATOM   1530  C   TYR X 118      97.290  55.007  32.740  1.00  0.00           C
ATOM   1531  O   TYR X 118      97.440  53.789  32.755  1.00  0.00           O
ATOM   1532  HA  TYR X 118      96.789  54.979  30.715  1.00  0.00           H
ATOM   1533  CB  TYR X 118      98.309  56.514  31.107  1.00  0.00           C
ATOM   1534  1HB TYR X 118      98.355  57.459  31.691  1.00  0.00           H
ATOM   1535  2HB TYR X 118      99.195  55.898  31.381  1.00  0.00           H
ATOM   1536  CG  TYR X 118      98.521  56.852  29.660  1.00  0.00           C
ATOM   1537  HD1 TYR X 118      96.856  55.774  28.754  1.00  0.00           H
ATOM   1538  CD1 TYR X 118      97.741  56.367  28.590  1.00  0.00           C
ATOM   1539  HD2 TYR X 118     100.264  58.006  30.183  1.00  0.00           H
ATOM   1540  CD2 TYR X 118      99.654  57.629  29.374  1.00  0.00           C
ATOM   1541  CE1 TYR X 118      98.122  56.626  27.265  1.00  0.00           C
ATOM   1542  HE1 TYR X 118      97.520  56.252  26.450  1.00  0.00           H
ATOM   1543  HE2 TYR X 118     100.906  58.488  27.851  1.00  0.00           H
ATOM   1544  CE2 TYR X 118     100.030  57.889  28.054  1.00  0.00           C
ATOM   1545  CZ  TYR X 118      99.273  57.374  27.003  1.00  0.00           C
ATOM   1546  OH  TYR X 118      99.681  57.627  25.686  1.00  0.00           O
ATOM   1547  HH  TYR X 118     100.116  58.502  25.703  1.00  0.00           H
ATOM   1548  HN  TYR X 118      96.092  57.652  31.371  1.00  0.00           H
ATOM   1549  N   GLN X 119      97.395  55.731  33.868  1.00  0.00           N
ATOM   1550  CA  GLN X 119      97.850  55.174  35.128  1.00  0.00           C
ATOM   1551  C   GLN X 119      96.710  55.201  36.115  1.00  0.00           C
ATOM   1552  O   GLN X 119      96.145  56.257  36.421  1.00  0.00           O
ATOM   1553  HA  GLN X 119      98.148  54.141  35.004  1.00  0.00           H
ATOM   1554  CB  GLN X 119      99.049  55.960  35.715  1.00  0.00           C
ATOM   1555  1HB GLN X 119      98.780  57.034  35.785  1.00  0.00           H
ATOM   1556  2HB GLN X 119      99.245  55.615  36.758  1.00  0.00           H
ATOM   1557  CG  GLN X 119     100.335  55.834  34.868  1.00  0.00           C
ATOM   1558  1HG GLN X 119     100.124  55.416  33.863  1.00  0.00           H
ATOM   1559  2HG GLN X 119     100.788  56.839  34.731  1.00  0.00           H
ATOM   1560  CD  GLN X 119     101.381  54.977  35.578  1.00  0.00           C
ATOM   1561  OE1 GLN X 119     102.179  55.506  36.359  1.00  0.00           O
ATOM   1562  NE2 GLN X 119     101.397  53.658  35.298  1.00  0.00           N
ATOM   1563 1HE2 GLN X 119     100.697  53.264  34.713  1.00  0.00           H
ATOM   1564 2HE2 GLN X 119     102.095  53.092  35.742  1.00  0.00           H
ATOM   1565  HN  GLN X 119      97.236  56.718  33.851  1.00  0.00           H
ATOM   1566  N   ILE X 120      96.363  54.010  36.614  1.00  0.00           N
ATOM   1567  CA  ILE X 120      95.165  53.694  37.355  1.00  0.00           C
ATOM   1568  C   ILE X 120      95.603  52.868  38.560  1.00  0.00           C
ATOM   1569  O   ILE X 120      96.714  52.330  38.523  1.00  0.00           O
ATOM   1570  HA  ILE X 120      94.700  54.605  37.704  1.00  0.00           H
ATOM   1571  HB  ILE X 120      93.393  52.455  37.128  1.00  0.00           H
ATOM   1572  CB  ILE X 120      94.198  52.881  36.486  1.00  0.00           C
ATOM   1573  CG1 ILE X 120      94.909  51.701  35.770  1.00  0.00           C
ATOM   1574 1HG1 ILE X 120      95.648  52.101  35.039  1.00  0.00           H
ATOM   1575 2HG1 ILE X 120      95.466  51.098  36.523  1.00  0.00           H
ATOM   1576  CG2 ILE X 120      93.524  53.836  35.479  1.00  0.00           C
ATOM   1577 1HG2 ILE X 120      92.719  53.316  34.921  1.00  0.00           H
ATOM   1578 2HG2 ILE X 120      93.064  54.701  36.004  1.00  0.00           H
ATOM   1579 3HG2 ILE X 120      94.263  54.218  34.744  1.00  0.00           H
ATOM   1580  CD  ILE X 120      93.951  50.767  35.028  1.00  0.00           C
ATOM   1581  1HD ILE X 120      94.507  49.908  34.596  1.00  0.00           H
ATOM   1582  2HD ILE X 120      93.186  50.366  35.728  1.00  0.00           H
ATOM   1583  3HD ILE X 120      93.436  51.301  34.202  1.00  0.00           H
ATOM   1584  HN  ILE X 120      96.934  53.214  36.429  1.00  0.00           H
ATOM   1585  N   PRO X 121      94.846  52.749  39.643  1.00  0.00           N
ATOM   1586  CA  PRO X 121      95.202  51.860  40.741  1.00  0.00           C
ATOM   1587  C   PRO X 121      94.942  50.406  40.397  1.00  0.00           C
ATOM   1588  HA  PRO X 121      96.251  51.958  40.990  1.00  0.00           H
ATOM   1589  CB  PRO X 121      94.292  52.334  41.887  1.00  0.00           C
ATOM   1590  1HB PRO X 121      94.067  51.529  42.613  1.00  0.00           H
ATOM   1591  2HB PRO X 121      94.797  53.170  42.420  1.00  0.00           H
ATOM   1592  CG  PRO X 121      93.048  52.864  41.172  1.00  0.00           C
ATOM   1593  1HG PRO X 121      92.411  52.001  40.874  1.00  0.00           H
ATOM   1594  2HG PRO X 121      92.458  53.557  41.802  1.00  0.00           H
ATOM   1595  CD  PRO X 121      93.640  53.530  39.928  1.00  0.00           C
ATOM   1596  1HD PRO X 121      92.925  53.519  39.078  1.00  0.00           H
ATOM   1597  2HD PRO X 121      93.942  54.574  40.160  1.00  0.00           H
ATOM   1598  OT1 PRO X 121      94.078  50.099  39.529  1.00  0.00           O
ATOM   1599  OT2 PRO X 121      95.568  49.521  41.044  1.00  0.00           O
ATOM   1600  N   ASP Z   1      50.992  84.062  26.491  1.00  0.00           N
ATOM   1601  CA  ASP Z   1      50.918  83.512  27.867  1.00  0.00           C
ATOM   1602  C   ASP Z   1      52.063  84.156  28.662  1.00  0.00           C
ATOM   1603  O   ASP Z   1      52.402  85.318  28.435  1.00  0.00           O
ATOM   1604  HA  ASP Z   1      49.985  83.848  28.301  1.00  0.00           H
ATOM   1605  CB  ASP Z   1      50.949  81.957  27.746  1.00  0.00           C
ATOM   1606  1HB ASP Z   1      50.121  81.604  27.095  1.00  0.00           H
ATOM   1607  2HB ASP Z   1      51.909  81.619  27.306  1.00  0.00           H
ATOM   1608  CG  ASP Z   1      50.767  81.304  29.100  1.00  0.00           C
ATOM   1609  OD1 ASP Z   1      49.672  81.427  29.696  1.00  0.00           O
ATOM   1610  OD2 ASP Z   1      51.796  80.790  29.614  1.00  0.00           O
ATOM   1611  H1  ASP Z   1      50.233  83.716  25.853  1.00  0.00           H
ATOM   1612  H2  ASP Z   1      50.851  85.102  26.535  1.00  0.00           H
ATOM   1613  H3  ASP Z   1      51.920  83.873  26.045  1.00  0.00           H
ATOM   1614  N   ALA Z   2      52.727  83.427  29.584  1.00  0.00           N
ATOM   1615  CA  ALA Z   2      54.006  83.799  30.143  1.00  0.00           C
ATOM   1616  C   ALA Z   2      55.086  83.747  29.066  1.00  0.00           C
ATOM   1617  O   ALA Z   2      55.926  84.636  28.948  1.00  0.00           O
ATOM   1618  HA  ALA Z   2      53.945  84.821  30.498  1.00  0.00           H
ATOM   1619  CB  ALA Z   2      54.346  82.866  31.318  1.00  0.00           C
ATOM   1620  1HB ALA Z   2      55.308  83.159  31.790  1.00  0.00           H
ATOM   1621  2HB ALA Z   2      53.547  82.935  32.088  1.00  0.00           H
ATOM   1622  3HB ALA Z   2      54.411  81.810  30.981  1.00  0.00           H
ATOM   1623  HN  ALA Z   2      52.391  82.505  29.829  1.00  0.00           H
ATOM   1624  N   HIE Z   3      55.028  82.714  28.197  1.00  0.00           N
ATOM   1625  CA  HIE Z   3      55.718  82.726  26.920  1.00  0.00           C
ATOM   1626  C   HIE Z   3      54.878  83.478  25.900  1.00  0.00           C
ATOM   1627  O   HIE Z   3      53.650  83.393  25.907  1.00  0.00           O
ATOM   1628  HA  HIE Z   3      56.657  83.252  27.037  1.00  0.00           H
ATOM   1629  CB  HIE Z   3      55.999  81.296  26.405  1.00  0.00           C
ATOM   1630  1HB HIE Z   3      56.511  80.733  27.208  1.00  0.00           H
ATOM   1631  2HB HIE Z   3      55.040  80.775  26.194  1.00  0.00           H
ATOM   1632  CG  HIE Z   3      56.871  81.223  25.187  1.00  0.00           C
ATOM   1633  ND1 HIE Z   3      58.023  81.989  25.107  1.00  0.00           N
ATOM   1634  HD2 HIE Z   3      55.969  79.738  23.831  1.00  0.00           H
ATOM   1635  CD2 HIE Z   3      56.734  80.464  24.071  1.00  0.00           C
ATOM   1636  HE1 HIE Z   3      59.446  82.159  23.507  1.00  0.00           H
ATOM   1637  CE1 HIE Z   3      58.543  81.704  23.924  1.00  0.00           C
ATOM   1638  HE2 HIE Z   3      58.022  80.370  22.370  1.00  0.00           H
ATOM   1639  NE2 HIE Z   3      57.810  80.777  23.265  1.00  0.00           N
ATOM   1640  HN  HIE Z   3      54.352  81.990  28.332  1.00  0.00           H
ATOM   1641  N   LYS Z   4      55.527  84.273  25.030  1.00  0.00           N
ATOM   1642  CA  LYS Z   4      54.829  85.250  24.208  1.00  0.00           C
ATOM   1643  C   LYS Z   4      55.371  85.289  22.789  1.00  0.00           C
ATOM   1644  O   LYS Z   4      54.949  86.083  21.949  1.00  0.00           O
ATOM   1645  HA  LYS Z   4      53.778  85.012  24.127  1.00  0.00           H
ATOM   1646  CB  LYS Z   4      55.011  86.661  24.834  1.00  0.00           C
ATOM   1647  1HB LYS Z   4      56.094  86.893  24.930  1.00  0.00           H
ATOM   1648  2HB LYS Z   4      54.558  87.422  24.158  1.00  0.00           H
ATOM   1649  CG  LYS Z   4      54.341  86.810  26.212  1.00  0.00           C
ATOM   1650  1HG LYS Z   4      53.259  86.576  26.079  1.00  0.00           H
ATOM   1651  2HG LYS Z   4      54.769  86.070  26.925  1.00  0.00           H
ATOM   1652  CD  LYS Z   4      54.502  88.216  26.813  1.00  0.00           C
ATOM   1653  1HD LYS Z   4      55.588  88.434  26.929  1.00  0.00           H
ATOM   1654  2HD LYS Z   4      54.094  88.962  26.097  1.00  0.00           H
ATOM   1655  CE  LYS Z   4      53.823  88.413  28.174  1.00  0.00           C
ATOM   1656  1HE LYS Z   4      54.269  87.737  28.936  1.00  0.00           H
ATOM   1657  2HE LYS Z   4      53.944  89.467  28.510  1.00  0.00           H
ATOM   1658  NZ  LYS Z   4      52.383  88.123  28.092  1.00  0.00           N
ATOM   1659  1HZ LYS Z   4      51.894  88.423  28.972  1.00  0.00           H
ATOM   1660  2HZ LYS Z   4      51.916  88.690  27.332  1.00  0.00           H
ATOM   1661  3HZ LYS Z   4      52.198  87.110  27.937  1.00  0.00           H
ATOM   1662  HN  LYS Z   4      56.521  84.319  25.056  1.00  0.00           H
ATOM   1663  N   SER Z   5      56.340  84.415  22.463  1.00  0.00           N
ATOM   1664  CA  SER Z   5      57.060  84.496  21.202  1.00  0.00           C
ATOM   1665  C   SER Z   5      57.031  83.208  20.420  1.00  0.00           C
ATOM   1666  O   SER Z   5      57.797  83.026  19.474  1.00  0.00           O
ATOM   1667  HA  SER Z   5      56.597  85.224  20.552  1.00  0.00           H
ATOM   1668  CB  SER Z   5      58.522  84.963  21.406  1.00  0.00           C
ATOM   1669  1HB SER Z   5      59.045  85.044  20.425  1.00  0.00           H
ATOM   1670  2HB SER Z   5      58.483  85.986  21.846  1.00  0.00           H
ATOM   1671  OG  SER Z   5      59.271  84.123  22.289  1.00  0.00           O
ATOM   1672  1HG SER Z   5      60.070  84.632  22.507  1.00  0.00           H
ATOM   1673  HN  SER Z   5      56.652  83.737  23.122  1.00  0.00           H
ATOM   1674  N   GLU Z   6      56.130  82.264  20.762  1.00  0.00           N
ATOM   1675  CA  GLU Z   6      56.028  81.009  20.041  1.00  0.00           C
ATOM   1676  C   GLU Z   6      55.523  81.195  18.620  1.00  0.00           C
ATOM   1677  O   GLU Z   6      56.135  80.734  17.660  1.00  0.00           O
ATOM   1678  HA  GLU Z   6      57.015  80.578  19.972  1.00  0.00           H
ATOM   1679  CB  GLU Z   6      55.121  80.033  20.816  1.00  0.00           C
ATOM   1680  1HB GLU Z   6      55.270  80.226  21.901  1.00  0.00           H
ATOM   1681  2HB GLU Z   6      54.049  80.252  20.608  1.00  0.00           H
ATOM   1682  CG  GLU Z   6      55.420  78.540  20.571  1.00  0.00           C
ATOM   1683  1HG GLU Z   6      55.315  78.299  19.496  1.00  0.00           H
ATOM   1684  2HG GLU Z   6      56.449  78.281  20.894  1.00  0.00           H
ATOM   1685  CD  GLU Z   6      54.445  77.694  21.367  1.00  0.00           C
ATOM   1686  OE1 GLU Z   6      54.538  77.673  22.627  1.00  0.00           O
ATOM   1687  OE2 GLU Z   6      53.537  77.100  20.725  1.00  0.00           O
ATOM   1688  HN  GLU Z   6      55.466  82.413  21.501  1.00  0.00           H
ATOM   1689  N   VAL Z   7      54.437  81.977  18.450  1.00  0.00           N
ATOM   1690  CA  VAL Z   7      53.851  82.321  17.160  1.00  0.00           C
ATOM   1691  C   VAL Z   7      54.809  83.136  16.302  1.00  0.00           C
ATOM   1692  O   VAL Z   7      55.019  82.859  15.119  1.00  0.00           O
ATOM   1693  HA  VAL Z   7      53.657  81.399  16.631  1.00  0.00           H
ATOM   1694  HB  VAL Z   7      52.712  84.078  17.768  1.00  0.00           H
ATOM   1695  CB  VAL Z   7      52.532  83.066  17.335  1.00  0.00           C
ATOM   1696  CG1 VAL Z   7      51.825  83.216  15.972  1.00  0.00           C
ATOM   1697 1HG1 VAL Z   7      51.670  82.219  15.504  1.00  0.00           H
ATOM   1698 2HG1 VAL Z   7      50.829  83.687  16.110  1.00  0.00           H
ATOM   1699 3HG1 VAL Z   7      52.411  83.848  15.273  1.00  0.00           H
ATOM   1700  CG2 VAL Z   7      51.638  82.277  18.315  1.00  0.00           C
ATOM   1701 1HG2 VAL Z   7      51.544  81.219  17.988  1.00  0.00           H
ATOM   1702 2HG2 VAL Z   7      52.032  82.298  19.352  1.00  0.00           H
ATOM   1703 3HG2 VAL Z   7      50.620  82.721  18.335  1.00  0.00           H
ATOM   1704  HN  VAL Z   7      53.976  82.355  19.249  1.00  0.00           H
ATOM   1705  N   ALA Z   8      55.493  84.121  16.925  1.00  0.00           N
ATOM   1706  CA  ALA Z   8      56.545  84.900  16.308  1.00  0.00           C
ATOM   1707  C   ALA Z   8      57.703  84.061  15.787  1.00  0.00           C
ATOM   1708  O   ALA Z   8      58.206  84.279  14.685  1.00  0.00           O
ATOM   1709  HA  ALA Z   8      56.115  85.419  15.465  1.00  0.00           H
ATOM   1710  CB  ALA Z   8      57.094  85.919  17.325  1.00  0.00           C
ATOM   1711  1HB ALA Z   8      57.876  86.562  16.868  1.00  0.00           H
ATOM   1712  2HB ALA Z   8      56.274  86.580  17.678  1.00  0.00           H
ATOM   1713  3HB ALA Z   8      57.526  85.408  18.211  1.00  0.00           H
ATOM   1714  HN  ALA Z   8      55.233  84.392  17.855  1.00  0.00           H
ATOM   1715  N   HIE Z   9      58.149  83.052  16.560  1.00  0.00           N
ATOM   1716  CA  HIE Z   9      59.147  82.104  16.106  1.00  0.00           C
ATOM   1717  C   HIE Z   9      58.670  81.194  14.981  1.00  0.00           C
ATOM   1718  O   HIE Z   9      59.366  81.009  13.989  1.00  0.00           O
ATOM   1719  HA  HIE Z   9      59.980  82.674  15.716  1.00  0.00           H
ATOM   1720  CB  HIE Z   9      59.661  81.241  17.275  1.00  0.00           C
ATOM   1721  1HB HIE Z   9      59.657  81.850  18.203  1.00  0.00           H
ATOM   1722  2HB HIE Z   9      59.000  80.366  17.452  1.00  0.00           H
ATOM   1723  CG  HIE Z   9      61.072  80.792  17.059  1.00  0.00           C
ATOM   1724  ND1 HIE Z   9      62.097  81.631  17.463  1.00  0.00           N
ATOM   1725  HD2 HIE Z   9      61.059  78.862  15.973  1.00  0.00           H
ATOM   1726  CD2 HIE Z   9      61.571  79.688  16.445  1.00  0.00           C
ATOM   1727  HE1 HIE Z   9      64.221  81.369  17.263  1.00  0.00           H
ATOM   1728  CE1 HIE Z   9      63.204  81.007  17.100  1.00  0.00           C
ATOM   1729  HE2 HIE Z   9      63.627  79.191  16.132  1.00  0.00           H
ATOM   1730  NE2 HIE Z   9      62.940  79.830  16.482  1.00  0.00           N
ATOM   1731  HN  HIE Z   9      57.757  82.912  17.474  1.00  0.00           H
ATOM   1732  N   ARG Z  10      57.445  80.639  15.090  1.00  0.00           N
ATOM   1733  CA  ARG Z  10      56.853  79.717  14.130  1.00  0.00           C
ATOM   1734  C   ARG Z  10      56.687  80.279  12.715  1.00  0.00           C
ATOM   1735  O   ARG Z  10      56.969  79.606  11.723  1.00  0.00           O
ATOM   1736  HA  ARG Z  10      57.499  78.855  14.044  1.00  0.00           H
ATOM   1737  CB  ARG Z  10      55.467  79.249  14.637  1.00  0.00           C
ATOM   1738  1HB ARG Z  10      54.890  80.136  14.982  1.00  0.00           H
ATOM   1739  2HB ARG Z  10      54.905  78.810  13.789  1.00  0.00           H
ATOM   1740  CG  ARG Z  10      55.498  78.186  15.759  1.00  0.00           C
ATOM   1741  1HG ARG Z  10      56.086  77.306  15.425  1.00  0.00           H
ATOM   1742  2HG ARG Z  10      56.010  78.606  16.649  1.00  0.00           H
ATOM   1743  CD  ARG Z  10      54.085  77.722  16.153  1.00  0.00           C
ATOM   1744  1HD ARG Z  10      53.428  78.613  16.277  1.00  0.00           H
ATOM   1745  2HD ARG Z  10      53.636  77.069  15.371  1.00  0.00           H
ATOM   1746  NE  ARG Z  10      54.140  77.011  17.472  1.00  0.00           N
ATOM   1747  HE  ARG Z  10      53.751  77.444  18.284  1.00  0.00           H
ATOM   1748  CZ  ARG Z  10      54.362  75.704  17.653  1.00  0.00           C
ATOM   1749  NH1 ARG Z  10      54.720  74.883  16.676  1.00  0.00           N
ATOM   1750 1HH1 ARG Z  10      54.870  75.223  15.749  1.00  0.00           H
ATOM   1751 2HH1 ARG Z  10      54.914  73.921  16.955  1.00  0.00           H
ATOM   1752  NH2 ARG Z  10      54.213  75.204  18.878  1.00  0.00           N
ATOM   1753 1HH2 ARG Z  10      53.988  75.807  19.660  1.00  0.00           H
ATOM   1754 2HH2 ARG Z  10      54.315  74.209  19.049  1.00  0.00           H
ATOM   1755  HN  ARG Z  10      56.894  80.810  15.913  1.00  0.00           H
ATOM   1756  N   PHE Z  11      56.246  81.545  12.578  1.00  0.00           N
ATOM   1757  CA  PHE Z  11      56.115  82.209  11.288  1.00  0.00           C
ATOM   1758  C   PHE Z  11      57.458  82.395  10.555  1.00  0.00           C
ATOM   1759  O   PHE Z  11      57.569  82.179   9.346  1.00  0.00           O
ATOM   1760  HA  PHE Z  11      55.516  81.563  10.659  1.00  0.00           H
ATOM   1761  CB  PHE Z  11      55.345  83.539  11.495  1.00  0.00           C
ATOM   1762  1HB PHE Z  11      54.417  83.335  12.076  1.00  0.00           H
ATOM   1763  2HB PHE Z  11      55.948  84.263  12.075  1.00  0.00           H
ATOM   1764  CG  PHE Z  11      54.931  84.166  10.193  1.00  0.00           C
ATOM   1765  HD1 PHE Z  11      56.646  85.460  10.064  1.00  0.00           H
ATOM   1766  CD1 PHE Z  11      55.727  85.152   9.587  1.00  0.00           C
ATOM   1767  HD2 PHE Z  11      53.118  83.015  10.026  1.00  0.00           H
ATOM   1768  CD2 PHE Z  11      53.739  83.771   9.567  1.00  0.00           C
ATOM   1769  CE1 PHE Z  11      55.337  85.739   8.378  1.00  0.00           C
ATOM   1770  HE1 PHE Z  11      55.949  86.506   7.926  1.00  0.00           H
ATOM   1771  CE2 PHE Z  11      53.342  84.360   8.361  1.00  0.00           C
ATOM   1772  HE2 PHE Z  11      52.417  84.059   7.895  1.00  0.00           H
ATOM   1773  CZ  PHE Z  11      54.139  85.347   7.770  1.00  0.00           C
ATOM   1774  HZ  PHE Z  11      53.818  85.815   6.851  1.00  0.00           H
ATOM   1775  HN  PHE Z  11      55.962  82.061  13.389  1.00  0.00           H
ATOM   1776  N   LYS Z  12      58.538  82.753  11.288  1.00  0.00           N
ATOM   1777  CA  LYS Z  12      59.911  82.732  10.792  1.00  0.00           C
ATOM   1778  C   LYS Z  12      60.357  81.326  10.420  1.00  0.00           C
ATOM   1779  O   LYS Z  12      60.969  81.107   9.379  1.00  0.00           O
ATOM   1780  HA  LYS Z  12      59.968  83.323   9.888  1.00  0.00           H
ATOM   1781  CB  LYS Z  12      60.905  83.290  11.858  1.00  0.00           C
ATOM   1782  1HB LYS Z  12      60.515  83.032  12.865  1.00  0.00           H
ATOM   1783  2HB LYS Z  12      61.902  82.801  11.755  1.00  0.00           H
ATOM   1784  CG  LYS Z  12      61.161  84.803  11.744  1.00  0.00           C
ATOM   1785  1HG LYS Z  12      61.712  84.982  10.793  1.00  0.00           H
ATOM   1786  2HG LYS Z  12      60.205  85.353  11.656  1.00  0.00           H
ATOM   1787  CD  LYS Z  12      61.988  85.412  12.900  1.00  0.00           C
ATOM   1788  1HD LYS Z  12      62.959  84.872  12.970  1.00  0.00           H
ATOM   1789  2HD LYS Z  12      62.214  86.468  12.623  1.00  0.00           H
ATOM   1790  CE  LYS Z  12      61.290  85.409  14.266  1.00  0.00           C
ATOM   1791  1HE LYS Z  12      60.294  85.899  14.200  1.00  0.00           H
ATOM   1792  2HE LYS Z  12      61.156  84.365  14.625  1.00  0.00           H
ATOM   1793  NZ  LYS Z  12      62.090  86.137  15.271  1.00  0.00           N
ATOM   1794  1HZ LYS Z  12      61.804  85.867  16.242  1.00  0.00           H
ATOM   1795  2HZ LYS Z  12      63.115  85.928  15.148  1.00  0.00           H
ATOM   1796  3HZ LYS Z  12      61.997  87.171  15.155  1.00  0.00           H
ATOM   1797  HN  LYS Z  12      58.418  82.994  12.246  1.00  0.00           H
ATOM   1798  N   ASP Z  13      60.040  80.337  11.276  1.00  0.00           N
ATOM   1799  CA  ASP Z  13      60.465  78.965  11.142  1.00  0.00           C
ATOM   1800  C   ASP Z  13      59.995  78.270   9.866  1.00  0.00           C
ATOM   1801  O   ASP Z  13      60.804  77.701   9.130  1.00  0.00           O
ATOM   1802  HA  ASP Z  13      61.546  78.966  11.137  1.00  0.00           H
ATOM   1803  CB  ASP Z  13      59.939  78.211  12.393  1.00  0.00           C
ATOM   1804  1HB ASP Z  13      60.236  78.784  13.299  1.00  0.00           H
ATOM   1805  2HB ASP Z  13      58.834  78.137  12.378  1.00  0.00           H
ATOM   1806  CG  ASP Z  13      60.506  76.825  12.533  1.00  0.00           C
ATOM   1807  OD1 ASP Z  13      60.103  75.900  11.781  1.00  0.00           O
ATOM   1808  OD2 ASP Z  13      61.385  76.640  13.405  1.00  0.00           O
ATOM   1809  HN  ASP Z  13      59.555  80.555  12.125  1.00  0.00           H
ATOM   1810  N   LEU Z  14      58.686  78.293   9.557  1.00  0.00           N
ATOM   1811  CA  LEU Z  14      58.173  77.509   8.446  1.00  0.00           C
ATOM   1812  C   LEU Z  14      58.366  78.174   7.096  1.00  0.00           C
ATOM   1813  O   LEU Z  14      58.430  77.498   6.066  1.00  0.00           O
ATOM   1814  HA  LEU Z  14      58.712  76.574   8.394  1.00  0.00           H
ATOM   1815  CB  LEU Z  14      56.670  77.188   8.626  1.00  0.00           C
ATOM   1816  1HB LEU Z  14      56.098  78.140   8.690  1.00  0.00           H
ATOM   1817  2HB LEU Z  14      56.304  76.634   7.733  1.00  0.00           H
ATOM   1818  HG  LEU Z  14      56.578  76.927  10.785  1.00  0.00           H
ATOM   1819  CG  LEU Z  14      56.335  76.334   9.869  1.00  0.00           C
ATOM   1820  CD1 LEU Z  14      54.835  76.021   9.889  1.00  0.00           C
ATOM   1821 1HD1 LEU Z  14      54.577  75.434  10.795  1.00  0.00           H
ATOM   1822 2HD1 LEU Z  14      54.242  76.961   9.899  1.00  0.00           H
ATOM   1823 3HD1 LEU Z  14      54.559  75.429   8.995  1.00  0.00           H
ATOM   1824  CD2 LEU Z  14      57.120  75.013   9.933  1.00  0.00           C
ATOM   1825 1HD2 LEU Z  14      58.207  75.204  10.048  1.00  0.00           H
ATOM   1826 2HD2 LEU Z  14      56.790  74.419  10.812  1.00  0.00           H
ATOM   1827 3HD2 LEU Z  14      56.951  74.412   9.016  1.00  0.00           H
ATOM   1828  HN  LEU Z  14      58.031  78.745  10.169  1.00  0.00           H
ATOM   1829  N   GLY Z  15      58.485  79.513   7.072  1.00  0.00           N
ATOM   1830  CA  GLY Z  15      58.484  80.302   5.848  1.00  0.00           C
ATOM   1831  C   GLY Z  15      57.079  80.643   5.415  1.00  0.00           C
ATOM   1832  O   GLY Z  15      56.152  79.839   5.514  1.00  0.00           O
ATOM   1833  1HA GLY Z  15      59.000  81.225   6.063  1.00  0.00           H
ATOM   1834  2HA GLY Z  15      58.948  79.737   5.052  1.00  0.00           H
ATOM   1835  HN  GLY Z  15      58.525  80.008   7.940  1.00  0.00           H
ATOM   1836  N   GLU Z  16      56.886  81.872   4.910  1.00  0.00           N
ATOM   1837  CA  GLU Z  16      55.587  82.494   4.716  1.00  0.00           C
ATOM   1838  C   GLU Z  16      54.638  81.759   3.778  1.00  0.00           C
ATOM   1839  O   GLU Z  16      53.472  81.526   4.102  1.00  0.00           O
ATOM   1840  HA  GLU Z  16      55.096  82.528   5.679  1.00  0.00           H
ATOM   1841  CB  GLU Z  16      55.828  83.946   4.243  1.00  0.00           C
ATOM   1842  1HB GLU Z  16      56.496  84.426   4.995  1.00  0.00           H
ATOM   1843  2HB GLU Z  16      56.372  83.957   3.272  1.00  0.00           H
ATOM   1844  CG  GLU Z  16      54.543  84.793   4.120  1.00  0.00           C
ATOM   1845  1HG GLU Z  16      54.010  84.562   3.174  1.00  0.00           H
ATOM   1846  2HG GLU Z  16      53.863  84.557   4.966  1.00  0.00           H
ATOM   1847  CD  GLU Z  16      54.811  86.286   4.164  1.00  0.00           C
ATOM   1848  OE1 GLU Z  16      53.816  87.047   4.276  1.00  0.00           O
ATOM   1849  OE2 GLU Z  16      55.982  86.745   4.129  1.00  0.00           O
ATOM   1850  HN  GLU Z  16      57.665  82.483   4.794  1.00  0.00           H
ATOM   1851  N   GLU Z  17      55.136  81.296   2.615  1.00  0.00           N
ATOM   1852  CA  GLU Z  17      54.373  80.509   1.660  1.00  0.00           C
ATOM   1853  C   GLU Z  17      53.895  79.175   2.214  1.00  0.00           C
ATOM   1854  O   GLU Z  17      52.749  78.771   2.015  1.00  0.00           O
ATOM   1855  HA  GLU Z  17      53.491  81.072   1.383  1.00  0.00           H
ATOM   1856  CB  GLU Z  17      55.221  80.232   0.398  1.00  0.00           C
ATOM   1857  1HB GLU Z  17      56.148  79.688   0.687  1.00  0.00           H
ATOM   1858  2HB GLU Z  17      54.651  79.577  -0.301  1.00  0.00           H
ATOM   1859  CG  GLU Z  17      55.627  81.512  -0.369  1.00  0.00           C
ATOM   1860  1HG GLU Z  17      56.191  82.206   0.289  1.00  0.00           H
ATOM   1861  2HG GLU Z  17      56.284  81.237  -1.220  1.00  0.00           H
ATOM   1862  CD  GLU Z  17      54.446  82.278  -0.950  1.00  0.00           C
ATOM   1863  OE1 GLU Z  17      54.594  83.512  -1.148  1.00  0.00           O
ATOM   1864  OE2 GLU Z  17      53.398  81.649  -1.255  1.00  0.00           O
ATOM   1865  HN  GLU Z  17      56.068  81.527   2.351  1.00  0.00           H
ATOM   1866  N   ASN Z  18      54.776  78.470   2.958  1.00  0.00           N
ATOM   1867  CA  ASN Z  18      54.466  77.216   3.626  1.00  0.00           C
ATOM   1868  C   ASN Z  18      53.443  77.393   4.735  1.00  0.00           C
ATOM   1869  O   ASN Z  18      52.503  76.612   4.855  1.00  0.00           O
ATOM   1870  HA  ASN Z  18      54.026  76.545   2.898  1.00  0.00           H
ATOM   1871  CB  ASN Z  18      55.728  76.563   4.239  1.00  0.00           C
ATOM   1872  1HB ASN Z  18      56.158  77.218   5.024  1.00  0.00           H
ATOM   1873  2HB ASN Z  18      55.468  75.583   4.694  1.00  0.00           H
ATOM   1874  CG  ASN Z  18      56.755  76.307   3.146  1.00  0.00           C
ATOM   1875  OD1 ASN Z  18      56.563  75.476   2.256  1.00  0.00           O
ATOM   1876  ND2 ASN Z  18      57.896  77.028   3.205  1.00  0.00           N
ATOM   1877 1HD2 ASN Z  18      58.069  77.637   3.981  1.00  0.00           H
ATOM   1878 2HD2 ASN Z  18      58.525  77.001   2.434  1.00  0.00           H
ATOM   1879  HN  ASN Z  18      55.681  78.854   3.117  1.00  0.00           H
ATOM   1880  N   PHE Z  19      53.586  78.455   5.557  1.00  0.00           N
ATOM   1881  CA  PHE Z  19      52.652  78.791   6.619  1.00  0.00           C
ATOM   1882  C   PHE Z  19      51.258  79.090   6.071  1.00  0.00           C
ATOM   1883  O   PHE Z  19      50.265  78.510   6.508  1.00  0.00           O
ATOM   1884  HA  PHE Z  19      52.570  77.933   7.274  1.00  0.00           H
ATOM   1885  CB  PHE Z  19      53.219  80.013   7.402  1.00  0.00           C
ATOM   1886  1HB PHE Z  19      54.306  79.853   7.573  1.00  0.00           H
ATOM   1887  2HB PHE Z  19      53.108  80.951   6.818  1.00  0.00           H
ATOM   1888  CG  PHE Z  19      52.572  80.207   8.751  1.00  0.00           C
ATOM   1889  HD1 PHE Z  19      50.762  81.105   7.983  1.00  0.00           H
ATOM   1890  CD1 PHE Z  19      51.301  80.799   8.868  1.00  0.00           C
ATOM   1891  HD2 PHE Z  19      54.236  79.392   9.860  1.00  0.00           H
ATOM   1892  CD2 PHE Z  19      53.252  79.834   9.923  1.00  0.00           C
ATOM   1893  CE1 PHE Z  19      50.716  80.998  10.125  1.00  0.00           C
ATOM   1894  HE1 PHE Z  19      49.738  81.448  10.203  1.00  0.00           H
ATOM   1895  CE2 PHE Z  19      52.677  80.044  11.182  1.00  0.00           C
ATOM   1896  HE2 PHE Z  19      53.215  79.757  12.075  1.00  0.00           H
ATOM   1897  CZ  PHE Z  19      51.406  80.620  11.284  1.00  0.00           C
ATOM   1898  HZ  PHE Z  19      50.959  80.774  12.257  1.00  0.00           H
ATOM   1899  HN  PHE Z  19      54.378  79.063   5.456  1.00  0.00           H
ATOM   1900  N   LYS Z  20      51.166  79.941   5.026  1.00  0.00           N
ATOM   1901  CA  LYS Z  20      49.920  80.291   4.361  1.00  0.00           C
ATOM   1902  C   LYS Z  20      49.247  79.082   3.706  1.00  0.00           C
ATOM   1903  O   LYS Z  20      48.039  78.876   3.808  1.00  0.00           O
ATOM   1904  HA  LYS Z  20      49.239  80.648   5.124  1.00  0.00           H
ATOM   1905  CB  LYS Z  20      50.180  81.454   3.359  1.00  0.00           C
ATOM   1906  1HB LYS Z  20      50.793  82.204   3.912  1.00  0.00           H
ATOM   1907  2HB LYS Z  20      50.799  81.102   2.508  1.00  0.00           H
ATOM   1908  CG  LYS Z  20      48.914  82.179   2.862  1.00  0.00           C
ATOM   1909  1HG LYS Z  20      48.497  81.664   1.970  1.00  0.00           H
ATOM   1910  2HG LYS Z  20      48.148  82.103   3.671  1.00  0.00           H
ATOM   1911  CD  LYS Z  20      49.115  83.691   2.592  1.00  0.00           C
ATOM   1912  1HD LYS Z  20      48.112  84.144   2.418  1.00  0.00           H
ATOM   1913  2HD LYS Z  20      49.528  84.152   3.516  1.00  0.00           H
ATOM   1914  CE  LYS Z  20      50.022  84.050   1.406  1.00  0.00           C
ATOM   1915  1HE LYS Z  20      51.019  83.567   1.508  1.00  0.00           H
ATOM   1916  2HE LYS Z  20      49.558  83.718   0.454  1.00  0.00           H
ATOM   1917  NZ  LYS Z  20      50.239  85.511   1.324  1.00  0.00           N
ATOM   1918  1HZ LYS Z  20      50.707  85.764   0.418  1.00  0.00           H
ATOM   1919  2HZ LYS Z  20      49.352  86.064   1.398  1.00  0.00           H
ATOM   1920  3HZ LYS Z  20      50.840  85.818   2.134  1.00  0.00           H
ATOM   1921  HN  LYS Z  20      51.990  80.406   4.690  1.00  0.00           H
ATOM   1922  N   ALA Z  21      50.043  78.198   3.069  1.00  0.00           N
ATOM   1923  CA  ALA Z  21      49.594  76.926   2.538  1.00  0.00           C
ATOM   1924  C   ALA Z  21      49.075  75.934   3.586  1.00  0.00           C
ATOM   1925  O   ALA Z  21      48.048  75.286   3.391  1.00  0.00           O
ATOM   1926  HA  ALA Z  21      48.771  77.121   1.864  1.00  0.00           H
ATOM   1927  CB  ALA Z  21      50.754  76.293   1.747  1.00  0.00           C
ATOM   1928  1HB ALA Z  21      50.458  75.323   1.297  1.00  0.00           H
ATOM   1929  2HB ALA Z  21      51.058  76.980   0.929  1.00  0.00           H
ATOM   1930  3HB ALA Z  21      51.631  76.121   2.405  1.00  0.00           H
ATOM   1931  HN  ALA Z  21      51.020  78.394   2.966  1.00  0.00           H
ATOM   1932  N   LEU Z  22      49.753  75.782   4.743  1.00  0.00           N
ATOM   1933  CA  LEU Z  22      49.274  74.962   5.850  1.00  0.00           C
ATOM   1934  C   LEU Z  22      47.996  75.486   6.490  1.00  0.00           C
ATOM   1935  O   LEU Z  22      47.094  74.715   6.811  1.00  0.00           O
ATOM   1936  HA  LEU Z  22      49.003  73.996   5.450  1.00  0.00           H
ATOM   1937  CB  LEU Z  22      50.357  74.762   6.936  1.00  0.00           C
ATOM   1938  1HB LEU Z  22      50.770  75.757   7.214  1.00  0.00           H
ATOM   1939  2HB LEU Z  22      49.902  74.317   7.850  1.00  0.00           H
ATOM   1940  HG  LEU Z  22      51.942  74.219   5.551  1.00  0.00           H
ATOM   1941  CG  LEU Z  22      51.515  73.836   6.507  1.00  0.00           C
ATOM   1942  CD1 LEU Z  22      52.632  73.875   7.557  1.00  0.00           C
ATOM   1943 1HD1 LEU Z  22      53.491  73.248   7.240  1.00  0.00           H
ATOM   1944 2HD1 LEU Z  22      52.983  74.920   7.690  1.00  0.00           H
ATOM   1945 3HD1 LEU Z  22      52.260  73.494   8.533  1.00  0.00           H
ATOM   1946  CD2 LEU Z  22      51.055  72.385   6.296  1.00  0.00           C
ATOM   1947 1HD2 LEU Z  22      50.309  72.301   5.481  1.00  0.00           H
ATOM   1948 2HD2 LEU Z  22      51.921  71.740   6.034  1.00  0.00           H
ATOM   1949 3HD2 LEU Z  22      50.602  71.986   7.229  1.00  0.00           H
ATOM   1950  HN  LEU Z  22      50.621  76.271   4.887  1.00  0.00           H
ATOM   1951  N   VAL Z  23      47.856  76.818   6.658  1.00  0.00           N
ATOM   1952  CA  VAL Z  23      46.609  77.449   7.082  1.00  0.00           C
ATOM   1953  C   VAL Z  23      45.474  77.183   6.090  1.00  0.00           C
ATOM   1954  O   VAL Z  23      44.354  76.862   6.483  1.00  0.00           O
ATOM   1955  HA  VAL Z  23      46.304  76.987   8.009  1.00  0.00           H
ATOM   1956  HB  VAL Z  23      47.250  79.430   6.461  1.00  0.00           H
ATOM   1957  CB  VAL Z  23      46.797  78.940   7.356  1.00  0.00           C
ATOM   1958  CG1 VAL Z  23      45.464  79.636   7.693  1.00  0.00           C
ATOM   1959 1HG1 VAL Z  23      44.756  79.620   6.839  1.00  0.00           H
ATOM   1960 2HG1 VAL Z  23      44.979  79.142   8.560  1.00  0.00           H
ATOM   1961 3HG1 VAL Z  23      45.647  80.700   7.956  1.00  0.00           H
ATOM   1962  CG2 VAL Z  23      47.750  79.107   8.558  1.00  0.00           C
ATOM   1963 1HG2 VAL Z  23      47.931  80.187   8.747  1.00  0.00           H
ATOM   1964 2HG2 VAL Z  23      47.303  78.664   9.473  1.00  0.00           H
ATOM   1965 3HG2 VAL Z  23      48.733  78.626   8.380  1.00  0.00           H
ATOM   1966  HN  VAL Z  23      48.623  77.437   6.460  1.00  0.00           H
ATOM   1967  N   LEU Z  24      45.755  77.226   4.770  1.00  0.00           N
ATOM   1968  CA  LEU Z  24      44.801  76.880   3.726  1.00  0.00           C
ATOM   1969  C   LEU Z  24      44.266  75.448   3.802  1.00  0.00           C
ATOM   1970  O   LEU Z  24      43.058  75.224   3.693  1.00  0.00           O
ATOM   1971  HA  LEU Z  24      43.950  77.528   3.847  1.00  0.00           H
ATOM   1972  CB  LEU Z  24      45.431  77.128   2.333  1.00  0.00           C
ATOM   1973  1HB LEU Z  24      46.013  78.074   2.366  1.00  0.00           H
ATOM   1974  2HB LEU Z  24      46.163  76.319   2.116  1.00  0.00           H
ATOM   1975  HG  LEU Z  24      43.453  76.777   1.492  1.00  0.00           H
ATOM   1976  CG  LEU Z  24      44.422  77.225   1.169  1.00  0.00           C
ATOM   1977  CD1 LEU Z  24      44.166  78.678   0.744  1.00  0.00           C
ATOM   1978 1HD1 LEU Z  24      45.113  79.154   0.411  1.00  0.00           H
ATOM   1979 2HD1 LEU Z  24      43.441  78.713  -0.097  1.00  0.00           H
ATOM   1980 3HD1 LEU Z  24      43.754  79.271   1.586  1.00  0.00           H
ATOM   1981  CD2 LEU Z  24      44.921  76.420  -0.031  1.00  0.00           C
ATOM   1982 1HD2 LEU Z  24      45.022  75.348   0.243  1.00  0.00           H
ATOM   1983 2HD2 LEU Z  24      44.201  76.498  -0.873  1.00  0.00           H
ATOM   1984 3HD2 LEU Z  24      45.908  76.795  -0.375  1.00  0.00           H
ATOM   1985  HN  LEU Z  24      46.653  77.549   4.464  1.00  0.00           H
ATOM   1986  N   ILE Z  25      45.153  74.452   4.042  1.00  0.00           N
ATOM   1987  CA  ILE Z  25      44.779  73.063   4.309  1.00  0.00           C
ATOM   1988  C   ILE Z  25      43.973  72.933   5.597  1.00  0.00           C
ATOM   1989  O   ILE Z  25      42.908  72.321   5.626  1.00  0.00           O
ATOM   1990  HA  ILE Z  25      44.143  72.721   3.504  1.00  0.00           H
ATOM   1991  HB  ILE Z  25      46.707  72.574   5.160  1.00  0.00           H
ATOM   1992  CB  ILE Z  25      46.014  72.153   4.395  1.00  0.00           C
ATOM   1993  CG1 ILE Z  25      46.769  72.119   3.042  1.00  0.00           C
ATOM   1994 1HG1 ILE Z  25      46.144  71.585   2.292  1.00  0.00           H
ATOM   1995 2HG1 ILE Z  25      46.915  73.156   2.669  1.00  0.00           H
ATOM   1996  CG2 ILE Z  25      45.627  70.715   4.833  1.00  0.00           C
ATOM   1997 1HG2 ILE Z  25      46.518  70.057   4.858  1.00  0.00           H
ATOM   1998 2HG2 ILE Z  25      45.188  70.692   5.853  1.00  0.00           H
ATOM   1999 3HG2 ILE Z  25      44.894  70.276   4.126  1.00  0.00           H
ATOM   2000  CD  ILE Z  25      48.145  71.447   3.142  1.00  0.00           C
ATOM   2001  1HD ILE Z  25      48.680  71.498   2.172  1.00  0.00           H
ATOM   2002  2HD ILE Z  25      48.762  71.946   3.917  1.00  0.00           H
ATOM   2003  3HD ILE Z  25      48.053  70.376   3.416  1.00  0.00           H
ATOM   2004  HN  ILE Z  25      46.130  74.668   4.065  1.00  0.00           H
ATOM   2005  N   ALA Z  26      44.437  73.570   6.691  1.00  0.00           N
ATOM   2006  CA  ALA Z  26      43.829  73.515   8.006  1.00  0.00           C
ATOM   2007  C   ALA Z  26      42.404  74.040   8.051  1.00  0.00           C
ATOM   2008  O   ALA Z  26      41.515  73.458   8.675  1.00  0.00           O
ATOM   2009  HA  ALA Z  26      43.803  72.481   8.329  1.00  0.00           H
ATOM   2010  CB  ALA Z  26      44.696  74.347   8.966  1.00  0.00           C
ATOM   2011  1HB ALA Z  26      44.277  74.343   9.995  1.00  0.00           H
ATOM   2012  2HB ALA Z  26      45.711  73.908   9.000  1.00  0.00           H
ATOM   2013  3HB ALA Z  26      44.778  75.395   8.613  1.00  0.00           H
ATOM   2014  HN  ALA Z  26      45.303  74.074   6.637  1.00  0.00           H
ATOM   2015  N   PHE Z  27      42.156  75.159   7.348  1.00  0.00           N
ATOM   2016  CA  PHE Z  27      40.850  75.756   7.176  1.00  0.00           C
ATOM   2017  C   PHE Z  27      39.889  74.856   6.388  1.00  0.00           C
ATOM   2018  O   PHE Z  27      38.702  74.761   6.695  1.00  0.00           O
ATOM   2019  HA  PHE Z  27      40.431  75.853   8.169  1.00  0.00           H
ATOM   2020  CB  PHE Z  27      41.033  77.165   6.538  1.00  0.00           C
ATOM   2021  1HB PHE Z  27      41.858  77.693   7.065  1.00  0.00           H
ATOM   2022  2HB PHE Z  27      41.308  77.080   5.466  1.00  0.00           H
ATOM   2023  CG  PHE Z  27      39.815  78.035   6.689  1.00  0.00           C
ATOM   2024  HD1 PHE Z  27      39.668  77.775   8.826  1.00  0.00           H
ATOM   2025  CD1 PHE Z  27      39.230  78.229   7.951  1.00  0.00           C
ATOM   2026  HD2 PHE Z  27      39.725  78.597   4.614  1.00  0.00           H
ATOM   2027  CD2 PHE Z  27      39.253  78.685   5.580  1.00  0.00           C
ATOM   2028  CE1 PHE Z  27      38.071  78.998   8.090  1.00  0.00           C
ATOM   2029  HE1 PHE Z  27      37.635  79.139   9.065  1.00  0.00           H
ATOM   2030  CE2 PHE Z  27      38.072  79.426   5.708  1.00  0.00           C
ATOM   2031  HE2 PHE Z  27      37.629  79.897   4.845  1.00  0.00           H
ATOM   2032  CZ  PHE Z  27      37.471  79.568   6.963  1.00  0.00           C
ATOM   2033  HZ  PHE Z  27      36.553  80.131   7.065  1.00  0.00           H
ATOM   2034  HN  PHE Z  27      42.922  75.645   6.914  1.00  0.00           H
ATOM   2035  N   ALA Z  28      40.392  74.128   5.369  1.00  0.00           N
ATOM   2036  CA  ALA Z  28      39.609  73.199   4.569  1.00  0.00           C
ATOM   2037  C   ALA Z  28      39.327  71.863   5.259  1.00  0.00           C
ATOM   2038  O   ALA Z  28      38.451  71.104   4.843  1.00  0.00           O
ATOM   2039  HA  ALA Z  28      38.643  73.643   4.358  1.00  0.00           H
ATOM   2040  CB  ALA Z  28      40.350  72.946   3.242  1.00  0.00           C
ATOM   2041  1HB ALA Z  28      39.785  72.239   2.596  1.00  0.00           H
ATOM   2042  2HB ALA Z  28      40.479  73.895   2.683  1.00  0.00           H
ATOM   2043  3HB ALA Z  28      41.358  72.525   3.440  1.00  0.00           H
ATOM   2044  HN  ALA Z  28      41.364  74.185   5.145  1.00  0.00           H
ATOM   2045  N   GLN Z  29      40.055  71.538   6.345  1.00  0.00           N
ATOM   2046  CA  GLN Z  29      39.762  70.379   7.173  1.00  0.00           C
ATOM   2047  C   GLN Z  29      38.895  70.748   8.373  1.00  0.00           C
ATOM   2048  O   GLN Z  29      38.194  69.906   8.938  1.00  0.00           O
ATOM   2049  HA  GLN Z  29      39.186  69.656   6.619  1.00  0.00           H
ATOM   2050  CB  GLN Z  29      41.081  69.686   7.595  1.00  0.00           C
ATOM   2051  1HB GLN Z  29      41.719  70.413   8.145  1.00  0.00           H
ATOM   2052  2HB GLN Z  29      40.851  68.840   8.281  1.00  0.00           H
ATOM   2053  CG  GLN Z  29      41.859  69.134   6.370  1.00  0.00           C
ATOM   2054  1HG GLN Z  29      41.214  68.420   5.819  1.00  0.00           H
ATOM   2055  2HG GLN Z  29      42.122  69.961   5.681  1.00  0.00           H
ATOM   2056  CD  GLN Z  29      43.164  68.442   6.770  1.00  0.00           C
ATOM   2057  OE1 GLN Z  29      43.899  68.905   7.646  1.00  0.00           O
ATOM   2058  NE2 GLN Z  29      43.486  67.314   6.098  1.00  0.00           N
ATOM   2059 1HE2 GLN Z  29      42.872  66.965   5.390  1.00  0.00           H
ATOM   2060 2HE2 GLN Z  29      44.328  66.847   6.363  1.00  0.00           H
ATOM   2061  HN  GLN Z  29      40.861  72.079   6.581  1.00  0.00           H
ATOM   2062  N   TYR Z  30      38.844  72.047   8.745  1.00  0.00           N
ATOM   2063  CA  TYR Z  30      37.882  72.573   9.701  1.00  0.00           C
ATOM   2064  C   TYR Z  30      36.452  72.533   9.158  1.00  0.00           C
ATOM   2065  O   TYR Z  30      35.538  72.038   9.818  1.00  0.00           O
ATOM   2066  HA  TYR Z  30      37.906  71.922  10.565  1.00  0.00           H
ATOM   2067  CB  TYR Z  30      38.282  74.018  10.122  1.00  0.00           C
ATOM   2068  1HB TYR Z  30      39.373  74.043  10.328  1.00  0.00           H
ATOM   2069  2HB TYR Z  30      38.071  74.740   9.304  1.00  0.00           H
ATOM   2070  CG  TYR Z  30      37.600  74.479  11.391  1.00  0.00           C
ATOM   2071  HD1 TYR Z  30      38.294  72.822  12.591  1.00  0.00           H
ATOM   2072  CD1 TYR Z  30      37.727  73.741  12.581  1.00  0.00           C
ATOM   2073  HD2 TYR Z  30      36.770  76.264  10.518  1.00  0.00           H
ATOM   2074  CD2 TYR Z  30      36.869  75.678  11.420  1.00  0.00           C
ATOM   2075  CE1 TYR Z  30      37.133  74.188  13.769  1.00  0.00           C
ATOM   2076  HE1 TYR Z  30      37.230  73.608  14.673  1.00  0.00           H
ATOM   2077  HE2 TYR Z  30      35.717  77.056  12.610  1.00  0.00           H
ATOM   2078  CE2 TYR Z  30      36.269  76.128  12.608  1.00  0.00           C
ATOM   2079  CZ  TYR Z  30      36.407  75.382  13.786  1.00  0.00           C
ATOM   2080  OH  TYR Z  30      35.843  75.817  15.003  1.00  0.00           O
ATOM   2081  HH  TYR Z  30      35.092  76.394  14.810  1.00  0.00           H
ATOM   2082  HN  TYR Z  30      39.473  72.705   8.335  1.00  0.00           H
ATOM   2083  N   LEU Z  31      36.243  72.970   7.898  1.00  0.00           N
ATOM   2084  CA  LEU Z  31      34.950  72.904   7.239  1.00  0.00           C
ATOM   2085  C   LEU Z  31      35.132  72.580   5.767  1.00  0.00           C
ATOM   2086  O   LEU Z  31      35.920  73.195   5.052  1.00  0.00           O
ATOM   2087  HA  LEU Z  31      34.365  72.106   7.674  1.00  0.00           H
ATOM   2088  CB  LEU Z  31      34.188  74.241   7.390  1.00  0.00           C
ATOM   2089  1HB LEU Z  31      34.047  74.437   8.477  1.00  0.00           H
ATOM   2090  2HB LEU Z  31      34.844  75.051   7.005  1.00  0.00           H
ATOM   2091  HG  LEU Z  31      32.974  74.259   5.591  1.00  0.00           H
ATOM   2092  CG  LEU Z  31      32.818  74.380   6.687  1.00  0.00           C
ATOM   2093  CD1 LEU Z  31      31.794  73.341   7.156  1.00  0.00           C
ATOM   2094 1HD1 LEU Z  31      32.137  72.312   6.939  1.00  0.00           H
ATOM   2095 2HD1 LEU Z  31      31.628  73.429   8.250  1.00  0.00           H
ATOM   2096 3HD1 LEU Z  31      30.821  73.500   6.642  1.00  0.00           H
ATOM   2097  CD2 LEU Z  31      32.267  75.798   6.906  1.00  0.00           C
ATOM   2098 1HD2 LEU Z  31      32.111  75.982   7.990  1.00  0.00           H
ATOM   2099 2HD2 LEU Z  31      32.993  76.554   6.534  1.00  0.00           H
ATOM   2100 3HD2 LEU Z  31      31.303  75.934   6.372  1.00  0.00           H
ATOM   2101  HN  LEU Z  31      36.989  73.375   7.370  1.00  0.00           H
ATOM   2102  N   GLN Z  32      34.376  71.585   5.264  1.00  0.00           N
ATOM   2103  CA  GLN Z  32      34.558  71.027   3.938  1.00  0.00           C
ATOM   2104  C   GLN Z  32      33.623  71.622   2.897  1.00  0.00           C
ATOM   2105  O   GLN Z  32      33.528  71.105   1.785  1.00  0.00           O
ATOM   2106  HA  GLN Z  32      35.571  71.215   3.604  1.00  0.00           H
ATOM   2107  CB  GLN Z  32      34.335  69.492   3.982  1.00  0.00           C
ATOM   2108  1HB GLN Z  32      33.305  69.278   4.345  1.00  0.00           H
ATOM   2109  2HB GLN Z  32      34.430  69.071   2.954  1.00  0.00           H
ATOM   2110  CG  GLN Z  32      35.362  68.781   4.891  1.00  0.00           C
ATOM   2111  1HG GLN Z  32      36.374  68.984   4.495  1.00  0.00           H
ATOM   2112  2HG GLN Z  32      35.315  69.175   5.927  1.00  0.00           H
ATOM   2113  CD  GLN Z  32      35.149  67.270   4.970  1.00  0.00           C
ATOM   2114  OE1 GLN Z  32      34.696  66.745   5.994  1.00  0.00           O
ATOM   2115  NE2 GLN Z  32      35.458  66.545   3.876  1.00  0.00           N
ATOM   2116 1HE2 GLN Z  32      35.908  66.984   3.096  1.00  0.00           H
ATOM   2117 2HE2 GLN Z  32      35.281  65.559   3.929  1.00  0.00           H
ATOM   2118  HN  GLN Z  32      33.763  71.073   5.875  1.00  0.00           H
ATOM   2119  N   GLN Z  33      32.895  72.716   3.207  1.00  0.00           N
ATOM   2120  CA  GLN Z  33      31.947  73.318   2.272  1.00  0.00           C
ATOM   2121  C   GLN Z  33      32.193  74.794   1.986  1.00  0.00           C
ATOM   2122  O   GLN Z  33      31.379  75.473   1.359  1.00  0.00           O
ATOM   2123  HA  GLN Z  33      32.055  72.853   1.309  1.00  0.00           H
ATOM   2124  CB  GLN Z  33      30.484  73.093   2.726  1.00  0.00           C
ATOM   2125  1HB GLN Z  33      30.297  73.662   3.665  1.00  0.00           H
ATOM   2126  2HB GLN Z  33      29.791  73.497   1.951  1.00  0.00           H
ATOM   2127  CG  GLN Z  33      30.117  71.606   2.978  1.00  0.00           C
ATOM   2128  1HG GLN Z  33      30.700  71.217   3.838  1.00  0.00           H
ATOM   2129  2HG GLN Z  33      29.038  71.547   3.238  1.00  0.00           H
ATOM   2130  CD  GLN Z  33      30.341  70.693   1.772  1.00  0.00           C
ATOM   2131  OE1 GLN Z  33      30.434  71.102   0.609  1.00  0.00           O
ATOM   2132  NE2 GLN Z  33      30.416  69.371   2.035  1.00  0.00           N
ATOM   2133 1HE2 GLN Z  33      30.341  69.006   2.970  1.00  0.00           H
ATOM   2134 2HE2 GLN Z  33      30.408  68.738   1.271  1.00  0.00           H
ATOM   2135  HN  GLN Z  33      32.951  73.095   4.126  1.00  0.00           H
ATOM   2136  N   CYS Z  34      33.352  75.337   2.409  1.00  0.00           N
ATOM   2137  CA  CYS Z  34      33.742  76.709   2.114  1.00  0.00           C
ATOM   2138  C   CYS Z  34      33.938  76.975   0.604  1.00  0.00           C
ATOM   2139  O   CYS Z  34      34.511  76.120  -0.077  1.00  0.00           O
ATOM   2140  HA  CYS Z  34      32.946  77.332   2.492  1.00  0.00           H
ATOM   2141  CB  CYS Z  34      35.038  77.050   2.897  1.00  0.00           C
ATOM   2142  1HB CYS Z  34      34.947  76.617   3.919  1.00  0.00           H
ATOM   2143  2HB CYS Z  34      35.897  76.533   2.413  1.00  0.00           H
ATOM   2144  SG  CYS Z  34      35.386  78.832   3.062  1.00  0.00           S
ATOM   2145  1HG CYS Z  34      36.682  78.633   3.293  1.00  0.00           H
ATOM   2146  HN  CYS Z  34      34.022  74.782   2.890  1.00  0.00           H
ATOM   2147  N   PRO Z  35      33.494  78.081   0.001  1.00  0.00           N
ATOM   2148  CA  PRO Z  35      33.846  78.449  -1.369  1.00  0.00           C
ATOM   2149  C   PRO Z  35      35.252  79.022  -1.449  1.00  0.00           C
ATOM   2150  O   PRO Z  35      35.725  79.658  -0.509  1.00  0.00           O
ATOM   2151  HA  PRO Z  35      33.811  77.577  -2.007  1.00  0.00           H
ATOM   2152  CB  PRO Z  35      32.786  79.495  -1.742  1.00  0.00           C
ATOM   2153  1HB PRO Z  35      33.125  80.219  -2.511  1.00  0.00           H
ATOM   2154  2HB PRO Z  35      31.876  78.976  -2.116  1.00  0.00           H
ATOM   2155  CG  PRO Z  35      32.459  80.174  -0.412  1.00  0.00           C
ATOM   2156  1HG PRO Z  35      33.241  80.933  -0.195  1.00  0.00           H
ATOM   2157  2HG PRO Z  35      31.470  80.671  -0.405  1.00  0.00           H
ATOM   2158  CD  PRO Z  35      32.554  79.033   0.597  1.00  0.00           C
ATOM   2159  1HD PRO Z  35      32.928  79.405   1.575  1.00  0.00           H
ATOM   2160  2HD PRO Z  35      31.563  78.541   0.722  1.00  0.00           H
ATOM   2161  N   PHE Z  36      35.968  78.785  -2.566  1.00  0.00           N
ATOM   2162  CA  PHE Z  36      37.394  79.046  -2.689  1.00  0.00           C
ATOM   2163  C   PHE Z  36      37.803  80.511  -2.512  1.00  0.00           C
ATOM   2164  O   PHE Z  36      38.784  80.811  -1.834  1.00  0.00           O
ATOM   2165  HA  PHE Z  36      37.867  78.496  -1.888  1.00  0.00           H
ATOM   2166  CB  PHE Z  36      37.894  78.486  -4.052  1.00  0.00           C
ATOM   2167  1HB PHE Z  36      37.551  77.435  -4.156  1.00  0.00           H
ATOM   2168  2HB PHE Z  36      37.439  79.079  -4.875  1.00  0.00           H
ATOM   2169  CG  PHE Z  36      39.395  78.470  -4.248  1.00  0.00           C
ATOM   2170  HD1 PHE Z  36      39.955  78.066  -2.195  1.00  0.00           H
ATOM   2171  CD1 PHE Z  36      40.307  78.246  -3.198  1.00  0.00           C
ATOM   2172  HD2 PHE Z  36      39.214  78.804  -6.368  1.00  0.00           H
ATOM   2173  CD2 PHE Z  36      39.901  78.652  -5.546  1.00  0.00           C
ATOM   2174  CE1 PHE Z  36      41.689  78.254  -3.434  1.00  0.00           C
ATOM   2175  HE1 PHE Z  36      42.378  78.086  -2.619  1.00  0.00           H
ATOM   2176  CE2 PHE Z  36      41.280  78.652  -5.788  1.00  0.00           C
ATOM   2177  HE2 PHE Z  36      41.656  78.799  -6.791  1.00  0.00           H
ATOM   2178  CZ  PHE Z  36      42.174  78.474  -4.728  1.00  0.00           C
ATOM   2179  HZ  PHE Z  36      43.238  78.486  -4.918  1.00  0.00           H
ATOM   2180  HN  PHE Z  36      35.528  78.340  -3.348  1.00  0.00           H
ATOM   2181  N   GLU Z  37      37.048  81.469  -3.088  1.00  0.00           N
ATOM   2182  CA  GLU Z  37      37.362  82.889  -3.018  1.00  0.00           C
ATOM   2183  C   GLU Z  37      37.358  83.454  -1.601  1.00  0.00           C
ATOM   2184  O   GLU Z  37      38.282  84.143  -1.167  1.00  0.00           O
ATOM   2185  HA  GLU Z  37      38.356  83.036  -3.416  1.00  0.00           H
ATOM   2186  CB  GLU Z  37      36.349  83.682  -3.883  1.00  0.00           C
ATOM   2187  1HB GLU Z  37      35.322  83.578  -3.464  1.00  0.00           H
ATOM   2188  2HB GLU Z  37      36.606  84.764  -3.833  1.00  0.00           H
ATOM   2189  CG  GLU Z  37      36.326  83.219  -5.363  1.00  0.00           C
ATOM   2190  1HG GLU Z  37      37.173  82.528  -5.564  1.00  0.00           H
ATOM   2191  2HG GLU Z  37      35.377  82.687  -5.576  1.00  0.00           H
ATOM   2192  CD  GLU Z  37      36.468  84.370  -6.349  1.00  0.00           C
ATOM   2193  OE1 GLU Z  37      35.505  84.627  -7.119  1.00  0.00           O
ATOM   2194  OE2 GLU Z  37      37.580  84.962  -6.396  1.00  0.00           O
ATOM   2195  HN  GLU Z  37      36.243  81.229  -3.620  1.00  0.00           H
ATOM   2196  N   ASP Z  38      36.317  83.131  -0.820  1.00  0.00           N
ATOM   2197  CA  ASP Z  38      36.171  83.471   0.579  1.00  0.00           C
ATOM   2198  C   ASP Z  38      37.128  82.685   1.472  1.00  0.00           C
ATOM   2199  O   ASP Z  38      37.659  83.201   2.457  1.00  0.00           O
ATOM   2200  HA  ASP Z  38      36.422  84.517   0.696  1.00  0.00           H
ATOM   2201  CB  ASP Z  38      34.701  83.264   0.995  1.00  0.00           C
ATOM   2202  1HB ASP Z  38      34.435  82.188   0.975  1.00  0.00           H
ATOM   2203  2HB ASP Z  38      34.512  83.671   2.009  1.00  0.00           H
ATOM   2204  CG  ASP Z  38      33.827  84.000   0.002  1.00  0.00           C
ATOM   2205  OD1 ASP Z  38      33.454  83.389  -1.031  1.00  0.00           O
ATOM   2206  OD2 ASP Z  38      33.566  85.210   0.217  1.00  0.00           O
ATOM   2207  HN  ASP Z  38      35.505  82.694  -1.213  1.00  0.00           H
ATOM   2208  N   HIE Z  39      37.419  81.412   1.110  1.00  0.00           N
ATOM   2209  CA  HIE Z  39      38.420  80.572   1.757  1.00  0.00           C
ATOM   2210  C   HIE Z  39      39.802  81.198   1.725  1.00  0.00           C
ATOM   2211  O   HIE Z  39      40.487  81.273   2.742  1.00  0.00           O
ATOM   2212  HA  HIE Z  39      38.135  80.456   2.792  1.00  0.00           H
ATOM   2213  CB  HIE Z  39      38.503  79.182   1.075  1.00  0.00           C
ATOM   2214  1HB HIE Z  39      37.470  78.795   0.935  1.00  0.00           H
ATOM   2215  2HB HIE Z  39      38.952  79.270   0.067  1.00  0.00           H
ATOM   2216  CG  HIE Z  39      39.255  78.127   1.827  1.00  0.00           C
ATOM   2217  ND1 HIE Z  39      38.549  77.286   2.660  1.00  0.00           N
ATOM   2218  HD2 HIE Z  39      41.391  78.230   1.276  1.00  0.00           H
ATOM   2219  CD2 HIE Z  39      40.571  77.784   1.817  1.00  0.00           C
ATOM   2220  HE1 HIE Z  39      39.213  75.647   3.845  1.00  0.00           H
ATOM   2221  CE1 HIE Z  39      39.441  76.446   3.140  1.00  0.00           C
ATOM   2222  HE2 HIE Z  39      41.525  76.202   2.910  1.00  0.00           H
ATOM   2223  NE2 HIE Z  39      40.685  76.702   2.667  1.00  0.00           N
ATOM   2224  HN  HIE Z  39      36.902  80.992   0.357  1.00  0.00           H
ATOM   2225  N   VAL Z  40      40.217  81.740   0.561  1.00  0.00           N
ATOM   2226  CA  VAL Z  40      41.450  82.499   0.406  1.00  0.00           C
ATOM   2227  C   VAL Z  40      41.484  83.744   1.280  1.00  0.00           C
ATOM   2228  O   VAL Z  40      42.482  84.012   1.945  1.00  0.00           O
ATOM   2229  HA  VAL Z  40      42.271  81.880   0.739  1.00  0.00           H
ATOM   2230  HB  VAL Z  40      40.721  83.249  -1.494  1.00  0.00           H
ATOM   2231  CB  VAL Z  40      41.676  82.865  -1.061  1.00  0.00           C
ATOM   2232  CG1 VAL Z  40      42.754  83.956  -1.238  1.00  0.00           C
ATOM   2233 1HG1 VAL Z  40      43.685  83.676  -0.703  1.00  0.00           H
ATOM   2234 2HG1 VAL Z  40      42.964  84.096  -2.319  1.00  0.00           H
ATOM   2235 3HG1 VAL Z  40      42.404  84.937  -0.847  1.00  0.00           H
ATOM   2236  CG2 VAL Z  40      42.085  81.591  -1.825  1.00  0.00           C
ATOM   2237 1HG2 VAL Z  40      43.033  81.179  -1.423  1.00  0.00           H
ATOM   2238 2HG2 VAL Z  40      41.299  80.811  -1.747  1.00  0.00           H
ATOM   2239 3HG2 VAL Z  40      42.226  81.824  -2.902  1.00  0.00           H
ATOM   2240  HN  VAL Z  40      39.651  81.640  -0.264  1.00  0.00           H
ATOM   2241  N   LYS Z  41      40.387  84.522   1.347  1.00  0.00           N
ATOM   2242  CA  LYS Z  41      40.316  85.710   2.183  1.00  0.00           C
ATOM   2243  C   LYS Z  41      40.459  85.425   3.675  1.00  0.00           C
ATOM   2244  O   LYS Z  41      41.226  86.083   4.371  1.00  0.00           O
ATOM   2245  HA  LYS Z  41      41.145  86.352   1.921  1.00  0.00           H
ATOM   2246  CB  LYS Z  41      39.005  86.482   1.914  1.00  0.00           C
ATOM   2247  1HB LYS Z  41      38.134  85.811   2.083  1.00  0.00           H
ATOM   2248  2HB LYS Z  41      38.924  87.340   2.622  1.00  0.00           H
ATOM   2249  CG  LYS Z  41      38.948  87.049   0.486  1.00  0.00           C
ATOM   2250  1HG LYS Z  41      39.810  87.745   0.352  1.00  0.00           H
ATOM   2251  2HG LYS Z  41      39.064  86.226  -0.250  1.00  0.00           H
ATOM   2252  CD  LYS Z  41      37.648  87.819   0.211  1.00  0.00           C
ATOM   2253  1HD LYS Z  41      36.766  87.163   0.386  1.00  0.00           H
ATOM   2254  2HD LYS Z  41      37.588  88.650   0.952  1.00  0.00           H
ATOM   2255  CE  LYS Z  41      37.583  88.435  -1.192  1.00  0.00           C
ATOM   2256  1HE LYS Z  41      36.765  89.189  -1.235  1.00  0.00           H
ATOM   2257  2HE LYS Z  41      38.543  88.932  -1.445  1.00  0.00           H
ATOM   2258  NZ  LYS Z  41      37.296  87.405  -2.213  1.00  0.00           N
ATOM   2259  1HZ LYS Z  41      37.339  87.831  -3.169  1.00  0.00           H
ATOM   2260  2HZ LYS Z  41      37.971  86.613  -2.191  1.00  0.00           H
ATOM   2261  3HZ LYS Z  41      36.323  87.042  -2.037  1.00  0.00           H
ATOM   2262  HN  LYS Z  41      39.582  84.302   0.797  1.00  0.00           H
ATOM   2263  N   LEU Z  42      39.773  84.389   4.202  1.00  0.00           N
ATOM   2264  CA  LEU Z  42      39.921  83.951   5.585  1.00  0.00           C
ATOM   2265  C   LEU Z  42      41.324  83.423   5.897  1.00  0.00           C
ATOM   2266  O   LEU Z  42      41.899  83.691   6.951  1.00  0.00           O
ATOM   2267  HA  LEU Z  42      39.780  84.817   6.215  1.00  0.00           H
ATOM   2268  CB  LEU Z  42      38.833  82.893   5.911  1.00  0.00           C
ATOM   2269  1HB LEU Z  42      37.987  83.061   5.205  1.00  0.00           H
ATOM   2270  2HB LEU Z  42      39.218  81.875   5.697  1.00  0.00           H
ATOM   2271  HG  LEU Z  42      37.425  82.137   7.342  1.00  0.00           H
ATOM   2272  CG  LEU Z  42      38.212  82.929   7.333  1.00  0.00           C
ATOM   2273  CD1 LEU Z  42      39.179  82.605   8.478  1.00  0.00           C
ATOM   2274 1HD1 LEU Z  42      39.645  81.612   8.327  1.00  0.00           H
ATOM   2275 2HD1 LEU Z  42      39.969  83.380   8.553  1.00  0.00           H
ATOM   2276 3HD1 LEU Z  42      38.629  82.582   9.445  1.00  0.00           H
ATOM   2277  CD2 LEU Z  42      37.468  84.236   7.617  1.00  0.00           C
ATOM   2278 1HD2 LEU Z  42      36.843  84.126   8.528  1.00  0.00           H
ATOM   2279 2HD2 LEU Z  42      38.173  85.080   7.778  1.00  0.00           H
ATOM   2280 3HD2 LEU Z  42      36.790  84.476   6.773  1.00  0.00           H
ATOM   2281  HN  LEU Z  42      39.146  83.866   3.619  1.00  0.00           H
ATOM   2282  N   VAL Z  43      41.936  82.661   4.968  1.00  0.00           N
ATOM   2283  CA  VAL Z  43      43.316  82.196   5.068  1.00  0.00           C
ATOM   2284  C   VAL Z  43      44.333  83.326   5.057  1.00  0.00           C
ATOM   2285  O   VAL Z  43      45.249  83.350   5.880  1.00  0.00           O
ATOM   2286  HA  VAL Z  43      43.444  81.710   6.023  1.00  0.00           H
ATOM   2287  HB  VAL Z  43      43.258  81.562   3.004  1.00  0.00           H
ATOM   2288  CB  VAL Z  43      43.605  81.165   3.988  1.00  0.00           C
ATOM   2289  CG1 VAL Z  43      45.108  80.825   3.885  1.00  0.00           C
ATOM   2290 1HG1 VAL Z  43      45.265  79.987   3.179  1.00  0.00           H
ATOM   2291 2HG1 VAL Z  43      45.695  81.690   3.512  1.00  0.00           H
ATOM   2292 3HG1 VAL Z  43      45.511  80.522   4.874  1.00  0.00           H
ATOM   2293  CG2 VAL Z  43      42.788  79.904   4.336  1.00  0.00           C
ATOM   2294 1HG2 VAL Z  43      42.803  79.189   3.491  1.00  0.00           H
ATOM   2295 2HG2 VAL Z  43      43.204  79.407   5.239  1.00  0.00           H
ATOM   2296 3HG2 VAL Z  43      41.726  80.144   4.542  1.00  0.00           H
ATOM   2297  HN  VAL Z  43      41.444  82.391   4.136  1.00  0.00           H
ATOM   2298  N   ASN Z  44      44.177  84.329   4.167  1.00  0.00           N
ATOM   2299  CA  ASN Z  44      45.005  85.525   4.167  1.00  0.00           C
ATOM   2300  C   ASN Z  44      44.866  86.310   5.469  1.00  0.00           C
ATOM   2301  O   ASN Z  44      45.867  86.671   6.076  1.00  0.00           O
ATOM   2302  HA  ASN Z  44      46.043  85.225   4.099  1.00  0.00           H
ATOM   2303  CB  ASN Z  44      44.655  86.480   2.993  1.00  0.00           C
ATOM   2304  1HB ASN Z  44      43.561  86.669   2.983  1.00  0.00           H
ATOM   2305  2HB ASN Z  44      45.179  87.452   3.130  1.00  0.00           H
ATOM   2306  CG  ASN Z  44      45.080  85.932   1.632  1.00  0.00           C
ATOM   2307  OD1 ASN Z  44      45.752  84.911   1.460  1.00  0.00           O
ATOM   2308  ND2 ASN Z  44      44.684  86.689   0.578  1.00  0.00           N
ATOM   2309 1HD2 ASN Z  44      44.187  87.537   0.746  1.00  0.00           H
ATOM   2310 2HD2 ASN Z  44      44.971  86.413  -0.335  1.00  0.00           H
ATOM   2311  HN  ASN Z  44      43.469  84.267   3.456  1.00  0.00           H
ATOM   2312  N   GLU Z  45      43.628  86.521   5.961  1.00  0.00           N
ATOM   2313  CA  GLU Z  45      43.335  87.237   7.195  1.00  0.00           C
ATOM   2314  C   GLU Z  45      43.934  86.593   8.451  1.00  0.00           C
ATOM   2315  O   GLU Z  45      44.547  87.251   9.291  1.00  0.00           O
ATOM   2316  HA  GLU Z  45      43.760  88.230   7.112  1.00  0.00           H
ATOM   2317  CB  GLU Z  45      41.793  87.357   7.323  1.00  0.00           C
ATOM   2318  1HB GLU Z  45      41.399  87.735   6.351  1.00  0.00           H
ATOM   2319  2HB GLU Z  45      41.357  86.346   7.480  1.00  0.00           H
ATOM   2320  CG  GLU Z  45      41.305  88.320   8.430  1.00  0.00           C
ATOM   2321  1HG GLU Z  45      41.728  88.003   9.403  1.00  0.00           H
ATOM   2322  2HG GLU Z  45      41.659  89.352   8.224  1.00  0.00           H
ATOM   2323  CD  GLU Z  45      39.791  88.361   8.572  1.00  0.00           C
ATOM   2324  OE1 GLU Z  45      39.327  88.775   9.669  1.00  0.00           O
ATOM   2325  OE2 GLU Z  45      39.048  87.963   7.637  1.00  0.00           O
ATOM   2326  HN  GLU Z  45      42.823  86.238   5.433  1.00  0.00           H
ATOM   2327  N   VAL Z  46      43.824  85.255   8.600  1.00  0.00           N
ATOM   2328  CA  VAL Z  46      44.483  84.504   9.669  1.00  0.00           C
ATOM   2329  C   VAL Z  46      46.005  84.507   9.544  1.00  0.00           C
ATOM   2330  O   VAL Z  46      46.728  84.662  10.528  1.00  0.00           O
ATOM   2331  HA  VAL Z  46      44.269  85.006  10.601  1.00  0.00           H
ATOM   2332  HB  VAL Z  46      43.972  82.593   8.775  1.00  0.00           H
ATOM   2333  CB  VAL Z  46      43.930  83.084   9.775  1.00  0.00           C
ATOM   2334  CG1 VAL Z  46      44.712  82.223  10.790  1.00  0.00           C
ATOM   2335 1HG1 VAL Z  46      44.202  81.247  10.931  1.00  0.00           H
ATOM   2336 2HG1 VAL Z  46      45.746  82.020  10.440  1.00  0.00           H
ATOM   2337 3HG1 VAL Z  46      44.763  82.734  11.776  1.00  0.00           H
ATOM   2338  CG2 VAL Z  46      42.460  83.181  10.228  1.00  0.00           C
ATOM   2339 1HG2 VAL Z  46      42.398  83.621  11.246  1.00  0.00           H
ATOM   2340 2HG2 VAL Z  46      41.865  83.810   9.535  1.00  0.00           H
ATOM   2341 3HG2 VAL Z  46      42.006  82.170  10.257  1.00  0.00           H
ATOM   2342  HN  VAL Z  46      43.279  84.729   7.944  1.00  0.00           H
ATOM   2343  N   THR Z  47      46.547  84.370   8.317  1.00  0.00           N
ATOM   2344  CA  THR Z  47      47.990  84.454   8.065  1.00  0.00           C
ATOM   2345  C   THR Z  47      48.555  85.827   8.389  1.00  0.00           C
ATOM   2346  O   THR Z  47      49.611  85.958   9.004  1.00  0.00           O
ATOM   2347  HA  THR Z  47      48.476  83.753   8.728  1.00  0.00           H
ATOM   2348  HB  THR Z  47      47.982  84.845   5.917  1.00  0.00           H
ATOM   2349  CB  THR Z  47      48.386  84.096   6.637  1.00  0.00           C
ATOM   2350  OG1 THR Z  47      47.885  82.810   6.294  1.00  0.00           O
ATOM   2351  HG1 THR Z  47      46.928  82.922   6.155  1.00  0.00           H
ATOM   2352  CG2 THR Z  47      49.914  84.006   6.506  1.00  0.00           C
ATOM   2353 1HG2 THR Z  47      50.395  84.996   6.651  1.00  0.00           H
ATOM   2354 2HG2 THR Z  47      50.318  83.296   7.256  1.00  0.00           H
ATOM   2355 3HG2 THR Z  47      50.195  83.640   5.499  1.00  0.00           H
ATOM   2356  HN  THR Z  47      45.950  84.232   7.525  1.00  0.00           H
ATOM   2357  N   GLU Z  48      47.835  86.901   8.017  1.00  0.00           N
ATOM   2358  CA  GLU Z  48      48.155  88.277   8.343  1.00  0.00           C
ATOM   2359  C   GLU Z  48      48.137  88.563   9.841  1.00  0.00           C
ATOM   2360  O   GLU Z  48      49.031  89.221  10.371  1.00  0.00           O
ATOM   2361  HA  GLU Z  48      49.160  88.473   7.995  1.00  0.00           H
ATOM   2362  CB  GLU Z  48      47.184  89.213   7.598  1.00  0.00           C
ATOM   2363  1HB GLU Z  48      47.130  88.875   6.538  1.00  0.00           H
ATOM   2364  2HB GLU Z  48      46.159  89.108   8.023  1.00  0.00           H
ATOM   2365  CG  GLU Z  48      47.610  90.696   7.607  1.00  0.00           C
ATOM   2366  1HG GLU Z  48      47.608  91.090   8.646  1.00  0.00           H
ATOM   2367  2HG GLU Z  48      48.629  90.812   7.182  1.00  0.00           H
ATOM   2368  CD  GLU Z  48      46.658  91.518   6.772  1.00  0.00           C
ATOM   2369  OE1 GLU Z  48      45.908  92.346   7.354  1.00  0.00           O
ATOM   2370  OE2 GLU Z  48      46.626  91.346   5.525  1.00  0.00           O
ATOM   2371  HN  GLU Z  48      47.003  86.786   7.463  1.00  0.00           H
ATOM   2372  N   PHE Z  49      47.153  88.006  10.581  1.00  0.00           N
ATOM   2373  CA  PHE Z  49      47.111  88.032  12.036  1.00  0.00           C
ATOM   2374  C   PHE Z  49      48.338  87.366  12.669  1.00  0.00           C
ATOM   2375  O   PHE Z  49      48.986  87.929  13.552  1.00  0.00           O
ATOM   2376  HA  PHE Z  49      47.110  89.068  12.350  1.00  0.00           H
ATOM   2377  CB  PHE Z  49      45.802  87.334  12.506  1.00  0.00           C
ATOM   2378  1HB PHE Z  49      44.932  87.832  12.028  1.00  0.00           H
ATOM   2379  2HB PHE Z  49      45.798  86.269  12.196  1.00  0.00           H
ATOM   2380  CG  PHE Z  49      45.604  87.401  13.997  1.00  0.00           C
ATOM   2381  HD1 PHE Z  49      46.330  85.402  14.363  1.00  0.00           H
ATOM   2382  CD1 PHE Z  49      45.934  86.302  14.810  1.00  0.00           C
ATOM   2383  HD2 PHE Z  49      44.846  89.417  13.979  1.00  0.00           H
ATOM   2384  CD2 PHE Z  49      45.104  88.567  14.595  1.00  0.00           C
ATOM   2385  CE1 PHE Z  49      45.773  86.369  16.199  1.00  0.00           C
ATOM   2386  HE1 PHE Z  49      46.036  85.522  16.818  1.00  0.00           H
ATOM   2387  CE2 PHE Z  49      44.937  88.637  15.984  1.00  0.00           C
ATOM   2388  HE2 PHE Z  49      44.550  89.538  16.437  1.00  0.00           H
ATOM   2389  CZ  PHE Z  49      45.274  87.538  16.785  1.00  0.00           C
ATOM   2390  HZ  PHE Z  49      45.144  87.589  17.855  1.00  0.00           H
ATOM   2391  HN  PHE Z  49      46.385  87.558  10.118  1.00  0.00           H
ATOM   2392  N   ALA Z  50      48.735  86.175  12.174  1.00  0.00           N
ATOM   2393  CA  ALA Z  50      49.948  85.490  12.583  1.00  0.00           C
ATOM   2394  C   ALA Z  50      51.218  86.288  12.282  1.00  0.00           C
ATOM   2395  O   ALA Z  50      52.146  86.346  13.086  1.00  0.00           O
ATOM   2396  HA  ALA Z  50      49.906  85.363  13.657  1.00  0.00           H
ATOM   2397  CB  ALA Z  50      50.015  84.104  11.913  1.00  0.00           C
ATOM   2398  1HB ALA Z  50      50.902  83.537  12.269  1.00  0.00           H
ATOM   2399  2HB ALA Z  50      49.103  83.520  12.163  1.00  0.00           H
ATOM   2400  3HB ALA Z  50      50.074  84.201  10.809  1.00  0.00           H
ATOM   2401  HN  ALA Z  50      48.177  85.722  11.475  1.00  0.00           H
ATOM   2402  N   LYS Z  51      51.265  86.966  11.120  1.00  0.00           N
ATOM   2403  CA  LYS Z  51      52.310  87.902  10.754  1.00  0.00           C
ATOM   2404  C   LYS Z  51      52.400  89.126  11.676  1.00  0.00           C
ATOM   2405  O   LYS Z  51      53.489  89.558  12.055  1.00  0.00           O
ATOM   2406  HA  LYS Z  51      53.248  87.371  10.854  1.00  0.00           H
ATOM   2407  CB  LYS Z  51      52.160  88.311   9.268  1.00  0.00           C
ATOM   2408  1HB LYS Z  51      51.958  87.380   8.689  1.00  0.00           H
ATOM   2409  2HB LYS Z  51      51.282  88.978   9.135  1.00  0.00           H
ATOM   2410  CG  LYS Z  51      53.423  88.962   8.688  1.00  0.00           C
ATOM   2411  1HG LYS Z  51      53.560  89.973   9.131  1.00  0.00           H
ATOM   2412  2HG LYS Z  51      54.297  88.340   8.992  1.00  0.00           H
ATOM   2413  CD  LYS Z  51      53.407  89.064   7.154  1.00  0.00           C
ATOM   2414  1HD LYS Z  51      53.106  88.072   6.742  1.00  0.00           H
ATOM   2415  2HD LYS Z  51      52.641  89.805   6.837  1.00  0.00           H
ATOM   2416  CE  LYS Z  51      54.786  89.440   6.601  1.00  0.00           C
ATOM   2417  1HE LYS Z  51      55.062  90.477   6.891  1.00  0.00           H
ATOM   2418  2HE LYS Z  51      55.548  88.740   7.010  1.00  0.00           H
ATOM   2419  NZ  LYS Z  51      54.830  89.332   5.134  1.00  0.00           N
ATOM   2420  1HZ LYS Z  51      55.825  89.284   4.820  1.00  0.00           H
ATOM   2421  2HZ LYS Z  51      54.378  88.422   4.822  1.00  0.00           H
ATOM   2422  3HZ LYS Z  51      54.338  90.128   4.664  1.00  0.00           H
ATOM   2423  HN  LYS Z  51      50.530  86.832  10.450  1.00  0.00           H
ATOM   2424  N   THR Z  52      51.257  89.697  12.112  1.00  0.00           N
ATOM   2425  CA  THR Z  52      51.196  90.721  13.166  1.00  0.00           C
ATOM   2426  C   THR Z  52      51.706  90.219  14.512  1.00  0.00           C
ATOM   2427  O   THR Z  52      52.427  90.929  15.212  1.00  0.00           O
ATOM   2428  HA  THR Z  52      51.867  91.517  12.877  1.00  0.00           H
ATOM   2429  HB  THR Z  52      49.051  90.539  13.489  1.00  0.00           H
ATOM   2430  CB  THR Z  52      49.810  91.343  13.343  1.00  0.00           C
ATOM   2431  OG1 THR Z  52      49.467  92.111  12.195  1.00  0.00           O
ATOM   2432  HG1 THR Z  52      48.523  92.331  12.298  1.00  0.00           H
ATOM   2433  CG2 THR Z  52      49.765  92.327  14.522  1.00  0.00           C
ATOM   2434 1HG2 THR Z  52      49.889  91.812  15.496  1.00  0.00           H
ATOM   2435 2HG2 THR Z  52      50.564  93.093  14.424  1.00  0.00           H
ATOM   2436 3HG2 THR Z  52      48.790  92.851  14.548  1.00  0.00           H
ATOM   2437  HN  THR Z  52      50.381  89.422  11.704  1.00  0.00           H
ATOM   2438  N   CYS Z  53      51.415  88.957  14.906  1.00  0.00           N
ATOM   2439  CA  CYS Z  53      51.889  88.349  16.154  1.00  0.00           C
ATOM   2440  C   CYS Z  53      53.409  88.271  16.294  1.00  0.00           C
ATOM   2441  O   CYS Z  53      53.942  88.130  17.395  1.00  0.00           O
ATOM   2442  HA  CYS Z  53      51.544  88.965  16.974  1.00  0.00           H
ATOM   2443  CB  CYS Z  53      51.338  86.911  16.337  1.00  0.00           C
ATOM   2444  1HB CYS Z  53      51.592  86.305  15.443  1.00  0.00           H
ATOM   2445  2HB CYS Z  53      51.824  86.425  17.212  1.00  0.00           H
ATOM   2446  SG  CYS Z  53      49.544  86.882  16.605  1.00  0.00           S
ATOM   2447  HN  CYS Z  53      50.786  88.404  14.351  1.00  0.00           H
ATOM   2448  N   VAL Z  54      54.147  88.375  15.173  1.00  0.00           N
ATOM   2449  CA  VAL Z  54      55.584  88.588  15.136  1.00  0.00           C
ATOM   2450  C   VAL Z  54      56.011  89.949  15.685  1.00  0.00           C
ATOM   2451  O   VAL Z  54      56.996  90.076  16.415  1.00  0.00           O
ATOM   2452  HA  VAL Z  54      56.043  87.838  15.756  1.00  0.00           H
ATOM   2453  HB  VAL Z  54      55.820  89.353  13.112  1.00  0.00           H
ATOM   2454  CB  VAL Z  54      56.124  88.461  13.710  1.00  0.00           C
ATOM   2455  CG1 VAL Z  54      57.666  88.391  13.736  1.00  0.00           C
ATOM   2456 1HG1 VAL Z  54      58.064  88.271  12.706  1.00  0.00           H
ATOM   2457 2HG1 VAL Z  54      58.106  89.322  14.152  1.00  0.00           H
ATOM   2458 3HG1 VAL Z  54      58.011  87.538  14.358  1.00  0.00           H
ATOM   2459  CG2 VAL Z  54      55.515  87.223  13.020  1.00  0.00           C
ATOM   2460 1HG2 VAL Z  54      55.920  87.121  11.990  1.00  0.00           H
ATOM   2461 2HG2 VAL Z  54      55.719  86.296  13.589  1.00  0.00           H
ATOM   2462 3HG2 VAL Z  54      54.416  87.314  12.911  1.00  0.00           H
ATOM   2463  HN  VAL Z  54      53.677  88.393  14.291  1.00  0.00           H
ATOM   2464  N   ALA Z  55      55.277  91.017  15.326  1.00  0.00           N
ATOM   2465  CA  ALA Z  55      55.714  92.387  15.495  1.00  0.00           C
ATOM   2466  C   ALA Z  55      55.109  93.078  16.711  1.00  0.00           C
ATOM   2467  O   ALA Z  55      55.529  94.174  17.072  1.00  0.00           O
ATOM   2468  HA  ALA Z  55      56.789  92.421  15.619  1.00  0.00           H
ATOM   2469  CB  ALA Z  55      55.325  93.168  14.223  1.00  0.00           C
ATOM   2470  1HB ALA Z  55      55.668  94.224  14.280  1.00  0.00           H
ATOM   2471  2HB ALA Z  55      55.776  92.693  13.327  1.00  0.00           H
ATOM   2472  3HB ALA Z  55      54.221  93.169  14.088  1.00  0.00           H
ATOM   2473  HN  ALA Z  55      54.398  90.893  14.863  1.00  0.00           H
ATOM   2474  N   ASP Z  56      54.147  92.431  17.400  1.00  0.00           N
ATOM   2475  CA  ASP Z  56      53.568  92.884  18.654  1.00  0.00           C
ATOM   2476  C   ASP Z  56      54.619  93.019  19.776  1.00  0.00           C
ATOM   2477  O   ASP Z  56      55.624  92.303  19.820  1.00  0.00           O
ATOM   2478  HA  ASP Z  56      53.171  93.874  18.468  1.00  0.00           H
ATOM   2479  CB  ASP Z  56      52.390  91.929  19.033  1.00  0.00           C
ATOM   2480  1HB ASP Z  56      51.816  91.700  18.109  1.00  0.00           H
ATOM   2481  2HB ASP Z  56      52.797  90.975  19.424  1.00  0.00           H
ATOM   2482  CG  ASP Z  56      51.390  92.479  20.043  1.00  0.00           C
ATOM   2483  OD1 ASP Z  56      50.165  92.427  19.771  1.00  0.00           O
ATOM   2484  OD2 ASP Z  56      51.804  92.899  21.156  1.00  0.00           O
ATOM   2485  HN  ASP Z  56      53.791  91.573  17.041  1.00  0.00           H
ATOM   2486  N   GLU Z  57      54.400  93.969  20.711  1.00  0.00           N
ATOM   2487  CA  GLU Z  57      55.179  94.155  21.925  1.00  0.00           C
ATOM   2488  C   GLU Z  57      55.065  92.965  22.870  1.00  0.00           C
ATOM   2489  O   GLU Z  57      56.019  92.587  23.558  1.00  0.00           O
ATOM   2490  HA  GLU Z  57      56.219  94.266  21.651  1.00  0.00           H
ATOM   2491  CB  GLU Z  57      54.694  95.425  22.681  1.00  0.00           C
ATOM   2492  1HB GLU Z  57      54.751  96.287  21.982  1.00  0.00           H
ATOM   2493  2HB GLU Z  57      53.628  95.294  22.965  1.00  0.00           H
ATOM   2494  CG  GLU Z  57      55.497  95.779  23.961  1.00  0.00           C
ATOM   2495  1HG GLU Z  57      55.482  94.936  24.683  1.00  0.00           H
ATOM   2496  2HG GLU Z  57      56.552  95.987  23.683  1.00  0.00           H
ATOM   2497  CD  GLU Z  57      54.950  96.995  24.695  1.00  0.00           C
ATOM   2498  OE1 GLU Z  57      55.672  98.024  24.755  1.00  0.00           O
ATOM   2499  OE2 GLU Z  57      53.844  96.916  25.294  1.00  0.00           O
ATOM   2500  HN  GLU Z  57      53.561  94.503  20.656  1.00  0.00           H
ATOM   2501  N   SER Z  58      53.865  92.357  22.946  1.00  0.00           N
ATOM   2502  CA  SER Z  58      53.556  91.383  23.981  1.00  0.00           C
ATOM   2503  C   SER Z  58      52.725  90.214  23.485  1.00  0.00           C
ATOM   2504  O   SER Z  58      52.761  89.138  24.070  1.00  0.00           O
ATOM   2505  HA  SER Z  58      54.473  90.946  24.350  1.00  0.00           H
ATOM   2506  CB  SER Z  58      52.812  92.082  25.147  1.00  0.00           C
ATOM   2507  1HB SER Z  58      53.225  93.112  25.257  1.00  0.00           H
ATOM   2508  2HB SER Z  58      51.724  92.187  24.934  1.00  0.00           H
ATOM   2509  OG  SER Z  58      53.028  91.402  26.384  1.00  0.00           O
ATOM   2510  1HG SER Z  58      52.233  90.825  26.513  1.00  0.00           H
ATOM   2511  HN  SER Z  58      53.130  92.650  22.318  1.00  0.00           H
ATOM   2512  N   ALA Z  59      51.983  90.369  22.371  1.00  0.00           N
ATOM   2513  CA  ALA Z  59      51.307  89.285  21.672  1.00  0.00           C
ATOM   2514  C   ALA Z  59      50.243  88.544  22.483  1.00  0.00           C
ATOM   2515  O   ALA Z  59      50.059  87.331  22.358  1.00  0.00           O
ATOM   2516  HA  ALA Z  59      50.772  89.749  20.856  1.00  0.00           H
ATOM   2517  CB  ALA Z  59      52.326  88.309  21.039  1.00  0.00           C
ATOM   2518  1HB ALA Z  59      51.819  87.564  20.392  1.00  0.00           H
ATOM   2519  2HB ALA Z  59      53.060  88.869  20.423  1.00  0.00           H
ATOM   2520  3HB ALA Z  59      52.883  87.765  21.834  1.00  0.00           H
ATOM   2521  HN  ALA Z  59      51.929  91.272  21.926  1.00  0.00           H
ATOM   2522  N   GLU Z  60      49.467  89.273  23.310  1.00  0.00           N
ATOM   2523  CA  GLU Z  60      48.461  88.719  24.203  1.00  0.00           C
ATOM   2524  C   GLU Z  60      47.328  88.011  23.484  1.00  0.00           C
ATOM   2525  O   GLU Z  60      46.770  87.026  23.963  1.00  0.00           O
ATOM   2526  HA  GLU Z  60      48.950  87.981  24.825  1.00  0.00           H
ATOM   2527  CB  GLU Z  60      47.822  89.804  25.105  1.00  0.00           C
ATOM   2528  1HB GLU Z  60      47.244  90.513  24.469  1.00  0.00           H
ATOM   2529  2HB GLU Z  60      47.103  89.317  25.804  1.00  0.00           H
ATOM   2530  CG  GLU Z  60      48.817  90.632  25.952  1.00  0.00           C
ATOM   2531  1HG GLU Z  60      49.482  91.224  25.291  1.00  0.00           H
ATOM   2532  2HG GLU Z  60      48.232  91.334  26.582  1.00  0.00           H
ATOM   2533  CD  GLU Z  60      49.682  89.800  26.881  1.00  0.00           C
ATOM   2534  OE1 GLU Z  60      49.152  89.058  27.751  1.00  0.00           O
ATOM   2535  OE2 GLU Z  60      50.930  89.907  26.775  1.00  0.00           O
ATOM   2536  HN  GLU Z  60      49.629  90.251  23.381  1.00  0.00           H
ATOM   2537  N   ASN Z  61      46.947  88.492  22.287  1.00  0.00           N
ATOM   2538  CA  ASN Z  61      45.780  88.003  21.581  1.00  0.00           C
ATOM   2539  C   ASN Z  61      46.152  86.840  20.671  1.00  0.00           C
ATOM   2540  O   ASN Z  61      45.315  86.227  20.014  1.00  0.00           O
ATOM   2541  HA  ASN Z  61      45.063  87.629  22.296  1.00  0.00           H
ATOM   2542  CB  ASN Z  61      45.191  89.202  20.800  1.00  0.00           C
ATOM   2543  1HB ASN Z  61      45.169  90.085  21.473  1.00  0.00           H
ATOM   2544  2HB ASN Z  61      45.846  89.455  19.941  1.00  0.00           H
ATOM   2545  CG  ASN Z  61      43.773  88.998  20.285  1.00  0.00           C
ATOM   2546  OD1 ASN Z  61      43.496  89.247  19.106  1.00  0.00           O
ATOM   2547  ND2 ASN Z  61      42.837  88.587  21.167  1.00  0.00           N
ATOM   2548 1HD2 ASN Z  61      43.072  88.427  22.131  1.00  0.00           H
ATOM   2549 2HD2 ASN Z  61      41.901  88.508  20.835  1.00  0.00           H
ATOM   2550  HN  ASN Z  61      47.437  89.270  21.877  1.00  0.00           H
ATOM   2551  N   CYS Z  62      47.439  86.451  20.693  1.00  0.00           N
ATOM   2552  CA  CYS Z  62      47.993  85.371  19.904  1.00  0.00           C
ATOM   2553  C   CYS Z  62      48.035  84.078  20.711  1.00  0.00           C
ATOM   2554  O   CYS Z  62      48.671  83.097  20.325  1.00  0.00           O
ATOM   2555  HA  CYS Z  62      47.367  85.196  19.038  1.00  0.00           H
ATOM   2556  CB  CYS Z  62      49.414  85.749  19.420  1.00  0.00           C
ATOM   2557  1HB CYS Z  62      50.098  85.810  20.295  1.00  0.00           H
ATOM   2558  2HB CYS Z  62      49.802  84.957  18.742  1.00  0.00           H
ATOM   2559  SG  CYS Z  62      49.403  87.361  18.566  1.00  0.00           S
ATOM   2560  HN  CYS Z  62      48.091  86.961  21.255  1.00  0.00           H
ATOM   2561  N   ASP Z  63      47.318  84.044  21.854  1.00  0.00           N
ATOM   2562  CA  ASP Z  63      47.188  82.911  22.757  1.00  0.00           C
ATOM   2563  C   ASP Z  63      45.944  82.073  22.436  1.00  0.00           C
ATOM   2564  O   ASP Z  63      45.529  81.213  23.213  1.00  0.00           O
ATOM   2565  HA  ASP Z  63      48.040  82.250  22.659  1.00  0.00           H
ATOM   2566  CB  ASP Z  63      47.062  83.427  24.218  1.00  0.00           C
ATOM   2567  1HB ASP Z  63      46.291  84.223  24.269  1.00  0.00           H
ATOM   2568  2HB ASP Z  63      46.765  82.602  24.901  1.00  0.00           H
ATOM   2569  CG  ASP Z  63      48.355  83.980  24.766  1.00  0.00           C
ATOM   2570  OD1 ASP Z  63      49.455  83.667  24.243  1.00  0.00           O
ATOM   2571  OD2 ASP Z  63      48.301  84.692  25.806  1.00  0.00           O
ATOM   2572  HN  ASP Z  63      46.870  84.881  22.156  1.00  0.00           H
ATOM   2573  N   LYS Z  64      45.304  82.301  21.274  1.00  0.00           N
ATOM   2574  CA  LYS Z  64      44.182  81.509  20.808  1.00  0.00           C
ATOM   2575  C   LYS Z  64      44.650  80.378  19.901  1.00  0.00           C
ATOM   2576  O   LYS Z  64      45.494  80.559  19.025  1.00  0.00           O
ATOM   2577  HA  LYS Z  64      43.673  81.065  21.654  1.00  0.00           H
ATOM   2578  CB  LYS Z  64      43.170  82.380  20.022  1.00  0.00           C
ATOM   2579  1HB LYS Z  64      43.715  82.927  19.221  1.00  0.00           H
ATOM   2580  2HB LYS Z  64      42.413  81.730  19.531  1.00  0.00           H
ATOM   2581  CG  LYS Z  64      42.421  83.395  20.902  1.00  0.00           C
ATOM   2582  1HG LYS Z  64      41.873  82.842  21.700  1.00  0.00           H
ATOM   2583  2HG LYS Z  64      43.157  84.064  21.403  1.00  0.00           H
ATOM   2584  CD  LYS Z  64      41.423  84.255  20.104  1.00  0.00           C
ATOM   2585  1HD LYS Z  64      41.995  84.852  19.357  1.00  0.00           H
ATOM   2586  2HD LYS Z  64      40.726  83.586  19.551  1.00  0.00           H
ATOM   2587  CE  LYS Z  64      40.613  85.199  21.001  1.00  0.00           C
ATOM   2588  1HE LYS Z  64      39.975  84.613  21.698  1.00  0.00           H
ATOM   2589  2HE LYS Z  64      41.300  85.845  21.593  1.00  0.00           H
ATOM   2590  NZ  LYS Z  64      39.735  86.074  20.213  1.00  0.00           N
ATOM   2591  1HZ LYS Z  64      39.293  86.792  20.845  1.00  0.00           H
ATOM   2592  2HZ LYS Z  64      40.284  86.588  19.477  1.00  0.00           H
ATOM   2593  3HZ LYS Z  64      38.961  85.531  19.749  1.00  0.00           H
ATOM   2594  HN  LYS Z  64      45.627  83.016  20.664  1.00  0.00           H
ATOM   2595  N   SER Z  65      44.093  79.159  20.075  1.00  0.00           N
ATOM   2596  CA  SER Z  65      44.255  78.042  19.142  1.00  0.00           C
ATOM   2597  C   SER Z  65      43.749  78.342  17.736  1.00  0.00           C
ATOM   2598  O   SER Z  65      42.858  79.167  17.535  1.00  0.00           O
ATOM   2599  HA  SER Z  65      45.315  77.851  19.056  1.00  0.00           H
ATOM   2600  CB  SER Z  65      43.570  76.735  19.620  1.00  0.00           C
ATOM   2601  1HB SER Z  65      42.502  76.937  19.864  1.00  0.00           H
ATOM   2602  2HB SER Z  65      43.598  75.962  18.821  1.00  0.00           H
ATOM   2603  OG  SER Z  65      44.226  76.202  20.771  1.00  0.00           O
ATOM   2604  1HG SER Z  65      44.870  75.546  20.427  1.00  0.00           H
ATOM   2605  HN  SER Z  65      43.516  78.979  20.864  1.00  0.00           H
ATOM   2606  N   LEU Z  66      44.315  77.683  16.701  1.00  0.00           N
ATOM   2607  CA  LEU Z  66      44.011  77.965  15.303  1.00  0.00           C
ATOM   2608  C   LEU Z  66      42.543  77.781  14.921  1.00  0.00           C
ATOM   2609  O   LEU Z  66      41.946  78.623  14.255  1.00  0.00           O
ATOM   2610  HA  LEU Z  66      44.244  79.007  15.137  1.00  0.00           H
ATOM   2611  CB  LEU Z  66      44.913  77.088  14.402  1.00  0.00           C
ATOM   2612  1HB LEU Z  66      45.955  77.168  14.778  1.00  0.00           H
ATOM   2613  2HB LEU Z  66      44.614  76.023  14.513  1.00  0.00           H
ATOM   2614  HG  LEU Z  66      43.895  77.498  12.532  1.00  0.00           H
ATOM   2615  CG  LEU Z  66      44.945  77.463  12.908  1.00  0.00           C
ATOM   2616  CD1 LEU Z  66      45.587  78.839  12.672  1.00  0.00           C
ATOM   2617 1HD1 LEU Z  66      46.624  78.839  13.068  1.00  0.00           H
ATOM   2618 2HD1 LEU Z  66      45.622  79.065  11.585  1.00  0.00           H
ATOM   2619 3HD1 LEU Z  66      45.007  79.641  13.174  1.00  0.00           H
ATOM   2620  CD2 LEU Z  66      45.708  76.396  12.108  1.00  0.00           C
ATOM   2621 1HD2 LEU Z  66      45.215  75.406  12.209  1.00  0.00           H
ATOM   2622 2HD2 LEU Z  66      45.739  76.669  11.033  1.00  0.00           H
ATOM   2623 3HD2 LEU Z  66      46.751  76.308  12.482  1.00  0.00           H
ATOM   2624  HN  LEU Z  66      45.045  77.015  16.851  1.00  0.00           H
ATOM   2625  N   HIE Z  67      41.890  76.703  15.404  1.00  0.00           N
ATOM   2626  CA  HIE Z  67      40.456  76.493  15.281  1.00  0.00           C
ATOM   2627  C   HIE Z  67      39.625  77.576  15.956  1.00  0.00           C
ATOM   2628  O   HIE Z  67      38.609  78.024  15.422  1.00  0.00           O
ATOM   2629  HA  HIE Z  67      40.200  76.538  14.231  1.00  0.00           H
ATOM   2630  CB  HIE Z  67      40.043  75.103  15.822  1.00  0.00           C
ATOM   2631  1HB HIE Z  67      38.942  75.044  15.952  1.00  0.00           H
ATOM   2632  2HB HIE Z  67      40.321  74.340  15.061  1.00  0.00           H
ATOM   2633  CG  HIE Z  67      40.716  74.691  17.101  1.00  0.00           C
ATOM   2634  ND1 HIE Z  67      42.011  74.200  17.048  1.00  0.00           N
ATOM   2635  HD2 HIE Z  67      39.282  74.925  18.768  1.00  0.00           H
ATOM   2636  CD2 HIE Z  67      40.241  74.623  18.371  1.00  0.00           C
ATOM   2637  HE1 HIE Z  67      43.219  73.347  18.612  1.00  0.00           H
ATOM   2638  CE1 HIE Z  67      42.285  73.817  18.285  1.00  0.00           C
ATOM   2639  HE2 HIE Z  67      41.223  73.825  20.107  1.00  0.00           H
ATOM   2640  NE2 HIE Z  67      41.249  74.057  19.122  1.00  0.00           N
ATOM   2641  HN  HIE Z  67      42.370  75.998  15.931  1.00  0.00           H
ATOM   2642  N   THR Z  68      40.067  78.073  17.130  1.00  0.00           N
ATOM   2643  CA  THR Z  68      39.423  79.178  17.835  1.00  0.00           C
ATOM   2644  C   THR Z  68      39.393  80.443  16.990  1.00  0.00           C
ATOM   2645  O   THR Z  68      38.340  81.061  16.824  1.00  0.00           O
ATOM   2646  HA  THR Z  68      38.411  78.872  18.031  1.00  0.00           H
ATOM   2647  HB  THR Z  68      41.047  79.982  19.053  1.00  0.00           H
ATOM   2648  CB  THR Z  68      40.051  79.502  19.187  1.00  0.00           C
ATOM   2649  OG1 THR Z  68      40.221  78.309  19.936  1.00  0.00           O
ATOM   2650  HG1 THR Z  68      40.364  78.576  20.851  1.00  0.00           H
ATOM   2651  CG2 THR Z  68      39.127  80.411  20.011  1.00  0.00           C
ATOM   2652 1HG2 THR Z  68      38.141  79.921  20.168  1.00  0.00           H
ATOM   2653 2HG2 THR Z  68      39.570  80.626  21.006  1.00  0.00           H
ATOM   2654 3HG2 THR Z  68      38.953  81.381  19.500  1.00  0.00           H
ATOM   2655  HN  THR Z  68      40.875  77.697  17.578  1.00  0.00           H
ATOM   2656  N   LEU Z  69      40.535  80.789  16.354  1.00  0.00           N
ATOM   2657  CA  LEU Z  69      40.667  81.879  15.392  1.00  0.00           C
ATOM   2658  C   LEU Z  69      39.808  81.706  14.142  1.00  0.00           C
ATOM   2659  O   LEU Z  69      39.173  82.652  13.675  1.00  0.00           O
ATOM   2660  HA  LEU Z  69      40.329  82.789  15.867  1.00  0.00           H
ATOM   2661  CB  LEU Z  69      42.145  82.041  14.940  1.00  0.00           C
ATOM   2662  1HB LEU Z  69      42.498  81.072  14.527  1.00  0.00           H
ATOM   2663  2HB LEU Z  69      42.206  82.794  14.124  1.00  0.00           H
ATOM   2664  HG  LEU Z  69      43.000  81.804  16.928  1.00  0.00           H
ATOM   2665  CG  LEU Z  69      43.124  82.482  16.050  1.00  0.00           C
ATOM   2666  CD1 LEU Z  69      44.578  82.349  15.570  1.00  0.00           C
ATOM   2667 1HD1 LEU Z  69      44.800  81.303  15.278  1.00  0.00           H
ATOM   2668 2HD1 LEU Z  69      44.762  83.013  14.700  1.00  0.00           H
ATOM   2669 3HD1 LEU Z  69      45.279  82.639  16.385  1.00  0.00           H
ATOM   2670  CD2 LEU Z  69      42.863  83.925  16.505  1.00  0.00           C
ATOM   2671 1HD2 LEU Z  69      43.606  84.228  17.274  1.00  0.00           H
ATOM   2672 2HD2 LEU Z  69      42.956  84.625  15.648  1.00  0.00           H
ATOM   2673 3HD2 LEU Z  69      41.849  84.033  16.940  1.00  0.00           H
ATOM   2674  HN  LEU Z  69      41.364  80.249  16.513  1.00  0.00           H
ATOM   2675  N   PHE Z  70      39.744  80.482  13.571  1.00  0.00           N
ATOM   2676  CA  PHE Z  70      38.917  80.180  12.411  1.00  0.00           C
ATOM   2677  C   PHE Z  70      37.430  80.407  12.634  1.00  0.00           C
ATOM   2678  O   PHE Z  70      36.744  80.995  11.794  1.00  0.00           O
ATOM   2679  HA  PHE Z  70      39.199  80.842  11.604  1.00  0.00           H
ATOM   2680  CB  PHE Z  70      39.058  78.687  11.990  1.00  0.00           C
ATOM   2681  1HB PHE Z  70      38.856  78.036  12.867  1.00  0.00           H
ATOM   2682  2HB PHE Z  70      38.315  78.441  11.201  1.00  0.00           H
ATOM   2683  CG  PHE Z  70      40.393  78.288  11.419  1.00  0.00           C
ATOM   2684  HD1 PHE Z  70      40.022  76.206  11.832  1.00  0.00           H
ATOM   2685  CD1 PHE Z  70      40.706  76.916  11.390  1.00  0.00           C
ATOM   2686  HD2 PHE Z  70      41.077  80.250  10.794  1.00  0.00           H
ATOM   2687  CD2 PHE Z  70      41.286  79.193  10.819  1.00  0.00           C
ATOM   2688  CE1 PHE Z  70      41.872  76.457  10.768  1.00  0.00           C
ATOM   2689  HE1 PHE Z  70      42.095  75.401  10.753  1.00  0.00           H
ATOM   2690  CE2 PHE Z  70      42.453  78.737  10.198  1.00  0.00           C
ATOM   2691  HE2 PHE Z  70      43.120  79.446   9.730  1.00  0.00           H
ATOM   2692  CZ  PHE Z  70      42.740  77.370  10.157  1.00  0.00           C
ATOM   2693  HZ  PHE Z  70      43.638  77.029   9.665  1.00  0.00           H
ATOM   2694  HN  PHE Z  70      40.323  79.739  13.916  1.00  0.00           H
ATOM   2695  N   GLY Z  71      36.880  79.942  13.774  1.00  0.00           N
ATOM   2696  CA  GLY Z  71      35.447  80.051  14.044  1.00  0.00           C
ATOM   2697  C   GLY Z  71      34.977  81.456  14.301  1.00  0.00           C
ATOM   2698  O   GLY Z  71      33.907  81.843  13.847  1.00  0.00           O
ATOM   2699  1HA GLY Z  71      34.901  79.689  13.185  1.00  0.00           H
ATOM   2700  2HA GLY Z  71      35.233  79.480  14.932  1.00  0.00           H
ATOM   2701  HN  GLY Z  71      37.454  79.435  14.425  1.00  0.00           H
ATOM   2702  N   ASP Z  72      35.805  82.272  14.988  1.00  0.00           N
ATOM   2703  CA  ASP Z  72      35.532  83.659  15.329  1.00  0.00           C
ATOM   2704  C   ASP Z  72      35.175  84.510  14.113  1.00  0.00           C
ATOM   2705  O   ASP Z  72      34.124  85.143  14.033  1.00  0.00           O
ATOM   2706  HA  ASP Z  72      34.700  83.703  16.020  1.00  0.00           H
ATOM   2707  CB  ASP Z  72      36.847  84.180  15.980  1.00  0.00           C
ATOM   2708  1HB ASP Z  72      37.060  83.576  16.886  1.00  0.00           H
ATOM   2709  2HB ASP Z  72      37.692  84.043  15.276  1.00  0.00           H
ATOM   2710  CG  ASP Z  72      36.816  85.640  16.395  1.00  0.00           C
ATOM   2711  OD1 ASP Z  72      37.601  86.439  15.817  1.00  0.00           O
ATOM   2712  OD2 ASP Z  72      36.081  85.974  17.355  1.00  0.00           O
ATOM   2713  HN  ASP Z  72      36.689  81.928  15.297  1.00  0.00           H
ATOM   2714  N   LYS Z  73      36.041  84.492  13.093  1.00  0.00           N
ATOM   2715  CA  LYS Z  73      35.876  85.265  11.883  1.00  0.00           C
ATOM   2716  C   LYS Z  73      34.694  84.821  11.039  1.00  0.00           C
ATOM   2717  O   LYS Z  73      33.939  85.634  10.509  1.00  0.00           O
ATOM   2718  HA  LYS Z  73      35.674  86.291  12.164  1.00  0.00           H
ATOM   2719  CB  LYS Z  73      37.203  85.229  11.100  1.00  0.00           C
ATOM   2720  1HB LYS Z  73      37.478  84.175  10.877  1.00  0.00           H
ATOM   2721  2HB LYS Z  73      37.085  85.777  10.137  1.00  0.00           H
ATOM   2722  CG  LYS Z  73      38.325  85.902  11.904  1.00  0.00           C
ATOM   2723  1HG LYS Z  73      38.024  86.967  12.030  1.00  0.00           H
ATOM   2724  2HG LYS Z  73      38.408  85.454  12.920  1.00  0.00           H
ATOM   2725  CD  LYS Z  73      39.700  85.827  11.229  1.00  0.00           C
ATOM   2726  1HD LYS Z  73      40.022  84.763  11.198  1.00  0.00           H
ATOM   2727  2HD LYS Z  73      39.604  86.176  10.177  1.00  0.00           H
ATOM   2728  CE  LYS Z  73      40.782  86.651  11.944  1.00  0.00           C
ATOM   2729  1HE LYS Z  73      40.935  86.291  12.984  1.00  0.00           H
ATOM   2730  2HE LYS Z  73      41.742  86.576  11.387  1.00  0.00           H
ATOM   2731  NZ  LYS Z  73      40.402  88.077  12.000  1.00  0.00           N
ATOM   2732  1HZ LYS Z  73      41.269  88.668  12.057  1.00  0.00           H
ATOM   2733  2HZ LYS Z  73      39.913  88.344  11.098  1.00  0.00           H
ATOM   2734  3HZ LYS Z  73      39.756  88.264  12.807  1.00  0.00           H
ATOM   2735  HN  LYS Z  73      36.883  83.965  13.181  1.00  0.00           H
ATOM   2736  N   LEU Z  74      34.473  83.497  10.927  1.00  0.00           N
ATOM   2737  CA  LEU Z  74      33.328  82.952  10.225  1.00  0.00           C
ATOM   2738  C   LEU Z  74      31.985  83.269  10.877  1.00  0.00           C
ATOM   2739  O   LEU Z  74      31.032  83.663  10.206  1.00  0.00           O
ATOM   2740  HA  LEU Z  74      33.308  83.382   9.232  1.00  0.00           H
ATOM   2741  CB  LEU Z  74      33.480  81.413  10.131  1.00  0.00           C
ATOM   2742  1HB LEU Z  74      34.471  81.197   9.674  1.00  0.00           H
ATOM   2743  2HB LEU Z  74      33.484  80.993  11.161  1.00  0.00           H
ATOM   2744  HG  LEU Z  74      31.392  80.985   9.684  1.00  0.00           H
ATOM   2745  CG  LEU Z  74      32.398  80.691   9.298  1.00  0.00           C
ATOM   2746  CD1 LEU Z  74      32.475  81.070   7.815  1.00  0.00           C
ATOM   2747 1HD1 LEU Z  74      31.741  80.472   7.235  1.00  0.00           H
ATOM   2748 2HD1 LEU Z  74      32.251  82.148   7.663  1.00  0.00           H
ATOM   2749 3HD1 LEU Z  74      33.488  80.860   7.410  1.00  0.00           H
ATOM   2750  CD2 LEU Z  74      32.510  79.168   9.438  1.00  0.00           C
ATOM   2751 1HD2 LEU Z  74      32.462  78.860  10.504  1.00  0.00           H
ATOM   2752 2HD2 LEU Z  74      31.684  78.670   8.886  1.00  0.00           H
ATOM   2753 3HD2 LEU Z  74      33.461  78.814   8.994  1.00  0.00           H
ATOM   2754  HN  LEU Z  74      35.084  82.853  11.381  1.00  0.00           H
ATOM   2755  N   CYS Z  75      31.868  83.109  12.209  1.00  0.00           N
ATOM   2756  CA  CYS Z  75      30.571  83.111  12.864  1.00  0.00           C
ATOM   2757  C   CYS Z  75      30.194  84.463  13.450  1.00  0.00           C
ATOM   2758  O   CYS Z  75      29.022  84.709  13.732  1.00  0.00           O
ATOM   2759  HA  CYS Z  75      29.796  82.860  12.152  1.00  0.00           H
ATOM   2760  CB  CYS Z  75      30.549  82.034  13.980  1.00  0.00           C
ATOM   2761  1HB CYS Z  75      31.319  82.294  14.737  1.00  0.00           H
ATOM   2762  2HB CYS Z  75      29.561  82.026  14.489  1.00  0.00           H
ATOM   2763  SG  CYS Z  75      30.920  80.371  13.330  1.00  0.00           S
ATOM   2764  HN  CYS Z  75      32.646  82.806  12.769  1.00  0.00           H
ATOM   2765  N   THR Z  76      31.149  85.405  13.604  1.00  0.00           N
ATOM   2766  CA  THR Z  76      30.833  86.797  13.949  1.00  0.00           C
ATOM   2767  C   THR Z  76      30.403  87.628  12.749  1.00  0.00           C
ATOM   2768  O   THR Z  76      29.508  88.468  12.850  1.00  0.00           O
ATOM   2769  HA  THR Z  76      29.978  86.788  14.612  1.00  0.00           H
ATOM   2770  HB  THR Z  76      31.583  88.596  14.910  1.00  0.00           H
ATOM   2771  CB  THR Z  76      31.925  87.553  14.702  1.00  0.00           C
ATOM   2772  OG1 THR Z  76      33.157  87.618  13.993  1.00  0.00           O
ATOM   2773  HG1 THR Z  76      33.535  86.719  14.073  1.00  0.00           H
ATOM   2774  CG2 THR Z  76      32.200  86.873  16.047  1.00  0.00           C
ATOM   2775 1HG2 THR Z  76      32.549  85.828  15.908  1.00  0.00           H
ATOM   2776 2HG2 THR Z  76      32.981  87.426  16.611  1.00  0.00           H
ATOM   2777 3HG2 THR Z  76      31.274  86.850  16.661  1.00  0.00           H
ATOM   2778  HN  THR Z  76      32.114  85.165  13.492  1.00  0.00           H
ATOM   2779  N   VAL Z  77      31.037  87.438  11.570  1.00  0.00           N
ATOM   2780  CA  VAL Z  77      30.607  88.068  10.326  1.00  0.00           C
ATOM   2781  C   VAL Z  77      29.361  87.383   9.769  1.00  0.00           C
ATOM   2782  O   VAL Z  77      28.399  88.033   9.362  1.00  0.00           O
ATOM   2783  HA  VAL Z  77      30.331  89.093  10.538  1.00  0.00           H
ATOM   2784  HB  VAL Z  77      32.014  87.052   9.010  1.00  0.00           H
ATOM   2785  CB  VAL Z  77      31.725  88.093   9.286  1.00  0.00           C
ATOM   2786  CG1 VAL Z  77      31.273  88.853   8.023  1.00  0.00           C
ATOM   2787 1HG1 VAL Z  77      32.107  88.910   7.291  1.00  0.00           H
ATOM   2788 2HG1 VAL Z  77      30.415  88.356   7.528  1.00  0.00           H
ATOM   2789 3HG1 VAL Z  77      30.971  89.891   8.284  1.00  0.00           H
ATOM   2790  CG2 VAL Z  77      32.956  88.800   9.890  1.00  0.00           C
ATOM   2791 1HG2 VAL Z  77      33.758  88.887   9.125  1.00  0.00           H
ATOM   2792 2HG2 VAL Z  77      32.687  89.823  10.230  1.00  0.00           H
ATOM   2793 3HG2 VAL Z  77      33.370  88.237  10.752  1.00  0.00           H
ATOM   2794  HN  VAL Z  77      31.843  86.852  11.520  1.00  0.00           H
ATOM   2795  N   ALA Z  78      29.357  86.034   9.774  1.00  0.00           N
ATOM   2796  CA  ALA Z  78      28.208  85.171   9.570  1.00  0.00           C
ATOM   2797  C   ALA Z  78      27.741  84.980   8.128  1.00  0.00           C
ATOM   2798  O   ALA Z  78      26.777  84.260   7.880  1.00  0.00           O
ATOM   2799  HA  ALA Z  78      28.546  84.191   9.871  1.00  0.00           H
ATOM   2800  CB  ALA Z  78      27.036  85.515  10.515  1.00  0.00           C
ATOM   2801  1HB ALA Z  78      26.244  84.736  10.466  1.00  0.00           H
ATOM   2802  2HB ALA Z  78      27.402  85.588  11.561  1.00  0.00           H
ATOM   2803  3HB ALA Z  78      26.577  86.487  10.239  1.00  0.00           H
ATOM   2804  HN  ALA Z  78      30.181  85.547  10.063  1.00  0.00           H
ATOM   2805  N   THR Z  79      28.471  85.509   7.121  1.00  0.00           N
ATOM   2806  CA  THR Z  79      28.108  85.453   5.696  1.00  0.00           C
ATOM   2807  C   THR Z  79      27.926  84.039   5.171  1.00  0.00           C
ATOM   2808  O   THR Z  79      27.034  83.735   4.381  1.00  0.00           O
ATOM   2809  HA  THR Z  79      27.168  85.972   5.580  1.00  0.00           H
ATOM   2810  HB  THR Z  79      30.070  85.466   4.734  1.00  0.00           H
ATOM   2811  CB  THR Z  79      29.159  86.107   4.800  1.00  0.00           C
ATOM   2812  OG1 THR Z  79      29.551  87.368   5.320  1.00  0.00           O
ATOM   2813  HG1 THR Z  79      30.307  87.639   4.786  1.00  0.00           H
ATOM   2814  CG2 THR Z  79      28.597  86.377   3.398  1.00  0.00           C
ATOM   2815 1HG2 THR Z  79      29.341  86.913   2.772  1.00  0.00           H
ATOM   2816 2HG2 THR Z  79      28.334  85.433   2.877  1.00  0.00           H
ATOM   2817 3HG2 THR Z  79      27.684  87.006   3.468  1.00  0.00           H
ATOM   2818  HN  THR Z  79      29.224  86.127   7.336  1.00  0.00           H
ATOM   2819  N   LEU Z  80      28.784  83.114   5.629  1.00  0.00           N
ATOM   2820  CA  LEU Z  80      28.731  81.711   5.267  1.00  0.00           C
ATOM   2821  C   LEU Z  80      28.267  80.861   6.441  1.00  0.00           C
ATOM   2822  O   LEU Z  80      28.441  79.642   6.444  1.00  0.00           O
ATOM   2823  HA  LEU Z  80      28.014  81.547   4.474  1.00  0.00           H
ATOM   2824  CB  LEU Z  80      30.128  81.247   4.798  1.00  0.00           C
ATOM   2825  1HB LEU Z  80      30.869  81.524   5.578  1.00  0.00           H
ATOM   2826  2HB LEU Z  80      30.153  80.141   4.679  1.00  0.00           H
ATOM   2827  HG  LEU Z  80      30.408  82.976   3.504  1.00  0.00           H
ATOM   2828  CG  LEU Z  80      30.582  81.875   3.465  1.00  0.00           C
ATOM   2829  CD1 LEU Z  80      32.087  81.656   3.272  1.00  0.00           C
ATOM   2830 1HD1 LEU Z  80      32.652  82.177   4.073  1.00  0.00           H
ATOM   2831 2HD1 LEU Z  80      32.331  80.575   3.315  1.00  0.00           H
ATOM   2832 3HD1 LEU Z  80      32.408  82.060   2.289  1.00  0.00           H
ATOM   2833  CD2 LEU Z  80      29.799  81.312   2.270  1.00  0.00           C
ATOM   2834 1HD2 LEU Z  80      30.160  81.773   1.324  1.00  0.00           H
ATOM   2835 2HD2 LEU Z  80      29.931  80.213   2.198  1.00  0.00           H
ATOM   2836 3HD2 LEU Z  80      28.715  81.531   2.362  1.00  0.00           H
ATOM   2837  HN  LEU Z  80      29.516  83.394   6.243  1.00  0.00           H
ATOM   2838  N   ARG Z  81      27.656  81.476   7.476  1.00  0.00           N
ATOM   2839  CA  ARG Z  81      27.155  80.742   8.625  1.00  0.00           C
ATOM   2840  C   ARG Z  81      25.666  80.965   8.873  1.00  0.00           C
ATOM   2841  O   ARG Z  81      25.086  80.382   9.786  1.00  0.00           O
ATOM   2842  HA  ARG Z  81      27.250  79.684   8.443  1.00  0.00           H
ATOM   2843  CB  ARG Z  81      27.976  81.117   9.887  1.00  0.00           C
ATOM   2844  1HB ARG Z  81      29.017  81.360   9.574  1.00  0.00           H
ATOM   2845  2HB ARG Z  81      27.556  82.040  10.347  1.00  0.00           H
ATOM   2846  CG  ARG Z  81      28.049  79.996  10.944  1.00  0.00           C
ATOM   2847  1HG ARG Z  81      28.477  80.414  11.882  1.00  0.00           H
ATOM   2848  2HG ARG Z  81      27.019  79.655  11.191  1.00  0.00           H
ATOM   2849  CD  ARG Z  81      28.901  78.797  10.508  1.00  0.00           C
ATOM   2850  1HD ARG Z  81      28.532  78.373   9.550  1.00  0.00           H
ATOM   2851  2HD ARG Z  81      29.963  79.108  10.404  1.00  0.00           H
ATOM   2852  NE  ARG Z  81      28.795  77.770  11.582  1.00  0.00           N
ATOM   2853  HE  ARG Z  81      28.248  78.001  12.422  1.00  0.00           H
ATOM   2854  CZ  ARG Z  81      29.223  76.506  11.493  1.00  0.00           C
ATOM   2855  NH1 ARG Z  81      29.868  76.063  10.417  1.00  0.00           N
ATOM   2856 1HH1 ARG Z  81      29.909  76.674   9.641  1.00  0.00           H
ATOM   2857 2HH1 ARG Z  81      29.979  75.086  10.300  1.00  0.00           H
ATOM   2858  NH2 ARG Z  81      28.968  75.660  12.485  1.00  0.00           N
ATOM   2859 1HH2 ARG Z  81      28.337  75.982  13.227  1.00  0.00           H
ATOM   2860 2HH2 ARG Z  81      29.211  74.708  12.416  1.00  0.00           H
ATOM   2861  HN  ARG Z  81      27.492  82.465   7.460  1.00  0.00           H
ATOM   2862  N   GLU Z  82      24.982  81.768   8.034  1.00  0.00           N
ATOM   2863  CA  GLU Z  82      23.587  82.147   8.207  1.00  0.00           C
ATOM   2864  C   GLU Z  82      22.626  80.961   8.211  1.00  0.00           C
ATOM   2865  O   GLU Z  82      21.706  80.881   9.023  1.00  0.00           O
ATOM   2866  HA  GLU Z  82      23.500  82.617   9.178  1.00  0.00           H
ATOM   2867  CB  GLU Z  82      23.186  83.194   7.139  1.00  0.00           C
ATOM   2868  1HB GLU Z  82      23.963  83.993   7.142  1.00  0.00           H
ATOM   2869  2HB GLU Z  82      23.198  82.726   6.130  1.00  0.00           H
ATOM   2870  CG  GLU Z  82      21.807  83.856   7.397  1.00  0.00           C
ATOM   2871  1HG GLU Z  82      20.996  83.104   7.316  1.00  0.00           H
ATOM   2872  2HG GLU Z  82      21.783  84.286   8.420  1.00  0.00           H
ATOM   2873  CD  GLU Z  82      21.513  84.965   6.407  1.00  0.00           C
ATOM   2874  OE1 GLU Z  82      21.299  86.134   6.833  1.00  0.00           O
ATOM   2875  OE2 GLU Z  82      21.486  84.700   5.180  1.00  0.00           O
ATOM   2876  HN  GLU Z  82      25.446  82.201   7.266  1.00  0.00           H
ATOM   2877  N   THR Z  83      22.871  79.945   7.359  1.00  0.00           N
ATOM   2878  CA  THR Z  83      22.078  78.711   7.318  1.00  0.00           C
ATOM   2879  C   THR Z  83      22.110  77.901   8.608  1.00  0.00           C
ATOM   2880  O   THR Z  83      21.151  77.204   8.944  1.00  0.00           O
ATOM   2881  HA  THR Z  83      21.048  79.011   7.186  1.00  0.00           H
ATOM   2882  HB  THR Z  83      21.776  76.886   6.168  1.00  0.00           H
ATOM   2883  CB  THR Z  83      22.433  77.789   6.154  1.00  0.00           C
ATOM   2884  OG1 THR Z  83      23.795  77.381   6.172  1.00  0.00           O
ATOM   2885  HG1 THR Z  83      23.991  77.142   5.258  1.00  0.00           H
ATOM   2886  CG2 THR Z  83      22.203  78.537   4.835  1.00  0.00           C
ATOM   2887 1HG2 THR Z  83      22.380  77.863   3.970  1.00  0.00           H
ATOM   2888 2HG2 THR Z  83      21.159  78.910   4.774  1.00  0.00           H
ATOM   2889 3HG2 THR Z  83      22.881  79.411   4.741  1.00  0.00           H
ATOM   2890  HN  THR Z  83      23.632  80.009   6.711  1.00  0.00           H
ATOM   2891  N   TYR Z  84      23.210  77.989   9.383  1.00  0.00           N
ATOM   2892  CA  TYR Z  84      23.355  77.348  10.680  1.00  0.00           C
ATOM   2893  C   TYR Z  84      22.672  78.145  11.786  1.00  0.00           C
ATOM   2894  O   TYR Z  84      22.357  77.614  12.851  1.00  0.00           O
ATOM   2895  HA  TYR Z  84      22.890  76.372  10.647  1.00  0.00           H
ATOM   2896  CB  TYR Z  84      24.843  77.203  11.097  1.00  0.00           C
ATOM   2897  1HB TYR Z  84      25.328  78.203  11.147  1.00  0.00           H
ATOM   2898  2HB TYR Z  84      24.911  76.748  12.110  1.00  0.00           H
ATOM   2899  CG  TYR Z  84      25.648  76.348  10.160  1.00  0.00           C
ATOM   2900  HD1 TYR Z  84      25.908  77.896   8.687  1.00  0.00           H
ATOM   2901  CD1 TYR Z  84      26.161  76.887   8.971  1.00  0.00           C
ATOM   2902  HD2 TYR Z  84      25.615  74.612  11.435  1.00  0.00           H
ATOM   2903  CD2 TYR Z  84      25.990  75.030  10.512  1.00  0.00           C
ATOM   2904  CE1 TYR Z  84      27.036  76.145   8.170  1.00  0.00           C
ATOM   2905  HE1 TYR Z  84      27.444  76.594   7.276  1.00  0.00           H
ATOM   2906  HE2 TYR Z  84      27.130  73.276   9.999  1.00  0.00           H
ATOM   2907  CE2 TYR Z  84      26.858  74.279   9.706  1.00  0.00           C
ATOM   2908  CZ  TYR Z  84      27.400  74.848   8.546  1.00  0.00           C
ATOM   2909  OH  TYR Z  84      28.365  74.151   7.793  1.00  0.00           O
ATOM   2910  HH  TYR Z  84      28.510  73.283   8.221  1.00  0.00           H
ATOM   2911  HN  TYR Z  84      23.960  78.579   9.093  1.00  0.00           H
ATOM   2912  N   GLY Z  85      22.374  79.443  11.553  1.00  0.00           N
ATOM   2913  CA  GLY Z  85      21.717  80.311  12.530  1.00  0.00           C
ATOM   2914  C   GLY Z  85      20.236  80.066  12.630  1.00  0.00           C
ATOM   2915  O   GLY Z  85      19.572  80.507  13.570  1.00  0.00           O
ATOM   2916  1HA GLY Z  85      22.147  80.137  13.506  1.00  0.00           H
ATOM   2917  2HA GLY Z  85      21.843  81.329  12.191  1.00  0.00           H
ATOM   2918  HN  GLY Z  85      22.613  79.861  10.673  1.00  0.00           H
ATOM   2919  N   GLU Z  86      19.698  79.280  11.686  1.00  0.00           N
ATOM   2920  CA  GLU Z  86      18.328  78.814  11.664  1.00  0.00           C
ATOM   2921  C   GLU Z  86      18.285  77.320  11.994  1.00  0.00           C
ATOM   2922  O   GLU Z  86      17.303  76.626  11.745  1.00  0.00           O
ATOM   2923  HA  GLU Z  86      17.756  79.330  12.421  1.00  0.00           H
ATOM   2924  CB  GLU Z  86      17.710  79.109  10.275  1.00  0.00           C
ATOM   2925  1HB GLU Z  86      18.124  80.079   9.911  1.00  0.00           H
ATOM   2926  2HB GLU Z  86      18.035  78.333   9.550  1.00  0.00           H
ATOM   2927  CG  GLU Z  86      16.164  79.228  10.264  1.00  0.00           C
ATOM   2928  1HG GLU Z  86      15.815  79.220   9.211  1.00  0.00           H
ATOM   2929  2HG GLU Z  86      15.693  78.377  10.797  1.00  0.00           H
ATOM   2930  CD  GLU Z  86      15.672  80.516  10.900  1.00  0.00           C
ATOM   2931  OE1 GLU Z  86      15.272  81.438  10.136  1.00  0.00           O
ATOM   2932  OE2 GLU Z  86      15.675  80.635  12.152  1.00  0.00           O
ATOM   2933  HN  GLU Z  86      20.265  79.031  10.904  1.00  0.00           H
ATOM   2934  N   MET Z  87      19.389  76.795  12.574  1.00  0.00           N
ATOM   2935  CA  MET Z  87      19.556  75.400  12.955  1.00  0.00           C
ATOM   2936  C   MET Z  87      20.353  75.309  14.257  1.00  0.00           C
ATOM   2937  O   MET Z  87      20.962  74.285  14.561  1.00  0.00           O
ATOM   2938  HA  MET Z  87      18.589  74.950  13.146  1.00  0.00           H
ATOM   2939  CB  MET Z  87      20.327  74.596  11.869  1.00  0.00           C
ATOM   2940  1HB MET Z  87      21.281  75.125  11.651  1.00  0.00           H
ATOM   2941  2HB MET Z  87      20.584  73.588  12.261  1.00  0.00           H
ATOM   2942  CG  MET Z  87      19.559  74.401  10.546  1.00  0.00           C
ATOM   2943  1HG MET Z  87      19.323  75.407  10.136  1.00  0.00           H
ATOM   2944  2HG MET Z  87      20.239  73.908   9.818  1.00  0.00           H
ATOM   2945  SD  MET Z  87      18.021  73.435  10.686  1.00  0.00           S
ATOM   2946  CE  MET Z  87      18.787  71.822  11.006  1.00  0.00           C
ATOM   2947  1HE MET Z  87      18.017  71.020  11.033  1.00  0.00           H
ATOM   2948  2HE MET Z  87      19.526  71.569  10.218  1.00  0.00           H
ATOM   2949  3HE MET Z  87      19.306  71.812  11.988  1.00  0.00           H
ATOM   2950  HN  MET Z  87      20.191  77.376  12.701  1.00  0.00           H
ATOM   2951  N   ALA Z  88      20.364  76.397  15.060  1.00  0.00           N
ATOM   2952  CA  ALA Z  88      20.948  76.457  16.390  1.00  0.00           C
ATOM   2953  C   ALA Z  88      22.428  76.073  16.543  1.00  0.00           C
ATOM   2954  O   ALA Z  88      22.787  75.275  17.409  1.00  0.00           O
ATOM   2955  HA  ALA Z  88      20.900  77.499  16.677  1.00  0.00           H
ATOM   2956  CB  ALA Z  88      20.054  75.679  17.377  1.00  0.00           C
ATOM   2957  1HB ALA Z  88      20.385  75.822  18.425  1.00  0.00           H
ATOM   2958  2HB ALA Z  88      19.008  76.042  17.290  1.00  0.00           H
ATOM   2959  3HB ALA Z  88      20.070  74.596  17.134  1.00  0.00           H
ATOM   2960  HN  ALA Z  88      19.802  77.182  14.804  1.00  0.00           H
ATOM   2961  N   ASP Z  89      23.318  76.659  15.717  1.00  0.00           N
ATOM   2962  CA  ASP Z  89      24.768  76.489  15.697  1.00  0.00           C
ATOM   2963  C   ASP Z  89      25.535  76.208  17.015  1.00  0.00           C
ATOM   2964  O   ASP Z  89      25.240  76.699  18.107  1.00  0.00           O
ATOM   2965  HA  ASP Z  89      24.906  75.602  15.094  1.00  0.00           H
ATOM   2966  CB  ASP Z  89      25.399  77.687  14.932  1.00  0.00           C
ATOM   2967  1HB ASP Z  89      24.725  77.978  14.098  1.00  0.00           H
ATOM   2968  2HB ASP Z  89      25.497  78.566  15.601  1.00  0.00           H
ATOM   2969  CG  ASP Z  89      26.748  77.389  14.310  1.00  0.00           C
ATOM   2970  OD1 ASP Z  89      27.329  78.306  13.692  1.00  0.00           O
ATOM   2971  OD2 ASP Z  89      27.267  76.246  14.420  1.00  0.00           O
ATOM   2972  HN  ASP Z  89      22.964  77.255  14.998  1.00  0.00           H
ATOM   2973  N   CYS Z  90      26.616  75.412  16.898  1.00  0.00           N
ATOM   2974  CA  CYS Z  90      27.510  75.024  17.968  1.00  0.00           C
ATOM   2975  C   CYS Z  90      28.768  75.886  17.996  1.00  0.00           C
ATOM   2976  O   CYS Z  90      29.575  75.781  18.917  1.00  0.00           O
ATOM   2977  HA  CYS Z  90      27.009  75.151  18.917  1.00  0.00           H
ATOM   2978  CB  CYS Z  90      27.916  73.530  17.811  1.00  0.00           C
ATOM   2979  1HB CYS Z  90      28.528  73.223  18.687  1.00  0.00           H
ATOM   2980  2HB CYS Z  90      26.984  72.923  17.833  1.00  0.00           H
ATOM   2981  SG  CYS Z  90      28.828  73.148  16.273  1.00  0.00           S
ATOM   2982  HN  CYS Z  90      26.877  75.159  15.960  1.00  0.00           H
ATOM   2983  N   CYS Z  91      28.939  76.798  17.011  1.00  0.00           N
ATOM   2984  CA  CYS Z  91      30.145  77.599  16.803  1.00  0.00           C
ATOM   2985  C   CYS Z  91      30.560  78.443  18.004  1.00  0.00           C
ATOM   2986  O   CYS Z  91      31.736  78.505  18.357  1.00  0.00           O
ATOM   2987  HA  CYS Z  91      30.956  76.909  16.610  1.00  0.00           H
ATOM   2988  CB  CYS Z  91      29.964  78.519  15.561  1.00  0.00           C
ATOM   2989  1HB CYS Z  91      29.571  77.891  14.732  1.00  0.00           H
ATOM   2990  2HB CYS Z  91      29.187  79.288  15.767  1.00  0.00           H
ATOM   2991  SG  CYS Z  91      31.491  79.314  14.964  1.00  0.00           S
ATOM   2992  HN  CYS Z  91      28.259  76.840  16.273  1.00  0.00           H
ATOM   2993  N   ALA Z  92      29.583  79.069  18.684  1.00  0.00           N
ATOM   2994  CA  ALA Z  92      29.802  79.956  19.807  1.00  0.00           C
ATOM   2995  C   ALA Z  92      29.598  79.282  21.171  1.00  0.00           C
ATOM   2996  O   ALA Z  92      29.452  79.952  22.197  1.00  0.00           O
ATOM   2997  HA  ALA Z  92      30.819  80.330  19.783  1.00  0.00           H
ATOM   2998  CB  ALA Z  92      28.835  81.146  19.656  1.00  0.00           C
ATOM   2999  1HB ALA Z  92      28.991  81.898  20.457  1.00  0.00           H
ATOM   3000  2HB ALA Z  92      29.012  81.652  18.681  1.00  0.00           H
ATOM   3001  3HB ALA Z  92      27.778  80.812  19.682  1.00  0.00           H
ATOM   3002  HN  ALA Z  92      28.649  79.015  18.344  1.00  0.00           H
ATOM   3003  N   LYS Z  93      29.567  77.931  21.230  1.00  0.00           N
ATOM   3004  CA  LYS Z  93      29.440  77.190  22.479  1.00  0.00           C
ATOM   3005  C   LYS Z  93      30.773  76.911  23.155  1.00  0.00           C
ATOM   3006  O   LYS Z  93      31.842  76.909  22.542  1.00  0.00           O
ATOM   3007  HA  LYS Z  93      28.862  77.781  23.179  1.00  0.00           H
ATOM   3008  CB  LYS Z  93      28.701  75.839  22.307  1.00  0.00           C
ATOM   3009  1HB LYS Z  93      29.220  75.219  21.543  1.00  0.00           H
ATOM   3010  2HB LYS Z  93      28.726  75.277  23.271  1.00  0.00           H
ATOM   3011  CG  LYS Z  93      27.227  76.015  21.929  1.00  0.00           C
ATOM   3012  1HG LYS Z  93      26.774  76.759  22.628  1.00  0.00           H
ATOM   3013  2HG LYS Z  93      27.159  76.417  20.895  1.00  0.00           H
ATOM   3014  CD  LYS Z  93      26.424  74.708  22.042  1.00  0.00           C
ATOM   3015  1HD LYS Z  93      26.854  73.945  21.355  1.00  0.00           H
ATOM   3016  2HD LYS Z  93      26.522  74.324  23.085  1.00  0.00           H
ATOM   3017  CE  LYS Z  93      24.944  74.929  21.724  1.00  0.00           C
ATOM   3018  1HE LYS Z  93      24.520  75.705  22.400  1.00  0.00           H
ATOM   3019  2HE LYS Z  93      24.826  75.270  20.672  1.00  0.00           H
ATOM   3020  NZ  LYS Z  93      24.156  73.699  21.900  1.00  0.00           N
ATOM   3021  1HZ LYS Z  93      23.171  73.895  21.615  1.00  0.00           H
ATOM   3022  2HZ LYS Z  93      24.524  72.891  21.346  1.00  0.00           H
ATOM   3023  3HZ LYS Z  93      24.167  73.391  22.908  1.00  0.00           H
ATOM   3024  HN  LYS Z  93      29.704  77.386  20.401  1.00  0.00           H
ATOM   3025  N   GLN Z  94      30.724  76.684  24.479  1.00  0.00           N
ATOM   3026  CA  GLN Z  94      31.823  76.233  25.304  1.00  0.00           C
ATOM   3027  C   GLN Z  94      32.305  74.818  24.968  1.00  0.00           C
ATOM   3028  O   GLN Z  94      31.558  73.941  24.534  1.00  0.00           O
ATOM   3029  HA  GLN Z  94      32.656  76.897  25.113  1.00  0.00           H
ATOM   3030  CB  GLN Z  94      31.471  76.325  26.816  1.00  0.00           C
ATOM   3031  1HB GLN Z  94      30.569  75.708  27.025  1.00  0.00           H
ATOM   3032  2HB GLN Z  94      32.311  75.885  27.402  1.00  0.00           H
ATOM   3033  CG  GLN Z  94      31.252  77.767  27.354  1.00  0.00           C
ATOM   3034  1HG GLN Z  94      31.279  77.741  28.464  1.00  0.00           H
ATOM   3035  2HG GLN Z  94      32.071  78.425  26.997  1.00  0.00           H
ATOM   3036  CD  GLN Z  94      29.906  78.397  26.964  1.00  0.00           C
ATOM   3037  OE1 GLN Z  94      29.004  77.761  26.420  1.00  0.00           O
ATOM   3038  NE2 GLN Z  94      29.772  79.713  27.243  1.00  0.00           N
ATOM   3039 1HE2 GLN Z  94      30.554  80.232  27.577  1.00  0.00           H
ATOM   3040 2HE2 GLN Z  94      28.916  80.169  26.994  1.00  0.00           H
ATOM   3041  HN  GLN Z  94      29.859  76.784  24.982  1.00  0.00           H
ATOM   3042  N   GLU Z  95      33.611  74.573  25.161  1.00  0.00           N
ATOM   3043  CA  GLU Z  95      34.248  73.275  25.034  1.00  0.00           C
ATOM   3044  C   GLU Z  95      33.821  72.295  26.138  1.00  0.00           C
ATOM   3045  O   GLU Z  95      33.429  72.749  27.218  1.00  0.00           O
ATOM   3046  HA  GLU Z  95      33.916  72.857  24.094  1.00  0.00           H
ATOM   3047  CB  GLU Z  95      35.779  73.486  24.918  1.00  0.00           C
ATOM   3048  1HB GLU Z  95      36.193  73.882  25.871  1.00  0.00           H
ATOM   3049  2HB GLU Z  95      36.282  72.518  24.702  1.00  0.00           H
ATOM   3050  CG  GLU Z  95      36.067  74.479  23.762  1.00  0.00           C
ATOM   3051  1HG GLU Z  95      35.449  74.192  22.883  1.00  0.00           H
ATOM   3052  2HG GLU Z  95      35.777  75.505  24.067  1.00  0.00           H
ATOM   3053  CD  GLU Z  95      37.507  74.553  23.279  1.00  0.00           C
ATOM   3054  OE1 GLU Z  95      37.715  74.553  22.033  1.00  0.00           O
ATOM   3055  OE2 GLU Z  95      38.406  74.786  24.126  1.00  0.00           O
ATOM   3056  HN  GLU Z  95      34.223  75.296  25.463  1.00  0.00           H
ATOM   3057  N   PRO Z  96      33.786  70.971  25.962  1.00  0.00           N
ATOM   3058  CA  PRO Z  96      34.339  70.222  24.831  1.00  0.00           C
ATOM   3059  C   PRO Z  96      33.277  69.960  23.774  1.00  0.00           C
ATOM   3060  O   PRO Z  96      33.572  69.295  22.781  1.00  0.00           O
ATOM   3061  HA  PRO Z  96      35.160  70.743  24.365  1.00  0.00           H
ATOM   3062  CB  PRO Z  96      34.774  68.901  25.490  1.00  0.00           C
ATOM   3063  1HB PRO Z  96      34.832  68.052  24.779  1.00  0.00           H
ATOM   3064  2HB PRO Z  96      35.783  69.046  25.941  1.00  0.00           H
ATOM   3065  CG  PRO Z  96      33.748  68.686  26.604  1.00  0.00           C
ATOM   3066  1HG PRO Z  96      32.797  68.293  26.180  1.00  0.00           H
ATOM   3067  2HG PRO Z  96      34.106  68.000  27.396  1.00  0.00           H
ATOM   3068  CD  PRO Z  96      33.530  70.106  27.119  1.00  0.00           C
ATOM   3069  1HD PRO Z  96      32.496  70.248  27.505  1.00  0.00           H
ATOM   3070  2HD PRO Z  96      34.267  70.338  27.922  1.00  0.00           H
ATOM   3071  N   GLU Z  97      32.047  70.488  23.948  1.00  0.00           N
ATOM   3072  CA  GLU Z  97      30.908  70.293  23.060  1.00  0.00           C
ATOM   3073  C   GLU Z  97      31.160  70.794  21.647  1.00  0.00           C
ATOM   3074  O   GLU Z  97      30.797  70.162  20.654  1.00  0.00           O
ATOM   3075  HA  GLU Z  97      30.692  69.233  23.005  1.00  0.00           H
ATOM   3076  CB  GLU Z  97      29.672  71.065  23.591  1.00  0.00           C
ATOM   3077  1HB GLU Z  97      29.909  72.154  23.608  1.00  0.00           H
ATOM   3078  2HB GLU Z  97      28.811  70.919  22.898  1.00  0.00           H
ATOM   3079  CG  GLU Z  97      29.219  70.678  25.017  1.00  0.00           C
ATOM   3080  1HG GLU Z  97      30.071  70.730  25.724  1.00  0.00           H
ATOM   3081  2HG GLU Z  97      28.446  71.402  25.355  1.00  0.00           H
ATOM   3082  CD  GLU Z  97      28.588  69.299  25.100  1.00  0.00           C
ATOM   3083  OE1 GLU Z  97      29.008  68.508  25.988  1.00  0.00           O
ATOM   3084  OE2 GLU Z  97      27.617  69.036  24.345  1.00  0.00           O
ATOM   3085  HN  GLU Z  97      31.850  70.998  24.782  1.00  0.00           H
ATOM   3086  N   ARG Z  98      31.813  71.967  21.538  1.00  0.00           N
ATOM   3087  CA  ARG Z  98      32.220  72.578  20.289  1.00  0.00           C
ATOM   3088  C   ARG Z  98      33.228  71.745  19.500  1.00  0.00           C
ATOM   3089  O   ARG Z  98      33.085  71.522  18.300  1.00  0.00           O
ATOM   3090  HA  ARG Z  98      31.342  72.694  19.668  1.00  0.00           H
ATOM   3091  CB  ARG Z  98      32.814  73.968  20.608  1.00  0.00           C
ATOM   3092  1HB ARG Z  98      32.075  74.524  21.231  1.00  0.00           H
ATOM   3093  2HB ARG Z  98      33.735  73.849  21.222  1.00  0.00           H
ATOM   3094  CG  ARG Z  98      33.126  74.822  19.366  1.00  0.00           C
ATOM   3095  1HG ARG Z  98      33.910  74.329  18.748  1.00  0.00           H
ATOM   3096  2HG ARG Z  98      32.203  74.888  18.745  1.00  0.00           H
ATOM   3097  CD  ARG Z  98      33.572  76.251  19.691  1.00  0.00           C
ATOM   3098  1HD ARG Z  98      33.717  76.828  18.753  1.00  0.00           H
ATOM   3099  2HD ARG Z  98      32.800  76.764  20.307  1.00  0.00           H
ATOM   3100  NE  ARG Z  98      34.890  76.162  20.398  1.00  0.00           N
ATOM   3101  HE  ARG Z  98      35.606  75.558  20.017  1.00  0.00           H
ATOM   3102  CZ  ARG Z  98      35.299  76.991  21.365  1.00  0.00           C
ATOM   3103  NH1 ARG Z  98      36.583  77.018  21.706  1.00  0.00           N
ATOM   3104 1HH1 ARG Z  98      37.107  76.162  21.554  1.00  0.00           H
ATOM   3105 2HH1 ARG Z  98      36.831  77.522  22.529  1.00  0.00           H
ATOM   3106  NH2 ARG Z  98      34.456  77.774  22.030  1.00  0.00           N
ATOM   3107 1HH2 ARG Z  98      33.491  77.492  22.030  1.00  0.00           H
ATOM   3108 2HH2 ARG Z  98      34.813  78.132  22.905  1.00  0.00           H
ATOM   3109  HN  ARG Z  98      32.038  72.463  22.374  1.00  0.00           H
ATOM   3110  N   ASN Z  99      34.259  71.207  20.174  1.00  0.00           N
ATOM   3111  CA  ASN Z  99      35.296  70.361  19.601  1.00  0.00           C
ATOM   3112  C   ASN Z  99      34.716  69.062  19.062  1.00  0.00           C
ATOM   3113  O   ASN Z  99      35.051  68.621  17.964  1.00  0.00           O
ATOM   3114  HA  ASN Z  99      35.732  70.895  18.767  1.00  0.00           H
ATOM   3115  CB  ASN Z  99      36.400  70.026  20.646  1.00  0.00           C
ATOM   3116  1HB ASN Z  99      36.009  69.302  21.391  1.00  0.00           H
ATOM   3117  2HB ASN Z  99      37.292  69.586  20.157  1.00  0.00           H
ATOM   3118  CG  ASN Z  99      36.772  71.268  21.444  1.00  0.00           C
ATOM   3119  OD1 ASN Z  99      35.956  71.725  22.248  1.00  0.00           O
ATOM   3120  ND2 ASN Z  99      37.975  71.835  21.229  1.00  0.00           N
ATOM   3121 1HD2 ASN Z  99      38.687  71.349  20.731  1.00  0.00           H
ATOM   3122 2HD2 ASN Z  99      38.151  72.704  21.707  1.00  0.00           H
ATOM   3123  HN  ASN Z  99      34.395  71.415  21.146  1.00  0.00           H
ATOM   3124  N   GLU Z 100      33.782  68.467  19.833  1.00  0.00           N
ATOM   3125  CA  GLU Z 100      32.995  67.298  19.487  1.00  0.00           C
ATOM   3126  C   GLU Z 100      32.075  67.542  18.293  1.00  0.00           C
ATOM   3127  O   GLU Z 100      31.959  66.716  17.387  1.00  0.00           O
ATOM   3128  HA  GLU Z 100      33.688  66.519  19.197  1.00  0.00           H
ATOM   3129  CB  GLU Z 100      32.235  66.821  20.752  1.00  0.00           C
ATOM   3130  1HB GLU Z 100      32.991  66.786  21.572  1.00  0.00           H
ATOM   3131  2HB GLU Z 100      31.467  67.564  21.057  1.00  0.00           H
ATOM   3132  CG  GLU Z 100      31.595  65.417  20.640  1.00  0.00           C
ATOM   3133  1HG GLU Z 100      30.587  65.477  20.185  1.00  0.00           H
ATOM   3134  2HG GLU Z 100      32.232  64.773  20.000  1.00  0.00           H
ATOM   3135  CD  GLU Z 100      31.478  64.736  22.000  1.00  0.00           C
ATOM   3136  OE1 GLU Z 100      30.710  65.202  22.877  1.00  0.00           O
ATOM   3137  OE2 GLU Z 100      32.189  63.708  22.189  1.00  0.00           O
ATOM   3138  HN  GLU Z 100      33.609  68.832  20.750  1.00  0.00           H
ATOM   3139  N   CYS Z 101      31.452  68.738  18.212  1.00  0.00           N
ATOM   3140  CA  CYS Z 101      30.656  69.178  17.071  1.00  0.00           C
ATOM   3141  C   CYS Z 101      31.453  69.234  15.771  1.00  0.00           C
ATOM   3142  O   CYS Z 101      31.019  68.737  14.731  1.00  0.00           O
ATOM   3143  HA  CYS Z 101      29.851  68.467  16.940  1.00  0.00           H
ATOM   3144  CB  CYS Z 101      30.070  70.594  17.341  1.00  0.00           C
ATOM   3145  1HB CYS Z 101      29.628  70.597  18.359  1.00  0.00           H
ATOM   3146  2HB CYS Z 101      30.890  71.342  17.348  1.00  0.00           H
ATOM   3147  SG  CYS Z 101      28.782  71.123  16.171  1.00  0.00           S
ATOM   3148  HN  CYS Z 101      31.514  69.367  18.990  1.00  0.00           H
ATOM   3149  N   PHE Z 102      32.674  69.808  15.809  1.00  0.00           N
ATOM   3150  CA  PHE Z 102      33.552  69.911  14.651  1.00  0.00           C
ATOM   3151  C   PHE Z 102      34.323  68.622  14.366  1.00  0.00           C
ATOM   3152  O   PHE Z 102      34.871  68.437  13.278  1.00  0.00           O
ATOM   3153  HA  PHE Z 102      32.938  70.060  13.774  1.00  0.00           H
ATOM   3154  CB  PHE Z 102      34.517  71.119  14.778  1.00  0.00           C
ATOM   3155  1HB PHE Z 102      35.023  71.112  15.767  1.00  0.00           H
ATOM   3156  2HB PHE Z 102      35.291  71.097  13.982  1.00  0.00           H
ATOM   3157  CG  PHE Z 102      33.756  72.413  14.609  1.00  0.00           C
ATOM   3158  HD1 PHE Z 102      34.025  73.071  16.639  1.00  0.00           H
ATOM   3159  CD1 PHE Z 102      33.586  73.302  15.682  1.00  0.00           C
ATOM   3160  HD2 PHE Z 102      33.373  72.108  12.509  1.00  0.00           H
ATOM   3161  CD2 PHE Z 102      33.220  72.760  13.355  1.00  0.00           C
ATOM   3162  CE1 PHE Z 102      32.865  74.494  15.521  1.00  0.00           C
ATOM   3163  HE1 PHE Z 102      32.751  75.173  16.352  1.00  0.00           H
ATOM   3164  CE2 PHE Z 102      32.505  73.955  13.186  1.00  0.00           C
ATOM   3165  HE2 PHE Z 102      32.114  74.217  12.215  1.00  0.00           H
ATOM   3166  CZ  PHE Z 102      32.322  74.820  14.273  1.00  0.00           C
ATOM   3167  HZ  PHE Z 102      31.780  75.746  14.147  1.00  0.00           H
ATOM   3168  HN  PHE Z 102      32.990  70.244  16.655  1.00  0.00           H
ATOM   3169  N   LEU Z 103      34.357  67.657  15.306  1.00  0.00           N
ATOM   3170  CA  LEU Z 103      34.662  66.270  14.990  1.00  0.00           C
ATOM   3171  C   LEU Z 103      33.532  65.593  14.220  1.00  0.00           C
ATOM   3172  O   LEU Z 103      33.754  64.998  13.169  1.00  0.00           O
ATOM   3173  HA  LEU Z 103      35.536  66.248  14.354  1.00  0.00           H
ATOM   3174  CB  LEU Z 103      34.960  65.463  16.278  1.00  0.00           C
ATOM   3175  1HB LEU Z 103      35.819  65.941  16.798  1.00  0.00           H
ATOM   3176  2HB LEU Z 103      34.090  65.535  16.965  1.00  0.00           H
ATOM   3177  HG  LEU Z 103      34.416  63.479  15.563  1.00  0.00           H
ATOM   3178  CG  LEU Z 103      35.288  63.968  16.063  1.00  0.00           C
ATOM   3179  CD1 LEU Z 103      36.523  63.764  15.178  1.00  0.00           C
ATOM   3180 1HD1 LEU Z 103      37.395  64.308  15.596  1.00  0.00           H
ATOM   3181 2HD1 LEU Z 103      36.782  62.687  15.127  1.00  0.00           H
ATOM   3182 3HD1 LEU Z 103      36.342  64.123  14.143  1.00  0.00           H
ATOM   3183  CD2 LEU Z 103      35.489  63.261  17.410  1.00  0.00           C
ATOM   3184 1HD2 LEU Z 103      35.651  62.174  17.256  1.00  0.00           H
ATOM   3185 2HD2 LEU Z 103      36.375  63.682  17.932  1.00  0.00           H
ATOM   3186 3HD2 LEU Z 103      34.598  63.401  18.056  1.00  0.00           H
ATOM   3187  HN  LEU Z 103      34.086  67.857  16.249  1.00  0.00           H
ATOM   3188  N   GLN Z 104      32.270  65.718  14.692  1.00  0.00           N
ATOM   3189  CA  GLN Z 104      31.103  65.085  14.089  1.00  0.00           C
ATOM   3190  C   GLN Z 104      30.784  65.588  12.679  1.00  0.00           C
ATOM   3191  O   GLN Z 104      30.277  64.848  11.834  1.00  0.00           O
ATOM   3192  HA  GLN Z 104      31.336  64.034  13.983  1.00  0.00           H
ATOM   3193  CB  GLN Z 104      29.858  65.212  15.011  1.00  0.00           C
ATOM   3194  1HB GLN Z 104      30.154  64.944  16.052  1.00  0.00           H
ATOM   3195  2HB GLN Z 104      29.548  66.277  15.038  1.00  0.00           H
ATOM   3196  CG  GLN Z 104      28.674  64.300  14.587  1.00  0.00           C
ATOM   3197  1HG GLN Z 104      28.437  64.445  13.513  1.00  0.00           H
ATOM   3198  2HG GLN Z 104      28.944  63.234  14.735  1.00  0.00           H
ATOM   3199  CD  GLN Z 104      27.369  64.547  15.351  1.00  0.00           C
ATOM   3200  OE1 GLN Z 104      26.741  63.642  15.903  1.00  0.00           O
ATOM   3201  NE2 GLN Z 104      26.904  65.812  15.312  1.00  0.00           N
ATOM   3202 1HE2 GLN Z 104      27.440  66.528  14.862  1.00  0.00           H
ATOM   3203 2HE2 GLN Z 104      25.994  65.993  15.675  1.00  0.00           H
ATOM   3204  HN  GLN Z 104      32.115  66.204  15.558  1.00  0.00           H
ATOM   3205  N   HIE Z 105      31.094  66.866  12.383  1.00  0.00           N
ATOM   3206  CA  HIE Z 105      31.008  67.438  11.043  1.00  0.00           C
ATOM   3207  C   HIE Z 105      31.905  66.772   9.992  1.00  0.00           C
ATOM   3208  O   HIE Z 105      31.534  66.719   8.820  1.00  0.00           O
ATOM   3209  HA  HIE Z 105      29.995  67.283  10.696  1.00  0.00           H
ATOM   3210  CB  HIE Z 105      31.277  68.970  11.039  1.00  0.00           C
ATOM   3211  1HB HIE Z 105      32.208  69.192  11.599  1.00  0.00           H
ATOM   3212  2HB HIE Z 105      31.404  69.331   9.996  1.00  0.00           H
ATOM   3213  CG  HIE Z 105      30.142  69.780  11.605  1.00  0.00           C
ATOM   3214  ND1 HIE Z 105      28.916  69.712  10.970  1.00  0.00           N
ATOM   3215  HD2 HIE Z 105      30.819  70.907  13.390  1.00  0.00           H
ATOM   3216  CD2 HIE Z 105      30.063  70.613  12.678  1.00  0.00           C
ATOM   3217  HE1 HIE Z 105      27.052  70.641  11.468  1.00  0.00           H
ATOM   3218  CE1 HIE Z 105      28.111  70.478  11.679  1.00  0.00           C
ATOM   3219  HE2 HIE Z 105      28.306  71.545  13.474  1.00  0.00           H
ATOM   3220  NE2 HIE Z 105      28.754  71.050  12.723  1.00  0.00           N
ATOM   3221  HN  HIE Z 105      31.386  67.471  13.125  1.00  0.00           H
ATOM   3222  N   LYS Z 106      33.110  66.275  10.352  1.00  0.00           N
ATOM   3223  CA  LYS Z 106      34.053  65.657   9.421  1.00  0.00           C
ATOM   3224  C   LYS Z 106      33.572  64.361   8.757  1.00  0.00           C
ATOM   3225  O   LYS Z 106      33.132  63.422   9.424  1.00  0.00           O
ATOM   3226  HA  LYS Z 106      34.245  66.369   8.629  1.00  0.00           H
ATOM   3227  CB  LYS Z 106      35.393  65.336  10.128  1.00  0.00           C
ATOM   3228  1HB LYS Z 106      35.179  64.683  11.006  1.00  0.00           H
ATOM   3229  2HB LYS Z 106      36.056  64.764   9.439  1.00  0.00           H
ATOM   3230  CG  LYS Z 106      36.178  66.569  10.606  1.00  0.00           C
ATOM   3231  1HG LYS Z 106      36.483  67.163   9.715  1.00  0.00           H
ATOM   3232  2HG LYS Z 106      35.521  67.211  11.232  1.00  0.00           H
ATOM   3233  CD  LYS Z 106      37.422  66.147  11.406  1.00  0.00           C
ATOM   3234  1HD LYS Z 106      37.104  65.644  12.346  1.00  0.00           H
ATOM   3235  2HD LYS Z 106      37.970  65.382  10.804  1.00  0.00           H
ATOM   3236  CE  LYS Z 106      38.427  67.263  11.719  1.00  0.00           C
ATOM   3237  1HE LYS Z 106      39.317  66.815  12.218  1.00  0.00           H
ATOM   3238  2HE LYS Z 106      38.766  67.770  10.790  1.00  0.00           H
ATOM   3239  NZ  LYS Z 106      37.869  68.280  12.633  1.00  0.00           N
ATOM   3240  1HZ LYS Z 106      38.602  68.507  13.356  1.00  0.00           H
ATOM   3241  2HZ LYS Z 106      37.648  69.154  12.124  1.00  0.00           H
ATOM   3242  3HZ LYS Z 106      37.005  67.954  13.108  1.00  0.00           H
ATOM   3243  HN  LYS Z 106      33.370  66.230  11.316  1.00  0.00           H
ATOM   3244  N   ASP Z 107      33.702  64.253   7.416  1.00  0.00           N
ATOM   3245  CA  ASP Z 107      33.286  63.065   6.694  1.00  0.00           C
ATOM   3246  C   ASP Z 107      34.118  62.921   5.418  1.00  0.00           C
ATOM   3247  O   ASP Z 107      34.595  63.905   4.854  1.00  0.00           O
ATOM   3248  HA  ASP Z 107      33.508  62.198   7.306  1.00  0.00           H
ATOM   3249  CB  ASP Z 107      31.763  63.142   6.408  1.00  0.00           C
ATOM   3250  1HB ASP Z 107      31.234  63.407   7.349  1.00  0.00           H
ATOM   3251  2HB ASP Z 107      31.544  63.921   5.653  1.00  0.00           H
ATOM   3252  CG  ASP Z 107      31.215  61.811   5.957  1.00  0.00           C
ATOM   3253  OD1 ASP Z 107      31.532  60.787   6.613  1.00  0.00           O
ATOM   3254  OD2 ASP Z 107      30.474  61.776   4.939  1.00  0.00           O
ATOM   3255  HN  ASP Z 107      34.084  64.993   6.857  1.00  0.00           H
ATOM   3256  N   ASP Z 108      34.373  61.680   4.953  1.00  0.00           N
ATOM   3257  CA  ASP Z 108      35.330  61.415   3.887  1.00  0.00           C
ATOM   3258  C   ASP Z 108      34.978  61.984   2.517  1.00  0.00           C
ATOM   3259  O   ASP Z 108      35.829  62.561   1.844  1.00  0.00           O
ATOM   3260  HA  ASP Z 108      36.265  61.877   4.172  1.00  0.00           H
ATOM   3261  CB  ASP Z 108      35.569  59.896   3.701  1.00  0.00           C
ATOM   3262  1HB ASP Z 108      34.646  59.395   3.343  1.00  0.00           H
ATOM   3263  2HB ASP Z 108      36.378  59.725   2.956  1.00  0.00           H
ATOM   3264  CG  ASP Z 108      35.982  59.250   4.996  1.00  0.00           C
ATOM   3265  OD1 ASP Z 108      37.185  58.952   5.193  1.00  0.00           O
ATOM   3266  OD2 ASP Z 108      35.087  58.980   5.837  1.00  0.00           O
ATOM   3267  HN  ASP Z 108      33.990  60.872   5.407  1.00  0.00           H
ATOM   3268  N   ASN Z 109      33.724  61.838   2.054  1.00  0.00           N
ATOM   3269  CA  ASN Z 109      33.339  62.235   0.711  1.00  0.00           C
ATOM   3270  C   ASN Z 109      32.249  63.301   0.780  1.00  0.00           C
ATOM   3271  O   ASN Z 109      31.125  62.972   1.160  1.00  0.00           O
ATOM   3272  HA  ASN Z 109      34.189  62.619   0.167  1.00  0.00           H
ATOM   3273  CB  ASN Z 109      32.784  61.041  -0.108  1.00  0.00           C
ATOM   3274  1HB ASN Z 109      31.879  60.615   0.368  1.00  0.00           H
ATOM   3275  2HB ASN Z 109      32.508  61.378  -1.131  1.00  0.00           H
ATOM   3276  CG  ASN Z 109      33.846  59.963  -0.258  1.00  0.00           C
ATOM   3277  OD1 ASN Z 109      34.738  60.063  -1.107  1.00  0.00           O
ATOM   3278  ND2 ASN Z 109      33.747  58.891   0.559  1.00  0.00           N
ATOM   3279 1HD2 ASN Z 109      33.042  58.872   1.264  1.00  0.00           H
ATOM   3280 2HD2 ASN Z 109      34.416  58.153   0.452  1.00  0.00           H
ATOM   3281  HN  ASN Z 109      33.019  61.404   2.620  1.00  0.00           H
ATOM   3282  N   PRO Z 110      32.499  64.559   0.420  1.00  0.00           N
ATOM   3283  CA  PRO Z 110      31.458  65.584   0.406  1.00  0.00           C
ATOM   3284  C   PRO Z 110      30.680  65.579  -0.904  1.00  0.00           C
ATOM   3285  O   PRO Z 110      31.181  65.110  -1.929  1.00  0.00           O
ATOM   3286  HA  PRO Z 110      30.761  65.418   1.215  1.00  0.00           H
ATOM   3287  CB  PRO Z 110      32.249  66.895   0.576  1.00  0.00           C
ATOM   3288  1HB PRO Z 110      31.767  67.768   0.093  1.00  0.00           H
ATOM   3289  2HB PRO Z 110      32.357  67.102   1.666  1.00  0.00           H
ATOM   3290  CG  PRO Z 110      33.632  66.597  -0.006  1.00  0.00           C
ATOM   3291  1HG PRO Z 110      33.594  66.681  -1.114  1.00  0.00           H
ATOM   3292  2HG PRO Z 110      34.417  67.265   0.403  1.00  0.00           H
ATOM   3293  CD  PRO Z 110      33.848  65.137   0.379  1.00  0.00           C
ATOM   3294  1HD PRO Z 110      34.490  64.619  -0.368  1.00  0.00           H
ATOM   3295  2HD PRO Z 110      34.306  65.061   1.393  1.00  0.00           H
ATOM   3296  N   ASN Z 111      29.434  66.092  -0.904  1.00  0.00           N
ATOM   3297  CA  ASN Z 111      28.636  66.289  -2.103  1.00  0.00           C
ATOM   3298  C   ASN Z 111      28.818  67.726  -2.562  1.00  0.00           C
ATOM   3299  O   ASN Z 111      28.462  68.674  -1.859  1.00  0.00           O
ATOM   3300  HA  ASN Z 111      28.984  65.639  -2.897  1.00  0.00           H
ATOM   3301  CB  ASN Z 111      27.115  66.068  -1.870  1.00  0.00           C
ATOM   3302  1HB ASN Z 111      26.778  66.586  -0.948  1.00  0.00           H
ATOM   3303  2HB ASN Z 111      26.527  66.472  -2.724  1.00  0.00           H
ATOM   3304  CG  ASN Z 111      26.750  64.592  -1.766  1.00  0.00           C
ATOM   3305  OD1 ASN Z 111      26.061  64.059  -2.644  1.00  0.00           O
ATOM   3306  ND2 ASN Z 111      27.181  63.920  -0.679  1.00  0.00           N
ATOM   3307 1HD2 ASN Z 111      27.674  64.392   0.059  1.00  0.00           H
ATOM   3308 2HD2 ASN Z 111      26.985  62.939  -0.603  1.00  0.00           H
ATOM   3309  HN  ASN Z 111      29.023  66.414  -0.046  1.00  0.00           H
ATOM   3310  N   LEU Z 112      29.376  67.917  -3.767  1.00  0.00           N
ATOM   3311  CA  LEU Z 112      29.695  69.216  -4.320  1.00  0.00           C
ATOM   3312  C   LEU Z 112      29.543  69.102  -5.833  1.00  0.00           C
ATOM   3313  O   LEU Z 112      29.520  67.967  -6.328  1.00  0.00           O
ATOM   3314  HA  LEU Z 112      28.947  69.918  -3.975  1.00  0.00           H
ATOM   3315  CB  LEU Z 112      31.105  69.712  -3.870  1.00  0.00           C
ATOM   3316  1HB LEU Z 112      31.175  70.800  -4.085  1.00  0.00           H
ATOM   3317  2HB LEU Z 112      31.169  69.615  -2.764  1.00  0.00           H
ATOM   3318  HG  LEU Z 112      32.265  69.075  -5.603  1.00  0.00           H
ATOM   3319  CG  LEU Z 112      32.358  69.048  -4.491  1.00  0.00           C
ATOM   3320  CD1 LEU Z 112      33.599  69.874  -4.120  1.00  0.00           C
ATOM   3321 1HD1 LEU Z 112      33.497  70.920  -4.477  1.00  0.00           H
ATOM   3322 2HD1 LEU Z 112      33.727  69.908  -3.017  1.00  0.00           H
ATOM   3323 3HD1 LEU Z 112      34.515  69.435  -4.571  1.00  0.00           H
ATOM   3324  CD2 LEU Z 112      32.563  67.587  -4.063  1.00  0.00           C
ATOM   3325 1HD2 LEU Z 112      31.770  66.940  -4.493  1.00  0.00           H
ATOM   3326 2HD2 LEU Z 112      33.541  67.216  -4.435  1.00  0.00           H
ATOM   3327 3HD2 LEU Z 112      32.536  67.495  -2.958  1.00  0.00           H
ATOM   3328  HN  LEU Z 112      29.639  67.149  -4.345  1.00  0.00           H
ATOM   3329  N   PRO Z 113      29.359  70.162  -6.618  1.00  0.00           N
ATOM   3330  CA  PRO Z 113      29.213  70.065  -8.070  1.00  0.00           C
ATOM   3331  C   PRO Z 113      30.472  69.614  -8.794  1.00  0.00           C
ATOM   3332  O   PRO Z 113      31.557  69.552  -8.211  1.00  0.00           O
ATOM   3333  HA  PRO Z 113      28.447  69.338  -8.300  1.00  0.00           H
ATOM   3334  CB  PRO Z 113      28.811  71.490  -8.490  1.00  0.00           C
ATOM   3335  1HB PRO Z 113      29.148  71.769  -9.509  1.00  0.00           H
ATOM   3336  2HB PRO Z 113      27.702  71.573  -8.454  1.00  0.00           H
ATOM   3337  CG  PRO Z 113      29.404  72.391  -7.407  1.00  0.00           C
ATOM   3338  1HG PRO Z 113      30.488  72.548  -7.602  1.00  0.00           H
ATOM   3339  2HG PRO Z 113      28.892  73.373  -7.342  1.00  0.00           H
ATOM   3340  CD  PRO Z 113      29.223  71.546  -6.149  1.00  0.00           C
ATOM   3341  1HD PRO Z 113      29.986  71.822  -5.390  1.00  0.00           H
ATOM   3342  2HD PRO Z 113      28.200  71.688  -5.732  1.00  0.00           H
ATOM   3343  N   ARG Z 114      30.334  69.283 -10.091  1.00  0.00           N
ATOM   3344  CA  ARG Z 114      31.441  69.024 -10.992  1.00  0.00           C
ATOM   3345  C   ARG Z 114      32.351  70.244 -11.156  1.00  0.00           C
ATOM   3346  O   ARG Z 114      31.892  71.386 -11.217  1.00  0.00           O
ATOM   3347  HA  ARG Z 114      32.031  68.230 -10.554  1.00  0.00           H
ATOM   3348  CB  ARG Z 114      30.893  68.576 -12.377  1.00  0.00           C
ATOM   3349  1HB ARG Z 114      30.053  67.865 -12.211  1.00  0.00           H
ATOM   3350  2HB ARG Z 114      30.465  69.465 -12.898  1.00  0.00           H
ATOM   3351  CG  ARG Z 114      31.918  67.892 -13.310  1.00  0.00           C
ATOM   3352  1HG ARG Z 114      31.485  67.852 -14.336  1.00  0.00           H
ATOM   3353  2HG ARG Z 114      32.835  68.518 -13.366  1.00  0.00           H
ATOM   3354  CD  ARG Z 114      32.266  66.462 -12.882  1.00  0.00           C
ATOM   3355  1HD ARG Z 114      32.595  66.433 -11.819  1.00  0.00           H
ATOM   3356  2HD ARG Z 114      31.379  65.802 -13.009  1.00  0.00           H
ATOM   3357  NE  ARG Z 114      33.388  65.987 -13.753  1.00  0.00           N
ATOM   3358  HE  ARG Z 114      34.067  66.665 -14.065  1.00  0.00           H
ATOM   3359  CZ  ARG Z 114      33.831  64.727 -13.729  1.00  0.00           C
ATOM   3360  NH1 ARG Z 114      34.886  64.352 -14.449  1.00  0.00           N
ATOM   3361 1HH1 ARG Z 114      35.250  64.926 -15.179  1.00  0.00           H
ATOM   3362 2HH1 ARG Z 114      35.036  63.343 -14.501  1.00  0.00           H
ATOM   3363  NH2 ARG Z 114      33.264  63.797 -12.969  1.00  0.00           N
ATOM   3364 1HH2 ARG Z 114      32.506  64.012 -12.350  1.00  0.00           H
ATOM   3365 2HH2 ARG Z 114      33.741  62.900 -12.900  1.00  0.00           H
ATOM   3366  HN  ARG Z 114      29.432  69.306 -10.512  1.00  0.00           H
ATOM   3367  N   LEU Z 115      33.681  70.040 -11.221  1.00  0.00           N
ATOM   3368  CA  LEU Z 115      34.617  71.115 -11.483  1.00  0.00           C
ATOM   3369  C   LEU Z 115      34.687  71.441 -12.966  1.00  0.00           C
ATOM   3370  O   LEU Z 115      34.882  70.562 -13.810  1.00  0.00           O
ATOM   3371  HA  LEU Z 115      34.259  71.998 -10.970  1.00  0.00           H
ATOM   3372  CB  LEU Z 115      36.037  70.795 -10.958  1.00  0.00           C
ATOM   3373  1HB LEU Z 115      35.965  70.539  -9.878  1.00  0.00           H
ATOM   3374  2HB LEU Z 115      36.419  69.891 -11.482  1.00  0.00           H
ATOM   3375  HG  LEU Z 115      37.133  72.205 -12.206  1.00  0.00           H
ATOM   3376  CG  LEU Z 115      37.066  71.938 -11.122  1.00  0.00           C
ATOM   3377  CD1 LEU Z 115      36.672  73.199 -10.338  1.00  0.00           C
ATOM   3378 1HD1 LEU Z 115      36.564  72.954  -9.260  1.00  0.00           H
ATOM   3379 2HD1 LEU Z 115      37.451  73.981 -10.449  1.00  0.00           H
ATOM   3380 3HD1 LEU Z 115      35.711  73.622 -10.697  1.00  0.00           H
ATOM   3381  CD2 LEU Z 115      38.455  71.458 -10.693  1.00  0.00           C
ATOM   3382 1HD2 LEU Z 115      38.736  70.545 -11.262  1.00  0.00           H
ATOM   3383 2HD2 LEU Z 115      39.222  72.234 -10.888  1.00  0.00           H
ATOM   3384 3HD2 LEU Z 115      38.468  71.208  -9.609  1.00  0.00           H
ATOM   3385  HN  LEU Z 115      34.062  69.117 -11.113  1.00  0.00           H
ATOM   3386  N   VAL Z 116      34.526  72.738 -13.298  1.00  0.00           N
ATOM   3387  CA  VAL Z 116      34.480  73.275 -14.645  1.00  0.00           C
ATOM   3388  C   VAL Z 116      35.703  72.980 -15.502  1.00  0.00           C
ATOM   3389  O   VAL Z 116      36.839  73.007 -15.028  1.00  0.00           O
ATOM   3390  HA  VAL Z 116      33.651  72.786 -15.131  1.00  0.00           H
ATOM   3391  HB  VAL Z 116      34.122  75.140 -15.697  1.00  0.00           H
ATOM   3392  CB  VAL Z 116      34.199  74.781 -14.643  1.00  0.00           C
ATOM   3393  CG1 VAL Z 116      32.839  75.033 -13.963  1.00  0.00           C
ATOM   3394 1HG1 VAL Z 116      32.547  76.100 -14.050  1.00  0.00           H
ATOM   3395 2HG1 VAL Z 116      32.045  74.425 -14.447  1.00  0.00           H
ATOM   3396 3HG1 VAL Z 116      32.865  74.774 -12.884  1.00  0.00           H
ATOM   3397  CG2 VAL Z 116      35.323  75.564 -13.925  1.00  0.00           C
ATOM   3398 1HG2 VAL Z 116      35.095  76.649 -13.913  1.00  0.00           H
ATOM   3399 2HG2 VAL Z 116      35.434  75.230 -12.874  1.00  0.00           H
ATOM   3400 3HG2 VAL Z 116      36.297  75.432 -14.439  1.00  0.00           H
ATOM   3401  HN  VAL Z 116      34.357  73.409 -12.586  1.00  0.00           H
ATOM   3402  N   ARG Z 117      35.471  72.697 -16.805  1.00  0.00           N
ATOM   3403  CA  ARG Z 117      36.451  72.366 -17.839  1.00  0.00           C
ATOM   3404  C   ARG Z 117      37.754  71.658 -17.432  1.00  0.00           C
ATOM   3405  O   ARG Z 117      38.812  72.295 -17.358  1.00  0.00           O
ATOM   3406  HA  ARG Z 117      35.942  71.674 -18.494  1.00  0.00           H
ATOM   3407  CB  ARG Z 117      36.748  73.560 -18.773  1.00  0.00           C
ATOM   3408  1HB ARG Z 117      37.154  74.407 -18.179  1.00  0.00           H
ATOM   3409  2HB ARG Z 117      37.534  73.251 -19.502  1.00  0.00           H
ATOM   3410  CG  ARG Z 117      35.508  74.011 -19.573  1.00  0.00           C
ATOM   3411  1HG ARG Z 117      34.990  73.114 -19.982  1.00  0.00           H
ATOM   3412  2HG ARG Z 117      34.796  74.517 -18.883  1.00  0.00           H
ATOM   3413  CD  ARG Z 117      35.815  74.956 -20.741  1.00  0.00           C
ATOM   3414  1HD ARG Z 117      34.873  75.302 -21.226  1.00  0.00           H
ATOM   3415  2HD ARG Z 117      36.402  75.831 -20.382  1.00  0.00           H
ATOM   3416  NE  ARG Z 117      36.613  74.175 -21.737  1.00  0.00           N
ATOM   3417  HE  ARG Z 117      36.566  73.155 -21.754  1.00  0.00           H
ATOM   3418  CZ  ARG Z 117      37.167  74.700 -22.833  1.00  0.00           C
ATOM   3419  NH1 ARG Z 117      37.730  73.890 -23.722  1.00  0.00           N
ATOM   3420 1HH1 ARG Z 117      37.722  72.891 -23.542  1.00  0.00           H
ATOM   3421 2HH1 ARG Z 117      37.962  74.230 -24.637  1.00  0.00           H
ATOM   3422  NH2 ARG Z 117      37.214  76.008 -23.048  1.00  0.00           N
ATOM   3423 1HH2 ARG Z 117      36.933  76.626 -22.316  1.00  0.00           H
ATOM   3424 2HH2 ARG Z 117      37.726  76.336 -23.829  1.00  0.00           H
ATOM   3425  HN  ARG Z 117      34.520  72.651 -17.104  1.00  0.00           H
ATOM   3426  N   PRO Z 118      37.736  70.347 -17.184  1.00  0.00           N
ATOM   3427  CA  PRO Z 118      38.923  69.576 -16.808  1.00  0.00           C
ATOM   3428  C   PRO Z 118      39.737  69.189 -18.042  1.00  0.00           C
ATOM   3429  O   PRO Z 118      39.967  68.008 -18.318  1.00  0.00           O
ATOM   3430  HA  PRO Z 118      39.564  70.126 -16.133  1.00  0.00           H
ATOM   3431  CB  PRO Z 118      38.295  68.347 -16.132  1.00  0.00           C
ATOM   3432  1HB PRO Z 118      38.950  67.458 -16.147  1.00  0.00           H
ATOM   3433  2HB PRO Z 118      38.068  68.610 -15.074  1.00  0.00           H
ATOM   3434  CG  PRO Z 118      36.986  68.121 -16.884  1.00  0.00           C
ATOM   3435  1HG PRO Z 118      37.191  67.619 -17.855  1.00  0.00           H
ATOM   3436  2HG PRO Z 118      36.252  67.521 -16.310  1.00  0.00           H
ATOM   3437  CD  PRO Z 118      36.507  69.543 -17.132  1.00  0.00           C
ATOM   3438  1HD PRO Z 118      35.936  69.602 -18.086  1.00  0.00           H
ATOM   3439  2HD PRO Z 118      35.876  69.896 -16.284  1.00  0.00           H
ATOM   3440  N   GLU Z 119      40.183  70.201 -18.799  1.00  0.00           N
ATOM   3441  CA  GLU Z 119      40.830  70.067 -20.082  1.00  0.00           C
ATOM   3442  C   GLU Z 119      42.212  70.679 -20.014  1.00  0.00           C
ATOM   3443  O   GLU Z 119      42.420  71.724 -19.398  1.00  0.00           O
ATOM   3444  HA  GLU Z 119      40.938  69.021 -20.340  1.00  0.00           H
ATOM   3445  CB  GLU Z 119      40.017  70.795 -21.175  1.00  0.00           C
ATOM   3446  1HB GLU Z 119      39.885  71.859 -20.872  1.00  0.00           H
ATOM   3447  2HB GLU Z 119      40.581  70.782 -22.135  1.00  0.00           H
ATOM   3448  CG  GLU Z 119      38.623  70.169 -21.415  1.00  0.00           C
ATOM   3449  1HG GLU Z 119      38.717  69.138 -21.814  1.00  0.00           H
ATOM   3450  2HG GLU Z 119      38.052  70.126 -20.463  1.00  0.00           H
ATOM   3451  CD  GLU Z 119      37.825  70.996 -22.399  1.00  0.00           C
ATOM   3452  OE1 GLU Z 119      38.303  71.218 -23.544  1.00  0.00           O
ATOM   3453  OE2 GLU Z 119      36.731  71.491 -22.021  1.00  0.00           O
ATOM   3454  HN  GLU Z 119      39.985  71.133 -18.493  1.00  0.00           H
ATOM   3455  N   VAL Z 120      43.214  70.029 -20.639  1.00  0.00           N
ATOM   3456  CA  VAL Z 120      44.624  70.348 -20.471  1.00  0.00           C
ATOM   3457  C   VAL Z 120      45.026  71.766 -20.855  1.00  0.00           C
ATOM   3458  O   VAL Z 120      45.766  72.416 -20.119  1.00  0.00           O
ATOM   3459  HA  VAL Z 120      44.822  70.296 -19.409  1.00  0.00           H
ATOM   3460  HB  VAL Z 120      46.593  69.595 -20.972  1.00  0.00           H
ATOM   3461  CB  VAL Z 120      45.525  69.302 -21.121  1.00  0.00           C
ATOM   3462  CG1 VAL Z 120      45.295  67.957 -20.402  1.00  0.00           C
ATOM   3463 1HG1 VAL Z 120      44.280  67.558 -20.606  1.00  0.00           H
ATOM   3464 2HG1 VAL Z 120      46.031  67.206 -20.757  1.00  0.00           H
ATOM   3465 3HG1 VAL Z 120      45.420  68.071 -19.306  1.00  0.00           H
ATOM   3466  CG2 VAL Z 120      45.255  69.161 -22.630  1.00  0.00           C
ATOM   3467 1HG2 VAL Z 120      45.436  70.116 -23.163  1.00  0.00           H
ATOM   3468 2HG2 VAL Z 120      45.944  68.406 -23.065  1.00  0.00           H
ATOM   3469 3HG2 VAL Z 120      44.217  68.829 -22.836  1.00  0.00           H
ATOM   3470  HN  VAL Z 120      43.034  69.207 -21.172  1.00  0.00           H
ATOM   3471  N   ASP Z 121      44.493  72.327 -21.965  1.00  0.00           N
ATOM   3472  CA  ASP Z 121      44.681  73.725 -22.309  1.00  0.00           C
ATOM   3473  C   ASP Z 121      44.134  74.690 -21.255  1.00  0.00           C
ATOM   3474  O   ASP Z 121      44.800  75.650 -20.880  1.00  0.00           O
ATOM   3475  HA  ASP Z 121      45.746  73.919 -22.368  1.00  0.00           H
ATOM   3476  CB  ASP Z 121      44.006  74.054 -23.666  1.00  0.00           C
ATOM   3477  1HB ASP Z 121      42.993  73.606 -23.714  1.00  0.00           H
ATOM   3478  2HB ASP Z 121      43.924  75.154 -23.811  1.00  0.00           H
ATOM   3479  CG  ASP Z 121      44.840  73.537 -24.813  1.00  0.00           C
ATOM   3480  OD1 ASP Z 121      45.948  74.082 -25.052  1.00  0.00           O
ATOM   3481  OD2 ASP Z 121      44.391  72.603 -25.524  1.00  0.00           O
ATOM   3482  HN  ASP Z 121      43.964  71.780 -22.608  1.00  0.00           H
ATOM   3483  N   VAL Z 122      42.920  74.453 -20.717  1.00  0.00           N
ATOM   3484  CA  VAL Z 122      42.309  75.311 -19.706  1.00  0.00           C
ATOM   3485  C   VAL Z 122      43.086  75.305 -18.398  1.00  0.00           C
ATOM   3486  O   VAL Z 122      43.363  76.350 -17.808  1.00  0.00           O
ATOM   3487  HA  VAL Z 122      42.330  76.327 -20.076  1.00  0.00           H
ATOM   3488  HB  VAL Z 122      40.805  73.875 -19.056  1.00  0.00           H
ATOM   3489  CB  VAL Z 122      40.856  74.920 -19.447  1.00  0.00           C
ATOM   3490  CG1 VAL Z 122      40.201  75.870 -18.420  1.00  0.00           C
ATOM   3491 1HG1 VAL Z 122      40.673  75.783 -17.419  1.00  0.00           H
ATOM   3492 2HG1 VAL Z 122      40.278  76.924 -18.763  1.00  0.00           H
ATOM   3493 3HG1 VAL Z 122      39.125  75.619 -18.308  1.00  0.00           H
ATOM   3494  CG2 VAL Z 122      40.079  74.985 -20.774  1.00  0.00           C
ATOM   3495 1HG2 VAL Z 122      39.006  74.771 -20.587  1.00  0.00           H
ATOM   3496 2HG2 VAL Z 122      40.153  76.001 -21.220  1.00  0.00           H
ATOM   3497 3HG2 VAL Z 122      40.448  74.244 -21.512  1.00  0.00           H
ATOM   3498  HN  VAL Z 122      42.414  73.635 -20.971  1.00  0.00           H
ATOM   3499  N   MET Z 123      43.501  74.108 -17.934  1.00  0.00           N
ATOM   3500  CA  MET Z 123      44.313  73.945 -16.743  1.00  0.00           C
ATOM   3501  C   MET Z 123      45.700  74.571 -16.876  1.00  0.00           C
ATOM   3502  O   MET Z 123      46.155  75.294 -15.993  1.00  0.00           O
ATOM   3503  HA  MET Z 123      43.823  74.470 -15.934  1.00  0.00           H
ATOM   3504  CB  MET Z 123      44.408  72.447 -16.360  1.00  0.00           C
ATOM   3505  1HB MET Z 123      44.880  71.883 -17.193  1.00  0.00           H
ATOM   3506  2HB MET Z 123      45.052  72.339 -15.459  1.00  0.00           H
ATOM   3507  CG  MET Z 123      43.029  71.830 -16.034  1.00  0.00           C
ATOM   3508  1HG MET Z 123      42.536  72.492 -15.287  1.00  0.00           H
ATOM   3509  2HG MET Z 123      42.390  71.847 -16.942  1.00  0.00           H
ATOM   3510  SD  MET Z 123      43.066  70.140 -15.359  1.00  0.00           S
ATOM   3511  CE  MET Z 123      43.767  69.254 -16.778  1.00  0.00           C
ATOM   3512  1HE MET Z 123      43.805  68.162 -16.576  1.00  0.00           H
ATOM   3513  2HE MET Z 123      43.146  69.407 -17.685  1.00  0.00           H
ATOM   3514  3HE MET Z 123      44.802  69.593 -16.995  1.00  0.00           H
ATOM   3515  HN  MET Z 123      43.250  73.271 -18.427  1.00  0.00           H
ATOM   3516  N   CYS Z 124      46.389  74.369 -18.018  1.00  0.00           N
ATOM   3517  CA  CYS Z 124      47.647  75.041 -18.309  1.00  0.00           C
ATOM   3518  C   CYS Z 124      47.538  76.552 -18.487  1.00  0.00           C
ATOM   3519  O   CYS Z 124      48.422  77.286 -18.057  1.00  0.00           O
ATOM   3520  HA  CYS Z 124      48.278  74.917 -17.441  1.00  0.00           H
ATOM   3521  CB  CYS Z 124      48.386  74.409 -19.509  1.00  0.00           C
ATOM   3522  1HB CYS Z 124      47.675  74.282 -20.354  1.00  0.00           H
ATOM   3523  2HB CYS Z 124      49.198  75.086 -19.849  1.00  0.00           H
ATOM   3524  SG  CYS Z 124      49.164  72.824 -19.072  1.00  0.00           S
ATOM   3525  HN  CYS Z 124      46.042  73.745 -18.724  1.00  0.00           H
ATOM   3526  N   THR Z 125      46.455  77.088 -19.092  1.00  0.00           N
ATOM   3527  CA  THR Z 125      46.199  78.537 -19.128  1.00  0.00           C
ATOM   3528  C   THR Z 125      46.034  79.113 -17.731  1.00  0.00           C
ATOM   3529  O   THR Z 125      46.611  80.146 -17.397  1.00  0.00           O
ATOM   3530  HA  THR Z 125      47.063  79.018 -19.566  1.00  0.00           H
ATOM   3531  HB  THR Z 125      44.068  78.414 -19.545  1.00  0.00           H
ATOM   3532  CB  THR Z 125      44.970  78.929 -19.951  1.00  0.00           C
ATOM   3533  OG1 THR Z 125      45.140  78.559 -21.312  1.00  0.00           O
ATOM   3534  HG1 THR Z 125      44.312  78.811 -21.734  1.00  0.00           H
ATOM   3535  CG2 THR Z 125      44.743  80.448 -19.971  1.00  0.00           C
ATOM   3536 1HG2 THR Z 125      45.648  80.971 -20.346  1.00  0.00           H
ATOM   3537 2HG2 THR Z 125      43.892  80.713 -20.635  1.00  0.00           H
ATOM   3538 3HG2 THR Z 125      44.503  80.846 -18.963  1.00  0.00           H
ATOM   3539  HN  THR Z 125      45.778  76.506 -19.553  1.00  0.00           H
ATOM   3540  N   ALA Z 126      45.285  78.425 -16.841  1.00  0.00           N
ATOM   3541  CA  ALA Z 126      45.136  78.821 -15.452  1.00  0.00           C
ATOM   3542  C   ALA Z 126      46.453  78.826 -14.671  1.00  0.00           C
ATOM   3543  O   ALA Z 126      46.747  79.773 -13.938  1.00  0.00           O
ATOM   3544  HA  ALA Z 126      44.760  79.836 -15.435  1.00  0.00           H
ATOM   3545  CB  ALA Z 126      44.116  77.892 -14.762  1.00  0.00           C
ATOM   3546  1HB ALA Z 126      43.925  78.220 -13.719  1.00  0.00           H
ATOM   3547  2HB ALA Z 126      43.154  77.909 -15.316  1.00  0.00           H
ATOM   3548  3HB ALA Z 126      44.486  76.845 -14.748  1.00  0.00           H
ATOM   3549  HN  ALA Z 126      44.808  77.589 -17.120  1.00  0.00           H
ATOM   3550  N   PHE Z 127      47.289  77.784 -14.864  1.00  0.00           N
ATOM   3551  CA  PHE Z 127      48.647  77.678 -14.351  1.00  0.00           C
ATOM   3552  C   PHE Z 127      49.566  78.789 -14.868  1.00  0.00           C
ATOM   3553  O   PHE Z 127      50.334  79.380 -14.112  1.00  0.00           O
ATOM   3554  HA  PHE Z 127      48.611  77.775 -13.274  1.00  0.00           H
ATOM   3555  CB  PHE Z 127      49.190  76.271 -14.743  1.00  0.00           C
ATOM   3556  1HB PHE Z 127      48.524  75.492 -14.311  1.00  0.00           H
ATOM   3557  2HB PHE Z 127      49.168  76.158 -15.846  1.00  0.00           H
ATOM   3558  CG  PHE Z 127      50.594  75.983 -14.276  1.00  0.00           C
ATOM   3559  HD1 PHE Z 127      50.025  75.423 -12.278  1.00  0.00           H
ATOM   3560  CD1 PHE Z 127      50.845  75.544 -12.967  1.00  0.00           C
ATOM   3561  HD2 PHE Z 127      51.492  76.449 -16.180  1.00  0.00           H
ATOM   3562  CD2 PHE Z 127      51.674  76.112 -15.169  1.00  0.00           C
ATOM   3563  CE1 PHE Z 127      52.149  75.229 -12.558  1.00  0.00           C
ATOM   3564  HE1 PHE Z 127      52.334  74.865 -11.557  1.00  0.00           H
ATOM   3565  CE2 PHE Z 127      52.978  75.800 -14.763  1.00  0.00           C
ATOM   3566  HE2 PHE Z 127      53.798  75.898 -15.460  1.00  0.00           H
ATOM   3567  CZ  PHE Z 127      53.214  75.354 -13.457  1.00  0.00           C
ATOM   3568  HZ  PHE Z 127      54.215  75.093 -13.144  1.00  0.00           H
ATOM   3569  HN  PHE Z 127      46.972  77.003 -15.406  1.00  0.00           H
ATOM   3570  N   HIE Z 128      49.507  79.119 -16.173  1.00  0.00           N
ATOM   3571  CA  HIE Z 128      50.262  80.221 -16.750  1.00  0.00           C
ATOM   3572  C   HIE Z 128      49.843  81.593 -16.267  1.00  0.00           C
ATOM   3573  O   HIE Z 128      50.691  82.453 -16.030  1.00  0.00           O
ATOM   3574  HA  HIE Z 128      51.289  80.108 -16.438  1.00  0.00           H
ATOM   3575  CB  HIE Z 128      50.223  80.254 -18.297  1.00  0.00           C
ATOM   3576  1HB HIE Z 128      49.170  80.243 -18.652  1.00  0.00           H
ATOM   3577  2HB HIE Z 128      50.699  81.186 -18.672  1.00  0.00           H
ATOM   3578  CG  HIE Z 128      50.963  79.138 -18.965  1.00  0.00           C
ATOM   3579  ND1 HIE Z 128      51.891  78.384 -18.272  1.00  0.00           N
ATOM   3580  HD2 HIE Z 128      50.383  79.198 -21.090  1.00  0.00           H
ATOM   3581  CD2 HIE Z 128      50.943  78.772 -20.271  1.00  0.00           C
ATOM   3582  HE1 HIE Z 128      53.131  76.783 -18.934  1.00  0.00           H
ATOM   3583  CE1 HIE Z 128      52.389  77.549 -19.160  1.00  0.00           C
ATOM   3584  HE2 HIE Z 128      52.162  77.316 -21.243  1.00  0.00           H
ATOM   3585  NE2 HIE Z 128      51.858  77.747 -20.389  1.00  0.00           N
ATOM   3586  HN  HIE Z 128      48.964  78.561 -16.809  1.00  0.00           H
ATOM   3587  N   ASP Z 129      48.534  81.869 -16.135  1.00  0.00           N
ATOM   3588  CA  ASP Z 129      48.069  83.147 -15.640  1.00  0.00           C
ATOM   3589  C   ASP Z 129      48.410  83.369 -14.162  1.00  0.00           C
ATOM   3590  O   ASP Z 129      48.844  84.454 -13.768  1.00  0.00           O
ATOM   3591  HA  ASP Z 129      48.618  83.902 -16.189  1.00  0.00           H
ATOM   3592  CB  ASP Z 129      46.559  83.316 -15.950  1.00  0.00           C
ATOM   3593  1HB ASP Z 129      46.344  82.891 -16.954  1.00  0.00           H
ATOM   3594  2HB ASP Z 129      45.928  82.795 -15.204  1.00  0.00           H
ATOM   3595  CG  ASP Z 129      46.196  84.783 -16.007  1.00  0.00           C
ATOM   3596  OD1 ASP Z 129      46.835  85.526 -16.800  1.00  0.00           O
ATOM   3597  OD2 ASP Z 129      45.279  85.218 -15.271  1.00  0.00           O
ATOM   3598  HN  ASP Z 129      47.835  81.205 -16.414  1.00  0.00           H
ATOM   3599  N   ASN Z 130      48.268  82.326 -13.317  1.00  0.00           N
ATOM   3600  CA  ASN Z 130      48.633  82.419 -11.919  1.00  0.00           C
ATOM   3601  C   ASN Z 130      48.966  81.034 -11.355  1.00  0.00           C
ATOM   3602  O   ASN Z 130      48.086  80.214 -11.085  1.00  0.00           O
ATOM   3603  HA  ASN Z 130      49.534  83.017 -11.842  1.00  0.00           H
ATOM   3604  CB  ASN Z 130      47.477  83.090 -11.121  1.00  0.00           C
ATOM   3605  1HB ASN Z 130      47.102  83.967 -11.687  1.00  0.00           H
ATOM   3606  2HB ASN Z 130      46.633  82.383 -10.995  1.00  0.00           H
ATOM   3607  CG  ASN Z 130      47.938  83.553  -9.746  1.00  0.00           C
ATOM   3608  OD1 ASN Z 130      47.936  82.774  -8.795  1.00  0.00           O
ATOM   3609  ND2 ASN Z 130      48.320  84.838  -9.604  1.00  0.00           N
ATOM   3610 1HD2 ASN Z 130      48.302  85.454 -10.400  1.00  0.00           H
ATOM   3611 2HD2 ASN Z 130      48.663  85.122  -8.705  1.00  0.00           H
ATOM   3612  HN  ASN Z 130      47.930  81.442 -13.649  1.00  0.00           H
ATOM   3613  N   GLU Z 131      50.272  80.757 -11.134  1.00  0.00           N
ATOM   3614  CA  GLU Z 131      50.774  79.524 -10.544  1.00  0.00           C
ATOM   3615  C   GLU Z 131      50.276  79.312  -9.127  1.00  0.00           C
ATOM   3616  O   GLU Z 131      49.858  78.216  -8.749  1.00  0.00           O
ATOM   3617  HA  GLU Z 131      50.427  78.692 -11.143  1.00  0.00           H
ATOM   3618  CB  GLU Z 131      52.333  79.532 -10.499  1.00  0.00           C
ATOM   3619  1HB GLU Z 131      52.704  79.577 -11.546  1.00  0.00           H
ATOM   3620  2HB GLU Z 131      52.671  80.460  -9.986  1.00  0.00           H
ATOM   3621  CG  GLU Z 131      52.975  78.303  -9.793  1.00  0.00           C
ATOM   3622  1HG GLU Z 131      52.660  78.257  -8.730  1.00  0.00           H
ATOM   3623  2HG GLU Z 131      52.639  77.374 -10.300  1.00  0.00           H
ATOM   3624  CD  GLU Z 131      54.492  78.313  -9.813  1.00  0.00           C
ATOM   3625  OE1 GLU Z 131      55.149  78.507  -8.753  1.00  0.00           O
ATOM   3626  OE2 GLU Z 131      55.082  78.017 -10.884  1.00  0.00           O
ATOM   3627  HN  GLU Z 131      50.962  81.445 -11.347  1.00  0.00           H
ATOM   3628  N   GLU Z 132      50.304  80.379  -8.307  1.00  0.00           N
ATOM   3629  CA  GLU Z 132      49.989  80.340  -6.895  1.00  0.00           C
ATOM   3630  C   GLU Z 132      48.555  79.952  -6.600  1.00  0.00           C
ATOM   3631  O   GLU Z 132      48.307  79.053  -5.804  1.00  0.00           O
ATOM   3632  HA  GLU Z 132      50.623  79.604  -6.423  1.00  0.00           H
ATOM   3633  CB  GLU Z 132      50.269  81.730  -6.289  1.00  0.00           C
ATOM   3634  1HB GLU Z 132      49.718  82.480  -6.904  1.00  0.00           H
ATOM   3635  2HB GLU Z 132      49.888  81.808  -5.252  1.00  0.00           H
ATOM   3636  CG  GLU Z 132      51.775  82.074  -6.272  1.00  0.00           C
ATOM   3637  1HG GLU Z 132      52.292  81.558  -5.438  1.00  0.00           H
ATOM   3638  2HG GLU Z 132      52.255  81.757  -7.223  1.00  0.00           H
ATOM   3639  CD  GLU Z 132      52.004  83.567  -6.154  1.00  0.00           C
ATOM   3640  OE1 GLU Z 132      52.925  83.976  -5.400  1.00  0.00           O
ATOM   3641  OE2 GLU Z 132      51.309  84.343  -6.866  1.00  0.00           O
ATOM   3642  HN  GLU Z 132      50.605  81.271  -8.666  1.00  0.00           H
ATOM   3643  N   THR Z 133      47.568  80.570  -7.270  1.00  0.00           N
ATOM   3644  CA  THR Z 133      46.150  80.234  -7.171  1.00  0.00           C
ATOM   3645  C   THR Z 133      45.864  78.846  -7.689  1.00  0.00           C
ATOM   3646  O   THR Z 133      45.101  78.107  -7.078  1.00  0.00           O
ATOM   3647  HA  THR Z 133      45.897  80.206  -6.122  1.00  0.00           H
ATOM   3648  HB  THR Z 133      45.578  81.482  -8.859  1.00  0.00           H
ATOM   3649  CB  THR Z 133      45.233  81.269  -7.819  1.00  0.00           C
ATOM   3650  OG1 THR Z 133      45.274  82.454  -7.038  1.00  0.00           O
ATOM   3651  HG1 THR Z 133      45.360  83.209  -7.652  1.00  0.00           H
ATOM   3652  CG2 THR Z 133      43.757  80.847  -7.830  1.00  0.00           C
ATOM   3653 1HG2 THR Z 133      43.412  80.619  -6.799  1.00  0.00           H
ATOM   3654 2HG2 THR Z 133      43.125  81.668  -8.232  1.00  0.00           H
ATOM   3655 3HG2 THR Z 133      43.589  79.956  -8.466  1.00  0.00           H
ATOM   3656  HN  THR Z 133      47.796  81.353  -7.868  1.00  0.00           H
ATOM   3657  N   PHE Z 134      46.504  78.407  -8.795  1.00  0.00           N
ATOM   3658  CA  PHE Z 134      46.406  77.029  -9.262  1.00  0.00           C
ATOM   3659  C   PHE Z 134      46.955  76.008  -8.252  1.00  0.00           C
ATOM   3660  O   PHE Z 134      46.338  74.987  -7.959  1.00  0.00           O
ATOM   3661  HA  PHE Z 134      45.355  76.802  -9.385  1.00  0.00           H
ATOM   3662  CB  PHE Z 134      47.128  76.913 -10.633  1.00  0.00           C
ATOM   3663  1HB PHE Z 134      46.856  77.778 -11.274  1.00  0.00           H
ATOM   3664  2HB PHE Z 134      48.232  76.920 -10.509  1.00  0.00           H
ATOM   3665  CG  PHE Z 134      46.712  75.666 -11.363  1.00  0.00           C
ATOM   3666  HD1 PHE Z 134      44.894  76.528 -12.133  1.00  0.00           H
ATOM   3667  CD1 PHE Z 134      45.510  75.643 -12.089  1.00  0.00           C
ATOM   3668  HD2 PHE Z 134      48.426  74.505 -10.760  1.00  0.00           H
ATOM   3669  CD2 PHE Z 134      47.502  74.508 -11.317  1.00  0.00           C
ATOM   3670  CE1 PHE Z 134      45.099  74.478 -12.750  1.00  0.00           C
ATOM   3671  HE1 PHE Z 134      44.176  74.464 -13.308  1.00  0.00           H
ATOM   3672  CE2 PHE Z 134      47.097  73.343 -11.979  1.00  0.00           C
ATOM   3673  HE2 PHE Z 134      47.712  72.455 -11.939  1.00  0.00           H
ATOM   3674  CZ  PHE Z 134      45.890  73.325 -12.688  1.00  0.00           C
ATOM   3675  HZ  PHE Z 134      45.573  72.418 -13.181  1.00  0.00           H
ATOM   3676  HN  PHE Z 134      47.133  79.009  -9.294  1.00  0.00           H
ATOM   3677  N   LEU Z 135      48.122  76.291  -7.641  1.00  0.00           N
ATOM   3678  CA  LEU Z 135      48.698  75.485  -6.579  1.00  0.00           C
ATOM   3679  C   LEU Z 135      47.854  75.456  -5.306  1.00  0.00           C
ATOM   3680  O   LEU Z 135      47.583  74.400  -4.738  1.00  0.00           O
ATOM   3681  HA  LEU Z 135      48.746  74.467  -6.940  1.00  0.00           H
ATOM   3682  CB  LEU Z 135      50.120  76.019  -6.286  1.00  0.00           C
ATOM   3683  1HB LEU Z 135      50.644  76.152  -7.259  1.00  0.00           H
ATOM   3684  2HB LEU Z 135      50.047  77.031  -5.833  1.00  0.00           H
ATOM   3685  HG  LEU Z 135      50.578  75.074  -4.380  1.00  0.00           H
ATOM   3686  CG  LEU Z 135      51.019  75.132  -5.405  1.00  0.00           C
ATOM   3687  CD1 LEU Z 135      51.153  73.698  -5.942  1.00  0.00           C
ATOM   3688 1HD1 LEU Z 135      51.891  73.135  -5.328  1.00  0.00           H
ATOM   3689 2HD1 LEU Z 135      50.185  73.156  -5.890  1.00  0.00           H
ATOM   3690 3HD1 LEU Z 135      51.511  73.700  -6.992  1.00  0.00           H
ATOM   3691  CD2 LEU Z 135      52.410  75.773  -5.298  1.00  0.00           C
ATOM   3692 1HD2 LEU Z 135      52.901  75.791  -6.294  1.00  0.00           H
ATOM   3693 2HD2 LEU Z 135      52.343  76.815  -4.924  1.00  0.00           H
ATOM   3694 3HD2 LEU Z 135      53.048  75.186  -4.607  1.00  0.00           H
ATOM   3695  HN  LEU Z 135      48.636  77.112  -7.913  1.00  0.00           H
ATOM   3696  N   LYS Z 136      47.345  76.627  -4.864  1.00  0.00           N
ATOM   3697  CA  LYS Z 136      46.410  76.764  -3.760  1.00  0.00           C
ATOM   3698  C   LYS Z 136      45.098  76.041  -4.015  1.00  0.00           C
ATOM   3699  O   LYS Z 136      44.533  75.456  -3.101  1.00  0.00           O
ATOM   3700  HA  LYS Z 136      46.849  76.289  -2.896  1.00  0.00           H
ATOM   3701  CB  LYS Z 136      46.120  78.249  -3.416  1.00  0.00           C
ATOM   3702  1HB LYS Z 136      45.800  78.754  -4.355  1.00  0.00           H
ATOM   3703  2HB LYS Z 136      45.275  78.317  -2.693  1.00  0.00           H
ATOM   3704  CG  LYS Z 136      47.319  79.012  -2.816  1.00  0.00           C
ATOM   3705  1HG LYS Z 136      47.487  78.704  -1.762  1.00  0.00           H
ATOM   3706  2HG LYS Z 136      48.231  78.731  -3.390  1.00  0.00           H
ATOM   3707  CD  LYS Z 136      47.127  80.536  -2.927  1.00  0.00           C
ATOM   3708  1HD LYS Z 136      46.677  80.729  -3.931  1.00  0.00           H
ATOM   3709  2HD LYS Z 136      46.396  80.898  -2.175  1.00  0.00           H
ATOM   3710  CE  LYS Z 136      48.421  81.368  -2.899  1.00  0.00           C
ATOM   3711  1HE LYS Z 136      49.217  80.856  -3.483  1.00  0.00           H
ATOM   3712  2HE LYS Z 136      48.230  82.367  -3.353  1.00  0.00           H
ATOM   3713  NZ  LYS Z 136      48.922  81.593  -1.535  1.00  0.00           N
ATOM   3714  1HZ LYS Z 136      49.788  82.198  -1.582  1.00  0.00           H
ATOM   3715  2HZ LYS Z 136      48.203  82.102  -0.962  1.00  0.00           H
ATOM   3716  3HZ LYS Z 136      49.213  80.697  -1.072  1.00  0.00           H
ATOM   3717  HN  LYS Z 136      47.612  77.482  -5.323  1.00  0.00           H
ATOM   3718  N   LYS Z 137      44.586  76.030  -5.263  1.00  0.00           N
ATOM   3719  CA  LYS Z 137      43.401  75.284  -5.654  1.00  0.00           C
ATOM   3720  C   LYS Z 137      43.554  73.788  -5.427  1.00  0.00           C
ATOM   3721  O   LYS Z 137      42.673  73.147  -4.859  1.00  0.00           O
ATOM   3722  HA  LYS Z 137      42.572  75.626  -5.049  1.00  0.00           H
ATOM   3723  CB  LYS Z 137      43.095  75.528  -7.149  1.00  0.00           C
ATOM   3724  1HB LYS Z 137      43.177  76.617  -7.361  1.00  0.00           H
ATOM   3725  2HB LYS Z 137      43.869  75.019  -7.766  1.00  0.00           H
ATOM   3726  CG  LYS Z 137      41.707  75.071  -7.620  1.00  0.00           C
ATOM   3727  1HG LYS Z 137      41.420  74.115  -7.125  1.00  0.00           H
ATOM   3728  2HG LYS Z 137      40.960  75.842  -7.327  1.00  0.00           H
ATOM   3729  CD  LYS Z 137      41.711  74.846  -9.140  1.00  0.00           C
ATOM   3730  1HD LYS Z 137      42.287  75.657  -9.639  1.00  0.00           H
ATOM   3731  2HD LYS Z 137      42.266  73.898  -9.331  1.00  0.00           H
ATOM   3732  CE  LYS Z 137      40.326  74.722  -9.773  1.00  0.00           C
ATOM   3733  1HE LYS Z 137      40.415  74.242 -10.772  1.00  0.00           H
ATOM   3734  2HE LYS Z 137      39.644  74.110  -9.142  1.00  0.00           H
ATOM   3735  NZ  LYS Z 137      39.730  76.054  -9.974  1.00  0.00           N
ATOM   3736  1HZ LYS Z 137      39.416  76.128 -10.977  1.00  0.00           H
ATOM   3737  2HZ LYS Z 137      38.908  76.210  -9.342  1.00  0.00           H
ATOM   3738  3HZ LYS Z 137      40.429  76.817  -9.785  1.00  0.00           H
ATOM   3739  HN  LYS Z 137      45.017  76.571  -5.990  1.00  0.00           H
ATOM   3740  N   TYR Z 138      44.715  73.211  -5.803  1.00  0.00           N
ATOM   3741  CA  TYR Z 138      45.048  71.826  -5.514  1.00  0.00           C
ATOM   3742  C   TYR Z 138      45.143  71.554  -4.015  1.00  0.00           C
ATOM   3743  O   TYR Z 138      44.564  70.596  -3.511  1.00  0.00           O
ATOM   3744  HA  TYR Z 138      44.239  71.219  -5.897  1.00  0.00           H
ATOM   3745  CB  TYR Z 138      46.375  71.442  -6.225  1.00  0.00           C
ATOM   3746  1HB TYR Z 138      46.331  71.808  -7.275  1.00  0.00           H
ATOM   3747  2HB TYR Z 138      47.250  71.915  -5.731  1.00  0.00           H
ATOM   3748  CG  TYR Z 138      46.573  69.946  -6.293  1.00  0.00           C
ATOM   3749  HD1 TYR Z 138      44.949  69.650  -7.680  1.00  0.00           H
ATOM   3750  CD1 TYR Z 138      45.734  69.172  -7.111  1.00  0.00           C
ATOM   3751  HD2 TYR Z 138      48.246  69.892  -4.938  1.00  0.00           H
ATOM   3752  CD2 TYR Z 138      47.596  69.306  -5.571  1.00  0.00           C
ATOM   3753  CE1 TYR Z 138      45.921  67.789  -7.221  1.00  0.00           C
ATOM   3754  HE1 TYR Z 138      45.268  67.210  -7.859  1.00  0.00           H
ATOM   3755  HE2 TYR Z 138      48.565  67.435  -5.110  1.00  0.00           H
ATOM   3756  CE2 TYR Z 138      47.778  67.916  -5.670  1.00  0.00           C
ATOM   3757  CZ  TYR Z 138      46.938  67.159  -6.499  1.00  0.00           C
ATOM   3758  OH  TYR Z 138      47.084  65.759  -6.597  1.00  0.00           O
ATOM   3759  HH  TYR Z 138      47.560  65.451  -5.802  1.00  0.00           H
ATOM   3760  HN  TYR Z 138      45.393  73.741  -6.313  1.00  0.00           H
ATOM   3761  N   LEU Z 139      45.813  72.436  -3.239  1.00  0.00           N
ATOM   3762  CA  LEU Z 139      45.871  72.321  -1.788  1.00  0.00           C
ATOM   3763  C   LEU Z 139      44.494  72.379  -1.125  1.00  0.00           C
ATOM   3764  O   LEU Z 139      44.170  71.553  -0.275  1.00  0.00           O
ATOM   3765  HA  LEU Z 139      46.300  71.362  -1.538  1.00  0.00           H
ATOM   3766  CB  LEU Z 139      46.715  73.462  -1.166  1.00  0.00           C
ATOM   3767  1HB LEU Z 139      46.280  74.430  -1.498  1.00  0.00           H
ATOM   3768  2HB LEU Z 139      46.638  73.420  -0.056  1.00  0.00           H
ATOM   3769  HG  LEU Z 139      48.333  73.458  -2.626  1.00  0.00           H
ATOM   3770  CG  LEU Z 139      48.213  73.484  -1.518  1.00  0.00           C
ATOM   3771  CD1 LEU Z 139      48.829  74.793  -1.004  1.00  0.00           C
ATOM   3772 1HD1 LEU Z 139      48.357  75.668  -1.494  1.00  0.00           H
ATOM   3773 2HD1 LEU Z 139      48.680  74.876   0.092  1.00  0.00           H
ATOM   3774 3HD1 LEU Z 139      49.917  74.814  -1.221  1.00  0.00           H
ATOM   3775  CD2 LEU Z 139      48.974  72.286  -0.934  1.00  0.00           C
ATOM   3776 1HD2 LEU Z 139      50.058  72.380  -1.163  1.00  0.00           H
ATOM   3777 2HD2 LEU Z 139      48.852  72.248   0.166  1.00  0.00           H
ATOM   3778 3HD2 LEU Z 139      48.611  71.335  -1.374  1.00  0.00           H
ATOM   3779  HN  LEU Z 139      46.303  73.201  -3.663  1.00  0.00           H
ATOM   3780  N   TYR Z 140      43.638  73.339  -1.536  1.00  0.00           N
ATOM   3781  CA  TYR Z 140      42.265  73.486  -1.081  1.00  0.00           C
ATOM   3782  C   TYR Z 140      41.406  72.282  -1.445  1.00  0.00           C
ATOM   3783  O   TYR Z 140      40.743  71.720  -0.579  1.00  0.00           O
ATOM   3784  HA  TYR Z 140      42.272  73.520   0.000  1.00  0.00           H
ATOM   3785  CB  TYR Z 140      41.690  74.848  -1.622  1.00  0.00           C
ATOM   3786  1HB TYR Z 140      41.917  75.655  -0.896  1.00  0.00           H
ATOM   3787  2HB TYR Z 140      42.224  75.095  -2.564  1.00  0.00           H
ATOM   3788  CG  TYR Z 140      40.213  74.902  -1.955  1.00  0.00           C
ATOM   3789  HD1 TYR Z 140      39.512  75.392   0.028  1.00  0.00           H
ATOM   3790  CD1 TYR Z 140      39.228  75.187  -0.994  1.00  0.00           C
ATOM   3791  HD2 TYR Z 140      40.562  74.434  -4.030  1.00  0.00           H
ATOM   3792  CD2 TYR Z 140      39.815  74.650  -3.280  1.00  0.00           C
ATOM   3793  CE1 TYR Z 140      37.867  75.198  -1.355  1.00  0.00           C
ATOM   3794  HE1 TYR Z 140      37.111  75.419  -0.615  1.00  0.00           H
ATOM   3795  HE2 TYR Z 140      38.184  74.430  -4.656  1.00  0.00           H
ATOM   3796  CE2 TYR Z 140      38.464  74.645  -3.636  1.00  0.00           C
ATOM   3797  CZ  TYR Z 140      37.490  74.913  -2.675  1.00  0.00           C
ATOM   3798  OH  TYR Z 140      36.130  74.883  -3.046  1.00  0.00           O
ATOM   3799  HH  TYR Z 140      36.075  74.717  -4.003  1.00  0.00           H
ATOM   3800  HN  TYR Z 140      43.950  74.006  -2.220  1.00  0.00           H
ATOM   3801  N   GLU Z 141      41.407  71.830  -2.715  1.00  0.00           N
ATOM   3802  CA  GLU Z 141      40.536  70.753  -3.141  1.00  0.00           C
ATOM   3803  C   GLU Z 141      40.932  69.398  -2.588  1.00  0.00           C
ATOM   3804  O   GLU Z 141      40.094  68.638  -2.104  1.00  0.00           O
ATOM   3805  HA  GLU Z 141      39.550  70.961  -2.746  1.00  0.00           H
ATOM   3806  CB  GLU Z 141      40.394  70.681  -4.675  1.00  0.00           C
ATOM   3807  1HB GLU Z 141      40.147  71.698  -5.056  1.00  0.00           H
ATOM   3808  2HB GLU Z 141      41.359  70.383  -5.140  1.00  0.00           H
ATOM   3809  CG  GLU Z 141      39.267  69.704  -5.082  1.00  0.00           C
ATOM   3810  1HG GLU Z 141      39.528  68.679  -4.743  1.00  0.00           H
ATOM   3811  2HG GLU Z 141      38.316  69.999  -4.593  1.00  0.00           H
ATOM   3812  CD  GLU Z 141      39.011  69.624  -6.571  1.00  0.00           C
ATOM   3813  OE1 GLU Z 141      38.197  68.739  -6.947  1.00  0.00           O
ATOM   3814  OE2 GLU Z 141      39.609  70.378  -7.372  1.00  0.00           O
ATOM   3815  HN  GLU Z 141      41.958  72.277  -3.429  1.00  0.00           H
ATOM   3816  N   ILE Z 142      42.240  69.069  -2.586  1.00  0.00           N
ATOM   3817  CA  ILE Z 142      42.736  67.842  -1.982  1.00  0.00           C
ATOM   3818  C   ILE Z 142      42.460  67.825  -0.486  1.00  0.00           C
ATOM   3819  O   ILE Z 142      42.016  66.812   0.053  1.00  0.00           O
ATOM   3820  HA  ILE Z 142      42.158  67.023  -2.386  1.00  0.00           H
ATOM   3821  HB  ILE Z 142      44.794  68.489  -1.997  1.00  0.00           H
ATOM   3822  CB  ILE Z 142      44.208  67.592  -2.315  1.00  0.00           C
ATOM   3823  CG1 ILE Z 142      44.428  67.428  -3.842  1.00  0.00           C
ATOM   3824 1HG1 ILE Z 142      44.108  68.354  -4.368  1.00  0.00           H
ATOM   3825 2HG1 ILE Z 142      45.522  67.331  -4.018  1.00  0.00           H
ATOM   3826  CG2 ILE Z 142      44.773  66.365  -1.566  1.00  0.00           C
ATOM   3827 1HG2 ILE Z 142      44.875  66.582  -0.484  1.00  0.00           H
ATOM   3828 2HG2 ILE Z 142      44.117  65.480  -1.703  1.00  0.00           H
ATOM   3829 3HG2 ILE Z 142      45.785  66.123  -1.954  1.00  0.00           H
ATOM   3830  CD  ILE Z 142      43.718  66.233  -4.489  1.00  0.00           C
ATOM   3831  1HD ILE Z 142      44.002  66.167  -5.562  1.00  0.00           H
ATOM   3832  2HD ILE Z 142      44.005  65.278  -4.002  1.00  0.00           H
ATOM   3833  3HD ILE Z 142      42.616  66.357  -4.442  1.00  0.00           H
ATOM   3834  HN  ILE Z 142      42.929  69.685  -2.981  1.00  0.00           H
ATOM   3835  N   ALA Z 143      42.643  68.955   0.233  1.00  0.00           N
ATOM   3836  CA  ALA Z 143      42.226  69.070   1.620  1.00  0.00           C
ATOM   3837  C   ALA Z 143      40.720  68.934   1.835  1.00  0.00           C
ATOM   3838  O   ALA Z 143      40.281  68.175   2.694  1.00  0.00           O
ATOM   3839  HA  ALA Z 143      42.688  68.272   2.184  1.00  0.00           H
ATOM   3840  CB  ALA Z 143      42.724  70.402   2.203  1.00  0.00           C
ATOM   3841  1HB ALA Z 143      42.476  70.487   3.282  1.00  0.00           H
ATOM   3842  2HB ALA Z 143      43.828  70.466   2.094  1.00  0.00           H
ATOM   3843  3HB ALA Z 143      42.280  71.260   1.657  1.00  0.00           H
ATOM   3844  HN  ALA Z 143      43.037  69.779  -0.178  1.00  0.00           H
ATOM   3845  N   ARG Z 144      39.881  69.607   1.018  1.00  0.00           N
ATOM   3846  CA  ARG Z 144      38.422  69.588   1.072  1.00  0.00           C
ATOM   3847  C   ARG Z 144      37.829  68.192   0.871  1.00  0.00           C
ATOM   3848  O   ARG Z 144      36.814  67.826   1.466  1.00  0.00           O
ATOM   3849  HA  ARG Z 144      38.134  69.912   2.063  1.00  0.00           H
ATOM   3850  CB  ARG Z 144      37.843  70.586   0.025  1.00  0.00           C
ATOM   3851  1HB ARG Z 144      38.404  71.542   0.119  1.00  0.00           H
ATOM   3852  2HB ARG Z 144      38.036  70.188  -0.997  1.00  0.00           H
ATOM   3853  CG  ARG Z 144      36.342  70.916   0.178  1.00  0.00           C
ATOM   3854  1HG ARG Z 144      35.770  69.962   0.168  1.00  0.00           H
ATOM   3855  2HG ARG Z 144      36.182  71.393   1.171  1.00  0.00           H
ATOM   3856  CD  ARG Z 144      35.773  71.840  -0.918  1.00  0.00           C
ATOM   3857  1HD ARG Z 144      36.221  72.857  -0.850  1.00  0.00           H
ATOM   3858  2HD ARG Z 144      35.966  71.405  -1.925  1.00  0.00           H
ATOM   3859  NE  ARG Z 144      34.293  71.908  -0.682  1.00  0.00           N
ATOM   3860  HE  ARG Z 144      33.918  71.419   0.115  1.00  0.00           H
ATOM   3861  CZ  ARG Z 144      33.406  72.598  -1.410  1.00  0.00           C
ATOM   3862  NH1 ARG Z 144      33.759  73.507  -2.306  1.00  0.00           N
ATOM   3863 1HH1 ARG Z 144      34.704  73.833  -2.299  1.00  0.00           H
ATOM   3864 2HH1 ARG Z 144      33.050  74.191  -2.511  1.00  0.00           H
ATOM   3865  NH2 ARG Z 144      32.101  72.413  -1.211  1.00  0.00           N
ATOM   3866 1HH2 ARG Z 144      31.761  71.778  -0.515  1.00  0.00           H
ATOM   3867 2HH2 ARG Z 144      31.441  72.845  -1.841  1.00  0.00           H
ATOM   3868  HN  ARG Z 144      40.274  70.226   0.329  1.00  0.00           H
ATOM   3869  N   ARG Z 145      38.474  67.357   0.033  1.00  0.00           N
ATOM   3870  CA  ARG Z 145      38.067  65.986  -0.206  1.00  0.00           C
ATOM   3871  C   ARG Z 145      38.581  64.987   0.833  1.00  0.00           C
ATOM   3872  O   ARG Z 145      38.181  63.830   0.787  1.00  0.00           O
ATOM   3873  HA  ARG Z 145      36.988  65.926  -0.167  1.00  0.00           H
ATOM   3874  CB  ARG Z 145      38.530  65.503  -1.613  1.00  0.00           C
ATOM   3875  1HB ARG Z 145      39.632  65.643  -1.694  1.00  0.00           H
ATOM   3876  2HB ARG Z 145      38.323  64.412  -1.714  1.00  0.00           H
ATOM   3877  CG  ARG Z 145      37.841  66.217  -2.798  1.00  0.00           C
ATOM   3878  1HG ARG Z 145      36.741  66.082  -2.710  1.00  0.00           H
ATOM   3879  2HG ARG Z 145      38.053  67.308  -2.734  1.00  0.00           H
ATOM   3880  CD  ARG Z 145      38.290  65.706  -4.177  1.00  0.00           C
ATOM   3881  1HD ARG Z 145      39.395  65.817  -4.272  1.00  0.00           H
ATOM   3882  2HD ARG Z 145      38.036  64.632  -4.310  1.00  0.00           H
ATOM   3883  NE  ARG Z 145      37.641  66.547  -5.244  1.00  0.00           N
ATOM   3884  HE  ARG Z 145      38.109  67.360  -5.619  1.00  0.00           H
ATOM   3885  CZ  ARG Z 145      36.366  66.485  -5.652  1.00  0.00           C
ATOM   3886  NH1 ARG Z 145      35.562  65.458  -5.422  1.00  0.00           N
ATOM   3887 1HH1 ARG Z 145      36.006  64.581  -5.212  1.00  0.00           H
ATOM   3888 2HH1 ARG Z 145      34.718  65.455  -5.946  1.00  0.00           H
ATOM   3889  NH2 ARG Z 145      35.929  67.493  -6.401  1.00  0.00           N
ATOM   3890 1HH2 ARG Z 145      36.653  68.130  -6.727  1.00  0.00           H
ATOM   3891 2HH2 ARG Z 145      35.011  67.478  -6.828  1.00  0.00           H
ATOM   3892  HN  ARG Z 145      39.255  67.696  -0.497  1.00  0.00           H
ATOM   3893  N   HIE Z 146      39.464  65.356   1.792  1.00  0.00           N
ATOM   3894  CA  HIE Z 146      40.008  64.373   2.729  1.00  0.00           C
ATOM   3895  C   HIE Z 146      40.327  64.960   4.112  1.00  0.00           C
ATOM   3896  O   HIE Z 146      41.396  65.553   4.282  1.00  0.00           O
ATOM   3897  HA  HIE Z 146      39.312  63.557   2.851  1.00  0.00           H
ATOM   3898  CB  HIE Z 146      41.324  63.768   2.186  1.00  0.00           C
ATOM   3899  1HB HIE Z 146      42.059  64.584   2.047  1.00  0.00           H
ATOM   3900  2HB HIE Z 146      41.743  63.038   2.909  1.00  0.00           H
ATOM   3901  CG  HIE Z 146      41.191  63.091   0.856  1.00  0.00           C
ATOM   3902  ND1 HIE Z 146      40.748  61.782   0.778  1.00  0.00           N
ATOM   3903  HD2 HIE Z 146      41.739  64.562  -0.705  1.00  0.00           H
ATOM   3904  CD2 HIE Z 146      41.410  63.586  -0.387  1.00  0.00           C
ATOM   3905  HE1 HIE Z 146      40.337  60.579  -0.950  1.00  0.00           H
ATOM   3906  CE1 HIE Z 146      40.689  61.518  -0.518  1.00  0.00           C
ATOM   3907  HE2 HIE Z 146      41.060  62.688  -2.266  1.00  0.00           H
ATOM   3908  NE2 HIE Z 146      41.083  62.577  -1.263  1.00  0.00           N
ATOM   3909  HN  HIE Z 146      39.782  66.303   1.866  1.00  0.00           H
ATOM   3910  N   PRO Z 147      39.512  64.810   5.158  1.00  0.00           N
ATOM   3911  CA  PRO Z 147      39.640  65.662   6.343  1.00  0.00           C
ATOM   3912  C   PRO Z 147      40.732  65.233   7.303  1.00  0.00           C
ATOM   3913  O   PRO Z 147      41.115  66.035   8.149  1.00  0.00           O
ATOM   3914  HA  PRO Z 147      39.888  66.666   6.034  1.00  0.00           H
ATOM   3915  CB  PRO Z 147      38.249  65.607   7.001  1.00  0.00           C
ATOM   3916  1HB PRO Z 147      38.279  65.671   8.108  1.00  0.00           H
ATOM   3917  2HB PRO Z 147      37.648  66.462   6.615  1.00  0.00           H
ATOM   3918  CG  PRO Z 147      37.627  64.306   6.493  1.00  0.00           C
ATOM   3919  1HG PRO Z 147      37.979  63.448   7.103  1.00  0.00           H
ATOM   3920  2HG PRO Z 147      36.519  64.339   6.510  1.00  0.00           H
ATOM   3921  CD  PRO Z 147      38.182  64.200   5.075  1.00  0.00           C
ATOM   3922  1HD PRO Z 147      38.237  63.141   4.739  1.00  0.00           H
ATOM   3923  2HD PRO Z 147      37.553  64.792   4.373  1.00  0.00           H
ATOM   3924  N   TYR Z 148      41.249  63.994   7.224  1.00  0.00           N
ATOM   3925  CA  TYR Z 148      42.265  63.501   8.145  1.00  0.00           C
ATOM   3926  C   TYR Z 148      43.619  63.367   7.465  1.00  0.00           C
ATOM   3927  O   TYR Z 148      44.552  62.795   8.024  1.00  0.00           O
ATOM   3928  HA  TYR Z 148      42.409  64.191   8.968  1.00  0.00           H
ATOM   3929  CB  TYR Z 148      41.879  62.104   8.701  1.00  0.00           C
ATOM   3930  1HB TYR Z 148      41.522  61.449   7.879  1.00  0.00           H
ATOM   3931  2HB TYR Z 148      42.752  61.610   9.183  1.00  0.00           H
ATOM   3932  CG  TYR Z 148      40.811  62.210   9.753  1.00  0.00           C
ATOM   3933  HD1 TYR Z 148      39.159  62.097   8.378  1.00  0.00           H
ATOM   3934  CD1 TYR Z 148      39.450  62.160   9.415  1.00  0.00           C
ATOM   3935  HD2 TYR Z 148      42.215  62.375  11.382  1.00  0.00           H
ATOM   3936  CD2 TYR Z 148      41.172  62.303  11.109  1.00  0.00           C
ATOM   3937  CE1 TYR Z 148      38.469  62.164  10.417  1.00  0.00           C
ATOM   3938  HE1 TYR Z 148      37.422  62.106  10.153  1.00  0.00           H
ATOM   3939  HE2 TYR Z 148      40.489  62.293  13.153  1.00  0.00           H
ATOM   3940  CE2 TYR Z 148      40.195  62.264  12.113  1.00  0.00           C
ATOM   3941  CZ  TYR Z 148      38.845  62.167  11.764  1.00  0.00           C
ATOM   3942  OH  TYR Z 148      37.863  62.008  12.760  1.00  0.00           O
ATOM   3943  HH  TYR Z 148      38.323  61.800  13.602  1.00  0.00           H
ATOM   3944  HN  TYR Z 148      40.905  63.359   6.539  1.00  0.00           H
ATOM   3945  N   PHE Z 149      43.774  63.889   6.235  1.00  0.00           N
ATOM   3946  CA  PHE Z 149      44.975  63.746   5.432  1.00  0.00           C
ATOM   3947  C   PHE Z 149      46.245  64.318   6.061  1.00  0.00           C
ATOM   3948  O   PHE Z 149      46.246  65.367   6.702  1.00  0.00           O
ATOM   3949  HA  PHE Z 149      45.123  62.683   5.290  1.00  0.00           H
ATOM   3950  CB  PHE Z 149      44.736  64.423   4.066  1.00  0.00           C
ATOM   3951  1HB PHE Z 149      43.675  64.260   3.781  1.00  0.00           H
ATOM   3952  2HB PHE Z 149      44.874  65.524   4.139  1.00  0.00           H
ATOM   3953  CG  PHE Z 149      45.588  63.915   2.925  1.00  0.00           C
ATOM   3954  HD1 PHE Z 149      43.974  62.810   2.036  1.00  0.00           H
ATOM   3955  CD1 PHE Z 149      45.003  63.116   1.933  1.00  0.00           C
ATOM   3956  HD2 PHE Z 149      47.360  65.013   3.459  1.00  0.00           H
ATOM   3957  CD2 PHE Z 149      46.913  64.342   2.743  1.00  0.00           C
ATOM   3958  CE1 PHE Z 149      45.714  62.760   0.783  1.00  0.00           C
ATOM   3959  HE1 PHE Z 149      45.227  62.189   0.010  1.00  0.00           H
ATOM   3960  CE2 PHE Z 149      47.652  63.944   1.620  1.00  0.00           C
ATOM   3961  HE2 PHE Z 149      48.678  64.259   1.508  1.00  0.00           H
ATOM   3962  CZ  PHE Z 149      47.046  63.157   0.633  1.00  0.00           C
ATOM   3963  HZ  PHE Z 149      47.599  62.865  -0.247  1.00  0.00           H
ATOM   3964  HN  PHE Z 149      43.018  64.393   5.824  1.00  0.00           H
ATOM   3965  N   TYR Z 150      47.384  63.630   5.855  1.00  0.00           N
ATOM   3966  CA  TYR Z 150      48.678  64.048   6.349  1.00  0.00           C
ATOM   3967  C   TYR Z 150      49.240  65.237   5.558  1.00  0.00           C
ATOM   3968  O   TYR Z 150      49.784  65.095   4.462  1.00  0.00           O
ATOM   3969  HA  TYR Z 150      48.551  64.353   7.381  1.00  0.00           H
ATOM   3970  CB  TYR Z 150      49.621  62.824   6.278  1.00  0.00           C
ATOM   3971  1HB TYR Z 150      49.064  61.916   6.599  1.00  0.00           H
ATOM   3972  2HB TYR Z 150      49.975  62.645   5.240  1.00  0.00           H
ATOM   3973  CG  TYR Z 150      50.802  62.949   7.193  1.00  0.00           C
ATOM   3974  HD1 TYR Z 150      52.085  63.780   5.696  1.00  0.00           H
ATOM   3975  CD1 TYR Z 150      52.028  63.419   6.710  1.00  0.00           C
ATOM   3976  HD2 TYR Z 150      49.770  62.175   8.915  1.00  0.00           H
ATOM   3977  CD2 TYR Z 150      50.714  62.522   8.527  1.00  0.00           C
ATOM   3978  CE1 TYR Z 150      53.169  63.398   7.522  1.00  0.00           C
ATOM   3979  HE1 TYR Z 150      54.119  63.730   7.134  1.00  0.00           H
ATOM   3980  HE2 TYR Z 150      51.771  62.125  10.356  1.00  0.00           H
ATOM   3981  CE2 TYR Z 150      51.850  62.494   9.344  1.00  0.00           C
ATOM   3982  CZ  TYR Z 150      53.083  62.907   8.827  1.00  0.00           C
ATOM   3983  OH  TYR Z 150      54.251  62.772   9.591  1.00  0.00           O
ATOM   3984  HH  TYR Z 150      54.036  62.229  10.371  1.00  0.00           H
ATOM   3985  HN  TYR Z 150      47.371  62.800   5.308  1.00  0.00           H
ATOM   3986  N   ALA Z 151      49.123  66.457   6.117  1.00  0.00           N
ATOM   3987  CA  ALA Z 151      49.443  67.708   5.448  1.00  0.00           C
ATOM   3988  C   ALA Z 151      50.864  67.886   4.888  1.00  0.00           C
ATOM   3989  O   ALA Z 151      50.969  68.441   3.791  1.00  0.00           O
ATOM   3990  HA  ALA Z 151      48.791  67.760   4.586  1.00  0.00           H
ATOM   3991  CB  ALA Z 151      49.065  68.893   6.355  1.00  0.00           C
ATOM   3992  1HB ALA Z 151      49.182  69.857   5.816  1.00  0.00           H
ATOM   3993  2HB ALA Z 151      48.003  68.800   6.667  1.00  0.00           H
ATOM   3994  3HB ALA Z 151      49.694  68.925   7.270  1.00  0.00           H
ATOM   3995  HN  ALA Z 151      48.643  66.550   6.985  1.00  0.00           H
ATOM   3996  N   PRO Z 152      51.982  67.459   5.481  1.00  0.00           N
ATOM   3997  CA  PRO Z 152      53.294  67.575   4.851  1.00  0.00           C
ATOM   3998  C   PRO Z 152      53.428  66.802   3.557  1.00  0.00           C
ATOM   3999  O   PRO Z 152      54.051  67.291   2.618  1.00  0.00           O
ATOM   4000  HA  PRO Z 152      53.464  68.618   4.622  1.00  0.00           H
ATOM   4001  CB  PRO Z 152      54.273  67.019   5.885  1.00  0.00           C
ATOM   4002  1HB PRO Z 152      54.453  65.932   5.719  1.00  0.00           H
ATOM   4003  2HB PRO Z 152      55.243  67.557   5.858  1.00  0.00           H
ATOM   4004  CG  PRO Z 152      53.563  67.173   7.226  1.00  0.00           C
ATOM   4005  1HG PRO Z 152      53.861  66.366   7.922  1.00  0.00           H
ATOM   4006  2HG PRO Z 152      53.789  68.162   7.680  1.00  0.00           H
ATOM   4007  CD  PRO Z 152      52.079  67.084   6.891  1.00  0.00           C
ATOM   4008  1HD PRO Z 152      51.712  66.045   7.017  1.00  0.00           H
ATOM   4009  2HD PRO Z 152      51.488  67.768   7.539  1.00  0.00           H
ATOM   4010  N   GLU Z 153      52.845  65.589   3.477  1.00  0.00           N
ATOM   4011  CA  GLU Z 153      52.831  64.816   2.250  1.00  0.00           C
ATOM   4012  C   GLU Z 153      51.934  65.472   1.213  1.00  0.00           C
ATOM   4013  O   GLU Z 153      52.242  65.456   0.030  1.00  0.00           O
ATOM   4014  HA  GLU Z 153      53.831  64.840   1.838  1.00  0.00           H
ATOM   4015  CB  GLU Z 153      52.462  63.324   2.448  1.00  0.00           C
ATOM   4016  1HB GLU Z 153      51.436  63.255   2.872  1.00  0.00           H
ATOM   4017  2HB GLU Z 153      52.445  62.827   1.449  1.00  0.00           H
ATOM   4018  CG  GLU Z 153      53.434  62.512   3.353  1.00  0.00           C
ATOM   4019  1HG GLU Z 153      53.406  62.899   4.388  1.00  0.00           H
ATOM   4020  2HG GLU Z 153      53.097  61.454   3.376  1.00  0.00           H
ATOM   4021  CD  GLU Z 153      54.900  62.518   2.934  1.00  0.00           C
ATOM   4022  OE1 GLU Z 153      55.627  63.473   3.318  1.00  0.00           O
ATOM   4023  OE2 GLU Z 153      55.368  61.514   2.339  1.00  0.00           O
ATOM   4024  HN  GLU Z 153      52.345  65.218   4.251  1.00  0.00           H
ATOM   4025  N   LEU Z 154      50.832  66.138   1.632  1.00  0.00           N
ATOM   4026  CA  LEU Z 154      49.987  66.954   0.764  1.00  0.00           C
ATOM   4027  C   LEU Z 154      50.763  68.094   0.102  1.00  0.00           C
ATOM   4028  O   LEU Z 154      50.718  68.278  -1.112  1.00  0.00           O
ATOM   4029  HA  LEU Z 154      49.607  66.321  -0.023  1.00  0.00           H
ATOM   4030  CB  LEU Z 154      48.795  67.509   1.592  1.00  0.00           C
ATOM   4031  1HB LEU Z 154      48.552  66.743   2.363  1.00  0.00           H
ATOM   4032  2HB LEU Z 154      49.099  68.425   2.143  1.00  0.00           H
ATOM   4033  HG  LEU Z 154      47.173  66.863   0.305  1.00  0.00           H
ATOM   4034  CG  LEU Z 154      47.480  67.796   0.834  1.00  0.00           C
ATOM   4035  CD1 LEU Z 154      46.378  68.148   1.844  1.00  0.00           C
ATOM   4036 1HD1 LEU Z 154      46.637  69.068   2.403  1.00  0.00           H
ATOM   4037 2HD1 LEU Z 154      45.415  68.324   1.320  1.00  0.00           H
ATOM   4038 3HD1 LEU Z 154      46.230  67.322   2.572  1.00  0.00           H
ATOM   4039  CD2 LEU Z 154      47.574  68.926  -0.197  1.00  0.00           C
ATOM   4040 1HD2 LEU Z 154      47.948  69.853   0.287  1.00  0.00           H
ATOM   4041 2HD2 LEU Z 154      48.252  68.660  -1.034  1.00  0.00           H
ATOM   4042 3HD2 LEU Z 154      46.571  69.140  -0.624  1.00  0.00           H
ATOM   4043  HN  LEU Z 154      50.593  66.122   2.602  1.00  0.00           H
ATOM   4044  N   LEU Z 155      51.580  68.829   0.886  1.00  0.00           N
ATOM   4045  CA  LEU Z 155      52.518  69.829   0.396  1.00  0.00           C
ATOM   4046  C   LEU Z 155      53.588  69.245  -0.528  1.00  0.00           C
ATOM   4047  O   LEU Z 155      53.927  69.800  -1.572  1.00  0.00           O
ATOM   4048  HA  LEU Z 155      51.962  70.557  -0.179  1.00  0.00           H
ATOM   4049  CB  LEU Z 155      53.183  70.523   1.614  1.00  0.00           C
ATOM   4050  1HB LEU Z 155      52.375  70.990   2.221  1.00  0.00           H
ATOM   4051  2HB LEU Z 155      53.662  69.748   2.251  1.00  0.00           H
ATOM   4052  HG  LEU Z 155      55.066  71.149   0.717  1.00  0.00           H
ATOM   4053  CG  LEU Z 155      54.235  71.611   1.301  1.00  0.00           C
ATOM   4054  CD1 LEU Z 155      53.651  72.764   0.474  1.00  0.00           C
ATOM   4055 1HD1 LEU Z 155      53.301  72.405  -0.517  1.00  0.00           H
ATOM   4056 2HD1 LEU Z 155      52.791  73.223   1.006  1.00  0.00           H
ATOM   4057 3HD1 LEU Z 155      54.420  73.548   0.307  1.00  0.00           H
ATOM   4058  CD2 LEU Z 155      54.832  72.155   2.608  1.00  0.00           C
ATOM   4059 1HD2 LEU Z 155      55.298  71.336   3.193  1.00  0.00           H
ATOM   4060 2HD2 LEU Z 155      55.605  72.922   2.387  1.00  0.00           H
ATOM   4061 3HD2 LEU Z 155      54.033  72.627   3.219  1.00  0.00           H
ATOM   4062  HN  LEU Z 155      51.561  68.685   1.878  1.00  0.00           H
ATOM   4063  N   PHE Z 156      54.143  68.070  -0.181  1.00  0.00           N
ATOM   4064  CA  PHE Z 156      55.100  67.355  -1.005  1.00  0.00           C
ATOM   4065  C   PHE Z 156      54.528  66.856  -2.341  1.00  0.00           C
ATOM   4066  O   PHE Z 156      55.160  66.998  -3.390  1.00  0.00           O
ATOM   4067  HA  PHE Z 156      55.863  68.074  -1.260  1.00  0.00           H
ATOM   4068  CB  PHE Z 156      55.722  66.211  -0.160  1.00  0.00           C
ATOM   4069  1HB PHE Z 156      55.964  66.603   0.852  1.00  0.00           H
ATOM   4070  2HB PHE Z 156      54.997  65.377  -0.041  1.00  0.00           H
ATOM   4071  CG  PHE Z 156      57.006  65.690  -0.741  1.00  0.00           C
ATOM   4072  HD1 PHE Z 156      57.946  67.624  -0.961  1.00  0.00           H
ATOM   4073  CD1 PHE Z 156      58.048  66.562  -1.104  1.00  0.00           C
ATOM   4074  HD2 PHE Z 156      56.413  63.621  -0.614  1.00  0.00           H
ATOM   4075  CD2 PHE Z 156      57.187  64.311  -0.921  1.00  0.00           C
ATOM   4076  CE1 PHE Z 156      59.231  66.068  -1.667  1.00  0.00           C
ATOM   4077  HE1 PHE Z 156      60.018  66.749  -1.957  1.00  0.00           H
ATOM   4078  CE2 PHE Z 156      58.356  63.816  -1.511  1.00  0.00           C
ATOM   4079  HE2 PHE Z 156      58.459  62.754  -1.677  1.00  0.00           H
ATOM   4080  CZ  PHE Z 156      59.381  64.694  -1.881  1.00  0.00           C
ATOM   4081  HZ  PHE Z 156      60.283  64.318  -2.341  1.00  0.00           H
ATOM   4082  HN  PHE Z 156      53.914  67.662   0.707  1.00  0.00           H
ATOM   4083  N   PHE Z 157      53.287  66.314  -2.344  1.00  0.00           N
ATOM   4084  CA  PHE Z 157      52.512  65.995  -3.537  1.00  0.00           C
ATOM   4085  C   PHE Z 157      52.231  67.231  -4.379  1.00  0.00           C
ATOM   4086  O   PHE Z 157      52.363  67.197  -5.597  1.00  0.00           O
ATOM   4087  HA  PHE Z 157      53.097  65.328  -4.154  1.00  0.00           H
ATOM   4088  CB  PHE Z 157      51.122  65.364  -3.210  1.00  0.00           C
ATOM   4089  1HB PHE Z 157      50.581  66.019  -2.492  1.00  0.00           H
ATOM   4090  2HB PHE Z 157      50.517  65.291  -4.139  1.00  0.00           H
ATOM   4091  CG  PHE Z 157      51.174  63.965  -2.645  1.00  0.00           C
ATOM   4092  HD1 PHE Z 157      49.830  64.412  -1.023  1.00  0.00           H
ATOM   4093  CD1 PHE Z 157      50.409  63.642  -1.508  1.00  0.00           C
ATOM   4094  HD2 PHE Z 157      52.459  63.142  -4.176  1.00  0.00           H
ATOM   4095  CD2 PHE Z 157      51.897  62.939  -3.277  1.00  0.00           C
ATOM   4096  CE1 PHE Z 157      50.415  62.348  -0.974  1.00  0.00           C
ATOM   4097  HE1 PHE Z 157      49.855  62.124  -0.077  1.00  0.00           H
ATOM   4098  CE2 PHE Z 157      51.889  61.637  -2.757  1.00  0.00           C
ATOM   4099  HE2 PHE Z 157      52.444  60.849  -3.243  1.00  0.00           H
ATOM   4100  CZ  PHE Z 157      51.157  61.343  -1.601  1.00  0.00           C
ATOM   4101  HZ  PHE Z 157      51.168  60.340  -1.200  1.00  0.00           H
ATOM   4102  HN  PHE Z 157      52.826  66.127  -1.467  1.00  0.00           H
ATOM   4103  N   ALA Z 158      51.874  68.370  -3.751  1.00  0.00           N
ATOM   4104  CA  ALA Z 158      51.694  69.649  -4.413  1.00  0.00           C
ATOM   4105  C   ALA Z 158      52.964  70.165  -5.094  1.00  0.00           C
ATOM   4106  O   ALA Z 158      52.938  70.660  -6.220  1.00  0.00           O
ATOM   4107  HA  ALA Z 158      50.953  69.513  -5.188  1.00  0.00           H
ATOM   4108  CB  ALA Z 158      51.153  70.679  -3.407  1.00  0.00           C
ATOM   4109  1HB ALA Z 158      50.901  71.638  -3.906  1.00  0.00           H
ATOM   4110  2HB ALA Z 158      50.231  70.289  -2.925  1.00  0.00           H
ATOM   4111  3HB ALA Z 158      51.895  70.891  -2.609  1.00  0.00           H
ATOM   4112  HN  ALA Z 158      51.697  68.368  -2.763  1.00  0.00           H
ATOM   4113  N   LYS Z 159      54.140  70.003  -4.453  1.00  0.00           N
ATOM   4114  CA  LYS Z 159      55.427  70.302  -5.060  1.00  0.00           C
ATOM   4115  C   LYS Z 159      55.755  69.415  -6.269  1.00  0.00           C
ATOM   4116  O   LYS Z 159      56.332  69.875  -7.258  1.00  0.00           O
ATOM   4117  HA  LYS Z 159      55.351  71.313  -5.438  1.00  0.00           H
ATOM   4118  CB  LYS Z 159      56.566  70.281  -4.004  1.00  0.00           C
ATOM   4119  1HB LYS Z 159      56.124  70.579  -3.026  1.00  0.00           H
ATOM   4120  2HB LYS Z 159      56.962  69.251  -3.881  1.00  0.00           H
ATOM   4121  CG  LYS Z 159      57.706  71.272  -4.316  1.00  0.00           C
ATOM   4122  1HG LYS Z 159      58.168  71.011  -5.296  1.00  0.00           H
ATOM   4123  2HG LYS Z 159      57.264  72.290  -4.412  1.00  0.00           H
ATOM   4124  CD  LYS Z 159      58.801  71.299  -3.230  1.00  0.00           C
ATOM   4125  1HD LYS Z 159      58.306  71.383  -2.236  1.00  0.00           H
ATOM   4126  2HD LYS Z 159      59.341  70.324  -3.269  1.00  0.00           H
ATOM   4127  CE  LYS Z 159      59.800  72.459  -3.382  1.00  0.00           C
ATOM   4128  1HE LYS Z 159      60.199  72.481  -4.419  1.00  0.00           H
ATOM   4129  2HE LYS Z 159      59.304  73.430  -3.162  1.00  0.00           H
ATOM   4130  NZ  LYS Z 159      60.949  72.300  -2.465  1.00  0.00           N
ATOM   4131  1HZ LYS Z 159      61.581  73.122  -2.483  1.00  0.00           H
ATOM   4132  2HZ LYS Z 159      60.662  72.136  -1.485  1.00  0.00           H
ATOM   4133  3HZ LYS Z 159      61.520  71.466  -2.786  1.00  0.00           H
ATOM   4134  HN  LYS Z 159      54.130  69.686  -3.500  1.00  0.00           H
ATOM   4135  N   ARG Z 160      55.370  68.115  -6.226  1.00  0.00           N
ATOM   4136  CA  ARG Z 160      55.419  67.206  -7.368  1.00  0.00           C
ATOM   4137  C   ARG Z 160      54.461  67.614  -8.490  1.00  0.00           C
ATOM   4138  O   ARG Z 160      54.815  67.630  -9.665  1.00  0.00           O
ATOM   4139  HA  ARG Z 160      56.421  67.239  -7.771  1.00  0.00           H
ATOM   4140  CB  ARG Z 160      55.093  65.739  -6.961  1.00  0.00           C
ATOM   4141  1HB ARG Z 160      55.510  65.542  -5.951  1.00  0.00           H
ATOM   4142  2HB ARG Z 160      53.992  65.602  -6.881  1.00  0.00           H
ATOM   4143  CG  ARG Z 160      55.688  64.696  -7.933  1.00  0.00           C
ATOM   4144  1HG ARG Z 160      55.617  65.095  -8.972  1.00  0.00           H
ATOM   4145  2HG ARG Z 160      56.771  64.570  -7.711  1.00  0.00           H
ATOM   4146  CD  ARG Z 160      55.005  63.319  -7.951  1.00  0.00           C
ATOM   4147  1HD ARG Z 160      53.936  63.431  -8.249  1.00  0.00           H
ATOM   4148  2HD ARG Z 160      55.521  62.651  -8.678  1.00  0.00           H
ATOM   4149  NE  ARG Z 160      55.094  62.694  -6.598  1.00  0.00           N
ATOM   4150  HE  ARG Z 160      55.814  62.980  -5.949  1.00  0.00           H
ATOM   4151  CZ  ARG Z 160      54.370  61.627  -6.244  1.00  0.00           C
ATOM   4152  NH1 ARG Z 160      53.509  61.019  -7.051  1.00  0.00           N
ATOM   4153 1HH1 ARG Z 160      53.643  61.062  -8.044  1.00  0.00           H
ATOM   4154 2HH1 ARG Z 160      53.054  60.220  -6.615  1.00  0.00           H
ATOM   4155  NH2 ARG Z 160      54.475  61.106  -5.028  1.00  0.00           N
ATOM   4156 1HH2 ARG Z 160      54.909  61.629  -4.289  1.00  0.00           H
ATOM   4157 2HH2 ARG Z 160      53.847  60.325  -4.860  1.00  0.00           H
ATOM   4158  HN  ARG Z 160      54.962  67.753  -5.387  1.00  0.00           H
ATOM   4159  N   TYR Z 161      53.219  67.994  -8.127  1.00  0.00           N
ATOM   4160  CA  TYR Z 161      52.163  68.471  -9.004  1.00  0.00           C
ATOM   4161  C   TYR Z 161      52.563  69.728  -9.764  1.00  0.00           C
ATOM   4162  O   TYR Z 161      52.403  69.803 -10.981  1.00  0.00           O
ATOM   4163  HA  TYR Z 161      51.955  67.705  -9.739  1.00  0.00           H
ATOM   4164  CB  TYR Z 161      50.910  68.719  -8.117  1.00  0.00           C
ATOM   4165  1HB TYR Z 161      50.624  67.768  -7.616  1.00  0.00           H
ATOM   4166  2HB TYR Z 161      51.157  69.449  -7.323  1.00  0.00           H
ATOM   4167  CG  TYR Z 161      49.698  69.234  -8.836  1.00  0.00           C
ATOM   4168  HD1 TYR Z 161      49.064  67.294  -9.527  1.00  0.00           H
ATOM   4169  CD1 TYR Z 161      48.833  68.348  -9.493  1.00  0.00           C
ATOM   4170  HD2 TYR Z 161      50.024  71.289  -8.266  1.00  0.00           H
ATOM   4171  CD2 TYR Z 161      49.366  70.601  -8.776  1.00  0.00           C
ATOM   4172  CE1 TYR Z 161      47.642  68.817 -10.059  1.00  0.00           C
ATOM   4173  HE1 TYR Z 161      46.954  68.133 -10.523  1.00  0.00           H
ATOM   4174  HE2 TYR Z 161      47.907  72.113  -9.269  1.00  0.00           H
ATOM   4175  CE2 TYR Z 161      48.170  71.068  -9.338  1.00  0.00           C
ATOM   4176  CZ  TYR Z 161      47.305  70.168  -9.968  1.00  0.00           C
ATOM   4177  OH  TYR Z 161      46.066  70.585 -10.481  1.00  0.00           O
ATOM   4178  HH  TYR Z 161      45.694  71.262  -9.886  1.00  0.00           H
ATOM   4179  HN  TYR Z 161      52.959  67.909  -7.160  1.00  0.00           H
ATOM   4180  N   LYS Z 162      53.173  70.720  -9.079  1.00  0.00           N
ATOM   4181  CA  LYS Z 162      53.743  71.890  -9.725  1.00  0.00           C
ATOM   4182  C   LYS Z 162      54.834  71.522 -10.718  1.00  0.00           C
ATOM   4183  O   LYS Z 162      54.795  71.960 -11.861  1.00  0.00           O
ATOM   4184  HA  LYS Z 162      52.961  72.383 -10.290  1.00  0.00           H
ATOM   4185  CB  LYS Z 162      54.311  72.875  -8.669  1.00  0.00           C
ATOM   4186  1HB LYS Z 162      53.449  73.296  -8.102  1.00  0.00           H
ATOM   4187  2HB LYS Z 162      54.931  72.302  -7.945  1.00  0.00           H
ATOM   4188  CG  LYS Z 162      55.155  74.041  -9.229  1.00  0.00           C
ATOM   4189  1HG LYS Z 162      56.075  73.621  -9.697  1.00  0.00           H
ATOM   4190  2HG LYS Z 162      54.588  74.572 -10.028  1.00  0.00           H
ATOM   4191  CD  LYS Z 162      55.568  75.037  -8.133  1.00  0.00           C
ATOM   4192  1HD LYS Z 162      54.776  75.810  -8.009  1.00  0.00           H
ATOM   4193  2HD LYS Z 162      55.623  74.477  -7.169  1.00  0.00           H
ATOM   4194  CE  LYS Z 162      56.941  75.702  -8.329  1.00  0.00           C
ATOM   4195  1HE LYS Z 162      57.185  76.319  -7.435  1.00  0.00           H
ATOM   4196  2HE LYS Z 162      57.723  74.924  -8.451  1.00  0.00           H
ATOM   4197  NZ  LYS Z 162      56.986  76.590  -9.500  1.00  0.00           N
ATOM   4198  1HZ LYS Z 162      57.892  77.091  -9.573  1.00  0.00           H
ATOM   4199  2HZ LYS Z 162      56.798  76.094 -10.402  1.00  0.00           H
ATOM   4200  3HZ LYS Z 162      56.230  77.326  -9.416  1.00  0.00           H
ATOM   4201  HN  LYS Z 162      53.227  70.673  -8.077  1.00  0.00           H
ATOM   4202  N   ALA Z 163      55.788  70.641 -10.337  1.00  0.00           N
ATOM   4203  CA  ALA Z 163      56.871  70.202 -11.203  1.00  0.00           C
ATOM   4204  C   ALA Z 163      56.392  69.481 -12.461  1.00  0.00           C
ATOM   4205  O   ALA Z 163      56.905  69.711 -13.561  1.00  0.00           O
ATOM   4206  HA  ALA Z 163      57.402  71.085 -11.538  1.00  0.00           H
ATOM   4207  CB  ALA Z 163      57.829  69.287 -10.413  1.00  0.00           C
ATOM   4208  1HB ALA Z 163      58.699  68.994 -11.039  1.00  0.00           H
ATOM   4209  2HB ALA Z 163      58.211  69.813  -9.514  1.00  0.00           H
ATOM   4210  3HB ALA Z 163      57.308  68.364 -10.081  1.00  0.00           H
ATOM   4211  HN  ALA Z 163      55.754  70.237  -9.425  1.00  0.00           H
ATOM   4212  N   ALA Z 164      55.363  68.622 -12.309  1.00  0.00           N
ATOM   4213  CA  ALA Z 164      54.653  67.962 -13.382  1.00  0.00           C
ATOM   4214  C   ALA Z 164      53.966  68.928 -14.337  1.00  0.00           C
ATOM   4215  O   ALA Z 164      54.124  68.833 -15.552  1.00  0.00           O
ATOM   4216  HA  ALA Z 164      55.366  67.391 -13.960  1.00  0.00           H
ATOM   4217  CB  ALA Z 164      53.603  67.015 -12.765  1.00  0.00           C
ATOM   4218  1HB ALA Z 164      53.012  66.504 -13.553  1.00  0.00           H
ATOM   4219  2HB ALA Z 164      54.113  66.247 -12.145  1.00  0.00           H
ATOM   4220  3HB ALA Z 164      52.904  67.578 -12.112  1.00  0.00           H
ATOM   4221  HN  ALA Z 164      55.035  68.414 -11.383  1.00  0.00           H
ATOM   4222  N   PHE Z 165      53.241  69.936 -13.815  1.00  0.00           N
ATOM   4223  CA  PHE Z 165      52.651  70.995 -14.619  1.00  0.00           C
ATOM   4224  C   PHE Z 165      53.695  71.837 -15.344  1.00  0.00           C
ATOM   4225  O   PHE Z 165      53.531  72.154 -16.521  1.00  0.00           O
ATOM   4226  HA  PHE Z 165      52.085  70.524 -15.413  1.00  0.00           H
ATOM   4227  CB  PHE Z 165      51.700  71.887 -13.775  1.00  0.00           C
ATOM   4228  1HB PHE Z 165      51.996  71.877 -12.704  1.00  0.00           H
ATOM   4229  2HB PHE Z 165      51.719  72.939 -14.131  1.00  0.00           H
ATOM   4230  CG  PHE Z 165      50.279  71.397 -13.896  1.00  0.00           C
ATOM   4231  HD1 PHE Z 165      49.669  73.043 -15.140  1.00  0.00           H
ATOM   4232  CD1 PHE Z 165      49.359  72.122 -14.670  1.00  0.00           C
ATOM   4233  HD2 PHE Z 165      50.545  69.641 -12.676  1.00  0.00           H
ATOM   4234  CD2 PHE Z 165      49.854  70.208 -13.279  1.00  0.00           C
ATOM   4235  CE1 PHE Z 165      48.047  71.665 -14.842  1.00  0.00           C
ATOM   4236  HE1 PHE Z 165      47.357  72.238 -15.442  1.00  0.00           H
ATOM   4237  CE2 PHE Z 165      48.539  69.749 -13.441  1.00  0.00           C
ATOM   4238  HE2 PHE Z 165      48.221  68.839 -12.956  1.00  0.00           H
ATOM   4239  CZ  PHE Z 165      47.634  70.478 -14.224  1.00  0.00           C
ATOM   4240  HZ  PHE Z 165      46.617  70.129 -14.339  1.00  0.00           H
ATOM   4241  HN  PHE Z 165      53.101  69.999 -12.824  1.00  0.00           H
ATOM   4242  N   THR Z 166      54.837  72.164 -14.697  1.00  0.00           N
ATOM   4243  CA  THR Z 166      55.942  72.887 -15.326  1.00  0.00           C
ATOM   4244  C   THR Z 166      56.506  72.170 -16.551  1.00  0.00           C
ATOM   4245  O   THR Z 166      56.732  72.785 -17.592  1.00  0.00           O
ATOM   4246  HA  THR Z 166      55.556  73.842 -15.655  1.00  0.00           H
ATOM   4247  HB  THR Z 166      57.666  72.171 -14.218  1.00  0.00           H
ATOM   4248  CB  THR Z 166      57.133  73.129 -14.392  1.00  0.00           C
ATOM   4249  OG1 THR Z 166      56.757  73.573 -13.101  1.00  0.00           O
ATOM   4250  HG1 THR Z 166      56.593  74.531 -13.131  1.00  0.00           H
ATOM   4251  CG2 THR Z 166      58.102  74.173 -14.957  1.00  0.00           C
ATOM   4252 1HG2 THR Z 166      57.569  75.129 -15.146  1.00  0.00           H
ATOM   4253 2HG2 THR Z 166      58.922  74.369 -14.234  1.00  0.00           H
ATOM   4254 3HG2 THR Z 166      58.556  73.833 -15.911  1.00  0.00           H
ATOM   4255  HN  THR Z 166      54.930  71.984 -13.709  1.00  0.00           H
ATOM   4256  N   GLU Z 167      56.740  70.835 -16.486  1.00  0.00           N
ATOM   4257  CA  GLU Z 167      57.163  70.066 -17.654  1.00  0.00           C
ATOM   4258  C   GLU Z 167      56.055  69.844 -18.686  1.00  0.00           C
ATOM   4259  O   GLU Z 167      56.294  69.912 -19.891  1.00  0.00           O
ATOM   4260  HA  GLU Z 167      57.897  70.666 -18.177  1.00  0.00           H
ATOM   4261  CB  GLU Z 167      57.913  68.742 -17.304  1.00  0.00           C
ATOM   4262  1HB GLU Z 167      58.262  68.274 -18.253  1.00  0.00           H
ATOM   4263  2HB GLU Z 167      58.828  69.004 -16.729  1.00  0.00           H
ATOM   4264  CG  GLU Z 167      57.117  67.690 -16.498  1.00  0.00           C
ATOM   4265  1HG GLU Z 167      56.748  68.134 -15.552  1.00  0.00           H
ATOM   4266  2HG GLU Z 167      56.239  67.347 -17.086  1.00  0.00           H
ATOM   4267  CD  GLU Z 167      57.948  66.464 -16.133  1.00  0.00           C
ATOM   4268  OE1 GLU Z 167      57.850  65.433 -16.854  1.00  0.00           O
ATOM   4269  OE2 GLU Z 167      58.635  66.485 -15.076  1.00  0.00           O
ATOM   4270  HN  GLU Z 167      56.525  70.324 -15.651  1.00  0.00           H
ATOM   4271  N   CYS Z 168      54.803  69.581 -18.263  1.00  0.00           N
ATOM   4272  CA  CYS Z 168      53.694  69.356 -19.182  1.00  0.00           C
ATOM   4273  C   CYS Z 168      53.161  70.571 -19.913  1.00  0.00           C
ATOM   4274  O   CYS Z 168      52.824  70.487 -21.090  1.00  0.00           O
ATOM   4275  HA  CYS Z 168      54.061  68.727 -19.980  1.00  0.00           H
ATOM   4276  CB  CYS Z 168      52.516  68.626 -18.507  1.00  0.00           C
ATOM   4277  1HB CYS Z 168      52.122  69.245 -17.671  1.00  0.00           H
ATOM   4278  2HB CYS Z 168      51.693  68.486 -19.244  1.00  0.00           H
ATOM   4279  SG  CYS Z 168      52.990  66.990 -17.874  1.00  0.00           S
ATOM   4280  HN  CYS Z 168      54.608  69.463 -17.285  1.00  0.00           H
ATOM   4281  N   CYS Z 169      53.060  71.755 -19.282  1.00  0.00           N
ATOM   4282  CA  CYS Z 169      52.445  72.900 -19.944  1.00  0.00           C
ATOM   4283  C   CYS Z 169      53.323  73.530 -21.019  1.00  0.00           C
ATOM   4284  O   CYS Z 169      52.830  74.227 -21.906  1.00  0.00           O
ATOM   4285  HA  CYS Z 169      51.563  72.553 -20.466  1.00  0.00           H
ATOM   4286  CB  CYS Z 169      51.995  73.977 -18.930  1.00  0.00           C
ATOM   4287  1HB CYS Z 169      52.870  74.295 -18.320  1.00  0.00           H
ATOM   4288  2HB CYS Z 169      51.618  74.870 -19.472  1.00  0.00           H
ATOM   4289  SG  CYS Z 169      50.674  73.380 -17.826  1.00  0.00           S
ATOM   4290  HN  CYS Z 169      53.299  71.857 -18.308  1.00  0.00           H
ATOM   4291  N   GLN Z 170      54.644  73.245 -21.021  1.00  0.00           N
ATOM   4292  CA  GLN Z 170      55.535  73.644 -22.100  1.00  0.00           C
ATOM   4293  C   GLN Z 170      55.622  72.593 -23.203  1.00  0.00           C
ATOM   4294  O   GLN Z 170      56.161  72.851 -24.283  1.00  0.00           O
ATOM   4295  HA  GLN Z 170      55.160  74.547 -22.566  1.00  0.00           H
ATOM   4296  CB  GLN Z 170      56.960  73.943 -21.558  1.00  0.00           C
ATOM   4297  1HB GLN Z 170      57.578  74.356 -22.387  1.00  0.00           H
ATOM   4298  2HB GLN Z 170      56.883  74.736 -20.782  1.00  0.00           H
ATOM   4299  CG  GLN Z 170      57.701  72.731 -20.947  1.00  0.00           C
ATOM   4300  1HG GLN Z 170      57.093  72.266 -20.145  1.00  0.00           H
ATOM   4301  2HG GLN Z 170      57.900  71.964 -21.724  1.00  0.00           H
ATOM   4302  CD  GLN Z 170      59.050  73.155 -20.367  1.00  0.00           C
ATOM   4303  OE1 GLN Z 170      60.066  73.219 -21.061  1.00  0.00           O
ATOM   4304  NE2 GLN Z 170      59.070  73.473 -19.054  1.00  0.00           N
ATOM   4305 1HE2 GLN Z 170      58.225  73.394 -18.518  1.00  0.00           H
ATOM   4306 2HE2 GLN Z 170      59.936  73.770 -18.667  1.00  0.00           H
ATOM   4307  HN  GLN Z 170      55.031  72.698 -20.282  1.00  0.00           H
ATOM   4308  N   ALA Z 171      55.054  71.388 -22.979  1.00  0.00           N
ATOM   4309  CA  ALA Z 171      55.047  70.304 -23.938  1.00  0.00           C
ATOM   4310  C   ALA Z 171      54.259  70.588 -25.214  1.00  0.00           C
ATOM   4311  O   ALA Z 171      53.242  71.286 -25.209  1.00  0.00           O
ATOM   4312  HA  ALA Z 171      56.075  70.149 -24.227  1.00  0.00           H
ATOM   4313  CB  ALA Z 171      54.542  68.996 -23.299  1.00  0.00           C
ATOM   4314  1HB ALA Z 171      54.680  68.136 -23.988  1.00  0.00           H
ATOM   4315  2HB ALA Z 171      55.103  68.786 -22.365  1.00  0.00           H
ATOM   4316  3HB ALA Z 171      53.462  69.071 -23.048  1.00  0.00           H
ATOM   4317  HN  ALA Z 171      54.560  71.198 -22.133  1.00  0.00           H
ATOM   4318  N   ALA Z 172      54.740  70.049 -26.350  1.00  0.00           N
ATOM   4319  CA  ALA Z 172      54.070  70.083 -27.635  1.00  0.00           C
ATOM   4320  C   ALA Z 172      52.745  69.326 -27.671  1.00  0.00           C
ATOM   4321  O   ALA Z 172      51.765  69.794 -28.249  1.00  0.00           O
ATOM   4322  HA  ALA Z 172      53.825  71.113 -27.850  1.00  0.00           H
ATOM   4323  CB  ALA Z 172      55.025  69.550 -28.716  1.00  0.00           C
ATOM   4324  1HB ALA Z 172      54.527  69.531 -29.708  1.00  0.00           H
ATOM   4325  2HB ALA Z 172      55.922  70.205 -28.786  1.00  0.00           H
ATOM   4326  3HB ALA Z 172      55.373  68.528 -28.476  1.00  0.00           H
ATOM   4327  HN  ALA Z 172      55.651  69.624 -26.328  1.00  0.00           H
ATOM   4328  N   ASP Z 173      52.679  68.145 -27.025  1.00  0.00           N
ATOM   4329  CA  ASP Z 173      51.423  67.509 -26.677  1.00  0.00           C
ATOM   4330  C   ASP Z 173      51.309  67.599 -25.160  1.00  0.00           C
ATOM   4331  O   ASP Z 173      52.055  66.950 -24.420  1.00  0.00           O
ATOM   4332  HA  ASP Z 173      50.593  68.059 -27.101  1.00  0.00           H
ATOM   4333  CB  ASP Z 173      51.366  66.035 -27.170  1.00  0.00           C
ATOM   4334  1HB ASP Z 173      51.669  65.999 -28.237  1.00  0.00           H
ATOM   4335  2HB ASP Z 173      52.054  65.393 -26.586  1.00  0.00           H
ATOM   4336  CG  ASP Z 173      49.963  65.467 -27.069  1.00  0.00           C
ATOM   4337  OD1 ASP Z 173      49.379  65.456 -25.958  1.00  0.00           O
ATOM   4338  OD2 ASP Z 173      49.413  65.046 -28.123  1.00  0.00           O
ATOM   4339  HN  ASP Z 173      53.508  67.740 -26.642  1.00  0.00           H
ATOM   4340  N   LYS Z 174      50.383  68.450 -24.668  1.00  0.00           N
ATOM   4341  CA  LYS Z 174      50.128  68.604 -23.250  1.00  0.00           C
ATOM   4342  C   LYS Z 174      49.481  67.372 -22.628  1.00  0.00           C
ATOM   4343  O   LYS Z 174      49.827  66.962 -21.522  1.00  0.00           O
ATOM   4344  HA  LYS Z 174      51.078  68.748 -22.752  1.00  0.00           H
ATOM   4345  CB  LYS Z 174      49.228  69.831 -22.954  1.00  0.00           C
ATOM   4346  1HB LYS Z 174      48.214  69.662 -23.382  1.00  0.00           H
ATOM   4347  2HB LYS Z 174      49.119  69.933 -21.850  1.00  0.00           H
ATOM   4348  CG  LYS Z 174      49.754  71.170 -23.505  1.00  0.00           C
ATOM   4349  1HG LYS Z 174      50.823  71.297 -23.218  1.00  0.00           H
ATOM   4350  2HG LYS Z 174      49.698  71.147 -24.615  1.00  0.00           H
ATOM   4351  CD  LYS Z 174      48.926  72.350 -22.961  1.00  0.00           C
ATOM   4352  1HD LYS Z 174      47.840  72.119 -23.060  1.00  0.00           H
ATOM   4353  2HD LYS Z 174      49.138  72.425 -21.872  1.00  0.00           H
ATOM   4354  CE  LYS Z 174      49.211  73.718 -23.596  1.00  0.00           C
ATOM   4355  1HE LYS Z 174      48.783  74.519 -22.952  1.00  0.00           H
ATOM   4356  2HE LYS Z 174      50.304  73.886 -23.692  1.00  0.00           H
ATOM   4357  NZ  LYS Z 174      48.592  73.857 -24.928  1.00  0.00           N
ATOM   4358  1HZ LYS Z 174      48.804  74.819 -25.295  1.00  0.00           H
ATOM   4359  2HZ LYS Z 174      48.937  73.163 -25.626  1.00  0.00           H
ATOM   4360  3HZ LYS Z 174      47.539  73.783 -24.868  1.00  0.00           H
ATOM   4361  HN  LYS Z 174      49.827  69.006 -25.287  1.00  0.00           H
ATOM   4362  N   ALA Z 175      48.514  66.749 -23.333  1.00  0.00           N
ATOM   4363  CA  ALA Z 175      47.706  65.653 -22.833  1.00  0.00           C
ATOM   4364  C   ALA Z 175      48.494  64.386 -22.552  1.00  0.00           C
ATOM   4365  O   ALA Z 175      48.349  63.780 -21.490  1.00  0.00           O
ATOM   4366  HA  ALA Z 175      47.280  65.959 -21.890  1.00  0.00           H
ATOM   4367  CB  ALA Z 175      46.566  65.350 -23.825  1.00  0.00           C
ATOM   4368  1HB ALA Z 175      45.908  64.546 -23.431  1.00  0.00           H
ATOM   4369  2HB ALA Z 175      45.951  66.258 -23.997  1.00  0.00           H
ATOM   4370  3HB ALA Z 175      46.984  65.013 -24.798  1.00  0.00           H
ATOM   4371  HN  ALA Z 175      48.382  66.981 -24.295  1.00  0.00           H
ATOM   4372  N   ALA Z 176      49.403  64.007 -23.472  1.00  0.00           N
ATOM   4373  CA  ALA Z 176      50.269  62.850 -23.335  1.00  0.00           C
ATOM   4374  C   ALA Z 176      51.168  62.915 -22.101  1.00  0.00           C
ATOM   4375  O   ALA Z 176      51.436  61.913 -21.438  1.00  0.00           O
ATOM   4376  HA  ALA Z 176      49.643  61.976 -23.224  1.00  0.00           H
ATOM   4377  CB  ALA Z 176      51.127  62.711 -24.607  1.00  0.00           C
ATOM   4378  1HB ALA Z 176      51.759  61.797 -24.565  1.00  0.00           H
ATOM   4379  2HB ALA Z 176      50.467  62.638 -25.499  1.00  0.00           H
ATOM   4380  3HB ALA Z 176      51.785  63.596 -24.741  1.00  0.00           H
ATOM   4381  HN  ALA Z 176      49.464  64.518 -24.344  1.00  0.00           H
ATOM   4382  N   CYS Z 177      51.648  64.122 -21.757  1.00  0.00           N
ATOM   4383  CA  CYS Z 177      52.371  64.364 -20.524  1.00  0.00           C
ATOM   4384  C   CYS Z 177      51.473  64.383 -19.288  1.00  0.00           C
ATOM   4385  O   CYS Z 177      51.753  63.744 -18.275  1.00  0.00           O
ATOM   4386  HA  CYS Z 177      53.106  63.581 -20.389  1.00  0.00           H
ATOM   4387  CB  CYS Z 177      53.091  65.735 -20.659  1.00  0.00           C
ATOM   4388  1HB CYS Z 177      53.697  65.693 -21.591  1.00  0.00           H
ATOM   4389  2HB CYS Z 177      52.337  66.536 -20.817  1.00  0.00           H
ATOM   4390  SG  CYS Z 177      54.211  66.192 -19.297  1.00  0.00           S
ATOM   4391  HN  CYS Z 177      51.445  64.904 -22.340  1.00  0.00           H
ATOM   4392  N   LEU Z 178      50.372  65.158 -19.341  1.00  0.00           N
ATOM   4393  CA  LEU Z 178      49.595  65.537 -18.174  1.00  0.00           C
ATOM   4394  C   LEU Z 178      48.679  64.447 -17.646  1.00  0.00           C
ATOM   4395  O   LEU Z 178      48.625  64.183 -16.443  1.00  0.00           O
ATOM   4396  HA  LEU Z 178      50.290  65.766 -17.377  1.00  0.00           H
ATOM   4397  CB  LEU Z 178      48.815  66.833 -18.522  1.00  0.00           C
ATOM   4398  1HB LEU Z 178      49.523  67.463 -19.108  1.00  0.00           H
ATOM   4399  2HB LEU Z 178      47.963  66.608 -19.197  1.00  0.00           H
ATOM   4400  HG  LEU Z 178      49.145  67.702 -16.560  1.00  0.00           H
ATOM   4401  CG  LEU Z 178      48.347  67.711 -17.342  1.00  0.00           C
ATOM   4402  CD1 LEU Z 178      48.186  69.166 -17.814  1.00  0.00           C
ATOM   4403 1HD1 LEU Z 178      47.872  69.814 -16.969  1.00  0.00           H
ATOM   4404 2HD1 LEU Z 178      49.146  69.559 -18.211  1.00  0.00           H
ATOM   4405 3HD1 LEU Z 178      47.420  69.234 -18.613  1.00  0.00           H
ATOM   4406  CD2 LEU Z 178      47.037  67.233 -16.709  1.00  0.00           C
ATOM   4407 1HD2 LEU Z 178      46.720  67.940 -15.913  1.00  0.00           H
ATOM   4408 2HD2 LEU Z 178      46.229  67.176 -17.469  1.00  0.00           H
ATOM   4409 3HD2 LEU Z 178      47.154  66.231 -16.250  1.00  0.00           H
ATOM   4410  HN  LEU Z 178      50.136  65.627 -20.196  1.00  0.00           H
ATOM   4411  N   LEU Z 179      47.944  63.753 -18.540  1.00  0.00           N
ATOM   4412  CA  LEU Z 179      46.933  62.782 -18.153  1.00  0.00           C
ATOM   4413  C   LEU Z 179      47.413  61.581 -17.331  1.00  0.00           C
ATOM   4414  O   LEU Z 179      46.710  61.266 -16.365  1.00  0.00           O
ATOM   4415  HA  LEU Z 179      46.254  63.304 -17.493  1.00  0.00           H
ATOM   4416  CB  LEU Z 179      46.101  62.284 -19.364  1.00  0.00           C
ATOM   4417  1HB LEU Z 179      46.778  61.767 -20.082  1.00  0.00           H
ATOM   4418  2HB LEU Z 179      45.354  61.538 -19.014  1.00  0.00           H
ATOM   4419  HG  LEU Z 179      46.072  64.066 -20.604  1.00  0.00           H
ATOM   4420  CG  LEU Z 179      45.330  63.375 -20.139  1.00  0.00           C
ATOM   4421  CD1 LEU Z 179      44.517  62.725 -21.265  1.00  0.00           C
ATOM   4422 1HD1 LEU Z 179      45.188  62.150 -21.937  1.00  0.00           H
ATOM   4423 2HD1 LEU Z 179      43.757  62.033 -20.844  1.00  0.00           H
ATOM   4424 3HD1 LEU Z 179      43.998  63.504 -21.862  1.00  0.00           H
ATOM   4425  CD2 LEU Z 179      44.392  64.217 -19.265  1.00  0.00           C
ATOM   4426 1HD2 LEU Z 179      43.852  64.958 -19.893  1.00  0.00           H
ATOM   4427 2HD2 LEU Z 179      43.639  63.566 -18.773  1.00  0.00           H
ATOM   4428 3HD2 LEU Z 179      44.952  64.774 -18.485  1.00  0.00           H
ATOM   4429  HN  LEU Z 179      48.065  63.899 -19.525  1.00  0.00           H
ATOM   4430  N   PRO Z 180      48.533  60.880 -17.569  1.00  0.00           N
ATOM   4431  CA  PRO Z 180      48.939  59.772 -16.711  1.00  0.00           C
ATOM   4432  C   PRO Z 180      49.452  60.248 -15.366  1.00  0.00           C
ATOM   4433  O   PRO Z 180      49.122  59.626 -14.360  1.00  0.00           O
ATOM   4434  HA  PRO Z 180      48.088  59.136 -16.511  1.00  0.00           H
ATOM   4435  CB  PRO Z 180      50.016  59.032 -17.525  1.00  0.00           C
ATOM   4436  1HB PRO Z 180      50.791  58.569 -16.884  1.00  0.00           H
ATOM   4437  2HB PRO Z 180      49.521  58.231 -18.120  1.00  0.00           H
ATOM   4438  CG  PRO Z 180      50.570  60.085 -18.489  1.00  0.00           C
ATOM   4439  1HG PRO Z 180      51.334  60.715 -17.984  1.00  0.00           H
ATOM   4440  2HG PRO Z 180      51.005  59.644 -19.410  1.00  0.00           H
ATOM   4441  CD  PRO Z 180      49.337  60.935 -18.798  1.00  0.00           C
ATOM   4442  1HD PRO Z 180      49.645  61.969 -19.064  1.00  0.00           H
ATOM   4443  2HD PRO Z 180      48.759  60.485 -19.635  1.00  0.00           H
ATOM   4444  N   LYS Z 181      50.227  61.354 -15.301  1.00  0.00           N
ATOM   4445  CA  LYS Z 181      50.749  61.898 -14.053  1.00  0.00           C
ATOM   4446  C   LYS Z 181      49.637  62.319 -13.101  1.00  0.00           C
ATOM   4447  O   LYS Z 181      49.659  62.048 -11.901  1.00  0.00           O
ATOM   4448  HA  LYS Z 181      51.332  61.133 -13.556  1.00  0.00           H
ATOM   4449  CB  LYS Z 181      51.621  63.154 -14.314  1.00  0.00           C
ATOM   4450  1HB LYS Z 181      51.009  63.902 -14.869  1.00  0.00           H
ATOM   4451  2HB LYS Z 181      51.910  63.610 -13.339  1.00  0.00           H
ATOM   4452  CG  LYS Z 181      52.914  62.911 -15.111  1.00  0.00           C
ATOM   4453  1HG LYS Z 181      53.583  62.221 -14.553  1.00  0.00           H
ATOM   4454  2HG LYS Z 181      52.661  62.432 -16.084  1.00  0.00           H
ATOM   4455  CD  LYS Z 181      53.618  64.251 -15.378  1.00  0.00           C
ATOM   4456  1HD LYS Z 181      52.853  64.923 -15.836  1.00  0.00           H
ATOM   4457  2HD LYS Z 181      53.930  64.714 -14.417  1.00  0.00           H
ATOM   4458  CE  LYS Z 181      54.799  64.215 -16.353  1.00  0.00           C
ATOM   4459  1HE LYS Z 181      54.599  63.545 -17.215  1.00  0.00           H
ATOM   4460  2HE LYS Z 181      54.972  65.247 -16.735  1.00  0.00           H
ATOM   4461  NZ  LYS Z 181      56.044  63.807 -15.693  1.00  0.00           N
ATOM   4462  1HZ LYS Z 181      56.859  64.184 -16.246  1.00  0.00           H
ATOM   4463  2HZ LYS Z 181      56.134  64.258 -14.748  1.00  0.00           H
ATOM   4464  3HZ LYS Z 181      56.136  62.777 -15.567  1.00  0.00           H
ATOM   4465  HN  LYS Z 181      50.469  61.837 -16.138  1.00  0.00           H
ATOM   4466  N   LEU Z 182      48.603  62.986 -13.645  1.00  0.00           N
ATOM   4467  CA  LEU Z 182      47.439  63.418 -12.903  1.00  0.00           C
ATOM   4468  C   LEU Z 182      46.600  62.265 -12.346  1.00  0.00           C
ATOM   4469  O   LEU Z 182      46.153  62.299 -11.198  1.00  0.00           O
ATOM   4470  HA  LEU Z 182      47.803  63.975 -12.053  1.00  0.00           H
ATOM   4471  CB  LEU Z 182      46.605  64.349 -13.813  1.00  0.00           C
ATOM   4472  1HB LEU Z 182      47.303  65.082 -14.281  1.00  0.00           H
ATOM   4473  2HB LEU Z 182      46.159  63.759 -14.642  1.00  0.00           H
ATOM   4474  HG  LEU Z 182      44.818  64.436 -12.603  1.00  0.00           H
ATOM   4475  CG  LEU Z 182      45.507  65.154 -13.096  1.00  0.00           C
ATOM   4476  CD1 LEU Z 182      46.092  66.087 -12.030  1.00  0.00           C
ATOM   4477 1HD1 LEU Z 182      46.832  66.775 -12.493  1.00  0.00           H
ATOM   4478 2HD1 LEU Z 182      45.290  66.706 -11.578  1.00  0.00           H
ATOM   4479 3HD1 LEU Z 182      46.589  65.523 -11.215  1.00  0.00           H
ATOM   4480  CD2 LEU Z 182      44.687  65.977 -14.098  1.00  0.00           C
ATOM   4481 1HD2 LEU Z 182      44.255  65.324 -14.884  1.00  0.00           H
ATOM   4482 2HD2 LEU Z 182      43.858  66.506 -13.585  1.00  0.00           H
ATOM   4483 3HD2 LEU Z 182      45.324  66.744 -14.585  1.00  0.00           H
ATOM   4484  HN  LEU Z 182      48.626  63.227 -14.619  1.00  0.00           H
ATOM   4485  N   ASP Z 183      46.403  61.194 -13.146  1.00  0.00           N
ATOM   4486  CA  ASP Z 183      45.750  59.953 -12.759  1.00  0.00           C
ATOM   4487  C   ASP Z 183      46.517  59.188 -11.669  1.00  0.00           C
ATOM   4488  O   ASP Z 183      45.945  58.664 -10.711  1.00  0.00           O
ATOM   4489  HA  ASP Z 183      44.780  60.202 -12.347  1.00  0.00           H
ATOM   4490  CB  ASP Z 183      45.576  59.116 -14.059  1.00  0.00           C
ATOM   4491  1HB ASP Z 183      45.054  59.743 -14.811  1.00  0.00           H
ATOM   4492  2HB ASP Z 183      46.568  58.836 -14.471  1.00  0.00           H
ATOM   4493  CG  ASP Z 183      44.754  57.864 -13.873  1.00  0.00           C
ATOM   4494  OD1 ASP Z 183      45.153  56.789 -14.386  1.00  0.00           O
ATOM   4495  OD2 ASP Z 183      43.671  57.932 -13.233  1.00  0.00           O
ATOM   4496  HN  ASP Z 183      46.778  61.200 -14.072  1.00  0.00           H
ATOM   4497  N   GLU Z 184      47.856  59.135 -11.785  1.00  0.00           N
ATOM   4498  CA  GLU Z 184      48.749  58.539 -10.812  1.00  0.00           C
ATOM   4499  C   GLU Z 184      48.734  59.237  -9.452  1.00  0.00           C
ATOM   4500  O   GLU Z 184      48.575  58.602  -8.406  1.00  0.00           O
ATOM   4501  HA  GLU Z 184      48.443  57.514 -10.655  1.00  0.00           H
ATOM   4502  CB  GLU Z 184      50.163  58.567 -11.428  1.00  0.00           C
ATOM   4503  1HB GLU Z 184      50.080  58.135 -12.455  1.00  0.00           H
ATOM   4504  2HB GLU Z 184      50.498  59.621 -11.554  1.00  0.00           H
ATOM   4505  CG  GLU Z 184      51.235  57.772 -10.661  1.00  0.00           C
ATOM   4506  1HG GLU Z 184      51.433  58.234  -9.671  1.00  0.00           H
ATOM   4507  2HG GLU Z 184      50.904  56.725 -10.517  1.00  0.00           H
ATOM   4508  CD  GLU Z 184      52.525  57.768 -11.463  1.00  0.00           C
ATOM   4509  OE1 GLU Z 184      52.522  57.248 -12.612  1.00  0.00           O
ATOM   4510  OE2 GLU Z 184      53.534  58.315 -10.963  1.00  0.00           O
ATOM   4511  HN  GLU Z 184      48.297  59.497 -12.611  1.00  0.00           H
ATOM   4512  N   LEU Z 185      48.810  60.587  -9.439  1.00  0.00           N
ATOM   4513  CA  LEU Z 185      48.656  61.412  -8.248  1.00  0.00           C
ATOM   4514  C   LEU Z 185      47.282  61.285  -7.603  1.00  0.00           C
ATOM   4515  O   LEU Z 185      47.164  61.233  -6.379  1.00  0.00           O
ATOM   4516  HA  LEU Z 185      49.362  61.060  -7.508  1.00  0.00           H
ATOM   4517  CB  LEU Z 185      48.947  62.904  -8.565  1.00  0.00           C
ATOM   4518  1HB LEU Z 185      48.558  63.126  -9.582  1.00  0.00           H
ATOM   4519  2HB LEU Z 185      48.418  63.574  -7.851  1.00  0.00           H
ATOM   4520  HG  LEU Z 185      51.025  62.454  -9.002  1.00  0.00           H
ATOM   4521  CG  LEU Z 185      50.446  63.267  -8.500  1.00  0.00           C
ATOM   4522  CD1 LEU Z 185      50.725  64.577  -9.252  1.00  0.00           C
ATOM   4523 1HD1 LEU Z 185      50.417  64.483 -10.316  1.00  0.00           H
ATOM   4524 2HD1 LEU Z 185      50.157  65.411  -8.788  1.00  0.00           H
ATOM   4525 3HD1 LEU Z 185      51.807  64.824  -9.215  1.00  0.00           H
ATOM   4526  CD2 LEU Z 185      50.924  63.394  -7.044  1.00  0.00           C
ATOM   4527 1HD2 LEU Z 185      50.794  62.438  -6.494  1.00  0.00           H
ATOM   4528 2HD2 LEU Z 185      51.999  63.668  -7.010  1.00  0.00           H
ATOM   4529 3HD2 LEU Z 185      50.349  64.187  -6.519  1.00  0.00           H
ATOM   4530  HN  LEU Z 185      48.997  61.073 -10.298  1.00  0.00           H
ATOM   4531  N   ARG Z 186      46.208  61.194  -8.413  1.00  0.00           N
ATOM   4532  CA  ARG Z 186      44.844  60.982  -7.954  1.00  0.00           C
ATOM   4533  C   ARG Z 186      44.662  59.694  -7.158  1.00  0.00           C
ATOM   4534  O   ARG Z 186      44.044  59.685  -6.089  1.00  0.00           O
ATOM   4535  HA  ARG Z 186      44.578  61.792  -7.289  1.00  0.00           H
ATOM   4536  CB  ARG Z 186      43.903  60.996  -9.189  1.00  0.00           C
ATOM   4537  1HB ARG Z 186      43.881  62.038  -9.579  1.00  0.00           H
ATOM   4538  2HB ARG Z 186      44.348  60.365  -9.989  1.00  0.00           H
ATOM   4539  CG  ARG Z 186      42.456  60.520  -8.959  1.00  0.00           C
ATOM   4540  1HG ARG Z 186      42.443  59.424  -8.768  1.00  0.00           H
ATOM   4541  2HG ARG Z 186      42.060  61.027  -8.053  1.00  0.00           H
ATOM   4542  CD  ARG Z 186      41.484  60.829 -10.109  1.00  0.00           C
ATOM   4543  1HD ARG Z 186      40.463  60.466  -9.848  1.00  0.00           H
ATOM   4544  2HD ARG Z 186      41.435  61.929 -10.269  1.00  0.00           H
ATOM   4545  NE  ARG Z 186      41.944  60.106 -11.345  1.00  0.00           N
ATOM   4546  HE  ARG Z 186      42.235  59.153 -11.249  1.00  0.00           H
ATOM   4547  CZ  ARG Z 186      41.583  60.478 -12.580  1.00  0.00           C
ATOM   4548  NH1 ARG Z 186      41.155  61.705 -12.848  1.00  0.00           N
ATOM   4549 1HH1 ARG Z 186      41.562  62.396 -12.235  1.00  0.00           H
ATOM   4550 2HH1 ARG Z 186      41.038  61.933 -13.804  1.00  0.00           H
ATOM   4551  NH2 ARG Z 186      41.716  59.632 -13.593  1.00  0.00           N
ATOM   4552 1HH2 ARG Z 186      42.414  58.899 -13.462  1.00  0.00           H
ATOM   4553 2HH2 ARG Z 186      41.524  59.973 -14.520  1.00  0.00           H
ATOM   4554  HN  ARG Z 186      46.330  61.273  -9.405  1.00  0.00           H
ATOM   4555  N   ASP Z 187      45.218  58.564  -7.634  1.00  0.00           N
ATOM   4556  CA  ASP Z 187      45.185  57.327  -6.883  1.00  0.00           C
ATOM   4557  C   ASP Z 187      46.131  57.319  -5.675  1.00  0.00           C
ATOM   4558  O   ASP Z 187      45.755  56.906  -4.579  1.00  0.00           O
ATOM   4559  HA  ASP Z 187      44.183  57.220  -6.485  1.00  0.00           H
ATOM   4560  CB  ASP Z 187      45.456  56.141  -7.831  1.00  0.00           C
ATOM   4561  1HB ASP Z 187      44.867  56.275  -8.765  1.00  0.00           H
ATOM   4562  2HB ASP Z 187      46.526  56.062  -8.101  1.00  0.00           H
ATOM   4563  CG  ASP Z 187      44.975  54.875  -7.171  1.00  0.00           C
ATOM   4564  OD1 ASP Z 187      45.788  54.152  -6.538  1.00  0.00           O
ATOM   4565  OD2 ASP Z 187      43.757  54.582  -7.257  1.00  0.00           O
ATOM   4566  HN  ASP Z 187      45.678  58.557  -8.523  1.00  0.00           H
ATOM   4567  N   GLU Z 188      47.384  57.810  -5.826  1.00  0.00           N
ATOM   4568  CA  GLU Z 188      48.351  57.861  -4.733  1.00  0.00           C
ATOM   4569  C   GLU Z 188      47.904  58.749  -3.576  1.00  0.00           C
ATOM   4570  O   GLU Z 188      48.052  58.401  -2.403  1.00  0.00           O
ATOM   4571  HA  GLU Z 188      48.418  56.861  -4.326  1.00  0.00           H
ATOM   4572  CB  GLU Z 188      49.767  58.244  -5.228  1.00  0.00           C
ATOM   4573  1HB GLU Z 188      50.006  57.611  -6.113  1.00  0.00           H
ATOM   4574  2HB GLU Z 188      49.782  59.301  -5.571  1.00  0.00           H
ATOM   4575  CG  GLU Z 188      50.861  58.018  -4.153  1.00  0.00           C
ATOM   4576  1HG GLU Z 188      50.744  58.753  -3.330  1.00  0.00           H
ATOM   4577  2HG GLU Z 188      50.767  56.997  -3.727  1.00  0.00           H
ATOM   4578  CD  GLU Z 188      52.272  58.161  -4.701  1.00  0.00           C
ATOM   4579  OE1 GLU Z 188      52.591  59.226  -5.286  1.00  0.00           O
ATOM   4580  OE2 GLU Z 188      53.083  57.216  -4.517  1.00  0.00           O
ATOM   4581  HN  GLU Z 188      47.694  58.158  -6.717  1.00  0.00           H
ATOM   4582  N   GLY Z 189      47.265  59.899  -3.881  1.00  0.00           N
ATOM   4583  CA  GLY Z 189      46.501  60.698  -2.925  1.00  0.00           C
ATOM   4584  C   GLY Z 189      45.489  59.927  -2.110  1.00  0.00           C
ATOM   4585  O   GLY Z 189      45.493  59.982  -0.884  1.00  0.00           O
ATOM   4586  1HA GLY Z 189      47.205  61.126  -2.226  1.00  0.00           H
ATOM   4587  2HA GLY Z 189      45.957  61.441  -3.489  1.00  0.00           H
ATOM   4588  HN  GLY Z 189      47.228  60.199  -4.841  1.00  0.00           H
ATOM   4589  N   LYS Z 190      44.598  59.151  -2.762  1.00  0.00           N
ATOM   4590  CA  LYS Z 190      43.621  58.327  -2.063  1.00  0.00           C
ATOM   4591  C   LYS Z 190      44.251  57.239  -1.205  1.00  0.00           C
ATOM   4592  O   LYS Z 190      43.846  57.007  -0.067  1.00  0.00           O
ATOM   4593  HA  LYS Z 190      43.081  58.979  -1.390  1.00  0.00           H
ATOM   4594  CB  LYS Z 190      42.595  57.683  -3.024  1.00  0.00           C
ATOM   4595  1HB LYS Z 190      42.295  58.447  -3.772  1.00  0.00           H
ATOM   4596  2HB LYS Z 190      43.058  56.837  -3.577  1.00  0.00           H
ATOM   4597  CG  LYS Z 190      41.326  57.230  -2.281  1.00  0.00           C
ATOM   4598  1HG LYS Z 190      41.585  56.541  -1.445  1.00  0.00           H
ATOM   4599  2HG LYS Z 190      40.866  58.135  -1.818  1.00  0.00           H
ATOM   4600  CD  LYS Z 190      40.263  56.561  -3.166  1.00  0.00           C
ATOM   4601  1HD LYS Z 190      39.290  56.670  -2.631  1.00  0.00           H
ATOM   4602  2HD LYS Z 190      40.182  57.100  -4.135  1.00  0.00           H
ATOM   4603  CE  LYS Z 190      40.488  55.063  -3.383  1.00  0.00           C
ATOM   4604  1HE LYS Z 190      41.444  54.874  -3.918  1.00  0.00           H
ATOM   4605  2HE LYS Z 190      40.515  54.545  -2.400  1.00  0.00           H
ATOM   4606  NZ  LYS Z 190      39.387  54.473  -4.164  1.00  0.00           N
ATOM   4607  1HZ LYS Z 190      39.448  53.424  -4.133  1.00  0.00           H
ATOM   4608  2HZ LYS Z 190      38.450  54.705  -3.731  1.00  0.00           H
ATOM   4609  3HZ LYS Z 190      39.400  54.791  -5.152  1.00  0.00           H
ATOM   4610  HN  LYS Z 190      44.616  59.089  -3.759  1.00  0.00           H
ATOM   4611  N   ALA Z 191      45.306  56.576  -1.716  1.00  0.00           N
ATOM   4612  CA  ALA Z 191      46.080  55.595  -0.983  1.00  0.00           C
ATOM   4613  C   ALA Z 191      46.722  56.163   0.286  1.00  0.00           C
ATOM   4614  O   ALA Z 191      46.576  55.620   1.380  1.00  0.00           O
ATOM   4615  HA  ALA Z 191      45.421  54.792  -0.681  1.00  0.00           H
ATOM   4616  CB  ALA Z 191      47.173  55.060  -1.930  1.00  0.00           C
ATOM   4617  1HB ALA Z 191      47.792  54.284  -1.438  1.00  0.00           H
ATOM   4618  2HB ALA Z 191      46.704  54.622  -2.837  1.00  0.00           H
ATOM   4619  3HB ALA Z 191      47.847  55.879  -2.258  1.00  0.00           H
ATOM   4620  HN  ALA Z 191      45.587  56.751  -2.664  1.00  0.00           H
ATOM   4621  N   SER Z 192      47.373  57.338   0.174  1.00  0.00           N
ATOM   4622  CA  SER Z 192      47.956  58.069   1.294  1.00  0.00           C
ATOM   4623  C   SER Z 192      46.918  58.521   2.317  1.00  0.00           C
ATOM   4624  O   SER Z 192      47.105  58.391   3.529  1.00  0.00           O
ATOM   4625  HA  SER Z 192      48.630  57.397   1.805  1.00  0.00           H
ATOM   4626  CB  SER Z 192      48.763  59.291   0.782  1.00  0.00           C
ATOM   4627  1HB SER Z 192      49.389  58.960  -0.078  1.00  0.00           H
ATOM   4628  2HB SER Z 192      48.072  60.081   0.408  1.00  0.00           H
ATOM   4629  OG  SER Z 192      49.619  59.829   1.793  1.00  0.00           O
ATOM   4630  1HG SER Z 192      50.540  59.684   1.492  1.00  0.00           H
ATOM   4631  HN  SER Z 192      47.481  57.742  -0.741  1.00  0.00           H
ATOM   4632  N   SER Z 193      45.750  59.006   1.839  1.00  0.00           N
ATOM   4633  CA  SER Z 193      44.603  59.354   2.674  1.00  0.00           C
ATOM   4634  C   SER Z 193      44.076  58.179   3.476  1.00  0.00           C
ATOM   4635  O   SER Z 193      43.850  58.284   4.681  1.00  0.00           O
ATOM   4636  HA  SER Z 193      44.912  60.119   3.372  1.00  0.00           H
ATOM   4637  CB  SER Z 193      43.418  59.877   1.812  1.00  0.00           C
ATOM   4638  1HB SER Z 193      43.798  60.680   1.144  1.00  0.00           H
ATOM   4639  2HB SER Z 193      43.030  59.067   1.156  1.00  0.00           H
ATOM   4640  OG  SER Z 193      42.349  60.403   2.606  1.00  0.00           O
ATOM   4641  1HG SER Z 193      41.726  60.834   1.973  1.00  0.00           H
ATOM   4642  HN  SER Z 193      45.645  59.137   0.850  1.00  0.00           H
ATOM   4643  N   ALA Z 194      43.914  57.014   2.818  1.00  0.00           N
ATOM   4644  CA  ALA Z 194      43.429  55.788   3.406  1.00  0.00           C
ATOM   4645  C   ALA Z 194      44.343  55.228   4.492  1.00  0.00           C
ATOM   4646  O   ALA Z 194      43.877  54.810   5.553  1.00  0.00           O
ATOM   4647  HA  ALA Z 194      42.480  56.006   3.878  1.00  0.00           H
ATOM   4648  CB  ALA Z 194      43.198  54.768   2.275  1.00  0.00           C
ATOM   4649  1HB ALA Z 194      42.692  53.858   2.655  1.00  0.00           H
ATOM   4650  2HB ALA Z 194      42.541  55.228   1.503  1.00  0.00           H
ATOM   4651  3HB ALA Z 194      44.158  54.484   1.794  1.00  0.00           H
ATOM   4652  HN  ALA Z 194      44.090  56.973   1.831  1.00  0.00           H
ATOM   4653  N   LYS Z 195      45.682  55.269   4.281  1.00  0.00           N
ATOM   4654  CA  LYS Z 195      46.669  54.916   5.296  1.00  0.00           C
ATOM   4655  C   LYS Z 195      46.542  55.781   6.551  1.00  0.00           C
ATOM   4656  O   LYS Z 195      46.516  55.289   7.679  1.00  0.00           O
ATOM   4657  HA  LYS Z 195      46.523  53.888   5.594  1.00  0.00           H
ATOM   4658  CB  LYS Z 195      48.118  55.129   4.776  1.00  0.00           C
ATOM   4659  1HB LYS Z 195      48.219  56.178   4.417  1.00  0.00           H
ATOM   4660  2HB LYS Z 195      48.826  54.996   5.626  1.00  0.00           H
ATOM   4661  CG  LYS Z 195      48.612  54.193   3.660  1.00  0.00           C
ATOM   4662  1HG LYS Z 195      48.639  53.147   4.041  1.00  0.00           H
ATOM   4663  2HG LYS Z 195      47.909  54.223   2.802  1.00  0.00           H
ATOM   4664  CD  LYS Z 195      50.020  54.618   3.185  1.00  0.00           C
ATOM   4665  1HD LYS Z 195      49.959  55.673   2.832  1.00  0.00           H
ATOM   4666  2HD LYS Z 195      50.704  54.597   4.065  1.00  0.00           H
ATOM   4667  CE  LYS Z 195      50.611  53.750   2.067  1.00  0.00           C
ATOM   4668  1HE LYS Z 195      50.731  52.704   2.425  1.00  0.00           H
ATOM   4669  2HE LYS Z 195      49.951  53.759   1.174  1.00  0.00           H
ATOM   4670  NZ  LYS Z 195      51.938  54.243   1.654  1.00  0.00           N
ATOM   4671  1HZ LYS Z 195      52.368  53.630   0.930  1.00  0.00           H
ATOM   4672  2HZ LYS Z 195      51.896  55.193   1.215  1.00  0.00           H
ATOM   4673  3HZ LYS Z 195      52.601  54.293   2.471  1.00  0.00           H
ATOM   4674  HN  LYS Z 195      46.035  55.571   3.392  1.00  0.00           H
ATOM   4675  N   GLN Z 196      46.425  57.112   6.376  1.00  0.00           N
ATOM   4676  CA  GLN Z 196      46.264  58.040   7.477  1.00  0.00           C
ATOM   4677  C   GLN Z 196      44.916  57.950   8.186  1.00  0.00           C
ATOM   4678  O   GLN Z 196      44.830  58.028   9.411  1.00  0.00           O
ATOM   4679  HA  GLN Z 196      47.003  57.765   8.217  1.00  0.00           H
ATOM   4680  CB  GLN Z 196      46.562  59.486   7.019  1.00  0.00           C
ATOM   4681  1HB GLN Z 196      47.490  59.471   6.402  1.00  0.00           H
ATOM   4682  2HB GLN Z 196      45.739  59.841   6.359  1.00  0.00           H
ATOM   4683  CG  GLN Z 196      46.757  60.483   8.187  1.00  0.00           C
ATOM   4684  1HG GLN Z 196      46.932  61.502   7.782  1.00  0.00           H
ATOM   4685  2HG GLN Z 196      45.839  60.521   8.810  1.00  0.00           H
ATOM   4686  CD  GLN Z 196      47.947  60.129   9.085  1.00  0.00           C
ATOM   4687  OE1 GLN Z 196      48.843  59.363   8.723  1.00  0.00           O
ATOM   4688  NE2 GLN Z 196      47.984  60.734  10.292  1.00  0.00           N
ATOM   4689 1HE2 GLN Z 196      47.319  61.463  10.487  1.00  0.00           H
ATOM   4690 2HE2 GLN Z 196      48.732  60.504  10.909  1.00  0.00           H
ATOM   4691  HN  GLN Z 196      46.465  57.499   5.453  1.00  0.00           H
ATOM   4692  N   ARG Z 197      43.814  57.746   7.437  1.00  0.00           N
ATOM   4693  CA  ARG Z 197      42.477  57.562   7.978  1.00  0.00           C
ATOM   4694  C   ARG Z 197      42.367  56.328   8.867  1.00  0.00           C
ATOM   4695  O   ARG Z 197      41.776  56.380   9.946  1.00  0.00           O
ATOM   4696  HA  ARG Z 197      42.261  58.420   8.599  1.00  0.00           H
ATOM   4697  CB  ARG Z 197      41.454  57.486   6.823  1.00  0.00           C
ATOM   4698  1HB ARG Z 197      41.637  58.340   6.133  1.00  0.00           H
ATOM   4699  2HB ARG Z 197      41.641  56.561   6.230  1.00  0.00           H
ATOM   4700  CG  ARG Z 197      39.962  57.524   7.218  1.00  0.00           C
ATOM   4701  1HG ARG Z 197      39.398  57.380   6.268  1.00  0.00           H
ATOM   4702  2HG ARG Z 197      39.707  56.670   7.880  1.00  0.00           H
ATOM   4703  CD  ARG Z 197      39.478  58.831   7.861  1.00  0.00           C
ATOM   4704  1HD ARG Z 197      39.804  58.901   8.921  1.00  0.00           H
ATOM   4705  2HD ARG Z 197      39.881  59.700   7.292  1.00  0.00           H
ATOM   4706  NE  ARG Z 197      37.984  58.847   7.725  1.00  0.00           N
ATOM   4707  HE  ARG Z 197      37.597  58.847   6.775  1.00  0.00           H
ATOM   4708  CZ  ARG Z 197      37.079  59.081   8.686  1.00  0.00           C
ATOM   4709  NH1 ARG Z 197      37.422  59.222   9.958  1.00  0.00           N
ATOM   4710 1HH1 ARG Z 197      38.377  59.274  10.191  1.00  0.00           H
ATOM   4711 2HH1 ARG Z 197      36.711  59.542  10.600  1.00  0.00           H
ATOM   4712  NH2 ARG Z 197      35.798  59.215   8.352  1.00  0.00           N
ATOM   4713 1HH2 ARG Z 197      35.538  59.124   7.368  1.00  0.00           H
ATOM   4714 2HH2 ARG Z 197      35.133  59.630   8.983  1.00  0.00           H
ATOM   4715  HN  ARG Z 197      43.898  57.720   6.436  1.00  0.00           H
ATOM   4716  N   LEU Z 198      43.009  55.209   8.459  1.00  0.00           N
ATOM   4717  CA  LEU Z 198      43.194  54.023   9.283  1.00  0.00           C
ATOM   4718  C   LEU Z 198      43.968  54.317  10.559  1.00  0.00           C
ATOM   4719  O   LEU Z 198      43.580  53.886  11.646  1.00  0.00           O
ATOM   4720  HA  LEU Z 198      42.225  53.652   9.580  1.00  0.00           H
ATOM   4721  CB  LEU Z 198      43.955  52.939   8.469  1.00  0.00           C
ATOM   4722  1HB LEU Z 198      43.317  52.623   7.617  1.00  0.00           H
ATOM   4723  2HB LEU Z 198      44.860  53.415   8.028  1.00  0.00           H
ATOM   4724  HG  LEU Z 198      44.979  52.004  10.152  1.00  0.00           H
ATOM   4725  CG  LEU Z 198      44.419  51.682   9.245  1.00  0.00           C
ATOM   4726  CD1 LEU Z 198      43.262  50.798   9.722  1.00  0.00           C
ATOM   4727 1HD1 LEU Z 198      43.650  49.947  10.323  1.00  0.00           H
ATOM   4728 2HD1 LEU Z 198      42.548  51.371  10.352  1.00  0.00           H
ATOM   4729 3HD1 LEU Z 198      42.720  50.380   8.850  1.00  0.00           H
ATOM   4730  CD2 LEU Z 198      45.399  50.862   8.395  1.00  0.00           C
ATOM   4731 1HD2 LEU Z 198      44.891  50.468   7.491  1.00  0.00           H
ATOM   4732 2HD2 LEU Z 198      46.257  51.489   8.068  1.00  0.00           H
ATOM   4733 3HD2 LEU Z 198      45.798  50.006   8.980  1.00  0.00           H
ATOM   4734  HN  LEU Z 198      43.429  55.181   7.548  1.00  0.00           H
ATOM   4735  N   LYS Z 199      45.073  55.087  10.474  1.00  0.00           N
ATOM   4736  CA  LYS Z 199      45.842  55.488  11.638  1.00  0.00           C
ATOM   4737  C   LYS Z 199      45.058  56.340  12.629  1.00  0.00           C
ATOM   4738  O   LYS Z 199      44.997  56.016  13.811  1.00  0.00           O
ATOM   4739  HA  LYS Z 199      46.122  54.594  12.175  1.00  0.00           H
ATOM   4740  CB  LYS Z 199      47.136  56.232  11.211  1.00  0.00           C
ATOM   4741  1HB LYS Z 199      46.881  57.026  10.477  1.00  0.00           H
ATOM   4742  2HB LYS Z 199      47.595  56.732  12.094  1.00  0.00           H
ATOM   4743  CG  LYS Z 199      48.188  55.288  10.609  1.00  0.00           C
ATOM   4744  1HG LYS Z 199      48.472  54.553  11.397  1.00  0.00           H
ATOM   4745  2HG LYS Z 199      47.743  54.723   9.760  1.00  0.00           H
ATOM   4746  CD  LYS Z 199      49.462  56.009  10.144  1.00  0.00           C
ATOM   4747  1HD LYS Z 199      49.233  56.667   9.275  1.00  0.00           H
ATOM   4748  2HD LYS Z 199      49.797  56.675  10.972  1.00  0.00           H
ATOM   4749  CE  LYS Z 199      50.620  55.053   9.815  1.00  0.00           C
ATOM   4750  1HE LYS Z 199      51.571  55.625   9.721  1.00  0.00           H
ATOM   4751  2HE LYS Z 199      50.738  54.293  10.618  1.00  0.00           H
ATOM   4752  NZ  LYS Z 199      50.392  54.361   8.541  1.00  0.00           N
ATOM   4753  1HZ LYS Z 199      51.157  53.663   8.346  1.00  0.00           H
ATOM   4754  2HZ LYS Z 199      49.489  53.850   8.472  1.00  0.00           H
ATOM   4755  3HZ LYS Z 199      50.428  55.065   7.758  1.00  0.00           H
ATOM   4756  HN  LYS Z 199      45.392  55.412   9.583  1.00  0.00           H
ATOM   4757  N   CYS Z 200      44.381  57.412  12.178  1.00  0.00           N
ATOM   4758  CA  CYS Z 200      43.611  58.274  13.067  1.00  0.00           C
ATOM   4759  C   CYS Z 200      42.408  57.587  13.701  1.00  0.00           C
ATOM   4760  O   CYS Z 200      42.162  57.723  14.899  1.00  0.00           O
ATOM   4761  HA  CYS Z 200      44.253  58.538  13.895  1.00  0.00           H
ATOM   4762  CB  CYS Z 200      43.173  59.583  12.372  1.00  0.00           C
ATOM   4763  1HB CYS Z 200      42.479  59.343  11.537  1.00  0.00           H
ATOM   4764  2HB CYS Z 200      42.617  60.216  13.100  1.00  0.00           H
ATOM   4765  SG  CYS Z 200      44.577  60.546  11.715  1.00  0.00           S
ATOM   4766  HN  CYS Z 200      44.446  57.680  11.211  1.00  0.00           H
ATOM   4767  N   ALA Z 201      41.656  56.772  12.928  1.00  0.00           N
ATOM   4768  CA  ALA Z 201      40.568  55.967  13.456  1.00  0.00           C
ATOM   4769  C   ALA Z 201      41.031  54.926  14.474  1.00  0.00           C
ATOM   4770  O   ALA Z 201      40.420  54.742  15.526  1.00  0.00           O
ATOM   4771  HA  ALA Z 201      39.883  56.627  13.974  1.00  0.00           H
ATOM   4772  CB  ALA Z 201      39.827  55.278  12.294  1.00  0.00           C
ATOM   4773  1HB ALA Z 201      38.963  54.687  12.665  1.00  0.00           H
ATOM   4774  2HB ALA Z 201      39.447  56.043  11.584  1.00  0.00           H
ATOM   4775  3HB ALA Z 201      40.512  54.602  11.738  1.00  0.00           H
ATOM   4776  HN  ALA Z 201      41.845  56.669  11.949  1.00  0.00           H
ATOM   4777  N   SER Z 202      42.171  54.249  14.207  1.00  0.00           N
ATOM   4778  CA  SER Z 202      42.797  53.329  15.154  1.00  0.00           C
ATOM   4779  C   SER Z 202      43.223  54.013  16.439  1.00  0.00           C
ATOM   4780  O   SER Z 202      43.012  53.488  17.531  1.00  0.00           O
ATOM   4781  HA  SER Z 202      42.071  52.572  15.415  1.00  0.00           H
ATOM   4782  CB  SER Z 202      44.074  52.636  14.602  1.00  0.00           C
ATOM   4783  1HB SER Z 202      44.835  53.402  14.330  1.00  0.00           H
ATOM   4784  2HB SER Z 202      44.512  51.973  15.383  1.00  0.00           H
ATOM   4785  OG  SER Z 202      43.790  51.835  13.455  1.00  0.00           O
ATOM   4786  1HG SER Z 202      43.615  52.456  12.723  1.00  0.00           H
ATOM   4787  HN  SER Z 202      42.633  54.384  13.329  1.00  0.00           H
ATOM   4788  N   LEU Z 203      43.836  55.211  16.336  1.00  0.00           N
ATOM   4789  CA  LEU Z 203      44.335  55.986  17.458  1.00  0.00           C
ATOM   4790  C   LEU Z 203      43.264  56.399  18.454  1.00  0.00           C
ATOM   4791  O   LEU Z 203      43.415  56.195  19.659  1.00  0.00           O
ATOM   4792  HA  LEU Z 203      45.054  55.380  17.994  1.00  0.00           H
ATOM   4793  CB  LEU Z 203      45.024  57.265  16.911  1.00  0.00           C
ATOM   4794  1HB LEU Z 203      45.811  56.957  16.188  1.00  0.00           H
ATOM   4795  2HB LEU Z 203      44.275  57.854  16.338  1.00  0.00           H
ATOM   4796  HG  LEU Z 203      44.911  58.465  18.727  1.00  0.00           H
ATOM   4797  CG  LEU Z 203      45.673  58.197  17.957  1.00  0.00           C
ATOM   4798  CD1 LEU Z 203      46.854  57.524  18.674  1.00  0.00           C
ATOM   4799 1HD1 LEU Z 203      46.512  56.639  19.250  1.00  0.00           H
ATOM   4800 2HD1 LEU Z 203      47.616  57.191  17.938  1.00  0.00           H
ATOM   4801 3HD1 LEU Z 203      47.330  58.233  19.384  1.00  0.00           H
ATOM   4802  CD2 LEU Z 203      46.108  59.510  17.287  1.00  0.00           C
ATOM   4803 1HD2 LEU Z 203      46.591  60.186  18.023  1.00  0.00           H
ATOM   4804 2HD2 LEU Z 203      46.817  59.312  16.455  1.00  0.00           H
ATOM   4805 3HD2 LEU Z 203      45.223  60.034  16.865  1.00  0.00           H
ATOM   4806  HN  LEU Z 203      44.004  55.611  15.432  1.00  0.00           H
ATOM   4807  N   GLN Z 204      42.130  56.964  17.986  1.00  0.00           N
ATOM   4808  CA  GLN Z 204      41.061  57.364  18.887  1.00  0.00           C
ATOM   4809  C   GLN Z 204      40.335  56.182  19.516  1.00  0.00           C
ATOM   4810  O   GLN Z 204      40.118  56.128  20.727  1.00  0.00           O
ATOM   4811  HA  GLN Z 204      41.501  57.931  19.697  1.00  0.00           H
ATOM   4812  CB  GLN Z 204      40.035  58.278  18.167  1.00  0.00           C
ATOM   4813  1HB GLN Z 204      40.600  59.073  17.627  1.00  0.00           H
ATOM   4814  2HB GLN Z 204      39.480  57.692  17.402  1.00  0.00           H
ATOM   4815  CG  GLN Z 204      39.043  58.973  19.138  1.00  0.00           C
ATOM   4816  1HG GLN Z 204      38.485  58.216  19.730  1.00  0.00           H
ATOM   4817  2HG GLN Z 204      39.613  59.619  19.839  1.00  0.00           H
ATOM   4818  CD  GLN Z 204      38.014  59.834  18.405  1.00  0.00           C
ATOM   4819  OE1 GLN Z 204      37.793  59.712  17.196  1.00  0.00           O
ATOM   4820  NE2 GLN Z 204      37.317  60.710  19.162  1.00  0.00           N
ATOM   4821 1HE2 GLN Z 204      37.477  60.770  20.144  1.00  0.00           H
ATOM   4822 2HE2 GLN Z 204      36.635  61.281  18.714  1.00  0.00           H
ATOM   4823  HN  GLN Z 204      42.016  57.156  17.010  1.00  0.00           H
ATOM   4824  N   LYS Z 205      39.947  55.180  18.701  1.00  0.00           N
ATOM   4825  CA  LYS Z 205      39.121  54.082  19.164  1.00  0.00           C
ATOM   4826  C   LYS Z 205      39.857  53.046  20.003  1.00  0.00           C
ATOM   4827  O   LYS Z 205      39.390  52.649  21.072  1.00  0.00           O
ATOM   4828  HA  LYS Z 205      38.338  54.484  19.794  1.00  0.00           H
ATOM   4829  CB  LYS Z 205      38.444  53.392  17.957  1.00  0.00           C
ATOM   4830  1HB LYS Z 205      39.222  53.000  17.264  1.00  0.00           H
ATOM   4831  2HB LYS Z 205      37.839  52.528  18.313  1.00  0.00           H
ATOM   4832  CG  LYS Z 205      37.514  54.341  17.181  1.00  0.00           C
ATOM   4833  1HG LYS Z 205      36.773  54.782  17.888  1.00  0.00           H
ATOM   4834  2HG LYS Z 205      38.111  55.181  16.755  1.00  0.00           H
ATOM   4835  CD  LYS Z 205      36.781  53.622  16.040  1.00  0.00           C
ATOM   4836  1HD LYS Z 205      37.539  53.072  15.434  1.00  0.00           H
ATOM   4837  2HD LYS Z 205      36.094  52.862  16.475  1.00  0.00           H
ATOM   4838  CE  LYS Z 205      35.999  54.536  15.088  1.00  0.00           C
ATOM   4839  1HE LYS Z 205      36.677  55.254  14.578  1.00  0.00           H
ATOM   4840  2HE LYS Z 205      35.480  53.922  14.318  1.00  0.00           H
ATOM   4841  NZ  LYS Z 205      34.980  55.305  15.809  1.00  0.00           N
ATOM   4842  1HZ LYS Z 205      34.127  55.423  15.194  1.00  0.00           H
ATOM   4843  2HZ LYS Z 205      34.615  54.813  16.648  1.00  0.00           H
ATOM   4844  3HZ LYS Z 205      35.347  56.240  16.120  1.00  0.00           H
ATOM   4845  HN  LYS Z 205      40.146  55.210  17.722  1.00  0.00           H
ATOM   4846  N   PHE Z 206      41.048  52.595  19.567  1.00  0.00           N
ATOM   4847  CA  PHE Z 206      41.728  51.471  20.194  1.00  0.00           C
ATOM   4848  C   PHE Z 206      42.872  51.910  21.090  1.00  0.00           C
ATOM   4849  O   PHE Z 206      43.521  51.083  21.736  1.00  0.00           O
ATOM   4850  HA  PHE Z 206      41.046  50.934  20.840  1.00  0.00           H
ATOM   4851  CB  PHE Z 206      42.272  50.488  19.127  1.00  0.00           C
ATOM   4852  1HB PHE Z 206      42.812  51.033  18.325  1.00  0.00           H
ATOM   4853  2HB PHE Z 206      42.968  49.759  19.589  1.00  0.00           H
ATOM   4854  CG  PHE Z 206      41.132  49.710  18.525  1.00  0.00           C
ATOM   4855  HD1 PHE Z 206      40.968  48.344  20.191  1.00  0.00           H
ATOM   4856  CD1 PHE Z 206      40.581  48.616  19.217  1.00  0.00           C
ATOM   4857  HD2 PHE Z 206      40.994  50.916  16.745  1.00  0.00           H
ATOM   4858  CD2 PHE Z 206      40.592  50.068  17.280  1.00  0.00           C
ATOM   4859  CE1 PHE Z 206      39.523  47.881  18.665  1.00  0.00           C
ATOM   4860  HE1 PHE Z 206      39.096  47.047  19.204  1.00  0.00           H
ATOM   4861  CE2 PHE Z 206      39.525  49.346  16.732  1.00  0.00           C
ATOM   4862  HE2 PHE Z 206      39.107  49.640  15.780  1.00  0.00           H
ATOM   4863  CZ  PHE Z 206      38.997  48.246  17.419  1.00  0.00           C
ATOM   4864  HZ  PHE Z 206      38.172  47.686  16.999  1.00  0.00           H
ATOM   4865  HN  PHE Z 206      41.468  52.971  18.738  1.00  0.00           H
ATOM   4866  N   GLY Z 207      43.102  53.230  21.204  1.00  0.00           N
ATOM   4867  CA  GLY Z 207      44.070  53.801  22.126  1.00  0.00           C
ATOM   4868  C   GLY Z 207      45.519  53.648  21.744  1.00  0.00           C
ATOM   4869  O   GLY Z 207      45.900  53.059  20.731  1.00  0.00           O
ATOM   4870  1HA GLY Z 207      43.872  54.864  22.162  1.00  0.00           H
ATOM   4871  2HA GLY Z 207      43.941  53.329  23.091  1.00  0.00           H
ATOM   4872  HN  GLY Z 207      42.568  53.875  20.662  1.00  0.00           H
ATOM   4873  N   GLU Z 208      46.378  54.253  22.570  1.00  0.00           N
ATOM   4874  CA  GLU Z 208      47.785  54.437  22.308  1.00  0.00           C
ATOM   4875  C   GLU Z 208      48.694  53.209  22.254  1.00  0.00           C
ATOM   4876  O   GLU Z 208      49.628  53.191  21.458  1.00  0.00           O
ATOM   4877  HA  GLU Z 208      47.855  54.886  21.326  1.00  0.00           H
ATOM   4878  CB  GLU Z 208      48.323  55.475  23.304  1.00  0.00           C
ATOM   4879  1HB GLU Z 208      49.313  55.840  22.961  1.00  0.00           H
ATOM   4880  2HB GLU Z 208      47.639  56.358  23.266  1.00  0.00           H
ATOM   4881  CG  GLU Z 208      48.410  54.976  24.762  1.00  0.00           C
ATOM   4882  1HG GLU Z 208      47.446  54.541  25.098  1.00  0.00           H
ATOM   4883  2HG GLU Z 208      49.199  54.204  24.875  1.00  0.00           H
ATOM   4884  CD  GLU Z 208      48.738  56.136  25.671  1.00  0.00           C
ATOM   4885  OE1 GLU Z 208      49.939  56.289  26.011  1.00  0.00           O
ATOM   4886  OE2 GLU Z 208      47.800  56.894  26.030  1.00  0.00           O
ATOM   4887  HN  GLU Z 208      46.037  54.742  23.376  1.00  0.00           H
ATOM   4888  N   ARG Z 209      48.494  52.152  23.079  1.00  0.00           N
ATOM   4889  CA  ARG Z 209      49.405  51.009  23.130  1.00  0.00           C
ATOM   4890  C   ARG Z 209      49.415  50.208  21.840  1.00  0.00           C
ATOM   4891  O   ARG Z 209      50.466  49.820  21.334  1.00  0.00           O
ATOM   4892  HA  ARG Z 209      50.403  51.411  23.242  1.00  0.00           H
ATOM   4893  CB  ARG Z 209      49.147  50.072  24.343  1.00  0.00           C
ATOM   4894  1HB ARG Z 209      49.049  50.727  25.241  1.00  0.00           H
ATOM   4895  2HB ARG Z 209      48.184  49.532  24.229  1.00  0.00           H
ATOM   4896  CG  ARG Z 209      50.309  49.083  24.626  1.00  0.00           C
ATOM   4897  1HG ARG Z 209      51.210  49.475  24.101  1.00  0.00           H
ATOM   4898  2HG ARG Z 209      50.562  49.112  25.708  1.00  0.00           H
ATOM   4899  CD  ARG Z 209      50.118  47.626  24.154  1.00  0.00           C
ATOM   4900  1HD ARG Z 209      49.295  47.564  23.408  1.00  0.00           H
ATOM   4901  2HD ARG Z 209      51.065  47.259  23.692  1.00  0.00           H
ATOM   4902  NE  ARG Z 209      49.816  46.761  25.348  1.00  0.00           N
ATOM   4903  HE  ARG Z 209      50.113  47.071  26.275  1.00  0.00           H
ATOM   4904  CZ  ARG Z 209      49.389  45.492  25.274  1.00  0.00           C
ATOM   4905  NH1 ARG Z 209      49.180  44.868  24.119  1.00  0.00           N
ATOM   4906 1HH1 ARG Z 209      49.454  45.298  23.264  1.00  0.00           H
ATOM   4907 2HH1 ARG Z 209      48.880  43.899  24.139  1.00  0.00           H
ATOM   4908  NH2 ARG Z 209      49.155  44.791  26.379  1.00  0.00           N
ATOM   4909 1HH2 ARG Z 209      49.331  45.164  27.303  1.00  0.00           H
ATOM   4910 2HH2 ARG Z 209      48.776  43.853  26.249  1.00  0.00           H
ATOM   4911  HN  ARG Z 209      47.680  52.106  23.654  1.00  0.00           H
ATOM   4912  N   ALA Z 210      48.232  49.994  21.237  1.00  0.00           N
ATOM   4913  CA  ALA Z 210      48.096  49.387  19.926  1.00  0.00           C
ATOM   4914  C   ALA Z 210      48.787  50.182  18.817  1.00  0.00           C
ATOM   4915  O   ALA Z 210      49.427  49.629  17.920  1.00  0.00           O
ATOM   4916  HA  ALA Z 210      48.563  48.411  19.959  1.00  0.00           H
ATOM   4917  CB  ALA Z 210      46.597  49.227  19.604  1.00  0.00           C
ATOM   4918  1HB ALA Z 210      46.450  48.757  18.609  1.00  0.00           H
ATOM   4919  2HB ALA Z 210      46.122  48.580  20.372  1.00  0.00           H
ATOM   4920  3HB ALA Z 210      46.084  50.212  19.618  1.00  0.00           H
ATOM   4921  HN  ALA Z 210      47.389  50.271  21.709  1.00  0.00           H
ATOM   4922  N   PHE Z 211      48.682  51.522  18.875  1.00  0.00           N
ATOM   4923  CA  PHE Z 211      49.339  52.444  17.972  1.00  0.00           C
ATOM   4924  C   PHE Z 211      50.864  52.454  18.111  1.00  0.00           C
ATOM   4925  O   PHE Z 211      51.604  52.362  17.131  1.00  0.00           O
ATOM   4926  HA  PHE Z 211      49.106  52.132  16.964  1.00  0.00           H
ATOM   4927  CB  PHE Z 211      48.762  53.852  18.252  1.00  0.00           C
ATOM   4928  1HB PHE Z 211      47.669  53.771  18.439  1.00  0.00           H
ATOM   4929  2HB PHE Z 211      49.224  54.321  19.146  1.00  0.00           H
ATOM   4930  CG  PHE Z 211      48.942  54.752  17.072  1.00  0.00           C
ATOM   4931  HD1 PHE Z 211      47.130  54.089  16.116  1.00  0.00           H
ATOM   4932  CD1 PHE Z 211      47.982  54.752  16.050  1.00  0.00           C
ATOM   4933  HD2 PHE Z 211      50.790  55.619  17.766  1.00  0.00           H
ATOM   4934  CD2 PHE Z 211      50.043  55.616  16.984  1.00  0.00           C
ATOM   4935  CE1 PHE Z 211      48.101  55.635  14.974  1.00  0.00           C
ATOM   4936  HE1 PHE Z 211      47.351  55.643  14.204  1.00  0.00           H
ATOM   4937  CE2 PHE Z 211      50.161  56.501  15.907  1.00  0.00           C
ATOM   4938  HE2 PHE Z 211      50.987  57.197  15.879  1.00  0.00           H
ATOM   4939  CZ  PHE Z 211      49.173  56.530  14.914  1.00  0.00           C
ATOM   4940  HZ  PHE Z 211      49.230  57.242  14.104  1.00  0.00           H
ATOM   4941  HN  PHE Z 211      48.143  51.930  19.609  1.00  0.00           H
ATOM   4942  N   LYS Z 212      51.373  52.516  19.357  1.00  0.00           N
ATOM   4943  CA  LYS Z 212      52.788  52.437  19.673  1.00  0.00           C
ATOM   4944  C   LYS Z 212      53.395  51.084  19.297  1.00  0.00           C
ATOM   4945  O   LYS Z 212      54.477  51.016  18.719  1.00  0.00           O
ATOM   4946  HA  LYS Z 212      53.301  53.160  19.054  1.00  0.00           H
ATOM   4947  CB  LYS Z 212      53.044  52.827  21.156  1.00  0.00           C
ATOM   4948  1HB LYS Z 212      52.311  52.307  21.810  1.00  0.00           H
ATOM   4949  2HB LYS Z 212      54.059  52.495  21.458  1.00  0.00           H
ATOM   4950  CG  LYS Z 212      52.984  54.354  21.381  1.00  0.00           C
ATOM   4951  1HG LYS Z 212      53.744  54.816  20.709  1.00  0.00           H
ATOM   4952  2HG LYS Z 212      51.993  54.747  21.062  1.00  0.00           H
ATOM   4953  CD  LYS Z 212      53.290  54.815  22.824  1.00  0.00           C
ATOM   4954  1HD LYS Z 212      54.038  54.134  23.285  1.00  0.00           H
ATOM   4955  2HD LYS Z 212      53.750  55.828  22.763  1.00  0.00           H
ATOM   4956  CE  LYS Z 212      52.036  54.923  23.708  1.00  0.00           C
ATOM   4957  1HE LYS Z 212      51.312  55.594  23.200  1.00  0.00           H
ATOM   4958  2HE LYS Z 212      51.562  53.931  23.856  1.00  0.00           H
ATOM   4959  NZ  LYS Z 212      52.323  55.513  25.030  1.00  0.00           N
ATOM   4960  1HZ LYS Z 212      51.421  55.684  25.560  1.00  0.00           H
ATOM   4961  2HZ LYS Z 212      52.967  54.923  25.606  1.00  0.00           H
ATOM   4962  3HZ LYS Z 212      52.779  56.454  24.930  1.00  0.00           H
ATOM   4963  HN  LYS Z 212      50.756  52.637  20.141  1.00  0.00           H
ATOM   4964  N   ALA Z 213      52.677  49.967  19.533  1.00  0.00           N
ATOM   4965  CA  ALA Z 213      53.062  48.639  19.086  1.00  0.00           C
ATOM   4966  C   ALA Z 213      53.202  48.505  17.572  1.00  0.00           C
ATOM   4967  O   ALA Z 213      54.150  47.908  17.063  1.00  0.00           O
ATOM   4968  HA  ALA Z 213      54.027  48.406  19.517  1.00  0.00           H
ATOM   4969  CB  ALA Z 213      52.012  47.624  19.571  1.00  0.00           C
ATOM   4970  1HB ALA Z 213      52.322  46.586  19.321  1.00  0.00           H
ATOM   4971  2HB ALA Z 213      51.909  47.704  20.675  1.00  0.00           H
ATOM   4972  3HB ALA Z 213      51.020  47.832  19.117  1.00  0.00           H
ATOM   4973  HN  ALA Z 213      51.825  50.021  20.064  1.00  0.00           H
ATOM   4974  N   TRP Z 214      52.269  49.107  16.804  1.00  0.00           N
ATOM   4975  CA  TRP Z 214      52.314  49.167  15.352  1.00  0.00           C
ATOM   4976  C   TRP Z 214      53.567  49.872  14.845  1.00  0.00           C
ATOM   4977  O   TRP Z 214      54.242  49.403  13.927  1.00  0.00           O
ATOM   4978  HA  TRP Z 214      52.347  48.158  14.971  1.00  0.00           H
ATOM   4979  CB  TRP Z 214      51.030  49.893  14.861  1.00  0.00           C
ATOM   4980  1HB TRP Z 214      50.158  49.357  15.295  1.00  0.00           H
ATOM   4981  2HB TRP Z 214      51.010  50.918  15.286  1.00  0.00           H
ATOM   4982  CG  TRP Z 214      50.770  50.026  13.367  1.00  0.00           C
ATOM   4983  HD1 TRP Z 214      52.332  48.919  12.346  1.00  0.00           H
ATOM   4984  CD1 TRP Z 214      51.438  49.521  12.285  1.00  0.00           C
ATOM   4985  CD2 TRP Z 214      49.657  50.769  12.843  1.00  0.00           C
ATOM   4986  NE1 TRP Z 214      50.808  49.899  11.117  1.00  0.00           N
ATOM   4987  HE1 TRP Z 214      51.069  49.678  10.196  1.00  0.00           H
ATOM   4988  CE2 TRP Z 214      49.714  50.665  11.437  1.00  0.00           C
ATOM   4989  HE3 TRP Z 214      48.591  51.591  14.547  1.00  0.00           H
ATOM   4990  CE3 TRP Z 214      48.641  51.487  13.473  1.00  0.00           C
ATOM   4991  CZ2 TRP Z 214      48.756  51.266  10.638  1.00  0.00           C
ATOM   4992  HZ2 TRP Z 214      48.788  51.184   9.563  1.00  0.00           H
ATOM   4993  CZ3 TRP Z 214      47.662  52.078  12.664  1.00  0.00           C
ATOM   4994  HZ3 TRP Z 214      46.850  52.624  13.123  1.00  0.00           H
ATOM   4995  HH2 TRP Z 214      46.965  52.445  10.661  1.00  0.00           H
ATOM   4996  CH2 TRP Z 214      47.719  51.967  11.267  1.00  0.00           C
ATOM   4997  HN  TRP Z 214      51.492  49.557  17.247  1.00  0.00           H
ATOM   4998  N   ALA Z 215      53.932  50.995  15.486  1.00  0.00           N
ATOM   4999  CA  ALA Z 215      55.163  51.699  15.220  1.00  0.00           C
ATOM   5000  C   ALA Z 215      56.422  50.881  15.529  1.00  0.00           C
ATOM   5001  O   ALA Z 215      57.342  50.836  14.715  1.00  0.00           O
ATOM   5002  HA  ALA Z 215      55.192  51.921  14.161  1.00  0.00           H
ATOM   5003  CB  ALA Z 215      55.139  53.020  16.007  1.00  0.00           C
ATOM   5004  1HB ALA Z 215      55.999  53.665  15.731  1.00  0.00           H
ATOM   5005  2HB ALA Z 215      54.198  53.573  15.804  1.00  0.00           H
ATOM   5006  3HB ALA Z 215      55.178  52.815  17.096  1.00  0.00           H
ATOM   5007  HN  ALA Z 215      53.355  51.362  16.216  1.00  0.00           H
ATOM   5008  N   VAL Z 216      56.475  50.158  16.676  1.00  0.00           N
ATOM   5009  CA  VAL Z 216      57.586  49.266  17.024  1.00  0.00           C
ATOM   5010  C   VAL Z 216      57.779  48.162  16.001  1.00  0.00           C
ATOM   5011  O   VAL Z 216      58.895  47.922  15.539  1.00  0.00           O
ATOM   5012  HA  VAL Z 216      58.497  49.847  17.026  1.00  0.00           H
ATOM   5013  HB  VAL Z 216      56.400  48.151  18.465  1.00  0.00           H
ATOM   5014  CB  VAL Z 216      57.411  48.616  18.402  1.00  0.00           C
ATOM   5015  CG1 VAL Z 216      58.475  47.531  18.696  1.00  0.00           C
ATOM   5016 1HG1 VAL Z 216      58.361  46.644  18.040  1.00  0.00           H
ATOM   5017 2HG1 VAL Z 216      59.498  47.946  18.571  1.00  0.00           H
ATOM   5018 3HG1 VAL Z 216      58.375  47.181  19.746  1.00  0.00           H
ATOM   5019  CG2 VAL Z 216      57.527  49.704  19.478  1.00  0.00           C
ATOM   5020 1HG2 VAL Z 216      56.762  50.494  19.342  1.00  0.00           H
ATOM   5021 2HG2 VAL Z 216      57.390  49.256  20.485  1.00  0.00           H
ATOM   5022 3HG2 VAL Z 216      58.533  50.176  19.448  1.00  0.00           H
ATOM   5023  HN  VAL Z 216      55.733  50.237  17.347  1.00  0.00           H
ATOM   5024  N   ALA Z 217      56.689  47.493  15.574  1.00  0.00           N
ATOM   5025  CA  ALA Z 217      56.744  46.451  14.570  1.00  0.00           C
ATOM   5026  C   ALA Z 217      57.255  46.944  13.221  1.00  0.00           C
ATOM   5027  O   ALA Z 217      58.129  46.333  12.608  1.00  0.00           O
ATOM   5028  HA  ALA Z 217      57.427  45.684  14.912  1.00  0.00           H
ATOM   5029  CB  ALA Z 217      55.335  45.854  14.387  1.00  0.00           C
ATOM   5030  1HB ALA Z 217      55.346  45.022  13.652  1.00  0.00           H
ATOM   5031  2HB ALA Z 217      54.965  45.457  15.352  1.00  0.00           H
ATOM   5032  3HB ALA Z 217      54.618  46.630  14.046  1.00  0.00           H
ATOM   5033  HN  ALA Z 217      55.791  47.694  15.976  1.00  0.00           H
ATOM   5034  N   ARG Z 218      56.743  48.098  12.749  1.00  0.00           N
ATOM   5035  CA  ARG Z 218      57.155  48.688  11.492  1.00  0.00           C
ATOM   5036  C   ARG Z 218      58.593  49.196  11.472  1.00  0.00           C
ATOM   5037  O   ARG Z 218      59.340  48.944  10.528  1.00  0.00           O
ATOM   5038  HA  ARG Z 218      57.095  47.912  10.739  1.00  0.00           H
ATOM   5039  CB  ARG Z 218      56.178  49.821  11.102  1.00  0.00           C
ATOM   5040  1HB ARG Z 218      55.144  49.450  11.285  1.00  0.00           H
ATOM   5041  2HB ARG Z 218      56.328  50.704  11.762  1.00  0.00           H
ATOM   5042  CG  ARG Z 218      56.284  50.226   9.619  1.00  0.00           C
ATOM   5043  1HG ARG Z 218      57.271  50.704   9.430  1.00  0.00           H
ATOM   5044  2HG ARG Z 218      56.231  49.296   9.009  1.00  0.00           H
ATOM   5045  CD  ARG Z 218      55.179  51.184   9.170  1.00  0.00           C
ATOM   5046  1HD ARG Z 218      54.181  50.780   9.456  1.00  0.00           H
ATOM   5047  2HD ARG Z 218      55.299  52.185   9.644  1.00  0.00           H
ATOM   5048  NE  ARG Z 218      55.249  51.244   7.669  1.00  0.00           N
ATOM   5049  HE  ARG Z 218      54.974  50.438   7.142  1.00  0.00           H
ATOM   5050  CZ  ARG Z 218      55.498  52.349   6.954  1.00  0.00           C
ATOM   5051  NH1 ARG Z 218      55.744  53.523   7.520  1.00  0.00           N
ATOM   5052 1HH1 ARG Z 218      56.137  53.541   8.445  1.00  0.00           H
ATOM   5053 2HH1 ARG Z 218      55.861  54.341   6.932  1.00  0.00           H
ATOM   5054  NH2 ARG Z 218      55.468  52.285   5.627  1.00  0.00           N
ATOM   5055 1HH2 ARG Z 218      55.445  51.397   5.171  1.00  0.00           H
ATOM   5056 2HH2 ARG Z 218      55.752  53.135   5.151  1.00  0.00           H
ATOM   5057  HN  ARG Z 218      56.041  48.583  13.274  1.00  0.00           H
ATOM   5058  N   LEU Z 219      59.038  49.910  12.530  1.00  0.00           N
ATOM   5059  CA  LEU Z 219      60.411  50.381  12.634  1.00  0.00           C
ATOM   5060  C   LEU Z 219      61.430  49.269  12.803  1.00  0.00           C
ATOM   5061  O   LEU Z 219      62.496  49.309  12.197  1.00  0.00           O
ATOM   5062  HA  LEU Z 219      60.669  50.851  11.697  1.00  0.00           H
ATOM   5063  CB  LEU Z 219      60.606  51.411  13.775  1.00  0.00           C
[truncated: 452,122 more chars]
