# Supplementary material for: Molecular Basis for the Involvement of Mammalian Serum Albumin in the AGE/RAGE Axis: A Comprehensive Computational Study
Source: Int J Mol Sci. 2024 Mar 11;25(6):3204. doi: 10.3390/ijms25063204 (PMC10970403; doi:10.3390/ijms25063204)
Supplement: Supplementary file 1 [file ijms-25-03204-s001.zip › File S2/HSA-CML317-RAGE-docking-minimized.pdb]

ATOM      1  N   ALA X  21      74.434  47.127  24.810  1.00  0.00           N
ATOM      2  CA  ALA X  21      74.927  48.420  25.358  1.00  0.00           C
ATOM      3  C   ALA X  21      76.153  48.902  24.594  1.00  0.00           C
ATOM      4  O   ALA X  21      76.719  48.150  23.807  1.00  0.00           O
ATOM      5  HA  ALA X  21      74.145  49.151  25.203  1.00  0.00           H
ATOM      6  CB  ALA X  21      75.195  48.274  26.861  1.00  0.00           C
ATOM      7  1HB ALA X  21      75.554  49.232  27.296  1.00  0.00           H
ATOM      8  2HB ALA X  21      74.271  47.986  27.408  1.00  0.00           H
ATOM      9  3HB ALA X  21      75.966  47.501  27.052  1.00  0.00           H
ATOM     10  H1  ALA X  21      73.633  46.712  25.341  1.00  0.00           H
ATOM     11  H2  ALA X  21      74.094  47.275  23.827  1.00  0.00           H
ATOM     12  H3  ALA X  21      75.199  46.402  24.805  1.00  0.00           H
ATOM     13  N   MET X  22      76.544  50.192  24.713  1.00  0.00           N
ATOM     14  CA  MET X  22      77.461  50.822  23.762  1.00  0.00           C
ATOM     15  C   MET X  22      78.288  51.895  24.470  1.00  0.00           C
ATOM     16  O   MET X  22      77.812  52.445  25.459  1.00  0.00           O
ATOM     17  HA  MET X  22      78.150  50.078  23.385  1.00  0.00           H
ATOM     18  CB  MET X  22      76.665  51.475  22.587  1.00  0.00           C
ATOM     19  1HB MET X  22      76.085  52.343  22.968  1.00  0.00           H
ATOM     20  2HB MET X  22      77.380  51.862  21.829  1.00  0.00           H
ATOM     21  CG  MET X  22      75.685  50.490  21.903  1.00  0.00           C
ATOM     22  1HG MET X  22      76.287  49.636  21.531  1.00  0.00           H
ATOM     23  2HG MET X  22      74.986  50.082  22.655  1.00  0.00           H
ATOM     24  SD  MET X  22      74.651  51.098  20.561  1.00  0.00           S
ATOM     25  CE  MET X  22      75.991  50.965  19.361  1.00  0.00           C
ATOM     26  1HE MET X  22      75.638  51.080  18.321  1.00  0.00           H
ATOM     27  2HE MET X  22      76.734  51.762  19.544  1.00  0.00           H
ATOM     28  3HE MET X  22      76.492  49.974  19.413  1.00  0.00           H
ATOM     29  HN  MET X  22      76.147  50.802  25.399  1.00  0.00           H
ATOM     30  N   ALA X  23      79.521  52.221  23.999  1.00  0.00           N
ATOM     31  CA  ALA X  23      80.395  53.210  24.631  1.00  0.00           C
ATOM     32  C   ALA X  23      81.721  53.418  23.876  1.00  0.00           C
ATOM     33  O   ALA X  23      82.559  52.524  23.841  1.00  0.00           O
ATOM     34  HA  ALA X  23      79.866  54.146  24.638  1.00  0.00           H
ATOM     35  CB  ALA X  23      80.763  52.831  26.089  1.00  0.00           C
ATOM     36  1HB ALA X  23      81.372  53.632  26.560  1.00  0.00           H
ATOM     37  2HB ALA X  23      79.853  52.697  26.708  1.00  0.00           H
ATOM     38  3HB ALA X  23      81.343  51.883  26.113  1.00  0.00           H
ATOM     39  HN  ALA X  23      79.894  51.756  23.196  1.00  0.00           H
ATOM     40  N   GLN X  24      81.960  54.595  23.238  1.00  0.00           N
ATOM     41  CA  GLN X  24      83.193  54.891  22.488  1.00  0.00           C
ATOM     42  C   GLN X  24      84.476  54.810  23.307  1.00  0.00           C
ATOM     43  O   GLN X  24      84.518  55.297  24.426  1.00  0.00           O
ATOM     44  HA  GLN X  24      83.297  54.168  21.694  1.00  0.00           H
ATOM     45  CB  GLN X  24      83.147  56.318  21.874  1.00  0.00           C
ATOM     46  1HB GLN X  24      82.692  56.996  22.632  1.00  0.00           H
ATOM     47  2HB GLN X  24      84.169  56.725  21.698  1.00  0.00           H
ATOM     48  CG  GLN X  24      82.336  56.438  20.561  1.00  0.00           C
ATOM     49  1HG GLN X  24      81.380  55.891  20.660  1.00  0.00           H
ATOM     50  2HG GLN X  24      82.081  57.499  20.376  1.00  0.00           H
ATOM     51  CD  GLN X  24      83.048  55.957  19.284  1.00  0.00           C
ATOM     52  OE1 GLN X  24      82.372  55.638  18.305  1.00  0.00           O
ATOM     53  NE2 GLN X  24      84.395  55.919  19.264  1.00  0.00           N
ATOM     54 1HE2 GLN X  24      84.921  56.359  19.984  1.00  0.00           H
ATOM     55 2HE2 GLN X  24      84.834  55.678  18.395  1.00  0.00           H
ATOM     56  HN  GLN X  24      81.298  55.340  23.306  1.00  0.00           H
ATOM     57  N   ASN X  25      85.568  54.235  22.760  1.00  0.00           N
ATOM     58  CA  ASN X  25      86.856  54.178  23.443  1.00  0.00           C
ATOM     59  C   ASN X  25      87.611  55.513  23.376  1.00  0.00           C
ATOM     60  O   ASN X  25      87.867  56.040  22.296  1.00  0.00           O
ATOM     61  HA  ASN X  25      86.673  53.990  24.493  1.00  0.00           H
ATOM     62  CB  ASN X  25      87.731  52.996  22.913  1.00  0.00           C
ATOM     63  1HB ASN X  25      88.738  53.029  23.377  1.00  0.00           H
ATOM     64  2HB ASN X  25      87.261  52.035  23.206  1.00  0.00           H
ATOM     65  CG  ASN X  25      87.913  53.017  21.392  1.00  0.00           C
ATOM     66  OD1 ASN X  25      88.741  53.745  20.842  1.00  0.00           O
ATOM     67  ND2 ASN X  25      87.112  52.204  20.669  1.00  0.00           N
ATOM     68 1HD2 ASN X  25      86.757  51.370  21.087  1.00  0.00           H
ATOM     69 2HD2 ASN X  25      87.177  52.292  19.673  1.00  0.00           H
ATOM     70  HN  ASN X  25      85.554  53.852  21.841  1.00  0.00           H
ATOM     71  N   ILE X  26      87.957  56.127  24.528  1.00  0.00           N
ATOM     72  CA  ILE X  26      88.709  57.377  24.553  1.00  0.00           C
ATOM     73  C   ILE X  26      89.824  57.313  25.592  1.00  0.00           C
ATOM     74  O   ILE X  26      89.602  57.079  26.780  1.00  0.00           O
ATOM     75  HA  ILE X  26      89.195  57.518  23.596  1.00  0.00           H
ATOM     76  HB  ILE X  26      87.473  58.575  25.873  1.00  0.00           H
ATOM     77  CB  ILE X  26      87.841  58.612  24.822  1.00  0.00           C
ATOM     78  CG1 ILE X  26      86.594  58.643  23.896  1.00  0.00           C
ATOM     79 1HG1 ILE X  26      86.940  58.655  22.836  1.00  0.00           H
ATOM     80 2HG1 ILE X  26      86.009  57.709  24.046  1.00  0.00           H
ATOM     81  CG2 ILE X  26      88.718  59.868  24.618  1.00  0.00           C
ATOM     82 1HG2 ILE X  26      88.126  60.788  24.768  1.00  0.00           H
ATOM     83 2HG2 ILE X  26      89.570  59.905  25.327  1.00  0.00           H
ATOM     84 3HG2 ILE X  26      89.120  59.892  23.581  1.00  0.00           H
ATOM     85  CD  ILE X  26      85.646  59.822  24.131  1.00  0.00           C
ATOM     86  1HD ILE X  26      84.760  59.738  23.464  1.00  0.00           H
ATOM     87  2HD ILE X  26      85.288  59.837  25.182  1.00  0.00           H
ATOM     88  3HD ILE X  26      86.145  60.787  23.901  1.00  0.00           H
ATOM     89  HN  ILE X  26      87.623  55.812  25.420  1.00  0.00           H
ATOM     90  N   THR X  27      91.075  57.542  25.153  1.00  0.00           N
ATOM     91  CA  THR X  27      92.273  57.576  25.983  1.00  0.00           C
ATOM     92  C   THR X  27      92.661  58.994  26.373  1.00  0.00           C
ATOM     93  O   THR X  27      92.576  59.936  25.582  1.00  0.00           O
ATOM     94  HA  THR X  27      92.078  57.048  26.906  1.00  0.00           H
ATOM     95  HB  THR X  27      94.436  57.267  25.719  1.00  0.00           H
ATOM     96  CB  THR X  27      93.465  56.910  25.300  1.00  0.00           C
ATOM     97  OG1 THR X  27      93.438  57.131  23.892  1.00  0.00           O
ATOM     98  HG1 THR X  27      93.745  56.296  23.483  1.00  0.00           H
ATOM     99  CG2 THR X  27      93.367  55.396  25.530  1.00  0.00           C
ATOM    100 1HG2 THR X  27      94.229  54.874  25.061  1.00  0.00           H
ATOM    101 2HG2 THR X  27      93.377  55.165  26.616  1.00  0.00           H
ATOM    102 3HG2 THR X  27      92.432  54.993  25.088  1.00  0.00           H
ATOM    103  HN  THR X  27      91.268  57.694  24.185  1.00  0.00           H
ATOM    104  N   ALA X  28      93.091  59.175  27.639  1.00  0.00           N
ATOM    105  CA  ALA X  28      93.393  60.469  28.217  1.00  0.00           C
ATOM    106  C   ALA X  28      94.538  60.380  29.232  1.00  0.00           C
ATOM    107  O   ALA X  28      95.087  59.313  29.508  1.00  0.00           O
ATOM    108  HA  ALA X  28      93.727  61.139  27.433  1.00  0.00           H
ATOM    109  CB  ALA X  28      92.126  61.040  28.893  1.00  0.00           C
ATOM    110  1HB ALA X  28      92.298  62.057  29.303  1.00  0.00           H
ATOM    111  2HB ALA X  28      91.309  61.106  28.143  1.00  0.00           H
ATOM    112  3HB ALA X  28      91.784  60.371  29.711  1.00  0.00           H
ATOM    113  HN  ALA X  28      93.090  58.410  28.287  1.00  0.00           H
ATOM    114  N   ARG X  29      94.957  61.531  29.793  1.00  0.00           N
ATOM    115  CA  ARG X  29      96.045  61.634  30.750  1.00  0.00           C
ATOM    116  C   ARG X  29      95.586  62.372  31.995  1.00  0.00           C
ATOM    117  O   ARG X  29      94.909  63.396  31.913  1.00  0.00           O
ATOM    118  HA  ARG X  29      96.361  60.648  31.060  1.00  0.00           H
ATOM    119  CB  ARG X  29      97.247  62.372  30.106  1.00  0.00           C
ATOM    120  1HB ARG X  29      97.618  61.719  29.286  1.00  0.00           H
ATOM    121  2HB ARG X  29      96.886  63.306  29.621  1.00  0.00           H
ATOM    122  CG  ARG X  29      98.441  62.710  31.026  1.00  0.00           C
ATOM    123  1HG ARG X  29      98.425  62.039  31.910  1.00  0.00           H
ATOM    124  2HG ARG X  29      99.383  62.492  30.470  1.00  0.00           H
ATOM    125  CD  ARG X  29      98.490  64.189  31.448  1.00  0.00           C
ATOM    126  1HD ARG X  29      98.823  64.850  30.620  1.00  0.00           H
ATOM    127  2HD ARG X  29      97.479  64.521  31.774  1.00  0.00           H
ATOM    128  NE  ARG X  29      99.389  64.305  32.638  1.00  0.00           N
ATOM    129  HE  ARG X  29      98.947  64.256  33.541  1.00  0.00           H
ATOM    130  CZ  ARG X  29     100.724  64.238  32.590  1.00  0.00           C
ATOM    131  NH1 ARG X  29     101.410  64.361  31.459  1.00  0.00           N
ATOM    132 1HH1 ARG X  29     100.980  64.876  30.700  1.00  0.00           H
ATOM    133 2HH1 ARG X  29     102.399  64.311  31.479  1.00  0.00           H
ATOM    134  NH2 ARG X  29     101.399  64.017  33.717  1.00  0.00           N
ATOM    135 1HH2 ARG X  29     100.932  64.153  34.590  1.00  0.00           H
ATOM    136 2HH2 ARG X  29     102.393  64.138  33.683  1.00  0.00           H
ATOM    137  HN  ARG X  29      94.533  62.393  29.530  1.00  0.00           H
ATOM    138  N   ILE X  30      95.967  61.874  33.194  1.00  0.00           N
ATOM    139  CA  ILE X  30      95.690  62.508  34.477  1.00  0.00           C
ATOM    140  C   ILE X  30      96.208  63.941  34.596  1.00  0.00           C
ATOM    141  O   ILE X  30      97.410  64.212  34.604  1.00  0.00           O
ATOM    142  HA  ILE X  30      94.615  62.567  34.569  1.00  0.00           H
ATOM    143  HB  ILE X  30      96.269  62.345  36.573  1.00  0.00           H
ATOM    144  CB  ILE X  30      96.214  61.697  35.666  1.00  0.00           C
ATOM    145  CG1 ILE X  30      97.620  61.112  35.396  1.00  0.00           C
ATOM    146 1HG1 ILE X  30      97.534  60.279  34.662  1.00  0.00           H
ATOM    147 2HG1 ILE X  30      98.273  61.892  34.945  1.00  0.00           H
ATOM    148  CG2 ILE X  30      95.201  60.583  35.979  1.00  0.00           C
ATOM    149 1HG2 ILE X  30      95.507  60.017  36.884  1.00  0.00           H
ATOM    150 2HG2 ILE X  30      94.187  60.996  36.160  1.00  0.00           H
ATOM    151 3HG2 ILE X  30      95.154  59.871  35.132  1.00  0.00           H
ATOM    152  CD  ILE X  30      98.311  60.574  36.653  1.00  0.00           C
ATOM    153  1HD ILE X  30      99.312  60.165  36.397  1.00  0.00           H
ATOM    154  2HD ILE X  30      98.447  61.384  37.402  1.00  0.00           H
ATOM    155  3HD ILE X  30      97.718  59.759  37.119  1.00  0.00           H
ATOM    156  HN  ILE X  30      96.503  61.038  33.252  1.00  0.00           H
ATOM    157  N   GLY X  31      95.278  64.905  34.706  1.00  0.00           N
ATOM    158  CA  GLY X  31      95.573  66.320  34.845  1.00  0.00           C
ATOM    159  C   GLY X  31      95.603  67.090  33.550  1.00  0.00           C
ATOM    160  O   GLY X  31      95.988  68.260  33.549  1.00  0.00           O
ATOM    161  1HA GLY X  31      94.780  66.742  35.441  1.00  0.00           H
ATOM    162  2HA GLY X  31      96.542  66.442  35.310  1.00  0.00           H
ATOM    163  HN  GLY X  31      94.304  64.643  34.643  1.00  0.00           H
ATOM    164  N   GLU X  32      95.202  66.478  32.418  1.00  0.00           N
ATOM    165  CA  GLU X  32      95.196  67.146  31.123  1.00  0.00           C
ATOM    166  C   GLU X  32      93.864  67.851  30.842  1.00  0.00           C
ATOM    167  O   GLU X  32      92.820  67.296  31.196  1.00  0.00           O
ATOM    168  HA  GLU X  32      96.003  67.860  31.121  1.00  0.00           H
ATOM    169  CB  GLU X  32      95.460  66.141  29.976  1.00  0.00           C
ATOM    170  1HB GLU X  32      96.211  65.402  30.320  1.00  0.00           H
ATOM    171  2HB GLU X  32      94.531  65.565  29.763  1.00  0.00           H
ATOM    172  CG  GLU X  32      95.986  66.785  28.669  1.00  0.00           C
ATOM    173  1HG GLU X  32      95.995  66.014  27.868  1.00  0.00           H
ATOM    174  2HG GLU X  32      95.332  67.612  28.330  1.00  0.00           H
ATOM    175  CD  GLU X  32      97.406  67.305  28.822  1.00  0.00           C
ATOM    176  OE1 GLU X  32      98.337  66.527  28.477  1.00  0.00           O
ATOM    177  OE2 GLU X  32      97.623  68.459  29.275  1.00  0.00           O
ATOM    178  HN  GLU X  32      94.891  65.527  32.428  1.00  0.00           H
ATOM    179  N   PRO X  33      93.779  69.036  30.240  1.00  0.00           N
ATOM    180  CA  PRO X  33      92.507  69.606  29.806  1.00  0.00           C
ATOM    181  C   PRO X  33      91.936  68.886  28.591  1.00  0.00           C
ATOM    182  O   PRO X  33      92.673  68.622  27.643  1.00  0.00           O
ATOM    183  HA  PRO X  33      91.797  69.539  30.617  1.00  0.00           H
ATOM    184  CB  PRO X  33      92.858  71.066  29.441  1.00  0.00           C
ATOM    185  1HB PRO X  33      93.004  71.180  28.341  1.00  0.00           H
ATOM    186  2HB PRO X  33      92.063  71.762  29.772  1.00  0.00           H
ATOM    187  CG  PRO X  33      94.202  71.338  30.125  1.00  0.00           C
ATOM    188  1HG PRO X  33      94.796  72.119  29.609  1.00  0.00           H
ATOM    189  2HG PRO X  33      94.039  71.631  31.184  1.00  0.00           H
ATOM    190  CD  PRO X  33      94.883  69.978  30.091  1.00  0.00           C
ATOM    191  1HD PRO X  33      95.366  69.802  29.103  1.00  0.00           H
ATOM    192  2HD PRO X  33      95.636  69.886  30.904  1.00  0.00           H
ATOM    193  N   LEU X  34      90.623  68.587  28.568  1.00  0.00           N
ATOM    194  CA  LEU X  34      89.980  67.927  27.441  1.00  0.00           C
ATOM    195  C   LEU X  34      88.708  68.683  27.085  1.00  0.00           C
ATOM    196  O   LEU X  34      87.940  69.096  27.956  1.00  0.00           O
ATOM    197  HA  LEU X  34      90.614  67.972  26.566  1.00  0.00           H
ATOM    198  CB  LEU X  34      89.598  66.441  27.704  1.00  0.00           C
ATOM    199  1HB LEU X  34      89.236  66.341  28.745  1.00  0.00           H
ATOM    200  2HB LEU X  34      88.743  66.176  27.038  1.00  0.00           H
ATOM    201  HG  LEU X  34      91.062  65.571  26.369  1.00  0.00           H
ATOM    202  CG  LEU X  34      90.677  65.369  27.399  1.00  0.00           C
ATOM    203  CD1 LEU X  34      91.881  65.338  28.353  1.00  0.00           C
ATOM    204 1HD1 LEU X  34      92.582  64.532  28.049  1.00  0.00           H
ATOM    205 2HD1 LEU X  34      92.441  66.291  28.332  1.00  0.00           H
ATOM    206 3HD1 LEU X  34      91.559  65.142  29.394  1.00  0.00           H
ATOM    207  CD2 LEU X  34      90.032  63.974  27.380  1.00  0.00           C
ATOM    208 1HD2 LEU X  34      90.779  63.213  27.067  1.00  0.00           H
ATOM    209 2HD2 LEU X  34      89.650  63.707  28.387  1.00  0.00           H
ATOM    210 3HD2 LEU X  34      89.190  63.949  26.657  1.00  0.00           H
ATOM    211  HN  LEU X  34      90.037  68.842  29.335  1.00  0.00           H
ATOM    212  N   VAL X  35      88.465  68.876  25.772  1.00  0.00           N
ATOM    213  CA  VAL X  35      87.294  69.544  25.224  1.00  0.00           C
ATOM    214  C   VAL X  35      86.521  68.515  24.419  1.00  0.00           C
ATOM    215  O   VAL X  35      87.112  67.757  23.650  1.00  0.00           O
ATOM    216  HA  VAL X  35      86.665  69.915  26.020  1.00  0.00           H
ATOM    217  HB  VAL X  35      88.155  70.245  23.355  1.00  0.00           H
ATOM    218  CB  VAL X  35      87.664  70.678  24.259  1.00  0.00           C
ATOM    219  CG1 VAL X  35      86.406  71.452  23.822  1.00  0.00           C
ATOM    220 1HG1 VAL X  35      86.698  72.319  23.190  1.00  0.00           H
ATOM    221 2HG1 VAL X  35      85.725  70.809  23.227  1.00  0.00           H
ATOM    222 3HG1 VAL X  35      85.854  71.831  24.709  1.00  0.00           H
ATOM    223  CG2 VAL X  35      88.670  71.652  24.897  1.00  0.00           C
ATOM    224 1HG2 VAL X  35      88.980  72.411  24.146  1.00  0.00           H
ATOM    225 2HG2 VAL X  35      88.207  72.183  25.748  1.00  0.00           H
ATOM    226 3HG2 VAL X  35      89.588  71.132  25.243  1.00  0.00           H
ATOM    227  HN  VAL X  35      89.112  68.537  25.092  1.00  0.00           H
ATOM    228  N   LEU X  36      85.184  68.428  24.554  1.00  0.00           N
ATOM    229  CA  LEU X  36      84.424  67.480  23.760  1.00  0.00           C
ATOM    230  C   LEU X  36      83.022  68.001  23.481  1.00  0.00           C
ATOM    231  O   LEU X  36      82.456  68.745  24.272  1.00  0.00           O
ATOM    232  HA  LEU X  36      84.904  67.385  22.795  1.00  0.00           H
ATOM    233  CB  LEU X  36      84.357  66.101  24.463  1.00  0.00           C
ATOM    234  1HB LEU X  36      85.041  66.134  25.343  1.00  0.00           H
ATOM    235  2HB LEU X  36      83.349  65.915  24.883  1.00  0.00           H
ATOM    236  HG  LEU X  36      85.907  65.021  23.424  1.00  0.00           H
ATOM    237  CG  LEU X  36      84.806  64.906  23.594  1.00  0.00           C
ATOM    238  CD1 LEU X  36      84.592  63.591  24.352  1.00  0.00           C
ATOM    239 1HD1 LEU X  36      85.020  62.743  23.776  1.00  0.00           H
ATOM    240 2HD1 LEU X  36      85.100  63.634  25.339  1.00  0.00           H
ATOM    241 3HD1 LEU X  36      83.516  63.386  24.520  1.00  0.00           H
ATOM    242  CD2 LEU X  36      84.142  64.820  22.214  1.00  0.00           C
ATOM    243 1HD2 LEU X  36      84.504  63.911  21.686  1.00  0.00           H
ATOM    244 2HD2 LEU X  36      83.039  64.750  22.298  1.00  0.00           H
ATOM    245 3HD2 LEU X  36      84.405  65.689  21.577  1.00  0.00           H
ATOM    246  HN  LEU X  36      84.686  68.988  25.222  1.00  0.00           H
ATOM    247  N   LYS X  37      82.412  67.641  22.334  1.00  0.00           N
ATOM    248  CA  LYS X  37      81.100  68.129  21.938  1.00  0.00           C
ATOM    249  C   LYS X  37      80.034  67.078  22.218  1.00  0.00           C
ATOM    250  O   LYS X  37      80.285  65.878  22.139  1.00  0.00           O
ATOM    251  HA  LYS X  37      80.830  68.981  22.539  1.00  0.00           H
ATOM    252  CB  LYS X  37      81.063  68.576  20.446  1.00  0.00           C
ATOM    253  1HB LYS X  37      81.503  67.791  19.796  1.00  0.00           H
ATOM    254  2HB LYS X  37      79.996  68.694  20.142  1.00  0.00           H
ATOM    255  CG  LYS X  37      81.741  69.940  20.174  1.00  0.00           C
ATOM    256  1HG LYS X  37      81.297  70.369  19.252  1.00  0.00           H
ATOM    257  2HG LYS X  37      81.465  70.621  21.009  1.00  0.00           H
ATOM    258  CD  LYS X  37      83.277  69.912  20.034  1.00  0.00           C
ATOM    259  1HD LYS X  37      83.711  70.794  20.555  1.00  0.00           H
ATOM    260  2HD LYS X  37      83.673  69.016  20.560  1.00  0.00           H
ATOM    261  CE  LYS X  37      83.803  69.868  18.590  1.00  0.00           C
ATOM    262  1HE LYS X  37      84.877  69.573  18.595  1.00  0.00           H
ATOM    263  2HE LYS X  37      83.232  69.137  17.979  1.00  0.00           H
ATOM    264  NZ  LYS X  37      83.721  71.197  17.946  1.00  0.00           N
ATOM    265  1HZ LYS X  37      84.071  71.118  16.955  1.00  0.00           H
ATOM    266  2HZ LYS X  37      82.741  71.559  17.913  1.00  0.00           H
ATOM    267  3HZ LYS X  37      84.362  71.869  18.432  1.00  0.00           H
ATOM    268  HN  LYS X  37      82.853  67.004  21.709  1.00  0.00           H
ATOM    269  N   CYS X  38      78.805  67.484  22.592  1.00  0.00           N
ATOM    270  CA  CYS X  38      77.764  66.518  22.921  1.00  0.00           C
ATOM    271  C   CYS X  38      76.399  66.995  22.461  1.00  0.00           C
ATOM    272  O   CYS X  38      75.505  67.256  23.267  1.00  0.00           O
ATOM    273  HA  CYS X  38      77.948  65.609  22.362  1.00  0.00           H
ATOM    274  CB  CYS X  38      77.738  66.173  24.441  1.00  0.00           C
ATOM    275  1HB CYS X  38      78.785  66.226  24.815  1.00  0.00           H
ATOM    276  2HB CYS X  38      77.170  66.938  25.011  1.00  0.00           H
ATOM    277  SG  CYS X  38      77.131  64.480  24.763  1.00  0.00           S
ATOM    278  HN  CYS X  38      78.610  68.460  22.739  1.00  0.00           H
ATOM    279  N   LYS X  39      76.207  67.125  21.131  1.00  0.00           N
ATOM    280  CA  LYS X  39      74.973  67.587  20.511  1.00  0.00           C
ATOM    281  C   LYS X  39      73.718  66.759  20.802  1.00  0.00           C
ATOM    282  O   LYS X  39      73.758  65.539  20.968  1.00  0.00           O
ATOM    283  HA  LYS X  39      74.786  68.575  20.909  1.00  0.00           H
ATOM    284  CB  LYS X  39      75.115  67.713  18.971  1.00  0.00           C
ATOM    285  1HB LYS X  39      74.200  68.204  18.575  1.00  0.00           H
ATOM    286  2HB LYS X  39      75.972  68.387  18.744  1.00  0.00           H
ATOM    287  CG  LYS X  39      75.341  66.372  18.243  1.00  0.00           C
ATOM    288  1HG LYS X  39      76.388  66.047  18.438  1.00  0.00           H
ATOM    289  2HG LYS X  39      74.674  65.578  18.645  1.00  0.00           H
ATOM    290  CD  LYS X  39      75.114  66.440  16.723  1.00  0.00           C
ATOM    291  1HD LYS X  39      75.725  67.276  16.320  1.00  0.00           H
ATOM    292  2HD LYS X  39      75.497  65.492  16.277  1.00  0.00           H
ATOM    293  CE  LYS X  39      73.638  66.600  16.315  1.00  0.00           C
ATOM    294  1HE LYS X  39      73.038  65.734  16.667  1.00  0.00           H
ATOM    295  2HE LYS X  39      73.212  67.526  16.748  1.00  0.00           H
ATOM    296  NZ  LYS X  39      73.509  66.691  14.846  1.00  0.00           N
ATOM    297  1HZ LYS X  39      72.514  66.812  14.556  1.00  0.00           H
ATOM    298  2HZ LYS X  39      74.086  67.496  14.500  1.00  0.00           H
ATOM    299  3HZ LYS X  39      73.895  65.809  14.413  1.00  0.00           H
ATOM    300  HN  LYS X  39      76.940  66.884  20.498  1.00  0.00           H
ATOM    301  N   GLY X  40      72.549  67.422  20.857  1.00  0.00           N
ATOM    302  CA  GLY X  40      71.276  66.735  21.025  1.00  0.00           C
ATOM    303  C   GLY X  40      70.112  67.684  20.986  1.00  0.00           C
ATOM    304  O   GLY X  40      69.004  67.309  20.620  1.00  0.00           O
ATOM    305  1HA GLY X  40      71.147  66.041  20.207  1.00  0.00           H
ATOM    306  2HA GLY X  40      71.272  66.263  21.997  1.00  0.00           H
ATOM    307  HN  GLY X  40      72.518  68.396  20.650  1.00  0.00           H
ATOM    308  N   ALA X  41      70.333  68.965  21.338  1.00  0.00           N
ATOM    309  CA  ALA X  41      69.343  70.019  21.237  1.00  0.00           C
ATOM    310  C   ALA X  41      68.847  70.297  19.803  1.00  0.00           C
ATOM    311  O   ALA X  41      69.667  70.496  18.901  1.00  0.00           O
ATOM    312  HA  ALA X  41      68.518  69.718  21.859  1.00  0.00           H
ATOM    313  CB  ALA X  41      69.902  71.322  21.846  1.00  0.00           C
ATOM    314  1HB ALA X  41      69.130  72.120  21.848  1.00  0.00           H
ATOM    315  2HB ALA X  41      70.221  71.144  22.895  1.00  0.00           H
ATOM    316  3HB ALA X  41      70.783  71.681  21.272  1.00  0.00           H
ATOM    317  HN  ALA X  41      71.173  69.197  21.829  1.00  0.00           H
ATOM    318  N   PRO X  42      67.542  70.335  19.523  1.00  0.00           N
ATOM    319  CA  PRO X  42      67.018  70.761  18.226  1.00  0.00           C
ATOM    320  C   PRO X  42      67.267  72.223  17.880  1.00  0.00           C
ATOM    321  O   PRO X  42      67.783  72.984  18.695  1.00  0.00           O
ATOM    322  HA  PRO X  42      67.496  70.159  17.466  1.00  0.00           H
ATOM    323  CB  PRO X  42      65.505  70.488  18.345  1.00  0.00           C
ATOM    324  1HB PRO X  42      64.987  71.360  18.803  1.00  0.00           H
ATOM    325  2HB PRO X  42      65.047  70.253  17.362  1.00  0.00           H
ATOM    326  CG  PRO X  42      65.422  69.310  19.316  1.00  0.00           C
ATOM    327  1HG PRO X  42      64.429  69.197  19.793  1.00  0.00           H
ATOM    328  2HG PRO X  42      65.691  68.367  18.787  1.00  0.00           H
ATOM    329  CD  PRO X  42      66.523  69.642  20.319  1.00  0.00           C
ATOM    330  1HD PRO X  42      66.155  70.335  21.106  1.00  0.00           H
ATOM    331  2HD PRO X  42      66.917  68.712  20.786  1.00  0.00           H
ATOM    332  N   LYS X  43      66.837  72.638  16.668  1.00  0.00           N
ATOM    333  CA  LYS X  43      66.882  74.008  16.169  1.00  0.00           C
ATOM    334  C   LYS X  43      66.123  75.012  17.038  1.00  0.00           C
ATOM    335  O   LYS X  43      66.500  76.176  17.160  1.00  0.00           O
ATOM    336  HA  LYS X  43      67.917  74.318  16.139  1.00  0.00           H
ATOM    337  CB  LYS X  43      66.281  74.044  14.740  1.00  0.00           C
ATOM    338  1HB LYS X  43      66.714  73.192  14.168  1.00  0.00           H
ATOM    339  2HB LYS X  43      65.183  73.878  14.788  1.00  0.00           H
ATOM    340  CG  LYS X  43      66.597  75.329  13.956  1.00  0.00           C
ATOM    341  1HG LYS X  43      66.342  76.233  14.552  1.00  0.00           H
ATOM    342  2HG LYS X  43      67.700  75.351  13.785  1.00  0.00           H
ATOM    343  CD  LYS X  43      65.891  75.412  12.590  1.00  0.00           C
ATOM    344  1HD LYS X  43      66.427  76.172  11.976  1.00  0.00           H
ATOM    345  2HD LYS X  43      65.984  74.434  12.070  1.00  0.00           H
ATOM    346  CE  LYS X  43      64.415  75.809  12.675  1.00  0.00           C
ATOM    347  1HE LYS X  43      63.834  75.090  13.294  1.00  0.00           H
ATOM    348  2HE LYS X  43      64.322  76.827  13.116  1.00  0.00           H
ATOM    349  NZ  LYS X  43      63.824  75.839  11.329  1.00  0.00           N
ATOM    350  1HZ LYS X  43      62.972  76.430  11.309  1.00  0.00           H
ATOM    351  2HZ LYS X  43      64.500  76.254  10.646  1.00  0.00           H
ATOM    352  3HZ LYS X  43      63.576  74.866  11.004  1.00  0.00           H
ATOM    353  HN  LYS X  43      66.496  71.961  16.020  1.00  0.00           H
ATOM    354  N   LYS X  44      65.011  74.548  17.648  1.00  0.00           N
ATOM    355  CA  LYS X  44      64.190  75.208  18.653  1.00  0.00           C
ATOM    356  C   LYS X  44      64.948  75.983  19.759  1.00  0.00           C
ATOM    357  O   LYS X  44      66.131  75.718  19.987  1.00  0.00           O
ATOM    358  HA  LYS X  44      63.584  75.919  18.112  1.00  0.00           H
ATOM    359  CB  LYS X  44      63.261  74.137  19.300  1.00  0.00           C
ATOM    360  1HB LYS X  44      63.893  73.397  19.836  1.00  0.00           H
ATOM    361  2HB LYS X  44      62.612  74.621  20.064  1.00  0.00           H
ATOM    362  CG  LYS X  44      62.345  73.404  18.298  1.00  0.00           C
ATOM    363  1HG LYS X  44      61.805  74.185  17.711  1.00  0.00           H
ATOM    364  2HG LYS X  44      62.946  72.794  17.590  1.00  0.00           H
ATOM    365  CD  LYS X  44      61.278  72.507  18.963  1.00  0.00           C
ATOM    366  1HD LYS X  44      60.679  73.142  19.655  1.00  0.00           H
ATOM    367  2HD LYS X  44      60.587  72.137  18.169  1.00  0.00           H
ATOM    368  CE  LYS X  44      61.831  71.299  19.736  1.00  0.00           C
ATOM    369  1HE LYS X  44      62.409  70.632  19.060  1.00  0.00           H
ATOM    370  2HE LYS X  44      62.491  71.636  20.562  1.00  0.00           H
ATOM    371  NZ  LYS X  44      60.735  70.505  20.331  1.00  0.00           N
ATOM    372  1HZ LYS X  44      61.115  69.894  21.091  1.00  0.00           H
ATOM    373  2HZ LYS X  44      60.022  71.151  20.752  1.00  0.00           H
ATOM    374  3HZ LYS X  44      60.284  69.900  19.593  1.00  0.00           H
ATOM    375  HN  LYS X  44      64.780  73.597  17.488  1.00  0.00           H
ATOM    376  N   PRO X  45      64.343  76.935  20.486  1.00  0.00           N
ATOM    377  CA  PRO X  45      64.868  77.510  21.733  1.00  0.00           C
ATOM    378  C   PRO X  45      65.481  76.529  22.729  1.00  0.00           C
ATOM    379  O   PRO X  45      65.094  75.366  22.665  1.00  0.00           O
ATOM    380  HA  PRO X  45      65.666  78.167  21.427  1.00  0.00           H
ATOM    381  CB  PRO X  45      63.654  78.242  22.327  1.00  0.00           C
ATOM    382  1HB PRO X  45      63.035  77.534  22.925  1.00  0.00           H
ATOM    383  2HB PRO X  45      63.947  79.098  22.970  1.00  0.00           H
ATOM    384  CG  PRO X  45      62.857  78.684  21.102  1.00  0.00           C
ATOM    385  1HG PRO X  45      61.790  78.883  21.334  1.00  0.00           H
ATOM    386  2HG PRO X  45      63.315  79.594  20.656  1.00  0.00           H
ATOM    387  CD  PRO X  45      63.036  77.502  20.151  1.00  0.00           C
ATOM    388  1HD PRO X  45      62.250  76.740  20.350  1.00  0.00           H
ATOM    389  2HD PRO X  45      62.998  77.833  19.090  1.00  0.00           H
ATOM    390  N   PRO X  46      66.407  76.872  23.619  1.00  0.00           N
ATOM    391  CA  PRO X  46      66.994  75.926  24.568  1.00  0.00           C
ATOM    392  C   PRO X  46      65.972  75.175  25.419  1.00  0.00           C
ATOM    393  O   PRO X  46      65.158  75.799  26.101  1.00  0.00           O
ATOM    394  HA  PRO X  46      67.520  75.174  23.997  1.00  0.00           H
ATOM    395  CB  PRO X  46      67.968  76.778  25.403  1.00  0.00           C
ATOM    396  1HB PRO X  46      68.028  76.472  26.466  1.00  0.00           H
ATOM    397  2HB PRO X  46      68.984  76.704  24.953  1.00  0.00           H
ATOM    398  CG  PRO X  46      67.461  78.216  25.239  1.00  0.00           C
ATOM    399  1HG PRO X  46      66.627  78.397  25.950  1.00  0.00           H
ATOM    400  2HG PRO X  46      68.259  78.970  25.404  1.00  0.00           H
ATOM    401  CD  PRO X  46      66.925  78.228  23.810  1.00  0.00           C
ATOM    402  1HD PRO X  46      66.142  79.005  23.680  1.00  0.00           H
ATOM    403  2HD PRO X  46      67.756  78.392  23.088  1.00  0.00           H
ATOM    404  N   GLN X  47      66.019  73.827  25.392  1.00  0.00           N
ATOM    405  CA  GLN X  47      65.166  72.932  26.153  1.00  0.00           C
ATOM    406  C   GLN X  47      65.945  72.352  27.322  1.00  0.00           C
ATOM    407  O   GLN X  47      67.139  72.602  27.491  1.00  0.00           O
ATOM    408  HA  GLN X  47      64.348  73.492  26.584  1.00  0.00           H
ATOM    409  CB  GLN X  47      64.579  71.762  25.307  1.00  0.00           C
ATOM    410  1HB GLN X  47      65.381  71.272  24.718  1.00  0.00           H
ATOM    411  2HB GLN X  47      64.191  70.972  25.994  1.00  0.00           H
ATOM    412  CG  GLN X  47      63.346  72.137  24.442  1.00  0.00           C
ATOM    413  1HG GLN X  47      62.741  71.218  24.292  1.00  0.00           H
ATOM    414  2HG GLN X  47      62.713  72.868  24.989  1.00  0.00           H
ATOM    415  CD  GLN X  47      63.602  72.708  23.045  1.00  0.00           C
ATOM    416  OE1 GLN X  47      62.702  73.305  22.447  1.00  0.00           O
ATOM    417  NE2 GLN X  47      64.810  72.484  22.483  1.00  0.00           N
ATOM    418 1HE2 GLN X  47      65.491  71.973  22.997  1.00  0.00           H
ATOM    419 2HE2 GLN X  47      65.068  73.105  21.747  1.00  0.00           H
ATOM    420  HN  GLN X  47      66.720  73.388  24.842  1.00  0.00           H
ATOM    421  N   ARG X  48      65.262  71.583  28.192  1.00  0.00           N
ATOM    422  CA  ARG X  48      65.877  70.831  29.268  1.00  0.00           C
ATOM    423  C   ARG X  48      66.902  69.803  28.800  1.00  0.00           C
ATOM    424  O   ARG X  48      66.724  69.075  27.823  1.00  0.00           O
ATOM    425  HA  ARG X  48      66.407  71.534  29.898  1.00  0.00           H
ATOM    426  CB  ARG X  48      64.801  70.110  30.116  1.00  0.00           C
ATOM    427  1HB ARG X  48      64.072  69.641  29.424  1.00  0.00           H
ATOM    428  2HB ARG X  48      65.261  69.290  30.705  1.00  0.00           H
ATOM    429  CG  ARG X  48      64.056  71.051  31.075  1.00  0.00           C
ATOM    430  1HG ARG X  48      64.744  71.393  31.880  1.00  0.00           H
ATOM    431  2HG ARG X  48      63.768  71.946  30.479  1.00  0.00           H
ATOM    432  CD  ARG X  48      62.760  70.506  31.695  1.00  0.00           C
ATOM    433  1HD ARG X  48      62.205  71.359  32.146  1.00  0.00           H
ATOM    434  2HD ARG X  48      62.123  70.029  30.915  1.00  0.00           H
ATOM    435  NE  ARG X  48      63.075  69.493  32.756  1.00  0.00           N
ATOM    436  HE  ARG X  48      63.955  68.994  32.733  1.00  0.00           H
ATOM    437  CZ  ARG X  48      62.153  69.073  33.637  1.00  0.00           C
ATOM    438  NH1 ARG X  48      61.004  69.724  33.807  1.00  0.00           N
ATOM    439 1HH1 ARG X  48      60.899  70.617  33.396  1.00  0.00           H
ATOM    440 2HH1 ARG X  48      60.424  69.469  34.579  1.00  0.00           H
ATOM    441  NH2 ARG X  48      62.349  67.974  34.356  1.00  0.00           N
ATOM    442 1HH2 ARG X  48      63.083  67.348  34.066  1.00  0.00           H
ATOM    443 2HH2 ARG X  48      61.505  67.520  34.687  1.00  0.00           H
ATOM    444  HN  ARG X  48      64.290  71.418  28.057  1.00  0.00           H
ATOM    445  N   LEU X  49      68.014  69.729  29.535  1.00  0.00           N
ATOM    446  CA  LEU X  49      69.088  68.799  29.322  1.00  0.00           C
ATOM    447  C   LEU X  49      69.264  68.049  30.620  1.00  0.00           C
ATOM    448  O   LEU X  49      69.034  68.597  31.697  1.00  0.00           O
ATOM    449  HA  LEU X  49      68.832  68.084  28.554  1.00  0.00           H
ATOM    450  CB  LEU X  49      70.368  69.574  28.919  1.00  0.00           C
ATOM    451  1HB LEU X  49      70.110  70.165  28.012  1.00  0.00           H
ATOM    452  2HB LEU X  49      70.622  70.314  29.710  1.00  0.00           H
ATOM    453  HG  LEU X  49      71.289  67.706  28.291  1.00  0.00           H
ATOM    454  CG  LEU X  49      71.617  68.728  28.598  1.00  0.00           C
ATOM    455  CD1 LEU X  49      72.398  69.341  27.429  1.00  0.00           C
ATOM    456 1HD1 LEU X  49      73.295  68.728  27.202  1.00  0.00           H
ATOM    457 2HD1 LEU X  49      71.765  69.390  26.520  1.00  0.00           H
ATOM    458 3HD1 LEU X  49      72.729  70.370  27.689  1.00  0.00           H
ATOM    459  CD2 LEU X  49      72.556  68.610  29.806  1.00  0.00           C
ATOM    460 1HD2 LEU X  49      73.425  67.971  29.552  1.00  0.00           H
ATOM    461 2HD2 LEU X  49      72.938  69.613  30.089  1.00  0.00           H
ATOM    462 3HD2 LEU X  49      72.040  68.169  30.680  1.00  0.00           H
ATOM    463  HN  LEU X  49      68.161  70.340  30.308  1.00  0.00           H
ATOM    464  N   GLU X  50      69.671  66.773  30.549  1.00  0.00           N
ATOM    465  CA  GLU X  50      70.091  66.046  31.720  1.00  0.00           C
ATOM    466  C   GLU X  50      71.406  65.378  31.419  1.00  0.00           C
ATOM    467  O   GLU X  50      71.735  65.026  30.288  1.00  0.00           O
ATOM    468  HA  GLU X  50      70.327  66.754  32.504  1.00  0.00           H
ATOM    469  CB  GLU X  50      69.063  65.039  32.314  1.00  0.00           C
ATOM    470  1HB GLU X  50      69.591  64.195  32.809  1.00  0.00           H
ATOM    471  2HB GLU X  50      68.557  65.582  33.144  1.00  0.00           H
ATOM    472  CG  GLU X  50      67.975  64.477  31.370  1.00  0.00           C
ATOM    473  1HG GLU X  50      68.169  64.704  30.306  1.00  0.00           H
ATOM    474  2HG GLU X  50      67.927  63.374  31.490  1.00  0.00           H
ATOM    475  CD  GLU X  50      66.615  65.032  31.755  1.00  0.00           C
ATOM    476  OE1 GLU X  50      65.884  64.330  32.508  1.00  0.00           O
ATOM    477  OE2 GLU X  50      66.298  66.191  31.393  1.00  0.00           O
ATOM    478  HN  GLU X  50      69.845  66.317  29.673  1.00  0.00           H
ATOM    479  N   TRP X  51      72.234  65.231  32.455  1.00  0.00           N
ATOM    480  CA  TRP X  51      73.551  64.666  32.319  1.00  0.00           C
ATOM    481  C   TRP X  51      73.585  63.500  33.262  1.00  0.00           C
ATOM    482  O   TRP X  51      73.077  63.597  34.374  1.00  0.00           O
ATOM    483  HA  TRP X  51      73.704  64.282  31.318  1.00  0.00           H
ATOM    484  CB  TRP X  51      74.625  65.720  32.674  1.00  0.00           C
ATOM    485  1HB TRP X  51      74.143  66.718  32.573  1.00  0.00           H
ATOM    486  2HB TRP X  51      74.954  65.632  33.734  1.00  0.00           H
ATOM    487  CG  TRP X  51      75.814  65.762  31.738  1.00  0.00           C
ATOM    488  HD1 TRP X  51      74.974  66.519  29.890  1.00  0.00           H
ATOM    489  CD1 TRP X  51      75.845  66.195  30.443  1.00  0.00           C
ATOM    490  CD2 TRP X  51      77.160  65.393  32.076  1.00  0.00           C
ATOM    491  NE1 TRP X  51      77.136  66.184  29.964  1.00  0.00           N
ATOM    492  HE1 TRP X  51      77.427  66.506  29.086  1.00  0.00           H
ATOM    493  CE2 TRP X  51      77.962  65.693  30.952  1.00  0.00           C
ATOM    494  HE3 TRP X  51      77.113  64.629  34.104  1.00  0.00           H
ATOM    495  CE3 TRP X  51      77.710  64.849  33.231  1.00  0.00           C
ATOM    496  CZ2 TRP X  51      79.329  65.444  30.968  1.00  0.00           C
ATOM    497  HZ2 TRP X  51      79.960  65.657  30.120  1.00  0.00           H
ATOM    498  CZ3 TRP X  51      79.089  64.593  33.242  1.00  0.00           C
ATOM    499  HZ3 TRP X  51      79.548  64.186  34.133  1.00  0.00           H
ATOM    500  HH2 TRP X  51      80.949  64.683  32.162  1.00  0.00           H
ATOM    501  CH2 TRP X  51      79.886  64.881  32.125  1.00  0.00           C
ATOM    502  HN  TRP X  51      71.948  65.474  33.383  1.00  0.00           H
ATOM    503  N   LYS X  52      74.123  62.358  32.820  1.00  0.00           N
ATOM    504  CA  LYS X  52      74.134  61.134  33.585  1.00  0.00           C
ATOM    505  C   LYS X  52      75.438  60.439  33.264  1.00  0.00           C
ATOM    506  O   LYS X  52      76.132  60.798  32.315  1.00  0.00           O
ATOM    507  HA  LYS X  52      74.149  61.346  34.645  1.00  0.00           H
ATOM    508  CB  LYS X  52      72.905  60.249  33.225  1.00  0.00           C
ATOM    509  1HB LYS X  52      72.661  60.416  32.152  1.00  0.00           H
ATOM    510  2HB LYS X  52      73.138  59.169  33.354  1.00  0.00           H
ATOM    511  CG  LYS X  52      71.670  60.563  34.091  1.00  0.00           C
ATOM    512  1HG LYS X  52      71.828  60.097  35.090  1.00  0.00           H
ATOM    513  2HG LYS X  52      71.592  61.661  34.244  1.00  0.00           H
ATOM    514  CD  LYS X  52      70.343  60.070  33.489  1.00  0.00           C
ATOM    515  1HD LYS X  52      70.150  60.645  32.555  1.00  0.00           H
ATOM    516  2HD LYS X  52      70.461  59.007  33.190  1.00  0.00           H
ATOM    517  CE  LYS X  52      69.138  60.258  34.431  1.00  0.00           C
ATOM    518  1HE LYS X  52      69.448  60.746  35.379  1.00  0.00           H
ATOM    519  2HE LYS X  52      68.361  60.888  33.942  1.00  0.00           H
ATOM    520  NZ  LYS X  52      68.528  58.956  34.757  1.00  0.00           N
ATOM    521  1HZ LYS X  52      67.689  59.053  35.362  1.00  0.00           H
ATOM    522  2HZ LYS X  52      68.218  58.505  33.854  1.00  0.00           H
ATOM    523  3HZ LYS X  52      69.231  58.321  35.217  1.00  0.00           H
ATOM    524  HN  LYS X  52      74.526  62.286  31.905  1.00  0.00           H
ATOM    525  N   LEU X  53      75.836  59.442  34.063  1.00  0.00           N
ATOM    526  CA  LEU X  53      77.003  58.649  33.750  1.00  0.00           C
ATOM    527  C   LEU X  53      76.965  57.374  34.551  1.00  0.00           C
ATOM    528  O   LEU X  53      76.207  57.243  35.511  1.00  0.00           O
ATOM    529  HA  LEU X  53      76.942  58.351  32.712  1.00  0.00           H
ATOM    530  CB  LEU X  53      78.355  59.374  33.975  1.00  0.00           C
ATOM    531  1HB LEU X  53      79.197  58.681  33.755  1.00  0.00           H
ATOM    532  2HB LEU X  53      78.426  60.197  33.232  1.00  0.00           H
ATOM    533  HG  LEU X  53      77.756  59.627  36.049  1.00  0.00           H
ATOM    534  CG  LEU X  53      78.561  59.987  35.366  1.00  0.00           C
ATOM    535  CD1 LEU X  53      79.910  59.554  35.951  1.00  0.00           C
ATOM    536 1HD1 LEU X  53      80.058  59.987  36.962  1.00  0.00           H
ATOM    537 2HD1 LEU X  53      79.955  58.447  36.034  1.00  0.00           H
ATOM    538 3HD1 LEU X  53      80.746  59.888  35.300  1.00  0.00           H
ATOM    539  CD2 LEU X  53      78.481  61.513  35.279  1.00  0.00           C
ATOM    540 1HD2 LEU X  53      78.614  61.951  36.284  1.00  0.00           H
ATOM    541 2HD2 LEU X  53      79.288  61.903  34.624  1.00  0.00           H
ATOM    542 3HD2 LEU X  53      77.501  61.839  34.871  1.00  0.00           H
ATOM    543  HN  LEU X  53      75.318  59.164  34.869  1.00  0.00           H
ATOM    544  N   ASN X  54      77.771  56.388  34.138  1.00  0.00           N
ATOM    545  CA  ASN X  54      77.870  55.101  34.775  1.00  0.00           C
ATOM    546  C   ASN X  54      79.347  54.843  35.019  1.00  0.00           C
ATOM    547  O   ASN X  54      80.121  54.688  34.078  1.00  0.00           O
ATOM    548  HA  ASN X  54      77.364  55.115  35.732  1.00  0.00           H
ATOM    549  CB  ASN X  54      77.239  54.047  33.816  1.00  0.00           C
ATOM    550  1HB ASN X  54      76.209  54.387  33.572  1.00  0.00           H
ATOM    551  2HB ASN X  54      77.812  54.028  32.865  1.00  0.00           H
ATOM    552  CG  ASN X  54      77.116  52.606  34.312  1.00  0.00           C
ATOM    553  OD1 ASN X  54      76.742  51.736  33.514  1.00  0.00           O
ATOM    554  ND2 ASN X  54      77.416  52.310  35.593  1.00  0.00           N
ATOM    555 1HD2 ASN X  54      77.807  52.997  36.200  1.00  0.00           H
ATOM    556 2HD2 ASN X  54      77.321  51.364  35.889  1.00  0.00           H
ATOM    557  HN  ASN X  54      78.374  56.540  33.346  1.00  0.00           H
ATOM    558  N   THR X  55      79.747  54.786  36.300  1.00  0.00           N
ATOM    559  CA  THR X  55      81.112  54.483  36.712  1.00  0.00           C
ATOM    560  C   THR X  55      80.937  53.713  38.003  1.00  0.00           C
ATOM    561  O   THR X  55      79.871  53.781  38.610  1.00  0.00           O
ATOM    562  HA  THR X  55      81.580  53.838  35.978  1.00  0.00           H
ATOM    563  HB  THR X  55      81.654  56.225  37.927  1.00  0.00           H
ATOM    564  CB  THR X  55      81.976  55.724  36.985  1.00  0.00           C
ATOM    565  OG1 THR X  55      81.852  56.673  35.936  1.00  0.00           O
ATOM    566  HG1 THR X  55      82.316  57.472  36.231  1.00  0.00           H
ATOM    567  CG2 THR X  55      83.466  55.364  37.045  1.00  0.00           C
ATOM    568 1HG2 THR X  55      84.083  56.286  37.081  1.00  0.00           H
ATOM    569 2HG2 THR X  55      83.713  54.760  37.941  1.00  0.00           H
ATOM    570 3HG2 THR X  55      83.761  54.793  36.138  1.00  0.00           H
ATOM    571  HN  THR X  55      79.127  54.990  37.060  1.00  0.00           H
ATOM    572  N   GLY X  56      81.940  52.953  38.490  1.00  0.00           N
ATOM    573  CA  GLY X  56      81.805  52.095  39.671  1.00  0.00           C
ATOM    574  C   GLY X  56      81.414  52.742  40.975  1.00  0.00           C
ATOM    575  O   GLY X  56      80.846  52.087  41.845  1.00  0.00           O
ATOM    576  1HA GLY X  56      81.032  51.369  39.459  1.00  0.00           H
ATOM    577  2HA GLY X  56      82.767  51.629  39.833  1.00  0.00           H
ATOM    578  HN  GLY X  56      82.760  52.801  37.928  1.00  0.00           H
ATOM    579  N   ARG X  57      81.712  54.039  41.166  1.00  0.00           N
ATOM    580  CA  ARG X  57      81.315  54.763  42.366  1.00  0.00           C
ATOM    581  C   ARG X  57      80.530  56.034  42.069  1.00  0.00           C
ATOM    582  O   ARG X  57      80.114  56.730  42.993  1.00  0.00           O
ATOM    583  HA  ARG X  57      80.668  54.160  42.988  1.00  0.00           H
ATOM    584  CB  ARG X  57      82.581  55.125  43.173  1.00  0.00           C
ATOM    585  1HB ARG X  57      83.299  55.651  42.505  1.00  0.00           H
ATOM    586  2HB ARG X  57      82.314  55.822  43.999  1.00  0.00           H
ATOM    587  CG  ARG X  57      83.261  53.879  43.777  1.00  0.00           C
ATOM    588  1HG ARG X  57      82.598  53.451  44.563  1.00  0.00           H
ATOM    589  2HG ARG X  57      83.374  53.100  42.990  1.00  0.00           H
ATOM    590  CD  ARG X  57      84.655  54.123  44.352  1.00  0.00           C
ATOM    591  1HD ARG X  57      85.051  53.173  44.776  1.00  0.00           H
ATOM    592  2HD ARG X  57      85.349  54.506  43.569  1.00  0.00           H
ATOM    593  NE  ARG X  57      84.503  55.138  45.433  1.00  0.00           N
ATOM    594  HE  ARG X  57      83.611  55.582  45.589  1.00  0.00           H
ATOM    595  CZ  ARG X  57      85.412  55.372  46.381  1.00  0.00           C
ATOM    596  NH1 ARG X  57      86.632  54.859  46.350  1.00  0.00           N
ATOM    597 1HH1 ARG X  57      86.919  54.349  45.543  1.00  0.00           H
ATOM    598 2HH1 ARG X  57      87.312  55.310  46.934  1.00  0.00           H
ATOM    599  NH2 ARG X  57      85.066  56.168  47.388  1.00  0.00           N
ATOM    600 1HH2 ARG X  57      84.109  56.480  47.351  1.00  0.00           H
ATOM    601 2HH2 ARG X  57      85.451  55.902  48.274  1.00  0.00           H
ATOM    602  HN  ARG X  57      82.259  54.518  40.488  1.00  0.00           H
ATOM    603  N   THR X  58      80.286  56.338  40.774  1.00  0.00           N
ATOM    604  CA  THR X  58      79.613  57.527  40.221  1.00  0.00           C
ATOM    605  C   THR X  58      79.645  58.809  41.066  1.00  0.00           C
ATOM    606  O   THR X  58      78.646  59.224  41.653  1.00  0.00           O
ATOM    607  HA  THR X  58      80.179  57.768  39.335  1.00  0.00           H
ATOM    608  HB  THR X  58      77.511  57.082  40.573  1.00  0.00           H
ATOM    609  CB  THR X  58      78.198  57.241  39.713  1.00  0.00           C
ATOM    610  OG1 THR X  58      78.172  56.078  38.891  1.00  0.00           O
ATOM    611  HG1 THR X  58      78.188  55.318  39.506  1.00  0.00           H
ATOM    612  CG2 THR X  58      77.683  58.378  38.821  1.00  0.00           C
ATOM    613 1HG2 THR X  58      76.679  58.127  38.420  1.00  0.00           H
ATOM    614 2HG2 THR X  58      77.596  59.327  39.385  1.00  0.00           H
ATOM    615 3HG2 THR X  58      78.370  58.525  37.962  1.00  0.00           H
ATOM    616  HN  THR X  58      80.538  55.660  40.089  1.00  0.00           H
ATOM    617  N   GLU X  59      80.817  59.475  41.145  1.00  0.00           N
ATOM    618  CA  GLU X  59      81.049  60.659  41.973  1.00  0.00           C
ATOM    619  C   GLU X  59      81.147  61.924  41.119  1.00  0.00           C
ATOM    620  O   GLU X  59      81.490  63.001  41.604  1.00  0.00           O
ATOM    621  HA  GLU X  59      80.227  60.798  42.663  1.00  0.00           H
ATOM    622  CB  GLU X  59      82.376  60.550  42.781  1.00  0.00           C
ATOM    623  1HB GLU X  59      83.210  60.460  42.052  1.00  0.00           H
ATOM    624  2HB GLU X  59      82.549  61.497  43.343  1.00  0.00           H
ATOM    625  CG  GLU X  59      82.480  59.350  43.767  1.00  0.00           C
ATOM    626  1HG GLU X  59      81.685  58.609  43.563  1.00  0.00           H
ATOM    627  2HG GLU X  59      83.460  58.850  43.612  1.00  0.00           H
ATOM    628  CD  GLU X  59      82.425  59.741  45.237  1.00  0.00           C
ATOM    629  OE1 GLU X  59      83.191  60.644  45.661  1.00  0.00           O
ATOM    630  OE2 GLU X  59      81.643  59.124  46.008  1.00  0.00           O
ATOM    631  HN  GLU X  59      81.612  59.104  40.652  1.00  0.00           H
ATOM    632  N   ALA X  60      80.847  61.837  39.810  1.00  0.00           N
ATOM    633  CA  ALA X  60      80.968  62.949  38.884  1.00  0.00           C
ATOM    634  C   ALA X  60      79.622  63.385  38.309  1.00  0.00           C
ATOM    635  O   ALA X  60      79.565  64.039  37.270  1.00  0.00           O
ATOM    636  HA  ALA X  60      81.382  63.816  39.382  1.00  0.00           H
ATOM    637  CB  ALA X  60      81.922  62.548  37.738  1.00  0.00           C
ATOM    638  1HB ALA X  60      82.084  63.397  37.038  1.00  0.00           H
ATOM    639  2HB ALA X  60      82.909  62.250  38.152  1.00  0.00           H
ATOM    640  3HB ALA X  60      81.518  61.691  37.160  1.00  0.00           H
ATOM    641  HN  ALA X  60      80.600  60.952  39.432  1.00  0.00           H
ATOM    642  N   TRP X  61      78.488  63.031  38.948  1.00  0.00           N
ATOM    643  CA  TRP X  61      77.162  63.184  38.370  1.00  0.00           C
ATOM    644  C   TRP X  61      76.398  64.364  38.962  1.00  0.00           C
ATOM    645  O   TRP X  61      75.889  64.330  40.081  1.00  0.00           O
ATOM    646  HA  TRP X  61      77.249  63.371  37.308  1.00  0.00           H
ATOM    647  CB  TRP X  61      76.346  61.869  38.552  1.00  0.00           C
ATOM    648  1HB TRP X  61      76.910  61.046  38.066  1.00  0.00           H
ATOM    649  2HB TRP X  61      76.284  61.628  39.636  1.00  0.00           H
ATOM    650  CG  TRP X  61      74.934  61.842  37.977  1.00  0.00           C
ATOM    651  HD1 TRP X  61      74.856  63.520  36.588  1.00  0.00           H
ATOM    652  CD1 TRP X  61      74.352  62.704  37.091  1.00  0.00           C
ATOM    653  CD2 TRP X  61      73.910  60.892  38.339  1.00  0.00           C
ATOM    654  NE1 TRP X  61      73.029  62.384  36.909  1.00  0.00           N
ATOM    655  HE1 TRP X  61      72.464  62.826  36.241  1.00  0.00           H
ATOM    656  CE2 TRP X  61      72.736  61.278  37.665  1.00  0.00           C
ATOM    657  HE3 TRP X  61      74.810  59.477  39.716  1.00  0.00           H
ATOM    658  CE3 TRP X  61      73.925  59.781  39.179  1.00  0.00           C
ATOM    659  CZ2 TRP X  61      71.551  60.571  37.822  1.00  0.00           C
ATOM    660  HZ2 TRP X  61      70.651  60.872  37.317  1.00  0.00           H
ATOM    661  CZ3 TRP X  61      72.728  59.061  39.330  1.00  0.00           C
ATOM    662  HZ3 TRP X  61      72.709  58.201  39.982  1.00  0.00           H
ATOM    663  HH2 TRP X  61      70.644  58.890  38.816  1.00  0.00           H
ATOM    664  CH2 TRP X  61      71.555  59.453  38.668  1.00  0.00           C
ATOM    665  HN  TRP X  61      78.529  62.674  39.887  1.00  0.00           H
ATOM    666  N   LYS X  62      76.253  65.447  38.178  1.00  0.00           N
ATOM    667  CA  LYS X  62      75.565  66.649  38.582  1.00  0.00           C
ATOM    668  C   LYS X  62      74.459  67.015  37.606  1.00  0.00           C
ATOM    669  O   LYS X  62      74.639  67.016  36.393  1.00  0.00           O
ATOM    670  HA  LYS X  62      75.110  66.518  39.551  1.00  0.00           H
ATOM    671  CB  LYS X  62      76.610  67.776  38.691  1.00  0.00           C
ATOM    672  1HB LYS X  62      77.362  67.431  39.438  1.00  0.00           H
ATOM    673  2HB LYS X  62      77.145  67.854  37.716  1.00  0.00           H
ATOM    674  CG  LYS X  62      76.111  69.166  39.116  1.00  0.00           C
ATOM    675  1HG LYS X  62      75.173  69.062  39.702  1.00  0.00           H
ATOM    676  2HG LYS X  62      76.878  69.622  39.779  1.00  0.00           H
ATOM    677  CD  LYS X  62      75.903  70.095  37.909  1.00  0.00           C
ATOM    678  1HD LYS X  62      76.855  70.195  37.341  1.00  0.00           H
ATOM    679  2HD LYS X  62      75.179  69.596  37.230  1.00  0.00           H
ATOM    680  CE  LYS X  62      75.388  71.481  38.290  1.00  0.00           C
ATOM    681  1HE LYS X  62      74.553  71.387  39.021  1.00  0.00           H
ATOM    682  2HE LYS X  62      76.198  72.099  38.733  1.00  0.00           H
ATOM    683  NZ  LYS X  62      74.862  72.175  37.104  1.00  0.00           N
ATOM    684  1HZ LYS X  62      74.449  73.097  37.359  1.00  0.00           H
ATOM    685  2HZ LYS X  62      75.627  72.325  36.396  1.00  0.00           H
ATOM    686  3HZ LYS X  62      74.101  71.588  36.694  1.00  0.00           H
ATOM    687  HN  LYS X  62      76.725  65.509  37.291  1.00  0.00           H
ATOM    688  N   VAL X  63      73.265  67.370  38.129  1.00  0.00           N
ATOM    689  CA  VAL X  63      72.149  67.900  37.355  1.00  0.00           C
ATOM    690  C   VAL X  63      72.476  69.187  36.598  1.00  0.00           C
ATOM    691  O   VAL X  63      72.793  70.229  37.179  1.00  0.00           O
ATOM    692  HA  VAL X  63      71.899  67.155  36.614  1.00  0.00           H
ATOM    693  HB  VAL X  63      71.217  68.779  39.101  1.00  0.00           H
ATOM    694  CB  VAL X  63      70.924  68.128  38.246  1.00  0.00           C
ATOM    695  CG1 VAL X  63      69.764  68.812  37.487  1.00  0.00           C
ATOM    696 1HG1 VAL X  63      68.863  68.864  38.134  1.00  0.00           H
ATOM    697 2HG1 VAL X  63      70.018  69.850  37.185  1.00  0.00           H
ATOM    698 3HG1 VAL X  63      69.504  68.233  36.576  1.00  0.00           H
ATOM    699  CG2 VAL X  63      70.457  66.764  38.788  1.00  0.00           C
ATOM    700 1HG2 VAL X  63      69.579  66.888  39.456  1.00  0.00           H
ATOM    701 2HG2 VAL X  63      70.160  66.099  37.948  1.00  0.00           H
ATOM    702 3HG2 VAL X  63      71.252  66.250  39.363  1.00  0.00           H
ATOM    703  HN  VAL X  63      73.089  67.221  39.096  1.00  0.00           H
ATOM    704  N   LEU X  64      72.404  69.160  35.257  1.00  0.00           N
ATOM    705  CA  LEU X  64      72.594  70.338  34.429  1.00  0.00           C
ATOM    706  C   LEU X  64      71.266  71.051  34.244  1.00  0.00           C
ATOM    707  O   LEU X  64      70.209  70.438  34.113  1.00  0.00           O
ATOM    708  HA  LEU X  64      73.247  71.036  34.927  1.00  0.00           H
ATOM    709  CB  LEU X  64      73.217  70.000  33.050  1.00  0.00           C
ATOM    710  1HB LEU X  64      72.843  69.001  32.736  1.00  0.00           H
ATOM    711  2HB LEU X  64      72.877  70.730  32.283  1.00  0.00           H
ATOM    712  HG  LEU X  64      75.036  69.577  31.989  1.00  0.00           H
ATOM    713  CG  LEU X  64      74.766  69.996  32.991  1.00  0.00           C
ATOM    714  CD1 LEU X  64      75.354  71.416  33.050  1.00  0.00           C
ATOM    715 1HD1 LEU X  64      76.454  71.372  32.904  1.00  0.00           H
ATOM    716 2HD1 LEU X  64      74.921  72.048  32.246  1.00  0.00           H
ATOM    717 3HD1 LEU X  64      75.149  71.892  34.028  1.00  0.00           H
ATOM    718  CD2 LEU X  64      75.425  69.102  34.047  1.00  0.00           C
ATOM    719 1HD2 LEU X  64      76.501  68.958  33.823  1.00  0.00           H
ATOM    720 2HD2 LEU X  64      75.333  69.545  35.058  1.00  0.00           H
ATOM    721 3HD2 LEU X  64      74.947  68.102  34.072  1.00  0.00           H
ATOM    722  HN  LEU X  64      72.160  68.313  34.791  1.00  0.00           H
ATOM    723  N   SER X  65      71.293  72.391  34.243  1.00  0.00           N
ATOM    724  CA  SER X  65      70.102  73.209  34.107  1.00  0.00           C
ATOM    725  C   SER X  65      70.472  74.402  33.239  1.00  0.00           C
ATOM    726  O   SER X  65      71.624  74.836  33.286  1.00  0.00           O
ATOM    727  HA  SER X  65      69.336  72.633  33.609  1.00  0.00           H
ATOM    728  CB  SER X  65      69.578  73.773  35.467  1.00  0.00           C
ATOM    729  1HB SER X  65      70.400  74.343  35.960  1.00  0.00           H
ATOM    730  2HB SER X  65      68.728  74.469  35.302  1.00  0.00           H
ATOM    731  OG  SER X  65      69.154  72.744  36.364  1.00  0.00           O
ATOM    732  1HG SER X  65      68.415  72.270  35.952  1.00  0.00           H
ATOM    733  HN  SER X  65      72.155  72.888  34.369  1.00  0.00           H
ATOM    734  N   PRO X  66      69.573  74.992  32.451  1.00  0.00           N
ATOM    735  CA  PRO X  66      69.905  76.047  31.484  1.00  0.00           C
ATOM    736  C   PRO X  66      70.069  77.395  32.160  1.00  0.00           C
ATOM    737  O   PRO X  66      70.374  78.385  31.492  1.00  0.00           O
ATOM    738  HA  PRO X  66      70.829  75.810  30.974  1.00  0.00           H
ATOM    739  CB  PRO X  66      68.670  76.072  30.566  1.00  0.00           C
ATOM    740  1HB PRO X  66      68.488  77.056  30.087  1.00  0.00           H
ATOM    741  2HB PRO X  66      68.804  75.310  29.765  1.00  0.00           H
ATOM    742  CG  PRO X  66      67.526  75.639  31.484  1.00  0.00           C
ATOM    743  1HG PRO X  66      67.225  76.483  32.144  1.00  0.00           H
ATOM    744  2HG PRO X  66      66.639  75.270  30.940  1.00  0.00           H
ATOM    745  CD  PRO X  66      68.185  74.541  32.307  1.00  0.00           C
ATOM    746  1HD PRO X  66      67.676  74.419  33.288  1.00  0.00           H
ATOM    747  2HD PRO X  66      68.178  73.581  31.740  1.00  0.00           H
ATOM    748  N   GLN X  67      69.805  77.453  33.474  1.00  0.00           N
ATOM    749  CA  GLN X  67      69.651  78.668  34.230  1.00  0.00           C
ATOM    750  C   GLN X  67      69.909  78.338  35.701  1.00  0.00           C
ATOM    751  O   GLN X  67      69.045  78.493  36.561  1.00  0.00           O
ATOM    752  HA  GLN X  67      70.393  79.387  33.910  1.00  0.00           H
ATOM    753  CB  GLN X  67      68.211  79.226  34.014  1.00  0.00           C
ATOM    754  1HB GLN X  67      67.967  79.131  32.931  1.00  0.00           H
ATOM    755  2HB GLN X  67      67.488  78.583  34.565  1.00  0.00           H
ATOM    756  CG  GLN X  67      68.016  80.711  34.405  1.00  0.00           C
ATOM    757  1HG GLN X  67      68.437  80.890  35.416  1.00  0.00           H
ATOM    758  2HG GLN X  67      68.546  81.375  33.692  1.00  0.00           H
ATOM    759  CD  GLN X  67      66.539  81.112  34.464  1.00  0.00           C
ATOM    760  OE1 GLN X  67      66.017  81.481  35.520  1.00  0.00           O
ATOM    761  NE2 GLN X  67      65.825  81.035  33.319  1.00  0.00           N
ATOM    762 1HE2 GLN X  67      66.279  80.795  32.467  1.00  0.00           H
ATOM    763 2HE2 GLN X  67      64.865  81.313  33.355  1.00  0.00           H
ATOM    764  HN  GLN X  67      69.576  76.603  33.933  1.00  0.00           H
ATOM    765  N   GLY X  68      71.112  77.825  36.042  1.00  0.00           N
ATOM    766  CA  GLY X  68      71.424  77.476  37.429  1.00  0.00           C
ATOM    767  C   GLY X  68      72.630  76.577  37.564  1.00  0.00           C
ATOM    768  O   GLY X  68      72.817  75.647  36.784  1.00  0.00           O
ATOM    769  1HA GLY X  68      71.636  78.397  37.955  1.00  0.00           H
ATOM    770  2HA GLY X  68      70.587  76.932  37.846  1.00  0.00           H
ATOM    771  HN  GLY X  68      71.813  77.658  35.350  1.00  0.00           H
ATOM    772  N   GLY X  69      73.492  76.842  38.572  1.00  0.00           N
ATOM    773  CA  GLY X  69      74.784  76.176  38.754  1.00  0.00           C
ATOM    774  C   GLY X  69      74.758  74.898  39.567  1.00  0.00           C
ATOM    775  O   GLY X  69      73.962  73.991  39.320  1.00  0.00           O
ATOM    776  1HA GLY X  69      75.178  75.920  37.780  1.00  0.00           H
ATOM    777  2HA GLY X  69      75.424  76.877  39.269  1.00  0.00           H
ATOM    778  HN  GLY X  69      73.295  77.578  39.218  1.00  0.00           H
ATOM    779  N   GLY X  70      75.685  74.769  40.543  1.00  0.00           N
ATOM    780  CA  GLY X  70      75.893  73.576  41.367  1.00  0.00           C
ATOM    781  C   GLY X  70      77.346  73.125  41.394  1.00  0.00           C
ATOM    782  O   GLY X  70      78.209  73.824  40.864  1.00  0.00           O
ATOM    783  1HA GLY X  70      75.630  73.853  42.378  1.00  0.00           H
ATOM    784  2HA GLY X  70      75.294  72.768  40.976  1.00  0.00           H
ATOM    785  HN  GLY X  70      76.268  75.560  40.761  1.00  0.00           H
ATOM    786  N   PRO X  71      77.681  71.978  41.997  1.00  0.00           N
ATOM    787  CA  PRO X  71      79.047  71.674  42.445  1.00  0.00           C
ATOM    788  C   PRO X  71      80.015  71.402  41.315  1.00  0.00           C
ATOM    789  O   PRO X  71      81.153  71.867  41.341  1.00  0.00           O
ATOM    790  HA  PRO X  71      79.443  72.519  42.994  1.00  0.00           H
ATOM    791  CB  PRO X  71      78.880  70.418  43.328  1.00  0.00           C
ATOM    792  1HB PRO X  71      79.726  69.702  43.249  1.00  0.00           H
ATOM    793  2HB PRO X  71      78.797  70.734  44.391  1.00  0.00           H
ATOM    794  CG  PRO X  71      77.544  69.803  42.900  1.00  0.00           C
ATOM    795  1HG PRO X  71      77.692  69.165  42.002  1.00  0.00           H
ATOM    796  2HG PRO X  71      77.092  69.187  43.704  1.00  0.00           H
ATOM    797  CD  PRO X  71      76.711  71.037  42.558  1.00  0.00           C
ATOM    798  1HD PRO X  71      75.902  70.788  41.838  1.00  0.00           H
ATOM    799  2HD PRO X  71      76.290  71.472  43.492  1.00  0.00           H
ATOM    800  N   TRP X  72      79.580  70.660  40.287  1.00  0.00           N
ATOM    801  CA  TRP X  72      80.406  70.251  39.171  1.00  0.00           C
ATOM    802  C   TRP X  72      80.627  71.392  38.188  1.00  0.00           C
ATOM    803  O   TRP X  72      81.433  71.295  37.278  1.00  0.00           O
ATOM    804  HA  TRP X  72      81.374  69.951  39.544  1.00  0.00           H
ATOM    805  CB  TRP X  72      79.740  69.034  38.489  1.00  0.00           C
ATOM    806  1HB TRP X  72      79.575  68.256  39.267  1.00  0.00           H
ATOM    807  2HB TRP X  72      78.755  69.355  38.105  1.00  0.00           H
ATOM    808  CG  TRP X  72      80.455  68.346  37.336  1.00  0.00           C
ATOM    809  HD1 TRP X  72      81.810  66.912  38.251  1.00  0.00           H
ATOM    810  CD1 TRP X  72      81.375  67.333  37.356  1.00  0.00           C
ATOM    811  CD2 TRP X  72      80.134  68.585  35.957  1.00  0.00           C
ATOM    812  NE1 TRP X  72      81.645  66.922  36.070  1.00  0.00           N
ATOM    813  HE1 TRP X  72      82.324  66.236  35.818  1.00  0.00           H
ATOM    814  CE2 TRP X  72      80.894  67.666  35.193  1.00  0.00           C
ATOM    815  HE3 TRP X  72      78.693  70.193  35.914  1.00  0.00           H
ATOM    816  CE3 TRP X  72      79.264  69.481  35.342  1.00  0.00           C
ATOM    817  CZ2 TRP X  72      80.782  67.632  33.812  1.00  0.00           C
ATOM    818  HZ2 TRP X  72      81.374  66.949  33.219  1.00  0.00           H
ATOM    819  CZ3 TRP X  72      79.152  69.444  33.946  1.00  0.00           C
ATOM    820  HZ3 TRP X  72      78.489  70.128  33.438  1.00  0.00           H
ATOM    821  HH2 TRP X  72      79.766  68.497  32.122  1.00  0.00           H
ATOM    822  CH2 TRP X  72      79.889  68.520  33.193  1.00  0.00           C
ATOM    823  HN  TRP X  72      78.675  70.256  40.339  1.00  0.00           H
ATOM    824  N   ASP X  73      79.957  72.546  38.375  1.00  0.00           N
ATOM    825  CA  ASP X  73      80.156  73.722  37.550  1.00  0.00           C
ATOM    826  C   ASP X  73      81.495  74.417  37.868  1.00  0.00           C
ATOM    827  O   ASP X  73      82.045  75.178  37.073  1.00  0.00           O
ATOM    828  HA  ASP X  73      80.195  73.405  36.515  1.00  0.00           H
ATOM    829  CB  ASP X  73      78.928  74.635  37.791  1.00  0.00           C
ATOM    830  1HB ASP X  73      78.040  73.999  37.996  1.00  0.00           H
ATOM    831  2HB ASP X  73      79.087  75.285  38.669  1.00  0.00           H
ATOM    832  CG  ASP X  73      78.571  75.482  36.594  1.00  0.00           C
ATOM    833  OD1 ASP X  73      78.272  74.907  35.515  1.00  0.00           O
ATOM    834  OD2 ASP X  73      78.475  76.723  36.749  1.00  0.00           O
ATOM    835  HN  ASP X  73      79.333  72.655  39.144  1.00  0.00           H
ATOM    836  N   SER X  74      82.088  74.131  39.054  1.00  0.00           N
ATOM    837  CA  SER X  74      83.499  74.403  39.334  1.00  0.00           C
ATOM    838  C   SER X  74      84.419  73.438  38.589  1.00  0.00           C
ATOM    839  O   SER X  74      85.429  73.830  38.001  1.00  0.00           O
ATOM    840  HA  SER X  74      83.731  75.400  38.990  1.00  0.00           H
ATOM    841  CB  SER X  74      83.818  74.330  40.858  1.00  0.00           C
ATOM    842  1HB SER X  74      83.039  74.910  41.406  1.00  0.00           H
ATOM    843  2HB SER X  74      83.762  73.277  41.212  1.00  0.00           H
ATOM    844  OG  SER X  74      85.101  74.887  41.172  1.00  0.00           O
ATOM    845  1HG SER X  74      85.296  74.662  42.112  1.00  0.00           H
ATOM    846  HN  SER X  74      81.588  73.597  39.732  1.00  0.00           H
ATOM    847  N   VAL X  75      84.063  72.136  38.598  1.00  0.00           N
ATOM    848  CA  VAL X  75      84.798  71.034  37.989  1.00  0.00           C
ATOM    849  C   VAL X  75      84.869  71.108  36.475  1.00  0.00           C
ATOM    850  O   VAL X  75      85.922  70.867  35.901  1.00  0.00           O
ATOM    851  HA  VAL X  75      85.814  71.080  38.351  1.00  0.00           H
ATOM    852  HB  VAL X  75      83.178  69.582  37.967  1.00  0.00           H
ATOM    853  CB  VAL X  75      84.209  69.676  38.380  1.00  0.00           C
ATOM    854  CG1 VAL X  75      85.055  68.506  37.831  1.00  0.00           C
ATOM    855 1HG1 VAL X  75      84.645  67.539  38.196  1.00  0.00           H
ATOM    856 2HG1 VAL X  75      85.042  68.471  36.721  1.00  0.00           H
ATOM    857 3HG1 VAL X  75      86.106  68.586  38.174  1.00  0.00           H
ATOM    858  CG2 VAL X  75      84.141  69.574  39.912  1.00  0.00           C
ATOM    859 1HG2 VAL X  75      83.738  68.580  40.202  1.00  0.00           H
ATOM    860 2HG2 VAL X  75      85.155  69.672  40.357  1.00  0.00           H
ATOM    861 3HG2 VAL X  75      83.484  70.346  40.357  1.00  0.00           H
ATOM    862  HN  VAL X  75      83.221  71.862  39.047  1.00  0.00           H
ATOM    863  N   ALA X  76      83.761  71.444  35.795  1.00  0.00           N
ATOM    864  CA  ALA X  76      83.664  71.406  34.357  1.00  0.00           C
ATOM    865  C   ALA X  76      82.577  72.358  33.889  1.00  0.00           C
ATOM    866  O   ALA X  76      81.705  72.769  34.654  1.00  0.00           O
ATOM    867  HA  ALA X  76      84.599  71.727  33.919  1.00  0.00           H
ATOM    868  CB  ALA X  76      83.297  69.984  33.903  1.00  0.00           C
ATOM    869  1HB ALA X  76      83.249  69.901  32.797  1.00  0.00           H
ATOM    870  2HB ALA X  76      84.041  69.256  34.285  1.00  0.00           H
ATOM    871  3HB ALA X  76      82.312  69.703  34.330  1.00  0.00           H
ATOM    872  HN  ALA X  76      82.895  71.607  36.279  1.00  0.00           H
ATOM    873  N   ARG X  77      82.602  72.762  32.605  1.00  0.00           N
ATOM    874  CA  ARG X  77      81.703  73.792  32.114  1.00  0.00           C
ATOM    875  C   ARG X  77      81.242  73.517  30.700  1.00  0.00           C
ATOM    876  O   ARG X  77      81.977  73.012  29.853  1.00  0.00           O
ATOM    877  HA  ARG X  77      80.803  73.803  32.714  1.00  0.00           H
ATOM    878  CB  ARG X  77      82.375  75.191  32.144  1.00  0.00           C
ATOM    879  1HB ARG X  77      83.417  75.077  31.765  1.00  0.00           H
ATOM    880  2HB ARG X  77      81.851  75.899  31.462  1.00  0.00           H
ATOM    881  CG  ARG X  77      82.424  75.830  33.547  1.00  0.00           C
ATOM    882  1HG ARG X  77      82.804  75.077  34.274  1.00  0.00           H
ATOM    883  2HG ARG X  77      83.171  76.654  33.534  1.00  0.00           H
ATOM    884  CD  ARG X  77      81.073  76.353  34.068  1.00  0.00           C
ATOM    885  1HD ARG X  77      80.288  75.571  33.975  1.00  0.00           H
ATOM    886  2HD ARG X  77      81.131  76.631  35.146  1.00  0.00           H
ATOM    887  NE  ARG X  77      80.677  77.558  33.250  1.00  0.00           N
ATOM    888  HE  ARG X  77      79.896  77.498  32.639  1.00  0.00           H
ATOM    889  CZ  ARG X  77      81.193  78.780  33.450  1.00  0.00           C
ATOM    890  NH1 ARG X  77      82.174  78.972  34.324  1.00  0.00           N
ATOM    891 1HH1 ARG X  77      82.411  78.220  34.923  1.00  0.00           H
ATOM    892 2HH1 ARG X  77      82.468  79.895  34.594  1.00  0.00           H
ATOM    893  NH2 ARG X  77      80.736  79.817  32.755  1.00  0.00           N
ATOM    894 1HH2 ARG X  77      79.922  79.716  32.172  1.00  0.00           H
ATOM    895 2HH2 ARG X  77      81.019  80.740  33.049  1.00  0.00           H
ATOM    896  HN  ARG X  77      83.301  72.404  31.981  1.00  0.00           H
ATOM    897  N   VAL X  78      79.970  73.870  30.422  1.00  0.00           N
ATOM    898  CA  VAL X  78      79.354  73.745  29.113  1.00  0.00           C
ATOM    899  C   VAL X  78      79.544  75.038  28.325  1.00  0.00           C
ATOM    900  O   VAL X  78      79.518  76.148  28.866  1.00  0.00           O
ATOM    901  HA  VAL X  78      79.850  72.953  28.569  1.00  0.00           H
ATOM    902  HB  VAL X  78      77.302  74.249  29.625  1.00  0.00           H
ATOM    903  CB  VAL X  78      77.872  73.386  29.212  1.00  0.00           C
ATOM    904  CG1 VAL X  78      77.291  73.021  27.830  1.00  0.00           C
ATOM    905 1HG1 VAL X  78      76.240  72.676  27.944  1.00  0.00           H
ATOM    906 2HG1 VAL X  78      77.288  73.893  27.144  1.00  0.00           H
ATOM    907 3HG1 VAL X  78      77.879  72.199  27.367  1.00  0.00           H
ATOM    908  CG2 VAL X  78      77.699  72.185  30.164  1.00  0.00           C
ATOM    909 1HG2 VAL X  78      76.634  71.871  30.185  1.00  0.00           H
ATOM    910 2HG2 VAL X  78      78.297  71.319  29.809  1.00  0.00           H
ATOM    911 3HG2 VAL X  78      78.005  72.427  31.201  1.00  0.00           H
ATOM    912  HN  VAL X  78      79.382  74.243  31.137  1.00  0.00           H
ATOM    913  N   LEU X  79      79.780  74.920  27.008  1.00  0.00           N
ATOM    914  CA  LEU X  79      80.001  76.019  26.097  1.00  0.00           C
ATOM    915  C   LEU X  79      78.744  76.272  25.258  1.00  0.00           C
ATOM    916  O   LEU X  79      77.961  75.343  25.048  1.00  0.00           O
ATOM    917  HA  LEU X  79      80.226  76.899  26.674  1.00  0.00           H
ATOM    918  CB  LEU X  79      81.160  75.703  25.115  1.00  0.00           C
ATOM    919  1HB LEU X  79      80.952  74.717  24.656  1.00  0.00           H
ATOM    920  2HB LEU X  79      81.159  76.453  24.292  1.00  0.00           H
ATOM    921  HG  LEU X  79      83.282  75.680  24.795  1.00  0.00           H
ATOM    922  CG  LEU X  79      82.598  75.706  25.684  1.00  0.00           C
ATOM    923  CD1 LEU X  79      82.902  76.994  26.445  1.00  0.00           C
ATOM    924 1HD1 LEU X  79      84.001  77.095  26.567  1.00  0.00           H
ATOM    925 2HD1 LEU X  79      82.529  77.872  25.879  1.00  0.00           H
ATOM    926 3HD1 LEU X  79      82.436  76.974  27.451  1.00  0.00           H
ATOM    927  CD2 LEU X  79      82.977  74.501  26.554  1.00  0.00           C
ATOM    928 1HD2 LEU X  79      84.033  74.605  26.882  1.00  0.00           H
ATOM    929 2HD2 LEU X  79      82.344  74.436  27.462  1.00  0.00           H
ATOM    930 3HD2 LEU X  79      82.888  73.556  25.983  1.00  0.00           H
ATOM    931  HN  LEU X  79      79.831  74.002  26.599  1.00  0.00           H
ATOM    932  N   PRO X  80      78.516  77.482  24.720  1.00  0.00           N
ATOM    933  CA  PRO X  80      77.286  77.855  24.005  1.00  0.00           C
ATOM    934  C   PRO X  80      76.862  76.991  22.825  1.00  0.00           C
ATOM    935  O   PRO X  80      75.698  77.032  22.427  1.00  0.00           O
ATOM    936  HA  PRO X  80      76.478  77.804  24.723  1.00  0.00           H
ATOM    937  CB  PRO X  80      77.596  79.276  23.515  1.00  0.00           C
ATOM    938  1HB PRO X  80      78.173  79.228  22.565  1.00  0.00           H
ATOM    939  2HB PRO X  80      76.678  79.876  23.360  1.00  0.00           H
ATOM    940  CG  PRO X  80      78.501  79.859  24.598  1.00  0.00           C
ATOM    941  1HG PRO X  80      79.104  80.721  24.244  1.00  0.00           H
ATOM    942  2HG PRO X  80      77.879  80.181  25.462  1.00  0.00           H
ATOM    943  CD  PRO X  80      79.358  78.661  24.985  1.00  0.00           C
ATOM    944  1HD PRO X  80      80.267  78.610  24.343  1.00  0.00           H
ATOM    945  2HD PRO X  80      79.651  78.744  26.056  1.00  0.00           H
ATOM    946  N   ASN X  81      77.801  76.257  22.208  1.00  0.00           N
ATOM    947  CA  ASN X  81      77.580  75.454  21.023  1.00  0.00           C
ATOM    948  C   ASN X  81      77.393  73.974  21.349  1.00  0.00           C
ATOM    949  O   ASN X  81      77.389  73.125  20.457  1.00  0.00           O
ATOM    950  HA  ASN X  81      76.671  75.781  20.535  1.00  0.00           H
ATOM    951  CB  ASN X  81      78.760  75.652  20.029  1.00  0.00           C
ATOM    952  1HB ASN X  81      78.548  75.114  19.082  1.00  0.00           H
ATOM    953  2HB ASN X  81      78.849  76.733  19.789  1.00  0.00           H
ATOM    954  CG  ASN X  81      80.101  75.198  20.609  1.00  0.00           C
ATOM    955  OD1 ASN X  81      80.519  75.604  21.697  1.00  0.00           O
ATOM    956  ND2 ASN X  81      80.812  74.325  19.864  1.00  0.00           N
ATOM    957 1HD2 ASN X  81      80.483  74.088  18.954  1.00  0.00           H
ATOM    958 2HD2 ASN X  81      81.754  74.139  20.131  1.00  0.00           H
ATOM    959  HN  ASN X  81      78.744  76.286  22.537  1.00  0.00           H
ATOM    960  N   GLY X  82      77.260  73.612  22.643  1.00  0.00           N
ATOM    961  CA  GLY X  82      77.152  72.215  23.062  1.00  0.00           C
ATOM    962  C   GLY X  82      78.478  71.524  23.224  1.00  0.00           C
ATOM    963  O   GLY X  82      78.550  70.298  23.300  1.00  0.00           O
ATOM    964  1HA GLY X  82      76.682  72.212  24.035  1.00  0.00           H
ATOM    965  2HA GLY X  82      76.586  71.657  22.330  1.00  0.00           H
ATOM    966  HN  GLY X  82      77.241  74.314  23.363  1.00  0.00           H
ATOM    967  N   SER X  83      79.573  72.305  23.275  1.00  0.00           N
ATOM    968  CA  SER X  83      80.887  71.817  23.667  1.00  0.00           C
ATOM    969  C   SER X  83      80.997  71.796  25.181  1.00  0.00           C
ATOM    970  O   SER X  83      80.233  72.457  25.881  1.00  0.00           O
ATOM    971  HA  SER X  83      80.986  70.798  23.336  1.00  0.00           H
ATOM    972  CB  SER X  83      82.052  72.625  23.032  1.00  0.00           C
ATOM    973  1HB SER X  83      81.812  72.788  21.959  1.00  0.00           H
ATOM    974  2HB SER X  83      82.162  73.619  23.507  1.00  0.00           H
ATOM    975  OG  SER X  83      83.289  71.920  23.107  1.00  0.00           O
ATOM    976  1HG SER X  83      83.997  72.561  22.954  1.00  0.00           H
ATOM    977  HN  SER X  83      79.457  73.288  23.187  1.00  0.00           H
ATOM    978  N   LEU X  84      81.919  71.001  25.732  1.00  0.00           N
ATOM    979  CA  LEU X  84      82.019  70.754  27.150  1.00  0.00           C
ATOM    980  C   LEU X  84      83.491  70.634  27.523  1.00  0.00           C
ATOM    981  O   LEU X  84      84.257  69.920  26.873  1.00  0.00           O
ATOM    982  HA  LEU X  84      81.603  71.587  27.700  1.00  0.00           H
ATOM    983  CB  LEU X  84      81.216  69.464  27.442  1.00  0.00           C
ATOM    984  1HB LEU X  84      80.309  69.508  26.795  1.00  0.00           H
ATOM    985  2HB LEU X  84      81.788  68.568  27.116  1.00  0.00           H
ATOM    986  HG  LEU X  84      80.360  70.271  29.265  1.00  0.00           H
ATOM    987  CG  LEU X  84      80.714  69.284  28.882  1.00  0.00           C
ATOM    988  CD1 LEU X  84      79.519  68.323  28.880  1.00  0.00           C
ATOM    989 1HD1 LEU X  84      79.131  68.192  29.913  1.00  0.00           H
ATOM    990 2HD1 LEU X  84      78.700  68.721  28.243  1.00  0.00           H
ATOM    991 3HD1 LEU X  84      79.830  67.333  28.485  1.00  0.00           H
ATOM    992  CD2 LEU X  84      81.808  68.755  29.807  1.00  0.00           C
ATOM    993 1HD2 LEU X  84      81.414  68.537  30.818  1.00  0.00           H
ATOM    994 2HD2 LEU X  84      82.235  67.811  29.401  1.00  0.00           H
ATOM    995 3HD2 LEU X  84      82.635  69.484  29.925  1.00  0.00           H
ATOM    996  HN  LEU X  84      82.480  70.411  25.142  1.00  0.00           H
ATOM    997  N   PHE X  85      83.942  71.369  28.560  1.00  0.00           N
ATOM    998  CA  PHE X  85      85.351  71.511  28.892  1.00  0.00           C
ATOM    999  C   PHE X  85      85.645  71.144  30.339  1.00  0.00           C
ATOM   1000  O   PHE X  85      84.956  71.582  31.263  1.00  0.00           O
ATOM   1001  HA  PHE X  85      85.932  70.837  28.279  1.00  0.00           H
ATOM   1002  CB  PHE X  85      85.781  72.984  28.622  1.00  0.00           C
ATOM   1003  1HB PHE X  85      85.518  73.230  27.572  1.00  0.00           H
ATOM   1004  2HB PHE X  85      85.207  73.663  29.290  1.00  0.00           H
ATOM   1005  CG  PHE X  85      87.255  73.283  28.770  1.00  0.00           C
ATOM   1006  HD1 PHE X  85      87.955  71.462  27.857  1.00  0.00           H
ATOM   1007  CD1 PHE X  85      88.238  72.395  28.307  1.00  0.00           C
ATOM   1008  HD2 PHE X  85      86.926  75.220  29.653  1.00  0.00           H
ATOM   1009  CD2 PHE X  85      87.667  74.514  29.308  1.00  0.00           C
ATOM   1010  CE1 PHE X  85      89.598  72.720  28.369  1.00  0.00           C
ATOM   1011  HE1 PHE X  85      90.336  72.026  27.987  1.00  0.00           H
ATOM   1012  CE2 PHE X  85      89.026  74.850  29.361  1.00  0.00           C
ATOM   1013  HE2 PHE X  85      89.332  75.811  29.744  1.00  0.00           H
ATOM   1014  CZ  PHE X  85      89.993  73.953  28.895  1.00  0.00           C
ATOM   1015  HZ  PHE X  85      91.039  74.222  28.917  1.00  0.00           H
ATOM   1016  HN  PHE X  85      83.300  71.914  29.106  1.00  0.00           H
ATOM   1017  N   LEU X  86      86.716  70.350  30.559  1.00  0.00           N
ATOM   1018  CA  LEU X  86      87.232  70.020  31.873  1.00  0.00           C
ATOM   1019  C   LEU X  86      88.634  70.625  32.009  1.00  0.00           C
ATOM   1020  O   LEU X  86      89.479  70.356  31.152  1.00  0.00           O
ATOM   1021  HA  LEU X  86      86.561  70.409  32.624  1.00  0.00           H
ATOM   1022  CB  LEU X  86      87.304  68.481  32.067  1.00  0.00           C
ATOM   1023  1HB LEU X  86      86.625  68.029  31.309  1.00  0.00           H
ATOM   1024  2HB LEU X  86      88.317  68.090  31.841  1.00  0.00           H
ATOM   1025  HG  LEU X  86      85.901  68.523  33.710  1.00  0.00           H
ATOM   1026  CG  LEU X  86      86.841  67.980  33.457  1.00  0.00           C
ATOM   1027  CD1 LEU X  86      86.512  66.482  33.435  1.00  0.00           C
ATOM   1028 1HD1 LEU X  86      85.981  66.205  34.370  1.00  0.00           H
ATOM   1029 2HD1 LEU X  86      85.874  66.208  32.570  1.00  0.00           H
ATOM   1030 3HD1 LEU X  86      87.442  65.879  33.388  1.00  0.00           H
ATOM   1031  CD2 LEU X  86      87.848  68.233  34.586  1.00  0.00           C
ATOM   1032 1HD2 LEU X  86      87.435  67.847  35.544  1.00  0.00           H
ATOM   1033 2HD2 LEU X  86      88.792  67.687  34.387  1.00  0.00           H
ATOM   1034 3HD2 LEU X  86      88.065  69.308  34.716  1.00  0.00           H
ATOM   1035  HN  LEU X  86      87.211  69.955  29.784  1.00  0.00           H
ATOM   1036  N   PRO X  87      88.960  71.425  33.029  1.00  0.00           N
ATOM   1037  CA  PRO X  87      90.292  71.975  33.270  1.00  0.00           C
ATOM   1038  C   PRO X  87      91.440  70.994  33.390  1.00  0.00           C
ATOM   1039  O   PRO X  87      92.574  71.406  33.164  1.00  0.00           O
ATOM   1040  HA  PRO X  87      90.526  72.615  32.432  1.00  0.00           H
ATOM   1041  CB  PRO X  87      90.123  72.720  34.605  1.00  0.00           C
ATOM   1042  1HB PRO X  87      90.220  72.013  35.462  1.00  0.00           H
ATOM   1043  2HB PRO X  87      90.863  73.529  34.738  1.00  0.00           H
ATOM   1044  CG  PRO X  87      88.688  73.231  34.567  1.00  0.00           C
ATOM   1045  1HG PRO X  87      88.281  73.438  35.579  1.00  0.00           H
ATOM   1046  2HG PRO X  87      88.608  74.153  33.955  1.00  0.00           H
ATOM   1047  CD  PRO X  87      87.965  72.083  33.875  1.00  0.00           C
ATOM   1048  1HD PRO X  87      87.668  71.342  34.636  1.00  0.00           H
ATOM   1049  2HD PRO X  87      87.078  72.438  33.303  1.00  0.00           H
ATOM   1050  N   ALA X  88      91.185  69.746  33.812  1.00  0.00           N
ATOM   1051  CA  ALA X  88      92.226  68.825  34.209  1.00  0.00           C
ATOM   1052  C   ALA X  88      91.590  67.488  34.550  1.00  0.00           C
ATOM   1053  O   ALA X  88      91.254  67.216  35.701  1.00  0.00           O
ATOM   1054  HA  ALA X  88      92.904  68.678  33.381  1.00  0.00           H
ATOM   1055  CB  ALA X  88      92.991  69.343  35.453  1.00  0.00           C
ATOM   1056  1HB ALA X  88      93.731  68.600  35.813  1.00  0.00           H
ATOM   1057  2HB ALA X  88      93.541  70.275  35.208  1.00  0.00           H
ATOM   1058  3HB ALA X  88      92.286  69.563  36.282  1.00  0.00           H
ATOM   1059  HN  ALA X  88      90.243  69.457  33.952  1.00  0.00           H
ATOM   1060  N   VAL X  89      91.383  66.624  33.538  1.00  0.00           N
ATOM   1061  CA  VAL X  89      90.720  65.331  33.667  1.00  0.00           C
ATOM   1062  C   VAL X  89      91.502  64.375  34.558  1.00  0.00           C
ATOM   1063  O   VAL X  89      92.686  64.130  34.336  1.00  0.00           O
ATOM   1064  HA  VAL X  89      89.755  65.494  34.129  1.00  0.00           H
ATOM   1065  HB  VAL X  89      91.506  64.444  31.847  1.00  0.00           H
ATOM   1066  CB  VAL X  89      90.514  64.685  32.297  1.00  0.00           C
ATOM   1067  CG1 VAL X  89      89.675  63.399  32.392  1.00  0.00           C
ATOM   1068 1HG1 VAL X  89      89.603  62.915  31.394  1.00  0.00           H
ATOM   1069 2HG1 VAL X  89      90.111  62.666  33.100  1.00  0.00           H
ATOM   1070 3HG1 VAL X  89      88.643  63.647  32.718  1.00  0.00           H
ATOM   1071  CG2 VAL X  89      89.775  65.665  31.372  1.00  0.00           C
ATOM   1072 1HG2 VAL X  89      89.524  65.149  30.424  1.00  0.00           H
ATOM   1073 2HG2 VAL X  89      88.827  65.998  31.834  1.00  0.00           H
ATOM   1074 3HG2 VAL X  89      90.391  66.555  31.126  1.00  0.00           H
ATOM   1075  HN  VAL X  89      91.719  66.841  32.616  1.00  0.00           H
ATOM   1076  N   GLY X  90      90.874  63.821  35.609  1.00  0.00           N
ATOM   1077  CA  GLY X  90      91.541  62.928  36.550  1.00  0.00           C
ATOM   1078  C   GLY X  90      90.886  61.587  36.653  1.00  0.00           C
ATOM   1079  O   GLY X  90      90.036  61.209  35.847  1.00  0.00           O
ATOM   1080  1HA GLY X  90      92.563  62.749  36.250  1.00  0.00           H
ATOM   1081  2HA GLY X  90      91.471  63.387  37.524  1.00  0.00           H
ATOM   1082  HN  GLY X  90      89.905  64.054  35.792  1.00  0.00           H
ATOM   1083  N   ILE X  91      91.262  60.825  37.698  1.00  0.00           N
ATOM   1084  CA  ILE X  91      90.712  59.508  38.006  1.00  0.00           C
ATOM   1085  C   ILE X  91      89.228  59.550  38.346  1.00  0.00           C
ATOM   1086  O   ILE X  91      88.461  58.640  38.038  1.00  0.00           O
ATOM   1087  HA  ILE X  91      90.777  58.931  37.095  1.00  0.00           H
ATOM   1088  HB  ILE X  91      91.064  57.722  39.169  1.00  0.00           H
ATOM   1089  CB  ILE X  91      91.523  58.731  39.045  1.00  0.00           C
ATOM   1090  CG1 ILE X  91      91.617  59.403  40.435  1.00  0.00           C
ATOM   1091 1HG1 ILE X  91      92.618  59.166  40.863  1.00  0.00           H
ATOM   1092 2HG1 ILE X  91      91.574  60.507  40.328  1.00  0.00           H
ATOM   1093  CG2 ILE X  91      92.932  58.497  38.452  1.00  0.00           C
ATOM   1094 1HG2 ILE X  91      93.532  57.864  39.139  1.00  0.00           H
ATOM   1095 2HG2 ILE X  91      92.846  57.962  37.480  1.00  0.00           H
ATOM   1096 3HG2 ILE X  91      93.460  59.456  38.289  1.00  0.00           H
ATOM   1097  CD  ILE X  91      90.564  58.934  41.449  1.00  0.00           C
ATOM   1098  1HD ILE X  91      90.681  59.498  42.400  1.00  0.00           H
ATOM   1099  2HD ILE X  91      89.535  59.094  41.073  1.00  0.00           H
ATOM   1100  3HD ILE X  91      90.699  57.854  41.674  1.00  0.00           H
ATOM   1101  HN  ILE X  91      91.986  61.153  38.314  1.00  0.00           H
ATOM   1102  N   GLN X  92      88.746  60.656  38.950  1.00  0.00           N
ATOM   1103  CA  GLN X  92      87.330  60.899  39.176  1.00  0.00           C
ATOM   1104  C   GLN X  92      86.512  60.988  37.888  1.00  0.00           C
ATOM   1105  O   GLN X  92      85.339  60.620  37.844  1.00  0.00           O
ATOM   1106  HA  GLN X  92      86.946  60.055  39.732  1.00  0.00           H
ATOM   1107  CB  GLN X  92      87.080  62.194  39.995  1.00  0.00           C
ATOM   1108  1HB GLN X  92      87.296  63.084  39.363  1.00  0.00           H
ATOM   1109  2HB GLN X  92      85.992  62.232  40.239  1.00  0.00           H
ATOM   1110  CG  GLN X  92      87.861  62.297  41.328  1.00  0.00           C
ATOM   1111  1HG GLN X  92      87.228  62.814  42.081  1.00  0.00           H
ATOM   1112  2HG GLN X  92      88.095  61.285  41.719  1.00  0.00           H
ATOM   1113  CD  GLN X  92      89.172  63.073  41.179  1.00  0.00           C
ATOM   1114  OE1 GLN X  92      90.177  62.578  40.663  1.00  0.00           O
ATOM   1115  NE2 GLN X  92      89.193  64.347  41.634  1.00  0.00           N
ATOM   1116 1HE2 GLN X  92      88.349  64.791  41.950  1.00  0.00           H
ATOM   1117 2HE2 GLN X  92      90.004  64.892  41.432  1.00  0.00           H
ATOM   1118  HN  GLN X  92      89.383  61.359  39.273  1.00  0.00           H
ATOM   1119  N   ASP X  93      87.130  61.475  36.798  1.00  0.00           N
ATOM   1120  CA  ASP X  93      86.460  61.792  35.553  1.00  0.00           C
ATOM   1121  C   ASP X  93      86.585  60.664  34.528  1.00  0.00           C
ATOM   1122  O   ASP X  93      86.173  60.791  33.378  1.00  0.00           O
ATOM   1123  HA  ASP X  93      85.406  61.958  35.737  1.00  0.00           H
ATOM   1124  CB  ASP X  93      87.082  63.070  34.952  1.00  0.00           C
ATOM   1125  1HB ASP X  93      88.119  62.849  34.623  1.00  0.00           H
ATOM   1126  2HB ASP X  93      86.491  63.425  34.083  1.00  0.00           H
ATOM   1127  CG  ASP X  93      87.160  64.178  35.974  1.00  0.00           C
ATOM   1128  OD1 ASP X  93      86.108  64.624  36.501  1.00  0.00           O
ATOM   1129  OD2 ASP X  93      88.305  64.606  36.266  1.00  0.00           O
ATOM   1130  HN  ASP X  93      88.098  61.722  36.833  1.00  0.00           H
ATOM   1131  N   GLU X  94      87.154  59.509  34.921  1.00  0.00           N
ATOM   1132  CA  GLU X  94      87.052  58.265  34.174  1.00  0.00           C
ATOM   1133  C   GLU X  94      85.630  57.716  34.136  1.00  0.00           C
ATOM   1134  O   GLU X  94      84.773  58.091  34.932  1.00  0.00           O
ATOM   1135  HA  GLU X  94      87.383  58.429  33.158  1.00  0.00           H
ATOM   1136  CB  GLU X  94      87.869  57.139  34.834  1.00  0.00           C
ATOM   1137  1HB GLU X  94      87.481  57.003  35.869  1.00  0.00           H
ATOM   1138  2HB GLU X  94      87.703  56.179  34.288  1.00  0.00           H
ATOM   1139  CG  GLU X  94      89.393  57.341  34.928  1.00  0.00           C
ATOM   1140  1HG GLU X  94      89.862  57.281  33.928  1.00  0.00           H
ATOM   1141  2HG GLU X  94      89.646  58.316  35.388  1.00  0.00           H
ATOM   1142  CD  GLU X  94      89.943  56.229  35.806  1.00  0.00           C
ATOM   1143  OE1 GLU X  94      90.792  56.496  36.683  1.00  0.00           O
ATOM   1144  OE2 GLU X  94      89.473  55.071  35.624  1.00  0.00           O
ATOM   1145  HN  GLU X  94      87.591  59.451  35.813  1.00  0.00           H
ATOM   1146  N   GLY X  95      85.364  56.755  33.234  1.00  0.00           N
ATOM   1147  CA  GLY X  95      84.129  55.981  33.265  1.00  0.00           C
ATOM   1148  C   GLY X  95      83.335  56.177  32.025  1.00  0.00           C
ATOM   1149  O   GLY X  95      83.893  56.471  30.970  1.00  0.00           O
ATOM   1150  1HA GLY X  95      84.410  54.941  33.298  1.00  0.00           H
ATOM   1151  2HA GLY X  95      83.507  56.273  34.096  1.00  0.00           H
ATOM   1152  HN  GLY X  95      86.046  56.528  32.534  1.00  0.00           H
ATOM   1153  N   ILE X  96      82.004  55.979  32.093  1.00  0.00           N
ATOM   1154  CA  ILE X  96      81.166  56.092  30.913  1.00  0.00           C
ATOM   1155  C   ILE X  96      80.171  57.221  31.076  1.00  0.00           C
ATOM   1156  O   ILE X  96      79.137  57.099  31.735  1.00  0.00           O
ATOM   1157  HA  ILE X  96      81.778  56.344  30.067  1.00  0.00           H
ATOM   1158  HB  ILE X  96      79.658  54.561  31.282  1.00  0.00           H
ATOM   1159  CB  ILE X  96      80.443  54.800  30.528  1.00  0.00           C
ATOM   1160  CG1 ILE X  96      81.427  53.611  30.454  1.00  0.00           C
ATOM   1161 1HG1 ILE X  96      81.095  52.916  29.652  1.00  0.00           H
ATOM   1162 2HG1 ILE X  96      82.423  54.007  30.162  1.00  0.00           H
ATOM   1163  CG2 ILE X  96      79.789  55.001  29.143  1.00  0.00           C
ATOM   1164 1HG2 ILE X  96      79.242  54.084  28.839  1.00  0.00           H
ATOM   1165 2HG2 ILE X  96      79.070  55.843  29.157  1.00  0.00           H
ATOM   1166 3HG2 ILE X  96      80.569  55.219  28.382  1.00  0.00           H
ATOM   1167  CD  ILE X  96      81.552  52.813  31.756  1.00  0.00           C
ATOM   1168  1HD ILE X  96      82.240  51.950  31.637  1.00  0.00           H
ATOM   1169  2HD ILE X  96      81.947  53.440  32.582  1.00  0.00           H
ATOM   1170  3HD ILE X  96      80.564  52.435  32.081  1.00  0.00           H
ATOM   1171  HN  ILE X  96      81.554  55.692  32.944  1.00  0.00           H
ATOM   1172  N   PHE X  97      80.452  58.361  30.421  1.00  0.00           N
ATOM   1173  CA  PHE X  97      79.571  59.508  30.334  1.00  0.00           C
ATOM   1174  C   PHE X  97      78.320  59.241  29.499  1.00  0.00           C
ATOM   1175  O   PHE X  97      78.361  58.464  28.546  1.00  0.00           O
ATOM   1176  HA  PHE X  97      79.219  59.725  31.329  1.00  0.00           H
ATOM   1177  CB  PHE X  97      80.329  60.743  29.781  1.00  0.00           C
ATOM   1178  1HB PHE X  97      80.819  60.494  28.815  1.00  0.00           H
ATOM   1179  2HB PHE X  97      79.636  61.590  29.620  1.00  0.00           H
ATOM   1180  CG  PHE X  97      81.371  61.229  30.756  1.00  0.00           C
ATOM   1181  HD1 PHE X  97      79.973  61.612  32.354  1.00  0.00           H
ATOM   1182  CD1 PHE X  97      81.008  61.638  32.051  1.00  0.00           C
ATOM   1183  HD2 PHE X  97      83.016  61.003  29.384  1.00  0.00           H
ATOM   1184  CD2 PHE X  97      82.722  61.309  30.377  1.00  0.00           C
ATOM   1185  CE1 PHE X  97      81.973  62.095  32.958  1.00  0.00           C
ATOM   1186  HE1 PHE X  97      81.687  62.396  33.956  1.00  0.00           H
ATOM   1187  CE2 PHE X  97      83.691  61.773  31.278  1.00  0.00           C
ATOM   1188  HE2 PHE X  97      84.733  61.812  30.993  1.00  0.00           H
ATOM   1189  CZ  PHE X  97      83.315  62.163  32.569  1.00  0.00           C
ATOM   1190  HZ  PHE X  97      84.066  62.504  33.268  1.00  0.00           H
ATOM   1191  HN  PHE X  97      81.308  58.422  29.907  1.00  0.00           H
ATOM   1192  N   ARG X  98      77.174  59.868  29.852  1.00  0.00           N
ATOM   1193  CA  ARG X  98      75.944  59.831  29.077  1.00  0.00           C
ATOM   1194  C   ARG X  98      75.283  61.208  28.999  1.00  0.00           C
ATOM   1195  O   ARG X  98      74.944  61.826  30.011  1.00  0.00           O
ATOM   1196  HA  ARG X  98      76.181  59.528  28.069  1.00  0.00           H
ATOM   1197  CB  ARG X  98      74.928  58.843  29.712  1.00  0.00           C
ATOM   1198  1HB ARG X  98      75.491  57.929  30.001  1.00  0.00           H
ATOM   1199  2HB ARG X  98      74.539  59.282  30.657  1.00  0.00           H
ATOM   1200  CG  ARG X  98      73.744  58.417  28.812  1.00  0.00           C
ATOM   1201  1HG ARG X  98      73.203  59.314  28.434  1.00  0.00           H
ATOM   1202  2HG ARG X  98      74.153  57.869  27.934  1.00  0.00           H
ATOM   1203  CD  ARG X  98      72.761  57.516  29.572  1.00  0.00           C
ATOM   1204  1HD ARG X  98      73.342  56.707  30.075  1.00  0.00           H
ATOM   1205  2HD ARG X  98      72.216  58.105  30.346  1.00  0.00           H
ATOM   1206  NE  ARG X  98      71.766  56.907  28.622  1.00  0.00           N
ATOM   1207  HE  ARG X  98      71.608  57.299  27.725  1.00  0.00           H
ATOM   1208  CZ  ARG X  98      71.105  55.780  28.925  1.00  0.00           C
ATOM   1209  NH1 ARG X  98      71.200  55.225  30.129  1.00  0.00           N
ATOM   1210 1HH1 ARG X  98      71.531  55.787  30.893  1.00  0.00           H
ATOM   1211 2HH1 ARG X  98      70.601  54.456  30.344  1.00  0.00           H
ATOM   1212  NH2 ARG X  98      70.318  55.167  28.046  1.00  0.00           N
ATOM   1213 1HH2 ARG X  98      69.898  55.659  27.278  1.00  0.00           H
ATOM   1214 2HH2 ARG X  98      69.808  54.388  28.433  1.00  0.00           H
ATOM   1215  HN  ARG X  98      77.128  60.424  30.685  1.00  0.00           H
ATOM   1216  N   CYS X  99      75.065  61.750  27.791  1.00  0.00           N
ATOM   1217  CA  CYS X  99      74.214  62.917  27.597  1.00  0.00           C
ATOM   1218  C   CYS X  99      72.769  62.478  27.385  1.00  0.00           C
ATOM   1219  O   CYS X  99      72.505  61.394  26.866  1.00  0.00           O
ATOM   1220  HA  CYS X  99      74.233  63.533  28.487  1.00  0.00           H
ATOM   1221  CB  CYS X  99      74.672  63.789  26.402  1.00  0.00           C
ATOM   1222  1HB CYS X  99      74.669  63.154  25.489  1.00  0.00           H
ATOM   1223  2HB CYS X  99      73.949  64.616  26.233  1.00  0.00           H
ATOM   1224  SG  CYS X  99      76.337  64.492  26.636  1.00  0.00           S
ATOM   1225  HN  CYS X  99      75.481  61.333  26.984  1.00  0.00           H
ATOM   1226  N   GLN X 100      71.794  63.304  27.812  1.00  0.00           N
ATOM   1227  CA  GLN X 100      70.384  62.966  27.799  1.00  0.00           C
ATOM   1228  C   GLN X 100      69.622  64.297  27.730  1.00  0.00           C
ATOM   1229  O   GLN X 100      70.204  65.359  27.944  1.00  0.00           O
ATOM   1230  HA  GLN X 100      70.164  62.392  26.909  1.00  0.00           H
ATOM   1231  CB  GLN X 100      70.054  62.164  29.093  1.00  0.00           C
ATOM   1232  1HB GLN X 100      70.868  61.419  29.252  1.00  0.00           H
ATOM   1233  2HB GLN X 100      70.116  62.866  29.956  1.00  0.00           H
ATOM   1234  CG  GLN X 100      68.691  61.430  29.143  1.00  0.00           C
ATOM   1235  1HG GLN X 100      68.253  61.567  30.158  1.00  0.00           H
ATOM   1236  2HG GLN X 100      67.967  61.845  28.416  1.00  0.00           H
ATOM   1237  CD  GLN X 100      68.781  59.912  28.942  1.00  0.00           C
ATOM   1238  OE1 GLN X 100      68.564  59.136  29.879  1.00  0.00           O
ATOM   1239  NE2 GLN X 100      69.056  59.466  27.699  1.00  0.00           N
ATOM   1240 1HE2 GLN X 100      69.413  60.075  26.989  1.00  0.00           H
ATOM   1241 2HE2 GLN X 100      68.620  58.603  27.423  1.00  0.00           H
ATOM   1242  HN  GLN X 100      71.993  64.175  28.266  1.00  0.00           H
ATOM   1243  N   ALA X 101      68.316  64.328  27.393  1.00  0.00           N
ATOM   1244  CA  ALA X 101      67.625  65.599  27.264  1.00  0.00           C
ATOM   1245  C   ALA X 101      66.121  65.432  27.374  1.00  0.00           C
ATOM   1246  O   ALA X 101      65.596  64.368  27.051  1.00  0.00           O
ATOM   1247  HA  ALA X 101      67.915  66.246  28.080  1.00  0.00           H
ATOM   1248  CB  ALA X 101      67.949  66.250  25.900  1.00  0.00           C
ATOM   1249  1HB ALA X 101      67.431  67.225  25.791  1.00  0.00           H
ATOM   1250  2HB ALA X 101      69.044  66.420  25.807  1.00  0.00           H
ATOM   1251  3HB ALA X 101      67.634  65.584  25.067  1.00  0.00           H
ATOM   1252  HN  ALA X 101      67.764  63.513  27.249  1.00  0.00           H
ATOM   1253  N   MET X 102      65.387  66.496  27.779  1.00  0.00           N
ATOM   1254  CA  MET X 102      63.943  66.436  27.952  1.00  0.00           C
ATOM   1255  C   MET X 102      63.178  67.488  27.144  1.00  0.00           C
ATOM   1256  O   MET X 102      63.151  68.687  27.437  1.00  0.00           O
ATOM   1257  HA  MET X 102      63.590  65.473  27.614  1.00  0.00           H
ATOM   1258  CB  MET X 102      63.533  66.517  29.443  1.00  0.00           C
ATOM   1259  1HB MET X 102      64.161  65.790  30.010  1.00  0.00           H
ATOM   1260  2HB MET X 102      63.756  67.522  29.850  1.00  0.00           H
ATOM   1261  CG  MET X 102      62.055  66.151  29.681  1.00  0.00           C
ATOM   1262  1HG MET X 102      61.403  66.792  29.050  1.00  0.00           H
ATOM   1263  2HG MET X 102      61.922  65.102  29.336  1.00  0.00           H
ATOM   1264  SD  MET X 102      61.511  66.290  31.403  1.00  0.00           S
ATOM   1265  CE  MET X 102      60.158  65.097  31.195  1.00  0.00           C
ATOM   1266  1HE MET X 102      59.546  65.017  32.120  1.00  0.00           H
ATOM   1267  2HE MET X 102      59.488  65.373  30.353  1.00  0.00           H
ATOM   1268  3HE MET X 102      60.565  64.085  30.981  1.00  0.00           H
ATOM   1269  HN  MET X 102      65.830  67.371  27.987  1.00  0.00           H
ATOM   1270  N   ASN X 103      62.463  67.020  26.107  1.00  0.00           N
ATOM   1271  CA  ASN X 103      61.487  67.769  25.345  1.00  0.00           C
ATOM   1272  C   ASN X 103      60.096  67.439  25.885  1.00  0.00           C
ATOM   1273  O   ASN X 103      59.948  66.840  26.948  1.00  0.00           O
ATOM   1274  HA  ASN X 103      61.619  68.829  25.528  1.00  0.00           H
ATOM   1275  CB  ASN X 103      61.624  67.460  23.827  1.00  0.00           C
ATOM   1276  1HB ASN X 103      61.987  66.423  23.675  1.00  0.00           H
ATOM   1277  2HB ASN X 103      60.663  67.572  23.290  1.00  0.00           H
ATOM   1278  CG  ASN X 103      62.583  68.451  23.178  1.00  0.00           C
ATOM   1279  OD1 ASN X 103      62.145  69.395  22.508  1.00  0.00           O
ATOM   1280  ND2 ASN X 103      63.902  68.281  23.388  1.00  0.00           N
ATOM   1281 1HD2 ASN X 103      64.227  67.460  23.881  1.00  0.00           H
ATOM   1282 2HD2 ASN X 103      64.551  68.957  23.052  1.00  0.00           H
ATOM   1283  HN  ASN X 103      62.522  66.036  25.890  1.00  0.00           H
ATOM   1284  N   ARG X 104      59.022  67.897  25.214  1.00  0.00           N
ATOM   1285  CA  ARG X 104      57.666  67.658  25.673  1.00  0.00           C
ATOM   1286  C   ARG X 104      57.169  66.235  25.487  1.00  0.00           C
ATOM   1287  O   ARG X 104      56.599  65.667  26.415  1.00  0.00           O
ATOM   1288  HA  ARG X 104      57.621  67.856  26.735  1.00  0.00           H
ATOM   1289  CB  ARG X 104      56.678  68.614  24.971  1.00  0.00           C
ATOM   1290  1HB ARG X 104      56.724  68.435  23.872  1.00  0.00           H
ATOM   1291  2HB ARG X 104      55.636  68.395  25.301  1.00  0.00           H
ATOM   1292  CG  ARG X 104      56.973  70.097  25.251  1.00  0.00           C
ATOM   1293  1HG ARG X 104      56.808  70.323  26.327  1.00  0.00           H
ATOM   1294  2HG ARG X 104      58.041  70.298  25.021  1.00  0.00           H
ATOM   1295  CD  ARG X 104      56.107  71.014  24.396  1.00  0.00           C
ATOM   1296  1HD ARG X 104      56.133  70.640  23.346  1.00  0.00           H
ATOM   1297  2HD ARG X 104      55.055  71.046  24.760  1.00  0.00           H
ATOM   1298  NE  ARG X 104      56.703  72.382  24.459  1.00  0.00           N
ATOM   1299  HE  ARG X 104      57.231  72.673  25.251  1.00  0.00           H
ATOM   1300  CZ  ARG X 104      56.481  73.305  23.516  1.00  0.00           C
ATOM   1301  NH1 ARG X 104      55.709  73.060  22.463  1.00  0.00           N
ATOM   1302 1HH1 ARG X 104      55.232  72.181  22.411  1.00  0.00           H
ATOM   1303 2HH1 ARG X 104      55.281  73.849  22.007  1.00  0.00           H
ATOM   1304  NH2 ARG X 104      57.071  74.490  23.626  1.00  0.00           N
ATOM   1305 1HH2 ARG X 104      57.723  74.607  24.382  1.00  0.00           H
ATOM   1306 2HH2 ARG X 104      57.098  75.058  22.816  1.00  0.00           H
ATOM   1307  HN  ARG X 104      59.112  68.389  24.348  1.00  0.00           H
ATOM   1308  N   ASN X 105      57.366  65.621  24.302  1.00  0.00           N
ATOM   1309  CA  ASN X 105      56.696  64.364  23.993  1.00  0.00           C
ATOM   1310  C   ASN X 105      57.365  63.163  24.660  1.00  0.00           C
ATOM   1311  O   ASN X 105      56.745  62.436  25.434  1.00  0.00           O
ATOM   1312  HA  ASN X 105      55.677  64.409  24.357  1.00  0.00           H
ATOM   1313  CB  ASN X 105      56.676  64.055  22.467  1.00  0.00           C
ATOM   1314  1HB ASN X 105      57.709  63.864  22.108  1.00  0.00           H
ATOM   1315  2HB ASN X 105      56.080  63.129  22.304  1.00  0.00           H
ATOM   1316  CG  ASN X 105      56.106  65.140  21.546  1.00  0.00           C
ATOM   1317  OD1 ASN X 105      56.006  66.336  21.843  1.00  0.00           O
ATOM   1318  ND2 ASN X 105      55.816  64.704  20.299  1.00  0.00           N
ATOM   1319 1HD2 ASN X 105      55.875  63.719  20.101  1.00  0.00           H
ATOM   1320 2HD2 ASN X 105      55.429  65.336  19.631  1.00  0.00           H
ATOM   1321  HN  ASN X 105      57.828  66.096  23.552  1.00  0.00           H
ATOM   1322  N   GLY X 106      58.672  62.958  24.388  1.00  0.00           N
ATOM   1323  CA  GLY X 106      59.411  61.809  24.905  1.00  0.00           C
ATOM   1324  C   GLY X 106      60.665  61.481  24.142  1.00  0.00           C
ATOM   1325  O   GLY X 106      61.120  60.340  24.138  1.00  0.00           O
ATOM   1326  1HA GLY X 106      59.708  62.029  25.917  1.00  0.00           H
ATOM   1327  2HA GLY X 106      58.779  60.934  24.840  1.00  0.00           H
ATOM   1328  HN  GLY X 106      59.121  63.564  23.743  1.00  0.00           H
ATOM   1329  N   LYS X 107      61.274  62.474  23.472  1.00  0.00           N
ATOM   1330  CA  LYS X 107      62.398  62.263  22.584  1.00  0.00           C
ATOM   1331  C   LYS X 107      63.729  62.534  23.271  1.00  0.00           C
ATOM   1332  O   LYS X 107      64.181  63.677  23.372  1.00  0.00           O
ATOM   1333  HA  LYS X 107      62.407  61.242  22.225  1.00  0.00           H
ATOM   1334  CB  LYS X 107      62.241  63.203  21.370  1.00  0.00           C
ATOM   1335  1HB LYS X 107      61.291  62.937  20.855  1.00  0.00           H
ATOM   1336  2HB LYS X 107      62.152  64.255  21.717  1.00  0.00           H
ATOM   1337  CG  LYS X 107      63.376  63.101  20.353  1.00  0.00           C
ATOM   1338  1HG LYS X 107      64.326  63.442  20.823  1.00  0.00           H
ATOM   1339  2HG LYS X 107      63.517  62.035  20.052  1.00  0.00           H
ATOM   1340  CD  LYS X 107      63.116  63.943  19.102  1.00  0.00           C
ATOM   1341  1HD LYS X 107      62.364  63.404  18.479  1.00  0.00           H
ATOM   1342  2HD LYS X 107      62.685  64.931  19.380  1.00  0.00           H
ATOM   1343  CE  LYS X 107      64.422  64.143  18.347  1.00  0.00           C
ATOM   1344  1HE LYS X 107      65.049  64.927  18.824  1.00  0.00           H
ATOM   1345  2HE LYS X 107      64.993  63.186  18.352  1.00  0.00           H
ATOM   1346  NZ  LYS X 107      64.182  64.508  16.950  1.00  0.00           N
ATOM   1347  1HZ LYS X 107      65.091  64.526  16.438  1.00  0.00           H
ATOM   1348  2HZ LYS X 107      63.572  63.754  16.512  1.00  0.00           H
ATOM   1349  3HZ LYS X 107      63.660  65.391  16.822  1.00  0.00           H
ATOM   1350  HN  LYS X 107      60.968  63.411  23.557  1.00  0.00           H
ATOM   1351  N   GLU X 108      64.418  61.489  23.760  1.00  0.00           N
ATOM   1352  CA  GLU X 108      65.703  61.628  24.420  1.00  0.00           C
ATOM   1353  C   GLU X 108      66.853  61.478  23.432  1.00  0.00           C
ATOM   1354  O   GLU X 108      66.666  61.292  22.233  1.00  0.00           O
ATOM   1355  HA  GLU X 108      65.777  62.632  24.816  1.00  0.00           H
ATOM   1356  CB  GLU X 108      65.849  60.679  25.639  1.00  0.00           C
ATOM   1357  1HB GLU X 108      66.748  60.961  26.226  1.00  0.00           H
ATOM   1358  2HB GLU X 108      64.966  60.844  26.300  1.00  0.00           H
ATOM   1359  CG  GLU X 108      65.928  59.174  25.296  1.00  0.00           C
ATOM   1360  1HG GLU X 108      65.018  58.852  24.747  1.00  0.00           H
ATOM   1361  2HG GLU X 108      66.814  58.969  24.662  1.00  0.00           H
ATOM   1362  CD  GLU X 108      66.040  58.330  26.554  1.00  0.00           C
ATOM   1363  OE1 GLU X 108      65.080  58.326  27.367  1.00  0.00           O
ATOM   1364  OE2 GLU X 108      67.093  57.662  26.735  1.00  0.00           O
ATOM   1365  HN  GLU X 108      64.097  60.555  23.582  1.00  0.00           H
ATOM   1366  N   THR X 109      68.105  61.603  23.907  1.00  0.00           N
ATOM   1367  CA  THR X 109      69.288  61.311  23.107  1.00  0.00           C
ATOM   1368  C   THR X 109      70.122  60.337  23.906  1.00  0.00           C
ATOM   1369  O   THR X 109      70.068  60.330  25.136  1.00  0.00           O
ATOM   1370  HA  THR X 109      68.997  60.797  22.200  1.00  0.00           H
ATOM   1371  HB  THR X 109      69.426  63.202  22.097  1.00  0.00           H
ATOM   1372  CB  THR X 109      70.101  62.541  22.694  1.00  0.00           C
ATOM   1373  OG1 THR X 109      71.205  62.203  21.864  1.00  0.00           O
ATOM   1374  HG1 THR X 109      71.992  62.210  22.450  1.00  0.00           H
ATOM   1375  CG2 THR X 109      70.627  63.340  23.896  1.00  0.00           C
ATOM   1376 1HG2 THR X 109      71.204  64.222  23.543  1.00  0.00           H
ATOM   1377 2HG2 THR X 109      69.790  63.706  24.523  1.00  0.00           H
ATOM   1378 3HG2 THR X 109      71.303  62.723  24.527  1.00  0.00           H
ATOM   1379  HN  THR X 109      68.267  61.742  24.877  1.00  0.00           H
ATOM   1380  N   LYS X 110      70.876  59.455  23.222  1.00  0.00           N
ATOM   1381  CA  LYS X 110      71.731  58.473  23.855  1.00  0.00           C
ATOM   1382  C   LYS X 110      73.118  58.541  23.248  1.00  0.00           C
ATOM   1383  O   LYS X 110      73.368  58.027  22.162  1.00  0.00           O
ATOM   1384  HA  LYS X 110      71.828  58.680  24.913  1.00  0.00           H
ATOM   1385  CB  LYS X 110      71.151  57.046  23.649  1.00  0.00           C
ATOM   1386  1HB LYS X 110      70.144  57.031  24.123  1.00  0.00           H
ATOM   1387  2HB LYS X 110      71.004  56.880  22.557  1.00  0.00           H
ATOM   1388  CG  LYS X 110      71.971  55.865  24.217  1.00  0.00           C
ATOM   1389  1HG LYS X 110      72.994  55.876  23.781  1.00  0.00           H
ATOM   1390  2HG LYS X 110      72.070  55.979  25.318  1.00  0.00           H
ATOM   1391  CD  LYS X 110      71.283  54.520  23.894  1.00  0.00           C
ATOM   1392  1HD LYS X 110      70.283  54.543  24.387  1.00  0.00           H
ATOM   1393  2HD LYS X 110      71.086  54.450  22.801  1.00  0.00           H
ATOM   1394  CE  LYS X 110      71.993  53.251  24.381  1.00  0.00           C
ATOM   1395  1HE LYS X 110      72.265  53.346  25.456  1.00  0.00           H
ATOM   1396  2HE LYS X 110      71.305  52.383  24.267  1.00  0.00           H
ATOM   1397  NZ  LYS X 110      73.221  52.949  23.613  1.00  0.00           N
ATOM   1398  1HZ LYS X 110      73.136  52.035  23.130  1.00  0.00           H
ATOM   1399  2HZ LYS X 110      73.462  53.673  22.900  1.00  0.00           H
ATOM   1400  3HZ LYS X 110      74.026  52.891  24.293  1.00  0.00           H
ATOM   1401  HN  LYS X 110      70.905  59.507  22.228  1.00  0.00           H
ATOM   1402  N   SER X 111      74.075  59.126  23.982  1.00  0.00           N
ATOM   1403  CA  SER X 111      75.492  59.010  23.682  1.00  0.00           C
ATOM   1404  C   SER X 111      76.092  58.302  24.856  1.00  0.00           C
ATOM   1405  O   SER X 111      75.731  58.588  25.991  1.00  0.00           O
ATOM   1406  HA  SER X 111      75.664  58.421  22.791  1.00  0.00           H
ATOM   1407  CB  SER X 111      76.289  60.345  23.622  1.00  0.00           C
ATOM   1408  1HB SER X 111      76.033  60.981  24.500  1.00  0.00           H
ATOM   1409  2HB SER X 111      77.380  60.129  23.672  1.00  0.00           H
ATOM   1410  OG  SER X 111      76.054  61.077  22.419  1.00  0.00           O
ATOM   1411  1HG SER X 111      76.893  61.541  22.231  1.00  0.00           H
ATOM   1412  HN  SER X 111      73.840  59.607  24.825  1.00  0.00           H
ATOM   1413  N   ASN X 112      77.036  57.374  24.634  1.00  0.00           N
ATOM   1414  CA  ASN X 112      77.884  56.900  25.704  1.00  0.00           C
ATOM   1415  C   ASN X 112      79.331  56.908  25.246  1.00  0.00           C
ATOM   1416  O   ASN X 112      79.669  56.442  24.153  1.00  0.00           O
ATOM   1417  HA  ASN X 112      77.843  57.601  26.520  1.00  0.00           H
ATOM   1418  CB  ASN X 112      77.483  55.493  26.194  1.00  0.00           C
ATOM   1419  1HB ASN X 112      77.227  54.858  25.322  1.00  0.00           H
ATOM   1420  2HB ASN X 112      78.310  55.004  26.751  1.00  0.00           H
ATOM   1421  CG  ASN X 112      76.270  55.550  27.115  1.00  0.00           C
ATOM   1422  OD1 ASN X 112      75.175  55.096  26.776  1.00  0.00           O
ATOM   1423  ND2 ASN X 112      76.471  56.068  28.346  1.00  0.00           N
ATOM   1424 1HD2 ASN X 112      77.287  56.615  28.537  1.00  0.00           H
ATOM   1425 2HD2 ASN X 112      75.724  56.001  29.000  1.00  0.00           H
ATOM   1426  HN  ASN X 112      77.222  57.015  23.721  1.00  0.00           H
ATOM   1427  N   TYR X 113      80.219  57.468  26.086  1.00  0.00           N
ATOM   1428  CA  TYR X 113      81.632  57.630  25.789  1.00  0.00           C
ATOM   1429  C   TYR X 113      82.422  57.067  26.959  1.00  0.00           C
ATOM   1430  O   TYR X 113      82.157  57.432  28.099  1.00  0.00           O
ATOM   1431  HA  TYR X 113      81.903  57.077  24.901  1.00  0.00           H
ATOM   1432  CB  TYR X 113      82.020  59.126  25.636  1.00  0.00           C
ATOM   1433  1HB TYR X 113      81.995  59.621  26.633  1.00  0.00           H
ATOM   1434  2HB TYR X 113      83.055  59.217  25.244  1.00  0.00           H
ATOM   1435  CG  TYR X 113      81.119  59.917  24.717  1.00  0.00           C
ATOM   1436  HD1 TYR X 113      81.115  58.514  23.077  1.00  0.00           H
ATOM   1437  CD1 TYR X 113      80.758  59.467  23.435  1.00  0.00           C
ATOM   1438  HD2 TYR X 113      80.954  61.551  26.104  1.00  0.00           H
ATOM   1439  CD2 TYR X 113      80.668  61.181  25.131  1.00  0.00           C
ATOM   1440  CE1 TYR X 113      79.979  60.270  22.588  1.00  0.00           C
ATOM   1441  HE1 TYR X 113      79.749  59.944  21.587  1.00  0.00           H
ATOM   1442  HE2 TYR X 113      79.529  62.934  24.637  1.00  0.00           H
ATOM   1443  CE2 TYR X 113      79.877  61.974  24.290  1.00  0.00           C
ATOM   1444  CZ  TYR X 113      79.538  61.524  23.013  1.00  0.00           C
ATOM   1445  OH  TYR X 113      78.744  62.318  22.160  1.00  0.00           O
ATOM   1446  HH  TYR X 113      79.034  63.231  22.273  1.00  0.00           H
ATOM   1447  HN  TYR X 113      79.926  57.843  26.967  1.00  0.00           H
ATOM   1448  N   ARG X 114      83.386  56.157  26.718  1.00  0.00           N
ATOM   1449  CA  ARG X 114      84.177  55.492  27.737  1.00  0.00           C
ATOM   1450  C   ARG X 114      85.532  56.179  27.823  1.00  0.00           C
ATOM   1451  O   ARG X 114      86.321  56.134  26.882  1.00  0.00           O
ATOM   1452  HA  ARG X 114      83.676  55.565  28.691  1.00  0.00           H
ATOM   1453  CB  ARG X 114      84.402  53.994  27.359  1.00  0.00           C
ATOM   1454  1HB ARG X 114      83.497  53.645  26.817  1.00  0.00           H
ATOM   1455  2HB ARG X 114      85.236  53.908  26.628  1.00  0.00           H
ATOM   1456  CG  ARG X 114      84.638  52.999  28.520  1.00  0.00           C
ATOM   1457  1HG ARG X 114      83.682  52.855  29.061  1.00  0.00           H
ATOM   1458  2HG ARG X 114      84.908  52.016  28.071  1.00  0.00           H
ATOM   1459  CD  ARG X 114      85.737  53.366  29.519  1.00  0.00           C
ATOM   1460  1HD ARG X 114      86.730  53.359  29.014  1.00  0.00           H
ATOM   1461  2HD ARG X 114      85.567  54.372  29.960  1.00  0.00           H
ATOM   1462  NE  ARG X 114      85.671  52.377  30.643  1.00  0.00           N
ATOM   1463  HE  ARG X 114      84.798  52.169  31.080  1.00  0.00           H
ATOM   1464  CZ  ARG X 114      86.725  52.145  31.430  1.00  0.00           C
ATOM   1465  NH1 ARG X 114      87.959  52.144  30.944  1.00  0.00           N
ATOM   1466 1HH1 ARG X 114      88.066  52.167  29.949  1.00  0.00           H
ATOM   1467 2HH1 ARG X 114      88.733  52.013  31.555  1.00  0.00           H
ATOM   1468  NH2 ARG X 114      86.519  51.885  32.715  1.00  0.00           N
ATOM   1469 1HH2 ARG X 114      85.576  51.968  33.082  1.00  0.00           H
ATOM   1470 2HH2 ARG X 114      87.256  51.863  33.381  1.00  0.00           H
ATOM   1471  HN  ARG X 114      83.675  55.918  25.783  1.00  0.00           H
ATOM   1472  N   VAL X 115      85.850  56.818  28.960  1.00  0.00           N
ATOM   1473  CA  VAL X 115      87.074  57.587  29.115  1.00  0.00           C
ATOM   1474  C   VAL X 115      87.971  56.912  30.139  1.00  0.00           C
ATOM   1475  O   VAL X 115      87.507  56.444  31.182  1.00  0.00           O
ATOM   1476  HA  VAL X 115      87.611  57.609  28.179  1.00  0.00           H
ATOM   1477  HB  VAL X 115      86.600  59.094  30.625  1.00  0.00           H
ATOM   1478  CB  VAL X 115      86.806  59.034  29.530  1.00  0.00           C
ATOM   1479  CG1 VAL X 115      88.040  59.897  29.194  1.00  0.00           C
ATOM   1480 1HG1 VAL X 115      87.860  60.954  29.484  1.00  0.00           H
ATOM   1481 2HG1 VAL X 115      88.934  59.546  29.753  1.00  0.00           H
ATOM   1482 3HG1 VAL X 115      88.270  59.852  28.109  1.00  0.00           H
ATOM   1483  CG2 VAL X 115      85.563  59.565  28.790  1.00  0.00           C
ATOM   1484 1HG2 VAL X 115      85.434  60.649  28.985  1.00  0.00           H
ATOM   1485 2HG2 VAL X 115      85.652  59.404  27.694  1.00  0.00           H
ATOM   1486 3HG2 VAL X 115      84.640  59.056  29.144  1.00  0.00           H
ATOM   1487  HN  VAL X 115      85.204  56.843  29.731  1.00  0.00           H
ATOM   1488  N   ARG X 116      89.285  56.808  29.850  1.00  0.00           N
ATOM   1489  CA  ARG X 116      90.229  56.192  30.759  1.00  0.00           C
ATOM   1490  C   ARG X 116      91.592  56.851  30.663  1.00  0.00           C
ATOM   1491  O   ARG X 116      92.033  57.269  29.593  1.00  0.00           O
ATOM   1492  HA  ARG X 116      89.879  56.341  31.771  1.00  0.00           H
ATOM   1493  CB  ARG X 116      90.373  54.682  30.439  1.00  0.00           C
ATOM   1494  1HB ARG X 116      89.352  54.282  30.257  1.00  0.00           H
ATOM   1495  2HB ARG X 116      90.930  54.565  29.481  1.00  0.00           H
ATOM   1496  CG  ARG X 116      91.043  53.818  31.529  1.00  0.00           C
ATOM   1497  1HG ARG X 116      91.164  52.798  31.099  1.00  0.00           H
ATOM   1498  2HG ARG X 116      92.074  54.189  31.726  1.00  0.00           H
ATOM   1499  CD  ARG X 116      90.264  53.770  32.854  1.00  0.00           C
ATOM   1500  1HD ARG X 116      90.825  54.306  33.653  1.00  0.00           H
ATOM   1501  2HD ARG X 116      89.262  54.243  32.740  1.00  0.00           H
ATOM   1502  NE  ARG X 116      90.089  52.329  33.243  1.00  0.00           N
ATOM   1503  HE  ARG X 116      90.764  51.630  32.953  1.00  0.00           H
ATOM   1504  CZ  ARG X 116      89.349  51.930  34.285  1.00  0.00           C
ATOM   1505  NH1 ARG X 116      88.566  52.740  34.972  1.00  0.00           N
ATOM   1506 1HH1 ARG X 116      88.577  53.697  34.736  1.00  0.00           H
ATOM   1507 2HH1 ARG X 116      88.051  52.341  35.714  1.00  0.00           H
ATOM   1508  NH2 ARG X 116      89.363  50.649  34.621  1.00  0.00           N
ATOM   1509 1HH2 ARG X 116      90.015  50.015  34.158  1.00  0.00           H
ATOM   1510 2HH2 ARG X 116      88.802  50.251  35.374  1.00  0.00           H
ATOM   1511  HN  ARG X 116      89.646  57.124  28.970  1.00  0.00           H
ATOM   1512  N   VAL X 117      92.299  56.961  31.805  1.00  0.00           N
ATOM   1513  CA  VAL X 117      93.629  57.533  31.877  1.00  0.00           C
ATOM   1514  C   VAL X 117      94.714  56.459  31.879  1.00  0.00           C
ATOM   1515  O   VAL X 117      94.470  55.291  32.179  1.00  0.00           O
ATOM   1516  HA  VAL X 117      93.786  58.126  30.993  1.00  0.00           H
ATOM   1517  HB  VAL X 117      94.830  58.897  33.067  1.00  0.00           H
ATOM   1518  CB  VAL X 117      93.802  58.466  33.073  1.00  0.00           C
ATOM   1519  CG1 VAL X 117      92.803  59.633  32.962  1.00  0.00           C
ATOM   1520 1HG1 VAL X 117      92.975  60.366  33.780  1.00  0.00           H
ATOM   1521 2HG1 VAL X 117      92.905  60.155  31.988  1.00  0.00           H
ATOM   1522 3HG1 VAL X 117      91.765  59.253  33.060  1.00  0.00           H
ATOM   1523  CG2 VAL X 117      93.587  57.711  34.394  1.00  0.00           C
ATOM   1524 1HG2 VAL X 117      93.606  58.406  35.258  1.00  0.00           H
ATOM   1525 2HG2 VAL X 117      92.602  57.199  34.423  1.00  0.00           H
ATOM   1526 3HG2 VAL X 117      94.385  56.958  34.553  1.00  0.00           H
ATOM   1527  HN  VAL X 117      91.939  56.640  32.674  1.00  0.00           H
ATOM   1528  N   TYR X 118      95.962  56.850  31.533  1.00  0.00           N
ATOM   1529  CA  TYR X 118      97.132  55.980  31.453  1.00  0.00           C
ATOM   1530  C   TYR X 118      97.506  55.251  32.756  1.00  0.00           C
ATOM   1531  O   TYR X 118      97.921  54.093  32.722  1.00  0.00           O
ATOM   1532  HA  TYR X 118      96.917  55.196  30.739  1.00  0.00           H
ATOM   1533  CB  TYR X 118      98.378  56.799  30.984  1.00  0.00           C
ATOM   1534  1HB TYR X 118      98.302  57.837  31.367  1.00  0.00           H
ATOM   1535  2HB TYR X 118      99.303  56.349  31.406  1.00  0.00           H
ATOM   1536  CG  TYR X 118      98.609  56.894  29.489  1.00  0.00           C
ATOM   1537  HD1 TYR X 118      96.554  56.753  28.813  1.00  0.00           H
ATOM   1538  CD1 TYR X 118      97.587  56.862  28.520  1.00  0.00           C
ATOM   1539  HD2 TYR X 118     100.738  57.069  29.775  1.00  0.00           H
ATOM   1540  CD2 TYR X 118      99.937  57.052  29.051  1.00  0.00           C
ATOM   1541  CE1 TYR X 118      97.898  56.981  27.153  1.00  0.00           C
ATOM   1542  HE1 TYR X 118      97.115  56.946  26.411  1.00  0.00           H
ATOM   1543  HE2 TYR X 118     101.277  57.319  27.388  1.00  0.00           H
ATOM   1544  CE2 TYR X 118     100.248  57.196  27.693  1.00  0.00           C
ATOM   1545  CZ  TYR X 118      99.226  57.167  26.745  1.00  0.00           C
ATOM   1546  OH  TYR X 118      99.528  57.323  25.377  1.00  0.00           O
ATOM   1547  HH  TYR X 118     100.309  57.895  25.294  1.00  0.00           H
ATOM   1548  HN  TYR X 118      96.100  57.783  31.209  1.00  0.00           H
ATOM   1549  N   GLN X 119      97.400  55.905  33.933  1.00  0.00           N
ATOM   1550  CA  GLN X 119      97.732  55.297  35.217  1.00  0.00           C
ATOM   1551  C   GLN X 119      96.551  55.315  36.166  1.00  0.00           C
ATOM   1552  O   GLN X 119      96.018  56.373  36.503  1.00  0.00           O
ATOM   1553  HA  GLN X 119      97.981  54.254  35.088  1.00  0.00           H
ATOM   1554  CB  GLN X 119      98.914  56.033  35.900  1.00  0.00           C
ATOM   1555  1HB GLN X 119      98.677  57.122  35.925  1.00  0.00           H
ATOM   1556  2HB GLN X 119      99.024  55.691  36.954  1.00  0.00           H
ATOM   1557  CG  GLN X 119     100.279  55.853  35.198  1.00  0.00           C
ATOM   1558  1HG GLN X 119     100.192  56.055  34.113  1.00  0.00           H
ATOM   1559  2HG GLN X 119     101.003  56.576  35.630  1.00  0.00           H
ATOM   1560  CD  GLN X 119     100.875  54.463  35.406  1.00  0.00           C
ATOM   1561  OE1 GLN X 119     101.786  54.271  36.217  1.00  0.00           O
ATOM   1562  NE2 GLN X 119     100.369  53.465  34.650  1.00  0.00           N
ATOM   1563 1HE2 GLN X 119      99.640  53.653  33.992  1.00  0.00           H
ATOM   1564 2HE2 GLN X 119     100.740  52.550  34.774  1.00  0.00           H
ATOM   1565  HN  GLN X 119      97.109  56.855  33.955  1.00  0.00           H
ATOM   1566  N   ILE X 120      96.137  54.127  36.650  1.00  0.00           N
ATOM   1567  CA  ILE X 120      94.930  53.935  37.441  1.00  0.00           C
ATOM   1568  C   ILE X 120      95.129  52.846  38.495  1.00  0.00           C
ATOM   1569  O   ILE X 120      96.012  52.000  38.325  1.00  0.00           O
ATOM   1570  HA  ILE X 120      94.705  54.862  37.947  1.00  0.00           H
ATOM   1571  HB  ILE X 120      92.887  53.223  37.252  1.00  0.00           H
ATOM   1572  CB  ILE X 120      93.738  53.507  36.588  1.00  0.00           C
ATOM   1573  CG1 ILE X 120      94.064  52.295  35.696  1.00  0.00           C
ATOM   1574 1HG1 ILE X 120      94.819  52.580  34.930  1.00  0.00           H
ATOM   1575 2HG1 ILE X 120      94.511  51.487  36.313  1.00  0.00           H
ATOM   1576  CG2 ILE X 120      93.256  54.693  35.744  1.00  0.00           C
ATOM   1577 1HG2 ILE X 120      92.253  54.489  35.317  1.00  0.00           H
ATOM   1578 2HG2 ILE X 120      93.164  55.606  36.372  1.00  0.00           H
ATOM   1579 3HG2 ILE X 120      93.963  54.893  34.912  1.00  0.00           H
ATOM   1580  CD  ILE X 120      92.806  51.774  35.019  1.00  0.00           C
ATOM   1581  1HD ILE X 120      92.982  50.788  34.547  1.00  0.00           H
ATOM   1582  2HD ILE X 120      91.979  51.669  35.754  1.00  0.00           H
ATOM   1583  3HD ILE X 120      92.488  52.485  34.230  1.00  0.00           H
ATOM   1584  HN  ILE X 120      96.659  53.298  36.452  1.00  0.00           H
ATOM   1585  N   PRO X 121      94.355  52.812  39.579  1.00  0.00           N
ATOM   1586  CA  PRO X 121      94.402  51.723  40.551  1.00  0.00           C
ATOM   1587  C   PRO X 121      93.753  50.433  40.073  1.00  0.00           C
ATOM   1588  HA  PRO X 121      95.429  51.495  40.804  1.00  0.00           H
ATOM   1589  CB  PRO X 121      93.632  52.306  41.751  1.00  0.00           C
ATOM   1590  1HB PRO X 121      93.142  51.526  42.364  1.00  0.00           H
ATOM   1591  2HB PRO X 121      94.357  52.869  42.380  1.00  0.00           H
ATOM   1592  CG  PRO X 121      92.630  53.277  41.127  1.00  0.00           C
ATOM   1593  1HG PRO X 121      91.778  52.706  40.695  1.00  0.00           H
ATOM   1594  2HG PRO X 121      92.246  54.036  41.837  1.00  0.00           H
ATOM   1595  CD  PRO X 121      93.440  53.886  39.989  1.00  0.00           C
ATOM   1596  1HD PRO X 121      92.770  54.209  39.160  1.00  0.00           H
ATOM   1597  2HD PRO X 121      94.043  54.747  40.354  1.00  0.00           H
ATOM   1598  OT1 PRO X 121      93.007  50.417  39.056  1.00  0.00           O
ATOM   1599  OT2 PRO X 121      93.962  49.385  40.751  1.00  0.00           O
ATOM   1600  N   ASP Z   1      47.072  63.707  24.032  1.00  0.00           N
ATOM   1601  CA  ASP Z   1      47.678  63.392  25.359  1.00  0.00           C
ATOM   1602  C   ASP Z   1      48.923  64.228  25.636  1.00  0.00           C
ATOM   1603  O   ASP Z   1      49.003  64.945  26.634  1.00  0.00           O
ATOM   1604  HA  ASP Z   1      46.939  63.702  26.089  1.00  0.00           H
ATOM   1605  CB  ASP Z   1      47.966  61.866  25.468  1.00  0.00           C
ATOM   1606  1HB ASP Z   1      47.396  61.278  24.721  1.00  0.00           H
ATOM   1607  2HB ASP Z   1      49.041  61.627  25.342  1.00  0.00           H
ATOM   1608  CG  ASP Z   1      47.503  61.392  26.824  1.00  0.00           C
ATOM   1609  OD1 ASP Z   1      46.265  61.415  27.051  1.00  0.00           O
ATOM   1610  OD2 ASP Z   1      48.348  61.020  27.677  1.00  0.00           O
ATOM   1611  H1  ASP Z   1      46.460  62.928  23.695  1.00  0.00           H
ATOM   1612  H2  ASP Z   1      46.517  64.598  24.106  1.00  0.00           H
ATOM   1613  H3  ASP Z   1      47.811  63.840  23.287  1.00  0.00           H
ATOM   1614  N   ALA Z   2      49.924  64.177  24.730  1.00  0.00           N
ATOM   1615  CA  ALA Z   2      51.185  64.865  24.885  1.00  0.00           C
ATOM   1616  C   ALA Z   2      51.238  66.169  24.087  1.00  0.00           C
ATOM   1617  O   ALA Z   2      52.040  67.058  24.381  1.00  0.00           O
ATOM   1618  HA  ALA Z   2      51.349  65.115  25.924  1.00  0.00           H
ATOM   1619  CB  ALA Z   2      52.305  63.915  24.421  1.00  0.00           C
ATOM   1620  1HB ALA Z   2      53.301  64.396  24.492  1.00  0.00           H
ATOM   1621  2HB ALA Z   2      52.311  63.001  25.054  1.00  0.00           H
ATOM   1622  3HB ALA Z   2      52.136  63.593  23.373  1.00  0.00           H
ATOM   1623  HN  ALA Z   2      49.820  63.669  23.869  1.00  0.00           H
ATOM   1624  N   HIE Z   3      50.329  66.372  23.114  1.00  0.00           N
ATOM   1625  CA  HIE Z   3      50.183  67.630  22.397  1.00  0.00           C
ATOM   1626  C   HIE Z   3      48.878  68.308  22.794  1.00  0.00           C
ATOM   1627  O   HIE Z   3      47.868  67.673  23.086  1.00  0.00           O
ATOM   1628  HA  HIE Z   3      50.979  68.302  22.678  1.00  0.00           H
ATOM   1629  CB  HIE Z   3      50.270  67.433  20.861  1.00  0.00           C
ATOM   1630  1HB HIE Z   3      51.187  66.844  20.645  1.00  0.00           H
ATOM   1631  2HB HIE Z   3      49.409  66.836  20.511  1.00  0.00           H
ATOM   1632  CG  HIE Z   3      50.353  68.699  20.048  1.00  0.00           C
ATOM   1633  ND1 HIE Z   3      49.211  69.435  19.786  1.00  0.00           N
ATOM   1634  HD2 HIE Z   3      52.474  69.011  19.507  1.00  0.00           H
ATOM   1635  CD2 HIE Z   3      51.436  69.309  19.500  1.00  0.00           C
ATOM   1636  HE1 HIE Z   3      48.979  71.269  18.698  1.00  0.00           H
ATOM   1637  CE1 HIE Z   3      49.622  70.475  19.085  1.00  0.00           C
ATOM   1638  HE2 HIE Z   3      51.493  71.145  18.403  1.00  0.00           H
ATOM   1639  NE2 HIE Z   3      50.960  70.447  18.887  1.00  0.00           N
ATOM   1640  HN  HIE Z   3      49.710  65.621  22.836  1.00  0.00           H
ATOM   1641  N   LYS Z   4      48.891  69.656  22.842  1.00  0.00           N
ATOM   1642  CA  LYS Z   4      47.808  70.498  23.317  1.00  0.00           C
ATOM   1643  C   LYS Z   4      46.498  70.353  22.541  1.00  0.00           C
ATOM   1644  O   LYS Z   4      45.415  70.291  23.123  1.00  0.00           O
ATOM   1645  HA  LYS Z   4      47.602  70.211  24.338  1.00  0.00           H
ATOM   1646  CB  LYS Z   4      48.299  71.967  23.264  1.00  0.00           C
ATOM   1647  1HB LYS Z   4      49.257  72.033  23.830  1.00  0.00           H
ATOM   1648  2HB LYS Z   4      48.528  72.227  22.204  1.00  0.00           H
ATOM   1649  CG  LYS Z   4      47.331  73.020  23.831  1.00  0.00           C
ATOM   1650  1HG LYS Z   4      47.755  74.027  23.615  1.00  0.00           H
ATOM   1651  2HG LYS Z   4      46.354  72.955  23.300  1.00  0.00           H
ATOM   1652  CD  LYS Z   4      47.103  72.908  25.350  1.00  0.00           C
ATOM   1653  1HD LYS Z   4      46.685  71.903  25.585  1.00  0.00           H
ATOM   1654  2HD LYS Z   4      48.086  73.004  25.866  1.00  0.00           H
ATOM   1655  CE  LYS Z   4      46.137  73.980  25.863  1.00  0.00           C
ATOM   1656  1HE LYS Z   4      46.509  74.996  25.603  1.00  0.00           H
ATOM   1657  2HE LYS Z   4      45.135  73.838  25.404  1.00  0.00           H
ATOM   1658  NZ  LYS Z   4      45.981  73.916  27.331  1.00  0.00           N
ATOM   1659  1HZ LYS Z   4      45.200  74.568  27.591  1.00  0.00           H
ATOM   1660  2HZ LYS Z   4      45.733  72.955  27.648  1.00  0.00           H
ATOM   1661  3HZ LYS Z   4      46.866  74.250  27.790  1.00  0.00           H
ATOM   1662  HN  LYS Z   4      49.698  70.140  22.523  1.00  0.00           H
ATOM   1663  N   SER Z   5      46.568  70.250  21.203  1.00  0.00           N
ATOM   1664  CA  SER Z   5      45.412  70.017  20.346  1.00  0.00           C
ATOM   1665  C   SER Z   5      45.842  68.950  19.364  1.00  0.00           C
ATOM   1666  O   SER Z   5      46.006  69.167  18.159  1.00  0.00           O
ATOM   1667  HA  SER Z   5      44.609  69.593  20.927  1.00  0.00           H
ATOM   1668  CB  SER Z   5      44.852  71.284  19.639  1.00  0.00           C
ATOM   1669  1HB SER Z   5      44.620  72.040  20.422  1.00  0.00           H
ATOM   1670  2HB SER Z   5      45.622  71.721  18.971  1.00  0.00           H
ATOM   1671  OG  SER Z   5      43.654  71.009  18.900  1.00  0.00           O
ATOM   1672  1HG SER Z   5      43.462  71.816  18.388  1.00  0.00           H
ATOM   1673  HN  SER Z   5      47.472  70.213  20.765  1.00  0.00           H
ATOM   1674  N   GLU Z   6      46.094  67.749  19.921  1.00  0.00           N
ATOM   1675  CA  GLU Z   6      46.750  66.631  19.278  1.00  0.00           C
ATOM   1676  C   GLU Z   6      46.041  66.110  18.047  1.00  0.00           C
ATOM   1677  O   GLU Z   6      46.667  65.837  17.025  1.00  0.00           O
ATOM   1678  HA  GLU Z   6      47.724  66.974  18.962  1.00  0.00           H
ATOM   1679  CB  GLU Z   6      46.942  65.503  20.312  1.00  0.00           C
ATOM   1680  1HB GLU Z   6      47.292  65.987  21.254  1.00  0.00           H
ATOM   1681  2HB GLU Z   6      45.967  65.021  20.546  1.00  0.00           H
ATOM   1682  CG  GLU Z   6      47.971  64.416  19.922  1.00  0.00           C
ATOM   1683  1HG GLU Z   6      47.551  63.736  19.153  1.00  0.00           H
ATOM   1684  2HG GLU Z   6      48.906  64.865  19.532  1.00  0.00           H
ATOM   1685  CD  GLU Z   6      48.329  63.603  21.151  1.00  0.00           C
ATOM   1686  OE1 GLU Z   6      48.880  64.187  22.126  1.00  0.00           O
ATOM   1687  OE2 GLU Z   6      47.981  62.402  21.203  1.00  0.00           O
ATOM   1688  HN  GLU Z   6      45.940  67.629  20.900  1.00  0.00           H
ATOM   1689  N   VAL Z   7      44.696  66.019  18.077  1.00  0.00           N
ATOM   1690  CA  VAL Z   7      43.902  65.560  16.946  1.00  0.00           C
ATOM   1691  C   VAL Z   7      44.057  66.468  15.741  1.00  0.00           C
ATOM   1692  O   VAL Z   7      44.333  66.019  14.632  1.00  0.00           O
ATOM   1693  HA  VAL Z   7      44.257  64.578  16.667  1.00  0.00           H
ATOM   1694  HB  VAL Z   7      41.986  66.504  17.399  1.00  0.00           H
ATOM   1695  CB  VAL Z   7      42.421  65.482  17.289  1.00  0.00           C
ATOM   1696  CG1 VAL Z   7      41.669  64.727  16.176  1.00  0.00           C
ATOM   1697 1HG1 VAL Z   7      42.063  63.692  16.080  1.00  0.00           H
ATOM   1698 2HG1 VAL Z   7      40.588  64.664  16.427  1.00  0.00           H
ATOM   1699 3HG1 VAL Z   7      41.767  65.236  15.196  1.00  0.00           H
ATOM   1700  CG2 VAL Z   7      42.246  64.749  18.627  1.00  0.00           C
ATOM   1701 1HG2 VAL Z   7      42.665  65.321  19.479  1.00  0.00           H
ATOM   1702 2HG2 VAL Z   7      41.162  64.587  18.818  1.00  0.00           H
ATOM   1703 3HG2 VAL Z   7      42.739  63.755  18.591  1.00  0.00           H
ATOM   1704  HN  VAL Z   7      44.197  66.289  18.896  1.00  0.00           H
ATOM   1705  N   ALA Z   8      43.960  67.794  15.961  1.00  0.00           N
ATOM   1706  CA  ALA Z   8      44.183  68.811  14.957  1.00  0.00           C
ATOM   1707  C   ALA Z   8      45.615  68.823  14.431  1.00  0.00           C
ATOM   1708  O   ALA Z   8      45.862  68.987  13.238  1.00  0.00           O
ATOM   1709  HA  ALA Z   8      43.536  68.601  14.115  1.00  0.00           H
ATOM   1710  CB  ALA Z   8      43.819  70.185  15.544  1.00  0.00           C
ATOM   1711  1HB ALA Z   8      43.961  70.994  14.797  1.00  0.00           H
ATOM   1712  2HB ALA Z   8      42.754  70.196  15.864  1.00  0.00           H
ATOM   1713  3HB ALA Z   8      44.445  70.420  16.431  1.00  0.00           H
ATOM   1714  HN  ALA Z   8      43.755  68.119  16.883  1.00  0.00           H
ATOM   1715  N   HIE Z   9      46.610  68.627  15.318  1.00  0.00           N
ATOM   1716  CA  HIE Z   9      48.019  68.505  14.968  1.00  0.00           C
ATOM   1717  C   HIE Z   9      48.318  67.298  14.075  1.00  0.00           C
ATOM   1718  O   HIE Z   9      48.951  67.428  13.026  1.00  0.00           O
ATOM   1719  HA  HIE Z   9      48.313  69.386  14.414  1.00  0.00           H
ATOM   1720  CB  HIE Z   9      48.837  68.447  16.282  1.00  0.00           C
ATOM   1721  1HB HIE Z   9      48.683  69.396  16.837  1.00  0.00           H
ATOM   1722  2HB HIE Z   9      48.449  67.630  16.922  1.00  0.00           H
ATOM   1723  CG  HIE Z   9      50.312  68.249  16.171  1.00  0.00           C
ATOM   1724  ND1 HIE Z   9      51.080  69.025  15.318  1.00  0.00           N
ATOM   1725  HD2 HIE Z   9      50.821  66.647  17.603  1.00  0.00           H
ATOM   1726  CD2 HIE Z   9      51.095  67.379  16.855  1.00  0.00           C
ATOM   1727  HE1 HIE Z   9      53.207  68.960  14.976  1.00  0.00           H
ATOM   1728  CE1 HIE Z   9      52.319  68.588  15.495  1.00  0.00           C
ATOM   1729  HE2 HIE Z   9      53.206  67.110  16.705  1.00  0.00           H
ATOM   1730  NE2 HIE Z   9      52.378  67.603  16.418  1.00  0.00           N
ATOM   1731  HN  HIE Z   9      46.374  68.531  16.288  1.00  0.00           H
ATOM   1732  N   ARG Z  10      47.794  66.103  14.428  1.00  0.00           N
ATOM   1733  CA  ARG Z  10      47.885  64.899  13.614  1.00  0.00           C
ATOM   1734  C   ARG Z  10      47.143  65.019  12.288  1.00  0.00           C
ATOM   1735  O   ARG Z  10      47.666  64.650  11.240  1.00  0.00           O
ATOM   1736  HA  ARG Z  10      48.927  64.748  13.363  1.00  0.00           H
ATOM   1737  CB  ARG Z  10      47.351  63.659  14.385  1.00  0.00           C
ATOM   1738  1HB ARG Z  10      46.301  63.867  14.694  1.00  0.00           H
ATOM   1739  2HB ARG Z  10      47.336  62.772  13.712  1.00  0.00           H
ATOM   1740  CG  ARG Z  10      48.157  63.291  15.652  1.00  0.00           C
ATOM   1741  1HG ARG Z  10      48.272  64.202  16.282  1.00  0.00           H
ATOM   1742  2HG ARG Z  10      47.568  62.557  16.248  1.00  0.00           H
ATOM   1743  CD  ARG Z  10      49.545  62.698  15.392  1.00  0.00           C
ATOM   1744  1HD ARG Z  10      49.475  61.679  14.951  1.00  0.00           H
ATOM   1745  2HD ARG Z  10      50.120  63.335  14.684  1.00  0.00           H
ATOM   1746  NE  ARG Z  10      50.229  62.607  16.725  1.00  0.00           N
ATOM   1747  HE  ARG Z  10      49.939  61.964  17.431  1.00  0.00           H
ATOM   1748  CZ  ARG Z  10      51.217  63.417  17.118  1.00  0.00           C
ATOM   1749  NH1 ARG Z  10      51.761  64.328  16.325  1.00  0.00           N
ATOM   1750 1HH1 ARG Z  10      51.583  64.259  15.342  1.00  0.00           H
ATOM   1751 2HH1 ARG Z  10      52.741  64.446  16.544  1.00  0.00           H
ATOM   1752  NH2 ARG Z  10      51.752  63.269  18.323  1.00  0.00           N
ATOM   1753 1HH2 ARG Z  10      51.605  62.404  18.860  1.00  0.00           H
ATOM   1754 2HH2 ARG Z  10      52.587  63.747  18.565  1.00  0.00           H
ATOM   1755  HN  ARG Z  10      47.298  66.011  15.299  1.00  0.00           H
ATOM   1756  N   PHE Z  11      45.918  65.590  12.296  1.00  0.00           N
ATOM   1757  CA  PHE Z  11      45.102  65.844  11.116  1.00  0.00           C
ATOM   1758  C   PHE Z  11      45.795  66.767  10.119  1.00  0.00           C
ATOM   1759  O   PHE Z  11      45.848  66.503   8.920  1.00  0.00           O
ATOM   1760  HA  PHE Z  11      44.921  64.901  10.619  1.00  0.00           H
ATOM   1761  CB  PHE Z  11      43.763  66.481  11.590  1.00  0.00           C
ATOM   1762  1HB PHE Z  11      43.335  65.842  12.392  1.00  0.00           H
ATOM   1763  2HB PHE Z  11      43.937  67.490  12.022  1.00  0.00           H
ATOM   1764  CG  PHE Z  11      42.712  66.578  10.522  1.00  0.00           C
ATOM   1765  HD1 PHE Z  11      42.839  68.713  10.298  1.00  0.00           H
ATOM   1766  CD1 PHE Z  11      42.338  67.813   9.972  1.00  0.00           C
ATOM   1767  HD2 PHE Z  11      42.286  64.483  10.573  1.00  0.00           H
ATOM   1768  CD2 PHE Z  11      42.032  65.424  10.119  1.00  0.00           C
ATOM   1769  CE1 PHE Z  11      41.311  67.889   9.021  1.00  0.00           C
ATOM   1770  HE1 PHE Z  11      41.027  68.846   8.605  1.00  0.00           H
ATOM   1771  CE2 PHE Z  11      40.998  65.491   9.182  1.00  0.00           C
ATOM   1772  HE2 PHE Z  11      40.470  64.589   8.909  1.00  0.00           H
ATOM   1773  CZ  PHE Z  11      40.641  66.725   8.623  1.00  0.00           C
ATOM   1774  HZ  PHE Z  11      39.842  66.777   7.895  1.00  0.00           H
ATOM   1775  HN  PHE Z  11      45.494  65.844  13.170  1.00  0.00           H
ATOM   1776  N   LYS Z  12      46.405  67.858  10.618  1.00  0.00           N
ATOM   1777  CA  LYS Z  12      47.171  68.799   9.830  1.00  0.00           C
ATOM   1778  C   LYS Z  12      48.409  68.196   9.170  1.00  0.00           C
ATOM   1779  O   LYS Z  12      48.706  68.478   8.006  1.00  0.00           O
ATOM   1780  HA  LYS Z  12      46.533  69.152   9.033  1.00  0.00           H
ATOM   1781  CB  LYS Z  12      47.552  69.997  10.733  1.00  0.00           C
ATOM   1782  1HB LYS Z  12      46.620  70.338  11.239  1.00  0.00           H
ATOM   1783  2HB LYS Z  12      48.256  69.667  11.528  1.00  0.00           H
ATOM   1784  CG  LYS Z  12      48.131  71.202   9.982  1.00  0.00           C
ATOM   1785  1HG LYS Z  12      49.133  70.939   9.571  1.00  0.00           H
ATOM   1786  2HG LYS Z  12      47.450  71.428   9.135  1.00  0.00           H
ATOM   1787  CD  LYS Z  12      48.251  72.444  10.882  1.00  0.00           C
ATOM   1788  1HD LYS Z  12      47.239  72.767  11.215  1.00  0.00           H
ATOM   1789  2HD LYS Z  12      48.822  72.154  11.795  1.00  0.00           H
ATOM   1790  CE  LYS Z  12      48.992  73.627  10.245  1.00  0.00           C
ATOM   1791  1HE LYS Z  12      49.041  74.482  10.956  1.00  0.00           H
ATOM   1792  2HE LYS Z  12      50.028  73.328   9.972  1.00  0.00           H
ATOM   1793  NZ  LYS Z  12      48.317  74.084   9.018  1.00  0.00           N
ATOM   1794  1HZ LYS Z  12      48.886  74.819   8.552  1.00  0.00           H
ATOM   1795  2HZ LYS Z  12      48.198  73.292   8.347  1.00  0.00           H
ATOM   1796  3HZ LYS Z  12      47.365  74.474   9.237  1.00  0.00           H
ATOM   1797  HN  LYS Z  12      46.315  68.069  11.594  1.00  0.00           H
ATOM   1798  N   ASP Z  13      49.160  67.343   9.900  1.00  0.00           N
ATOM   1799  CA  ASP Z  13      50.337  66.661   9.395  1.00  0.00           C
ATOM   1800  C   ASP Z  13      50.017  65.555   8.380  1.00  0.00           C
ATOM   1801  O   ASP Z  13      50.560  65.505   7.274  1.00  0.00           O
ATOM   1802  HA  ASP Z  13      50.964  67.391   8.899  1.00  0.00           H
ATOM   1803  CB  ASP Z  13      51.073  66.058  10.621  1.00  0.00           C
ATOM   1804  1HB ASP Z  13      51.098  66.805  11.441  1.00  0.00           H
ATOM   1805  2HB ASP Z  13      50.543  65.161  11.004  1.00  0.00           H
ATOM   1806  CG  ASP Z  13      52.511  65.690  10.333  1.00  0.00           C
ATOM   1807  OD1 ASP Z  13      53.057  66.072   9.266  1.00  0.00           O
ATOM   1808  OD2 ASP Z  13      53.133  65.059  11.222  1.00  0.00           O
ATOM   1809  HN  ASP Z  13      48.902  67.133  10.844  1.00  0.00           H
ATOM   1810  N   LEU Z  14      49.084  64.646   8.727  1.00  0.00           N
ATOM   1811  CA  LEU Z  14      48.693  63.527   7.890  1.00  0.00           C
ATOM   1812  C   LEU Z  14      47.903  63.928   6.658  1.00  0.00           C
ATOM   1813  O   LEU Z  14      48.124  63.406   5.564  1.00  0.00           O
ATOM   1814  HA  LEU Z  14      49.589  63.045   7.527  1.00  0.00           H
ATOM   1815  CB  LEU Z  14      47.857  62.509   8.710  1.00  0.00           C
ATOM   1816  1HB LEU Z  14      47.100  63.073   9.298  1.00  0.00           H
ATOM   1817  2HB LEU Z  14      47.302  61.818   8.041  1.00  0.00           H
ATOM   1818  HG  LEU Z  14      49.423  62.313  10.199  1.00  0.00           H
ATOM   1819  CG  LEU Z  14      48.700  61.646   9.671  1.00  0.00           C
ATOM   1820  CD1 LEU Z  14      47.809  60.992  10.735  1.00  0.00           C
ATOM   1821 1HD1 LEU Z  14      48.421  60.397  11.446  1.00  0.00           H
ATOM   1822 2HD1 LEU Z  14      47.255  61.764  11.310  1.00  0.00           H
ATOM   1823 3HD1 LEU Z  14      47.071  60.311  10.261  1.00  0.00           H
ATOM   1824  CD2 LEU Z  14      49.483  60.561   8.918  1.00  0.00           C
ATOM   1825 1HD2 LEU Z  14      50.153  61.006   8.153  1.00  0.00           H
ATOM   1826 2HD2 LEU Z  14      50.101  59.971   9.627  1.00  0.00           H
ATOM   1827 3HD2 LEU Z  14      48.781  59.865   8.412  1.00  0.00           H
ATOM   1828  HN  LEU Z  14      48.641  64.700   9.627  1.00  0.00           H
ATOM   1829  N   GLY Z  15      46.942  64.857   6.810  1.00  0.00           N
ATOM   1830  CA  GLY Z  15      45.925  65.129   5.807  1.00  0.00           C
ATOM   1831  C   GLY Z  15      44.825  64.100   5.834  1.00  0.00           C
ATOM   1832  O   GLY Z  15      45.037  62.938   6.183  1.00  0.00           O
ATOM   1833  1HA GLY Z  15      45.485  66.085   6.050  1.00  0.00           H
ATOM   1834  2HA GLY Z  15      46.372  65.103   4.827  1.00  0.00           H
ATOM   1835  HN  GLY Z  15      46.819  65.327   7.690  1.00  0.00           H
ATOM   1836  N   GLU Z  16      43.602  64.506   5.449  1.00  0.00           N
ATOM   1837  CA  GLU Z  16      42.380  63.774   5.737  1.00  0.00           C
ATOM   1838  C   GLU Z  16      42.350  62.326   5.265  1.00  0.00           C
ATOM   1839  O   GLU Z  16      42.010  61.423   6.023  1.00  0.00           O
ATOM   1840  HA  GLU Z  16      42.274  63.758   6.813  1.00  0.00           H
ATOM   1841  CB  GLU Z  16      41.160  64.521   5.150  1.00  0.00           C
ATOM   1842  1HB GLU Z  16      41.304  65.615   5.305  1.00  0.00           H
ATOM   1843  2HB GLU Z  16      41.099  64.352   4.052  1.00  0.00           H
ATOM   1844  CG  GLU Z  16      39.833  64.125   5.833  1.00  0.00           C
ATOM   1845  1HG GLU Z  16      39.732  63.024   5.882  1.00  0.00           H
ATOM   1846  2HG GLU Z  16      39.818  64.515   6.869  1.00  0.00           H
ATOM   1847  CD  GLU Z  16      38.608  64.678   5.131  1.00  0.00           C
ATOM   1848  OE1 GLU Z  16      38.480  65.920   4.981  1.00  0.00           O
ATOM   1849  OE2 GLU Z  16      37.730  63.848   4.775  1.00  0.00           O
ATOM   1850  HN  GLU Z  16      43.467  65.465   5.197  1.00  0.00           H
ATOM   1851  N   GLU Z  17      42.767  62.037   4.018  1.00  0.00           N
ATOM   1852  CA  GLU Z  17      42.780  60.683   3.484  1.00  0.00           C
ATOM   1853  C   GLU Z  17      43.712  59.733   4.222  1.00  0.00           C
ATOM   1854  O   GLU Z  17      43.383  58.578   4.492  1.00  0.00           O
ATOM   1855  HA  GLU Z  17      41.785  60.280   3.602  1.00  0.00           H
ATOM   1856  CB  GLU Z  17      43.118  60.666   1.974  1.00  0.00           C
ATOM   1857  1HB GLU Z  17      44.200  60.861   1.822  1.00  0.00           H
ATOM   1858  2HB GLU Z  17      42.902  59.647   1.579  1.00  0.00           H
ATOM   1859  CG  GLU Z  17      42.305  61.680   1.133  1.00  0.00           C
ATOM   1860  1HG GLU Z  17      42.649  62.714   1.335  1.00  0.00           H
ATOM   1861  2HG GLU Z  17      42.440  61.471   0.051  1.00  0.00           H
ATOM   1862  CD  GLU Z  17      40.822  61.608   1.433  1.00  0.00           C
ATOM   1863  OE1 GLU Z  17      40.248  62.636   1.884  1.00  0.00           O
ATOM   1864  OE2 GLU Z  17      40.204  60.533   1.241  1.00  0.00           O
ATOM   1865  HN  GLU Z  17      42.994  62.774   3.388  1.00  0.00           H
ATOM   1866  N   ASN Z  18      44.915  60.202   4.598  1.00  0.00           N
ATOM   1867  CA  ASN Z  18      45.843  59.443   5.422  1.00  0.00           C
ATOM   1868  C   ASN Z  18      45.310  59.255   6.834  1.00  0.00           C
ATOM   1869  O   ASN Z  18      45.378  58.164   7.396  1.00  0.00           O
ATOM   1870  HA  ASN Z  18      45.945  58.453   4.996  1.00  0.00           H
ATOM   1871  CB  ASN Z  18      47.233  60.117   5.481  1.00  0.00           C
ATOM   1872  1HB ASN Z  18      47.157  61.115   5.957  1.00  0.00           H
ATOM   1873  2HB ASN Z  18      47.938  59.491   6.069  1.00  0.00           H
ATOM   1874  CG  ASN Z  18      47.791  60.250   4.072  1.00  0.00           C
ATOM   1875  OD1 ASN Z  18      48.299  59.296   3.481  1.00  0.00           O
ATOM   1876  ND2 ASN Z  18      47.701  61.469   3.496  1.00  0.00           N
ATOM   1877 1HD2 ASN Z  18      47.429  62.257   4.052  1.00  0.00           H
ATOM   1878 2HD2 ASN Z  18      47.984  61.572   2.546  1.00  0.00           H
ATOM   1879  HN  ASN Z  18      45.146  61.152   4.399  1.00  0.00           H
ATOM   1880  N   PHE Z  19      44.717  60.321   7.414  1.00  0.00           N
ATOM   1881  CA  PHE Z  19      44.110  60.316   8.731  1.00  0.00           C
ATOM   1882  C   PHE Z  19      42.958  59.319   8.854  1.00  0.00           C
ATOM   1883  O   PHE Z  19      42.935  58.516   9.784  1.00  0.00           O
ATOM   1884  HA  PHE Z  19      44.870  60.018   9.438  1.00  0.00           H
ATOM   1885  CB  PHE Z  19      43.632  61.760   9.051  1.00  0.00           C
ATOM   1886  1HB PHE Z  19      44.500  62.452   8.985  1.00  0.00           H
ATOM   1887  2HB PHE Z  19      42.888  62.090   8.296  1.00  0.00           H
ATOM   1888  CG  PHE Z  19      43.010  61.930  10.413  1.00  0.00           C
ATOM   1889  HD1 PHE Z  19      40.995  61.562   9.725  1.00  0.00           H
ATOM   1890  CD1 PHE Z  19      41.616  61.823  10.571  1.00  0.00           C
ATOM   1891  HD2 PHE Z  19      44.866  62.378  11.413  1.00  0.00           H
ATOM   1892  CD2 PHE Z  19      43.794  62.288  11.523  1.00  0.00           C
ATOM   1893  CE1 PHE Z  19      41.014  62.097  11.804  1.00  0.00           C
ATOM   1894  HE1 PHE Z  19      39.940  62.029  11.906  1.00  0.00           H
ATOM   1895  CE2 PHE Z  19      43.195  62.564  12.759  1.00  0.00           C
ATOM   1896  HE2 PHE Z  19      43.801  62.855  13.606  1.00  0.00           H
ATOM   1897  CZ  PHE Z  19      41.804  62.479  12.895  1.00  0.00           C
ATOM   1898  HZ  PHE Z  19      41.339  62.712  13.842  1.00  0.00           H
ATOM   1899  HN  PHE Z  19      44.683  61.199   6.928  1.00  0.00           H
ATOM   1900  N   LYS Z  20      42.019  59.302   7.882  1.00  0.00           N
ATOM   1901  CA  LYS Z  20      40.890  58.385   7.837  1.00  0.00           C
ATOM   1902  C   LYS Z  20      41.322  56.927   7.767  1.00  0.00           C
ATOM   1903  O   LYS Z  20      40.790  56.062   8.458  1.00  0.00           O
ATOM   1904  HA  LYS Z  20      40.323  58.496   8.753  1.00  0.00           H
ATOM   1905  CB  LYS Z  20      39.970  58.699   6.623  1.00  0.00           C
ATOM   1906  1HB LYS Z  20      40.584  58.735   5.699  1.00  0.00           H
ATOM   1907  2HB LYS Z  20      39.219  57.882   6.510  1.00  0.00           H
ATOM   1908  CG  LYS Z  20      39.168  59.997   6.785  1.00  0.00           C
ATOM   1909  1HG LYS Z  20      38.538  59.860   7.690  1.00  0.00           H
ATOM   1910  2HG LYS Z  20      39.848  60.851   6.990  1.00  0.00           H
ATOM   1911  CD  LYS Z  20      38.238  60.364   5.604  1.00  0.00           C
ATOM   1912  1HD LYS Z  20      37.498  59.551   5.431  1.00  0.00           H
ATOM   1913  2HD LYS Z  20      37.667  61.269   5.918  1.00  0.00           H
ATOM   1914  CE  LYS Z  20      38.985  60.669   4.301  1.00  0.00           C
ATOM   1915  1HE LYS Z  20      39.950  61.159   4.551  1.00  0.00           H
ATOM   1916  2HE LYS Z  20      39.200  59.742   3.728  1.00  0.00           H
ATOM   1917  NZ  LYS Z  20      38.261  61.610   3.431  1.00  0.00           N
ATOM   1918  1HZ LYS Z  20      38.940  61.948   2.696  1.00  0.00           H
ATOM   1919  2HZ LYS Z  20      37.454  61.193   2.918  1.00  0.00           H
ATOM   1920  3HZ LYS Z  20      37.949  62.472   3.957  1.00  0.00           H
ATOM   1921  HN  LYS Z  20      42.048  59.999   7.158  1.00  0.00           H
ATOM   1922  N   ALA Z  21      42.340  56.620   6.939  1.00  0.00           N
ATOM   1923  CA  ALA Z  21      42.928  55.299   6.861  1.00  0.00           C
ATOM   1924  C   ALA Z  21      43.634  54.851   8.140  1.00  0.00           C
ATOM   1925  O   ALA Z  21      43.444  53.729   8.596  1.00  0.00           O
ATOM   1926  HA  ALA Z  21      42.137  54.582   6.684  1.00  0.00           H
ATOM   1927  CB  ALA Z  21      43.909  55.265   5.679  1.00  0.00           C
ATOM   1928  1HB ALA Z  21      44.445  54.294   5.627  1.00  0.00           H
ATOM   1929  2HB ALA Z  21      43.364  55.403   4.724  1.00  0.00           H
ATOM   1930  3HB ALA Z  21      44.650  56.087   5.774  1.00  0.00           H
ATOM   1931  HN  ALA Z  21      42.762  57.334   6.386  1.00  0.00           H
ATOM   1932  N   LEU Z  22      44.448  55.718   8.777  1.00  0.00           N
ATOM   1933  CA  LEU Z  22      45.123  55.394  10.027  1.00  0.00           C
ATOM   1934  C   LEU Z  22      44.164  55.211  11.209  1.00  0.00           C
ATOM   1935  O   LEU Z  22      44.296  54.283  12.005  1.00  0.00           O
ATOM   1936  HA  LEU Z  22      45.602  54.436   9.881  1.00  0.00           H
ATOM   1937  CB  LEU Z  22      46.232  56.433  10.333  1.00  0.00           C
ATOM   1938  1HB LEU Z  22      46.378  57.058   9.425  1.00  0.00           H
ATOM   1939  2HB LEU Z  22      45.919  57.121  11.145  1.00  0.00           H
ATOM   1940  HG  LEU Z  22      47.895  55.121   9.873  1.00  0.00           H
ATOM   1941  CG  LEU Z  22      47.608  55.827  10.691  1.00  0.00           C
ATOM   1942  CD1 LEU Z  22      48.672  56.933  10.750  1.00  0.00           C
ATOM   1943 1HD1 LEU Z  22      48.420  57.661  11.551  1.00  0.00           H
ATOM   1944 2HD1 LEU Z  22      49.671  56.500  10.966  1.00  0.00           H
ATOM   1945 3HD1 LEU Z  22      48.720  57.479   9.785  1.00  0.00           H
ATOM   1946  CD2 LEU Z  22      47.592  55.048  12.013  1.00  0.00           C
ATOM   1947 1HD2 LEU Z  22      48.610  54.673  12.249  1.00  0.00           H
ATOM   1948 2HD2 LEU Z  22      47.261  55.710  12.843  1.00  0.00           H
ATOM   1949 3HD2 LEU Z  22      46.902  54.180  11.962  1.00  0.00           H
ATOM   1950  HN  LEU Z  22      44.623  56.628   8.392  1.00  0.00           H
ATOM   1951  N   VAL Z  23      43.125  56.069  11.312  1.00  0.00           N
ATOM   1952  CA  VAL Z  23      42.044  55.954  12.289  1.00  0.00           C
ATOM   1953  C   VAL Z  23      41.259  54.656  12.129  1.00  0.00           C
ATOM   1954  O   VAL Z  23      40.929  53.989  13.108  1.00  0.00           O
ATOM   1955  HA  VAL Z  23      42.488  55.908  13.274  1.00  0.00           H
ATOM   1956  HB  VAL Z  23      40.850  57.382  11.172  1.00  0.00           H
ATOM   1957  CB  VAL Z  23      41.123  57.174  12.234  1.00  0.00           C
ATOM   1958  CG1 VAL Z  23      39.833  56.972  13.045  1.00  0.00           C
ATOM   1959 1HG1 VAL Z  23      39.258  57.921  13.092  1.00  0.00           H
ATOM   1960 2HG1 VAL Z  23      39.180  56.210  12.577  1.00  0.00           H
ATOM   1961 3HG1 VAL Z  23      40.071  56.647  14.080  1.00  0.00           H
ATOM   1962  CG2 VAL Z  23      41.874  58.387  12.811  1.00  0.00           C
ATOM   1963 1HG2 VAL Z  23      42.154  58.208  13.870  1.00  0.00           H
ATOM   1964 2HG2 VAL Z  23      42.794  58.591  12.236  1.00  0.00           H
ATOM   1965 3HG2 VAL Z  23      41.233  59.292  12.765  1.00  0.00           H
ATOM   1966  HN  VAL Z  23      43.050  56.838  10.672  1.00  0.00           H
ATOM   1967  N   LEU Z  24      40.991  54.215  10.881  1.00  0.00           N
ATOM   1968  CA  LEU Z  24      40.349  52.941  10.591  1.00  0.00           C
ATOM   1969  C   LEU Z  24      41.099  51.742  11.167  1.00  0.00           C
ATOM   1970  O   LEU Z  24      40.488  50.816  11.698  1.00  0.00           O
ATOM   1971  HA  LEU Z  24      39.370  52.954  11.049  1.00  0.00           H
ATOM   1972  CB  LEU Z  24      40.213  52.759   9.060  1.00  0.00           C
ATOM   1973  1HB LEU Z  24      39.720  53.663   8.640  1.00  0.00           H
ATOM   1974  2HB LEU Z  24      41.231  52.712   8.618  1.00  0.00           H
ATOM   1975  HG  LEU Z  24      39.793  50.619   9.146  1.00  0.00           H
ATOM   1976  CG  LEU Z  24      39.426  51.516   8.594  1.00  0.00           C
ATOM   1977  CD1 LEU Z  24      37.918  51.659   8.860  1.00  0.00           C
ATOM   1978 1HD1 LEU Z  24      37.520  52.565   8.356  1.00  0.00           H
ATOM   1979 2HD1 LEU Z  24      37.370  50.774   8.474  1.00  0.00           H
ATOM   1980 3HD1 LEU Z  24      37.717  51.743   9.950  1.00  0.00           H
ATOM   1981  CD2 LEU Z  24      39.697  51.272   7.105  1.00  0.00           C
ATOM   1982 1HD2 LEU Z  24      40.772  51.048   6.937  1.00  0.00           H
ATOM   1983 2HD2 LEU Z  24      39.096  50.417   6.729  1.00  0.00           H
ATOM   1984 3HD2 LEU Z  24      39.436  52.177   6.522  1.00  0.00           H
ATOM   1985  HN  LEU Z  24      41.225  54.782  10.089  1.00  0.00           H
ATOM   1986  N   ILE Z  25      42.449  51.751  11.116  1.00  0.00           N
ATOM   1987  CA  ILE Z  25      43.292  50.736  11.742  1.00  0.00           C
ATOM   1988  C   ILE Z  25      43.109  50.699  13.256  1.00  0.00           C
ATOM   1989  O   ILE Z  25      42.972  49.627  13.840  1.00  0.00           O
ATOM   1990  HA  ILE Z  25      42.971  49.774  11.369  1.00  0.00           H
ATOM   1991  HB  ILE Z  25      45.134  51.874  11.829  1.00  0.00           H
ATOM   1992  CB  ILE Z  25      44.778  50.907  11.402  1.00  0.00           C
ATOM   1993  CG1 ILE Z  25      45.003  50.954   9.872  1.00  0.00           C
ATOM   1994 1HG1 ILE Z  25      44.801  49.944   9.451  1.00  0.00           H
ATOM   1995 2HG1 ILE Z  25      44.278  51.649   9.401  1.00  0.00           H
ATOM   1996  CG2 ILE Z  25      45.597  49.749  12.023  1.00  0.00           C
ATOM   1997 1HG2 ILE Z  25      45.523  49.738  13.130  1.00  0.00           H
ATOM   1998 2HG2 ILE Z  25      45.234  48.769  11.644  1.00  0.00           H
ATOM   1999 3HG2 ILE Z  25      46.671  49.841  11.767  1.00  0.00           H
ATOM   2000  CD  ILE Z  25      46.411  51.413   9.471  1.00  0.00           C
ATOM   2001  1HD ILE Z  25      46.497  51.479   8.366  1.00  0.00           H
ATOM   2002  2HD ILE Z  25      46.628  52.415   9.899  1.00  0.00           H
ATOM   2003  3HD ILE Z  25      47.181  50.705   9.837  1.00  0.00           H
ATOM   2004  HN  ILE Z  25      42.921  52.512  10.672  1.00  0.00           H
ATOM   2005  N   ALA Z  26      43.052  51.865  13.936  1.00  0.00           N
ATOM   2006  CA  ALA Z  26      42.820  51.935  15.371  1.00  0.00           C
ATOM   2007  C   ALA Z  26      41.464  51.373  15.798  1.00  0.00           C
ATOM   2008  O   ALA Z  26      41.376  50.534  16.690  1.00  0.00           O
ATOM   2009  HA  ALA Z  26      43.572  51.333  15.865  1.00  0.00           H
ATOM   2010  CB  ALA Z  26      42.958  53.394  15.852  1.00  0.00           C
ATOM   2011  1HB ALA Z  26      42.856  53.449  16.958  1.00  0.00           H
ATOM   2012  2HB ALA Z  26      43.958  53.792  15.579  1.00  0.00           H
ATOM   2013  3HB ALA Z  26      42.183  54.043  15.392  1.00  0.00           H
ATOM   2014  HN  ALA Z  26      43.144  52.735  13.455  1.00  0.00           H
ATOM   2015  N   PHE Z  27      40.371  51.746  15.097  1.00  0.00           N
ATOM   2016  CA  PHE Z  27      39.052  51.165  15.319  1.00  0.00           C
ATOM   2017  C   PHE Z  27      39.033  49.654  15.063  1.00  0.00           C
ATOM   2018  O   PHE Z  27      38.435  48.885  15.815  1.00  0.00           O
ATOM   2019  HA  PHE Z  27      38.796  51.289  16.364  1.00  0.00           H
ATOM   2020  CB  PHE Z  27      37.976  51.848  14.424  1.00  0.00           C
ATOM   2021  1HB PHE Z  27      38.391  52.067  13.417  1.00  0.00           H
ATOM   2022  2HB PHE Z  27      37.089  51.195  14.305  1.00  0.00           H
ATOM   2023  CG  PHE Z  27      37.457  53.119  15.043  1.00  0.00           C
ATOM   2024  HD1 PHE Z  27      38.676  54.425  13.862  1.00  0.00           H
ATOM   2025  CD1 PHE Z  27      37.922  54.375  14.627  1.00  0.00           C
ATOM   2026  HD2 PHE Z  27      36.079  52.109  16.355  1.00  0.00           H
ATOM   2027  CD2 PHE Z  27      36.453  53.066  16.023  1.00  0.00           C
ATOM   2028  CE1 PHE Z  27      37.406  55.554  15.181  1.00  0.00           C
ATOM   2029  HE1 PHE Z  27      37.761  56.515  14.845  1.00  0.00           H
ATOM   2030  CE2 PHE Z  27      35.951  54.242  16.599  1.00  0.00           C
ATOM   2031  HE2 PHE Z  27      35.187  54.188  17.359  1.00  0.00           H
ATOM   2032  CZ  PHE Z  27      36.425  55.488  16.175  1.00  0.00           C
ATOM   2033  HZ  PHE Z  27      36.024  56.393  16.606  1.00  0.00           H
ATOM   2034  HN  PHE Z  27      40.456  52.450  14.391  1.00  0.00           H
ATOM   2035  N   ALA Z  28      39.717  49.188  13.996  1.00  0.00           N
ATOM   2036  CA  ALA Z  28      39.872  47.785  13.668  1.00  0.00           C
ATOM   2037  C   ALA Z  28      40.643  46.951  14.693  1.00  0.00           C
ATOM   2038  O   ALA Z  28      40.327  45.784  14.912  1.00  0.00           O
ATOM   2039  HA  ALA Z  28      38.878  47.369  13.645  1.00  0.00           H
ATOM   2040  CB  ALA Z  28      40.508  47.629  12.273  1.00  0.00           C
ATOM   2041  1HB ALA Z  28      40.534  46.561  11.968  1.00  0.00           H
ATOM   2042  2HB ALA Z  28      39.915  48.194  11.522  1.00  0.00           H
ATOM   2043  3HB ALA Z  28      41.544  48.030  12.270  1.00  0.00           H
ATOM   2044  HN  ALA Z  28      40.173  49.832  13.377  1.00  0.00           H
ATOM   2045  N   GLN Z  29      41.682  47.520  15.333  1.00  0.00           N
ATOM   2046  CA  GLN Z  29      42.366  46.906  16.461  1.00  0.00           C
ATOM   2047  C   GLN Z  29      41.530  46.805  17.727  1.00  0.00           C
ATOM   2048  O   GLN Z  29      41.593  45.799  18.430  1.00  0.00           O
ATOM   2049  HA  GLN Z  29      42.614  45.889  16.188  1.00  0.00           H
ATOM   2050  CB  GLN Z  29      43.668  47.659  16.809  1.00  0.00           C
ATOM   2051  1HB GLN Z  29      43.442  48.742  16.948  1.00  0.00           H
ATOM   2052  2HB GLN Z  29      44.067  47.269  17.775  1.00  0.00           H
ATOM   2053  CG  GLN Z  29      44.756  47.479  15.734  1.00  0.00           C
ATOM   2054  1HG GLN Z  29      44.966  46.399  15.601  1.00  0.00           H
ATOM   2055  2HG GLN Z  29      44.416  47.892  14.763  1.00  0.00           H
ATOM   2056  CD  GLN Z  29      46.053  48.166  16.145  1.00  0.00           C
ATOM   2057  OE1 GLN Z  29      46.241  48.627  17.276  1.00  0.00           O
ATOM   2058  NE2 GLN Z  29      47.002  48.228  15.183  1.00  0.00           N
ATOM   2059 1HE2 GLN Z  29      46.860  47.735  14.319  1.00  0.00           H
ATOM   2060 2HE2 GLN Z  29      47.891  48.592  15.442  1.00  0.00           H
ATOM   2061  HN  GLN Z  29      41.996  48.431  15.057  1.00  0.00           H
ATOM   2062  N   TYR Z  30      40.740  47.851  18.057  1.00  0.00           N
ATOM   2063  CA  TYR Z  30      39.912  47.896  19.258  1.00  0.00           C
ATOM   2064  C   TYR Z  30      38.864  46.791  19.300  1.00  0.00           C
ATOM   2065  O   TYR Z  30      38.667  46.157  20.336  1.00  0.00           O
ATOM   2066  HA  TYR Z  30      40.546  47.728  20.119  1.00  0.00           H
ATOM   2067  CB  TYR Z  30      39.169  49.259  19.386  1.00  0.00           C
ATOM   2068  1HB TYR Z  30      38.871  49.622  18.378  1.00  0.00           H
ATOM   2069  2HB TYR Z  30      38.240  49.127  19.986  1.00  0.00           H
ATOM   2070  CG  TYR Z  30      39.962  50.359  20.056  1.00  0.00           C
ATOM   2071  HD1 TYR Z  30      41.862  50.028  19.060  1.00  0.00           H
ATOM   2072  CD1 TYR Z  30      41.311  50.633  19.764  1.00  0.00           C
ATOM   2073  HD2 TYR Z  30      38.261  50.995  21.217  1.00  0.00           H
ATOM   2074  CD2 TYR Z  30      39.296  51.193  20.974  1.00  0.00           C
ATOM   2075  CE1 TYR Z  30      41.956  51.741  20.332  1.00  0.00           C
ATOM   2076  HE1 TYR Z  30      42.983  51.966  20.073  1.00  0.00           H
ATOM   2077  HE2 TYR Z  30      39.415  52.920  22.256  1.00  0.00           H
ATOM   2078  CE2 TYR Z  30      39.942  52.290  21.556  1.00  0.00           C
ATOM   2079  CZ  TYR Z  30      41.264  52.574  21.213  1.00  0.00           C
ATOM   2080  OH  TYR Z  30      41.887  53.721  21.729  1.00  0.00           O
ATOM   2081  HH  TYR Z  30      41.240  54.225  22.246  1.00  0.00           H
ATOM   2082  HN  TYR Z  30      40.739  48.670  17.480  1.00  0.00           H
ATOM   2083  N   LEU Z  31      38.187  46.538  18.164  1.00  0.00           N
ATOM   2084  CA  LEU Z  31      37.304  45.402  17.990  1.00  0.00           C
ATOM   2085  C   LEU Z  31      37.405  44.969  16.538  1.00  0.00           C
ATOM   2086  O   LEU Z  31      37.501  45.793  15.627  1.00  0.00           O
ATOM   2087  HA  LEU Z  31      37.664  44.576  18.588  1.00  0.00           H
ATOM   2088  CB  LEU Z  31      35.812  45.704  18.319  1.00  0.00           C
ATOM   2089  1HB LEU Z  31      35.509  46.622  17.770  1.00  0.00           H
ATOM   2090  2HB LEU Z  31      35.179  44.865  17.951  1.00  0.00           H
ATOM   2091  HG  LEU Z  31      36.116  46.721  20.213  1.00  0.00           H
ATOM   2092  CG  LEU Z  31      35.482  45.892  19.818  1.00  0.00           C
ATOM   2093  CD1 LEU Z  31      34.010  46.289  19.999  1.00  0.00           C
ATOM   2094 1HD1 LEU Z  31      33.787  46.429  21.077  1.00  0.00           H
ATOM   2095 2HD1 LEU Z  31      33.787  47.234  19.460  1.00  0.00           H
ATOM   2096 3HD1 LEU Z  31      33.349  45.488  19.605  1.00  0.00           H
ATOM   2097  CD2 LEU Z  31      35.771  44.633  20.654  1.00  0.00           C
ATOM   2098 1HD2 LEU Z  31      35.497  44.805  21.716  1.00  0.00           H
ATOM   2099 2HD2 LEU Z  31      35.182  43.772  20.274  1.00  0.00           H
ATOM   2100 3HD2 LEU Z  31      36.848  44.369  20.618  1.00  0.00           H
ATOM   2101  HN  LEU Z  31      38.374  47.083  17.347  1.00  0.00           H
ATOM   2102  N   GLN Z  32      37.377  43.646  16.287  1.00  0.00           N
ATOM   2103  CA  GLN Z  32      37.677  43.021  15.012  1.00  0.00           C
ATOM   2104  C   GLN Z  32      36.440  42.409  14.338  1.00  0.00           C
ATOM   2105  O   GLN Z  32      36.415  42.169  13.125  1.00  0.00           O
ATOM   2106  HA  GLN Z  32      38.104  43.746  14.333  1.00  0.00           H
ATOM   2107  CB  GLN Z  32      38.716  41.898  15.272  1.00  0.00           C
ATOM   2108  1HB GLN Z  32      38.260  41.154  15.965  1.00  0.00           H
ATOM   2109  2HB GLN Z  32      38.958  41.381  14.318  1.00  0.00           H
ATOM   2110  CG  GLN Z  32      40.032  42.418  15.909  1.00  0.00           C
ATOM   2111  1HG GLN Z  32      40.568  43.080  15.197  1.00  0.00           H
ATOM   2112  2HG GLN Z  32      39.817  43.014  16.822  1.00  0.00           H
ATOM   2113  CD  GLN Z  32      40.955  41.279  16.344  1.00  0.00           C
ATOM   2114  OE1 GLN Z  32      40.974  40.863  17.505  1.00  0.00           O
ATOM   2115  NE2 GLN Z  32      41.747  40.742  15.397  1.00  0.00           N
ATOM   2116 1HE2 GLN Z  32      41.617  40.999  14.435  1.00  0.00           H
ATOM   2117 2HE2 GLN Z  32      42.379  40.017  15.660  1.00  0.00           H
ATOM   2118  HN  GLN Z  32      37.179  43.014  17.047  1.00  0.00           H
ATOM   2119  N   GLN Z  33      35.354  42.168  15.106  1.00  0.00           N
ATOM   2120  CA  GLN Z  33      34.173  41.448  14.649  1.00  0.00           C
ATOM   2121  C   GLN Z  33      32.988  42.327  14.245  1.00  0.00           C
ATOM   2122  O   GLN Z  33      31.947  41.813  13.839  1.00  0.00           O
ATOM   2123  HA  GLN Z  33      34.422  40.872  13.773  1.00  0.00           H
ATOM   2124  CB  GLN Z  33      33.704  40.451  15.745  1.00  0.00           C
ATOM   2125  1HB GLN Z  33      33.462  41.032  16.661  1.00  0.00           H
ATOM   2126  2HB GLN Z  33      32.776  39.933  15.413  1.00  0.00           H
ATOM   2127  CG  GLN Z  33      34.760  39.372  16.099  1.00  0.00           C
ATOM   2128  1HG GLN Z  33      34.884  38.654  15.266  1.00  0.00           H
ATOM   2129  2HG GLN Z  33      35.742  39.854  16.293  1.00  0.00           H
ATOM   2130  CD  GLN Z  33      34.399  38.625  17.385  1.00  0.00           C
ATOM   2131  OE1 GLN Z  33      34.697  39.096  18.484  1.00  0.00           O
ATOM   2132  NE2 GLN Z  33      33.788  37.425  17.268  1.00  0.00           N
ATOM   2133 1HE2 GLN Z  33      33.696  36.982  16.376  1.00  0.00           H
ATOM   2134 2HE2 GLN Z  33      33.587  36.934  18.117  1.00  0.00           H
ATOM   2135  HN  GLN Z  33      35.415  42.350  16.092  1.00  0.00           H
ATOM   2136  N   CYS Z  34      33.096  43.670  14.297  1.00  0.00           N
ATOM   2137  CA  CYS Z  34      32.075  44.584  13.799  1.00  0.00           C
ATOM   2138  C   CYS Z  34      31.987  44.567  12.269  1.00  0.00           C
ATOM   2139  O   CYS Z  34      33.025  44.422  11.608  1.00  0.00           O
ATOM   2140  HA  CYS Z  34      31.134  44.253  14.215  1.00  0.00           H
ATOM   2141  CB  CYS Z  34      32.317  46.057  14.235  1.00  0.00           C
ATOM   2142  1HB CYS Z  34      33.178  46.471  13.663  1.00  0.00           H
ATOM   2143  2HB CYS Z  34      31.435  46.677  13.961  1.00  0.00           H
ATOM   2144  SG  CYS Z  34      32.662  46.247  16.012  1.00  0.00           S
ATOM   2145  1HG CYS Z  34      32.648  47.575  15.945  1.00  0.00           H
ATOM   2146  HN  CYS Z  34      33.958  44.121  14.557  1.00  0.00           H
ATOM   2147  N   PRO Z  35      30.823  44.706  11.626  1.00  0.00           N
ATOM   2148  CA  PRO Z  35      30.761  44.929  10.187  1.00  0.00           C
ATOM   2149  C   PRO Z  35      31.404  46.241   9.760  1.00  0.00           C
ATOM   2150  O   PRO Z  35      31.599  47.147  10.569  1.00  0.00           O
ATOM   2151  HA  PRO Z  35      31.310  44.142   9.689  1.00  0.00           H
ATOM   2152  CB  PRO Z  35      29.257  44.881   9.874  1.00  0.00           C
ATOM   2153  1HB PRO Z  35      28.968  45.491   8.992  1.00  0.00           H
ATOM   2154  2HB PRO Z  35      28.963  43.827   9.673  1.00  0.00           H
ATOM   2155  CG  PRO Z  35      28.562  45.353  11.154  1.00  0.00           C
ATOM   2156  1HG PRO Z  35      28.419  46.451  11.105  1.00  0.00           H
ATOM   2157  2HG PRO Z  35      27.572  44.873  11.300  1.00  0.00           H
ATOM   2158  CD  PRO Z  35      29.544  45.009  12.281  1.00  0.00           C
ATOM   2159  1HD PRO Z  35      29.646  45.883  12.963  1.00  0.00           H
ATOM   2160  2HD PRO Z  35      29.196  44.124  12.858  1.00  0.00           H
ATOM   2161  N   PHE Z  36      31.752  46.360   8.468  1.00  0.00           N
ATOM   2162  CA  PHE Z  36      32.430  47.504   7.897  1.00  0.00           C
ATOM   2163  C   PHE Z  36      31.620  48.789   8.022  1.00  0.00           C
ATOM   2164  O   PHE Z  36      32.145  49.840   8.384  1.00  0.00           O
ATOM   2165  HA  PHE Z  36      33.354  47.663   8.435  1.00  0.00           H
ATOM   2166  CB  PHE Z  36      32.717  47.156   6.410  1.00  0.00           C
ATOM   2167  1HB PHE Z  36      33.404  46.285   6.366  1.00  0.00           H
ATOM   2168  2HB PHE Z  36      31.768  46.863   5.908  1.00  0.00           H
ATOM   2169  CG  PHE Z  36      33.339  48.273   5.630  1.00  0.00           C
ATOM   2170  HD1 PHE Z  36      35.176  48.284   6.747  1.00  0.00           H
ATOM   2171  CD1 PHE Z  36      34.627  48.730   5.934  1.00  0.00           C
ATOM   2172  HD2 PHE Z  36      31.610  48.566   4.373  1.00  0.00           H
ATOM   2173  CD2 PHE Z  36      32.616  48.891   4.599  1.00  0.00           C
ATOM   2174  CE1 PHE Z  36      35.201  49.771   5.198  1.00  0.00           C
ATOM   2175  HE1 PHE Z  36      36.201  50.100   5.439  1.00  0.00           H
ATOM   2176  CE2 PHE Z  36      33.179  49.942   3.870  1.00  0.00           C
ATOM   2177  HE2 PHE Z  36      32.596  50.421   3.098  1.00  0.00           H
ATOM   2178  CZ  PHE Z  36      34.480  50.371   4.156  1.00  0.00           C
ATOM   2179  HZ  PHE Z  36      34.914  51.174   3.580  1.00  0.00           H
ATOM   2180  HN  PHE Z  36      31.515  45.631   7.815  1.00  0.00           H
ATOM   2181  N   GLU Z  37      30.302  48.708   7.749  1.00  0.00           N
ATOM   2182  CA  GLU Z  37      29.404  49.846   7.755  1.00  0.00           C
ATOM   2183  C   GLU Z  37      29.283  50.530   9.114  1.00  0.00           C
ATOM   2184  O   GLU Z  37      29.235  51.755   9.221  1.00  0.00           O
ATOM   2185  HA  GLU Z  37      29.808  50.573   7.065  1.00  0.00           H
ATOM   2186  CB  GLU Z  37      27.998  49.445   7.261  1.00  0.00           C
ATOM   2187  1HB GLU Z  37      28.080  48.658   6.481  1.00  0.00           H
ATOM   2188  2HB GLU Z  37      27.422  48.992   8.102  1.00  0.00           H
ATOM   2189  CG  GLU Z  37      27.241  50.651   6.656  1.00  0.00           C
ATOM   2190  1HG GLU Z  37      27.603  51.601   7.102  1.00  0.00           H
ATOM   2191  2HG GLU Z  37      27.399  50.701   5.561  1.00  0.00           H
ATOM   2192  CD  GLU Z  37      25.754  50.585   6.939  1.00  0.00           C
ATOM   2193  OE1 GLU Z  37      24.953  50.524   5.974  1.00  0.00           O
ATOM   2194  OE2 GLU Z  37      25.391  50.620   8.142  1.00  0.00           O
ATOM   2195  HN  GLU Z  37      29.909  47.829   7.499  1.00  0.00           H
ATOM   2196  N   ASP Z  38      29.251  49.731  10.200  1.00  0.00           N
ATOM   2197  CA  ASP Z  38      29.229  50.192  11.572  1.00  0.00           C
ATOM   2198  C   ASP Z  38      30.496  50.990  11.907  1.00  0.00           C
ATOM   2199  O   ASP Z  38      30.451  52.149  12.323  1.00  0.00           O
ATOM   2200  HA  ASP Z  38      28.373  50.840  11.706  1.00  0.00           H
ATOM   2201  CB  ASP Z  38      29.093  48.897  12.428  1.00  0.00           C
ATOM   2202  1HB ASP Z  38      28.262  48.295  12.002  1.00  0.00           H
ATOM   2203  2HB ASP Z  38      30.024  48.296  12.375  1.00  0.00           H
ATOM   2204  CG  ASP Z  38      28.737  49.094  13.884  1.00  0.00           C
ATOM   2205  OD1 ASP Z  38      28.754  48.077  14.634  1.00  0.00           O
ATOM   2206  OD2 ASP Z  38      28.399  50.228  14.298  1.00  0.00           O
ATOM   2207  HN  ASP Z  38      29.287  48.744  10.085  1.00  0.00           H
ATOM   2208  N   HIE Z  39      31.675  50.408  11.614  1.00  0.00           N
ATOM   2209  CA  HIE Z  39      32.964  51.024  11.880  1.00  0.00           C
ATOM   2210  C   HIE Z  39      33.260  52.296  11.093  1.00  0.00           C
ATOM   2211  O   HIE Z  39      33.798  53.252  11.646  1.00  0.00           O
ATOM   2212  HA  HIE Z  39      32.938  51.356  12.908  1.00  0.00           H
ATOM   2213  CB  HIE Z  39      34.110  49.988  11.748  1.00  0.00           C
ATOM   2214  1HB HIE Z  39      33.755  49.121  11.154  1.00  0.00           H
ATOM   2215  2HB HIE Z  39      34.991  50.421  11.231  1.00  0.00           H
ATOM   2216  CG  HIE Z  39      34.603  49.466  13.071  1.00  0.00           C
ATOM   2217  ND1 HIE Z  39      33.727  49.244  14.116  1.00  0.00           N
ATOM   2218  HD2 HIE Z  39      36.806  49.290  12.934  1.00  0.00           H
ATOM   2219  CD2 HIE Z  39      35.873  49.191  13.467  1.00  0.00           C
ATOM   2220  HE1 HIE Z  39      34.116  48.616  16.125  1.00  0.00           H
ATOM   2221  CE1 HIE Z  39      34.480  48.849  15.123  1.00  0.00           C
ATOM   2222  HE2 HIE Z  39      36.566  48.576  15.385  1.00  0.00           H
ATOM   2223  NE2 HIE Z  39      35.786  48.794  14.783  1.00  0.00           N
ATOM   2224  HN  HIE Z  39      31.684  49.470  11.274  1.00  0.00           H
ATOM   2225  N   VAL Z  40      32.913  52.389   9.788  1.00  0.00           N
ATOM   2226  CA  VAL Z  40      33.167  53.605   9.007  1.00  0.00           C
ATOM   2227  C   VAL Z  40      32.447  54.847   9.512  1.00  0.00           C
ATOM   2228  O   VAL Z  40      32.998  55.944   9.463  1.00  0.00           O
ATOM   2229  HA  VAL Z  40      34.216  53.831   9.136  1.00  0.00           H
ATOM   2230  HB  VAL Z  40      33.137  54.472   7.020  1.00  0.00           H
ATOM   2231  CB  VAL Z  40      32.954  53.479   7.501  1.00  0.00           C
ATOM   2232  CG1 VAL Z  40      33.997  52.498   6.939  1.00  0.00           C
ATOM   2233 1HG1 VAL Z  40      35.027  52.838   7.172  1.00  0.00           H
ATOM   2234 2HG1 VAL Z  40      33.851  51.481   7.363  1.00  0.00           H
ATOM   2235 3HG1 VAL Z  40      33.885  52.428   5.837  1.00  0.00           H
ATOM   2236  CG2 VAL Z  40      31.524  53.032   7.151  1.00  0.00           C
ATOM   2237 1HG2 VAL Z  40      31.331  52.022   7.562  1.00  0.00           H
ATOM   2238 2HG2 VAL Z  40      30.766  53.727   7.563  1.00  0.00           H
ATOM   2239 3HG2 VAL Z  40      31.397  52.986   6.048  1.00  0.00           H
ATOM   2240  HN  VAL Z  40      32.491  51.612   9.312  1.00  0.00           H
ATOM   2241  N   LYS Z  41      31.216  54.719  10.053  1.00  0.00           N
ATOM   2242  CA  LYS Z  41      30.486  55.832  10.642  1.00  0.00           C
ATOM   2243  C   LYS Z  41      31.218  56.456  11.827  1.00  0.00           C
ATOM   2244  O   LYS Z  41      31.306  57.676  11.962  1.00  0.00           O
ATOM   2245  HA  LYS Z  41      30.389  56.603   9.891  1.00  0.00           H
ATOM   2246  CB  LYS Z  41      29.071  55.377  11.071  1.00  0.00           C
ATOM   2247  1HB LYS Z  41      28.579  54.895  10.196  1.00  0.00           H
ATOM   2248  2HB LYS Z  41      29.150  54.605  11.868  1.00  0.00           H
ATOM   2249  CG  LYS Z  41      28.171  56.526  11.559  1.00  0.00           C
ATOM   2250  1HG LYS Z  41      28.619  56.985  12.469  1.00  0.00           H
ATOM   2251  2HG LYS Z  41      28.127  57.316  10.773  1.00  0.00           H
ATOM   2252  CD  LYS Z  41      26.746  56.041  11.865  1.00  0.00           C
ATOM   2253  1HD LYS Z  41      26.316  55.606  10.934  1.00  0.00           H
ATOM   2254  2HD LYS Z  41      26.796  55.215  12.612  1.00  0.00           H
ATOM   2255  CE  LYS Z  41      25.795  57.135  12.370  1.00  0.00           C
ATOM   2256  1HE LYS Z  41      25.742  57.985  11.658  1.00  0.00           H
ATOM   2257  2HE LYS Z  41      24.775  56.706  12.499  1.00  0.00           H
ATOM   2258  NZ  LYS Z  41      26.243  57.631  13.678  1.00  0.00           N
ATOM   2259  1HZ LYS Z  41      25.474  58.074  14.229  1.00  0.00           H
ATOM   2260  2HZ LYS Z  41      26.592  56.840  14.257  1.00  0.00           H
ATOM   2261  3HZ LYS Z  41      27.011  58.356  13.619  1.00  0.00           H
ATOM   2262  HN  LYS Z  41      30.785  53.817  10.103  1.00  0.00           H
ATOM   2263  N   LEU Z  42      31.831  55.618  12.683  1.00  0.00           N
ATOM   2264  CA  LEU Z  42      32.656  56.048  13.796  1.00  0.00           C
ATOM   2265  C   LEU Z  42      33.880  56.840  13.347  1.00  0.00           C
ATOM   2266  O   LEU Z  42      34.197  57.898  13.890  1.00  0.00           O
ATOM   2267  HA  LEU Z  42      32.063  56.698  14.425  1.00  0.00           H
ATOM   2268  CB  LEU Z  42      33.129  54.819  14.606  1.00  0.00           C
ATOM   2269  1HB LEU Z  42      33.853  54.232  13.997  1.00  0.00           H
ATOM   2270  2HB LEU Z  42      33.665  55.168  15.515  1.00  0.00           H
ATOM   2271  HG  LEU Z  42      31.425  53.536  14.157  1.00  0.00           H
ATOM   2272  CG  LEU Z  42      32.011  53.855  15.051  1.00  0.00           C
ATOM   2273  CD1 LEU Z  42      32.629  52.587  15.650  1.00  0.00           C
ATOM   2274 1HD1 LEU Z  42      31.833  51.876  15.957  1.00  0.00           H
ATOM   2275 2HD1 LEU Z  42      33.281  52.078  14.910  1.00  0.00           H
ATOM   2276 3HD1 LEU Z  42      33.247  52.839  16.534  1.00  0.00           H
ATOM   2277  CD2 LEU Z  42      31.038  54.503  16.046  1.00  0.00           C
ATOM   2278 1HD2 LEU Z  42      30.268  53.768  16.362  1.00  0.00           H
ATOM   2279 2HD2 LEU Z  42      31.579  54.842  16.953  1.00  0.00           H
ATOM   2280 3HD2 LEU Z  42      30.520  55.374  15.595  1.00  0.00           H
ATOM   2281  HN  LEU Z  42      31.761  54.631  12.553  1.00  0.00           H
ATOM   2282  N   VAL Z  43      34.563  56.368  12.280  1.00  0.00           N
ATOM   2283  CA  VAL Z  43      35.667  57.062  11.628  1.00  0.00           C
ATOM   2284  C   VAL Z  43      35.229  58.408  11.052  1.00  0.00           C
ATOM   2285  O   VAL Z  43      35.936  59.406  11.154  1.00  0.00           O
ATOM   2286  HA  VAL Z  43      36.409  57.273  12.385  1.00  0.00           H
ATOM   2287  HB  VAL Z  43      35.583  56.015   9.721  1.00  0.00           H
ATOM   2288  CB  VAL Z  43      36.322  56.210  10.532  1.00  0.00           C
ATOM   2289  CG1 VAL Z  43      37.560  56.913   9.934  1.00  0.00           C
ATOM   2290 1HG1 VAL Z  43      38.050  56.252   9.186  1.00  0.00           H
ATOM   2291 2HG1 VAL Z  43      37.302  57.863   9.432  1.00  0.00           H
ATOM   2292 3HG1 VAL Z  43      38.300  57.138  10.728  1.00  0.00           H
ATOM   2293  CG2 VAL Z  43      36.774  54.859  11.121  1.00  0.00           C
ATOM   2294 1HG2 VAL Z  43      35.925  54.279  11.529  1.00  0.00           H
ATOM   2295 2HG2 VAL Z  43      37.261  54.247  10.332  1.00  0.00           H
ATOM   2296 3HG2 VAL Z  43      37.505  55.019  11.936  1.00  0.00           H
ATOM   2297  HN  VAL Z  43      34.290  55.489  11.887  1.00  0.00           H
ATOM   2298  N   ASN Z  44      34.033  58.494  10.437  1.00  0.00           N
ATOM   2299  CA  ASN Z  44      33.475  59.737   9.913  1.00  0.00           C
ATOM   2300  C   ASN Z  44      33.226  60.808  10.964  1.00  0.00           C
ATOM   2301  O   ASN Z  44      33.605  61.964  10.779  1.00  0.00           O
ATOM   2302  HA  ASN Z  44      34.190  60.182   9.238  1.00  0.00           H
ATOM   2303  CB  ASN Z  44      32.155  59.485   9.151  1.00  0.00           C
ATOM   2304  1HB ASN Z  44      31.415  59.004   9.823  1.00  0.00           H
ATOM   2305  2HB ASN Z  44      31.733  60.447   8.790  1.00  0.00           H
ATOM   2306  CG  ASN Z  44      32.386  58.595   7.934  1.00  0.00           C
ATOM   2307  OD1 ASN Z  44      33.505  58.442   7.435  1.00  0.00           O
ATOM   2308  ND2 ASN Z  44      31.288  57.995   7.426  1.00  0.00           N
ATOM   2309 1HD2 ASN Z  44      30.397  58.197   7.838  1.00  0.00           H
ATOM   2310 2HD2 ASN Z  44      31.397  57.425   6.616  1.00  0.00           H
ATOM   2311  HN  ASN Z  44      33.482  57.662  10.318  1.00  0.00           H
ATOM   2312  N   GLU Z  45      32.637  60.445  12.119  1.00  0.00           N
ATOM   2313  CA  GLU Z  45      32.439  61.366  13.227  1.00  0.00           C
ATOM   2314  C   GLU Z  45      33.764  61.873  13.813  1.00  0.00           C
ATOM   2315  O   GLU Z  45      33.910  63.056  14.124  1.00  0.00           O
ATOM   2316  HA  GLU Z  45      31.945  62.243  12.829  1.00  0.00           H
ATOM   2317  CB  GLU Z  45      31.483  60.756  14.288  1.00  0.00           C
ATOM   2318  1HB GLU Z  45      31.917  59.810  14.675  1.00  0.00           H
ATOM   2319  2HB GLU Z  45      31.374  61.474  15.131  1.00  0.00           H
ATOM   2320  CG  GLU Z  45      30.068  60.477  13.698  1.00  0.00           C
ATOM   2321  1HG GLU Z  45      29.657  61.423  13.283  1.00  0.00           H
ATOM   2322  2HG GLU Z  45      30.150  59.751  12.863  1.00  0.00           H
ATOM   2323  CD  GLU Z  45      29.020  59.919  14.656  1.00  0.00           C
ATOM   2324  OE1 GLU Z  45      29.285  59.737  15.872  1.00  0.00           O
ATOM   2325  OE2 GLU Z  45      27.887  59.652  14.170  1.00  0.00           O
ATOM   2326  HN  GLU Z  45      32.289  59.513  12.241  1.00  0.00           H
ATOM   2327  N   VAL Z  46      34.792  60.999  13.906  1.00  0.00           N
ATOM   2328  CA  VAL Z  46      36.166  61.364  14.256  1.00  0.00           C
ATOM   2329  C   VAL Z  46      36.815  62.342  13.272  1.00  0.00           C
ATOM   2330  O   VAL Z  46      37.469  63.308  13.678  1.00  0.00           O
ATOM   2331  HA  VAL Z  46      36.132  61.885  15.198  1.00  0.00           H
ATOM   2332  HB  VAL Z  46      36.885  59.439  13.559  1.00  0.00           H
ATOM   2333  CB  VAL Z  46      37.026  60.108  14.439  1.00  0.00           C
ATOM   2334  CG1 VAL Z  46      38.532  60.412  14.587  1.00  0.00           C
ATOM   2335 1HG1 VAL Z  46      38.953  60.867  13.667  1.00  0.00           H
ATOM   2336 2HG1 VAL Z  46      38.705  61.088  15.448  1.00  0.00           H
ATOM   2337 3HG1 VAL Z  46      39.084  59.470  14.785  1.00  0.00           H
ATOM   2338  CG2 VAL Z  46      36.539  59.385  15.709  1.00  0.00           C
ATOM   2339 1HG2 VAL Z  46      37.154  58.481  15.896  1.00  0.00           H
ATOM   2340 2HG2 VAL Z  46      36.627  60.057  16.590  1.00  0.00           H
ATOM   2341 3HG2 VAL Z  46      35.479  59.075  15.614  1.00  0.00           H
ATOM   2342  HN  VAL Z  46      34.635  60.034  13.693  1.00  0.00           H
ATOM   2343  N   THR Z  47      36.634  62.137  11.951  1.00  0.00           N
ATOM   2344  CA  THR Z  47      37.092  63.043  10.894  1.00  0.00           C
ATOM   2345  C   THR Z  47      36.458  64.414  10.952  1.00  0.00           C
ATOM   2346  O   THR Z  47      37.149  65.427  10.867  1.00  0.00           O
ATOM   2347  HA  THR Z  47      38.156  63.183  11.008  1.00  0.00           H
ATOM   2348  HB  THR Z  47      35.727  62.316   9.364  1.00  0.00           H
ATOM   2349  CB  THR Z  47      36.820  62.488   9.501  1.00  0.00           C
ATOM   2350  OG1 THR Z  47      37.506  61.258   9.356  1.00  0.00           O
ATOM   2351  HG1 THR Z  47      37.094  60.810   8.599  1.00  0.00           H
ATOM   2352  CG2 THR Z  47      37.350  63.400   8.386  1.00  0.00           C
ATOM   2353 1HG2 THR Z  47      38.436  63.583   8.524  1.00  0.00           H
ATOM   2354 2HG2 THR Z  47      37.198  62.927   7.392  1.00  0.00           H
ATOM   2355 3HG2 THR Z  47      36.824  64.377   8.367  1.00  0.00           H
ATOM   2356  HN  THR Z  47      36.196  61.289  11.639  1.00  0.00           H
ATOM   2357  N   GLU Z  48      35.124  64.487  11.138  1.00  0.00           N
ATOM   2358  CA  GLU Z  48      34.386  65.738  11.240  1.00  0.00           C
ATOM   2359  C   GLU Z  48      34.833  66.576  12.433  1.00  0.00           C
ATOM   2360  O   GLU Z  48      35.082  67.775  12.328  1.00  0.00           O
ATOM   2361  HA  GLU Z  48      34.572  66.320  10.348  1.00  0.00           H
ATOM   2362  CB  GLU Z  48      32.871  65.432  11.339  1.00  0.00           C
ATOM   2363  1HB GLU Z  48      32.594  64.773  10.483  1.00  0.00           H
ATOM   2364  2HB GLU Z  48      32.685  64.851  12.268  1.00  0.00           H
ATOM   2365  CG  GLU Z  48      31.942  66.675  11.315  1.00  0.00           C
ATOM   2366  1HG GLU Z  48      30.907  66.358  11.559  1.00  0.00           H
ATOM   2367  2HG GLU Z  48      32.262  67.421  12.071  1.00  0.00           H
ATOM   2368  CD  GLU Z  48      31.862  67.385   9.967  1.00  0.00           C
ATOM   2369  OE1 GLU Z  48      32.458  66.914   8.968  1.00  0.00           O
ATOM   2370  OE2 GLU Z  48      31.145  68.422   9.916  1.00  0.00           O
ATOM   2371  HN  GLU Z  48      34.573  63.649  11.174  1.00  0.00           H
ATOM   2372  N   PHE Z  49      35.032  65.920  13.593  1.00  0.00           N
ATOM   2373  CA  PHE Z  49      35.553  66.521  14.810  1.00  0.00           C
ATOM   2374  C   PHE Z  49      36.950  67.112  14.617  1.00  0.00           C
ATOM   2375  O   PHE Z  49      37.230  68.253  14.979  1.00  0.00           O
ATOM   2376  HA  PHE Z  49      34.889  67.320  15.106  1.00  0.00           H
ATOM   2377  CB  PHE Z  49      35.574  65.390  15.875  1.00  0.00           C
ATOM   2378  1HB PHE Z  49      34.594  64.864  15.824  1.00  0.00           H
ATOM   2379  2HB PHE Z  49      36.362  64.648  15.638  1.00  0.00           H
ATOM   2380  CG  PHE Z  49      35.765  65.849  17.296  1.00  0.00           C
ATOM   2381  HD1 PHE Z  49      37.875  66.273  17.132  1.00  0.00           H
ATOM   2382  CD1 PHE Z  49      37.020  66.250  17.790  1.00  0.00           C
ATOM   2383  HD2 PHE Z  49      33.710  65.476  17.826  1.00  0.00           H
ATOM   2384  CD2 PHE Z  49      34.680  65.794  18.184  1.00  0.00           C
ATOM   2385  CE1 PHE Z  49      37.178  66.612  19.135  1.00  0.00           C
ATOM   2386  HE1 PHE Z  49      38.143  66.934  19.499  1.00  0.00           H
ATOM   2387  CE2 PHE Z  49      34.837  66.138  19.529  1.00  0.00           C
ATOM   2388  HE2 PHE Z  49      33.983  66.083  20.183  1.00  0.00           H
ATOM   2389  CZ  PHE Z  49      36.085  66.555  20.007  1.00  0.00           C
ATOM   2390  HZ  PHE Z  49      36.206  66.841  21.042  1.00  0.00           H
ATOM   2391  HN  PHE Z  49      34.800  64.949  13.650  1.00  0.00           H
ATOM   2392  N   ALA Z  50      37.861  66.358  13.967  1.00  0.00           N
ATOM   2393  CA  ALA Z  50      39.197  66.815  13.640  1.00  0.00           C
ATOM   2394  C   ALA Z  50      39.211  68.010  12.689  1.00  0.00           C
ATOM   2395  O   ALA Z  50      39.937  68.986  12.882  1.00  0.00           O
ATOM   2396  HA  ALA Z  50      39.679  67.129  14.556  1.00  0.00           H
ATOM   2397  CB  ALA Z  50      39.974  65.642  13.015  1.00  0.00           C
ATOM   2398  1HB ALA Z  50      41.034  65.920  12.840  1.00  0.00           H
ATOM   2399  2HB ALA Z  50      39.948  64.766  13.698  1.00  0.00           H
ATOM   2400  3HB ALA Z  50      39.522  65.334  12.049  1.00  0.00           H
ATOM   2401  HN  ALA Z  50      37.616  65.434  13.671  1.00  0.00           H
ATOM   2402  N   LYS Z  51      38.356  67.959  11.652  1.00  0.00           N
ATOM   2403  CA  LYS Z  51      38.149  69.010  10.677  1.00  0.00           C
ATOM   2404  C   LYS Z  51      37.576  70.297  11.271  1.00  0.00           C
ATOM   2405  O   LYS Z  51      38.002  71.400  10.928  1.00  0.00           O
ATOM   2406  HA  LYS Z  51      39.120  69.267  10.281  1.00  0.00           H
ATOM   2407  CB  LYS Z  51      37.297  68.437   9.518  1.00  0.00           C
ATOM   2408  1HB LYS Z  51      37.776  67.474   9.227  1.00  0.00           H
ATOM   2409  2HB LYS Z  51      36.273  68.195   9.880  1.00  0.00           H
ATOM   2410  CG  LYS Z  51      37.220  69.324   8.267  1.00  0.00           C
ATOM   2411  1HG LYS Z  51      36.344  70.007   8.351  1.00  0.00           H
ATOM   2412  2HG LYS Z  51      38.132  69.962   8.215  1.00  0.00           H
ATOM   2413  CD  LYS Z  51      37.145  68.528   6.947  1.00  0.00           C
ATOM   2414  1HD LYS Z  51      37.035  69.262   6.116  1.00  0.00           H
ATOM   2415  2HD LYS Z  51      38.120  68.006   6.799  1.00  0.00           H
ATOM   2416  CE  LYS Z  51      36.019  67.487   6.862  1.00  0.00           C
ATOM   2417  1HE LYS Z  51      36.150  66.694   7.629  1.00  0.00           H
ATOM   2418  2HE LYS Z  51      35.030  67.968   7.006  1.00  0.00           H
ATOM   2419  NZ  LYS Z  51      36.049  66.846   5.536  1.00  0.00           N
ATOM   2420  1HZ LYS Z  51      35.462  65.973   5.503  1.00  0.00           H
ATOM   2421  2HZ LYS Z  51      35.725  67.493   4.796  1.00  0.00           H
ATOM   2422  3HZ LYS Z  51      37.037  66.531   5.307  1.00  0.00           H
ATOM   2423  HN  LYS Z  51      37.801  67.132  11.520  1.00  0.00           H
ATOM   2424  N   THR Z  52      36.617  70.205  12.212  1.00  0.00           N
ATOM   2425  CA  THR Z  52      36.150  71.343  13.009  1.00  0.00           C
ATOM   2426  C   THR Z  52      37.205  71.890  13.965  1.00  0.00           C
ATOM   2427  O   THR Z  52      37.429  73.099  14.042  1.00  0.00           O
ATOM   2428  HA  THR Z  52      35.911  72.148  12.328  1.00  0.00           H
ATOM   2429  HB  THR Z  52      35.079  70.164  14.493  1.00  0.00           H
ATOM   2430  CB  THR Z  52      34.886  71.012  13.791  1.00  0.00           C
ATOM   2431  OG1 THR Z  52      33.862  70.643  12.880  1.00  0.00           O
ATOM   2432  HG1 THR Z  52      33.143  70.303  13.430  1.00  0.00           H
ATOM   2433  CG2 THR Z  52      34.347  72.226  14.561  1.00  0.00           C
ATOM   2434 1HG2 THR Z  52      35.046  72.550  15.359  1.00  0.00           H
ATOM   2435 2HG2 THR Z  52      34.171  73.077  13.870  1.00  0.00           H
ATOM   2436 3HG2 THR Z  52      33.382  71.975  15.049  1.00  0.00           H
ATOM   2437  HN  THR Z  52      36.183  69.315  12.403  1.00  0.00           H
ATOM   2438  N   CYS Z  53      37.926  71.015  14.700  1.00  0.00           N
ATOM   2439  CA  CYS Z  53      38.979  71.403  15.634  1.00  0.00           C
ATOM   2440  C   CYS Z  53      40.170  72.103  15.000  1.00  0.00           C
ATOM   2441  O   CYS Z  53      40.730  73.028  15.584  1.00  0.00           O
ATOM   2442  HA  CYS Z  53      38.554  72.141  16.303  1.00  0.00           H
ATOM   2443  CB  CYS Z  53      39.482  70.210  16.487  1.00  0.00           C
ATOM   2444  1HB CYS Z  53      39.618  69.324  15.830  1.00  0.00           H
ATOM   2445  2HB CYS Z  53      40.465  70.449  16.946  1.00  0.00           H
ATOM   2446  SG  CYS Z  53      38.329  69.824  17.841  1.00  0.00           S
ATOM   2447  HN  CYS Z  53      37.704  70.034  14.674  1.00  0.00           H
ATOM   2448  N   VAL Z  54      40.590  71.724  13.776  1.00  0.00           N
ATOM   2449  CA  VAL Z  54      41.700  72.383  13.091  1.00  0.00           C
ATOM   2450  C   VAL Z  54      41.347  73.795  12.598  1.00  0.00           C
ATOM   2451  O   VAL Z  54      42.216  74.605  12.269  1.00  0.00           O
ATOM   2452  HA  VAL Z  54      42.486  72.518  13.822  1.00  0.00           H
ATOM   2453  HB  VAL Z  54      42.318  70.450  12.395  1.00  0.00           H
ATOM   2454  CB  VAL Z  54      42.287  71.492  11.991  1.00  0.00           C
ATOM   2455  CG1 VAL Z  54      41.411  71.476  10.725  1.00  0.00           C
ATOM   2456 1HG1 VAL Z  54      41.340  72.483  10.265  1.00  0.00           H
ATOM   2457 2HG1 VAL Z  54      41.843  70.781   9.975  1.00  0.00           H
ATOM   2458 3HG1 VAL Z  54      40.392  71.122  10.974  1.00  0.00           H
ATOM   2459  CG2 VAL Z  54      43.739  71.894  11.665  1.00  0.00           C
ATOM   2460 1HG2 VAL Z  54      44.367  71.869  12.581  1.00  0.00           H
ATOM   2461 2HG2 VAL Z  54      44.171  71.186  10.926  1.00  0.00           H
ATOM   2462 3HG2 VAL Z  54      43.785  72.916  11.235  1.00  0.00           H
ATOM   2463  HN  VAL Z  54      40.177  70.928  13.322  1.00  0.00           H
ATOM   2464  N   ALA Z  55      40.048  74.159  12.578  1.00  0.00           N
ATOM   2465  CA  ALA Z  55      39.614  75.517  12.316  1.00  0.00           C
ATOM   2466  C   ALA Z  55      39.433  76.363  13.576  1.00  0.00           C
ATOM   2467  O   ALA Z  55      39.434  77.590  13.498  1.00  0.00           O
ATOM   2468  HA  ALA Z  55      40.332  76.031  11.692  1.00  0.00           H
ATOM   2469  CB  ALA Z  55      38.261  75.464  11.584  1.00  0.00           C
ATOM   2470  1HB ALA Z  55      37.874  76.491  11.405  1.00  0.00           H
ATOM   2471  2HB ALA Z  55      38.376  74.957  10.606  1.00  0.00           H
ATOM   2472  3HB ALA Z  55      37.506  74.908  12.180  1.00  0.00           H
ATOM   2473  HN  ALA Z  55      39.333  73.499  12.802  1.00  0.00           H
ATOM   2474  N   ASP Z  56      39.287  75.737  14.766  1.00  0.00           N
ATOM   2475  CA  ASP Z  56      39.066  76.432  16.024  1.00  0.00           C
ATOM   2476  C   ASP Z  56      40.316  77.170  16.517  1.00  0.00           C
ATOM   2477  O   ASP Z  56      41.455  76.802  16.216  1.00  0.00           O
ATOM   2478  HA  ASP Z  56      38.324  77.195  15.821  1.00  0.00           H
ATOM   2479  CB  ASP Z  56      38.487  75.451  17.089  1.00  0.00           C
ATOM   2480  1HB ASP Z  56      37.833  74.710  16.586  1.00  0.00           H
ATOM   2481  2HB ASP Z  56      39.297  74.899  17.607  1.00  0.00           H
ATOM   2482  CG  ASP Z  56      37.636  76.169  18.126  1.00  0.00           C
ATOM   2483  OD1 ASP Z  56      36.394  75.959  18.124  1.00  0.00           O
ATOM   2484  OD2 ASP Z  56      38.203  76.956  18.925  1.00  0.00           O
ATOM   2485  HN  ASP Z  56      39.368  74.747  14.827  1.00  0.00           H
ATOM   2486  N   GLU Z  57      40.129  78.254  17.297  1.00  0.00           N
ATOM   2487  CA  GLU Z  57      41.212  79.072  17.809  1.00  0.00           C
ATOM   2488  C   GLU Z  57      41.572  78.707  19.243  1.00  0.00           C
ATOM   2489  O   GLU Z  57      42.592  79.148  19.783  1.00  0.00           O
ATOM   2490  HA  GLU Z  57      42.087  78.921  17.201  1.00  0.00           H
ATOM   2491  CB  GLU Z  57      40.830  80.573  17.748  1.00  0.00           C
ATOM   2492  1HB GLU Z  57      41.748  81.186  17.895  1.00  0.00           H
ATOM   2493  2HB GLU Z  57      40.450  80.790  16.724  1.00  0.00           H
ATOM   2494  CG  GLU Z  57      39.775  81.019  18.791  1.00  0.00           C
ATOM   2495  1HG GLU Z  57      38.857  80.402  18.693  1.00  0.00           H
ATOM   2496  2HG GLU Z  57      40.168  80.901  19.822  1.00  0.00           H
ATOM   2497  CD  GLU Z  57      39.395  82.479  18.630  1.00  0.00           C
ATOM   2498  OE1 GLU Z  57      38.170  82.759  18.538  1.00  0.00           O
ATOM   2499  OE2 GLU Z  57      40.304  83.351  18.610  1.00  0.00           O
ATOM   2500  HN  GLU Z  57      39.204  78.468  17.612  1.00  0.00           H
ATOM   2501  N   SER Z  58      40.740  77.854  19.871  1.00  0.00           N
ATOM   2502  CA  SER Z  58      40.805  77.490  21.271  1.00  0.00           C
ATOM   2503  C   SER Z  58      41.067  76.001  21.392  1.00  0.00           C
ATOM   2504  O   SER Z  58      40.985  75.246  20.426  1.00  0.00           O
ATOM   2505  HA  SER Z  58      41.615  78.019  21.753  1.00  0.00           H
ATOM   2506  CB  SER Z  58      39.460  77.838  21.967  1.00  0.00           C
ATOM   2507  1HB SER Z  58      39.192  78.888  21.703  1.00  0.00           H
ATOM   2508  2HB SER Z  58      38.651  77.188  21.553  1.00  0.00           H
ATOM   2509  OG  SER Z  58      39.518  77.715  23.392  1.00  0.00           O
ATOM   2510  1HG SER Z  58      39.607  78.618  23.736  1.00  0.00           H
ATOM   2511  HN  SER Z  58      39.931  77.489  19.381  1.00  0.00           H
ATOM   2512  N   ALA Z  59      41.444  75.517  22.589  1.00  0.00           N
ATOM   2513  CA  ALA Z  59      41.597  74.097  22.839  1.00  0.00           C
ATOM   2514  C   ALA Z  59      40.470  73.604  23.733  1.00  0.00           C
ATOM   2515  O   ALA Z  59      40.418  72.436  24.110  1.00  0.00           O
ATOM   2516  HA  ALA Z  59      41.536  73.528  21.921  1.00  0.00           H
ATOM   2517  CB  ALA Z  59      42.965  73.822  23.494  1.00  0.00           C
ATOM   2518  1HB ALA Z  59      43.096  72.734  23.690  1.00  0.00           H
ATOM   2519  2HB ALA Z  59      43.777  74.155  22.814  1.00  0.00           H
ATOM   2520  3HB ALA Z  59      43.060  74.371  24.452  1.00  0.00           H
ATOM   2521  HN  ALA Z  59      41.589  76.132  23.370  1.00  0.00           H
ATOM   2522  N   GLU Z  60      39.500  74.488  24.057  1.00  0.00           N
ATOM   2523  CA  GLU Z  60      38.427  74.268  25.015  1.00  0.00           C
ATOM   2524  C   GLU Z  60      37.560  73.050  24.745  1.00  0.00           C
ATOM   2525  O   GLU Z  60      37.204  72.310  25.664  1.00  0.00           O
ATOM   2526  HA  GLU Z  60      38.869  74.124  25.989  1.00  0.00           H
ATOM   2527  CB  GLU Z  60      37.536  75.534  25.040  1.00  0.00           C
ATOM   2528  1HB GLU Z  60      38.183  76.393  25.331  1.00  0.00           H
ATOM   2529  2HB GLU Z  60      37.158  75.739  24.013  1.00  0.00           H
ATOM   2530  CG  GLU Z  60      36.328  75.478  26.003  1.00  0.00           C
ATOM   2531  1HG GLU Z  60      35.544  74.790  25.621  1.00  0.00           H
ATOM   2532  2HG GLU Z  60      36.655  75.121  27.001  1.00  0.00           H
ATOM   2533  CD  GLU Z  60      35.700  76.851  26.169  1.00  0.00           C
ATOM   2534  OE1 GLU Z  60      35.121  77.391  25.196  1.00  0.00           O
ATOM   2535  OE2 GLU Z  60      35.823  77.404  27.296  1.00  0.00           O
ATOM   2536  HN  GLU Z  60      39.548  75.414  23.677  1.00  0.00           H
ATOM   2537  N   ASN Z  61      37.233  72.810  23.462  1.00  0.00           N
ATOM   2538  CA  ASN Z  61      36.348  71.741  23.039  1.00  0.00           C
ATOM   2539  C   ASN Z  61      37.102  70.701  22.215  1.00  0.00           C
ATOM   2540  O   ASN Z  61      36.497  69.858  21.551  1.00  0.00           O
ATOM   2541  HA  ASN Z  61      35.952  71.219  23.903  1.00  0.00           H
ATOM   2542  CB  ASN Z  61      35.182  72.341  22.211  1.00  0.00           C
ATOM   2543  1HB ASN Z  61      35.566  72.862  21.311  1.00  0.00           H
ATOM   2544  2HB ASN Z  61      34.471  71.549  21.897  1.00  0.00           H
ATOM   2545  CG  ASN Z  61      34.430  73.316  23.112  1.00  0.00           C
ATOM   2546  OD1 ASN Z  61      34.035  72.951  24.221  1.00  0.00           O
ATOM   2547  ND2 ASN Z  61      34.258  74.580  22.665  1.00  0.00           N
ATOM   2548 1HD2 ASN Z  61      34.534  74.850  21.745  1.00  0.00           H
ATOM   2549 2HD2 ASN Z  61      33.764  75.216  23.255  1.00  0.00           H
ATOM   2550  HN  ASN Z  61      37.543  73.444  22.760  1.00  0.00           H
ATOM   2551  N   CYS Z  62      38.450  70.738  22.258  1.00  0.00           N
ATOM   2552  CA  CYS Z  62      39.337  69.970  21.391  1.00  0.00           C
ATOM   2553  C   CYS Z  62      40.489  69.415  22.222  1.00  0.00           C
ATOM   2554  O   CYS Z  62      41.630  69.262  21.776  1.00  0.00           O
ATOM   2555  HA  CYS Z  62      38.807  69.119  20.983  1.00  0.00           H
ATOM   2556  CB  CYS Z  62      39.891  70.849  20.238  1.00  0.00           C
ATOM   2557  1HB CYS Z  62      40.398  71.739  20.671  1.00  0.00           H
ATOM   2558  2HB CYS Z  62      40.648  70.282  19.656  1.00  0.00           H
ATOM   2559  SG  CYS Z  62      38.579  71.400  19.102  1.00  0.00           S
ATOM   2560  HN  CYS Z  62      38.890  71.368  22.900  1.00  0.00           H
ATOM   2561  N   ASP Z  63      40.185  69.085  23.483  1.00  0.00           N
ATOM   2562  CA  ASP Z  63      41.082  68.708  24.550  1.00  0.00           C
ATOM   2563  C   ASP Z  63      41.226  67.192  24.692  1.00  0.00           C
ATOM   2564  O   ASP Z  63      41.900  66.677  25.586  1.00  0.00           O
ATOM   2565  HA  ASP Z  63      42.063  69.128  24.372  1.00  0.00           H
ATOM   2566  CB  ASP Z  63      40.475  69.302  25.858  1.00  0.00           C
ATOM   2567  1HB ASP Z  63      41.135  69.083  26.721  1.00  0.00           H
ATOM   2568  2HB ASP Z  63      40.393  70.403  25.747  1.00  0.00           H
ATOM   2569  CG  ASP Z  63      39.086  68.763  26.148  1.00  0.00           C
ATOM   2570  OD1 ASP Z  63      38.867  68.224  27.264  1.00  0.00           O
ATOM   2571  OD2 ASP Z  63      38.188  68.828  25.273  1.00  0.00           O
ATOM   2572  HN  ASP Z  63      39.239  69.181  23.823  1.00  0.00           H
ATOM   2573  N   LYS Z  64      40.559  66.430  23.811  1.00  0.00           N
ATOM   2574  CA  LYS Z  64      40.327  65.017  23.992  1.00  0.00           C
ATOM   2575  C   LYS Z  64      41.420  64.162  23.375  1.00  0.00           C
ATOM   2576  O   LYS Z  64      41.742  64.282  22.188  1.00  0.00           O
ATOM   2577  HA  LYS Z  64      40.317  64.795  25.047  1.00  0.00           H
ATOM   2578  CB  LYS Z  64      38.948  64.627  23.409  1.00  0.00           C
ATOM   2579  1HB LYS Z  64      38.949  64.843  22.316  1.00  0.00           H
ATOM   2580  2HB LYS Z  64      38.781  63.534  23.541  1.00  0.00           H
ATOM   2581  CG  LYS Z  64      37.759  65.383  24.041  1.00  0.00           C
ATOM   2582  1HG LYS Z  64      37.854  66.474  23.837  1.00  0.00           H
ATOM   2583  2HG LYS Z  64      36.826  65.028  23.545  1.00  0.00           H
ATOM   2584  CD  LYS Z  64      37.643  65.147  25.556  1.00  0.00           C
ATOM   2585  1HD LYS Z  64      37.660  64.045  25.730  1.00  0.00           H
ATOM   2586  2HD LYS Z  64      38.531  65.575  26.073  1.00  0.00           H
ATOM   2587  CE  LYS Z  64      36.374  65.695  26.225  1.00  0.00           C
ATOM   2588  1HE LYS Z  64      35.462  65.329  25.705  1.00  0.00           H
ATOM   2589  2HE LYS Z  64      36.355  65.327  27.272  1.00  0.00           H
ATOM   2590  NZ  LYS Z  64      36.337  67.169  26.260  1.00  0.00           N
ATOM   2591  1HZ LYS Z  64      35.858  67.527  27.112  1.00  0.00           H
ATOM   2592  2HZ LYS Z  64      37.301  67.600  26.234  1.00  0.00           H
ATOM   2593  3HZ LYS Z  64      35.851  67.540  25.407  1.00  0.00           H
ATOM   2594  HN  LYS Z  64      40.104  66.864  23.034  1.00  0.00           H
ATOM   2595  N   SER Z  65      42.033  63.276  24.191  1.00  0.00           N
ATOM   2596  CA  SER Z  65      43.035  62.295  23.781  1.00  0.00           C
ATOM   2597  C   SER Z  65      42.544  61.300  22.749  1.00  0.00           C
ATOM   2598  O   SER Z  65      41.361  60.965  22.677  1.00  0.00           O
ATOM   2599  HA  SER Z  65      43.846  62.847  23.328  1.00  0.00           H
ATOM   2600  CB  SER Z  65      43.634  61.472  24.948  1.00  0.00           C
ATOM   2601  1HB SER Z  65      42.863  60.788  25.366  1.00  0.00           H
ATOM   2602  2HB SER Z  65      44.482  60.848  24.584  1.00  0.00           H
ATOM   2603  OG  SER Z  65      44.105  62.332  25.986  1.00  0.00           O
ATOM   2604  1HG SER Z  65      44.915  61.907  26.381  1.00  0.00           H
ATOM   2605  HN  SER Z  65      41.842  63.297  25.175  1.00  0.00           H
ATOM   2606  N   LEU Z  66      43.451  60.813  21.886  1.00  0.00           N
ATOM   2607  CA  LEU Z  66      43.157  59.880  20.813  1.00  0.00           C
ATOM   2608  C   LEU Z  66      42.619  58.554  21.309  1.00  0.00           C
ATOM   2609  O   LEU Z  66      41.560  58.102  20.875  1.00  0.00           O
ATOM   2610  HA  LEU Z  66      42.401  60.303  20.170  1.00  0.00           H
ATOM   2611  CB  LEU Z  66      44.445  59.613  20.002  1.00  0.00           C
ATOM   2612  1HB LEU Z  66      45.237  59.244  20.693  1.00  0.00           H
ATOM   2613  2HB LEU Z  66      44.262  58.817  19.245  1.00  0.00           H
ATOM   2614  HG  LEU Z  66      45.052  61.709  19.976  1.00  0.00           H
ATOM   2615  CG  LEU Z  66      44.991  60.852  19.263  1.00  0.00           C
ATOM   2616  CD1 LEU Z  66      46.413  60.573  18.768  1.00  0.00           C
ATOM   2617 1HD1 LEU Z  66      46.418  59.672  18.122  1.00  0.00           H
ATOM   2618 2HD1 LEU Z  66      46.806  61.441  18.198  1.00  0.00           H
ATOM   2619 3HD1 LEU Z  66      47.092  60.391  19.631  1.00  0.00           H
ATOM   2620  CD2 LEU Z  66      44.078  61.255  18.098  1.00  0.00           C
ATOM   2621 1HD2 LEU Z  66      43.072  61.545  18.464  1.00  0.00           H
ATOM   2622 2HD2 LEU Z  66      44.510  62.114  17.544  1.00  0.00           H
ATOM   2623 3HD2 LEU Z  66      43.954  60.405  17.394  1.00  0.00           H
ATOM   2624  HN  LEU Z  66      44.417  61.092  21.969  1.00  0.00           H
ATOM   2625  N   HIE Z  67      43.297  57.940  22.300  1.00  0.00           N
ATOM   2626  CA  HIE Z  67      42.919  56.648  22.842  1.00  0.00           C
ATOM   2627  C   HIE Z  67      41.548  56.660  23.504  1.00  0.00           C
ATOM   2628  O   HIE Z  67      40.704  55.802  23.238  1.00  0.00           O
ATOM   2629  HA  HIE Z  67      42.859  55.972  22.002  1.00  0.00           H
ATOM   2630  CB  HIE Z  67      43.998  56.101  23.810  1.00  0.00           C
ATOM   2631  1HB HIE Z  67      43.793  55.031  24.016  1.00  0.00           H
ATOM   2632  2HB HIE Z  67      44.987  56.150  23.306  1.00  0.00           H
ATOM   2633  CG  HIE Z  67      44.135  56.801  25.132  1.00  0.00           C
ATOM   2634  ND1 HIE Z  67      44.394  58.159  25.188  1.00  0.00           N
ATOM   2635  HD2 HIE Z  67      43.992  55.250  26.697  1.00  0.00           H
ATOM   2636  CD2 HIE Z  67      44.140  56.271  26.380  1.00  0.00           C
ATOM   2637  HE1 HIE Z  67      44.868  59.391  26.885  1.00  0.00           H
ATOM   2638  CE1 HIE Z  67      44.578  58.419  26.473  1.00  0.00           C
ATOM   2639  HE2 HIE Z  67      44.599  57.226  28.218  1.00  0.00           H
ATOM   2640  NE2 HIE Z  67      44.429  57.312  27.235  1.00  0.00           N
ATOM   2641  HN  HIE Z  67      44.122  58.351  22.690  1.00  0.00           H
ATOM   2642  N   THR Z  68      41.291  57.714  24.310  1.00  0.00           N
ATOM   2643  CA  THR Z  68      39.996  58.053  24.897  1.00  0.00           C
ATOM   2644  C   THR Z  68      38.911  58.220  23.864  1.00  0.00           C
ATOM   2645  O   THR Z  68      37.858  57.596  23.946  1.00  0.00           O
ATOM   2646  HA  THR Z  68      39.684  57.240  25.533  1.00  0.00           H
ATOM   2647  HB  THR Z  68      40.623  60.123  25.095  1.00  0.00           H
ATOM   2648  CB  THR Z  68      40.069  59.366  25.699  1.00  0.00           C
ATOM   2649  OG1 THR Z  68      40.770  59.167  26.915  1.00  0.00           O
ATOM   2650  HG1 THR Z  68      40.175  58.579  27.432  1.00  0.00           H
ATOM   2651  CG2 THR Z  68      38.708  59.971  26.094  1.00  0.00           C
ATOM   2652 1HG2 THR Z  68      38.864  60.852  26.752  1.00  0.00           H
ATOM   2653 2HG2 THR Z  68      38.133  60.313  25.210  1.00  0.00           H
ATOM   2654 3HG2 THR Z  68      38.101  59.231  26.651  1.00  0.00           H
ATOM   2655  HN  THR Z  68      42.066  58.293  24.567  1.00  0.00           H
ATOM   2656  N   LEU Z  69      39.126  59.045  22.822  1.00  0.00           N
ATOM   2657  CA  LEU Z  69      38.045  59.403  21.924  1.00  0.00           C
ATOM   2658  C   LEU Z  69      37.739  58.331  20.883  1.00  0.00           C
ATOM   2659  O   LEU Z  69      36.619  58.238  20.388  1.00  0.00           O
ATOM   2660  HA  LEU Z  69      37.148  59.506  22.519  1.00  0.00           H
ATOM   2661  CB  LEU Z  69      38.350  60.774  21.286  1.00  0.00           C
ATOM   2662  1HB LEU Z  69      38.774  61.425  22.083  1.00  0.00           H
ATOM   2663  2HB LEU Z  69      39.137  60.652  20.513  1.00  0.00           H
ATOM   2664  HG  LEU Z  69      36.733  60.947  19.832  1.00  0.00           H
ATOM   2665  CG  LEU Z  69      37.155  61.541  20.678  1.00  0.00           C
ATOM   2666  CD1 LEU Z  69      36.027  61.796  21.691  1.00  0.00           C
ATOM   2667 1HD1 LEU Z  69      36.419  62.310  22.593  1.00  0.00           H
ATOM   2668 2HD1 LEU Z  69      35.245  62.441  21.239  1.00  0.00           H
ATOM   2669 3HD1 LEU Z  69      35.542  60.849  22.004  1.00  0.00           H
ATOM   2670  CD2 LEU Z  69      37.647  62.882  20.118  1.00  0.00           C
ATOM   2671 1HD2 LEU Z  69      38.141  63.477  20.910  1.00  0.00           H
ATOM   2672 2HD2 LEU Z  69      38.379  62.718  19.300  1.00  0.00           H
ATOM   2673 3HD2 LEU Z  69      36.801  63.478  19.718  1.00  0.00           H
ATOM   2674  HN  LEU Z  69      39.999  59.523  22.707  1.00  0.00           H
ATOM   2675  N   PHE Z  70      38.695  57.428  20.563  1.00  0.00           N
ATOM   2676  CA  PHE Z  70      38.393  56.202  19.827  1.00  0.00           C
ATOM   2677  C   PHE Z  70      37.480  55.268  20.616  1.00  0.00           C
ATOM   2678  O   PHE Z  70      36.566  54.662  20.059  1.00  0.00           O
ATOM   2679  HA  PHE Z  70      37.843  56.465  18.935  1.00  0.00           H
ATOM   2680  CB  PHE Z  70      39.663  55.388  19.443  1.00  0.00           C
ATOM   2681  1HB PHE Z  70      40.228  55.143  20.366  1.00  0.00           H
ATOM   2682  2HB PHE Z  70      39.380  54.442  18.935  1.00  0.00           H
ATOM   2683  CG  PHE Z  70      40.600  56.093  18.500  1.00  0.00           C
ATOM   2684  HD1 PHE Z  70      42.357  55.355  19.505  1.00  0.00           H
ATOM   2685  CD1 PHE Z  70      41.987  55.957  18.687  1.00  0.00           C
ATOM   2686  HD2 PHE Z  70      39.083  56.913  17.194  1.00  0.00           H
ATOM   2687  CD2 PHE Z  70      40.139  56.839  17.401  1.00  0.00           C
ATOM   2688  CE1 PHE Z  70      42.894  56.609  17.845  1.00  0.00           C
ATOM   2689  HE1 PHE Z  70      43.956  56.506  18.012  1.00  0.00           H
ATOM   2690  CE2 PHE Z  70      41.043  57.508  16.568  1.00  0.00           C
ATOM   2691  HE2 PHE Z  70      40.680  58.116  15.752  1.00  0.00           H
ATOM   2692  CZ  PHE Z  70      42.419  57.401  16.793  1.00  0.00           C
ATOM   2693  HZ  PHE Z  70      43.112  57.930  16.156  1.00  0.00           H
ATOM   2694  HN  PHE Z  70      39.641  57.546  20.881  1.00  0.00           H
ATOM   2695  N   GLY Z  71      37.700  55.131  21.941  1.00  0.00           N
ATOM   2696  CA  GLY Z  71      36.879  54.282  22.800  1.00  0.00           C
ATOM   2697  C   GLY Z  71      35.533  54.870  23.120  1.00  0.00           C
ATOM   2698  O   GLY Z  71      34.519  54.175  23.080  1.00  0.00           O
ATOM   2699  1HA GLY Z  71      36.706  53.337  22.302  1.00  0.00           H
ATOM   2700  2HA GLY Z  71      37.401  54.172  23.738  1.00  0.00           H
ATOM   2701  HN  GLY Z  71      38.444  55.639  22.383  1.00  0.00           H
ATOM   2702  N   ASP Z  72      35.488  56.184  23.417  1.00  0.00           N
ATOM   2703  CA  ASP Z  72      34.275  56.933  23.685  1.00  0.00           C
ATOM   2704  C   ASP Z  72      33.347  56.951  22.474  1.00  0.00           C
ATOM   2705  O   ASP Z  72      32.154  56.688  22.590  1.00  0.00           O
ATOM   2706  HA  ASP Z  72      33.750  56.416  24.479  1.00  0.00           H
ATOM   2707  CB  ASP Z  72      34.670  58.374  24.131  1.00  0.00           C
ATOM   2708  1HB ASP Z  72      35.610  58.308  24.719  1.00  0.00           H
ATOM   2709  2HB ASP Z  72      34.856  59.032  23.259  1.00  0.00           H
ATOM   2710  CG  ASP Z  72      33.654  59.016  25.047  1.00  0.00           C
ATOM   2711  OD1 ASP Z  72      33.260  60.191  24.832  1.00  0.00           O
ATOM   2712  OD2 ASP Z  72      33.301  58.388  26.079  1.00  0.00           O
ATOM   2713  HN  ASP Z  72      36.345  56.698  23.512  1.00  0.00           H
ATOM   2714  N   LYS Z  73      33.894  57.193  21.258  1.00  0.00           N
ATOM   2715  CA  LYS Z  73      33.116  57.134  20.034  1.00  0.00           C
ATOM   2716  C   LYS Z  73      32.597  55.739  19.695  1.00  0.00           C
ATOM   2717  O   LYS Z  73      31.418  55.577  19.389  1.00  0.00           O
ATOM   2718  HA  LYS Z  73      32.246  57.751  20.200  1.00  0.00           H
ATOM   2719  CB  LYS Z  73      33.902  57.724  18.835  1.00  0.00           C
ATOM   2720  1HB LYS Z  73      34.249  58.742  19.120  1.00  0.00           H
ATOM   2721  2HB LYS Z  73      34.816  57.111  18.667  1.00  0.00           H
ATOM   2722  CG  LYS Z  73      33.113  57.816  17.512  1.00  0.00           C
ATOM   2723  1HG LYS Z  73      33.760  58.288  16.738  1.00  0.00           H
ATOM   2724  2HG LYS Z  73      32.888  56.784  17.156  1.00  0.00           H
ATOM   2725  CD  LYS Z  73      31.783  58.593  17.589  1.00  0.00           C
ATOM   2726  1HD LYS Z  73      31.301  58.512  16.587  1.00  0.00           H
ATOM   2727  2HD LYS Z  73      31.100  58.097  18.312  1.00  0.00           H
ATOM   2728  CE  LYS Z  73      31.928  60.078  17.945  1.00  0.00           C
ATOM   2729  1HE LYS Z  73      32.363  60.210  18.960  1.00  0.00           H
ATOM   2730  2HE LYS Z  73      32.588  60.582  17.204  1.00  0.00           H
ATOM   2731  NZ  LYS Z  73      30.613  60.748  17.918  1.00  0.00           N
ATOM   2732  1HZ LYS Z  73      30.738  61.788  17.843  1.00  0.00           H
ATOM   2733  2HZ LYS Z  73      30.060  60.400  17.079  1.00  0.00           H
ATOM   2734  3HZ LYS Z  73      30.078  60.553  18.783  1.00  0.00           H
ATOM   2735  HN  LYS Z  73      34.861  57.428  21.168  1.00  0.00           H
ATOM   2736  N   LEU Z  74      33.438  54.684  19.809  1.00  0.00           N
ATOM   2737  CA  LEU Z  74      33.053  53.298  19.556  1.00  0.00           C
ATOM   2738  C   LEU Z  74      31.926  52.820  20.455  1.00  0.00           C
ATOM   2739  O   LEU Z  74      31.019  52.101  20.039  1.00  0.00           O
ATOM   2740  HA  LEU Z  74      32.681  53.232  18.545  1.00  0.00           H
ATOM   2741  CB  LEU Z  74      34.289  52.374  19.729  1.00  0.00           C
ATOM   2742  1HB LEU Z  74      35.043  52.665  18.967  1.00  0.00           H
ATOM   2743  2HB LEU Z  74      34.740  52.578  20.726  1.00  0.00           H
ATOM   2744  HG  LEU Z  74      33.377  50.530  20.428  1.00  0.00           H
ATOM   2745  CG  LEU Z  74      34.066  50.847  19.609  1.00  0.00           C
ATOM   2746  CD1 LEU Z  74      33.443  50.419  18.273  1.00  0.00           C
ATOM   2747 1HD1 LEU Z  74      34.095  50.723  17.427  1.00  0.00           H
ATOM   2748 2HD1 LEU Z  74      33.319  49.315  18.244  1.00  0.00           H
ATOM   2749 3HD1 LEU Z  74      32.442  50.879  18.136  1.00  0.00           H
ATOM   2750  CD2 LEU Z  74      35.397  50.109  19.811  1.00  0.00           C
ATOM   2751 1HD2 LEU Z  74      35.241  49.012  19.825  1.00  0.00           H
ATOM   2752 2HD2 LEU Z  74      36.097  50.352  18.982  1.00  0.00           H
ATOM   2753 3HD2 LEU Z  74      35.869  50.414  20.768  1.00  0.00           H
ATOM   2754  HN  LEU Z  74      34.390  54.828  20.074  1.00  0.00           H
ATOM   2755  N   CYS Z  75      31.936  53.239  21.729  1.00  0.00           N
ATOM   2756  CA  CYS Z  75      30.954  52.801  22.694  1.00  0.00           C
ATOM   2757  C   CYS Z  75      29.844  53.827  22.910  1.00  0.00           C
ATOM   2758  O   CYS Z  75      29.165  53.801  23.936  1.00  0.00           O
ATOM   2759  HA  CYS Z  75      30.473  51.907  22.320  1.00  0.00           H
ATOM   2760  CB  CYS Z  75      31.664  52.426  24.019  1.00  0.00           C
ATOM   2761  1HB CYS Z  75      32.707  52.134  23.766  1.00  0.00           H
ATOM   2762  2HB CYS Z  75      31.743  53.303  24.694  1.00  0.00           H
ATOM   2763  SG  CYS Z  75      30.891  51.001  24.849  1.00  0.00           S
ATOM   2764  HN  CYS Z  75      32.676  53.828  22.063  1.00  0.00           H
ATOM   2765  N   THR Z  76      29.607  54.755  21.945  1.00  0.00           N
ATOM   2766  CA  THR Z  76      28.562  55.789  22.058  1.00  0.00           C
ATOM   2767  C   THR Z  76      27.157  55.215  22.125  1.00  0.00           C
ATOM   2768  O   THR Z  76      26.360  55.587  22.980  1.00  0.00           O
ATOM   2769  HA  THR Z  76      28.740  56.312  22.987  1.00  0.00           H
ATOM   2770  HB  THR Z  76      28.087  56.410  20.003  1.00  0.00           H
ATOM   2771  CB  THR Z  76      28.514  56.837  20.936  1.00  0.00           C
ATOM   2772  OG1 THR Z  76      29.791  57.369  20.633  1.00  0.00           O
ATOM   2773  HG1 THR Z  76      30.277  56.658  20.178  1.00  0.00           H
ATOM   2774  CG2 THR Z  76      27.683  58.048  21.381  1.00  0.00           C
ATOM   2775 1HG2 THR Z  76      27.677  58.821  20.584  1.00  0.00           H
ATOM   2776 2HG2 THR Z  76      26.632  57.765  21.593  1.00  0.00           H
ATOM   2777 3HG2 THR Z  76      28.131  58.483  22.298  1.00  0.00           H
ATOM   2778  HN  THR Z  76      30.197  54.787  21.139  1.00  0.00           H
ATOM   2779  N   VAL Z  77      26.817  54.249  21.241  1.00  0.00           N
ATOM   2780  CA  VAL Z  77      25.482  53.656  21.229  1.00  0.00           C
ATOM   2781  C   VAL Z  77      25.406  52.393  22.068  1.00  0.00           C
ATOM   2782  O   VAL Z  77      24.340  51.810  22.238  1.00  0.00           O
ATOM   2783  HA  VAL Z  77      24.779  54.349  21.670  1.00  0.00           H
ATOM   2784  HB  VAL Z  77      23.957  52.881  19.906  1.00  0.00           H
ATOM   2785  CB  VAL Z  77      24.972  53.344  19.824  1.00  0.00           C
ATOM   2786  CG1 VAL Z  77      24.811  54.664  19.044  1.00  0.00           C
ATOM   2787 1HG1 VAL Z  77      25.781  55.194  18.958  1.00  0.00           H
ATOM   2788 2HG1 VAL Z  77      24.436  54.465  18.018  1.00  0.00           H
ATOM   2789 3HG1 VAL Z  77      24.091  55.335  19.559  1.00  0.00           H
ATOM   2790  CG2 VAL Z  77      25.899  52.354  19.093  1.00  0.00           C
ATOM   2791 1HG2 VAL Z  77      25.965  51.382  19.624  1.00  0.00           H
ATOM   2792 2HG2 VAL Z  77      25.511  52.149  18.073  1.00  0.00           H
ATOM   2793 3HG2 VAL Z  77      26.924  52.767  18.983  1.00  0.00           H
ATOM   2794  HN  VAL Z  77      27.429  54.007  20.490  1.00  0.00           H
ATOM   2795  N   ALA Z  78      26.538  51.967  22.662  1.00  0.00           N
ATOM   2796  CA  ALA Z  78      26.593  50.992  23.738  1.00  0.00           C
ATOM   2797  C   ALA Z  78      26.009  49.606  23.470  1.00  0.00           C
ATOM   2798  O   ALA Z  78      25.487  48.944  24.365  1.00  0.00           O
ATOM   2799  HA  ALA Z  78      27.643  50.842  23.948  1.00  0.00           H
ATOM   2800  CB  ALA Z  78      25.951  51.597  24.996  1.00  0.00           C
ATOM   2801  1HB ALA Z  78      26.201  51.005  25.902  1.00  0.00           H
ATOM   2802  2HB ALA Z  78      26.333  52.631  25.128  1.00  0.00           H
ATOM   2803  3HB ALA Z  78      24.846  51.651  24.897  1.00  0.00           H
ATOM   2804  HN  ALA Z  78      27.362  52.501  22.506  1.00  0.00           H
ATOM   2805  N   THR Z  79      26.138  49.086  22.239  1.00  0.00           N
ATOM   2806  CA  THR Z  79      25.533  47.814  21.845  1.00  0.00           C
ATOM   2807  C   THR Z  79      26.479  46.658  22.104  1.00  0.00           C
ATOM   2808  O   THR Z  79      26.135  45.478  22.013  1.00  0.00           O
ATOM   2809  HA  THR Z  79      24.633  47.635  22.416  1.00  0.00           H
ATOM   2810  HB  THR Z  79      24.809  46.822  20.041  1.00  0.00           H
ATOM   2811  CB  THR Z  79      25.179  47.825  20.366  1.00  0.00           C
ATOM   2812  OG1 THR Z  79      26.288  48.223  19.566  1.00  0.00           O
ATOM   2813  HG1 THR Z  79      25.960  48.206  18.658  1.00  0.00           H
ATOM   2814  CG2 THR Z  79      24.076  48.868  20.137  1.00  0.00           C
ATOM   2815 1HG2 THR Z  79      23.765  48.874  19.071  1.00  0.00           H
ATOM   2816 2HG2 THR Z  79      23.180  48.617  20.746  1.00  0.00           H
ATOM   2817 3HG2 THR Z  79      24.409  49.889  20.410  1.00  0.00           H
ATOM   2818  HN  THR Z  79      26.517  49.612  21.479  1.00  0.00           H
ATOM   2819  N   LEU Z  80      27.725  46.993  22.480  1.00  0.00           N
ATOM   2820  CA  LEU Z  80      28.809  46.070  22.724  1.00  0.00           C
ATOM   2821  C   LEU Z  80      28.563  45.135  23.902  1.00  0.00           C
ATOM   2822  O   LEU Z  80      28.817  43.933  23.820  1.00  0.00           O
ATOM   2823  HA  LEU Z  80      28.908  45.451  21.842  1.00  0.00           H
ATOM   2824  CB  LEU Z  80      30.140  46.840  22.956  1.00  0.00           C
ATOM   2825  1HB LEU Z  80      30.171  47.228  23.998  1.00  0.00           H
ATOM   2826  2HB LEU Z  80      30.986  46.125  22.843  1.00  0.00           H
ATOM   2827  HG  LEU Z  80      29.635  48.835  22.246  1.00  0.00           H
ATOM   2828  CG  LEU Z  80      30.395  48.049  22.021  1.00  0.00           C
ATOM   2829  CD1 LEU Z  80      31.774  48.661  22.305  1.00  0.00           C
ATOM   2830 1HD1 LEU Z  80      32.580  47.968  21.988  1.00  0.00           H
ATOM   2831 2HD1 LEU Z  80      31.889  49.613  21.745  1.00  0.00           H
ATOM   2832 3HD1 LEU Z  80      31.901  48.867  23.387  1.00  0.00           H
ATOM   2833  CD2 LEU Z  80      30.296  47.710  20.529  1.00  0.00           C
ATOM   2834 1HD2 LEU Z  80      31.030  46.921  20.263  1.00  0.00           H
ATOM   2835 2HD2 LEU Z  80      29.279  47.359  20.254  1.00  0.00           H
ATOM   2836 3HD2 LEU Z  80      30.517  48.612  19.917  1.00  0.00           H
ATOM   2837  HN  LEU Z  80      27.951  47.960  22.500  1.00  0.00           H
ATOM   2838  N   ARG Z  81      28.051  45.668  25.040  1.00  0.00           N
ATOM   2839  CA  ARG Z  81      27.930  44.896  26.268  1.00  0.00           C
ATOM   2840  C   ARG Z  81      26.941  43.740  26.194  1.00  0.00           C
ATOM   2841  O   ARG Z  81      27.248  42.626  26.608  1.00  0.00           O
ATOM   2842  HA  ARG Z  81      28.894  44.450  26.418  1.00  0.00           H
ATOM   2843  CB  ARG Z  81      27.712  45.767  27.527  1.00  0.00           C
ATOM   2844  1HB ARG Z  81      28.481  46.571  27.526  1.00  0.00           H
ATOM   2845  2HB ARG Z  81      26.715  46.260  27.476  1.00  0.00           H
ATOM   2846  CG  ARG Z  81      27.826  45.008  28.879  1.00  0.00           C
ATOM   2847  1HG ARG Z  81      27.831  45.778  29.683  1.00  0.00           H
ATOM   2848  2HG ARG Z  81      26.914  44.389  29.029  1.00  0.00           H
ATOM   2849  CD  ARG Z  81      29.045  44.078  29.055  1.00  0.00           C
ATOM   2850  1HD ARG Z  81      28.951  43.166  28.425  1.00  0.00           H
ATOM   2851  2HD ARG Z  81      29.984  44.605  28.780  1.00  0.00           H
ATOM   2852  NE  ARG Z  81      29.109  43.723  30.509  1.00  0.00           N
ATOM   2853  HE  ARG Z  81      28.950  44.477  31.172  1.00  0.00           H
ATOM   2854  CZ  ARG Z  81      29.578  42.570  31.010  1.00  0.00           C
ATOM   2855  NH1 ARG Z  81      29.696  41.460  30.295  1.00  0.00           N
ATOM   2856 1HH1 ARG Z  81      29.323  41.427  29.364  1.00  0.00           H
ATOM   2857 2HH1 ARG Z  81      30.242  40.704  30.622  1.00  0.00           H
ATOM   2858  NH2 ARG Z  81      29.934  42.514  32.292  1.00  0.00           N
ATOM   2859 1HH2 ARG Z  81      29.751  43.338  32.862  1.00  0.00           H
ATOM   2860 2HH2 ARG Z  81      30.079  41.629  32.704  1.00  0.00           H
ATOM   2861  HN  ARG Z  81      27.769  46.622  25.070  1.00  0.00           H
ATOM   2862  N   GLU Z  82      25.742  43.937  25.616  1.00  0.00           N
ATOM   2863  CA  GLU Z  82      24.820  42.838  25.397  1.00  0.00           C
ATOM   2864  C   GLU Z  82      25.304  41.805  24.383  1.00  0.00           C
ATOM   2865  O   GLU Z  82      25.181  40.600  24.595  1.00  0.00           O
ATOM   2866  HA  GLU Z  82      24.720  42.300  26.331  1.00  0.00           H
ATOM   2867  CB  GLU Z  82      23.409  43.347  25.022  1.00  0.00           C
ATOM   2868  1HB GLU Z  82      22.752  42.462  24.861  1.00  0.00           H
ATOM   2869  2HB GLU Z  82      22.999  43.899  25.897  1.00  0.00           H
ATOM   2870  CG  GLU Z  82      23.295  44.282  23.793  1.00  0.00           C
ATOM   2871  1HG GLU Z  82      23.745  45.273  24.003  1.00  0.00           H
ATOM   2872  2HG GLU Z  82      23.787  43.839  22.904  1.00  0.00           H
ATOM   2873  CD  GLU Z  82      21.831  44.496  23.443  1.00  0.00           C
ATOM   2874  OE1 GLU Z  82      21.445  44.189  22.285  1.00  0.00           O
ATOM   2875  OE2 GLU Z  82      21.056  44.941  24.324  1.00  0.00           O
ATOM   2876  HN  GLU Z  82      25.436  44.837  25.319  1.00  0.00           H
ATOM   2877  N   THR Z  83      25.889  42.272  23.258  1.00  0.00           N
ATOM   2878  CA  THR Z  83      26.248  41.439  22.114  1.00  0.00           C
ATOM   2879  C   THR Z  83      27.322  40.403  22.401  1.00  0.00           C
ATOM   2880  O   THR Z  83      27.179  39.234  22.048  1.00  0.00           O
ATOM   2881  HA  THR Z  83      25.364  40.890  21.822  1.00  0.00           H
ATOM   2882  HB  THR Z  83      27.630  42.836  21.165  1.00  0.00           H
ATOM   2883  CB  THR Z  83      26.697  42.277  20.914  1.00  0.00           C
ATOM   2884  OG1 THR Z  83      25.684  43.209  20.543  1.00  0.00           O
ATOM   2885  HG1 THR Z  83      25.835  44.018  21.067  1.00  0.00           H
ATOM   2886  CG2 THR Z  83      26.942  41.399  19.677  1.00  0.00           C
ATOM   2887 1HG2 THR Z  83      27.202  42.035  18.804  1.00  0.00           H
ATOM   2888 2HG2 THR Z  83      27.777  40.687  19.836  1.00  0.00           H
ATOM   2889 3HG2 THR Z  83      26.028  40.818  19.431  1.00  0.00           H
ATOM   2890  HN  THR Z  83      25.982  43.257  23.148  1.00  0.00           H
ATOM   2891  N   TYR Z  84      28.428  40.785  23.073  1.00  0.00           N
ATOM   2892  CA  TYR Z  84      29.598  39.922  23.174  1.00  0.00           C
ATOM   2893  C   TYR Z  84      29.762  39.379  24.579  1.00  0.00           C
ATOM   2894  O   TYR Z  84      29.905  40.131  25.540  1.00  0.00           O
ATOM   2895  HA  TYR Z  84      29.498  39.073  22.508  1.00  0.00           H
ATOM   2896  CB  TYR Z  84      30.914  40.669  22.814  1.00  0.00           C
ATOM   2897  1HB TYR Z  84      31.138  41.454  23.569  1.00  0.00           H
ATOM   2898  2HB TYR Z  84      31.770  39.962  22.770  1.00  0.00           H
ATOM   2899  CG  TYR Z  84      30.790  41.326  21.470  1.00  0.00           C
ATOM   2900  HD1 TYR Z  84      30.817  39.480  20.356  1.00  0.00           H
ATOM   2901  CD1 TYR Z  84      30.731  40.556  20.296  1.00  0.00           C
ATOM   2902  HD2 TYR Z  84      30.750  43.321  22.274  1.00  0.00           H
ATOM   2903  CD2 TYR Z  84      30.691  42.723  21.376  1.00  0.00           C
ATOM   2904  CE1 TYR Z  84      30.535  41.175  19.053  1.00  0.00           C
ATOM   2905  HE1 TYR Z  84      30.482  40.577  18.155  1.00  0.00           H
ATOM   2906  HE2 TYR Z  84      30.396  44.418  20.086  1.00  0.00           H
ATOM   2907  CE2 TYR Z  84      30.484  43.343  20.138  1.00  0.00           C
ATOM   2908  CZ  TYR Z  84      30.394  42.564  18.979  1.00  0.00           C
ATOM   2909  OH  TYR Z  84      30.217  43.188  17.732  1.00  0.00           O
ATOM   2910  HH  TYR Z  84      30.138  44.150  17.896  1.00  0.00           H
ATOM   2911  HN  TYR Z  84      28.505  41.710  23.435  1.00  0.00           H
ATOM   2912  N   GLY Z  85      29.795  38.040  24.749  1.00  0.00           N
ATOM   2913  CA  GLY Z  85      29.910  37.437  26.078  1.00  0.00           C
ATOM   2914  C   GLY Z  85      31.300  37.462  26.667  1.00  0.00           C
ATOM   2915  O   GLY Z  85      31.489  37.132  27.834  1.00  0.00           O
ATOM   2916  1HA GLY Z  85      29.265  37.971  26.763  1.00  0.00           H
ATOM   2917  2HA GLY Z  85      29.634  36.397  25.985  1.00  0.00           H
ATOM   2918  HN  GLY Z  85      29.639  37.426  23.975  1.00  0.00           H
ATOM   2919  N   GLU Z  86      32.305  37.881  25.874  1.00  0.00           N
ATOM   2920  CA  GLU Z  86      33.698  37.907  26.275  1.00  0.00           C
ATOM   2921  C   GLU Z  86      34.170  39.268  26.773  1.00  0.00           C
ATOM   2922  O   GLU Z  86      35.301  39.400  27.228  1.00  0.00           O
ATOM   2923  HA  GLU Z  86      33.869  37.189  27.067  1.00  0.00           H
ATOM   2924  CB  GLU Z  86      34.612  37.565  25.068  1.00  0.00           C
ATOM   2925  1HB GLU Z  86      34.444  38.299  24.250  1.00  0.00           H
ATOM   2926  2HB GLU Z  86      35.678  37.655  25.390  1.00  0.00           H
ATOM   2927  CG  GLU Z  86      34.427  36.139  24.500  1.00  0.00           C
ATOM   2928  1HG GLU Z  86      34.560  35.392  25.310  1.00  0.00           H
ATOM   2929  2HG GLU Z  86      33.417  36.007  24.063  1.00  0.00           H
ATOM   2930  CD  GLU Z  86      35.463  35.838  23.425  1.00  0.00           C
ATOM   2931  OE1 GLU Z  86      36.675  36.053  23.696  1.00  0.00           O
ATOM   2932  OE2 GLU Z  86      35.071  35.356  22.331  1.00  0.00           O
ATOM   2933  HN  GLU Z  86      32.107  38.093  24.924  1.00  0.00           H
ATOM   2934  N   MET Z  87      33.342  40.326  26.731  1.00  0.00           N
ATOM   2935  CA  MET Z  87      33.786  41.681  27.032  1.00  0.00           C
ATOM   2936  C   MET Z  87      33.082  42.193  28.279  1.00  0.00           C
ATOM   2937  O   MET Z  87      31.903  41.941  28.506  1.00  0.00           O
ATOM   2938  HA  MET Z  87      34.843  41.695  27.263  1.00  0.00           H
ATOM   2939  CB  MET Z  87      33.576  42.605  25.801  1.00  0.00           C
ATOM   2940  1HB MET Z  87      34.354  42.349  25.048  1.00  0.00           H
ATOM   2941  2HB MET Z  87      32.598  42.360  25.340  1.00  0.00           H
ATOM   2942  CG  MET Z  87      33.617  44.126  26.066  1.00  0.00           C
ATOM   2943  1HG MET Z  87      32.776  44.389  26.746  1.00  0.00           H
ATOM   2944  2HG MET Z  87      34.558  44.369  26.603  1.00  0.00           H
ATOM   2945  SD  MET Z  87      33.490  45.130  24.553  1.00  0.00           S
ATOM   2946  CE  MET Z  87      33.803  46.705  25.400  1.00  0.00           C
ATOM   2947  1HE MET Z  87      33.657  47.564  24.711  1.00  0.00           H
ATOM   2948  2HE MET Z  87      33.119  46.834  26.264  1.00  0.00           H
ATOM   2949  3HE MET Z  87      34.845  46.748  25.784  1.00  0.00           H
ATOM   2950  HN  MET Z  87      32.381  40.217  26.485  1.00  0.00           H
ATOM   2951  N   ALA Z  88      33.826  42.893  29.160  1.00  0.00           N
ATOM   2952  CA  ALA Z  88      33.351  43.355  30.448  1.00  0.00           C
ATOM   2953  C   ALA Z  88      32.623  44.699  30.395  1.00  0.00           C
ATOM   2954  O   ALA Z  88      32.423  45.313  29.342  1.00  0.00           O
ATOM   2955  HA  ALA Z  88      32.641  42.631  30.824  1.00  0.00           H
ATOM   2956  CB  ALA Z  88      34.535  43.425  31.433  1.00  0.00           C
ATOM   2957  1HB ALA Z  88      34.219  43.722  32.455  1.00  0.00           H
ATOM   2958  2HB ALA Z  88      35.018  42.429  31.509  1.00  0.00           H
ATOM   2959  3HB ALA Z  88      35.299  44.151  31.077  1.00  0.00           H
ATOM   2960  HN  ALA Z  88      34.787  43.086  28.958  1.00  0.00           H
ATOM   2961  N   ASP Z  89      32.186  45.211  31.568  1.00  0.00           N
ATOM   2962  CA  ASP Z  89      31.549  46.511  31.729  1.00  0.00           C
ATOM   2963  C   ASP Z  89      32.559  47.667  31.657  1.00  0.00           C
ATOM   2964  O   ASP Z  89      32.604  48.570  32.489  1.00  0.00           O
ATOM   2965  HA  ASP Z  89      30.864  46.663  30.905  1.00  0.00           H
ATOM   2966  CB  ASP Z  89      30.759  46.556  33.065  1.00  0.00           C
ATOM   2967  1HB ASP Z  89      31.400  46.229  33.909  1.00  0.00           H
ATOM   2968  2HB ASP Z  89      30.398  47.586  33.263  1.00  0.00           H
ATOM   2969  CG  ASP Z  89      29.545  45.667  32.983  1.00  0.00           C
ATOM   2970  OD1 ASP Z  89      29.430  44.665  33.736  1.00  0.00           O
ATOM   2971  OD2 ASP Z  89      28.698  45.930  32.090  1.00  0.00           O
ATOM   2972  HN  ASP Z  89      32.341  44.710  32.413  1.00  0.00           H
ATOM   2973  N   CYS Z  90      33.372  47.664  30.587  1.00  0.00           N
ATOM   2974  CA  CYS Z  90      34.410  48.608  30.233  1.00  0.00           C
ATOM   2975  C   CYS Z  90      33.883  50.003  29.993  1.00  0.00           C
ATOM   2976  O   CYS Z  90      34.507  50.994  30.360  1.00  0.00           O
ATOM   2977  HA  CYS Z  90      35.112  48.657  31.055  1.00  0.00           H
ATOM   2978  CB  CYS Z  90      35.127  48.125  28.952  1.00  0.00           C
ATOM   2979  1HB CYS Z  90      34.409  48.136  28.103  1.00  0.00           H
ATOM   2980  2HB CYS Z  90      35.963  48.813  28.698  1.00  0.00           H
ATOM   2981  SG  CYS Z  90      35.752  46.430  29.155  1.00  0.00           S
ATOM   2982  HN  CYS Z  90      33.311  46.868  29.985  1.00  0.00           H
ATOM   2983  N   CYS Z  91      32.688  50.134  29.383  1.00  0.00           N
ATOM   2984  CA  CYS Z  91      32.139  51.447  29.072  1.00  0.00           C
ATOM   2985  C   CYS Z  91      31.289  51.989  30.211  1.00  0.00           C
ATOM   2986  O   CYS Z  91      30.779  53.105  30.149  1.00  0.00           O
ATOM   2987  HA  CYS Z  91      32.952  52.145  28.928  1.00  0.00           H
ATOM   2988  CB  CYS Z  91      31.304  51.456  27.774  1.00  0.00           C
ATOM   2989  1HB CYS Z  91      30.327  50.961  27.946  1.00  0.00           H
ATOM   2990  2HB CYS Z  91      31.084  52.512  27.491  1.00  0.00           H
ATOM   2991  SG  CYS Z  91      32.142  50.626  26.392  1.00  0.00           S
ATOM   2992  HN  CYS Z  91      32.191  49.325  29.055  1.00  0.00           H
ATOM   2993  N   ALA Z  92      31.202  51.250  31.340  1.00  0.00           N
ATOM   2994  CA  ALA Z  92      30.742  51.805  32.599  1.00  0.00           C
ATOM   2995  C   ALA Z  92      31.846  52.633  33.251  1.00  0.00           C
ATOM   2996  O   ALA Z  92      31.607  53.473  34.119  1.00  0.00           O
ATOM   2997  HA  ALA Z  92      29.904  52.458  32.407  1.00  0.00           H
ATOM   2998  CB  ALA Z  92      30.304  50.682  33.559  1.00  0.00           C
ATOM   2999  1HB ALA Z  92      29.873  51.107  34.491  1.00  0.00           H
ATOM   3000  2HB ALA Z  92      29.529  50.049  33.077  1.00  0.00           H
ATOM   3001  3HB ALA Z  92      31.162  50.034  33.836  1.00  0.00           H
ATOM   3002  HN  ALA Z  92      31.575  50.325  31.381  1.00  0.00           H
ATOM   3003  N   LYS Z  93      33.086  52.434  32.781  1.00  0.00           N
ATOM   3004  CA  LYS Z  93      34.297  53.040  33.265  1.00  0.00           C
ATOM   3005  C   LYS Z  93      34.850  54.008  32.228  1.00  0.00           C
ATOM   3006  O   LYS Z  93      34.299  54.189  31.140  1.00  0.00           O
ATOM   3007  HA  LYS Z  93      34.099  53.610  34.162  1.00  0.00           H
ATOM   3008  CB  LYS Z  93      35.317  51.919  33.583  1.00  0.00           C
ATOM   3009  1HB LYS Z  93      35.441  51.265  32.693  1.00  0.00           H
ATOM   3010  2HB LYS Z  93      36.314  52.355  33.820  1.00  0.00           H
ATOM   3011  CG  LYS Z  93      34.879  51.067  34.786  1.00  0.00           C
ATOM   3012  1HG LYS Z  93      34.836  51.747  35.666  1.00  0.00           H
ATOM   3013  2HG LYS Z  93      33.854  50.664  34.625  1.00  0.00           H
ATOM   3014  CD  LYS Z  93      35.833  49.892  35.053  1.00  0.00           C
ATOM   3015  1HD LYS Z  93      35.603  49.074  34.332  1.00  0.00           H
ATOM   3016  2HD LYS Z  93      36.876  50.218  34.844  1.00  0.00           H
ATOM   3017  CE  LYS Z  93      35.772  49.335  36.479  1.00  0.00           C
ATOM   3018  1HE LYS Z  93      34.730  49.068  36.756  1.00  0.00           H
ATOM   3019  2HE LYS Z  93      36.422  48.436  36.571  1.00  0.00           H
ATOM   3020  NZ  LYS Z  93      36.265  50.354  37.422  1.00  0.00           N
ATOM   3021  1HZ LYS Z  93      36.231  50.033  38.405  1.00  0.00           H
ATOM   3022  2HZ LYS Z  93      37.284  50.555  37.192  1.00  0.00           H
ATOM   3023  3HZ LYS Z  93      35.739  51.240  37.315  1.00  0.00           H
ATOM   3024  HN  LYS Z  93      33.230  51.784  32.038  1.00  0.00           H
ATOM   3025  N   GLN Z  94      35.940  54.702  32.584  1.00  0.00           N
ATOM   3026  CA  GLN Z  94      36.680  55.606  31.727  1.00  0.00           C
ATOM   3027  C   GLN Z  94      38.111  55.097  31.624  1.00  0.00           C
ATOM   3028  O   GLN Z  94      38.447  54.006  32.084  1.00  0.00           O
ATOM   3029  HA  GLN Z  94      36.271  55.593  30.724  1.00  0.00           H
ATOM   3030  CB  GLN Z  94      36.681  57.052  32.290  1.00  0.00           C
ATOM   3031  1HB GLN Z  94      37.053  57.017  33.339  1.00  0.00           H
ATOM   3032  2HB GLN Z  94      37.381  57.695  31.712  1.00  0.00           H
ATOM   3033  CG  GLN Z  94      35.303  57.756  32.292  1.00  0.00           C
ATOM   3034  1HG GLN Z  94      34.565  57.157  32.864  1.00  0.00           H
ATOM   3035  2HG GLN Z  94      35.403  58.744  32.792  1.00  0.00           H
ATOM   3036  CD  GLN Z  94      34.801  58.018  30.872  1.00  0.00           C
ATOM   3037  OE1 GLN Z  94      35.358  58.818  30.113  1.00  0.00           O
ATOM   3038  NE2 GLN Z  94      33.711  57.322  30.487  1.00  0.00           N
ATOM   3039 1HE2 GLN Z  94      33.360  56.599  31.074  1.00  0.00           H
ATOM   3040 2HE2 GLN Z  94      33.360  57.464  29.565  1.00  0.00           H
ATOM   3041  HN  GLN Z  94      36.316  54.567  33.508  1.00  0.00           H
ATOM   3042  N   GLU Z  95      39.003  55.850  30.956  1.00  0.00           N
ATOM   3043  CA  GLU Z  95      40.425  55.562  30.913  1.00  0.00           C
ATOM   3044  C   GLU Z  95      41.099  55.579  32.293  1.00  0.00           C
ATOM   3045  O   GLU Z  95      40.710  56.377  33.147  1.00  0.00           O
ATOM   3046  HA  GLU Z  95      40.518  54.564  30.512  1.00  0.00           H
ATOM   3047  CB  GLU Z  95      41.154  56.531  29.950  1.00  0.00           C
ATOM   3048  1HB GLU Z  95      40.803  57.570  30.134  1.00  0.00           H
ATOM   3049  2HB GLU Z  95      42.250  56.511  30.152  1.00  0.00           H
ATOM   3050  CG  GLU Z  95      40.971  56.153  28.459  1.00  0.00           C
ATOM   3051  1HG GLU Z  95      41.585  56.824  27.823  1.00  0.00           H
ATOM   3052  2HG GLU Z  95      41.334  55.119  28.322  1.00  0.00           H
ATOM   3053  CD  GLU Z  95      39.537  56.235  27.978  1.00  0.00           C
ATOM   3054  OE1 GLU Z  95      38.969  55.208  27.524  1.00  0.00           O
ATOM   3055  OE2 GLU Z  95      38.958  57.349  28.035  1.00  0.00           O
ATOM   3056  HN  GLU Z  95      38.729  56.679  30.473  1.00  0.00           H
ATOM   3057  N   PRO Z  96      42.085  54.730  32.586  1.00  0.00           N
ATOM   3058  CA  PRO Z  96      42.774  53.834  31.663  1.00  0.00           C
ATOM   3059  C   PRO Z  96      42.019  52.531  31.486  1.00  0.00           C
ATOM   3060  O   PRO Z  96      42.285  51.833  30.512  1.00  0.00           O
ATOM   3061  HA  PRO Z  96      42.883  54.290  30.691  1.00  0.00           H
ATOM   3062  CB  PRO Z  96      44.130  53.593  32.347  1.00  0.00           C
ATOM   3063  1HB PRO Z  96      44.590  52.618  32.086  1.00  0.00           H
ATOM   3064  2HB PRO Z  96      44.830  54.406  32.045  1.00  0.00           H
ATOM   3065  CG  PRO Z  96      43.828  53.728  33.841  1.00  0.00           C
ATOM   3066  1HG PRO Z  96      43.385  52.781  34.225  1.00  0.00           H
ATOM   3067  2HG PRO Z  96      44.727  53.982  34.440  1.00  0.00           H
ATOM   3068  CD  PRO Z  96      42.775  54.835  33.872  1.00  0.00           C
ATOM   3069  1HD PRO Z  96      42.058  54.714  34.713  1.00  0.00           H
ATOM   3070  2HD PRO Z  96      43.265  55.830  33.943  1.00  0.00           H
ATOM   3071  N   GLU Z  97      41.082  52.186  32.395  1.00  0.00           N
ATOM   3072  CA  GLU Z  97      40.399  50.901  32.474  1.00  0.00           C
ATOM   3073  C   GLU Z  97      39.635  50.531  31.208  1.00  0.00           C
ATOM   3074  O   GLU Z  97      39.738  49.424  30.682  1.00  0.00           O
ATOM   3075  HA  GLU Z  97      41.138  50.129  32.648  1.00  0.00           H
ATOM   3076  CB  GLU Z  97      39.384  50.940  33.647  1.00  0.00           C
ATOM   3077  1HB GLU Z  97      38.628  51.733  33.437  1.00  0.00           H
ATOM   3078  2HB GLU Z  97      38.849  49.964  33.704  1.00  0.00           H
ATOM   3079  CG  GLU Z  97      40.009  51.230  35.035  1.00  0.00           C
ATOM   3080  1HG GLU Z  97      40.646  50.377  35.350  1.00  0.00           H
ATOM   3081  2HG GLU Z  97      40.638  52.143  35.000  1.00  0.00           H
ATOM   3082  CD  GLU Z  97      38.948  51.461  36.096  1.00  0.00           C
ATOM   3083  OE1 GLU Z  97      38.155  52.433  35.970  1.00  0.00           O
ATOM   3084  OE2 GLU Z  97      38.861  50.681  37.080  1.00  0.00           O
ATOM   3085  HN  GLU Z  97      40.875  52.815  33.139  1.00  0.00           H
ATOM   3086  N   ARG Z  98      38.883  51.495  30.646  1.00  0.00           N
ATOM   3087  CA  ARG Z  98      38.165  51.339  29.395  1.00  0.00           C
ATOM   3088  C   ARG Z  98      39.072  51.068  28.199  1.00  0.00           C
ATOM   3089  O   ARG Z  98      38.782  50.232  27.346  1.00  0.00           O
ATOM   3090  HA  ARG Z  98      37.504  50.488  29.491  1.00  0.00           H
ATOM   3091  CB  ARG Z  98      37.330  52.611  29.137  1.00  0.00           C
ATOM   3092  1HB ARG Z  98      36.635  52.736  30.001  1.00  0.00           H
ATOM   3093  2HB ARG Z  98      38.002  53.497  29.127  1.00  0.00           H
ATOM   3094  CG  ARG Z  98      36.490  52.588  27.845  1.00  0.00           C
ATOM   3095  1HG ARG Z  98      37.147  52.602  26.952  1.00  0.00           H
ATOM   3096  2HG ARG Z  98      35.911  51.635  27.824  1.00  0.00           H
ATOM   3097  CD  ARG Z  98      35.489  53.740  27.753  1.00  0.00           C
ATOM   3098  1HD ARG Z  98      34.850  53.635  26.846  1.00  0.00           H
ATOM   3099  2HD ARG Z  98      34.850  53.739  28.664  1.00  0.00           H
ATOM   3100  NE  ARG Z  98      36.249  55.028  27.688  1.00  0.00           N
ATOM   3101  HE  ARG Z  98      37.269  55.051  27.664  1.00  0.00           H
ATOM   3102  CZ  ARG Z  98      35.654  56.197  27.432  1.00  0.00           C
ATOM   3103  NH1 ARG Z  98      36.392  57.289  27.278  1.00  0.00           N
ATOM   3104 1HH1 ARG Z  98      37.382  57.234  27.525  1.00  0.00           H
ATOM   3105 2HH1 ARG Z  98      35.915  58.154  27.310  1.00  0.00           H
ATOM   3106  NH2 ARG Z  98      34.332  56.315  27.347  1.00  0.00           N
ATOM   3107 1HH2 ARG Z  98      33.733  55.594  27.708  1.00  0.00           H
ATOM   3108 2HH2 ARG Z  98      33.935  57.144  26.908  1.00  0.00           H
ATOM   3109  HN  ARG Z  98      38.776  52.369  31.129  1.00  0.00           H
ATOM   3110  N   ASN Z  99      40.217  51.769  28.106  1.00  0.00           N
ATOM   3111  CA  ASN Z  99      41.211  51.531  27.074  1.00  0.00           C
ATOM   3112  C   ASN Z  99      41.945  50.213  27.248  1.00  0.00           C
ATOM   3113  O   ASN Z  99      42.225  49.531  26.264  1.00  0.00           O
ATOM   3114  HA  ASN Z  99      40.664  51.433  26.146  1.00  0.00           H
ATOM   3115  CB  ASN Z  99      42.187  52.727  26.964  1.00  0.00           C
ATOM   3116  1HB ASN Z  99      41.600  53.662  27.050  1.00  0.00           H
ATOM   3117  2HB ASN Z  99      42.952  52.708  27.765  1.00  0.00           H
ATOM   3118  CG  ASN Z  99      42.865  52.767  25.600  1.00  0.00           C
ATOM   3119  OD1 ASN Z  99      44.086  52.675  25.462  1.00  0.00           O
ATOM   3120  ND2 ASN Z  99      42.042  52.959  24.546  1.00  0.00           N
ATOM   3121 1HD2 ASN Z  99      41.076  53.178  24.708  1.00  0.00           H
ATOM   3122 2HD2 ASN Z  99      42.440  52.951  23.626  1.00  0.00           H
ATOM   3123  HN  ASN Z  99      40.448  52.430  28.815  1.00  0.00           H
ATOM   3124  N   GLU Z 100      42.218  49.798  28.505  1.00  0.00           N
ATOM   3125  CA  GLU Z 100      42.861  48.534  28.825  1.00  0.00           C
ATOM   3126  C   GLU Z 100      42.080  47.343  28.273  1.00  0.00           C
ATOM   3127  O   GLU Z 100      42.649  46.422  27.689  1.00  0.00           O
ATOM   3128  HA  GLU Z 100      43.823  48.540  28.333  1.00  0.00           H
ATOM   3129  CB  GLU Z 100      43.095  48.365  30.355  1.00  0.00           C
ATOM   3130  1HB GLU Z 100      43.328  49.359  30.799  1.00  0.00           H
ATOM   3131  2HB GLU Z 100      42.166  47.997  30.844  1.00  0.00           H
ATOM   3132  CG  GLU Z 100      44.288  47.420  30.653  1.00  0.00           C
ATOM   3133  1HG GLU Z 100      44.219  46.543  29.973  1.00  0.00           H
ATOM   3134  2HG GLU Z 100      45.240  47.947  30.435  1.00  0.00           H
ATOM   3135  CD  GLU Z 100      44.370  46.877  32.075  1.00  0.00           C
ATOM   3136  OE1 GLU Z 100      44.539  47.641  33.058  1.00  0.00           O
ATOM   3137  OE2 GLU Z 100      44.336  45.618  32.189  1.00  0.00           O
ATOM   3138  HN  GLU Z 100      42.023  50.394  29.288  1.00  0.00           H
ATOM   3139  N   CYS Z 101      40.728  47.389  28.357  1.00  0.00           N
ATOM   3140  CA  CYS Z 101      39.865  46.408  27.715  1.00  0.00           C
ATOM   3141  C   CYS Z 101      40.070  46.273  26.210  1.00  0.00           C
ATOM   3142  O   CYS Z 101      40.302  45.179  25.699  1.00  0.00           O
ATOM   3143  HA  CYS Z 101      40.061  45.446  28.164  1.00  0.00           H
ATOM   3144  CB  CYS Z 101      38.366  46.772  27.860  1.00  0.00           C
ATOM   3145  1HB CYS Z 101      38.185  47.795  27.464  1.00  0.00           H
ATOM   3146  2HB CYS Z 101      37.761  46.069  27.244  1.00  0.00           H
ATOM   3147  SG  CYS Z 101      37.724  46.680  29.544  1.00  0.00           S
ATOM   3148  HN  CYS Z 101      40.292  48.117  28.888  1.00  0.00           H
ATOM   3149  N   PHE Z 102      40.017  47.404  25.476  1.00  0.00           N
ATOM   3150  CA  PHE Z 102      40.175  47.466  24.032  1.00  0.00           C
ATOM   3151  C   PHE Z 102      41.568  47.080  23.558  1.00  0.00           C
ATOM   3152  O   PHE Z 102      41.739  46.444  22.520  1.00  0.00           O
ATOM   3153  HA  PHE Z 102      39.509  46.736  23.591  1.00  0.00           H
ATOM   3154  CB  PHE Z 102      39.845  48.881  23.492  1.00  0.00           C
ATOM   3155  1HB PHE Z 102      40.443  49.646  24.032  1.00  0.00           H
ATOM   3156  2HB PHE Z 102      40.091  48.939  22.411  1.00  0.00           H
ATOM   3157  CG  PHE Z 102      38.377  49.213  23.609  1.00  0.00           C
ATOM   3158  HD1 PHE Z 102      38.716  51.051  24.670  1.00  0.00           H
ATOM   3159  CD1 PHE Z 102      37.970  50.402  24.237  1.00  0.00           C
ATOM   3160  HD2 PHE Z 102      37.688  47.495  22.493  1.00  0.00           H
ATOM   3161  CD2 PHE Z 102      37.397  48.394  23.018  1.00  0.00           C
ATOM   3162  CE1 PHE Z 102      36.617  50.762  24.291  1.00  0.00           C
ATOM   3163  HE1 PHE Z 102      36.318  51.682  24.770  1.00  0.00           H
ATOM   3164  CE2 PHE Z 102      36.041  48.744  23.078  1.00  0.00           C
ATOM   3165  HE2 PHE Z 102      35.300  48.106  22.616  1.00  0.00           H
ATOM   3166  CZ  PHE Z 102      35.651  49.929  23.714  1.00  0.00           C
ATOM   3167  HZ  PHE Z 102      34.607  50.207  23.748  1.00  0.00           H
ATOM   3168  HN  PHE Z 102      39.855  48.276  25.935  1.00  0.00           H
ATOM   3169  N   LEU Z 103      42.615  47.456  24.313  1.00  0.00           N
ATOM   3170  CA  LEU Z 103      43.978  47.038  24.048  1.00  0.00           C
ATOM   3171  C   LEU Z 103      44.199  45.539  24.153  1.00  0.00           C
ATOM   3172  O   LEU Z 103      44.910  44.958  23.332  1.00  0.00           O
ATOM   3173  HA  LEU Z 103      44.208  47.287  23.025  1.00  0.00           H
ATOM   3174  CB  LEU Z 103      44.971  47.767  24.984  1.00  0.00           C
ATOM   3175  1HB LEU Z 103      44.559  47.758  26.018  1.00  0.00           H
ATOM   3176  2HB LEU Z 103      45.949  47.235  25.007  1.00  0.00           H
ATOM   3177  HG  LEU Z 103      44.285  49.757  24.433  1.00  0.00           H
ATOM   3178  CG  LEU Z 103      45.257  49.222  24.563  1.00  0.00           C
ATOM   3179  CD1 LEU Z 103      46.046  49.947  25.660  1.00  0.00           C
ATOM   3180 1HD1 LEU Z 103      47.005  49.428  25.860  1.00  0.00           H
ATOM   3181 2HD1 LEU Z 103      46.271  50.988  25.345  1.00  0.00           H
ATOM   3182 3HD1 LEU Z 103      45.454  49.984  26.601  1.00  0.00           H
ATOM   3183  CD2 LEU Z 103      46.027  49.283  23.235  1.00  0.00           C
ATOM   3184 1HD2 LEU Z 103      45.425  48.892  22.390  1.00  0.00           H
ATOM   3185 2HD2 LEU Z 103      46.304  50.333  22.998  1.00  0.00           H
ATOM   3186 3HD2 LEU Z 103      46.963  48.690  23.309  1.00  0.00           H
ATOM   3187  HN  LEU Z 103      42.476  48.050  25.112  1.00  0.00           H
ATOM   3188  N   GLN Z 104      43.602  44.865  25.153  1.00  0.00           N
ATOM   3189  CA  GLN Z 104      43.907  43.470  25.408  1.00  0.00           C
ATOM   3190  C   GLN Z 104      42.905  42.486  24.820  1.00  0.00           C
ATOM   3191  O   GLN Z 104      43.141  41.281  24.870  1.00  0.00           O
ATOM   3192  HA  GLN Z 104      44.853  43.212  24.958  1.00  0.00           H
ATOM   3193  CB  GLN Z 104      44.024  43.231  26.935  1.00  0.00           C
ATOM   3194  1HB GLN Z 104      43.035  43.443  27.403  1.00  0.00           H
ATOM   3195  2HB GLN Z 104      44.265  42.164  27.135  1.00  0.00           H
ATOM   3196  CG  GLN Z 104      45.077  44.120  27.650  1.00  0.00           C
ATOM   3197  1HG GLN Z 104      44.863  45.193  27.466  1.00  0.00           H
ATOM   3198  2HG GLN Z 104      44.981  43.945  28.745  1.00  0.00           H
ATOM   3199  CD  GLN Z 104      46.530  43.850  27.245  1.00  0.00           C
ATOM   3200  OE1 GLN Z 104      46.888  43.295  26.201  1.00  0.00           O
ATOM   3201  NE2 GLN Z 104      47.456  44.280  28.133  1.00  0.00           N
ATOM   3202 1HE2 GLN Z 104      47.148  44.660  29.011  1.00  0.00           H
ATOM   3203 2HE2 GLN Z 104      48.416  44.060  27.953  1.00  0.00           H
ATOM   3204  HN  GLN Z 104      43.041  45.345  25.832  1.00  0.00           H
ATOM   3205  N   HIE Z 105      41.797  42.962  24.206  1.00  0.00           N
ATOM   3206  CA  HIE Z 105      40.774  42.094  23.621  1.00  0.00           C
ATOM   3207  C   HIE Z 105      41.196  41.384  22.341  1.00  0.00           C
ATOM   3208  O   HIE Z 105      40.686  40.319  21.990  1.00  0.00           O
ATOM   3209  HA  HIE Z 105      40.564  41.317  24.342  1.00  0.00           H
ATOM   3210  CB  HIE Z 105      39.464  42.870  23.323  1.00  0.00           C
ATOM   3211  1HB HIE Z 105      39.312  43.638  24.108  1.00  0.00           H
ATOM   3212  2HB HIE Z 105      39.527  43.404  22.350  1.00  0.00           H
ATOM   3213  CG  HIE Z 105      38.251  41.982  23.341  1.00  0.00           C
ATOM   3214  ND1 HIE Z 105      37.641  41.721  24.556  1.00  0.00           N
ATOM   3215  HD2 HIE Z 105      37.936  41.166  21.312  1.00  0.00           H
ATOM   3216  CD2 HIE Z 105      37.680  41.237  22.360  1.00  0.00           C
ATOM   3217  HE1 HIE Z 105      36.071  40.348  25.040  1.00  0.00           H
ATOM   3218  CE1 HIE Z 105      36.718  40.813  24.292  1.00  0.00           C
ATOM   3219  HE2 HIE Z 105      36.176  39.744  22.553  1.00  0.00           H
ATOM   3220  NE2 HIE Z 105      36.701  40.486  22.978  1.00  0.00           N
ATOM   3221  HN  HIE Z 105      41.605  43.942  24.232  1.00  0.00           H
ATOM   3222  N   LYS Z 106      42.145  41.986  21.603  1.00  0.00           N
ATOM   3223  CA  LYS Z 106      42.662  41.492  20.343  1.00  0.00           C
ATOM   3224  C   LYS Z 106      43.313  40.109  20.376  1.00  0.00           C
ATOM   3225  O   LYS Z 106      43.872  39.677  21.385  1.00  0.00           O
ATOM   3226  HA  LYS Z 106      41.809  41.407  19.688  1.00  0.00           H
ATOM   3227  CB  LYS Z 106      43.647  42.509  19.710  1.00  0.00           C
ATOM   3228  1HB LYS Z 106      43.971  42.124  18.719  1.00  0.00           H
ATOM   3229  2HB LYS Z 106      43.098  43.462  19.525  1.00  0.00           H
ATOM   3230  CG  LYS Z 106      44.891  42.813  20.567  1.00  0.00           C
ATOM   3231  1HG LYS Z 106      44.573  43.386  21.463  1.00  0.00           H
ATOM   3232  2HG LYS Z 106      45.343  41.858  20.923  1.00  0.00           H
ATOM   3233  CD  LYS Z 106      45.962  43.587  19.778  1.00  0.00           C
ATOM   3234  1HD LYS Z 106      46.309  42.919  18.955  1.00  0.00           H
ATOM   3235  2HD LYS Z 106      45.505  44.485  19.306  1.00  0.00           H
ATOM   3236  CE  LYS Z 106      47.200  43.990  20.589  1.00  0.00           C
ATOM   3237  1HE LYS Z 106      47.561  43.134  21.198  1.00  0.00           H
ATOM   3238  2HE LYS Z 106      48.014  44.316  19.903  1.00  0.00           H
ATOM   3239  NZ  LYS Z 106      46.893  45.118  21.488  1.00  0.00           N
ATOM   3240  1HZ LYS Z 106      47.719  45.388  22.055  1.00  0.00           H
ATOM   3241  2HZ LYS Z 106      46.577  45.941  20.907  1.00  0.00           H
ATOM   3242  3HZ LYS Z 106      46.111  44.868  22.143  1.00  0.00           H
ATOM   3243  HN  LYS Z 106      42.540  42.838  21.931  1.00  0.00           H
ATOM   3244  N   ASP Z 107      43.248  39.381  19.243  1.00  0.00           N
ATOM   3245  CA  ASP Z 107      43.973  38.139  19.055  1.00  0.00           C
ATOM   3246  C   ASP Z 107      44.525  38.077  17.628  1.00  0.00           C
ATOM   3247  O   ASP Z 107      44.127  38.832  16.736  1.00  0.00           O
ATOM   3248  HA  ASP Z 107      44.829  38.133  19.720  1.00  0.00           H
ATOM   3249  CB  ASP Z 107      43.070  36.903  19.356  1.00  0.00           C
ATOM   3250  1HB ASP Z 107      42.618  37.009  20.364  1.00  0.00           H
ATOM   3251  2HB ASP Z 107      42.253  36.817  18.611  1.00  0.00           H
ATOM   3252  CG  ASP Z 107      43.889  35.633  19.350  1.00  0.00           C
ATOM   3253  OD1 ASP Z 107      43.730  34.779  18.442  1.00  0.00           O
ATOM   3254  OD2 ASP Z 107      44.811  35.508  20.196  1.00  0.00           O
ATOM   3255  HN  ASP Z 107      42.712  39.705  18.464  1.00  0.00           H
ATOM   3256  N   ASP Z 108      45.453  37.127  17.375  1.00  0.00           N
ATOM   3257  CA  ASP Z 108      45.932  36.741  16.064  1.00  0.00           C
ATOM   3258  C   ASP Z 108      44.807  36.217  15.160  1.00  0.00           C
ATOM   3259  O   ASP Z 108      44.820  36.458  13.951  1.00  0.00           O
ATOM   3260  HA  ASP Z 108      46.341  37.624  15.587  1.00  0.00           H
ATOM   3261  CB  ASP Z 108      47.027  35.642  16.142  1.00  0.00           C
ATOM   3262  1HB ASP Z 108      46.625  34.746  16.663  1.00  0.00           H
ATOM   3263  2HB ASP Z 108      47.334  35.347  15.116  1.00  0.00           H
ATOM   3264  CG  ASP Z 108      48.284  36.092  16.854  1.00  0.00           C
ATOM   3265  OD1 ASP Z 108      48.744  37.244  16.680  1.00  0.00           O
ATOM   3266  OD2 ASP Z 108      48.883  35.240  17.568  1.00  0.00           O
ATOM   3267  HN  ASP Z 108      45.752  36.549  18.133  1.00  0.00           H
ATOM   3268  N   ASN Z 109      43.799  35.491  15.693  1.00  0.00           N
ATOM   3269  CA  ASN Z 109      42.653  35.040  14.912  1.00  0.00           C
ATOM   3270  C   ASN Z 109      41.329  35.483  15.550  1.00  0.00           C
ATOM   3271  O   ASN Z 109      40.956  34.900  16.564  1.00  0.00           O
ATOM   3272  HA  ASN Z 109      42.690  35.440  13.911  1.00  0.00           H
ATOM   3273  CB  ASN Z 109      42.607  33.486  14.837  1.00  0.00           C
ATOM   3274  1HB ASN Z 109      42.608  33.077  15.872  1.00  0.00           H
ATOM   3275  2HB ASN Z 109      41.671  33.155  14.339  1.00  0.00           H
ATOM   3276  CG  ASN Z 109      43.771  32.830  14.093  1.00  0.00           C
ATOM   3277  OD1 ASN Z 109      44.011  31.632  14.262  1.00  0.00           O
ATOM   3278  ND2 ASN Z 109      44.494  33.568  13.223  1.00  0.00           N
ATOM   3279 1HD2 ASN Z 109      44.440  34.567  13.263  1.00  0.00           H
ATOM   3280 2HD2 ASN Z 109      45.268  33.130  12.773  1.00  0.00           H
ATOM   3281  HN  ASN Z 109      43.777  35.273  16.686  1.00  0.00           H
ATOM   3282  N   PRO Z 110      40.540  36.431  15.034  1.00  0.00           N
ATOM   3283  CA  PRO Z 110      39.196  36.688  15.547  1.00  0.00           C
ATOM   3284  C   PRO Z 110      38.225  35.561  15.212  1.00  0.00           C
ATOM   3285  O   PRO Z 110      38.476  34.753  14.313  1.00  0.00           O
ATOM   3286  HA  PRO Z 110      39.232  36.772  16.625  1.00  0.00           H
ATOM   3287  CB  PRO Z 110      38.803  38.007  14.857  1.00  0.00           C
ATOM   3288  1HB PRO Z 110      37.708  38.141  14.753  1.00  0.00           H
ATOM   3289  2HB PRO Z 110      39.209  38.849  15.464  1.00  0.00           H
ATOM   3290  CG  PRO Z 110      39.539  37.962  13.516  1.00  0.00           C
ATOM   3291  1HG PRO Z 110      38.984  37.314  12.803  1.00  0.00           H
ATOM   3292  2HG PRO Z 110      39.688  38.969  13.074  1.00  0.00           H
ATOM   3293  CD  PRO Z 110      40.862  37.292  13.893  1.00  0.00           C
ATOM   3294  1HD PRO Z 110      41.276  36.719  13.037  1.00  0.00           H
ATOM   3295  2HD PRO Z 110      41.583  38.062  14.236  1.00  0.00           H
ATOM   3296  N   ASN Z 111      37.092  35.474  15.932  1.00  0.00           N
ATOM   3297  CA  ASN Z 111      36.110  34.423  15.706  1.00  0.00           C
ATOM   3298  C   ASN Z 111      35.086  34.839  14.666  1.00  0.00           C
ATOM   3299  O   ASN Z 111      34.092  35.501  14.969  1.00  0.00           O
ATOM   3300  HA  ASN Z 111      36.609  33.545  15.317  1.00  0.00           H
ATOM   3301  CB  ASN Z 111      35.388  34.026  17.008  1.00  0.00           C
ATOM   3302  1HB ASN Z 111      34.837  34.889  17.433  1.00  0.00           H
ATOM   3303  2HB ASN Z 111      34.671  33.198  16.829  1.00  0.00           H
ATOM   3304  CG  ASN Z 111      36.441  33.540  17.990  1.00  0.00           C
ATOM   3305  OD1 ASN Z 111      37.283  32.701  17.649  1.00  0.00           O
ATOM   3306  ND2 ASN Z 111      36.406  34.081  19.226  1.00  0.00           N
ATOM   3307 1HD2 ASN Z 111      35.658  34.693  19.494  1.00  0.00           H
ATOM   3308 2HD2 ASN Z 111      37.145  33.868  19.864  1.00  0.00           H
ATOM   3309  HN  ASN Z 111      36.938  36.106  16.691  1.00  0.00           H
ATOM   3310  N   LEU Z 112      35.338  34.461  13.396  1.00  0.00           N
ATOM   3311  CA  LEU Z 112      34.576  34.911  12.251  1.00  0.00           C
ATOM   3312  C   LEU Z 112      34.678  33.881  11.126  1.00  0.00           C
ATOM   3313  O   LEU Z 112      35.591  33.047  11.125  1.00  0.00           O
ATOM   3314  HA  LEU Z 112      33.541  35.014  12.546  1.00  0.00           H
ATOM   3315  CB  LEU Z 112      35.160  36.240  11.689  1.00  0.00           C
ATOM   3316  1HB LEU Z 112      36.262  36.118  11.603  1.00  0.00           H
ATOM   3317  2HB LEU Z 112      34.766  36.437  10.667  1.00  0.00           H
ATOM   3318  HG  LEU Z 112      35.136  37.275  13.597  1.00  0.00           H
ATOM   3319  CG  LEU Z 112      34.864  37.490  12.538  1.00  0.00           C
ATOM   3320  CD1 LEU Z 112      35.732  38.661  12.084  1.00  0.00           C
ATOM   3321 1HD1 LEU Z 112      35.559  39.552  12.719  1.00  0.00           H
ATOM   3322 2HD1 LEU Z 112      36.802  38.382  12.173  1.00  0.00           H
ATOM   3323 3HD1 LEU Z 112      35.487  38.922  11.032  1.00  0.00           H
ATOM   3324  CD2 LEU Z 112      33.382  37.872  12.481  1.00  0.00           C
ATOM   3325 1HD2 LEU Z 112      32.745  37.076  12.919  1.00  0.00           H
ATOM   3326 2HD2 LEU Z 112      33.201  38.804  13.057  1.00  0.00           H
ATOM   3327 3HD2 LEU Z 112      33.063  38.039  11.431  1.00  0.00           H
ATOM   3328  HN  LEU Z 112      36.144  33.915  13.186  1.00  0.00           H
ATOM   3329  N   PRO Z 113      33.784  33.902  10.135  1.00  0.00           N
ATOM   3330  CA  PRO Z 113      34.005  33.353   8.796  1.00  0.00           C
ATOM   3331  C   PRO Z 113      35.335  33.681   8.122  1.00  0.00           C
ATOM   3332  O   PRO Z 113      35.983  34.682   8.433  1.00  0.00           O
ATOM   3333  HA  PRO Z 113      33.997  32.280   8.912  1.00  0.00           H
ATOM   3334  CB  PRO Z 113      32.803  33.866   7.989  1.00  0.00           C
ATOM   3335  1HB PRO Z 113      33.012  34.881   7.579  1.00  0.00           H
ATOM   3336  2HB PRO Z 113      32.530  33.187   7.156  1.00  0.00           H
ATOM   3337  CG  PRO Z 113      31.694  33.979   9.035  1.00  0.00           C
ATOM   3338  1HG PRO Z 113      30.872  34.657   8.725  1.00  0.00           H
ATOM   3339  2HG PRO Z 113      31.274  32.972   9.257  1.00  0.00           H
ATOM   3340  CD  PRO Z 113      32.449  34.495  10.257  1.00  0.00           C
ATOM   3341  1HD PRO Z 113      32.531  35.605  10.216  1.00  0.00           H
ATOM   3342  2HD PRO Z 113      31.949  34.180  11.200  1.00  0.00           H
ATOM   3343  N   ARG Z 114      35.771  32.821   7.183  1.00  0.00           N
ATOM   3344  CA  ARG Z 114      36.999  32.997   6.435  1.00  0.00           C
ATOM   3345  C   ARG Z 114      36.867  33.992   5.282  1.00  0.00           C
ATOM   3346  O   ARG Z 114      35.771  34.414   4.911  1.00  0.00           O
ATOM   3347  HA  ARG Z 114      37.742  33.402   7.109  1.00  0.00           H
ATOM   3348  CB  ARG Z 114      37.523  31.628   5.926  1.00  0.00           C
ATOM   3349  1HB ARG Z 114      38.581  31.743   5.599  1.00  0.00           H
ATOM   3350  2HB ARG Z 114      37.501  30.913   6.779  1.00  0.00           H
ATOM   3351  CG  ARG Z 114      36.731  31.014   4.757  1.00  0.00           C
ATOM   3352  1HG ARG Z 114      35.658  30.903   5.025  1.00  0.00           H
ATOM   3353  2HG ARG Z 114      36.781  31.719   3.896  1.00  0.00           H
ATOM   3354  CD  ARG Z 114      37.284  29.674   4.250  1.00  0.00           C
ATOM   3355  1HD ARG Z 114      36.842  29.435   3.259  1.00  0.00           H
ATOM   3356  2HD ARG Z 114      38.389  29.730   4.126  1.00  0.00           H
ATOM   3357  NE  ARG Z 114      36.946  28.607   5.256  1.00  0.00           N
ATOM   3358  HE  ARG Z 114      37.694  28.127   5.737  1.00  0.00           H
ATOM   3359  CZ  ARG Z 114      35.757  27.995   5.336  1.00  0.00           C
ATOM   3360  NH1 ARG Z 114      35.491  27.186   6.358  1.00  0.00           N
ATOM   3361 1HH1 ARG Z 114      36.154  27.079   7.085  1.00  0.00           H
ATOM   3362 2HH1 ARG Z 114      34.585  26.751   6.392  1.00  0.00           H
ATOM   3363  NH2 ARG Z 114      34.834  28.125   4.392  1.00  0.00           N
ATOM   3364 1HH2 ARG Z 114      35.195  28.329   3.481  1.00  0.00           H
ATOM   3365 2HH2 ARG Z 114      34.024  27.560   4.500  1.00  0.00           H
ATOM   3366  HN  ARG Z 114      35.222  32.027   6.944  1.00  0.00           H
ATOM   3367  N   LEU Z 115      38.003  34.398   4.688  1.00  0.00           N
ATOM   3368  CA  LEU Z 115      38.055  35.252   3.510  1.00  0.00           C
ATOM   3369  C   LEU Z 115      37.417  34.643   2.250  1.00  0.00           C
ATOM   3370  O   LEU Z 115      37.450  33.433   2.023  1.00  0.00           O
ATOM   3371  HA  LEU Z 115      37.496  36.152   3.730  1.00  0.00           H
ATOM   3372  CB  LEU Z 115      39.528  35.633   3.235  1.00  0.00           C
ATOM   3373  1HB LEU Z 115      40.127  34.697   3.195  1.00  0.00           H
ATOM   3374  2HB LEU Z 115      39.612  36.133   2.249  1.00  0.00           H
ATOM   3375  HG  LEU Z 115      39.765  36.288   5.298  1.00  0.00           H
ATOM   3376  CG  LEU Z 115      40.140  36.581   4.288  1.00  0.00           C
ATOM   3377  CD1 LEU Z 115      41.669  36.469   4.313  1.00  0.00           C
ATOM   3378 1HD1 LEU Z 115      42.087  36.737   3.321  1.00  0.00           H
ATOM   3379 2HD1 LEU Z 115      42.092  37.159   5.073  1.00  0.00           H
ATOM   3380 3HD1 LEU Z 115      41.979  35.431   4.563  1.00  0.00           H
ATOM   3381  CD2 LEU Z 115      39.728  38.035   4.020  1.00  0.00           C
ATOM   3382 1HD2 LEU Z 115      38.624  38.152   4.075  1.00  0.00           H
ATOM   3383 2HD2 LEU Z 115      40.193  38.718   4.759  1.00  0.00           H
ATOM   3384 3HD2 LEU Z 115      40.061  38.344   3.007  1.00  0.00           H
ATOM   3385  HN  LEU Z 115      38.889  34.049   4.997  1.00  0.00           H
ATOM   3386  N   VAL Z 116      36.795  35.477   1.389  1.00  0.00           N
ATOM   3387  CA  VAL Z 116      36.110  35.033   0.175  1.00  0.00           C
ATOM   3388  C   VAL Z 116      37.028  35.036  -1.040  1.00  0.00           C
ATOM   3389  O   VAL Z 116      38.035  35.744  -1.090  1.00  0.00           O
ATOM   3390  HA  VAL Z 116      35.801  34.008   0.320  1.00  0.00           H
ATOM   3391  HB  VAL Z 116      34.360  35.406  -1.055  1.00  0.00           H
ATOM   3392  CB  VAL Z 116      34.840  35.823  -0.137  1.00  0.00           C
ATOM   3393  CG1 VAL Z 116      33.850  35.643   1.030  1.00  0.00           C
ATOM   3394 1HG1 VAL Z 116      33.622  34.569   1.195  1.00  0.00           H
ATOM   3395 2HG1 VAL Z 116      34.263  36.064   1.971  1.00  0.00           H
ATOM   3396 3HG1 VAL Z 116      32.896  36.170   0.810  1.00  0.00           H
ATOM   3397  CG2 VAL Z 116      35.141  37.316  -0.382  1.00  0.00           C
ATOM   3398 1HG2 VAL Z 116      34.195  37.849  -0.616  1.00  0.00           H
ATOM   3399 2HG2 VAL Z 116      35.590  37.781   0.521  1.00  0.00           H
ATOM   3400 3HG2 VAL Z 116      35.831  37.458  -1.240  1.00  0.00           H
ATOM   3401  HN  VAL Z 116      36.799  36.462   1.563  1.00  0.00           H
ATOM   3402  N   ARG Z 117      36.716  34.224  -2.077  1.00  0.00           N
ATOM   3403  CA  ARG Z 117      37.559  34.045  -3.250  1.00  0.00           C
ATOM   3404  C   ARG Z 117      37.693  35.320  -4.103  1.00  0.00           C
ATOM   3405  O   ARG Z 117      36.676  35.853  -4.553  1.00  0.00           O
ATOM   3406  HA  ARG Z 117      38.530  33.740  -2.892  1.00  0.00           H
ATOM   3407  CB  ARG Z 117      37.005  32.882  -4.122  1.00  0.00           C
ATOM   3408  1HB ARG Z 117      36.891  31.984  -3.472  1.00  0.00           H
ATOM   3409  2HB ARG Z 117      35.986  33.165  -4.470  1.00  0.00           H
ATOM   3410  CG  ARG Z 117      37.852  32.490  -5.353  1.00  0.00           C
ATOM   3411  1HG ARG Z 117      38.005  33.389  -5.988  1.00  0.00           H
ATOM   3412  2HG ARG Z 117      38.853  32.135  -5.027  1.00  0.00           H
ATOM   3413  CD  ARG Z 117      37.198  31.385  -6.205  1.00  0.00           C
ATOM   3414  1HD ARG Z 117      37.194  30.419  -5.648  1.00  0.00           H
ATOM   3415  2HD ARG Z 117      36.144  31.639  -6.459  1.00  0.00           H
ATOM   3416  NE  ARG Z 117      38.000  31.215  -7.464  1.00  0.00           N
ATOM   3417  HE  ARG Z 117      38.479  30.353  -7.640  1.00  0.00           H
ATOM   3418  CZ  ARG Z 117      37.855  31.979  -8.553  1.00  0.00           C
ATOM   3419  NH1 ARG Z 117      38.470  31.653  -9.685  1.00  0.00           N
ATOM   3420 1HH1 ARG Z 117      38.935  30.759  -9.734  1.00  0.00           H
ATOM   3421 2HH1 ARG Z 117      38.287  32.258 -10.470  1.00  0.00           H
ATOM   3422  NH2 ARG Z 117      37.121  33.081  -8.585  1.00  0.00           N
ATOM   3423 1HH2 ARG Z 117      36.791  33.470  -7.741  1.00  0.00           H
ATOM   3424 2HH2 ARG Z 117      37.202  33.592  -9.456  1.00  0.00           H
ATOM   3425  HN  ARG Z 117      35.851  33.726  -2.092  1.00  0.00           H
ATOM   3426  N   PRO Z 118      38.876  35.876  -4.368  1.00  0.00           N
ATOM   3427  CA  PRO Z 118      39.087  36.890  -5.398  1.00  0.00           C
ATOM   3428  C   PRO Z 118      38.682  36.464  -6.802  1.00  0.00           C
ATOM   3429  O   PRO Z 118      39.112  35.399  -7.245  1.00  0.00           O
ATOM   3430  HA  PRO Z 118      38.487  37.748  -5.144  1.00  0.00           H
ATOM   3431  CB  PRO Z 118      40.597  37.185  -5.316  1.00  0.00           C
ATOM   3432  1HB PRO Z 118      41.168  36.523  -6.006  1.00  0.00           H
ATOM   3433  2HB PRO Z 118      40.841  38.237  -5.559  1.00  0.00           H
ATOM   3434  CG  PRO Z 118      40.979  36.824  -3.884  1.00  0.00           C
ATOM   3435  1HG PRO Z 118      42.062  36.618  -3.767  1.00  0.00           H
ATOM   3436  2HG PRO Z 118      40.679  37.640  -3.189  1.00  0.00           H
ATOM   3437  CD  PRO Z 118      40.114  35.596  -3.643  1.00  0.00           C
ATOM   3438  1HD PRO Z 118      40.593  34.702  -4.098  1.00  0.00           H
ATOM   3439  2HD PRO Z 118      39.941  35.438  -2.559  1.00  0.00           H
ATOM   3440  N   GLU Z 119      37.909  37.274  -7.548  1.00  0.00           N
ATOM   3441  CA  GLU Z 119      37.825  37.107  -8.989  1.00  0.00           C
ATOM   3442  C   GLU Z 119      38.023  38.442  -9.667  1.00  0.00           C
ATOM   3443  O   GLU Z 119      37.421  39.445  -9.288  1.00  0.00           O
ATOM   3444  HA  GLU Z 119      38.658  36.498  -9.307  1.00  0.00           H
ATOM   3445  CB  GLU Z 119      36.518  36.439  -9.477  1.00  0.00           C
ATOM   3446  1HB GLU Z 119      36.335  35.545  -8.846  1.00  0.00           H
ATOM   3447  2HB GLU Z 119      35.661  37.127  -9.310  1.00  0.00           H
ATOM   3448  CG  GLU Z 119      36.561  36.001 -10.967  1.00  0.00           C
ATOM   3449  1HG GLU Z 119      35.668  35.394 -11.223  1.00  0.00           H
ATOM   3450  2HG GLU Z 119      36.559  36.895 -11.628  1.00  0.00           H
ATOM   3451  CD  GLU Z 119      37.802  35.190 -11.296  1.00  0.00           C
ATOM   3452  OE1 GLU Z 119      37.824  33.955 -11.057  1.00  0.00           O
ATOM   3453  OE2 GLU Z 119      38.814  35.795 -11.740  1.00  0.00           O
ATOM   3454  HN  GLU Z 119      37.495  38.102  -7.177  1.00  0.00           H
ATOM   3455  N   VAL Z 120      38.924  38.490 -10.665  1.00  0.00           N
ATOM   3456  CA  VAL Z 120      39.505  39.708 -11.207  1.00  0.00           C
ATOM   3457  C   VAL Z 120      38.483  40.620 -11.874  1.00  0.00           C
ATOM   3458  O   VAL Z 120      38.447  41.827 -11.627  1.00  0.00           O
ATOM   3459  HA  VAL Z 120      39.913  40.263 -10.374  1.00  0.00           H
ATOM   3460  HB  VAL Z 120      40.244  38.913 -13.089  1.00  0.00           H
ATOM   3461  CB  VAL Z 120      40.649  39.384 -12.162  1.00  0.00           C
ATOM   3462  CG1 VAL Z 120      41.403  40.675 -12.535  1.00  0.00           C
ATOM   3463 1HG1 VAL Z 120      42.196  40.451 -13.279  1.00  0.00           H
ATOM   3464 2HG1 VAL Z 120      40.724  41.422 -12.987  1.00  0.00           H
ATOM   3465 3HG1 VAL Z 120      41.876  41.123 -11.641  1.00  0.00           H
ATOM   3466  CG2 VAL Z 120      41.610  38.376 -11.496  1.00  0.00           C
ATOM   3467 1HG2 VAL Z 120      41.926  38.740 -10.496  1.00  0.00           H
ATOM   3468 2HG2 VAL Z 120      41.137  37.379 -11.386  1.00  0.00           H
ATOM   3469 3HG2 VAL Z 120      42.515  38.244 -12.126  1.00  0.00           H
ATOM   3470  HN  VAL Z 120      39.250  37.626 -11.062  1.00  0.00           H
ATOM   3471  N   ASP Z 121      37.571  40.042 -12.682  1.00  0.00           N
ATOM   3472  CA  ASP Z 121      36.467  40.713 -13.337  1.00  0.00           C
ATOM   3473  C   ASP Z 121      35.523  41.383 -12.339  1.00  0.00           C
ATOM   3474  O   ASP Z 121      35.091  42.523 -12.507  1.00  0.00           O
ATOM   3475  HA  ASP Z 121      36.866  41.482 -13.986  1.00  0.00           H
ATOM   3476  CB  ASP Z 121      35.632  39.680 -14.152  1.00  0.00           C
ATOM   3477  1HB ASP Z 121      35.176  38.928 -13.474  1.00  0.00           H
ATOM   3478  2HB ASP Z 121      34.817  40.204 -14.694  1.00  0.00           H
ATOM   3479  CG  ASP Z 121      36.440  38.910 -15.180  1.00  0.00           C
ATOM   3480  OD1 ASP Z 121      37.445  38.258 -14.794  1.00  0.00           O
ATOM   3481  OD2 ASP Z 121      36.064  38.931 -16.380  1.00  0.00           O
ATOM   3482  HN  ASP Z 121      37.683  39.091 -12.983  1.00  0.00           H
ATOM   3483  N   VAL Z 122      35.191  40.670 -11.248  1.00  0.00           N
ATOM   3484  CA  VAL Z 122      34.342  41.131 -10.157  1.00  0.00           C
ATOM   3485  C   VAL Z 122      34.991  42.261  -9.371  1.00  0.00           C
ATOM   3486  O   VAL Z 122      34.374  43.274  -9.047  1.00  0.00           O
ATOM   3487  HA  VAL Z 122      33.429  41.523 -10.583  1.00  0.00           H
ATOM   3488  HB  VAL Z 122      34.909  39.621  -8.692  1.00  0.00           H
ATOM   3489  CB  VAL Z 122      33.995  39.967  -9.230  1.00  0.00           C
ATOM   3490  CG1 VAL Z 122      32.938  40.394  -8.196  1.00  0.00           C
ATOM   3491 1HG1 VAL Z 122      33.306  41.216  -7.549  1.00  0.00           H
ATOM   3492 2HG1 VAL Z 122      32.015  40.741  -8.706  1.00  0.00           H
ATOM   3493 3HG1 VAL Z 122      32.677  39.539  -7.536  1.00  0.00           H
ATOM   3494  CG2 VAL Z 122      33.456  38.795 -10.077  1.00  0.00           C
ATOM   3495 1HG2 VAL Z 122      32.627  39.140 -10.734  1.00  0.00           H
ATOM   3496 2HG2 VAL Z 122      34.240  38.354 -10.727  1.00  0.00           H
ATOM   3497 3HG2 VAL Z 122      33.075  37.989  -9.417  1.00  0.00           H
ATOM   3498  HN  VAL Z 122      35.567  39.755 -11.148  1.00  0.00           H
ATOM   3499  N   MET Z 123      36.297  42.125  -9.072  1.00  0.00           N
ATOM   3500  CA  MET Z 123      37.090  43.140  -8.406  1.00  0.00           C
ATOM   3501  C   MET Z 123      37.217  44.426  -9.204  1.00  0.00           C
ATOM   3502  O   MET Z 123      37.020  45.514  -8.672  1.00  0.00           O
ATOM   3503  HA  MET Z 123      36.608  43.404  -7.475  1.00  0.00           H
ATOM   3504  CB  MET Z 123      38.495  42.577  -8.100  1.00  0.00           C
ATOM   3505  1HB MET Z 123      38.922  42.162  -9.041  1.00  0.00           H
ATOM   3506  2HB MET Z 123      39.173  43.388  -7.752  1.00  0.00           H
ATOM   3507  CG  MET Z 123      38.475  41.482  -7.021  1.00  0.00           C
ATOM   3508  1HG MET Z 123      38.403  41.969  -6.025  1.00  0.00           H
ATOM   3509  2HG MET Z 123      37.550  40.876  -7.147  1.00  0.00           H
ATOM   3510  SD  MET Z 123      39.899  40.359  -7.083  1.00  0.00           S
ATOM   3511  CE  MET Z 123      41.113  41.453  -6.304  1.00  0.00           C
ATOM   3512  1HE MET Z 123      42.113  40.968  -6.272  1.00  0.00           H
ATOM   3513  2HE MET Z 123      41.215  42.402  -6.872  1.00  0.00           H
ATOM   3514  3HE MET Z 123      40.827  41.705  -5.262  1.00  0.00           H
ATOM   3515  HN  MET Z 123      36.774  41.275  -9.311  1.00  0.00           H
ATOM   3516  N   CYS Z 124      37.502  44.348 -10.519  1.00  0.00           N
ATOM   3517  CA  CYS Z 124      37.574  45.527 -11.367  1.00  0.00           C
ATOM   3518  C   CYS Z 124      36.253  46.260 -11.555  1.00  0.00           C
ATOM   3519  O   CYS Z 124      36.220  47.486 -11.494  1.00  0.00           O
ATOM   3520  HA  CYS Z 124      38.196  46.246 -10.854  1.00  0.00           H
ATOM   3521  CB  CYS Z 124      38.229  45.233 -12.737  1.00  0.00           C
ATOM   3522  1HB CYS Z 124      37.691  44.389 -13.224  1.00  0.00           H
ATOM   3523  2HB CYS Z 124      38.127  46.121 -13.399  1.00  0.00           H
ATOM   3524  SG  CYS Z 124      40.004  44.839 -12.585  1.00  0.00           S
ATOM   3525  HN  CYS Z 124      37.684  43.456 -10.946  1.00  0.00           H
ATOM   3526  N   THR Z 125      35.114  45.561 -11.746  1.00  0.00           N
ATOM   3527  CA  THR Z 125      33.802  46.219 -11.808  1.00  0.00           C
ATOM   3528  C   THR Z 125      33.442  46.927 -10.510  1.00  0.00           C
ATOM   3529  O   THR Z 125      33.023  48.082 -10.509  1.00  0.00           O
ATOM   3530  HA  THR Z 125      33.847  46.976 -12.577  1.00  0.00           H
ATOM   3531  HB  THR Z 125      32.558  44.492 -11.355  1.00  0.00           H
ATOM   3532  CB  THR Z 125      32.668  45.262 -12.155  1.00  0.00           C
ATOM   3533  OG1 THR Z 125      32.949  44.611 -13.385  1.00  0.00           O
ATOM   3534  HG1 THR Z 125      32.438  43.780 -13.354  1.00  0.00           H
ATOM   3535  CG2 THR Z 125      31.339  46.004 -12.367  1.00  0.00           C
ATOM   3536 1HG2 THR Z 125      30.992  46.493 -11.435  1.00  0.00           H
ATOM   3537 2HG2 THR Z 125      31.450  46.779 -13.156  1.00  0.00           H
ATOM   3538 3HG2 THR Z 125      30.551  45.291 -12.690  1.00  0.00           H
ATOM   3539  HN  THR Z 125      35.124  44.567 -11.879  1.00  0.00           H
ATOM   3540  N   ALA Z 126      33.674  46.264  -9.358  1.00  0.00           N
ATOM   3541  CA  ALA Z 126      33.479  46.826  -8.034  1.00  0.00           C
ATOM   3542  C   ALA Z 126      34.367  48.033  -7.729  1.00  0.00           C
ATOM   3543  O   ALA Z 126      33.937  49.003  -7.105  1.00  0.00           O
ATOM   3544  HA  ALA Z 126      32.453  47.163  -7.962  1.00  0.00           H
ATOM   3545  CB  ALA Z 126      33.731  45.720  -6.997  1.00  0.00           C
ATOM   3546  1HB ALA Z 126      33.593  46.098  -5.964  1.00  0.00           H
ATOM   3547  2HB ALA Z 126      33.019  44.884  -7.165  1.00  0.00           H
ATOM   3548  3HB ALA Z 126      34.764  45.323  -7.101  1.00  0.00           H
ATOM   3549  HN  ALA Z 126      34.000  45.318  -9.374  1.00  0.00           H
ATOM   3550  N   PHE Z 127      35.635  48.001  -8.182  1.00  0.00           N
ATOM   3551  CA  PHE Z 127      36.560  49.118  -8.149  1.00  0.00           C
ATOM   3552  C   PHE Z 127      36.089  50.314  -8.984  1.00  0.00           C
ATOM   3553  O   PHE Z 127      36.121  51.457  -8.531  1.00  0.00           O
ATOM   3554  HA  PHE Z 127      36.646  49.460  -7.126  1.00  0.00           H
ATOM   3555  CB  PHE Z 127      37.933  48.593  -8.659  1.00  0.00           C
ATOM   3556  1HB PHE Z 127      38.289  47.786  -7.984  1.00  0.00           H
ATOM   3557  2HB PHE Z 127      37.819  48.163  -9.675  1.00  0.00           H
ATOM   3558  CG  PHE Z 127      38.990  49.653  -8.712  1.00  0.00           C
ATOM   3559  HD1 PHE Z 127      39.283  49.699  -6.585  1.00  0.00           H
ATOM   3560  CD1 PHE Z 127      39.579  50.121  -7.531  1.00  0.00           C
ATOM   3561  HD2 PHE Z 127      38.893  49.882 -10.855  1.00  0.00           H
ATOM   3562  CD2 PHE Z 127      39.362  50.221  -9.941  1.00  0.00           C
ATOM   3563  CE1 PHE Z 127      40.529  51.145  -7.573  1.00  0.00           C
ATOM   3564  HE1 PHE Z 127      40.985  51.488  -6.657  1.00  0.00           H
ATOM   3565  CE2 PHE Z 127      40.305  51.253  -9.986  1.00  0.00           C
ATOM   3566  HE2 PHE Z 127      40.582  51.692 -10.932  1.00  0.00           H
ATOM   3567  CZ  PHE Z 127      40.884  51.719  -8.802  1.00  0.00           C
ATOM   3568  HZ  PHE Z 127      41.599  52.526  -8.844  1.00  0.00           H
ATOM   3569  HN  PHE Z 127      35.993  47.153  -8.579  1.00  0.00           H
ATOM   3570  N   HIE Z 128      35.605  50.073 -10.221  1.00  0.00           N
ATOM   3571  CA  HIE Z 128      35.153  51.125 -11.124  1.00  0.00           C
ATOM   3572  C   HIE Z 128      33.895  51.851 -10.649  1.00  0.00           C
ATOM   3573  O   HIE Z 128      33.702  53.032 -10.943  1.00  0.00           O
ATOM   3574  HA  HIE Z 128      35.925  51.880 -11.154  1.00  0.00           H
ATOM   3575  CB  HIE Z 128      34.946  50.591 -12.564  1.00  0.00           C
ATOM   3576  1HB HIE Z 128      34.249  49.728 -12.549  1.00  0.00           H
ATOM   3577  2HB HIE Z 128      34.505  51.390 -13.196  1.00  0.00           H
ATOM   3578  CG  HIE Z 128      36.224  50.180 -13.250  1.00  0.00           C
ATOM   3579  ND1 HIE Z 128      37.279  51.073 -13.279  1.00  0.00           N
ATOM   3580  HD2 HIE Z 128      35.955  48.175 -14.147  1.00  0.00           H
ATOM   3581  CD2 HIE Z 128      36.543  49.061 -13.959  1.00  0.00           C
ATOM   3582  HE1 HIE Z 128      39.195  50.914 -14.223  1.00  0.00           H
ATOM   3583  CE1 HIE Z 128      38.216  50.485 -13.995  1.00  0.00           C
ATOM   3584  HE2 HIE Z 128      38.403  48.632 -14.957  1.00  0.00           H
ATOM   3585  NE2 HIE Z 128      37.824  49.265 -14.433  1.00  0.00           N
ATOM   3586  HN  HIE Z 128      35.618  49.138 -10.582  1.00  0.00           H
ATOM   3587  N   ASP Z 129      33.033  51.171  -9.860  1.00  0.00           N
ATOM   3588  CA  ASP Z 129      31.913  51.751  -9.131  1.00  0.00           C
ATOM   3589  C   ASP Z 129      32.362  52.826  -8.127  1.00  0.00           C
ATOM   3590  O   ASP Z 129      31.804  53.922  -8.077  1.00  0.00           O
ATOM   3591  HA  ASP Z 129      31.258  52.244  -9.837  1.00  0.00           H
ATOM   3592  CB  ASP Z 129      31.163  50.559  -8.458  1.00  0.00           C
ATOM   3593  1HB ASP Z 129      30.760  49.902  -9.259  1.00  0.00           H
ATOM   3594  2HB ASP Z 129      31.882  49.963  -7.866  1.00  0.00           H
ATOM   3595  CG  ASP Z 129      30.007  50.928  -7.551  1.00  0.00           C
ATOM   3596  OD1 ASP Z 129      29.950  50.376  -6.415  1.00  0.00           O
ATOM   3597  OD2 ASP Z 129      29.122  51.719  -7.957  1.00  0.00           O
ATOM   3598  HN  ASP Z 129      33.176  50.192  -9.716  1.00  0.00           H
ATOM   3599  N   ASN Z 130      33.438  52.572  -7.352  1.00  0.00           N
ATOM   3600  CA  ASN Z 130      33.928  53.546  -6.395  1.00  0.00           C
ATOM   3601  C   ASN Z 130      35.262  53.109  -5.807  1.00  0.00           C
ATOM   3602  O   ASN Z 130      35.348  52.080  -5.136  1.00  0.00           O
ATOM   3603  HA  ASN Z 130      34.089  54.470  -6.937  1.00  0.00           H
ATOM   3604  CB  ASN Z 130      32.934  53.761  -5.216  1.00  0.00           C
ATOM   3605  1HB ASN Z 130      31.892  53.784  -5.599  1.00  0.00           H
ATOM   3606  2HB ASN Z 130      32.996  52.933  -4.485  1.00  0.00           H
ATOM   3607  CG  ASN Z 130      33.215  55.073  -4.501  1.00  0.00           C
ATOM   3608  OD1 ASN Z 130      33.983  55.143  -3.537  1.00  0.00           O
ATOM   3609  ND2 ASN Z 130      32.594  56.162  -5.005  1.00  0.00           N
ATOM   3610 1HD2 ASN Z 130      32.661  57.026  -4.505  1.00  0.00           H
ATOM   3611 2HD2 ASN Z 130      32.006  56.065  -5.804  1.00  0.00           H
ATOM   3612  HN  ASN Z 130      33.939  51.713  -7.449  1.00  0.00           H
ATOM   3613  N   GLU Z 131      36.335  53.904  -6.019  1.00  0.00           N
ATOM   3614  CA  GLU Z 131      37.648  53.631  -5.457  1.00  0.00           C
ATOM   3615  C   GLU Z 131      37.695  53.624  -3.929  1.00  0.00           C
ATOM   3616  O   GLU Z 131      38.271  52.724  -3.314  1.00  0.00           O
ATOM   3617  HA  GLU Z 131      37.955  52.648  -5.791  1.00  0.00           H
ATOM   3618  CB  GLU Z 131      38.679  54.682  -5.964  1.00  0.00           C
ATOM   3619  1HB GLU Z 131      38.662  54.685  -7.075  1.00  0.00           H
ATOM   3620  2HB GLU Z 131      38.372  55.696  -5.624  1.00  0.00           H
ATOM   3621  CG  GLU Z 131      40.128  54.400  -5.493  1.00  0.00           C
ATOM   3622  1HG GLU Z 131      40.160  54.331  -4.387  1.00  0.00           H
ATOM   3623  2HG GLU Z 131      40.468  53.429  -5.906  1.00  0.00           H
ATOM   3624  CD  GLU Z 131      41.135  55.463  -5.877  1.00  0.00           C
ATOM   3625  OE1 GLU Z 131      41.118  56.571  -5.285  1.00  0.00           O
ATOM   3626  OE2 GLU Z 131      42.046  55.185  -6.705  1.00  0.00           O
ATOM   3627  HN  GLU Z 131      36.271  54.696  -6.620  1.00  0.00           H
ATOM   3628  N   GLU Z 132      37.078  54.631  -3.268  1.00  0.00           N
ATOM   3629  CA  GLU Z 132      37.252  54.855  -1.843  1.00  0.00           C
ATOM   3630  C   GLU Z 132      36.732  53.736  -0.968  1.00  0.00           C
ATOM   3631  O   GLU Z 132      37.442  53.235  -0.099  1.00  0.00           O
ATOM   3632  HA  GLU Z 132      38.312  54.946  -1.648  1.00  0.00           H
ATOM   3633  CB  GLU Z 132      36.541  56.139  -1.363  1.00  0.00           C
ATOM   3634  1HB GLU Z 132      35.438  56.023  -1.463  1.00  0.00           H
ATOM   3635  2HB GLU Z 132      36.765  56.272  -0.277  1.00  0.00           H
ATOM   3636  CG  GLU Z 132      36.955  57.431  -2.095  1.00  0.00           C
ATOM   3637  1HG GLU Z 132      38.061  57.514  -2.140  1.00  0.00           H
ATOM   3638  2HG GLU Z 132      36.546  57.463  -3.124  1.00  0.00           H
ATOM   3639  CD  GLU Z 132      36.416  58.621  -1.323  1.00  0.00           C
ATOM   3640  OE1 GLU Z 132      35.171  58.730  -1.180  1.00  0.00           O
ATOM   3641  OE2 GLU Z 132      37.250  59.403  -0.794  1.00  0.00           O
ATOM   3642  HN  GLU Z 132      36.525  55.301  -3.754  1.00  0.00           H
ATOM   3643  N   THR Z 133      35.488  53.267  -1.207  1.00  0.00           N
ATOM   3644  CA  THR Z 133      34.904  52.169  -0.437  1.00  0.00           C
ATOM   3645  C   THR Z 133      35.692  50.894  -0.621  1.00  0.00           C
ATOM   3646  O   THR Z 133      35.976  50.173   0.334  1.00  0.00           O
ATOM   3647  HA  THR Z 133      34.944  52.441   0.607  1.00  0.00           H
ATOM   3648  HB  THR Z 133      33.423  51.309  -1.783  1.00  0.00           H
ATOM   3649  CB  THR Z 133      33.467  51.822  -0.796  1.00  0.00           C
ATOM   3650  OG1 THR Z 133      32.641  52.976  -0.862  1.00  0.00           O
ATOM   3651  HG1 THR Z 133      32.084  52.837  -1.652  1.00  0.00           H
ATOM   3652  CG2 THR Z 133      32.863  50.922   0.290  1.00  0.00           C
ATOM   3653 1HG2 THR Z 133      31.832  50.626   0.006  1.00  0.00           H
ATOM   3654 2HG2 THR Z 133      33.445  49.991   0.440  1.00  0.00           H
ATOM   3655 3HG2 THR Z 133      32.817  51.477   1.251  1.00  0.00           H
ATOM   3656  HN  THR Z 133      34.903  53.709  -1.889  1.00  0.00           H
ATOM   3657  N   PHE Z 134      36.100  50.612  -1.875  1.00  0.00           N
ATOM   3658  CA  PHE Z 134      36.830  49.423  -2.251  1.00  0.00           C
ATOM   3659  C   PHE Z 134      38.157  49.300  -1.521  1.00  0.00           C
ATOM   3660  O   PHE Z 134      38.425  48.276  -0.894  1.00  0.00           O
ATOM   3661  HA  PHE Z 134      36.225  48.571  -1.980  1.00  0.00           H
ATOM   3662  CB  PHE Z 134      37.051  49.451  -3.786  1.00  0.00           C
ATOM   3663  1HB PHE Z 134      36.085  49.664  -4.290  1.00  0.00           H
ATOM   3664  2HB PHE Z 134      37.756  50.260  -4.075  1.00  0.00           H
ATOM   3665  CG  PHE Z 134      37.547  48.144  -4.333  1.00  0.00           C
ATOM   3666  HD1 PHE Z 134      39.618  48.735  -4.342  1.00  0.00           H
ATOM   3667  CD1 PHE Z 134      38.914  47.951  -4.582  1.00  0.00           C
ATOM   3668  HD2 PHE Z 134      35.585  47.269  -4.480  1.00  0.00           H
ATOM   3669  CD2 PHE Z 134      36.640  47.121  -4.656  1.00  0.00           C
ATOM   3670  CE1 PHE Z 134      39.364  46.776  -5.192  1.00  0.00           C
ATOM   3671  HE1 PHE Z 134      40.411  46.659  -5.428  1.00  0.00           H
ATOM   3672  CE2 PHE Z 134      37.092  45.934  -5.247  1.00  0.00           C
ATOM   3673  HE2 PHE Z 134      36.389  45.157  -5.511  1.00  0.00           H
ATOM   3674  CZ  PHE Z 134      38.454  45.768  -5.529  1.00  0.00           C
ATOM   3675  HZ  PHE Z 134      38.801  44.873  -6.021  1.00  0.00           H
ATOM   3676  HN  PHE Z 134      35.876  51.235  -2.624  1.00  0.00           H
ATOM   3677  N   LEU Z 135      38.981  50.369  -1.521  1.00  0.00           N
ATOM   3678  CA  LEU Z 135      40.234  50.420  -0.788  1.00  0.00           C
ATOM   3679  C   LEU Z 135      40.058  50.405   0.717  1.00  0.00           C
ATOM   3680  O   LEU Z 135      40.751  49.678   1.427  1.00  0.00           O
ATOM   3681  HA  LEU Z 135      40.808  49.539  -1.036  1.00  0.00           H
ATOM   3682  CB  LEU Z 135      41.039  51.686  -1.149  1.00  0.00           C
ATOM   3683  1HB LEU Z 135      40.406  52.581  -0.952  1.00  0.00           H
ATOM   3684  2HB LEU Z 135      41.940  51.764  -0.499  1.00  0.00           H
ATOM   3685  HG  LEU Z 135      40.627  51.647  -3.279  1.00  0.00           H
ATOM   3686  CG  LEU Z 135      41.515  51.744  -2.609  1.00  0.00           C
ATOM   3687  CD1 LEU Z 135      42.148  53.112  -2.869  1.00  0.00           C
ATOM   3688 1HD1 LEU Z 135      43.084  53.228  -2.281  1.00  0.00           H
ATOM   3689 2HD1 LEU Z 135      42.379  53.216  -3.949  1.00  0.00           H
ATOM   3690 3HD1 LEU Z 135      41.448  53.925  -2.580  1.00  0.00           H
ATOM   3691  CD2 LEU Z 135      42.517  50.634  -2.959  1.00  0.00           C
ATOM   3692 1HD2 LEU Z 135      43.403  50.685  -2.291  1.00  0.00           H
ATOM   3693 2HD2 LEU Z 135      42.053  49.631  -2.867  1.00  0.00           H
ATOM   3694 3HD2 LEU Z 135      42.862  50.763  -4.008  1.00  0.00           H
ATOM   3695  HN  LEU Z 135      38.731  51.192  -2.042  1.00  0.00           H
ATOM   3696  N   LYS Z 136      39.097  51.191   1.241  1.00  0.00           N
ATOM   3697  CA  LYS Z 136      38.807  51.293   2.659  1.00  0.00           C
ATOM   3698  C   LYS Z 136      38.358  49.968   3.260  1.00  0.00           C
ATOM   3699  O   LYS Z 136      38.843  49.533   4.303  1.00  0.00           O
ATOM   3700  HA  LYS Z 136      39.719  51.581   3.167  1.00  0.00           H
ATOM   3701  CB  LYS Z 136      37.743  52.404   2.852  1.00  0.00           C
ATOM   3702  1HB LYS Z 136      38.153  53.316   2.354  1.00  0.00           H
ATOM   3703  2HB LYS Z 136      36.812  52.133   2.309  1.00  0.00           H
ATOM   3704  CG  LYS Z 136      37.426  52.781   4.304  1.00  0.00           C
ATOM   3705  1HG LYS Z 136      36.720  52.061   4.761  1.00  0.00           H
ATOM   3706  2HG LYS Z 136      38.380  52.729   4.876  1.00  0.00           H
ATOM   3707  CD  LYS Z 136      36.898  54.220   4.450  1.00  0.00           C
ATOM   3708  1HD LYS Z 136      36.823  54.460   5.536  1.00  0.00           H
ATOM   3709  2HD LYS Z 136      37.680  54.878   4.011  1.00  0.00           H
ATOM   3710  CE  LYS Z 136      35.569  54.554   3.764  1.00  0.00           C
ATOM   3711  1HE LYS Z 136      35.611  54.348   2.673  1.00  0.00           H
ATOM   3712  2HE LYS Z 136      34.733  53.979   4.218  1.00  0.00           H
ATOM   3713  NZ  LYS Z 136      35.300  55.992   3.951  1.00  0.00           N
ATOM   3714  1HZ LYS Z 136      34.332  56.247   3.655  1.00  0.00           H
ATOM   3715  2HZ LYS Z 136      35.363  56.226   4.976  1.00  0.00           H
ATOM   3716  3HZ LYS Z 136      36.011  56.577   3.453  1.00  0.00           H
ATOM   3717  HN  LYS Z 136      38.552  51.787   0.642  1.00  0.00           H
ATOM   3718  N   LYS Z 137      37.461  49.242   2.568  1.00  0.00           N
ATOM   3719  CA  LYS Z 137      37.056  47.902   2.939  1.00  0.00           C
ATOM   3720  C   LYS Z 137      38.167  46.868   2.791  1.00  0.00           C
ATOM   3721  O   LYS Z 137      38.309  45.961   3.607  1.00  0.00           O
ATOM   3722  HA  LYS Z 137      36.804  47.925   3.989  1.00  0.00           H
ATOM   3723  CB  LYS Z 137      35.786  47.485   2.167  1.00  0.00           C
ATOM   3724  1HB LYS Z 137      35.097  48.363   2.159  1.00  0.00           H
ATOM   3725  2HB LYS Z 137      36.035  47.269   1.108  1.00  0.00           H
ATOM   3726  CG  LYS Z 137      35.022  46.314   2.805  1.00  0.00           C
ATOM   3727  1HG LYS Z 137      35.659  45.401   2.823  1.00  0.00           H
ATOM   3728  2HG LYS Z 137      34.786  46.584   3.859  1.00  0.00           H
ATOM   3729  CD  LYS Z 137      33.710  46.010   2.063  1.00  0.00           C
ATOM   3730  1HD LYS Z 137      33.133  46.958   1.962  1.00  0.00           H
ATOM   3731  2HD LYS Z 137      33.966  45.658   1.037  1.00  0.00           H
ATOM   3732  CE  LYS Z 137      32.840  44.965   2.773  1.00  0.00           C
ATOM   3733  1HE LYS Z 137      33.413  44.022   2.920  1.00  0.00           H
ATOM   3734  2HE LYS Z 137      32.497  45.340   3.762  1.00  0.00           H
ATOM   3735  NZ  LYS Z 137      31.662  44.657   1.954  1.00  0.00           N
ATOM   3736  1HZ LYS Z 137      31.027  43.959   2.421  1.00  0.00           H
ATOM   3737  2HZ LYS Z 137      31.064  45.498   1.778  1.00  0.00           H
ATOM   3738  3HZ LYS Z 137      31.969  44.225   1.043  1.00  0.00           H
ATOM   3739  HN  LYS Z 137      37.044  49.616   1.731  1.00  0.00           H
ATOM   3740  N   TYR Z 138      39.010  46.967   1.744  1.00  0.00           N
ATOM   3741  CA  TYR Z 138      40.172  46.107   1.556  1.00  0.00           C
ATOM   3742  C   TYR Z 138      41.221  46.264   2.661  1.00  0.00           C
ATOM   3743  O   TYR Z 138      41.761  45.287   3.175  1.00  0.00           O
ATOM   3744  HA  TYR Z 138      39.826  45.083   1.602  1.00  0.00           H
ATOM   3745  CB  TYR Z 138      40.787  46.388   0.161  1.00  0.00           C
ATOM   3746  1HB TYR Z 138      39.968  46.536  -0.570  1.00  0.00           H
ATOM   3747  2HB TYR Z 138      41.410  47.308   0.162  1.00  0.00           H
ATOM   3748  CG  TYR Z 138      41.574  45.227  -0.365  1.00  0.00           C
ATOM   3749  HD1 TYR Z 138      43.490  46.201  -0.205  1.00  0.00           H
ATOM   3750  CD1 TYR Z 138      42.965  45.307  -0.506  1.00  0.00           C
ATOM   3751  HD2 TYR Z 138      39.829  44.000  -0.711  1.00  0.00           H
ATOM   3752  CD2 TYR Z 138      40.905  44.068  -0.796  1.00  0.00           C
ATOM   3753  CE1 TYR Z 138      43.675  44.248  -1.081  1.00  0.00           C
ATOM   3754  HE1 TYR Z 138      44.739  44.317  -1.201  1.00  0.00           H
ATOM   3755  HE2 TYR Z 138      41.080  42.148  -1.745  1.00  0.00           H
ATOM   3756  CE2 TYR Z 138      41.617  43.014  -1.387  1.00  0.00           C
ATOM   3757  CZ  TYR Z 138      43.003  43.114  -1.538  1.00  0.00           C
ATOM   3758  OH  TYR Z 138      43.731  42.100  -2.187  1.00  0.00           O
ATOM   3759  HH  TYR Z 138      43.096  41.463  -2.526  1.00  0.00           H
ATOM   3760  HN  TYR Z 138      38.868  47.673   1.046  1.00  0.00           H
ATOM   3761  N   LEU Z 139      41.496  47.516   3.092  1.00  0.00           N
ATOM   3762  CA  LEU Z 139      42.318  47.828   4.256  1.00  0.00           C
ATOM   3763  C   LEU Z 139      41.720  47.250   5.534  1.00  0.00           C
ATOM   3764  O   LEU Z 139      42.400  46.593   6.319  1.00  0.00           O
ATOM   3765  HA  LEU Z 139      43.290  47.373   4.121  1.00  0.00           H
ATOM   3766  CB  LEU Z 139      42.468  49.373   4.366  1.00  0.00           C
ATOM   3767  1HB LEU Z 139      42.533  49.768   3.326  1.00  0.00           H
ATOM   3768  2HB LEU Z 139      41.551  49.817   4.809  1.00  0.00           H
ATOM   3769  HG  LEU Z 139      44.620  49.508   4.594  1.00  0.00           H
ATOM   3770  CG  LEU Z 139      43.715  49.914   5.107  1.00  0.00           C
ATOM   3771  CD1 LEU Z 139      43.756  51.446   4.991  1.00  0.00           C
ATOM   3772 1HD1 LEU Z 139      42.884  51.894   5.516  1.00  0.00           H
ATOM   3773 2HD1 LEU Z 139      44.684  51.844   5.453  1.00  0.00           H
ATOM   3774 3HD1 LEU Z 139      43.722  51.763   3.928  1.00  0.00           H
ATOM   3775  CD2 LEU Z 139      43.810  49.529   6.589  1.00  0.00           C
ATOM   3776 1HD2 LEU Z 139      44.667  50.054   7.062  1.00  0.00           H
ATOM   3777 2HD2 LEU Z 139      42.883  49.815   7.131  1.00  0.00           H
ATOM   3778 3HD2 LEU Z 139      43.978  48.440   6.708  1.00  0.00           H
ATOM   3779  HN  LEU Z 139      41.078  48.301   2.623  1.00  0.00           H
ATOM   3780  N   TYR Z 140      40.393  47.412   5.727  1.00  0.00           N
ATOM   3781  CA  TYR Z 140      39.659  46.905   6.874  1.00  0.00           C
ATOM   3782  C   TYR Z 140      39.766  45.392   7.045  1.00  0.00           C
ATOM   3783  O   TYR Z 140      40.049  44.907   8.138  1.00  0.00           O
ATOM   3784  HA  TYR Z 140      40.082  47.359   7.760  1.00  0.00           H
ATOM   3785  CB  TYR Z 140      38.166  47.305   6.716  1.00  0.00           C
ATOM   3786  1HB TYR Z 140      38.103  48.395   6.507  1.00  0.00           H
ATOM   3787  2HB TYR Z 140      37.706  46.772   5.859  1.00  0.00           H
ATOM   3788  CG  TYR Z 140      37.342  47.049   7.946  1.00  0.00           C
ATOM   3789  HD1 TYR Z 140      38.306  48.602   9.085  1.00  0.00           H
ATOM   3790  CD1 TYR Z 140      37.541  47.839   9.084  1.00  0.00           C
ATOM   3791  HD2 TYR Z 140      36.181  45.445   7.090  1.00  0.00           H
ATOM   3792  CD2 TYR Z 140      36.339  46.061   7.962  1.00  0.00           C
ATOM   3793  CE1 TYR Z 140      36.742  47.657  10.218  1.00  0.00           C
ATOM   3794  HE1 TYR Z 140      36.904  48.276  11.085  1.00  0.00           H
ATOM   3795  HE2 TYR Z 140      34.770  45.117   9.112  1.00  0.00           H
ATOM   3796  CE2 TYR Z 140      35.538  45.877   9.102  1.00  0.00           C
ATOM   3797  CZ  TYR Z 140      35.743  46.681  10.229  1.00  0.00           C
ATOM   3798  OH  TYR Z 140      34.981  46.518  11.400  1.00  0.00           O
ATOM   3799  HH  TYR Z 140      34.290  45.849  11.257  1.00  0.00           H
ATOM   3800  HN  TYR Z 140      39.867  47.967   5.079  1.00  0.00           H
ATOM   3801  N   GLU Z 141      39.595  44.612   5.956  1.00  0.00           N
ATOM   3802  CA  GLU Z 141      39.693  43.162   5.984  1.00  0.00           C
ATOM   3803  C   GLU Z 141      41.063  42.628   6.377  1.00  0.00           C
ATOM   3804  O   GLU Z 141      41.160  41.632   7.097  1.00  0.00           O
ATOM   3805  HA  GLU Z 141      39.024  42.817   6.754  1.00  0.00           H
ATOM   3806  CB  GLU Z 141      39.246  42.516   4.650  1.00  0.00           C
ATOM   3807  1HB GLU Z 141      39.849  42.962   3.826  1.00  0.00           H
ATOM   3808  2HB GLU Z 141      39.460  41.423   4.659  1.00  0.00           H
ATOM   3809  CG  GLU Z 141      37.742  42.698   4.308  1.00  0.00           C
ATOM   3810  1HG GLU Z 141      37.468  43.771   4.338  1.00  0.00           H
ATOM   3811  2HG GLU Z 141      37.590  42.345   3.264  1.00  0.00           H
ATOM   3812  CD  GLU Z 141      36.734  41.945   5.172  1.00  0.00           C
ATOM   3813  OE1 GLU Z 141      35.579  41.820   4.687  1.00  0.00           O
ATOM   3814  OE2 GLU Z 141      37.029  41.510   6.315  1.00  0.00           O
ATOM   3815  HN  GLU Z 141      39.354  45.027   5.077  1.00  0.00           H
ATOM   3816  N   ILE Z 142      42.157  43.274   5.918  1.00  0.00           N
ATOM   3817  CA  ILE Z 142      43.508  42.965   6.373  1.00  0.00           C
ATOM   3818  C   ILE Z 142      43.740  43.400   7.820  1.00  0.00           C
ATOM   3819  O   ILE Z 142      44.232  42.624   8.636  1.00  0.00           O
ATOM   3820  HA  ILE Z 142      43.632  41.891   6.356  1.00  0.00           H
ATOM   3821  HB  ILE Z 142      44.462  44.687   5.463  1.00  0.00           H
ATOM   3822  CB  ILE Z 142      44.571  43.576   5.453  1.00  0.00           C
ATOM   3823  CG1 ILE Z 142      44.367  43.096   3.991  1.00  0.00           C
ATOM   3824 1HG1 ILE Z 142      44.509  41.993   3.952  1.00  0.00           H
ATOM   3825 2HG1 ILE Z 142      43.324  43.310   3.670  1.00  0.00           H
ATOM   3826  CG2 ILE Z 142      45.989  43.213   5.959  1.00  0.00           C
ATOM   3827 1HG2 ILE Z 142      46.768  43.654   5.299  1.00  0.00           H
ATOM   3828 2HG2 ILE Z 142      46.180  43.610   6.978  1.00  0.00           H
ATOM   3829 3HG2 ILE Z 142      46.130  42.114   5.975  1.00  0.00           H
ATOM   3830  CD  ILE Z 142      45.313  43.772   2.990  1.00  0.00           C
ATOM   3831  1HD ILE Z 142      45.055  43.492   1.946  1.00  0.00           H
ATOM   3832  2HD ILE Z 142      45.244  44.876   3.087  1.00  0.00           H
ATOM   3833  3HD ILE Z 142      46.368  43.476   3.175  1.00  0.00           H
ATOM   3834  HN  ILE Z 142      42.057  44.051   5.297  1.00  0.00           H
ATOM   3835  N   ALA Z 143      43.346  44.641   8.190  1.00  0.00           N
ATOM   3836  CA  ALA Z 143      43.599  45.235   9.494  1.00  0.00           C
ATOM   3837  C   ALA Z 143      42.978  44.489  10.664  1.00  0.00           C
ATOM   3838  O   ALA Z 143      43.621  44.226  11.678  1.00  0.00           O
ATOM   3839  HA  ALA Z 143      44.669  45.233   9.660  1.00  0.00           H
ATOM   3840  CB  ALA Z 143      43.071  46.685   9.501  1.00  0.00           C
ATOM   3841  1HB ALA Z 143      43.312  47.191  10.461  1.00  0.00           H
ATOM   3842  2HB ALA Z 143      43.536  47.262   8.676  1.00  0.00           H
ATOM   3843  3HB ALA Z 143      41.970  46.706   9.352  1.00  0.00           H
ATOM   3844  HN  ALA Z 143      42.920  45.252   7.517  1.00  0.00           H
ATOM   3845  N   ARG Z 144      41.711  44.067  10.518  1.00  0.00           N
ATOM   3846  CA  ARG Z 144      40.970  43.374  11.555  1.00  0.00           C
ATOM   3847  C   ARG Z 144      41.425  41.936  11.762  1.00  0.00           C
ATOM   3848  O   ARG Z 144      41.069  41.296  12.745  1.00  0.00           O
ATOM   3849  HA  ARG Z 144      41.122  43.897  12.491  1.00  0.00           H
ATOM   3850  CB  ARG Z 144      39.465  43.394  11.212  1.00  0.00           C
ATOM   3851  1HB ARG Z 144      38.874  43.070  12.096  1.00  0.00           H
ATOM   3852  2HB ARG Z 144      39.189  44.452  10.999  1.00  0.00           H
ATOM   3853  CG  ARG Z 144      39.090  42.536   9.994  1.00  0.00           C
ATOM   3854  1HG ARG Z 144      39.854  42.704   9.201  1.00  0.00           H
ATOM   3855  2HG ARG Z 144      39.156  41.463  10.262  1.00  0.00           H
ATOM   3856  CD  ARG Z 144      37.735  42.870   9.365  1.00  0.00           C
ATOM   3857  1HD ARG Z 144      37.628  43.973   9.251  1.00  0.00           H
ATOM   3858  2HD ARG Z 144      37.688  42.398   8.364  1.00  0.00           H
ATOM   3859  NE  ARG Z 144      36.635  42.348  10.239  1.00  0.00           N
ATOM   3860  HE  ARG Z 144      36.668  42.528  11.230  1.00  0.00           H
ATOM   3861  CZ  ARG Z 144      35.445  41.939   9.764  1.00  0.00           C
ATOM   3862  NH1 ARG Z 144      35.247  41.644   8.481  1.00  0.00           N
ATOM   3863 1HH1 ARG Z 144      35.990  41.686   7.797  1.00  0.00           H
ATOM   3864 2HH1 ARG Z 144      34.317  41.469   8.141  1.00  0.00           H
ATOM   3865  NH2 ARG Z 144      34.440  41.805  10.626  1.00  0.00           N
ATOM   3866 1HH2 ARG Z 144      34.551  42.173  11.543  1.00  0.00           H
ATOM   3867 2HH2 ARG Z 144      33.557  41.413  10.342  1.00  0.00           H
ATOM   3868  HN  ARG Z 144      41.205  44.297   9.683  1.00  0.00           H
ATOM   3869  N   ARG Z 145      42.235  41.394  10.832  1.00  0.00           N
ATOM   3870  CA  ARG Z 145      42.806  40.067  10.939  1.00  0.00           C
ATOM   3871  C   ARG Z 145      44.306  40.135  11.178  1.00  0.00           C
ATOM   3872  O   ARG Z 145      44.994  39.123  11.067  1.00  0.00           O
ATOM   3873  HA  ARG Z 145      42.381  39.531  11.777  1.00  0.00           H
ATOM   3874  CB  ARG Z 145      42.574  39.263   9.640  1.00  0.00           C
ATOM   3875  1HB ARG Z 145      43.002  39.831   8.783  1.00  0.00           H
ATOM   3876  2HB ARG Z 145      43.113  38.292   9.719  1.00  0.00           H
ATOM   3877  CG  ARG Z 145      41.103  38.930   9.339  1.00  0.00           C
ATOM   3878  1HG ARG Z 145      40.677  38.349  10.186  1.00  0.00           H
ATOM   3879  2HG ARG Z 145      40.518  39.872   9.255  1.00  0.00           H
ATOM   3880  CD  ARG Z 145      40.971  38.123   8.042  1.00  0.00           C
ATOM   3881  1HD ARG Z 145      41.348  38.702   7.169  1.00  0.00           H
ATOM   3882  2HD ARG Z 145      41.570  37.188   8.122  1.00  0.00           H
ATOM   3883  NE  ARG Z 145      39.534  37.750   7.844  1.00  0.00           N
ATOM   3884  HE  ARG Z 145      39.175  36.883   8.226  1.00  0.00           H
ATOM   3885  CZ  ARG Z 145      38.628  38.555   7.271  1.00  0.00           C
ATOM   3886  NH1 ARG Z 145      38.931  39.790   6.890  1.00  0.00           N
ATOM   3887 1HH1 ARG Z 145      39.804  40.178   7.172  1.00  0.00           H
ATOM   3888 2HH1 ARG Z 145      38.169  40.409   6.621  1.00  0.00           H
ATOM   3889  NH2 ARG Z 145      37.387  38.119   7.067  1.00  0.00           N
ATOM   3890 1HH2 ARG Z 145      37.134  37.214   7.387  1.00  0.00           H
ATOM   3891 2HH2 ARG Z 145      36.747  38.740   6.628  1.00  0.00           H
ATOM   3892  HN  ARG Z 145      42.513  41.936  10.042  1.00  0.00           H
ATOM   3893  N   HIE Z 146      44.842  41.326  11.514  1.00  0.00           N
ATOM   3894  CA  HIE Z 146      46.254  41.510  11.800  1.00  0.00           C
ATOM   3895  C   HIE Z 146      46.467  42.713  12.715  1.00  0.00           C
ATOM   3896  O   HIE Z 146      46.979  43.749  12.273  1.00  0.00           O
ATOM   3897  HA  HIE Z 146      46.631  40.637  12.318  1.00  0.00           H
ATOM   3898  CB  HIE Z 146      47.097  41.722  10.519  1.00  0.00           C
ATOM   3899  1HB HIE Z 146      46.607  42.470   9.863  1.00  0.00           H
ATOM   3900  2HB HIE Z 146      48.110  42.083  10.786  1.00  0.00           H
ATOM   3901  CG  HIE Z 146      47.339  40.463   9.754  1.00  0.00           C
ATOM   3902  ND1 HIE Z 146      48.201  39.527  10.292  1.00  0.00           N
ATOM   3903  HD2 HIE Z 146      46.115  40.485   7.919  1.00  0.00           H
ATOM   3904  CD2 HIE Z 146      46.827  40.012   8.580  1.00  0.00           C
ATOM   3905  HE1 HIE Z 146      48.697  37.563   9.616  1.00  0.00           H
ATOM   3906  CE1 HIE Z 146      48.176  38.510   9.455  1.00  0.00           C
ATOM   3907  HE2 HIE Z 146      47.124  38.106   7.673  1.00  0.00           H
ATOM   3908  NE2 HIE Z 146      47.370  38.757   8.393  1.00  0.00           N
ATOM   3909  HN  HIE Z 146      44.258  42.135  11.576  1.00  0.00           H
ATOM   3910  N   PRO Z 147      46.113  42.667  13.997  1.00  0.00           N
ATOM   3911  CA  PRO Z 147      46.140  43.835  14.865  1.00  0.00           C
ATOM   3912  C   PRO Z 147      47.549  44.168  15.316  1.00  0.00           C
ATOM   3913  O   PRO Z 147      47.753  45.257  15.846  1.00  0.00           O
ATOM   3914  HA  PRO Z 147      45.757  44.693  14.331  1.00  0.00           H
ATOM   3915  CB  PRO Z 147      45.247  43.419  16.043  1.00  0.00           C
ATOM   3916  1HB PRO Z 147      45.488  43.957  16.980  1.00  0.00           H
ATOM   3917  2HB PRO Z 147      44.184  43.623  15.780  1.00  0.00           H
ATOM   3918  CG  PRO Z 147      45.448  41.907  16.141  1.00  0.00           C
ATOM   3919  1HG PRO Z 147      46.404  41.678  16.659  1.00  0.00           H
ATOM   3920  2HG PRO Z 147      44.616  41.394  16.664  1.00  0.00           H
ATOM   3921  CD  PRO Z 147      45.542  41.501  14.671  1.00  0.00           C
ATOM   3922  1HD PRO Z 147      46.172  40.594  14.535  1.00  0.00           H
ATOM   3923  2HD PRO Z 147      44.521  41.329  14.267  1.00  0.00           H
ATOM   3924  N   TYR Z 148      48.547  43.287  15.103  1.00  0.00           N
ATOM   3925  CA  TYR Z 148      49.929  43.566  15.453  1.00  0.00           C
ATOM   3926  C   TYR Z 148      50.697  44.055  14.235  1.00  0.00           C
ATOM   3927  O   TYR Z 148      51.894  44.320  14.301  1.00  0.00           O
ATOM   3928  HA  TYR Z 148      49.977  44.351  16.196  1.00  0.00           H
ATOM   3929  CB  TYR Z 148      50.660  42.322  16.013  1.00  0.00           C
ATOM   3930  1HB TYR Z 148      50.643  41.493  15.276  1.00  0.00           H
ATOM   3931  2HB TYR Z 148      51.722  42.568  16.236  1.00  0.00           H
ATOM   3932  CG  TYR Z 148      50.026  41.841  17.290  1.00  0.00           C
ATOM   3933  HD1 TYR Z 148      48.705  40.434  16.321  1.00  0.00           H
ATOM   3934  CD1 TYR Z 148      49.039  40.840  17.265  1.00  0.00           C
ATOM   3935  HD2 TYR Z 148      51.210  43.115  18.564  1.00  0.00           H
ATOM   3936  CD2 TYR Z 148      50.462  42.336  18.532  1.00  0.00           C
ATOM   3937  CE1 TYR Z 148      48.509  40.331  18.457  1.00  0.00           C
ATOM   3938  HE1 TYR Z 148      47.766  39.545  18.429  1.00  0.00           H
ATOM   3939  HE2 TYR Z 148      50.287  42.194  20.676  1.00  0.00           H
ATOM   3940  CE2 TYR Z 148      49.944  41.814  19.726  1.00  0.00           C
ATOM   3941  CZ  TYR Z 148      48.971  40.809  19.686  1.00  0.00           C
ATOM   3942  OH  TYR Z 148      48.453  40.263  20.874  1.00  0.00           O
ATOM   3943  HH  TYR Z 148      49.135  40.310  21.563  1.00  0.00           H
ATOM   3944  HN  TYR Z 148      48.367  42.386  14.702  1.00  0.00           H
ATOM   3945  N   PHE Z 149      50.027  44.235  13.073  1.00  0.00           N
ATOM   3946  CA  PHE Z 149      50.619  44.862  11.902  1.00  0.00           C
ATOM   3947  C   PHE Z 149      51.013  46.309  12.186  1.00  0.00           C
ATOM   3948  O   PHE Z 149      50.216  47.087  12.715  1.00  0.00           O
ATOM   3949  HA  PHE Z 149      51.510  44.297  11.658  1.00  0.00           H
ATOM   3950  CB  PHE Z 149      49.620  44.827  10.710  1.00  0.00           C
ATOM   3951  1HB PHE Z 149      48.995  43.921  10.834  1.00  0.00           H
ATOM   3952  2HB PHE Z 149      48.933  45.698  10.718  1.00  0.00           H
ATOM   3953  CG  PHE Z 149      50.255  44.739   9.344  1.00  0.00           C
ATOM   3954  HD1 PHE Z 149      49.267  42.880   8.874  1.00  0.00           H
ATOM   3955  CD1 PHE Z 149      49.932  43.651   8.516  1.00  0.00           C
ATOM   3956  HD2 PHE Z 149      51.306  46.627   9.405  1.00  0.00           H
ATOM   3957  CD2 PHE Z 149      51.091  45.746   8.827  1.00  0.00           C
ATOM   3958  CE1 PHE Z 149      50.435  43.563   7.216  1.00  0.00           C
ATOM   3959  HE1 PHE Z 149      50.148  42.738   6.582  1.00  0.00           H
ATOM   3960  CE2 PHE Z 149      51.618  45.651   7.532  1.00  0.00           C
ATOM   3961  HE2 PHE Z 149      52.258  46.431   7.147  1.00  0.00           H
ATOM   3962  CZ  PHE Z 149      51.290  44.556   6.729  1.00  0.00           C
ATOM   3963  HZ  PHE Z 149      51.670  44.480   5.723  1.00  0.00           H
ATOM   3964  HN  PHE Z 149      49.066  43.966  13.017  1.00  0.00           H
ATOM   3965  N   TYR Z 150      52.250  46.701  11.819  1.00  0.00           N
ATOM   3966  CA  TYR Z 150      52.777  48.048  11.935  1.00  0.00           C
ATOM   3967  C   TYR Z 150      51.959  49.058  11.123  1.00  0.00           C
ATOM   3968  O   TYR Z 150      51.978  49.065   9.892  1.00  0.00           O
ATOM   3969  HA  TYR Z 150      52.732  48.327  12.981  1.00  0.00           H
ATOM   3970  CB  TYR Z 150      54.254  48.012  11.461  1.00  0.00           C
ATOM   3971  1HB TYR Z 150      54.776  47.169  11.963  1.00  0.00           H
ATOM   3972  2HB TYR Z 150      54.306  47.818  10.367  1.00  0.00           H
ATOM   3973  CG  TYR Z 150      55.040  49.256  11.771  1.00  0.00           C
ATOM   3974  HD1 TYR Z 150      54.639  50.154   9.879  1.00  0.00           H
ATOM   3975  CD1 TYR Z 150      55.185  50.251  10.798  1.00  0.00           C
ATOM   3976  HD2 TYR Z 150      55.599  48.658  13.753  1.00  0.00           H
ATOM   3977  CD2 TYR Z 150      55.721  49.402  12.987  1.00  0.00           C
ATOM   3978  CE1 TYR Z 150      56.047  51.335  10.999  1.00  0.00           C
ATOM   3979  HE1 TYR Z 150      56.173  52.078  10.230  1.00  0.00           H
ATOM   3980  HE2 TYR Z 150      57.100  50.572  14.150  1.00  0.00           H
ATOM   3981  CE2 TYR Z 150      56.573  50.492  13.209  1.00  0.00           C
ATOM   3982  CZ  TYR Z 150      56.745  51.449  12.204  1.00  0.00           C
ATOM   3983  OH  TYR Z 150      57.593  52.546  12.418  1.00  0.00           O
ATOM   3984  HH  TYR Z 150      57.562  52.712  13.367  1.00  0.00           H
ATOM   3985  HN  TYR Z 150      52.871  46.029  11.426  1.00  0.00           H
ATOM   3986  N   ALA Z 151      51.196  49.938  11.801  1.00  0.00           N
ATOM   3987  CA  ALA Z 151      50.174  50.756  11.170  1.00  0.00           C
ATOM   3988  C   ALA Z 151      50.621  51.710  10.053  1.00  0.00           C
ATOM   3989  O   ALA Z 151      49.921  51.749   9.038  1.00  0.00           O
ATOM   3990  HA  ALA Z 151      49.498  50.063  10.686  1.00  0.00           H
ATOM   3991  CB  ALA Z 151      49.340  51.481  12.243  1.00  0.00           C
ATOM   3992  1HB ALA Z 151      48.509  52.056  11.780  1.00  0.00           H
ATOM   3993  2HB ALA Z 151      48.890  50.731  12.929  1.00  0.00           H
ATOM   3994  3HB ALA Z 151      49.960  52.172  12.849  1.00  0.00           H
ATOM   3995  HN  ALA Z 151      51.188  49.919  12.797  1.00  0.00           H
ATOM   3996  N   PRO Z 152      51.735  52.452  10.085  1.00  0.00           N
ATOM   3997  CA  PRO Z 152      52.197  53.217   8.926  1.00  0.00           C
ATOM   3998  C   PRO Z 152      52.494  52.371   7.693  1.00  0.00           C
ATOM   3999  O   PRO Z 152      52.248  52.819   6.576  1.00  0.00           O
ATOM   4000  HA  PRO Z 152      51.404  53.898   8.650  1.00  0.00           H
ATOM   4001  CB  PRO Z 152      53.447  53.949   9.440  1.00  0.00           C
ATOM   4002  1HB PRO Z 152      54.350  53.313   9.315  1.00  0.00           H
ATOM   4003  2HB PRO Z 152      53.600  54.916   8.918  1.00  0.00           H
ATOM   4004  CG  PRO Z 152      53.176  54.131  10.937  1.00  0.00           C
ATOM   4005  1HG PRO Z 152      54.098  54.281  11.536  1.00  0.00           H
ATOM   4006  2HG PRO Z 152      52.493  54.997  11.091  1.00  0.00           H
ATOM   4007  CD  PRO Z 152      52.442  52.843  11.311  1.00  0.00           C
ATOM   4008  1HD PRO Z 152      53.164  52.043  11.584  1.00  0.00           H
ATOM   4009  2HD PRO Z 152      51.746  53.028  12.158  1.00  0.00           H
ATOM   4010  N   GLU Z 153      53.017  51.142   7.861  1.00  0.00           N
ATOM   4011  CA  GLU Z 153      53.227  50.201   6.773  1.00  0.00           C
ATOM   4012  C   GLU Z 153      51.918  49.650   6.234  1.00  0.00           C
ATOM   4013  O   GLU Z 153      51.756  49.496   5.031  1.00  0.00           O
ATOM   4014  HA  GLU Z 153      53.696  50.730   5.954  1.00  0.00           H
ATOM   4015  CB  GLU Z 153      54.159  49.039   7.186  1.00  0.00           C
ATOM   4016  1HB GLU Z 153      53.751  48.569   8.109  1.00  0.00           H
ATOM   4017  2HB GLU Z 153      54.175  48.253   6.395  1.00  0.00           H
ATOM   4018  CG  GLU Z 153      55.613  49.496   7.459  1.00  0.00           C
ATOM   4019  1HG GLU Z 153      55.621  50.474   7.981  1.00  0.00           H
ATOM   4020  2HG GLU Z 153      56.108  48.745   8.113  1.00  0.00           H
ATOM   4021  CD  GLU Z 153      56.454  49.627   6.204  1.00  0.00           C
ATOM   4022  OE1 GLU Z 153      56.845  48.578   5.644  1.00  0.00           O
ATOM   4023  OE2 GLU Z 153      56.810  50.778   5.835  1.00  0.00           O
ATOM   4024  HN  GLU Z 153      53.171  50.791   8.781  1.00  0.00           H
ATOM   4025  N   LEU Z 154      50.926  49.367   7.102  1.00  0.00           N
ATOM   4026  CA  LEU Z 154      49.588  48.948   6.702  1.00  0.00           C
ATOM   4027  C   LEU Z 154      48.837  50.010   5.887  1.00  0.00           C
ATOM   4028  O   LEU Z 154      48.199  49.724   4.871  1.00  0.00           O
ATOM   4029  HA  LEU Z 154      49.704  48.084   6.065  1.00  0.00           H
ATOM   4030  CB  LEU Z 154      48.781  48.546   7.956  1.00  0.00           C
ATOM   4031  1HB LEU Z 154      49.407  47.858   8.564  1.00  0.00           H
ATOM   4032  2HB LEU Z 154      48.592  49.447   8.577  1.00  0.00           H
ATOM   4033  HG  LEU Z 154      46.780  48.522   7.102  1.00  0.00           H
ATOM   4034  CG  LEU Z 154      47.440  47.834   7.684  1.00  0.00           C
ATOM   4035  CD1 LEU Z 154      47.604  46.535   6.880  1.00  0.00           C
ATOM   4036 1HD1 LEU Z 154      48.022  46.727   5.870  1.00  0.00           H
ATOM   4037 2HD1 LEU Z 154      48.275  45.827   7.410  1.00  0.00           H
ATOM   4038 3HD1 LEU Z 154      46.616  46.046   6.744  1.00  0.00           H
ATOM   4039  CD2 LEU Z 154      46.743  47.517   9.011  1.00  0.00           C
ATOM   4040 1HD2 LEU Z 154      46.602  48.436   9.615  1.00  0.00           H
ATOM   4041 2HD2 LEU Z 154      45.750  47.066   8.814  1.00  0.00           H
ATOM   4042 3HD2 LEU Z 154      47.342  46.795   9.604  1.00  0.00           H
ATOM   4043  HN  LEU Z 154      51.097  49.439   8.087  1.00  0.00           H
ATOM   4044  N   LEU Z 155      48.967  51.292   6.291  1.00  0.00           N
ATOM   4045  CA  LEU Z 155      48.549  52.460   5.527  1.00  0.00           C
ATOM   4046  C   LEU Z 155      49.256  52.554   4.174  1.00  0.00           C
ATOM   4047  O   LEU Z 155      48.641  52.767   3.129  1.00  0.00           O
ATOM   4048  HA  LEU Z 155      47.488  52.386   5.329  1.00  0.00           H
ATOM   4049  CB  LEU Z 155      48.851  53.719   6.387  1.00  0.00           C
ATOM   4050  1HB LEU Z 155      48.161  53.713   7.260  1.00  0.00           H
ATOM   4051  2HB LEU Z 155      49.880  53.618   6.795  1.00  0.00           H
ATOM   4052  HG  LEU Z 155      49.494  55.123   4.852  1.00  0.00           H
ATOM   4053  CG  LEU Z 155      48.766  55.099   5.697  1.00  0.00           C
ATOM   4054  CD1 LEU Z 155      47.370  55.393   5.139  1.00  0.00           C
ATOM   4055 1HD1 LEU Z 155      47.351  56.392   4.653  1.00  0.00           H
ATOM   4056 2HD1 LEU Z 155      47.065  54.634   4.388  1.00  0.00           H
ATOM   4057 3HD1 LEU Z 155      46.639  55.390   5.974  1.00  0.00           H
ATOM   4058  CD2 LEU Z 155      49.167  56.208   6.682  1.00  0.00           C
ATOM   4059 1HD2 LEU Z 155      49.156  57.196   6.177  1.00  0.00           H
ATOM   4060 2HD2 LEU Z 155      48.455  56.242   7.534  1.00  0.00           H
ATOM   4061 3HD2 LEU Z 155      50.188  56.025   7.080  1.00  0.00           H
ATOM   4062  HN  LEU Z 155      49.413  51.479   7.169  1.00  0.00           H
ATOM   4063  N   PHE Z 156      50.586  52.339   4.145  1.00  0.00           N
ATOM   4064  CA  PHE Z 156      51.362  52.276   2.921  1.00  0.00           C
ATOM   4065  C   PHE Z 156      50.988  51.102   2.009  1.00  0.00           C
ATOM   4066  O   PHE Z 156      50.937  51.247   0.791  1.00  0.00           O
ATOM   4067  HA  PHE Z 156      51.111  53.169   2.367  1.00  0.00           H
ATOM   4068  CB  PHE Z 156      52.875  52.291   3.258  1.00  0.00           C
ATOM   4069  1HB PHE Z 156      53.072  53.084   4.011  1.00  0.00           H
ATOM   4070  2HB PHE Z 156      53.185  51.318   3.695  1.00  0.00           H
ATOM   4071  CG  PHE Z 156      53.725  52.608   2.056  1.00  0.00           C
ATOM   4072  HD1 PHE Z 156      52.709  54.448   1.562  1.00  0.00           H
ATOM   4073  CD1 PHE Z 156      53.494  53.762   1.286  1.00  0.00           C
ATOM   4074  HD2 PHE Z 156      54.970  50.861   2.279  1.00  0.00           H
ATOM   4075  CD2 PHE Z 156      54.772  51.748   1.695  1.00  0.00           C
ATOM   4076  CE1 PHE Z 156      54.274  54.036   0.155  1.00  0.00           C
ATOM   4077  HE1 PHE Z 156      54.086  54.918  -0.441  1.00  0.00           H
ATOM   4078  CE2 PHE Z 156      55.560  52.026   0.574  1.00  0.00           C
ATOM   4079  HE2 PHE Z 156      56.368  51.362   0.312  1.00  0.00           H
ATOM   4080  CZ  PHE Z 156      55.304  53.161  -0.205  1.00  0.00           C
ATOM   4081  HZ  PHE Z 156      55.898  53.358  -1.086  1.00  0.00           H
ATOM   4082  HN  PHE Z 156      51.091  52.232   5.003  1.00  0.00           H
ATOM   4083  N   PHE Z 157      50.658  49.920   2.566  1.00  0.00           N
ATOM   4084  CA  PHE Z 157      50.146  48.764   1.840  1.00  0.00           C
ATOM   4085  C   PHE Z 157      48.875  49.073   1.068  1.00  0.00           C
ATOM   4086  O   PHE Z 157      48.729  48.657  -0.078  1.00  0.00           O
ATOM   4087  HA  PHE Z 157      50.877  48.503   1.088  1.00  0.00           H
ATOM   4088  CB  PHE Z 157      49.885  47.559   2.786  1.00  0.00           C
ATOM   4089  1HB PHE Z 157      49.869  47.898   3.842  1.00  0.00           H
ATOM   4090  2HB PHE Z 157      48.909  47.068   2.583  1.00  0.00           H
ATOM   4091  CG  PHE Z 157      50.934  46.496   2.630  1.00  0.00           C
ATOM   4092  HD1 PHE Z 157      50.031  45.648   0.865  1.00  0.00           H
ATOM   4093  CD1 PHE Z 157      50.838  45.567   1.580  1.00  0.00           C
ATOM   4094  HD2 PHE Z 157      52.063  47.077   4.369  1.00  0.00           H
ATOM   4095  CD2 PHE Z 157      51.986  46.378   3.550  1.00  0.00           C
ATOM   4096  CE1 PHE Z 157      51.758  44.516   1.473  1.00  0.00           C
ATOM   4097  HE1 PHE Z 157      51.668  43.794   0.673  1.00  0.00           H
ATOM   4098  CE2 PHE Z 157      52.917  45.337   3.438  1.00  0.00           C
ATOM   4099  HE2 PHE Z 157      53.718  45.246   4.159  1.00  0.00           H
ATOM   4100  CZ  PHE Z 157      52.794  44.399   2.407  1.00  0.00           C
ATOM   4101  HZ  PHE Z 157      53.510  43.593   2.327  1.00  0.00           H
ATOM   4102  HN  PHE Z 157      50.800  49.794   3.553  1.00  0.00           H
ATOM   4103  N   ALA Z 158      47.949  49.872   1.638  1.00  0.00           N
ATOM   4104  CA  ALA Z 158      46.783  50.357   0.924  1.00  0.00           C
ATOM   4105  C   ALA Z 158      47.145  51.196  -0.304  1.00  0.00           C
ATOM   4106  O   ALA Z 158      46.560  51.048  -1.372  1.00  0.00           O
ATOM   4107  HA  ALA Z 158      46.232  49.498   0.563  1.00  0.00           H
ATOM   4108  CB  ALA Z 158      45.877  51.163   1.873  1.00  0.00           C
ATOM   4109  1HB ALA Z 158      44.946  51.483   1.356  1.00  0.00           H
ATOM   4110  2HB ALA Z 158      45.587  50.530   2.738  1.00  0.00           H
ATOM   4111  3HB ALA Z 158      46.397  52.064   2.261  1.00  0.00           H
ATOM   4112  HN  ALA Z 158      48.070  50.184   2.580  1.00  0.00           H
ATOM   4113  N   LYS Z 159      48.171  52.068  -0.202  1.00  0.00           N
ATOM   4114  CA  LYS Z 159      48.749  52.766  -1.342  1.00  0.00           C
ATOM   4115  C   LYS Z 159      49.427  51.850  -2.370  1.00  0.00           C
ATOM   4116  O   LYS Z 159      49.306  52.074  -3.575  1.00  0.00           O
ATOM   4117  HA  LYS Z 159      47.932  53.239  -1.870  1.00  0.00           H
ATOM   4118  CB  LYS Z 159      49.721  53.890  -0.907  1.00  0.00           C
ATOM   4119  1HB LYS Z 159      50.583  53.445  -0.361  1.00  0.00           H
ATOM   4120  2HB LYS Z 159      50.124  54.383  -1.821  1.00  0.00           H
ATOM   4121  CG  LYS Z 159      49.056  54.955  -0.016  1.00  0.00           C
ATOM   4122  1HG LYS Z 159      48.126  55.328  -0.497  1.00  0.00           H
ATOM   4123  2HG LYS Z 159      48.755  54.470   0.943  1.00  0.00           H
ATOM   4124  CD  LYS Z 159      49.987  56.136   0.321  1.00  0.00           C
ATOM   4125  1HD LYS Z 159      49.537  56.708   1.165  1.00  0.00           H
ATOM   4126  2HD LYS Z 159      50.951  55.722   0.691  1.00  0.00           H
ATOM   4127  CE  LYS Z 159      50.285  57.112  -0.833  1.00  0.00           C
ATOM   4128  1HE LYS Z 159      51.013  57.878  -0.483  1.00  0.00           H
ATOM   4129  2HE LYS Z 159      50.715  56.588  -1.713  1.00  0.00           H
ATOM   4130  NZ  LYS Z 159      49.062  57.821  -1.256  1.00  0.00           N
ATOM   4131  1HZ LYS Z 159      49.305  58.683  -1.802  1.00  0.00           H
ATOM   4132  2HZ LYS Z 159      48.455  57.234  -1.859  1.00  0.00           H
ATOM   4133  3HZ LYS Z 159      48.503  58.113  -0.410  1.00  0.00           H
ATOM   4134  HN  LYS Z 159      48.634  52.172   0.678  1.00  0.00           H
ATOM   4135  N   ARG Z 160      50.142  50.789  -1.933  1.00  0.00           N
ATOM   4136  CA  ARG Z 160      50.708  49.764  -2.810  1.00  0.00           C
ATOM   4137  C   ARG Z 160      49.636  49.000  -3.593  1.00  0.00           C
ATOM   4138  O   ARG Z 160      49.740  48.820  -4.805  1.00  0.00           O
ATOM   4139  HA  ARG Z 160      51.327  50.261  -3.545  1.00  0.00           H
ATOM   4140  CB  ARG Z 160      51.587  48.754  -2.012  1.00  0.00           C
ATOM   4141  1HB ARG Z 160      50.966  48.287  -1.218  1.00  0.00           H
ATOM   4142  2HB ARG Z 160      51.922  47.938  -2.693  1.00  0.00           H
ATOM   4143  CG  ARG Z 160      52.842  49.391  -1.372  1.00  0.00           C
ATOM   4144  1HG ARG Z 160      53.513  49.757  -2.176  1.00  0.00           H
ATOM   4145  2HG ARG Z 160      52.529  50.284  -0.787  1.00  0.00           H
ATOM   4146  CD  ARG Z 160      53.638  48.490  -0.408  1.00  0.00           C
ATOM   4147  1HD ARG Z 160      54.431  49.085   0.101  1.00  0.00           H
ATOM   4148  2HD ARG Z 160      52.955  48.046   0.352  1.00  0.00           H
ATOM   4149  NE  ARG Z 160      54.296  47.405  -1.200  1.00  0.00           N
ATOM   4150  HE  ARG Z 160      54.505  47.541  -2.165  1.00  0.00           H
ATOM   4151  CZ  ARG Z 160      54.847  46.308  -0.664  1.00  0.00           C
ATOM   4152  NH1 ARG Z 160      54.866  46.076   0.641  1.00  0.00           N
ATOM   4153 1HH1 ARG Z 160      54.516  46.754   1.264  1.00  0.00           H
ATOM   4154 2HH1 ARG Z 160      55.465  45.321   0.964  1.00  0.00           H
ATOM   4155  NH2 ARG Z 160      55.429  45.421  -1.462  1.00  0.00           N
ATOM   4156 1HH2 ARG Z 160      55.697  45.729  -2.374  1.00  0.00           H
ATOM   4157 2HH2 ARG Z 160      55.837  44.595  -1.039  1.00  0.00           H
ATOM   4158  HN  ARG Z 160      50.291  50.676  -0.948  1.00  0.00           H
ATOM   4159  N   TYR Z 161      48.536  48.591  -2.927  1.00  0.00           N
ATOM   4160  CA  TYR Z 161      47.363  48.016  -3.569  1.00  0.00           C
ATOM   4161  C   TYR Z 161      46.660  48.985  -4.520  1.00  0.00           C
ATOM   4162  O   TYR Z 161      46.270  48.610  -5.622  1.00  0.00           O
ATOM   4163  HA  TYR Z 161      47.693  47.195  -4.194  1.00  0.00           H
ATOM   4164  CB  TYR Z 161      46.343  47.501  -2.519  1.00  0.00           C
ATOM   4165  1HB TYR Z 161      46.188  48.262  -1.724  1.00  0.00           H
ATOM   4166  2HB TYR Z 161      45.366  47.288  -3.001  1.00  0.00           H
ATOM   4167  CG  TYR Z 161      46.786  46.202  -1.896  1.00  0.00           C
ATOM   4168  HD1 TYR Z 161      46.886  46.965   0.116  1.00  0.00           H
ATOM   4169  CD1 TYR Z 161      46.999  46.094  -0.511  1.00  0.00           C
ATOM   4170  HD2 TYR Z 161      46.716  45.103  -3.749  1.00  0.00           H
ATOM   4171  CD2 TYR Z 161      46.900  45.044  -2.687  1.00  0.00           C
ATOM   4172  CE1 TYR Z 161      47.328  44.860   0.069  1.00  0.00           C
ATOM   4173  HE1 TYR Z 161      47.483  44.789   1.136  1.00  0.00           H
ATOM   4174  HE2 TYR Z 161      47.258  42.919  -2.726  1.00  0.00           H
ATOM   4175  CE2 TYR Z 161      47.201  43.802  -2.107  1.00  0.00           C
ATOM   4176  CZ  TYR Z 161      47.410  43.713  -0.728  1.00  0.00           C
ATOM   4177  OH  TYR Z 161      47.659  42.469  -0.122  1.00  0.00           O
ATOM   4178  HH  TYR Z 161      47.104  41.792  -0.551  1.00  0.00           H
ATOM   4179  HN  TYR Z 161      48.497  48.680  -1.927  1.00  0.00           H
ATOM   4180  N   LYS Z 162      46.526  50.276  -4.140  1.00  0.00           N
ATOM   4181  CA  LYS Z 162      45.955  51.341  -4.958  1.00  0.00           C
ATOM   4182  C   LYS Z 162      46.671  51.508  -6.294  1.00  0.00           C
ATOM   4183  O   LYS Z 162      46.053  51.632  -7.352  1.00  0.00           O
ATOM   4184  HA  LYS Z 162      44.924  51.093  -5.172  1.00  0.00           H
ATOM   4185  CB  LYS Z 162      46.023  52.677  -4.165  1.00  0.00           C
ATOM   4186  1HB LYS Z 162      45.589  52.487  -3.157  1.00  0.00           H
ATOM   4187  2HB LYS Z 162      47.083  52.970  -4.022  1.00  0.00           H
ATOM   4188  CG  LYS Z 162      45.259  53.867  -4.770  1.00  0.00           C
ATOM   4189  1HG LYS Z 162      45.604  54.077  -5.807  1.00  0.00           H
ATOM   4190  2HG LYS Z 162      44.191  53.566  -4.829  1.00  0.00           H
ATOM   4191  CD  LYS Z 162      45.365  55.134  -3.905  1.00  0.00           C
ATOM   4192  1HD LYS Z 162      45.451  54.810  -2.842  1.00  0.00           H
ATOM   4193  2HD LYS Z 162      46.300  55.680  -4.159  1.00  0.00           H
ATOM   4194  CE  LYS Z 162      44.152  56.079  -3.962  1.00  0.00           C
ATOM   4195  1HE LYS Z 162      43.230  55.552  -3.635  1.00  0.00           H
ATOM   4196  2HE LYS Z 162      44.319  56.943  -3.284  1.00  0.00           H
ATOM   4197  NZ  LYS Z 162      43.911  56.618  -5.310  1.00  0.00           N
ATOM   4198  1HZ LYS Z 162      43.085  57.262  -5.273  1.00  0.00           H
ATOM   4199  2HZ LYS Z 162      44.745  57.127  -5.681  1.00  0.00           H
ATOM   4200  3HZ LYS Z 162      43.592  55.857  -5.959  1.00  0.00           H
ATOM   4201  HN  LYS Z 162      46.785  50.536  -3.207  1.00  0.00           H
ATOM   4202  N   ALA Z 163      48.017  51.451  -6.291  1.00  0.00           N
ATOM   4203  CA  ALA Z 163      48.814  51.455  -7.500  1.00  0.00           C
ATOM   4204  C   ALA Z 163      48.536  50.263  -8.419  1.00  0.00           C
ATOM   4205  O   ALA Z 163      48.250  50.416  -9.607  1.00  0.00           O
ATOM   4206  HA  ALA Z 163      48.595  52.353  -8.061  1.00  0.00           H
ATOM   4207  CB  ALA Z 163      50.299  51.442  -7.080  1.00  0.00           C
ATOM   4208  1HB ALA Z 163      50.967  51.464  -7.967  1.00  0.00           H
ATOM   4209  2HB ALA Z 163      50.520  52.331  -6.454  1.00  0.00           H
ATOM   4210  3HB ALA Z 163      50.538  50.534  -6.486  1.00  0.00           H
ATOM   4211  HN  ALA Z 163      48.511  51.349  -5.427  1.00  0.00           H
ATOM   4212  N   ALA Z 164      48.541  49.043  -7.849  1.00  0.00           N
ATOM   4213  CA  ALA Z 164      48.292  47.808  -8.560  1.00  0.00           C
ATOM   4214  C   ALA Z 164      46.876  47.663  -9.122  1.00  0.00           C
ATOM   4215  O   ALA Z 164      46.697  47.271 -10.273  1.00  0.00           O
ATOM   4216  HA  ALA Z 164      48.958  47.780  -9.414  1.00  0.00           H
ATOM   4217  CB  ALA Z 164      48.649  46.634  -7.630  1.00  0.00           C
ATOM   4218  1HB ALA Z 164      48.489  45.658  -8.135  1.00  0.00           H
ATOM   4219  2HB ALA Z 164      49.721  46.703  -7.341  1.00  0.00           H
ATOM   4220  3HB ALA Z 164      48.045  46.672  -6.700  1.00  0.00           H
ATOM   4221  HN  ALA Z 164      48.759  48.951  -6.878  1.00  0.00           H
ATOM   4222  N   PHE Z 165      45.819  48.018  -8.354  1.00  0.00           N
ATOM   4223  CA  PHE Z 165      44.444  48.006  -8.851  1.00  0.00           C
ATOM   4224  C   PHE Z 165      44.233  48.964 -10.018  1.00  0.00           C
ATOM   4225  O   PHE Z 165      43.650  48.604 -11.040  1.00  0.00           O
ATOM   4226  HA  PHE Z 165      44.229  47.018  -9.234  1.00  0.00           H
ATOM   4227  CB  PHE Z 165      43.414  48.402  -7.752  1.00  0.00           C
ATOM   4228  1HB PHE Z 165      43.714  49.369  -7.289  1.00  0.00           H
ATOM   4229  2HB PHE Z 165      42.403  48.532  -8.198  1.00  0.00           H
ATOM   4230  CG  PHE Z 165      43.254  47.369  -6.668  1.00  0.00           C
ATOM   4231  HD1 PHE Z 165      42.946  45.685  -7.993  1.00  0.00           H
ATOM   4232  CD1 PHE Z 165      42.998  46.019  -6.967  1.00  0.00           C
ATOM   4233  HD2 PHE Z 165      43.435  48.805  -5.081  1.00  0.00           H
ATOM   4234  CD2 PHE Z 165      43.259  47.768  -5.321  1.00  0.00           C
ATOM   4235  CE1 PHE Z 165      42.776  45.089  -5.943  1.00  0.00           C
ATOM   4236  HE1 PHE Z 165      42.588  44.054  -6.188  1.00  0.00           H
ATOM   4237  CE2 PHE Z 165      43.029  46.845  -4.293  1.00  0.00           C
ATOM   4238  HE2 PHE Z 165      43.025  47.168  -3.262  1.00  0.00           H
ATOM   4239  CZ  PHE Z 165      42.793  45.501  -4.605  1.00  0.00           C
ATOM   4240  HZ  PHE Z 165      42.604  44.787  -3.817  1.00  0.00           H
ATOM   4241  HN  PHE Z 165      45.961  48.318  -7.404  1.00  0.00           H
ATOM   4242  N   THR Z 166      44.762  50.200  -9.907  1.00  0.00           N
ATOM   4243  CA  THR Z 166      44.655  51.237 -10.937  1.00  0.00           C
ATOM   4244  C   THR Z 166      45.334  50.838 -12.237  1.00  0.00           C
ATOM   4245  O   THR Z 166      44.805  51.033 -13.331  1.00  0.00           O
ATOM   4246  HA  THR Z 166      43.604  51.380 -11.149  1.00  0.00           H
ATOM   4247  HB  THR Z 166      46.361  52.498 -10.408  1.00  0.00           H
ATOM   4248  CB  THR Z 166      45.251  52.572 -10.498  1.00  0.00           C
ATOM   4249  OG1 THR Z 166      44.729  52.968  -9.237  1.00  0.00           O
ATOM   4250  HG1 THR Z 166      45.262  52.502  -8.562  1.00  0.00           H
ATOM   4251  CG2 THR Z 166      44.872  53.689 -11.481  1.00  0.00           C
ATOM   4252 1HG2 THR Z 166      43.765  53.765 -11.564  1.00  0.00           H
ATOM   4253 2HG2 THR Z 166      45.255  54.665 -11.117  1.00  0.00           H
ATOM   4254 3HG2 THR Z 166      45.287  53.511 -12.491  1.00  0.00           H
ATOM   4255  HN  THR Z 166      45.231  50.450  -9.060  1.00  0.00           H
ATOM   4256  N   GLU Z 167      46.541  50.243 -12.142  1.00  0.00           N
ATOM   4257  CA  GLU Z 167      47.274  49.692 -13.268  1.00  0.00           C
ATOM   4258  C   GLU Z 167      46.600  48.499 -13.935  1.00  0.00           C
ATOM   4259  O   GLU Z 167      46.531  48.402 -15.161  1.00  0.00           O
ATOM   4260  HA  GLU Z 167      47.376  50.459 -14.023  1.00  0.00           H
ATOM   4261  CB  GLU Z 167      48.675  49.262 -12.768  1.00  0.00           C
ATOM   4262  1HB GLU Z 167      49.184  50.164 -12.358  1.00  0.00           H
ATOM   4263  2HB GLU Z 167      48.544  48.553 -11.917  1.00  0.00           H
ATOM   4264  CG  GLU Z 167      49.592  48.601 -13.828  1.00  0.00           C
ATOM   4265  1HG GLU Z 167      49.138  47.661 -14.200  1.00  0.00           H
ATOM   4266  2HG GLU Z 167      49.758  49.285 -14.686  1.00  0.00           H
ATOM   4267  CD  GLU Z 167      50.937  48.234 -13.234  1.00  0.00           C
ATOM   4268  OE1 GLU Z 167      51.986  48.484 -13.876  1.00  0.00           O
ATOM   4269  OE2 GLU Z 167      50.960  47.710 -12.088  1.00  0.00           O
ATOM   4270  HN  GLU Z 167      46.976  50.129 -11.246  1.00  0.00           H
ATOM   4271  N   CYS Z 168      46.085  47.534 -13.147  1.00  0.00           N
ATOM   4272  CA  CYS Z 168      45.521  46.318 -13.703  1.00  0.00           C
ATOM   4273  C   CYS Z 168      44.090  46.443 -14.189  1.00  0.00           C
ATOM   4274  O   CYS Z 168      43.716  45.794 -15.161  1.00  0.00           O
ATOM   4275  HA  CYS Z 168      46.087  46.054 -14.585  1.00  0.00           H
ATOM   4276  CB  CYS Z 168      45.641  45.130 -12.724  1.00  0.00           C
ATOM   4277  1HB CYS Z 168      45.064  45.358 -11.801  1.00  0.00           H
ATOM   4278  2HB CYS Z 168      45.198  44.219 -13.185  1.00  0.00           H
ATOM   4279  SG  CYS Z 168      47.371  44.771 -12.271  1.00  0.00           S
ATOM   4280  HN  CYS Z 168      46.182  47.584 -12.148  1.00  0.00           H
ATOM   4281  N   CYS Z 169      43.238  47.309 -13.607  1.00  0.00           N
ATOM   4282  CA  CYS Z 169      41.829  47.346 -14.000  1.00  0.00           C
ATOM   4283  C   CYS Z 169      41.562  48.287 -15.162  1.00  0.00           C
ATOM   4284  O   CYS Z 169      40.420  48.468 -15.579  1.00  0.00           O
ATOM   4285  HA  CYS Z 169      41.523  46.369 -14.348  1.00  0.00           H
ATOM   4286  CB  CYS Z 169      40.917  47.741 -12.814  1.00  0.00           C
ATOM   4287  1HB CYS Z 169      41.304  48.672 -12.344  1.00  0.00           H
ATOM   4288  2HB CYS Z 169      39.887  47.951 -13.169  1.00  0.00           H
ATOM   4289  SG  CYS Z 169      40.802  46.421 -11.571  1.00  0.00           S
ATOM   4290  HN  CYS Z 169      43.507  47.851 -12.803  1.00  0.00           H
ATOM   4291  N   GLN Z 170      42.632  48.849 -15.751  1.00  0.00           N
ATOM   4292  CA  GLN Z 170      42.604  49.530 -17.030  1.00  0.00           C
ATOM   4293  C   GLN Z 170      43.478  48.788 -18.040  1.00  0.00           C
ATOM   4294  O   GLN Z 170      43.895  49.353 -19.051  1.00  0.00           O
ATOM   4295  HA  GLN Z 170      41.599  49.549 -17.432  1.00  0.00           H
ATOM   4296  CB  GLN Z 170      43.142  50.975 -16.895  1.00  0.00           C
ATOM   4297  1HB GLN Z 170      44.162  50.933 -16.448  1.00  0.00           H
ATOM   4298  2HB GLN Z 170      43.223  51.427 -17.912  1.00  0.00           H
ATOM   4299  CG  GLN Z 170      42.253  51.917 -16.056  1.00  0.00           C
ATOM   4300  1HG GLN Z 170      41.258  52.032 -16.532  1.00  0.00           H
ATOM   4301  2HG GLN Z 170      42.107  51.521 -15.030  1.00  0.00           H
ATOM   4302  CD  GLN Z 170      42.914  53.293 -15.981  1.00  0.00           C
ATOM   4303  OE1 GLN Z 170      42.680  54.182 -16.811  1.00  0.00           O
ATOM   4304  NE2 GLN Z 170      43.821  53.444 -14.989  1.00  0.00           N
ATOM   4305 1HE2 GLN Z 170      43.964  52.691 -14.346  1.00  0.00           H
ATOM   4306 2HE2 GLN Z 170      44.283  54.326 -14.881  1.00  0.00           H
ATOM   4307  HN  GLN Z 170      43.522  48.755 -15.313  1.00  0.00           H
ATOM   4308  N   ALA Z 171      43.821  47.510 -17.781  1.00  0.00           N
ATOM   4309  CA  ALA Z 171      44.735  46.756 -18.614  1.00  0.00           C
ATOM   4310  C   ALA Z 171      44.033  45.748 -19.511  1.00  0.00           C
ATOM   4311  O   ALA Z 171      42.960  45.224 -19.196  1.00  0.00           O
ATOM   4312  HA  ALA Z 171      45.296  47.425 -19.256  1.00  0.00           H
ATOM   4313  CB  ALA Z 171      45.725  45.991 -17.716  1.00  0.00           C
ATOM   4314  1HB ALA Z 171      46.498  45.473 -18.321  1.00  0.00           H
ATOM   4315  2HB ALA Z 171      46.218  46.707 -17.029  1.00  0.00           H
ATOM   4316  3HB ALA Z 171      45.195  45.233 -17.102  1.00  0.00           H
ATOM   4317  HN  ALA Z 171      43.493  47.046 -16.958  1.00  0.00           H
ATOM   4318  N   ALA Z 172      44.647  45.424 -20.666  1.00  0.00           N
ATOM   4319  CA  ALA Z 172      44.249  44.289 -21.476  1.00  0.00           C
ATOM   4320  C   ALA Z 172      44.538  42.959 -20.792  1.00  0.00           C
ATOM   4321  O   ALA Z 172      43.664  42.104 -20.641  1.00  0.00           O
ATOM   4322  HA  ALA Z 172      43.187  44.338 -21.659  1.00  0.00           H
ATOM   4323  CB  ALA Z 172      44.993  44.345 -22.818  1.00  0.00           C
ATOM   4324  1HB ALA Z 172      44.697  43.500 -23.477  1.00  0.00           H
ATOM   4325  2HB ALA Z 172      44.757  45.295 -23.345  1.00  0.00           H
ATOM   4326  3HB ALA Z 172      46.092  44.306 -22.664  1.00  0.00           H
ATOM   4327  HN  ALA Z 172      45.463  45.924 -20.969  1.00  0.00           H
ATOM   4328  N   ASP Z 173      45.765  42.796 -20.265  1.00  0.00           N
ATOM   4329  CA  ASP Z 173      46.210  41.605 -19.573  1.00  0.00           C
ATOM   4330  C   ASP Z 173      45.864  41.672 -18.080  1.00  0.00           C
ATOM   4331  O   ASP Z 173      46.714  41.469 -17.217  1.00  0.00           O
ATOM   4332  HA  ASP Z 173      45.690  40.743 -19.966  1.00  0.00           H
ATOM   4333  CB  ASP Z 173      47.742  41.427 -19.800  1.00  0.00           C
ATOM   4334  1HB ASP Z 173      48.262  42.398 -19.684  1.00  0.00           H
ATOM   4335  2HB ASP Z 173      48.170  40.709 -19.073  1.00  0.00           H
ATOM   4336  CG  ASP Z 173      48.033  40.861 -21.175  1.00  0.00           C
ATOM   4337  OD1 ASP Z 173      47.611  39.697 -21.419  1.00  0.00           O
ATOM   4338  OD2 ASP Z 173      48.722  41.521 -21.996  1.00  0.00           O
ATOM   4339  HN  ASP Z 173      46.460  43.512 -20.378  1.00  0.00           H
ATOM   4340  N   LYS Z 174      44.600  41.989 -17.709  1.00  0.00           N
ATOM   4341  CA  LYS Z 174      44.249  42.315 -16.332  1.00  0.00           C
ATOM   4342  C   LYS Z 174      44.432  41.232 -15.270  1.00  0.00           C
ATOM   4343  O   LYS Z 174      44.978  41.516 -14.203  1.00  0.00           O
ATOM   4344  HA  LYS Z 174      44.957  43.077 -16.036  1.00  0.00           H
ATOM   4345  CB  LYS Z 174      42.873  43.011 -16.173  1.00  0.00           C
ATOM   4346  1HB LYS Z 174      42.772  43.310 -15.103  1.00  0.00           H
ATOM   4347  2HB LYS Z 174      42.895  43.959 -16.758  1.00  0.00           H
ATOM   4348  CG  LYS Z 174      41.598  42.253 -16.567  1.00  0.00           C
ATOM   4349  1HG LYS Z 174      41.448  42.330 -17.666  1.00  0.00           H
ATOM   4350  2HG LYS Z 174      41.678  41.171 -16.311  1.00  0.00           H
ATOM   4351  CD  LYS Z 174      40.395  42.838 -15.796  1.00  0.00           C
ATOM   4352  1HD LYS Z 174      40.400  42.377 -14.784  1.00  0.00           H
ATOM   4353  2HD LYS Z 174      40.544  43.932 -15.649  1.00  0.00           H
ATOM   4354  CE  LYS Z 174      39.011  42.594 -16.405  1.00  0.00           C
ATOM   4355  1HE LYS Z 174      38.900  41.557 -16.785  1.00  0.00           H
ATOM   4356  2HE LYS Z 174      38.226  42.785 -15.639  1.00  0.00           H
ATOM   4357  NZ  LYS Z 174      38.787  43.534 -17.510  1.00  0.00           N
ATOM   4358  1HZ LYS Z 174      37.887  44.058 -17.356  1.00  0.00           H
ATOM   4359  2HZ LYS Z 174      39.551  44.252 -17.545  1.00  0.00           H
ATOM   4360  3HZ LYS Z 174      38.752  43.039 -18.434  1.00  0.00           H
ATOM   4361  HN  LYS Z 174      43.897  42.111 -18.408  1.00  0.00           H
ATOM   4362  N   ALA Z 175      44.041  39.962 -15.503  1.00  0.00           N
ATOM   4363  CA  ALA Z 175      44.307  38.899 -14.544  1.00  0.00           C
ATOM   4364  C   ALA Z 175      45.790  38.572 -14.414  1.00  0.00           C
ATOM   4365  O   ALA Z 175      46.322  38.427 -13.314  1.00  0.00           O
ATOM   4366  HA  ALA Z 175      43.982  39.235 -13.570  1.00  0.00           H
ATOM   4367  CB  ALA Z 175      43.519  37.632 -14.906  1.00  0.00           C
ATOM   4368  1HB ALA Z 175      43.624  36.856 -14.119  1.00  0.00           H
ATOM   4369  2HB ALA Z 175      42.438  37.874 -15.009  1.00  0.00           H
ATOM   4370  3HB ALA Z 175      43.879  37.214 -15.866  1.00  0.00           H
ATOM   4371  HN  ALA Z 175      43.557  39.703 -16.346  1.00  0.00           H
ATOM   4372  N   ALA Z 176      46.501  38.522 -15.556  1.00  0.00           N
ATOM   4373  CA  ALA Z 176      47.935  38.337 -15.646  1.00  0.00           C
ATOM   4374  C   ALA Z 176      48.723  39.430 -14.931  1.00  0.00           C
ATOM   4375  O   ALA Z 176      49.709  39.166 -14.246  1.00  0.00           O
ATOM   4376  HA  ALA Z 176      48.192  37.398 -15.173  1.00  0.00           H
ATOM   4377  CB  ALA Z 176      48.317  38.301 -17.137  1.00  0.00           C
ATOM   4378  1HB ALA Z 176      49.416  38.273 -17.281  1.00  0.00           H
ATOM   4379  2HB ALA Z 176      47.877  37.403 -17.620  1.00  0.00           H
ATOM   4380  3HB ALA Z 176      47.921  39.194 -17.660  1.00  0.00           H
ATOM   4381  HN  ALA Z 176      46.030  38.623 -16.427  1.00  0.00           H
ATOM   4382  N   CYS Z 177      48.281  40.697 -15.052  1.00  0.00           N
ATOM   4383  CA  CYS Z 177      48.763  41.828 -14.277  1.00  0.00           C
ATOM   4384  C   CYS Z 177      48.525  41.669 -12.782  1.00  0.00           C
ATOM   4385  O   CYS Z 177      49.441  41.826 -11.974  1.00  0.00           O
ATOM   4386  HA  CYS Z 177      49.826  41.936 -14.431  1.00  0.00           H
ATOM   4387  CB  CYS Z 177      48.016  43.101 -14.788  1.00  0.00           C
ATOM   4388  1HB CYS Z 177      48.231  43.182 -15.878  1.00  0.00           H
ATOM   4389  2HB CYS Z 177      46.924  42.931 -14.704  1.00  0.00           H
ATOM   4390  SG  CYS Z 177      48.414  44.710 -14.024  1.00  0.00           S
ATOM   4391  HN  CYS Z 177      47.547  40.886 -15.712  1.00  0.00           H
ATOM   4392  N   LEU Z 178      47.276  41.348 -12.383  1.00  0.00           N
ATOM   4393  CA  LEU Z 178      46.869  41.400 -10.995  1.00  0.00           C
ATOM   4394  C   LEU Z 178      47.358  40.249 -10.140  1.00  0.00           C
ATOM   4395  O   LEU Z 178      47.841  40.468  -9.030  1.00  0.00           O
ATOM   4396  HA  LEU Z 178      47.288  42.300 -10.567  1.00  0.00           H
ATOM   4397  CB  LEU Z 178      45.325  41.479 -10.884  1.00  0.00           C
ATOM   4398  1HB LEU Z 178      44.949  42.209 -11.634  1.00  0.00           H
ATOM   4399  2HB LEU Z 178      44.886  40.493 -11.150  1.00  0.00           H
ATOM   4400  HG  LEU Z 178      45.388  41.378  -8.707  1.00  0.00           H
ATOM   4401  CG  LEU Z 178      44.812  41.919  -9.495  1.00  0.00           C
ATOM   4402  CD1 LEU Z 178      44.985  43.430  -9.273  1.00  0.00           C
ATOM   4403 1HD1 LEU Z 178      44.670  43.696  -8.240  1.00  0.00           H
ATOM   4404 2HD1 LEU Z 178      46.038  43.745  -9.413  1.00  0.00           H
ATOM   4405 3HD1 LEU Z 178      44.348  43.997  -9.984  1.00  0.00           H
ATOM   4406  CD2 LEU Z 178      43.338  41.552  -9.305  1.00  0.00           C
ATOM   4407 1HD2 LEU Z 178      42.709  42.130 -10.011  1.00  0.00           H
ATOM   4408 2HD2 LEU Z 178      43.170  40.469  -9.471  1.00  0.00           H
ATOM   4409 3HD2 LEU Z 178      43.017  41.810  -8.274  1.00  0.00           H
ATOM   4410  HN  LEU Z 178      46.551  41.190 -13.057  1.00  0.00           H
ATOM   4411  N   LEU Z 179      47.235  38.994 -10.620  1.00  0.00           N
ATOM   4412  CA  LEU Z 179      47.418  37.805  -9.800  1.00  0.00           C
ATOM   4413  C   LEU Z 179      48.808  37.589  -9.197  1.00  0.00           C
ATOM   4414  O   LEU Z 179      48.847  37.362  -7.986  1.00  0.00           O
ATOM   4415  HA  LEU Z 179      46.777  37.929  -8.939  1.00  0.00           H
ATOM   4416  CB  LEU Z 179      46.944  36.527 -10.542  1.00  0.00           C
ATOM   4417  1HB LEU Z 179      47.480  36.461 -11.515  1.00  0.00           H
ATOM   4418  2HB LEU Z 179      47.204  35.628  -9.940  1.00  0.00           H
ATOM   4419  HG  LEU Z 179      45.124  37.441 -11.302  1.00  0.00           H
ATOM   4420  CG  LEU Z 179      45.427  36.479 -10.821  1.00  0.00           C
ATOM   4421  CD1 LEU Z 179      45.069  35.348 -11.797  1.00  0.00           C
ATOM   4422 1HD1 LEU Z 179      43.981  35.371 -12.024  1.00  0.00           H
ATOM   4423 2HD1 LEU Z 179      45.626  35.465 -12.752  1.00  0.00           H
ATOM   4424 3HD1 LEU Z 179      45.307  34.358 -11.356  1.00  0.00           H
ATOM   4425  CD2 LEU Z 179      44.619  36.312  -9.531  1.00  0.00           C
ATOM   4426 1HD2 LEU Z 179      43.538  36.264  -9.778  1.00  0.00           H
ATOM   4427 2HD2 LEU Z 179      44.900  35.370  -9.016  1.00  0.00           H
ATOM   4428 3HD2 LEU Z 179      44.783  37.159  -8.833  1.00  0.00           H
ATOM   4429  HN  LEU Z 179      46.911  38.840 -11.560  1.00  0.00           H
ATOM   4430  N   PRO Z 180      49.964  37.687  -9.856  1.00  0.00           N
ATOM   4431  CA  PRO Z 180      51.243  37.470  -9.183  1.00  0.00           C
ATOM   4432  C   PRO Z 180      51.630  38.696  -8.380  1.00  0.00           C
ATOM   4433  O   PRO Z 180      52.290  38.564  -7.351  1.00  0.00           O
ATOM   4434  HA  PRO Z 180      51.172  36.639  -8.495  1.00  0.00           H
ATOM   4435  CB  PRO Z 180      52.231  37.184 -10.324  1.00  0.00           C
ATOM   4436  1HB PRO Z 180      53.256  37.555 -10.120  1.00  0.00           H
ATOM   4437  2HB PRO Z 180      52.284  36.079 -10.471  1.00  0.00           H
ATOM   4438  CG  PRO Z 180      51.594  37.818 -11.564  1.00  0.00           C
ATOM   4439  1HG PRO Z 180      51.839  38.901 -11.606  1.00  0.00           H
ATOM   4440  2HG PRO Z 180      51.920  37.332 -12.508  1.00  0.00           H
ATOM   4441  CD  PRO Z 180      50.099  37.636 -11.314  1.00  0.00           C
ATOM   4442  1HD PRO Z 180      49.507  38.434 -11.812  1.00  0.00           H
ATOM   4443  2HD PRO Z 180      49.776  36.634 -11.676  1.00  0.00           H
ATOM   4444  N   LYS Z 181      51.205  39.904  -8.806  1.00  0.00           N
ATOM   4445  CA  LYS Z 181      51.398  41.134  -8.057  1.00  0.00           C
ATOM   4446  C   LYS Z 181      50.676  41.085  -6.714  1.00  0.00           C
ATOM   4447  O   LYS Z 181      51.241  41.420  -5.671  1.00  0.00           O
ATOM   4448  HA  LYS Z 181      52.456  41.224  -7.849  1.00  0.00           H
ATOM   4449  CB  LYS Z 181      50.912  42.346  -8.897  1.00  0.00           C
ATOM   4450  1HB LYS Z 181      51.371  42.274  -9.906  1.00  0.00           H
ATOM   4451  2HB LYS Z 181      49.813  42.262  -9.050  1.00  0.00           H
ATOM   4452  CG  LYS Z 181      51.225  43.741  -8.317  1.00  0.00           C
ATOM   4453  1HG LYS Z 181      50.696  44.507  -8.930  1.00  0.00           H
ATOM   4454  2HG LYS Z 181      50.796  43.806  -7.290  1.00  0.00           H
ATOM   4455  CD  LYS Z 181      52.725  44.092  -8.254  1.00  0.00           C
ATOM   4456  1HD LYS Z 181      52.848  45.027  -7.662  1.00  0.00           H
ATOM   4457  2HD LYS Z 181      53.257  43.289  -7.699  1.00  0.00           H
ATOM   4458  CE  LYS Z 181      53.432  44.278  -9.606  1.00  0.00           C
ATOM   4459  1HE LYS Z 181      54.527  44.394  -9.442  1.00  0.00           H
ATOM   4460  2HE LYS Z 181      53.267  43.407 -10.275  1.00  0.00           H
ATOM   4461  NZ  LYS Z 181      52.959  45.490 -10.295  1.00  0.00           N
ATOM   4462  1HZ LYS Z 181      53.552  45.667 -11.142  1.00  0.00           H
ATOM   4463  2HZ LYS Z 181      51.977  45.352 -10.643  1.00  0.00           H
ATOM   4464  3HZ LYS Z 181      52.968  46.330  -9.667  1.00  0.00           H
ATOM   4465  HN  LYS Z 181      50.704  39.964  -9.664  1.00  0.00           H
ATOM   4466  N   LEU Z 182      49.420  40.579  -6.717  1.00  0.00           N
ATOM   4467  CA  LEU Z 182      48.654  40.229  -5.535  1.00  0.00           C
ATOM   4468  C   LEU Z 182      49.323  39.139  -4.734  1.00  0.00           C
ATOM   4469  O   LEU Z 182      49.448  39.270  -3.524  1.00  0.00           O
ATOM   4470  HA  LEU Z 182      48.593  41.095  -4.893  1.00  0.00           H
ATOM   4471  CB  LEU Z 182      47.220  39.755  -5.917  1.00  0.00           C
ATOM   4472  1HB LEU Z 182      46.643  40.633  -6.281  1.00  0.00           H
ATOM   4473  2HB LEU Z 182      47.305  39.047  -6.770  1.00  0.00           H
ATOM   4474  HG  LEU Z 182      46.934  38.129  -4.491  1.00  0.00           H
ATOM   4475  CG  LEU Z 182      46.390  39.049  -4.812  1.00  0.00           C
ATOM   4476  CD1 LEU Z 182      46.162  39.918  -3.566  1.00  0.00           C
ATOM   4477 1HD1 LEU Z 182      45.569  40.815  -3.831  1.00  0.00           H
ATOM   4478 2HD1 LEU Z 182      45.598  39.352  -2.795  1.00  0.00           H
ATOM   4479 3HD1 LEU Z 182      47.119  40.251  -3.117  1.00  0.00           H
ATOM   4480  CD2 LEU Z 182      45.039  38.591  -5.377  1.00  0.00           C
ATOM   4481 1HD2 LEU Z 182      45.184  37.910  -6.242  1.00  0.00           H
ATOM   4482 2HD2 LEU Z 182      44.450  38.056  -4.603  1.00  0.00           H
ATOM   4483 3HD2 LEU Z 182      44.447  39.467  -5.721  1.00  0.00           H
ATOM   4484  HN  LEU Z 182      48.987  40.354  -7.596  1.00  0.00           H
ATOM   4485  N   ASP Z 183      49.806  38.046  -5.360  1.00  0.00           N
ATOM   4486  CA  ASP Z 183      50.363  36.922  -4.633  1.00  0.00           C
ATOM   4487  C   ASP Z 183      51.596  37.283  -3.809  1.00  0.00           C
ATOM   4488  O   ASP Z 183      51.703  36.926  -2.634  1.00  0.00           O
ATOM   4489  HA  ASP Z 183      49.598  36.656  -3.918  1.00  0.00           H
ATOM   4490  CB  ASP Z 183      50.656  35.742  -5.603  1.00  0.00           C
ATOM   4491  1HB ASP Z 183      49.940  35.773  -6.451  1.00  0.00           H
ATOM   4492  2HB ASP Z 183      51.681  35.804  -6.023  1.00  0.00           H
ATOM   4493  CG  ASP Z 183      50.457  34.409  -4.926  1.00  0.00           C
ATOM   4494  OD1 ASP Z 183      50.859  33.358  -5.477  1.00  0.00           O
ATOM   4495  OD2 ASP Z 183      49.795  34.375  -3.854  1.00  0.00           O
ATOM   4496  HN  ASP Z 183      49.694  37.928  -6.349  1.00  0.00           H
ATOM   4497  N   GLU Z 184      52.517  38.083  -4.383  1.00  0.00           N
ATOM   4498  CA  GLU Z 184      53.628  38.651  -3.646  1.00  0.00           C
ATOM   4499  C   GLU Z 184      53.199  39.572  -2.506  1.00  0.00           C
ATOM   4500  O   GLU Z 184      53.707  39.437  -1.399  1.00  0.00           O
ATOM   4501  HA  GLU Z 184      54.166  37.837  -3.182  1.00  0.00           H
ATOM   4502  CB  GLU Z 184      54.597  39.409  -4.584  1.00  0.00           C
ATOM   4503  1HB GLU Z 184      54.016  40.162  -5.164  1.00  0.00           H
ATOM   4504  2HB GLU Z 184      55.356  39.959  -3.980  1.00  0.00           H
ATOM   4505  CG  GLU Z 184      55.362  38.511  -5.591  1.00  0.00           C
ATOM   4506  1HG GLU Z 184      54.643  37.986  -6.254  1.00  0.00           H
ATOM   4507  2HG GLU Z 184      56.005  39.158  -6.224  1.00  0.00           H
ATOM   4508  CD  GLU Z 184      56.251  37.488  -4.917  1.00  0.00           C
ATOM   4509  OE1 GLU Z 184      57.068  37.854  -4.036  1.00  0.00           O
ATOM   4510  OE2 GLU Z 184      56.152  36.275  -5.251  1.00  0.00           O
ATOM   4511  HN  GLU Z 184      52.445  38.319  -5.358  1.00  0.00           H
ATOM   4512  N   LEU Z 185      52.223  40.489  -2.713  1.00  0.00           N
ATOM   4513  CA  LEU Z 185      51.674  41.351  -1.666  1.00  0.00           C
ATOM   4514  C   LEU Z 185      50.945  40.591  -0.557  1.00  0.00           C
ATOM   4515  O   LEU Z 185      51.080  40.895   0.629  1.00  0.00           O
ATOM   4516  HA  LEU Z 185      52.497  41.862  -1.190  1.00  0.00           H
ATOM   4517  CB  LEU Z 185      50.690  42.398  -2.257  1.00  0.00           C
ATOM   4518  1HB LEU Z 185      49.932  41.861  -2.871  1.00  0.00           H
ATOM   4519  2HB LEU Z 185      50.147  42.921  -1.440  1.00  0.00           H
ATOM   4520  HG  LEU Z 185      52.035  42.965  -3.848  1.00  0.00           H
ATOM   4521  CG  LEU Z 185      51.355  43.480  -3.134  1.00  0.00           C
ATOM   4522  CD1 LEU Z 185      50.315  44.247  -3.964  1.00  0.00           C
ATOM   4523 1HD1 LEU Z 185      49.717  43.546  -4.584  1.00  0.00           H
ATOM   4524 2HD1 LEU Z 185      49.629  44.812  -3.299  1.00  0.00           H
ATOM   4525 3HD1 LEU Z 185      50.819  44.969  -4.641  1.00  0.00           H
ATOM   4526  CD2 LEU Z 185      52.186  44.468  -2.305  1.00  0.00           C
ATOM   4527 1HD2 LEU Z 185      52.986  43.948  -1.740  1.00  0.00           H
ATOM   4528 2HD2 LEU Z 185      52.667  45.214  -2.975  1.00  0.00           H
ATOM   4529 3HD2 LEU Z 185      51.537  45.013  -1.587  1.00  0.00           H
ATOM   4530  HN  LEU Z 185      51.812  40.580  -3.622  1.00  0.00           H
ATOM   4531  N   ARG Z 186      50.151  39.573  -0.927  1.00  0.00           N
ATOM   4532  CA  ARG Z 186      49.409  38.685  -0.053  1.00  0.00           C
ATOM   4533  C   ARG Z 186      50.316  37.861   0.851  1.00  0.00           C
ATOM   4534  O   ARG Z 186      50.122  37.819   2.065  1.00  0.00           O
ATOM   4535  HA  ARG Z 186      48.780  39.287   0.588  1.00  0.00           H
ATOM   4536  CB  ARG Z 186      48.523  37.785  -0.955  1.00  0.00           C
ATOM   4537  1HB ARG Z 186      47.894  38.469  -1.571  1.00  0.00           H
ATOM   4538  2HB ARG Z 186      49.175  37.223  -1.657  1.00  0.00           H
ATOM   4539  CG  ARG Z 186      47.578  36.808  -0.233  1.00  0.00           C
ATOM   4540  1HG ARG Z 186      48.167  35.988   0.232  1.00  0.00           H
ATOM   4541  2HG ARG Z 186      47.073  37.365   0.589  1.00  0.00           H
ATOM   4542  CD  ARG Z 186      46.472  36.213  -1.128  1.00  0.00           C
ATOM   4543  1HD ARG Z 186      45.858  35.502  -0.532  1.00  0.00           H
ATOM   4544  2HD ARG Z 186      45.826  37.031  -1.524  1.00  0.00           H
ATOM   4545  NE  ARG Z 186      47.118  35.476  -2.266  1.00  0.00           N
ATOM   4546  HE  ARG Z 186      48.100  35.287  -2.212  1.00  0.00           H
ATOM   4547  CZ  ARG Z 186      46.503  35.153  -3.417  1.00  0.00           C
ATOM   4548  NH1 ARG Z 186      45.183  35.193  -3.565  1.00  0.00           N
ATOM   4549 1HH1 ARG Z 186      44.627  35.216  -2.727  1.00  0.00           H
ATOM   4550 2HH1 ARG Z 186      44.788  34.738  -4.361  1.00  0.00           H
ATOM   4551  NH2 ARG Z 186      47.236  34.724  -4.441  1.00  0.00           N
ATOM   4552 1HH2 ARG Z 186      48.241  34.667  -4.309  1.00  0.00           H
ATOM   4553 2HH2 ARG Z 186      46.822  34.514  -5.317  1.00  0.00           H
ATOM   4554  HN  ARG Z 186      50.025  39.399  -1.911  1.00  0.00           H
ATOM   4555  N   ASP Z 187      51.389  37.257   0.294  1.00  0.00           N
ATOM   4556  CA  ASP Z 187      52.448  36.642   1.077  1.00  0.00           C
ATOM   4557  C   ASP Z 187      53.222  37.664   1.922  1.00  0.00           C
ATOM   4558  O   ASP Z 187      53.477  37.446   3.108  1.00  0.00           O
ATOM   4559  HA  ASP Z 187      52.003  35.942   1.773  1.00  0.00           H
ATOM   4560  CB  ASP Z 187      53.457  35.918   0.143  1.00  0.00           C
ATOM   4561  1HB ASP Z 187      53.725  36.598  -0.693  1.00  0.00           H
ATOM   4562  2HB ASP Z 187      54.381  35.657   0.703  1.00  0.00           H
ATOM   4563  CG  ASP Z 187      52.938  34.623  -0.452  1.00  0.00           C
ATOM   4564  OD1 ASP Z 187      53.506  34.195  -1.496  1.00  0.00           O
ATOM   4565  OD2 ASP Z 187      52.007  33.998   0.124  1.00  0.00           O
ATOM   4566  HN  ASP Z 187      51.507  37.242  -0.703  1.00  0.00           H
ATOM   4567  N   GLU Z 188      53.600  38.825   1.332  1.00  0.00           N
ATOM   4568  CA  GLU Z 188      54.411  39.839   1.991  1.00  0.00           C
ATOM   4569  C   GLU Z 188      53.747  40.452   3.204  1.00  0.00           C
ATOM   4570  O   GLU Z 188      54.374  40.594   4.245  1.00  0.00           O
ATOM   4571  HA  GLU Z 188      55.308  39.345   2.339  1.00  0.00           H
ATOM   4572  CB  GLU Z 188      54.833  41.000   1.050  1.00  0.00           C
ATOM   4573  1HB GLU Z 188      55.154  40.582   0.073  1.00  0.00           H
ATOM   4574  2HB GLU Z 188      53.963  41.663   0.850  1.00  0.00           H
ATOM   4575  CG  GLU Z 188      56.033  41.808   1.602  1.00  0.00           C
ATOM   4576  1HG GLU Z 188      55.862  42.074   2.667  1.00  0.00           H
ATOM   4577  2HG GLU Z 188      56.945  41.179   1.546  1.00  0.00           H
ATOM   4578  CD  GLU Z 188      56.304  43.095   0.850  1.00  0.00           C
ATOM   4579  OE1 GLU Z 188      56.376  43.119  -0.405  1.00  0.00           O
ATOM   4580  OE2 GLU Z 188      56.498  44.133   1.542  1.00  0.00           O
ATOM   4581  HN  GLU Z 188      53.388  38.990   0.364  1.00  0.00           H
ATOM   4582  N   GLY Z 189      52.448  40.809   3.123  1.00  0.00           N
ATOM   4583  CA  GLY Z 189      51.660  41.306   4.252  1.00  0.00           C
ATOM   4584  C   GLY Z 189      51.674  40.422   5.466  1.00  0.00           C
ATOM   4585  O   GLY Z 189      51.951  40.854   6.582  1.00  0.00           O
ATOM   4586  1HA GLY Z 189      52.069  42.261   4.550  1.00  0.00           H
ATOM   4587  2HA GLY Z 189      50.634  41.375   3.935  1.00  0.00           H
ATOM   4588  HN  GLY Z 189      51.978  40.709   2.240  1.00  0.00           H
ATOM   4589  N   LYS Z 190      51.406  39.122   5.264  1.00  0.00           N
ATOM   4590  CA  LYS Z 190      51.450  38.117   6.308  1.00  0.00           C
ATOM   4591  C   LYS Z 190      52.841  37.953   6.910  1.00  0.00           C
ATOM   4592  O   LYS Z 190      52.998  37.895   8.126  1.00  0.00           O
ATOM   4593  HA  LYS Z 190      50.803  38.436   7.115  1.00  0.00           H
ATOM   4594  CB  LYS Z 190      50.931  36.777   5.742  1.00  0.00           C
ATOM   4595  1HB LYS Z 190      51.508  36.532   4.821  1.00  0.00           H
ATOM   4596  2HB LYS Z 190      51.095  35.963   6.484  1.00  0.00           H
ATOM   4597  CG  LYS Z 190      49.431  36.837   5.403  1.00  0.00           C
ATOM   4598  1HG LYS Z 190      48.843  36.829   6.348  1.00  0.00           H
ATOM   4599  2HG LYS Z 190      49.206  37.795   4.878  1.00  0.00           H
ATOM   4600  CD  LYS Z 190      48.958  35.701   4.481  1.00  0.00           C
ATOM   4601  1HD LYS Z 190      47.872  35.856   4.286  1.00  0.00           H
ATOM   4602  2HD LYS Z 190      49.489  35.797   3.506  1.00  0.00           H
ATOM   4603  CE  LYS Z 190      49.178  34.295   5.037  1.00  0.00           C
ATOM   4604  1HE LYS Z 190      50.261  34.065   5.143  1.00  0.00           H
ATOM   4605  2HE LYS Z 190      48.685  34.180   6.028  1.00  0.00           H
ATOM   4606  NZ  LYS Z 190      48.587  33.312   4.115  1.00  0.00           N
ATOM   4607  1HZ LYS Z 190      48.761  32.338   4.492  1.00  0.00           H
ATOM   4608  2HZ LYS Z 190      47.552  33.467   4.073  1.00  0.00           H
ATOM   4609  3HZ LYS Z 190      49.005  33.410   3.155  1.00  0.00           H
ATOM   4610  HN  LYS Z 190      51.198  38.795   4.344  1.00  0.00           H
ATOM   4611  N   ALA Z 191      53.896  37.941   6.070  1.00  0.00           N
ATOM   4612  CA  ALA Z 191      55.277  37.961   6.512  1.00  0.00           C
ATOM   4613  C   ALA Z 191      55.664  39.222   7.286  1.00  0.00           C
ATOM   4614  O   ALA Z 191      56.325  39.166   8.317  1.00  0.00           O
ATOM   4615  HA  ALA Z 191      55.429  37.119   7.177  1.00  0.00           H
ATOM   4616  CB  ALA Z 191      56.191  37.814   5.284  1.00  0.00           C
ATOM   4617  1HB ALA Z 191      57.253  37.693   5.585  1.00  0.00           H
ATOM   4618  2HB ALA Z 191      55.885  36.917   4.705  1.00  0.00           H
ATOM   4619  3HB ALA Z 191      56.106  38.693   4.610  1.00  0.00           H
ATOM   4620  HN  ALA Z 191      53.751  37.952   5.078  1.00  0.00           H
ATOM   4621  N   SER Z 192      55.230  40.404   6.814  1.00  0.00           N
ATOM   4622  CA  SER Z 192      55.439  41.709   7.433  1.00  0.00           C
ATOM   4623  C   SER Z 192      54.786  41.817   8.799  1.00  0.00           C
ATOM   4624  O   SER Z 192      55.373  42.322   9.757  1.00  0.00           O
ATOM   4625  HA  SER Z 192      56.504  41.834   7.573  1.00  0.00           H
ATOM   4626  CB  SER Z 192      54.911  42.838   6.508  1.00  0.00           C
ATOM   4627  1HB SER Z 192      55.118  42.537   5.457  1.00  0.00           H
ATOM   4628  2HB SER Z 192      53.808  42.955   6.605  1.00  0.00           H
ATOM   4629  OG  SER Z 192      55.576  44.083   6.718  1.00  0.00           O
ATOM   4630  1HG SER Z 192      55.761  44.409   5.809  1.00  0.00           H
ATOM   4631  HN  SER Z 192      54.739  40.408   5.935  1.00  0.00           H
ATOM   4632  N   SER Z 193      53.553  41.281   8.928  1.00  0.00           N
ATOM   4633  CA  SER Z 193      52.860  41.094  10.197  1.00  0.00           C
ATOM   4634  C   SER Z 193      53.589  40.134  11.128  1.00  0.00           C
ATOM   4635  O   SER Z 193      53.823  40.442  12.293  1.00  0.00           O
ATOM   4636  HA  SER Z 193      52.801  42.051  10.695  1.00  0.00           H
ATOM   4637  CB  SER Z 193      51.426  40.556   9.963  1.00  0.00           C
ATOM   4638  1HB SER Z 193      50.962  41.146   9.142  1.00  0.00           H
ATOM   4639  2HB SER Z 193      51.456  39.495   9.629  1.00  0.00           H
ATOM   4640  OG  SER Z 193      50.599  40.677  11.122  1.00  0.00           O
ATOM   4641  1HG SER Z 193      49.753  40.236  10.878  1.00  0.00           H
ATOM   4642  HN  SER Z 193      53.073  40.959   8.107  1.00  0.00           H
ATOM   4643  N   ALA Z 194      54.047  38.972  10.615  1.00  0.00           N
ATOM   4644  CA  ALA Z 194      54.800  37.980  11.363  1.00  0.00           C
ATOM   4645  C   ALA Z 194      56.129  38.491  11.912  1.00  0.00           C
ATOM   4646  O   ALA Z 194      56.480  38.287  13.071  1.00  0.00           O
ATOM   4647  HA  ALA Z 194      54.198  37.664  12.205  1.00  0.00           H
ATOM   4648  CB  ALA Z 194      55.078  36.776  10.442  1.00  0.00           C
ATOM   4649  1HB ALA Z 194      55.526  35.938  11.015  1.00  0.00           H
ATOM   4650  2HB ALA Z 194      54.131  36.418   9.992  1.00  0.00           H
ATOM   4651  3HB ALA Z 194      55.763  37.050   9.613  1.00  0.00           H
ATOM   4652  HN  ALA Z 194      53.821  38.713   9.673  1.00  0.00           H
ATOM   4653  N   LYS Z 195      56.894  39.224  11.084  1.00  0.00           N
ATOM   4654  CA  LYS Z 195      58.121  39.888  11.478  1.00  0.00           C
ATOM   4655  C   LYS Z 195      57.902  40.964  12.535  1.00  0.00           C
ATOM   4656  O   LYS Z 195      58.674  41.079  13.486  1.00  0.00           O
ATOM   4657  HA  LYS Z 195      58.767  39.147  11.929  1.00  0.00           H
ATOM   4658  CB  LYS Z 195      58.836  40.473  10.237  1.00  0.00           C
ATOM   4659  1HB LYS Z 195      58.112  41.094   9.664  1.00  0.00           H
ATOM   4660  2HB LYS Z 195      59.674  41.128  10.563  1.00  0.00           H
ATOM   4661  CG  LYS Z 195      59.401  39.366   9.326  1.00  0.00           C
ATOM   4662  1HG LYS Z 195      60.225  38.842   9.862  1.00  0.00           H
ATOM   4663  2HG LYS Z 195      58.609  38.610   9.128  1.00  0.00           H
ATOM   4664  CD  LYS Z 195      59.927  39.868   7.970  1.00  0.00           C
ATOM   4665  1HD LYS Z 195      60.229  38.972   7.378  1.00  0.00           H
ATOM   4666  2HD LYS Z 195      59.102  40.379   7.424  1.00  0.00           H
ATOM   4667  CE  LYS Z 195      61.131  40.799   8.105  1.00  0.00           C
ATOM   4668  1HE LYS Z 195      60.847  41.752   8.601  1.00  0.00           H
ATOM   4669  2HE LYS Z 195      61.926  40.307   8.709  1.00  0.00           H
ATOM   4670  NZ  LYS Z 195      61.704  41.124   6.791  1.00  0.00           N
ATOM   4671  1HZ LYS Z 195      62.610  41.637   6.973  1.00  0.00           H
ATOM   4672  2HZ LYS Z 195      61.932  40.273   6.234  1.00  0.00           H
ATOM   4673  3HZ LYS Z 195      61.100  41.767   6.228  1.00  0.00           H
ATOM   4674  HN  LYS Z 195      56.617  39.323  10.123  1.00  0.00           H
ATOM   4675  N   GLN Z 196      56.819  41.759  12.421  1.00  0.00           N
ATOM   4676  CA  GLN Z 196      56.416  42.705  13.446  1.00  0.00           C
ATOM   4677  C   GLN Z 196      55.973  42.050  14.749  1.00  0.00           C
ATOM   4678  O   GLN Z 196      56.343  42.471  15.844  1.00  0.00           O
ATOM   4679  HA  GLN Z 196      57.281  43.307  13.684  1.00  0.00           H
ATOM   4680  CB  GLN Z 196      55.285  43.613  12.914  1.00  0.00           C
ATOM   4681  1HB GLN Z 196      55.590  44.004  11.920  1.00  0.00           H
ATOM   4682  2HB GLN Z 196      54.364  43.007  12.757  1.00  0.00           H
ATOM   4683  CG  GLN Z 196      54.953  44.806  13.835  1.00  0.00           C
ATOM   4684  1HG GLN Z 196      54.109  45.386  13.405  1.00  0.00           H
ATOM   4685  2HG GLN Z 196      54.627  44.438  14.832  1.00  0.00           H
ATOM   4686  CD  GLN Z 196      56.137  45.753  14.008  1.00  0.00           C
ATOM   4687  OE1 GLN Z 196      57.097  45.788  13.231  1.00  0.00           O
ATOM   4688  NE2 GLN Z 196      56.047  46.585  15.068  1.00  0.00           N
ATOM   4689 1HE2 GLN Z 196      55.216  46.580  15.622  1.00  0.00           H
ATOM   4690 2HE2 GLN Z 196      56.816  47.207  15.232  1.00  0.00           H
ATOM   4691  HN  GLN Z 196      56.219  41.683  11.623  1.00  0.00           H
ATOM   4692  N   ARG Z 197      55.198  40.953  14.657  1.00  0.00           N
ATOM   4693  CA  ARG Z 197      54.773  40.134  15.774  1.00  0.00           C
ATOM   4694  C   ARG Z 197      55.958  39.535  16.525  1.00  0.00           C
ATOM   4695  O   ARG Z 197      55.984  39.535  17.753  1.00  0.00           O
ATOM   4696  HA  ARG Z 197      54.244  40.775  16.465  1.00  0.00           H
ATOM   4697  CB  ARG Z 197      53.832  39.020  15.261  1.00  0.00           C
ATOM   4698  1HB ARG Z 197      53.077  39.480  14.581  1.00  0.00           H
ATOM   4699  2HB ARG Z 197      54.422  38.309  14.639  1.00  0.00           H
ATOM   4700  CG  ARG Z 197      53.074  38.221  16.339  1.00  0.00           C
ATOM   4701  1HG ARG Z 197      52.630  37.341  15.815  1.00  0.00           H
ATOM   4702  2HG ARG Z 197      53.783  37.847  17.107  1.00  0.00           H
ATOM   4703  CD  ARG Z 197      51.928  38.975  17.020  1.00  0.00           C
ATOM   4704  1HD ARG Z 197      52.282  39.762  17.721  1.00  0.00           H
ATOM   4705  2HD ARG Z 197      51.290  39.449  16.240  1.00  0.00           H
ATOM   4706  NE  ARG Z 197      51.082  37.963  17.725  1.00  0.00           N
ATOM   4707  HE  ARG Z 197      50.202  37.660  17.284  1.00  0.00           H
ATOM   4708  CZ  ARG Z 197      51.297  37.458  18.944  1.00  0.00           C
ATOM   4709  NH1 ARG Z 197      52.251  37.923  19.747  1.00  0.00           N
ATOM   4710 1HH1 ARG Z 197      52.575  38.857  19.602  1.00  0.00           H
ATOM   4711 2HH1 ARG Z 197      52.416  37.505  20.639  1.00  0.00           H
ATOM   4712  NH2 ARG Z 197      50.535  36.448  19.352  1.00  0.00           N
ATOM   4713 1HH2 ARG Z 197      49.832  36.117  18.688  1.00  0.00           H
ATOM   4714 2HH2 ARG Z 197      50.447  36.264  20.319  1.00  0.00           H
ATOM   4715  HN  ARG Z 197      54.845  40.676  13.756  1.00  0.00           H
ATOM   4716  N   LEU Z 198      57.003  39.080  15.798  1.00  0.00           N
ATOM   4717  CA  LEU Z 198      58.298  38.698  16.342  1.00  0.00           C
ATOM   4718  C   LEU Z 198      58.988  39.824  17.106  1.00  0.00           C
ATOM   4719  O   LEU Z 198      59.481  39.609  18.210  1.00  0.00           O
ATOM   4720  HA  LEU Z 198      58.141  37.912  17.061  1.00  0.00           H
ATOM   4721  CB  LEU Z 198      59.210  38.166  15.199  1.00  0.00           C
ATOM   4722  1HB LEU Z 198      58.792  37.195  14.851  1.00  0.00           H
ATOM   4723  2HB LEU Z 198      59.124  38.867  14.343  1.00  0.00           H
ATOM   4724  HG  LEU Z 198      61.127  38.973  15.843  1.00  0.00           H
ATOM   4725  CG  LEU Z 198      60.719  37.989  15.507  1.00  0.00           C
ATOM   4726  CD1 LEU Z 198      60.994  36.955  16.605  1.00  0.00           C
ATOM   4727 1HD1 LEU Z 198      62.080  36.925  16.837  1.00  0.00           H
ATOM   4728 2HD1 LEU Z 198      60.443  37.198  17.538  1.00  0.00           H
ATOM   4729 3HD1 LEU Z 198      60.688  35.950  16.252  1.00  0.00           H
ATOM   4730  CD2 LEU Z 198      61.485  37.591  14.238  1.00  0.00           C
ATOM   4731 1HD2 LEU Z 198      62.578  37.563  14.434  1.00  0.00           H
ATOM   4732 2HD2 LEU Z 198      61.163  36.584  13.899  1.00  0.00           H
ATOM   4733 3HD2 LEU Z 198      61.295  38.310  13.415  1.00  0.00           H
ATOM   4734  HN  LEU Z 198      56.894  38.985  14.803  1.00  0.00           H
ATOM   4735  N   LYS Z 199      59.012  41.063  16.578  1.00  0.00           N
ATOM   4736  CA  LYS Z 199      59.564  42.209  17.287  1.00  0.00           C
ATOM   4737  C   LYS Z 199      58.806  42.597  18.559  1.00  0.00           C
ATOM   4738  O   LYS Z 199      59.412  42.879  19.592  1.00  0.00           O
ATOM   4739  HA  LYS Z 199      60.561  41.948  17.609  1.00  0.00           H
ATOM   4740  CB  LYS Z 199      59.653  43.449  16.370  1.00  0.00           C
ATOM   4741  1HB LYS Z 199      58.642  43.683  15.970  1.00  0.00           H
ATOM   4742  2HB LYS Z 199      59.981  44.324  16.977  1.00  0.00           H
ATOM   4743  CG  LYS Z 199      60.642  43.339  15.203  1.00  0.00           C
ATOM   4744  1HG LYS Z 199      61.662  43.146  15.603  1.00  0.00           H
ATOM   4745  2HG LYS Z 199      60.356  42.484  14.556  1.00  0.00           H
ATOM   4746  CD  LYS Z 199      60.666  44.643  14.388  1.00  0.00           C
ATOM   4747  1HD LYS Z 199      59.660  44.812  13.938  1.00  0.00           H
ATOM   4748  2HD LYS Z 199      60.850  45.489  15.090  1.00  0.00           H
ATOM   4749  CE  LYS Z 199      61.743  44.698  13.300  1.00  0.00           C
ATOM   4750  1HE LYS Z 199      61.723  45.686  12.791  1.00  0.00           H
ATOM   4751  2HE LYS Z 199      62.749  44.543  13.741  1.00  0.00           H
ATOM   4752  NZ  LYS Z 199      61.506  43.656  12.288  1.00  0.00           N
ATOM   4753  1HZ LYS Z 199      62.258  43.644  11.572  1.00  0.00           H
ATOM   4754  2HZ LYS Z 199      61.494  42.698  12.723  1.00  0.00           H
ATOM   4755  3HZ LYS Z 199      60.564  43.826  11.842  1.00  0.00           H
ATOM   4756  HN  LYS Z 199      58.613  41.236  15.676  1.00  0.00           H
ATOM   4757  N   CYS Z 200      57.458  42.619  18.546  1.00  0.00           N
ATOM   4758  CA  CYS Z 200      56.663  42.857  19.751  1.00  0.00           C
ATOM   4759  C   CYS Z 200      56.792  41.735  20.779  1.00  0.00           C
ATOM   4760  O   CYS Z 200      56.868  41.963  21.989  1.00  0.00           O
ATOM   4761  HA  CYS Z 200      57.058  43.741  20.233  1.00  0.00           H
ATOM   4762  CB  CYS Z 200      55.165  43.105  19.435  1.00  0.00           C
ATOM   4763  1HB CYS Z 200      54.740  42.203  18.944  1.00  0.00           H
ATOM   4764  2HB CYS Z 200      54.612  43.269  20.387  1.00  0.00           H
ATOM   4765  SG  CYS Z 200      54.892  44.553  18.362  1.00  0.00           S
ATOM   4766  HN  CYS Z 200      56.969  42.488  17.678  1.00  0.00           H
ATOM   4767  N   ALA Z 201      56.846  40.472  20.312  1.00  0.00           N
ATOM   4768  CA  ALA Z 201      57.119  39.304  21.124  1.00  0.00           C
ATOM   4769  C   ALA Z 201      58.498  39.312  21.773  1.00  0.00           C
ATOM   4770  O   ALA Z 201      58.649  38.949  22.941  1.00  0.00           O
ATOM   4771  HA  ALA Z 201      56.402  39.273  21.928  1.00  0.00           H
ATOM   4772  CB  ALA Z 201      56.948  38.040  20.262  1.00  0.00           C
ATOM   4773  1HB ALA Z 201      57.091  37.117  20.857  1.00  0.00           H
ATOM   4774  2HB ALA Z 201      55.921  38.018  19.838  1.00  0.00           H
ATOM   4775  3HB ALA Z 201      57.675  38.041  19.421  1.00  0.00           H
ATOM   4776  HN  ALA Z 201      56.711  40.290  19.334  1.00  0.00           H
ATOM   4777  N   SER Z 202      59.555  39.718  21.041  1.00  0.00           N
ATOM   4778  CA  SER Z 202      60.885  39.852  21.610  1.00  0.00           C
ATOM   4779  C   SER Z 202      61.038  40.984  22.602  1.00  0.00           C
ATOM   4780  O   SER Z 202      61.622  40.791  23.670  1.00  0.00           O
ATOM   4781  HA  SER Z 202      61.069  38.949  22.172  1.00  0.00           H
ATOM   4782  CB  SER Z 202      62.026  39.932  20.558  1.00  0.00           C
ATOM   4783  1HB SER Z 202      63.001  39.868  21.089  1.00  0.00           H
ATOM   4784  2HB SER Z 202      61.934  39.052  19.880  1.00  0.00           H
ATOM   4785  OG  SER Z 202      62.037  41.115  19.760  1.00  0.00           O
ATOM   4786  1HG SER Z 202      62.918  41.140  19.345  1.00  0.00           H
ATOM   4787  HN  SER Z 202      59.457  39.951  20.067  1.00  0.00           H
ATOM   4788  N   LEU Z 203      60.506  42.182  22.289  1.00  0.00           N
ATOM   4789  CA  LEU Z 203      60.618  43.376  23.111  1.00  0.00           C
ATOM   4790  C   LEU Z 203      60.001  43.237  24.493  1.00  0.00           C
ATOM   4791  O   LEU Z 203      60.647  43.498  25.506  1.00  0.00           O
ATOM   4792  HA  LEU Z 203      61.665  43.605  23.247  1.00  0.00           H
ATOM   4793  CB  LEU Z 203      59.916  44.532  22.360  1.00  0.00           C
ATOM   4794  1HB LEU Z 203      60.407  44.635  21.367  1.00  0.00           H
ATOM   4795  2HB LEU Z 203      58.858  44.246  22.169  1.00  0.00           H
ATOM   4796  HG  LEU Z 203      59.582  45.829  24.084  1.00  0.00           H
ATOM   4797  CG  LEU Z 203      59.931  45.923  23.029  1.00  0.00           C
ATOM   4798  CD1 LEU Z 203      61.334  46.547  23.033  1.00  0.00           C
ATOM   4799 1HD1 LEU Z 203      61.692  46.664  21.986  1.00  0.00           H
ATOM   4800 2HD1 LEU Z 203      61.299  47.552  23.504  1.00  0.00           H
ATOM   4801 3HD1 LEU Z 203      62.048  45.913  23.594  1.00  0.00           H
ATOM   4802  CD2 LEU Z 203      58.946  46.857  22.307  1.00  0.00           C
ATOM   4803 1HD2 LEU Z 203      57.924  46.423  22.307  1.00  0.00           H
ATOM   4804 2HD2 LEU Z 203      58.910  47.844  22.810  1.00  0.00           H
ATOM   4805 3HD2 LEU Z 203      59.261  47.019  21.255  1.00  0.00           H
ATOM   4806  HN  LEU Z 203      60.087  42.307  21.385  1.00  0.00           H
ATOM   4807  N   GLN Z 204      58.740  42.763  24.571  1.00  0.00           N
ATOM   4808  CA  GLN Z 204      58.061  42.567  25.838  1.00  0.00           C
ATOM   4809  C   GLN Z 204      58.637  41.438  26.676  1.00  0.00           C
ATOM   4810  O   GLN Z 204      58.876  41.601  27.873  1.00  0.00           O
ATOM   4811  HA  GLN Z 204      58.163  43.467  26.430  1.00  0.00           H
ATOM   4812  CB  GLN Z 204      56.560  42.285  25.590  1.00  0.00           C
ATOM   4813  1HB GLN Z 204      56.477  41.553  24.755  1.00  0.00           H
ATOM   4814  2HB GLN Z 204      56.093  41.812  26.484  1.00  0.00           H
ATOM   4815  CG  GLN Z 204      55.746  43.547  25.233  1.00  0.00           C
ATOM   4816  1HG GLN Z 204      56.300  44.188  24.517  1.00  0.00           H
ATOM   4817  2HG GLN Z 204      54.791  43.252  24.747  1.00  0.00           H
ATOM   4818  CD  GLN Z 204      55.409  44.384  26.472  1.00  0.00           C
ATOM   4819  OE1 GLN Z 204      56.113  45.330  26.844  1.00  0.00           O
ATOM   4820  NE2 GLN Z 204      54.285  44.028  27.135  1.00  0.00           N
ATOM   4821 1HE2 GLN Z 204      53.738  43.258  26.788  1.00  0.00           H
ATOM   4822 2HE2 GLN Z 204      53.881  44.688  27.775  1.00  0.00           H
ATOM   4823  HN  GLN Z 204      58.224  42.566  23.738  1.00  0.00           H
ATOM   4824  N   LYS Z 205      58.886  40.257  26.069  1.00  0.00           N
ATOM   4825  CA  LYS Z 205      59.283  39.096  26.843  1.00  0.00           C
ATOM   4826  C   LYS Z 205      60.725  39.152  27.323  1.00  0.00           C
ATOM   4827  O   LYS Z 205      60.995  39.011  28.515  1.00  0.00           O
ATOM   4828  HA  LYS Z 205      58.666  39.068  27.728  1.00  0.00           H
ATOM   4829  CB  LYS Z 205      59.019  37.792  26.047  1.00  0.00           C
ATOM   4830  1HB LYS Z 205      57.989  37.860  25.630  1.00  0.00           H
ATOM   4831  2HB LYS Z 205      59.721  37.732  25.187  1.00  0.00           H
ATOM   4832  CG  LYS Z 205      59.127  36.509  26.894  1.00  0.00           C
ATOM   4833  1HG LYS Z 205      60.151  36.463  27.337  1.00  0.00           H
ATOM   4834  2HG LYS Z 205      58.404  36.550  27.737  1.00  0.00           H
ATOM   4835  CD  LYS Z 205      58.921  35.218  26.082  1.00  0.00           C
ATOM   4836  1HD LYS Z 205      59.612  35.263  25.209  1.00  0.00           H
ATOM   4837  2HD LYS Z 205      59.238  34.344  26.695  1.00  0.00           H
ATOM   4838  CE  LYS Z 205      57.504  34.977  25.541  1.00  0.00           C
ATOM   4839  1HE LYS Z 205      57.106  35.878  25.027  1.00  0.00           H
ATOM   4840  2HE LYS Z 205      57.536  34.146  24.805  1.00  0.00           H
ATOM   4841  NZ  LYS Z 205      56.549  34.589  26.593  1.00  0.00           N
ATOM   4842  1HZ LYS Z 205      55.699  34.166  26.112  1.00  0.00           H
ATOM   4843  2HZ LYS Z 205      56.953  33.882  27.249  1.00  0.00           H
ATOM   4844  3HZ LYS Z 205      56.204  35.424  27.101  1.00  0.00           H
ATOM   4845  HN  LYS Z 205      58.719  40.130  25.093  1.00  0.00           H
ATOM   4846  N   PHE Z 206      61.677  39.442  26.413  1.00  0.00           N
ATOM   4847  CA  PHE Z 206      63.100  39.296  26.687  1.00  0.00           C
ATOM   4848  C   PHE Z 206      63.751  40.625  27.036  1.00  0.00           C
ATOM   4849  O   PHE Z 206      64.960  40.700  27.268  1.00  0.00           O
ATOM   4850  HA  PHE Z 206      63.243  38.654  27.549  1.00  0.00           H
ATOM   4851  CB  PHE Z 206      63.826  38.682  25.458  1.00  0.00           C
ATOM   4852  1HB PHE Z 206      63.597  39.264  24.542  1.00  0.00           H
ATOM   4853  2HB PHE Z 206      64.925  38.680  25.611  1.00  0.00           H
ATOM   4854  CG  PHE Z 206      63.405  37.252  25.261  1.00  0.00           C
ATOM   4855  HD1 PHE Z 206      64.388  36.542  27.045  1.00  0.00           H
ATOM   4856  CD1 PHE Z 206      63.800  36.266  26.180  1.00  0.00           C
ATOM   4857  HD2 PHE Z 206      62.285  37.629  23.465  1.00  0.00           H
ATOM   4858  CD2 PHE Z 206      62.601  36.880  24.172  1.00  0.00           C
ATOM   4859  CE1 PHE Z 206      63.393  34.936  26.021  1.00  0.00           C
ATOM   4860  HE1 PHE Z 206      63.671  34.194  26.758  1.00  0.00           H
ATOM   4861  CE2 PHE Z 206      62.191  35.549  24.007  1.00  0.00           C
ATOM   4862  HE2 PHE Z 206      61.561  35.279  23.171  1.00  0.00           H
ATOM   4863  CZ  PHE Z 206      62.590  34.577  24.933  1.00  0.00           C
ATOM   4864  HZ  PHE Z 206      62.269  33.551  24.824  1.00  0.00           H
ATOM   4865  HN  PHE Z 206      61.426  39.670  25.473  1.00  0.00           H
ATOM   4866  N   GLY Z 207      62.940  41.698  27.125  1.00  0.00           N
ATOM   4867  CA  GLY Z 207      63.345  43.025  27.561  1.00  0.00           C
ATOM   4868  C   GLY Z 207      64.100  43.858  26.560  1.00  0.00           C
ATOM   4869  O   GLY Z 207      64.559  43.419  25.501  1.00  0.00           O
ATOM   4870  1HA GLY Z 207      62.436  43.564  27.786  1.00  0.00           H
ATOM   4871  2HA GLY Z 207      63.983  42.915  28.427  1.00  0.00           H
ATOM   4872  HN  GLY Z 207      61.974  41.584  26.900  1.00  0.00           H
ATOM   4873  N   GLU Z 208      64.244  45.151  26.886  1.00  0.00           N
ATOM   4874  CA  GLU Z 208      64.721  46.159  25.973  1.00  0.00           C
ATOM   4875  C   GLU Z 208      66.237  46.192  25.869  1.00  0.00           C
ATOM   4876  O   GLU Z 208      66.780  46.687  24.884  1.00  0.00           O
ATOM   4877  HA  GLU Z 208      64.336  45.914  24.991  1.00  0.00           H
ATOM   4878  CB  GLU Z 208      64.189  47.577  26.334  1.00  0.00           C
ATOM   4879  1HB GLU Z 208      64.981  48.178  26.834  1.00  0.00           H
ATOM   4880  2HB GLU Z 208      63.946  48.089  25.375  1.00  0.00           H
ATOM   4881  CG  GLU Z 208      62.923  47.643  27.230  1.00  0.00           C
ATOM   4882  1HG GLU Z 208      62.401  48.608  27.046  1.00  0.00           H
ATOM   4883  2HG GLU Z 208      62.207  46.830  26.999  1.00  0.00           H
ATOM   4884  CD  GLU Z 208      63.288  47.605  28.703  1.00  0.00           C
ATOM   4885  OE1 GLU Z 208      63.081  48.627  29.415  1.00  0.00           O
ATOM   4886  OE2 GLU Z 208      63.858  46.582  29.153  1.00  0.00           O
ATOM   4887  HN  GLU Z 208      63.910  45.520  27.768  1.00  0.00           H
ATOM   4888  N   ARG Z 209      66.983  45.638  26.857  1.00  0.00           N
ATOM   4889  CA  ARG Z 209      68.436  45.506  26.764  1.00  0.00           C
ATOM   4890  C   ARG Z 209      68.829  44.539  25.651  1.00  0.00           C
ATOM   4891  O   ARG Z 209      69.733  44.814  24.860  1.00  0.00           O
ATOM   4892  HA  ARG Z 209      68.828  46.471  26.475  1.00  0.00           H
ATOM   4893  CB  ARG Z 209      69.104  45.121  28.123  1.00  0.00           C
ATOM   4894  1HB ARG Z 209      68.804  45.882  28.876  1.00  0.00           H
ATOM   4895  2HB ARG Z 209      68.708  44.139  28.465  1.00  0.00           H
ATOM   4896  CG  ARG Z 209      70.654  45.057  28.066  1.00  0.00           C
ATOM   4897  1HG ARG Z 209      70.930  44.197  27.414  1.00  0.00           H
ATOM   4898  2HG ARG Z 209      71.040  45.981  27.581  1.00  0.00           H
ATOM   4899  CD  ARG Z 209      71.384  44.890  29.414  1.00  0.00           C
ATOM   4900  1HD ARG Z 209      71.303  45.811  30.031  1.00  0.00           H
ATOM   4901  2HD ARG Z 209      70.945  44.039  29.983  1.00  0.00           H
ATOM   4902  NE  ARG Z 209      72.826  44.558  29.105  1.00  0.00           N
ATOM   4903  HE  ARG Z 209      73.036  43.632  28.802  1.00  0.00           H
ATOM   4904  CZ  ARG Z 209      73.885  45.376  29.225  1.00  0.00           C
ATOM   4905  NH1 ARG Z 209      73.836  46.540  29.861  1.00  0.00           N
ATOM   4906 1HH1 ARG Z 209      73.189  46.591  30.624  1.00  0.00           H
ATOM   4907 2HH1 ARG Z 209      74.721  47.021  29.999  1.00  0.00           H
ATOM   4908  NH2 ARG Z 209      75.057  44.997  28.714  1.00  0.00           N
ATOM   4909 1HH2 ARG Z 209      75.168  44.077  28.368  1.00  0.00           H
ATOM   4910 2HH2 ARG Z 209      75.859  45.613  28.830  1.00  0.00           H
ATOM   4911  HN  ARG Z 209      66.529  45.252  27.658  1.00  0.00           H
ATOM   4912  N   ALA Z 210      68.103  43.409  25.533  1.00  0.00           N
ATOM   4913  CA  ALA Z 210      68.190  42.481  24.426  1.00  0.00           C
ATOM   4914  C   ALA Z 210      67.726  43.057  23.088  1.00  0.00           C
ATOM   4915  O   ALA Z 210      68.393  42.911  22.065  1.00  0.00           O
ATOM   4916  HA  ALA Z 210      69.224  42.195  24.291  1.00  0.00           H
ATOM   4917  CB  ALA Z 210      67.368  41.235  24.788  1.00  0.00           C
ATOM   4918  1HB ALA Z 210      67.408  40.487  23.971  1.00  0.00           H
ATOM   4919  2HB ALA Z 210      67.779  40.766  25.707  1.00  0.00           H
ATOM   4920  3HB ALA Z 210      66.306  41.493  24.984  1.00  0.00           H
ATOM   4921  HN  ALA Z 210      67.411  43.187  26.215  1.00  0.00           H
ATOM   4922  N   PHE Z 211      66.590  43.787  23.056  1.00  0.00           N
ATOM   4923  CA  PHE Z 211      66.101  44.424  21.840  1.00  0.00           C
ATOM   4924  C   PHE Z 211      67.072  45.470  21.295  1.00  0.00           C
ATOM   4925  O   PHE Z 211      67.388  45.499  20.107  1.00  0.00           O
ATOM   4926  HA  PHE Z 211      66.014  43.652  21.086  1.00  0.00           H
ATOM   4927  CB  PHE Z 211      64.705  45.060  22.077  1.00  0.00           C
ATOM   4928  1HB PHE Z 211      64.040  44.322  22.576  1.00  0.00           H
ATOM   4929  2HB PHE Z 211      64.774  45.961  22.721  1.00  0.00           H
ATOM   4930  CG  PHE Z 211      64.058  45.441  20.769  1.00  0.00           C
ATOM   4931  HD1 PHE Z 211      63.250  43.477  20.414  1.00  0.00           H
ATOM   4932  CD1 PHE Z 211      63.355  44.480  20.028  1.00  0.00           C
ATOM   4933  HD2 PHE Z 211      64.700  47.504  20.820  1.00  0.00           H
ATOM   4934  CD2 PHE Z 211      64.163  46.750  20.262  1.00  0.00           C
ATOM   4935  CE1 PHE Z 211      62.770  44.814  18.801  1.00  0.00           C
ATOM   4936  HE1 PHE Z 211      62.202  44.076  18.256  1.00  0.00           H
ATOM   4937  CE2 PHE Z 211      63.570  47.092  19.041  1.00  0.00           C
ATOM   4938  HE2 PHE Z 211      63.641  48.106  18.673  1.00  0.00           H
ATOM   4939  CZ  PHE Z 211      62.869  46.124  18.311  1.00  0.00           C
ATOM   4940  HZ  PHE Z 211      62.375  46.391  17.388  1.00  0.00           H
ATOM   4941  HN  PHE Z 211      66.011  43.845  23.869  1.00  0.00           H
ATOM   4942  N   LYS Z 212      67.632  46.319  22.176  1.00  0.00           N
ATOM   4943  CA  LYS Z 212      68.581  47.345  21.794  1.00  0.00           C
ATOM   4944  C   LYS Z 212      69.976  46.783  21.511  1.00  0.00           C
ATOM   4945  O   LYS Z 212      70.816  47.467  20.926  1.00  0.00           O
ATOM   4946  HA  LYS Z 212      68.248  47.773  20.858  1.00  0.00           H
ATOM   4947  CB  LYS Z 212      68.597  48.499  22.842  1.00  0.00           C
ATOM   4948  1HB LYS Z 212      68.785  48.073  23.850  1.00  0.00           H
ATOM   4949  2HB LYS Z 212      69.414  49.206  22.583  1.00  0.00           H
ATOM   4950  CG  LYS Z 212      67.266  49.284  22.829  1.00  0.00           C
ATOM   4951  1HG LYS Z 212      67.131  49.665  21.790  1.00  0.00           H
ATOM   4952  2HG LYS Z 212      66.415  48.589  23.009  1.00  0.00           H
ATOM   4953  CD  LYS Z 212      67.136  50.495  23.783  1.00  0.00           C
ATOM   4954  1HD LYS Z 212      68.091  51.055  23.845  1.00  0.00           H
ATOM   4955  2HD LYS Z 212      66.386  51.170  23.300  1.00  0.00           H
ATOM   4956  CE  LYS Z 212      66.596  50.138  25.181  1.00  0.00           C
ATOM   4957  1HE LYS Z 212      65.784  49.390  25.053  1.00  0.00           H
ATOM   4958  2HE LYS Z 212      67.387  49.698  25.824  1.00  0.00           H
ATOM   4959  NZ  LYS Z 212      66.002  51.304  25.875  1.00  0.00           N
ATOM   4960  1HZ LYS Z 212      65.421  50.991  26.696  1.00  0.00           H
ATOM   4961  2HZ LYS Z 212      66.705  51.973  26.230  1.00  0.00           H
ATOM   4962  3HZ LYS Z 212      65.337  51.821  25.236  1.00  0.00           H
ATOM   4963  HN  LYS Z 212      67.354  46.300  23.140  1.00  0.00           H
ATOM   4964  N   ALA Z 213      70.262  45.516  21.887  1.00  0.00           N
ATOM   4965  CA  ALA Z 213      71.397  44.773  21.366  1.00  0.00           C
ATOM   4966  C   ALA Z 213      71.156  44.253  19.948  1.00  0.00           C
ATOM   4967  O   ALA Z 213      71.960  44.487  19.046  1.00  0.00           O
ATOM   4968  HA  ALA Z 213      72.259  45.426  21.327  1.00  0.00           H
ATOM   4969  CB  ALA Z 213      71.715  43.579  22.288  1.00  0.00           C
ATOM   4970  1HB ALA Z 213      72.656  43.077  21.975  1.00  0.00           H
ATOM   4971  2HB ALA Z 213      71.847  43.922  23.331  1.00  0.00           H
ATOM   4972  3HB ALA Z 213      70.899  42.825  22.279  1.00  0.00           H
ATOM   4973  HN  ALA Z 213      69.618  44.994  22.443  1.00  0.00           H
ATOM   4974  N   TRP Z 214      70.003  43.585  19.699  1.00  0.00           N
ATOM   4975  CA  TRP Z 214      69.640  43.041  18.393  1.00  0.00           C
ATOM   4976  C   TRP Z 214      69.512  44.124  17.336  1.00  0.00           C
ATOM   4977  O   TRP Z 214      70.058  44.026  16.237  1.00  0.00           O
ATOM   4978  HA  TRP Z 214      70.431  42.376  18.076  1.00  0.00           H
ATOM   4979  CB  TRP Z 214      68.292  42.253  18.496  1.00  0.00           C
ATOM   4980  1HB TRP Z 214      68.402  41.527  19.332  1.00  0.00           H
ATOM   4981  2HB TRP Z 214      67.488  42.963  18.790  1.00  0.00           H
ATOM   4982  CG  TRP Z 214      67.806  41.486  17.253  1.00  0.00           C
ATOM   4983  HD1 TRP Z 214      67.775  42.938  15.619  1.00  0.00           H
ATOM   4984  CD1 TRP Z 214      67.609  41.927  15.966  1.00  0.00           C
ATOM   4985  CD2 TRP Z 214      67.395  40.103  17.258  1.00  0.00           C
ATOM   4986  NE1 TRP Z 214      67.162  40.900  15.166  1.00  0.00           N
ATOM   4987  HE1 TRP Z 214      67.179  40.897  14.180  1.00  0.00           H
ATOM   4988  CE2 TRP Z 214      66.982  39.787  15.943  1.00  0.00           C
ATOM   4989  HE3 TRP Z 214      67.687  39.351  19.276  1.00  0.00           H
ATOM   4990  CE3 TRP Z 214      67.347  39.148  18.272  1.00  0.00           C
ATOM   4991  CZ2 TRP Z 214      66.494  38.527  15.627  1.00  0.00           C
ATOM   4992  HZ2 TRP Z 214      66.180  38.282  14.623  1.00  0.00           H
ATOM   4993  CZ3 TRP Z 214      66.849  37.878  17.949  1.00  0.00           C
ATOM   4994  HZ3 TRP Z 214      66.816  37.113  18.710  1.00  0.00           H
ATOM   4995  HH2 TRP Z 214      66.026  36.589  16.429  1.00  0.00           H
ATOM   4996  CH2 TRP Z 214      66.405  37.577  16.653  1.00  0.00           C
ATOM   4997  HN  TRP Z 214      69.373  43.394  20.456  1.00  0.00           H
ATOM   4998  N   ALA Z 215      68.814  45.223  17.675  1.00  0.00           N
ATOM   4999  CA  ALA Z 215      68.588  46.328  16.778  1.00  0.00           C
ATOM   5000  C   ALA Z 215      69.876  46.998  16.331  1.00  0.00           C
ATOM   5001  O   ALA Z 215      70.051  47.297  15.152  1.00  0.00           O
ATOM   5002  HA  ALA Z 215      68.107  45.940  15.888  1.00  0.00           H
ATOM   5003  CB  ALA Z 215      67.655  47.355  17.451  1.00  0.00           C
ATOM   5004  1HB ALA Z 215      67.430  48.198  16.765  1.00  0.00           H
ATOM   5005  2HB ALA Z 215      66.696  46.863  17.725  1.00  0.00           H
ATOM   5006  3HB ALA Z 215      68.113  47.753  18.381  1.00  0.00           H
ATOM   5007  HN  ALA Z 215      68.358  45.278  18.569  1.00  0.00           H
ATOM   5008  N   VAL Z 216      70.847  47.222  17.245  1.00  0.00           N
ATOM   5009  CA  VAL Z 216      72.095  47.865  16.866  1.00  0.00           C
ATOM   5010  C   VAL Z 216      73.078  46.959  16.156  1.00  0.00           C
ATOM   5011  O   VAL Z 216      73.861  47.402  15.314  1.00  0.00           O
ATOM   5012  HA  VAL Z 216      71.832  48.615  16.134  1.00  0.00           H
ATOM   5013  HB  VAL Z 216      71.939  48.982  18.685  1.00  0.00           H
ATOM   5014  CB  VAL Z 216      72.750  48.610  18.014  1.00  0.00           C
ATOM   5015  CG1 VAL Z 216      73.683  47.734  18.880  1.00  0.00           C
ATOM   5016 1HG1 VAL Z 216      74.042  48.306  19.761  1.00  0.00           H
ATOM   5017 2HG1 VAL Z 216      73.147  46.835  19.250  1.00  0.00           H
ATOM   5018 3HG1 VAL Z 216      74.578  47.405  18.312  1.00  0.00           H
ATOM   5019  CG2 VAL Z 216      73.453  49.832  17.391  1.00  0.00           C
ATOM   5020 1HG2 VAL Z 216      73.612  50.610  18.157  1.00  0.00           H
ATOM   5021 2HG2 VAL Z 216      74.430  49.545  16.947  1.00  0.00           H
ATOM   5022 3HG2 VAL Z 216      72.834  50.302  16.600  1.00  0.00           H
ATOM   5023  HN  VAL Z 216      70.737  46.940  18.195  1.00  0.00           H
ATOM   5024  N   ALA Z 217      73.004  45.639  16.418  1.00  0.00           N
ATOM   5025  CA  ALA Z 217      73.715  44.628  15.672  1.00  0.00           C
ATOM   5026  C   ALA Z 217      73.295  44.608  14.208  1.00  0.00           C
ATOM   5027  O   ALA Z 217      74.129  44.477  13.314  1.00  0.00           O
ATOM   5028  HA  ALA Z 217      74.773  44.855  15.704  1.00  0.00           H
ATOM   5029  CB  ALA Z 217      73.455  43.257  16.317  1.00  0.00           C
ATOM   5030  1HB ALA Z 217      73.929  42.442  15.733  1.00  0.00           H
ATOM   5031  2HB ALA Z 217      73.865  43.240  17.350  1.00  0.00           H
ATOM   5032  3HB ALA Z 217      72.365  43.056  16.380  1.00  0.00           H
ATOM   5033  HN  ALA Z 217      72.420  45.299  17.158  1.00  0.00           H
ATOM   5034  N   ARG Z 218      71.984  44.765  13.929  1.00  0.00           N
ATOM   5035  CA  ARG Z 218      71.476  45.015  12.592  1.00  0.00           C
ATOM   5036  C   ARG Z 218      71.791  46.412  12.042  1.00  0.00           C
ATOM   5037  O   ARG Z 218      72.175  46.559  10.883  1.00  0.00           O
ATOM   5038  HA  ARG Z 218      71.954  44.309  11.926  1.00  0.00           H
ATOM   5039  CB  ARG Z 218      69.954  44.759  12.523  1.00  0.00           C
ATOM   5040  1HB ARG Z 218      69.723  43.822  13.080  1.00  0.00           H
ATOM   5041  2HB ARG Z 218      69.413  45.584  13.038  1.00  0.00           H
ATOM   5042  CG  ARG Z 218      69.448  44.598  11.075  1.00  0.00           C
ATOM   5043  1HG ARG Z 218      69.802  45.457  10.463  1.00  0.00           H
ATOM   5044  2HG ARG Z 218      69.902  43.675  10.647  1.00  0.00           H
ATOM   5045  CD  ARG Z 218      67.924  44.528  10.941  1.00  0.00           C
ATOM   5046  1HD ARG Z 218      67.509  43.660  11.503  1.00  0.00           H
ATOM   5047  2HD ARG Z 218      67.468  45.473  11.313  1.00  0.00           H
ATOM   5048  NE  ARG Z 218      67.667  44.347   9.479  1.00  0.00           N
ATOM   5049  HE  ARG Z 218      68.260  43.740   8.950  1.00  0.00           H
ATOM   5050  CZ  ARG Z 218      66.636  44.850   8.790  1.00  0.00           C
ATOM   5051  NH1 ARG Z 218      65.674  45.569   9.354  1.00  0.00           N
ATOM   5052 1HH1 ARG Z 218      65.702  45.726  10.328  1.00  0.00           H
ATOM   5053 2HH1 ARG Z 218      64.870  45.813   8.781  1.00  0.00           H
ATOM   5054  NH2 ARG Z 218      66.558  44.582   7.492  1.00  0.00           N
ATOM   5055 1HH2 ARG Z 218      67.145  43.837   7.143  1.00  0.00           H
ATOM   5056 2HH2 ARG Z 218      65.697  44.818   7.001  1.00  0.00           H
ATOM   5057  HN  ARG Z 218      71.315  44.762  14.676  1.00  0.00           H
ATOM   5058  N   LEU Z 219      71.648  47.499  12.841  1.00  0.00           N
ATOM   5059  CA  LEU Z 219      71.903  48.854  12.356  1.00  0.00           C
ATOM   5060  C   LEU Z 219      73.340  49.098  11.916  1.00  0.00           C
ATOM   5061  O   LEU Z 219      73.585  49.719  10.880  1.00  0.00           O
ATOM   5062  HA  LEU Z 219      71.314  48.969  11.464  1.00  0.00           H
ATOM   5063  CB  LEU Z 219      71.522  50.012  13.324  1.00  0.00           C
[truncated: 452,122 more chars]
