# Supplementary material for: Molecular Basis for the Involvement of Mammalian Serum Albumin in the AGE/RAGE Axis: A Comprehensive Computational Study
Source: Int J Mol Sci. 2024 Mar 11;25(6):3204. doi: 10.3390/ijms25063204 (PMC10970403; doi:10.3390/ijms25063204)
Supplement: Supplementary file 1 [file ijms-25-03204-s001.zip › File S2/HSA-CML378-RAGE-docking-minimized.pdb]

ATOM      1  N   ALA X  21      75.159  46.704  24.775  1.00  0.00           N
ATOM      2  CA  ALA X  21      75.744  47.912  25.408  1.00  0.00           C
ATOM      3  C   ALA X  21      76.802  48.485  24.498  1.00  0.00           C
ATOM      4  O   ALA X  21      77.428  47.730  23.762  1.00  0.00           O
ATOM      5  HA  ALA X  21      74.964  48.652  25.528  1.00  0.00           H
ATOM      6  CB  ALA X  21      76.330  47.508  26.769  1.00  0.00           C
ATOM      7  1HB ALA X  21      76.895  48.355  27.212  1.00  0.00           H
ATOM      8  2HB ALA X  21      75.518  47.229  27.476  1.00  0.00           H
ATOM      9  3HB ALA X  21      77.018  46.643  26.673  1.00  0.00           H
ATOM     10  H1  ALA X  21      74.862  45.999  25.494  1.00  0.00           H
ATOM     11  H2  ALA X  21      74.345  46.985  24.166  1.00  0.00           H
ATOM     12  H3  ALA X  21      75.880  46.271  24.160  1.00  0.00           H
ATOM     13  N   MET X  22      76.988  49.820  24.473  1.00  0.00           N
ATOM     14  CA  MET X  22      77.835  50.452  23.477  1.00  0.00           C
ATOM     15  C   MET X  22      78.492  51.678  24.082  1.00  0.00           C
ATOM     16  O   MET X  22      77.825  52.459  24.761  1.00  0.00           O
ATOM     17  HA  MET X  22      78.615  49.772  23.159  1.00  0.00           H
ATOM     18  CB  MET X  22      77.019  50.960  22.253  1.00  0.00           C
ATOM     19  1HB MET X  22      76.341  51.782  22.576  1.00  0.00           H
ATOM     20  2HB MET X  22      77.723  51.388  21.506  1.00  0.00           H
ATOM     21  CG  MET X  22      76.146  49.907  21.543  1.00  0.00           C
ATOM     22  1HG MET X  22      76.794  49.094  21.147  1.00  0.00           H
ATOM     23  2HG MET X  22      75.465  49.446  22.288  1.00  0.00           H
ATOM     24  SD  MET X  22      75.122  50.610  20.219  1.00  0.00           S
ATOM     25  CE  MET X  22      76.438  50.716  18.980  1.00  0.00           C
ATOM     26  1HE MET X  22      76.037  51.075  18.008  1.00  0.00           H
ATOM     27  2HE MET X  22      77.232  51.425  19.293  1.00  0.00           H
ATOM     28  3HE MET X  22      76.912  49.724  18.811  1.00  0.00           H
ATOM     29  HN  MET X  22      76.541  50.433  25.125  1.00  0.00           H
ATOM     30  N   ALA X  23      79.798  51.900  23.839  1.00  0.00           N
ATOM     31  CA  ALA X  23      80.418  53.172  24.146  1.00  0.00           C
ATOM     32  C   ALA X  23      81.682  53.348  23.320  1.00  0.00           C
ATOM     33  O   ALA X  23      82.398  52.381  23.056  1.00  0.00           O
ATOM     34  HA  ALA X  23      79.740  53.968  23.865  1.00  0.00           H
ATOM     35  CB  ALA X  23      80.780  53.276  25.645  1.00  0.00           C
ATOM     36  1HB ALA X  23      81.236  54.261  25.879  1.00  0.00           H
ATOM     37  2HB ALA X  23      79.868  53.155  26.265  1.00  0.00           H
ATOM     38  3HB ALA X  23      81.494  52.475  25.930  1.00  0.00           H
ATOM     39  HN  ALA X  23      80.358  51.245  23.339  1.00  0.00           H
ATOM     40  N   GLN X  24      82.015  54.592  22.914  1.00  0.00           N
ATOM     41  CA  GLN X  24      83.299  54.916  22.299  1.00  0.00           C
ATOM     42  C   GLN X  24      84.466  54.733  23.258  1.00  0.00           C
ATOM     43  O   GLN X  24      84.330  55.026  24.439  1.00  0.00           O
ATOM     44  HA  GLN X  24      83.454  54.231  21.476  1.00  0.00           H
ATOM     45  CB  GLN X  24      83.340  56.381  21.782  1.00  0.00           C
ATOM     46  1HB GLN X  24      83.137  57.068  22.635  1.00  0.00           H
ATOM     47  2HB GLN X  24      84.362  56.617  21.404  1.00  0.00           H
ATOM     48  CG  GLN X  24      82.320  56.680  20.664  1.00  0.00           C
ATOM     49  1HG GLN X  24      81.285  56.504  21.031  1.00  0.00           H
ATOM     50  2HG GLN X  24      82.383  57.738  20.335  1.00  0.00           H
ATOM     51  CD  GLN X  24      82.533  55.772  19.455  1.00  0.00           C
ATOM     52  OE1 GLN X  24      81.713  54.891  19.197  1.00  0.00           O
ATOM     53  NE2 GLN X  24      83.650  55.957  18.718  1.00  0.00           N
ATOM     54 1HE2 GLN X  24      84.304  56.666  18.958  1.00  0.00           H
ATOM     55 2HE2 GLN X  24      83.784  55.369  17.922  1.00  0.00           H
ATOM     56  HN  GLN X  24      81.395  55.356  23.102  1.00  0.00           H
ATOM     57  N   ASN X  25      85.643  54.270  22.788  1.00  0.00           N
ATOM     58  CA  ASN X  25      86.821  54.140  23.637  1.00  0.00           C
ATOM     59  C   ASN X  25      87.751  55.331  23.461  1.00  0.00           C
ATOM     60  O   ASN X  25      88.168  55.642  22.344  1.00  0.00           O
ATOM     61  HA  ASN X  25      86.518  54.148  24.677  1.00  0.00           H
ATOM     62  CB  ASN X  25      87.591  52.806  23.419  1.00  0.00           C
ATOM     63  1HB ASN X  25      88.521  52.795  24.026  1.00  0.00           H
ATOM     64  2HB ASN X  25      86.959  51.962  23.764  1.00  0.00           H
ATOM     65  CG  ASN X  25      88.000  52.539  21.969  1.00  0.00           C
ATOM     66  OD1 ASN X  25      89.106  52.864  21.532  1.00  0.00           O
ATOM     67  ND2 ASN X  25      87.091  51.900  21.199  1.00  0.00           N
ATOM     68 1HD2 ASN X  25      86.296  51.490  21.632  1.00  0.00           H
ATOM     69 2HD2 ASN X  25      87.388  51.584  20.297  1.00  0.00           H
ATOM     70  HN  ASN X  25      85.767  54.030  21.830  1.00  0.00           H
ATOM     71  N   ILE X  26      88.071  56.038  24.567  1.00  0.00           N
ATOM     72  CA  ILE X  26      88.926  57.213  24.525  1.00  0.00           C
ATOM     73  C   ILE X  26      90.025  57.166  25.576  1.00  0.00           C
ATOM     74  O   ILE X  26      89.764  57.035  26.773  1.00  0.00           O
ATOM     75  HA  ILE X  26      89.429  57.227  23.574  1.00  0.00           H
ATOM     76  HB  ILE X  26      88.262  58.944  25.692  1.00  0.00           H
ATOM     77  CB  ILE X  26      88.179  58.544  24.654  1.00  0.00           C
ATOM     78  CG1 ILE X  26      86.666  58.425  24.348  1.00  0.00           C
ATOM     79 1HG1 ILE X  26      86.545  58.033  23.315  1.00  0.00           H
ATOM     80 2HG1 ILE X  26      86.203  57.691  25.046  1.00  0.00           H
ATOM     81  CG2 ILE X  26      88.890  59.502  23.679  1.00  0.00           C
ATOM     82 1HG2 ILE X  26      88.478  60.527  23.737  1.00  0.00           H
ATOM     83 2HG2 ILE X  26      89.976  59.560  23.907  1.00  0.00           H
ATOM     84 3HG2 ILE X  26      88.780  59.148  22.631  1.00  0.00           H
ATOM     85  CD  ILE X  26      85.908  59.749  24.488  1.00  0.00           C
ATOM     86  1HD ILE X  26      84.847  59.620  24.189  1.00  0.00           H
ATOM     87  2HD ILE X  26      85.938  60.118  25.534  1.00  0.00           H
ATOM     88  3HD ILE X  26      86.345  60.533  23.834  1.00  0.00           H
ATOM     89  HN  ILE X  26      87.661  55.836  25.461  1.00  0.00           H
ATOM     90  N   THR X  27      91.299  57.287  25.146  1.00  0.00           N
ATOM     91  CA  THR X  27      92.447  57.447  26.037  1.00  0.00           C
ATOM     92  C   THR X  27      92.614  58.888  26.503  1.00  0.00           C
ATOM     93  O   THR X  27      92.167  59.820  25.835  1.00  0.00           O
ATOM     94  HA  THR X  27      92.258  56.859  26.924  1.00  0.00           H
ATOM     95  HB  THR X  27      94.586  57.048  26.193  1.00  0.00           H
ATOM     96  CB  THR X  27      93.763  56.935  25.448  1.00  0.00           C
ATOM     97  OG1 THR X  27      94.133  57.590  24.241  1.00  0.00           O
ATOM     98  HG1 THR X  27      94.907  57.105  23.924  1.00  0.00           H
ATOM     99  CG2 THR X  27      93.593  55.451  25.099  1.00  0.00           C
ATOM    100 1HG2 THR X  27      94.553  55.021  24.746  1.00  0.00           H
ATOM    101 2HG2 THR X  27      93.262  54.880  25.991  1.00  0.00           H
ATOM    102 3HG2 THR X  27      92.840  55.317  24.293  1.00  0.00           H
ATOM    103  HN  THR X  27      91.514  57.324  24.169  1.00  0.00           H
ATOM    104  N   ALA X  28      93.236  59.104  27.684  1.00  0.00           N
ATOM    105  CA  ALA X  28      93.457  60.429  28.236  1.00  0.00           C
ATOM    106  C   ALA X  28      94.609  60.438  29.246  1.00  0.00           C
ATOM    107  O   ALA X  28      95.183  59.398  29.589  1.00  0.00           O
ATOM    108  HA  ALA X  28      93.749  61.093  27.432  1.00  0.00           H
ATOM    109  CB  ALA X  28      92.170  60.965  28.907  1.00  0.00           C
ATOM    110  1HB ALA X  28      92.327  62.000  29.281  1.00  0.00           H
ATOM    111  2HB ALA X  28      91.350  60.992  28.158  1.00  0.00           H
ATOM    112  3HB ALA X  28      91.861  60.308  29.746  1.00  0.00           H
ATOM    113  HN  ALA X  28      93.501  58.341  28.269  1.00  0.00           H
ATOM    114  N   ARG X  29      95.018  61.627  29.729  1.00  0.00           N
ATOM    115  CA  ARG X  29      96.099  61.826  30.675  1.00  0.00           C
ATOM    116  C   ARG X  29      95.653  62.588  31.923  1.00  0.00           C
ATOM    117  O   ARG X  29      94.974  63.610  31.872  1.00  0.00           O
ATOM    118  HA  ARG X  29      96.472  60.866  30.998  1.00  0.00           H
ATOM    119  CB  ARG X  29      97.252  62.603  29.984  1.00  0.00           C
ATOM    120  1HB ARG X  29      97.467  62.102  29.016  1.00  0.00           H
ATOM    121  2HB ARG X  29      96.889  63.618  29.705  1.00  0.00           H
ATOM    122  CG  ARG X  29      98.560  62.690  30.795  1.00  0.00           C
ATOM    123  1HG ARG X  29      98.554  61.913  31.590  1.00  0.00           H
ATOM    124  2HG ARG X  29      99.417  62.471  30.120  1.00  0.00           H
ATOM    125  CD  ARG X  29      98.745  64.071  31.414  1.00  0.00           C
ATOM    126  1HD ARG X  29      98.960  64.843  30.642  1.00  0.00           H
ATOM    127  2HD ARG X  29      97.798  64.355  31.922  1.00  0.00           H
ATOM    128  NE  ARG X  29      99.794  64.056  32.474  1.00  0.00           N
ATOM    129  HE  ARG X  29      99.468  64.368  33.372  1.00  0.00           H
ATOM    130  CZ  ARG X  29     101.076  64.353  32.230  1.00  0.00           C
ATOM    131  NH1 ARG X  29     101.587  64.215  31.015  1.00  0.00           N
ATOM    132 1HH1 ARG X  29     100.889  63.921  30.372  1.00  0.00           H
ATOM    133 2HH1 ARG X  29     102.080  65.045  30.730  1.00  0.00           H
ATOM    134  NH2 ARG X  29     101.792  64.923  33.192  1.00  0.00           N
ATOM    135 1HH2 ARG X  29     101.248  65.457  33.844  1.00  0.00           H
ATOM    136 2HH2 ARG X  29     102.738  65.223  33.035  1.00  0.00           H
ATOM    137  HN  ARG X  29      94.645  62.492  29.333  1.00  0.00           H
ATOM    138  N   ILE X  30      96.052  62.120  33.128  1.00  0.00           N
ATOM    139  CA  ILE X  30      95.752  62.814  34.376  1.00  0.00           C
ATOM    140  C   ILE X  30      96.309  64.231  34.492  1.00  0.00           C
ATOM    141  O   ILE X  30      97.499  64.494  34.328  1.00  0.00           O
ATOM    142  HA  ILE X  30      94.677  62.912  34.418  1.00  0.00           H
ATOM    143  HB  ILE X  30      96.121  62.693  36.512  1.00  0.00           H
ATOM    144  CB  ILE X  30      96.190  62.033  35.613  1.00  0.00           C
ATOM    145  CG1 ILE X  30      97.658  61.544  35.498  1.00  0.00           C
ATOM    146 1HG1 ILE X  30      97.725  60.731  34.746  1.00  0.00           H
ATOM    147 2HG1 ILE X  30      98.293  62.378  35.123  1.00  0.00           H
ATOM    148  CG2 ILE X  30      95.170  60.895  35.820  1.00  0.00           C
ATOM    149 1HG2 ILE X  30      95.418  60.300  36.722  1.00  0.00           H
ATOM    150 2HG2 ILE X  30      94.148  61.309  35.953  1.00  0.00           H
ATOM    151 3HG2 ILE X  30      95.149  60.217  34.942  1.00  0.00           H
ATOM    152  CD  ILE X  30      98.253  61.076  36.829  1.00  0.00           C
ATOM    153  1HD ILE X  30      99.304  60.744  36.693  1.00  0.00           H
ATOM    154  2HD ILE X  30      98.243  61.902  37.573  1.00  0.00           H
ATOM    155  3HD ILE X  30      97.678  60.228  37.249  1.00  0.00           H
ATOM    156  HN  ILE X  30      96.573  61.281  33.210  1.00  0.00           H
ATOM    157  N   GLY X  31      95.427  65.190  34.821  1.00  0.00           N
ATOM    158  CA  GLY X  31      95.755  66.597  35.000  1.00  0.00           C
ATOM    159  C   GLY X  31      95.814  67.399  33.736  1.00  0.00           C
ATOM    160  O   GLY X  31      96.071  68.602  33.773  1.00  0.00           O
ATOM    161  1HA GLY X  31      94.982  67.032  35.615  1.00  0.00           H
ATOM    162  2HA GLY X  31      96.737  66.669  35.444  1.00  0.00           H
ATOM    163  HN  GLY X  31      94.453  64.936  34.904  1.00  0.00           H
ATOM    164  N   GLU X  32      95.553  66.767  32.585  1.00  0.00           N
ATOM    165  CA  GLU X  32      95.591  67.405  31.287  1.00  0.00           C
ATOM    166  C   GLU X  32      94.138  67.702  30.890  1.00  0.00           C
ATOM    167  O   GLU X  32      93.233  67.115  31.493  1.00  0.00           O
ATOM    168  HA  GLU X  32      96.147  68.325  31.375  1.00  0.00           H
ATOM    169  CB  GLU X  32      96.313  66.463  30.288  1.00  0.00           C
ATOM    170  1HB GLU X  32      96.880  65.750  30.906  1.00  0.00           H
ATOM    171  2HB GLU X  32      95.559  65.846  29.749  1.00  0.00           H
ATOM    172  CG  GLU X  32      97.327  67.062  29.263  1.00  0.00           C
ATOM    173  1HG GLU X  32      97.642  66.235  28.589  1.00  0.00           H
ATOM    174  2HG GLU X  32      96.829  67.825  28.636  1.00  0.00           H
ATOM    175  CD  GLU X  32      98.612  67.669  29.829  1.00  0.00           C
ATOM    176  OE1 GLU X  32      99.678  66.987  29.832  1.00  0.00           O
ATOM    177  OE2 GLU X  32      98.563  68.862  30.228  1.00  0.00           O
ATOM    178  HN  GLU X  32      95.291  65.802  32.572  1.00  0.00           H
ATOM    179  N   PRO X  33      93.817  68.600  29.970  1.00  0.00           N
ATOM    180  CA  PRO X  33      92.457  69.133  29.890  1.00  0.00           C
ATOM    181  C   PRO X  33      91.741  68.572  28.683  1.00  0.00           C
ATOM    182  O   PRO X  33      92.378  68.236  27.687  1.00  0.00           O
ATOM    183  HA  PRO X  33      91.878  68.895  30.770  1.00  0.00           H
ATOM    184  CB  PRO X  33      92.654  70.649  29.718  1.00  0.00           C
ATOM    185  1HB PRO X  33      92.324  71.006  28.723  1.00  0.00           H
ATOM    186  2HB PRO X  33      92.091  71.214  30.487  1.00  0.00           H
ATOM    187  CG  PRO X  33      94.158  70.880  29.856  1.00  0.00           C
ATOM    188  1HG PRO X  33      94.518  71.696  29.207  1.00  0.00           H
ATOM    189  2HG PRO X  33      94.408  71.092  30.920  1.00  0.00           H
ATOM    190  CD  PRO X  33      94.768  69.562  29.434  1.00  0.00           C
ATOM    191  1HD PRO X  33      94.769  69.443  28.330  1.00  0.00           H
ATOM    192  2HD PRO X  33      95.813  69.476  29.799  1.00  0.00           H
ATOM    193  N   LEU X  34      90.400  68.461  28.726  1.00  0.00           N
ATOM    194  CA  LEU X  34      89.688  67.778  27.662  1.00  0.00           C
ATOM    195  C   LEU X  34      88.352  68.406  27.313  1.00  0.00           C
ATOM    196  O   LEU X  34      87.608  68.915  28.152  1.00  0.00           O
ATOM    197  HA  LEU X  34      90.271  67.836  26.753  1.00  0.00           H
ATOM    198  CB  LEU X  34      89.430  66.280  27.968  1.00  0.00           C
ATOM    199  1HB LEU X  34      88.985  66.167  28.978  1.00  0.00           H
ATOM    200  2HB LEU X  34      88.684  65.890  27.239  1.00  0.00           H
ATOM    201  HG  LEU X  34      91.431  65.891  27.201  1.00  0.00           H
ATOM    202  CG  LEU X  34      90.669  65.370  27.833  1.00  0.00           C
ATOM    203  CD1 LEU X  34      91.352  65.061  29.167  1.00  0.00           C
ATOM    204 1HD1 LEU X  34      92.230  64.408  28.999  1.00  0.00           H
ATOM    205 2HD1 LEU X  34      91.718  65.988  29.653  1.00  0.00           H
ATOM    206 3HD1 LEU X  34      90.678  64.536  29.861  1.00  0.00           H
ATOM    207  CD2 LEU X  34      90.301  64.071  27.110  1.00  0.00           C
ATOM    208 1HD2 LEU X  34      91.132  63.337  27.192  1.00  0.00           H
ATOM    209 2HD2 LEU X  34      89.369  63.628  27.501  1.00  0.00           H
ATOM    210 3HD2 LEU X  34      90.128  64.266  26.034  1.00  0.00           H
ATOM    211  HN  LEU X  34      89.893  68.812  29.513  1.00  0.00           H
ATOM    212  N   VAL X  35      88.017  68.326  26.009  1.00  0.00           N
ATOM    213  CA  VAL X  35      86.762  68.728  25.402  1.00  0.00           C
ATOM    214  C   VAL X  35      86.095  67.486  24.857  1.00  0.00           C
ATOM    215  O   VAL X  35      86.752  66.573  24.357  1.00  0.00           O
ATOM    216  HA  VAL X  35      86.107  69.163  26.144  1.00  0.00           H
ATOM    217  HB  VAL X  35      87.782  69.311  23.570  1.00  0.00           H
ATOM    218  CB  VAL X  35      86.973  69.701  24.231  1.00  0.00           C
ATOM    219  CG1 VAL X  35      85.710  69.939  23.379  1.00  0.00           C
ATOM    220 1HG1 VAL X  35      85.851  70.823  22.725  1.00  0.00           H
ATOM    221 2HG1 VAL X  35      85.487  69.058  22.741  1.00  0.00           H
ATOM    222 3HG1 VAL X  35      84.838  70.139  24.037  1.00  0.00           H
ATOM    223  CG2 VAL X  35      87.403  71.048  24.803  1.00  0.00           C
ATOM    224 1HG2 VAL X  35      87.569  71.784  23.989  1.00  0.00           H
ATOM    225 2HG2 VAL X  35      86.619  71.451  25.480  1.00  0.00           H
ATOM    226 3HG2 VAL X  35      88.347  70.930  25.376  1.00  0.00           H
ATOM    227  HN  VAL X  35      88.650  67.880  25.385  1.00  0.00           H
ATOM    228  N   LEU X  36      84.757  67.433  24.914  1.00  0.00           N
ATOM    229  CA  LEU X  36      83.988  66.635  23.991  1.00  0.00           C
ATOM    230  C   LEU X  36      82.725  67.416  23.700  1.00  0.00           C
ATOM    231  O   LEU X  36      82.504  68.498  24.250  1.00  0.00           O
ATOM    232  HA  LEU X  36      84.531  66.593  23.055  1.00  0.00           H
ATOM    233  CB  LEU X  36      83.718  65.188  24.461  1.00  0.00           C
ATOM    234  1HB LEU X  36      84.284  65.029  25.406  1.00  0.00           H
ATOM    235  2HB LEU X  36      82.647  65.029  24.707  1.00  0.00           H
ATOM    236  HG  LEU X  36      85.247  64.322  23.196  1.00  0.00           H
ATOM    237  CG  LEU X  36      84.177  64.120  23.446  1.00  0.00           C
ATOM    238  CD1 LEU X  36      84.105  62.729  24.081  1.00  0.00           C
ATOM    239 1HD1 LEU X  36      84.465  61.960  23.365  1.00  0.00           H
ATOM    240 2HD1 LEU X  36      84.730  62.689  25.000  1.00  0.00           H
ATOM    241 3HD1 LEU X  36      83.057  62.494  24.353  1.00  0.00           H
ATOM    242  CD2 LEU X  36      83.360  64.135  22.144  1.00  0.00           C
ATOM    243 1HD2 LEU X  36      83.626  63.265  21.508  1.00  0.00           H
ATOM    244 2HD2 LEU X  36      82.274  64.057  22.363  1.00  0.00           H
ATOM    245 3HD2 LEU X  36      83.552  65.053  21.553  1.00  0.00           H
ATOM    246  HN  LEU X  36      84.237  68.100  25.443  1.00  0.00           H
ATOM    247  N   LYS X  37      81.919  66.944  22.737  1.00  0.00           N
ATOM    248  CA  LYS X  37      80.722  67.616  22.294  1.00  0.00           C
ATOM    249  C   LYS X  37      79.572  66.646  22.408  1.00  0.00           C
ATOM    250  O   LYS X  37      79.619  65.525  21.914  1.00  0.00           O
ATOM    251  HA  LYS X  37      80.487  68.444  22.948  1.00  0.00           H
ATOM    252  CB  LYS X  37      80.817  68.122  20.821  1.00  0.00           C
ATOM    253  1HB LYS X  37      81.429  67.411  20.227  1.00  0.00           H
ATOM    254  2HB LYS X  37      79.798  68.125  20.367  1.00  0.00           H
ATOM    255  CG  LYS X  37      81.336  69.567  20.675  1.00  0.00           C
ATOM    256  1HG LYS X  37      81.138  69.926  19.642  1.00  0.00           H
ATOM    257  2HG LYS X  37      80.724  70.202  21.356  1.00  0.00           H
ATOM    258  CD  LYS X  37      82.819  69.751  21.025  1.00  0.00           C
ATOM    259  1HD LYS X  37      82.962  70.766  21.450  1.00  0.00           H
ATOM    260  2HD LYS X  37      83.108  69.054  21.830  1.00  0.00           H
ATOM    261  CE  LYS X  37      83.792  69.558  19.874  1.00  0.00           C
ATOM    262  1HE LYS X  37      84.811  69.333  20.259  1.00  0.00           H
ATOM    263  2HE LYS X  37      83.473  68.740  19.192  1.00  0.00           H
ATOM    264  NZ  LYS X  37      83.840  70.824  19.134  1.00  0.00           N
ATOM    265  1HZ LYS X  37      84.645  70.841  18.480  1.00  0.00           H
ATOM    266  2HZ LYS X  37      82.949  70.935  18.590  1.00  0.00           H
ATOM    267  3HZ LYS X  37      83.885  71.649  19.772  1.00  0.00           H
ATOM    268  HN  LYS X  37      82.085  66.044  22.338  1.00  0.00           H
ATOM    269  N   CYS X  38      78.471  67.083  23.038  1.00  0.00           N
ATOM    270  CA  CYS X  38      77.219  66.369  22.954  1.00  0.00           C
ATOM    271  C   CYS X  38      76.282  67.250  22.186  1.00  0.00           C
ATOM    272  O   CYS X  38      75.860  68.307  22.652  1.00  0.00           O
ATOM    273  HA  CYS X  38      77.320  65.449  22.394  1.00  0.00           H
ATOM    274  CB  CYS X  38      76.593  66.069  24.331  1.00  0.00           C
ATOM    275  1HB CYS X  38      76.911  66.858  25.048  1.00  0.00           H
ATOM    276  2HB CYS X  38      75.482  66.092  24.281  1.00  0.00           H
ATOM    277  SG  CYS X  38      77.062  64.434  24.943  1.00  0.00           S
ATOM    278  HN  CYS X  38      78.458  67.976  23.489  1.00  0.00           H
ATOM    279  N   LYS X  39      75.931  66.843  20.960  1.00  0.00           N
ATOM    280  CA  LYS X  39      74.897  67.504  20.202  1.00  0.00           C
ATOM    281  C   LYS X  39      73.614  66.732  20.398  1.00  0.00           C
ATOM    282  O   LYS X  39      73.615  65.576  20.818  1.00  0.00           O
ATOM    283  HA  LYS X  39      74.722  68.498  20.591  1.00  0.00           H
ATOM    284  CB  LYS X  39      75.245  67.644  18.704  1.00  0.00           C
ATOM    285  1HB LYS X  39      74.411  68.174  18.192  1.00  0.00           H
ATOM    286  2HB LYS X  39      76.135  68.305  18.603  1.00  0.00           H
ATOM    287  CG  LYS X  39      75.546  66.322  17.979  1.00  0.00           C
ATOM    288  1HG LYS X  39      76.649  66.238  17.851  1.00  0.00           H
ATOM    289  2HG LYS X  39      75.220  65.453  18.591  1.00  0.00           H
ATOM    290  CD  LYS X  39      74.866  66.252  16.603  1.00  0.00           C
ATOM    291  1HD LYS X  39      74.995  67.240  16.105  1.00  0.00           H
ATOM    292  2HD LYS X  39      75.379  65.491  15.971  1.00  0.00           H
ATOM    293  CE  LYS X  39      73.384  65.875  16.711  1.00  0.00           C
ATOM    294  1HE LYS X  39      73.267  64.788  16.911  1.00  0.00           H
ATOM    295  2HE LYS X  39      72.897  66.443  17.535  1.00  0.00           H
ATOM    296  NZ  LYS X  39      72.670  66.215  15.476  1.00  0.00           N
ATOM    297  1HZ LYS X  39      71.657  65.962  15.561  1.00  0.00           H
ATOM    298  2HZ LYS X  39      72.695  67.266  15.355  1.00  0.00           H
ATOM    299  3HZ LYS X  39      73.091  65.772  14.623  1.00  0.00           H
ATOM    300  HN  LYS X  39      76.262  65.970  20.599  1.00  0.00           H
ATOM    301  N   GLY X  40      72.465  67.362  20.133  1.00  0.00           N
ATOM    302  CA  GLY X  40      71.204  66.690  20.380  1.00  0.00           C
ATOM    303  C   GLY X  40      70.086  67.669  20.375  1.00  0.00           C
ATOM    304  O   GLY X  40      68.982  67.363  19.923  1.00  0.00           O
ATOM    305  1HA GLY X  40      71.036  65.989  19.577  1.00  0.00           H
ATOM    306  2HA GLY X  40      71.220  66.234  21.362  1.00  0.00           H
ATOM    307  HN  GLY X  40      72.461  68.270  19.699  1.00  0.00           H
ATOM    308  N   ALA X  41      70.372  68.883  20.880  1.00  0.00           N
ATOM    309  CA  ALA X  41      69.443  69.976  21.020  1.00  0.00           C
ATOM    310  C   ALA X  41      68.774  70.388  19.692  1.00  0.00           C
ATOM    311  O   ALA X  41      69.492  70.663  18.722  1.00  0.00           O
ATOM    312  HA  ALA X  41      68.707  69.667  21.744  1.00  0.00           H
ATOM    313  CB  ALA X  41      70.187  71.165  21.646  1.00  0.00           C
ATOM    314  1HB ALA X  41      69.504  72.026  21.777  1.00  0.00           H
ATOM    315  2HB ALA X  41      70.587  70.887  22.645  1.00  0.00           H
ATOM    316  3HB ALA X  41      71.040  71.478  21.009  1.00  0.00           H
ATOM    317  HN  ALA X  41      71.296  69.072  21.202  1.00  0.00           H
ATOM    318  N   PRO X  42      67.441  70.432  19.570  1.00  0.00           N
ATOM    319  CA  PRO X  42      66.793  70.669  18.282  1.00  0.00           C
ATOM    320  C   PRO X  42      66.897  72.079  17.746  1.00  0.00           C
ATOM    321  O   PRO X  42      67.437  72.972  18.397  1.00  0.00           O
ATOM    322  HA  PRO X  42      67.235  70.002  17.559  1.00  0.00           H
ATOM    323  CB  PRO X  42      65.306  70.373  18.563  1.00  0.00           C
ATOM    324  1HB PRO X  42      64.791  71.276  18.963  1.00  0.00           H
ATOM    325  2HB PRO X  42      64.778  70.017  17.653  1.00  0.00           H
ATOM    326  CG  PRO X  42      65.349  69.318  19.657  1.00  0.00           C
ATOM    327  1HG PRO X  42      64.410  69.223  20.235  1.00  0.00           H
ATOM    328  2HG PRO X  42      65.603  68.332  19.206  1.00  0.00           H
ATOM    329  CD  PRO X  42      66.521  69.787  20.516  1.00  0.00           C
ATOM    330  1HD PRO X  42      66.199  70.543  21.265  1.00  0.00           H
ATOM    331  2HD PRO X  42      66.973  68.908  21.028  1.00  0.00           H
ATOM    332  N   LYS X  43      66.280  72.323  16.574  1.00  0.00           N
ATOM    333  CA  LYS X  43      66.044  73.652  16.040  1.00  0.00           C
ATOM    334  C   LYS X  43      64.817  74.309  16.703  1.00  0.00           C
ATOM    335  O   LYS X  43      63.855  74.737  16.064  1.00  0.00           O
ATOM    336  HA  LYS X  43      66.907  74.268  16.260  1.00  0.00           H
ATOM    337  CB  LYS X  43      65.873  73.568  14.504  1.00  0.00           C
ATOM    338  1HB LYS X  43      66.589  72.818  14.100  1.00  0.00           H
ATOM    339  2HB LYS X  43      64.856  73.185  14.267  1.00  0.00           H
ATOM    340  CG  LYS X  43      66.146  74.896  13.778  1.00  0.00           C
ATOM    341  1HG LYS X  43      65.931  75.752  14.459  1.00  0.00           H
ATOM    342  2HG LYS X  43      67.229  74.947  13.520  1.00  0.00           H
ATOM    343  CD  LYS X  43      65.304  75.079  12.504  1.00  0.00           C
ATOM    344  1HD LYS X  43      65.741  75.933  11.935  1.00  0.00           H
ATOM    345  2HD LYS X  43      65.375  74.170  11.868  1.00  0.00           H
ATOM    346  CE  LYS X  43      63.840  75.397  12.833  1.00  0.00           C
ATOM    347  1HE LYS X  43      63.329  74.520  13.287  1.00  0.00           H
ATOM    348  2HE LYS X  43      63.800  76.244  13.554  1.00  0.00           H
ATOM    349  NZ  LYS X  43      63.089  75.799  11.632  1.00  0.00           N
ATOM    350  1HZ LYS X  43      62.172  76.213  11.936  1.00  0.00           H
ATOM    351  2HZ LYS X  43      63.600  76.566  11.136  1.00  0.00           H
ATOM    352  3HZ LYS X  43      62.926  74.973  11.005  1.00  0.00           H
ATOM    353  HN  LYS X  43      65.906  71.567  16.044  1.00  0.00           H
ATOM    354  N   LYS X  44      64.834  74.381  18.045  1.00  0.00           N
ATOM    355  CA  LYS X  44      63.775  74.911  18.877  1.00  0.00           C
ATOM    356  C   LYS X  44      64.453  75.730  19.967  1.00  0.00           C
ATOM    357  O   LYS X  44      65.656  75.550  20.183  1.00  0.00           O
ATOM    358  HA  LYS X  44      63.138  75.557  18.290  1.00  0.00           H
ATOM    359  CB  LYS X  44      62.958  73.780  19.571  1.00  0.00           C
ATOM    360  1HB LYS X  44      63.668  73.071  20.047  1.00  0.00           H
ATOM    361  2HB LYS X  44      62.338  74.225  20.382  1.00  0.00           H
ATOM    362  CG  LYS X  44      61.996  73.010  18.648  1.00  0.00           C
ATOM    363  1HG LYS X  44      61.372  73.758  18.105  1.00  0.00           H
ATOM    364  2HG LYS X  44      62.558  72.436  17.880  1.00  0.00           H
ATOM    365  CD  LYS X  44      61.044  72.086  19.437  1.00  0.00           C
ATOM    366  1HD LYS X  44      60.632  72.685  20.281  1.00  0.00           H
ATOM    367  2HD LYS X  44      60.189  71.808  18.780  1.00  0.00           H
ATOM    368  CE  LYS X  44      61.691  70.796  19.963  1.00  0.00           C
ATOM    369  1HE LYS X  44      61.794  70.044  19.152  1.00  0.00           H
ATOM    370  2HE LYS X  44      62.698  71.015  20.384  1.00  0.00           H
ATOM    371  NZ  LYS X  44      60.880  70.217  21.053  1.00  0.00           N
ATOM    372  1HZ LYS X  44      61.372  69.410  21.509  1.00  0.00           H
ATOM    373  2HZ LYS X  44      60.755  70.953  21.784  1.00  0.00           H
ATOM    374  3HZ LYS X  44      59.943  69.882  20.704  1.00  0.00           H
ATOM    375  HN  LYS X  44      65.655  74.084  18.535  1.00  0.00           H
ATOM    376  N   PRO X  45      63.774  76.633  20.676  1.00  0.00           N
ATOM    377  CA  PRO X  45      64.209  77.154  21.974  1.00  0.00           C
ATOM    378  C   PRO X  45      64.678  76.100  22.978  1.00  0.00           C
ATOM    379  O   PRO X  45      64.130  74.998  22.924  1.00  0.00           O
ATOM    380  HA  PRO X  45      65.062  77.775  21.757  1.00  0.00           H
ATOM    381  CB  PRO X  45      63.001  77.964  22.457  1.00  0.00           C
ATOM    382  1HB PRO X  45      62.288  77.308  23.004  1.00  0.00           H
ATOM    383  2HB PRO X  45      63.298  78.809  23.111  1.00  0.00           H
ATOM    384  CG  PRO X  45      62.349  78.438  21.159  1.00  0.00           C
ATOM    385  1HG PRO X  45      61.298  78.759  21.299  1.00  0.00           H
ATOM    386  2HG PRO X  45      62.932  79.280  20.724  1.00  0.00           H
ATOM    387  CD  PRO X  45      62.485  77.204  20.273  1.00  0.00           C
ATOM    388  1HD PRO X  45      61.674  76.476  20.502  1.00  0.00           H
ATOM    389  2HD PRO X  45      62.466  77.478  19.194  1.00  0.00           H
ATOM    390  N   PRO X  46      65.658  76.357  23.841  1.00  0.00           N
ATOM    391  CA  PRO X  46      66.331  75.348  24.659  1.00  0.00           C
ATOM    392  C   PRO X  46      65.433  74.517  25.560  1.00  0.00           C
ATOM    393  O   PRO X  46      64.732  75.057  26.413  1.00  0.00           O
ATOM    394  HA  PRO X  46      66.805  74.651  23.987  1.00  0.00           H
ATOM    395  CB  PRO X  46      67.377  76.142  25.462  1.00  0.00           C
ATOM    396  1HB PRO X  46      67.544  75.738  26.481  1.00  0.00           H
ATOM    397  2HB PRO X  46      68.340  76.140  24.902  1.00  0.00           H
ATOM    398  CG  PRO X  46      66.808  77.560  25.497  1.00  0.00           C
ATOM    399  1HG PRO X  46      66.006  77.614  26.266  1.00  0.00           H
ATOM    400  2HG PRO X  46      67.573  78.330  25.715  1.00  0.00           H
ATOM    401  CD  PRO X  46      66.163  77.698  24.123  1.00  0.00           C
ATOM    402  1HD PRO X  46      65.353  78.461  24.147  1.00  0.00           H
ATOM    403  2HD PRO X  46      66.921  77.949  23.351  1.00  0.00           H
ATOM    404  N   GLN X  47      65.488  73.182  25.425  1.00  0.00           N
ATOM    405  CA  GLN X  47      64.773  72.244  26.265  1.00  0.00           C
ATOM    406  C   GLN X  47      65.619  71.787  27.444  1.00  0.00           C
ATOM    407  O   GLN X  47      66.831  72.010  27.510  1.00  0.00           O
ATOM    408  HA  GLN X  47      63.906  72.736  26.689  1.00  0.00           H
ATOM    409  CB  GLN X  47      64.290  70.997  25.472  1.00  0.00           C
ATOM    410  1HB GLN X  47      65.083  70.653  24.776  1.00  0.00           H
ATOM    411  2HB GLN X  47      64.119  70.152  26.181  1.00  0.00           H
ATOM    412  CG  GLN X  47      62.923  71.184  24.765  1.00  0.00           C
ATOM    413  1HG GLN X  47      62.467  70.184  24.611  1.00  0.00           H
ATOM    414  2HG GLN X  47      62.238  71.746  25.436  1.00  0.00           H
ATOM    415  CD  GLN X  47      62.912  71.880  23.402  1.00  0.00           C
ATOM    416  OE1 GLN X  47      61.820  72.177  22.897  1.00  0.00           O
ATOM    417  NE2 GLN X  47      64.078  72.111  22.770  1.00  0.00           N
ATOM    418 1HE2 GLN X  47      64.945  71.889  23.218  1.00  0.00           H
ATOM    419 2HE2 GLN X  47      64.082  72.849  22.098  1.00  0.00           H
ATOM    420  HN  GLN X  47      66.092  72.795  24.725  1.00  0.00           H
ATOM    421  N   ARG X  48      64.966  71.111  28.414  1.00  0.00           N
ATOM    422  CA  ARG X  48      65.605  70.436  29.528  1.00  0.00           C
ATOM    423  C   ARG X  48      66.598  69.375  29.055  1.00  0.00           C
ATOM    424  O   ARG X  48      66.326  68.559  28.177  1.00  0.00           O
ATOM    425  HA  ARG X  48      66.163  71.174  30.089  1.00  0.00           H
ATOM    426  CB  ARG X  48      64.541  69.786  30.456  1.00  0.00           C
ATOM    427  1HB ARG X  48      63.866  69.177  29.813  1.00  0.00           H
ATOM    428  2HB ARG X  48      65.029  69.098  31.183  1.00  0.00           H
ATOM    429  CG  ARG X  48      63.695  70.810  31.243  1.00  0.00           C
ATOM    430  1HG ARG X  48      64.288  71.214  32.093  1.00  0.00           H
ATOM    431  2HG ARG X  48      63.472  71.668  30.567  1.00  0.00           H
ATOM    432  CD  ARG X  48      62.332  70.301  31.750  1.00  0.00           C
ATOM    433  1HD ARG X  48      61.733  71.183  32.079  1.00  0.00           H
ATOM    434  2HD ARG X  48      61.789  69.770  30.937  1.00  0.00           H
ATOM    435  NE  ARG X  48      62.522  69.363  32.909  1.00  0.00           N
ATOM    436  HE  ARG X  48      63.383  68.879  33.048  1.00  0.00           H
ATOM    437  CZ  ARG X  48      61.592  69.174  33.863  1.00  0.00           C
ATOM    438  NH1 ARG X  48      60.379  69.703  33.766  1.00  0.00           N
ATOM    439 1HH1 ARG X  48      60.048  69.963  32.870  1.00  0.00           H
ATOM    440 2HH1 ARG X  48      59.730  69.593  34.525  1.00  0.00           H
ATOM    441  NH2 ARG X  48      61.896  68.459  34.941  1.00  0.00           N
ATOM    442 1HH2 ARG X  48      62.873  68.281  35.122  1.00  0.00           H
ATOM    443 2HH2 ARG X  48      61.298  68.460  35.737  1.00  0.00           H
ATOM    444  HN  ARG X  48      63.988  70.950  28.332  1.00  0.00           H
ATOM    445  N   LEU X  49      67.795  69.384  29.649  1.00  0.00           N
ATOM    446  CA  LEU X  49      68.898  68.524  29.296  1.00  0.00           C
ATOM    447  C   LEU X  49      69.216  67.795  30.569  1.00  0.00           C
ATOM    448  O   LEU X  49      69.100  68.384  31.637  1.00  0.00           O
ATOM    449  HA  LEU X  49      68.617  67.802  28.543  1.00  0.00           H
ATOM    450  CB  LEU X  49      70.090  69.388  28.812  1.00  0.00           C
ATOM    451  1HB LEU X  49      69.742  69.908  27.890  1.00  0.00           H
ATOM    452  2HB LEU X  49      70.315  70.170  29.569  1.00  0.00           H
ATOM    453  HG  LEU X  49      71.134  67.600  28.141  1.00  0.00           H
ATOM    454  CG  LEU X  49      71.395  68.637  28.466  1.00  0.00           C
ATOM    455  CD1 LEU X  49      72.098  69.326  27.290  1.00  0.00           C
ATOM    456 1HD1 LEU X  49      73.041  68.792  27.046  1.00  0.00           H
ATOM    457 2HD1 LEU X  49      71.452  69.318  26.387  1.00  0.00           H
ATOM    458 3HD1 LEU X  49      72.345  70.378  27.540  1.00  0.00           H
ATOM    459  CD2 LEU X  49      72.370  68.555  29.653  1.00  0.00           C
ATOM    460 1HD2 LEU X  49      73.282  67.994  29.359  1.00  0.00           H
ATOM    461 2HD2 LEU X  49      72.675  69.575  29.968  1.00  0.00           H
ATOM    462 3HD2 LEU X  49      71.913  68.039  30.521  1.00  0.00           H
ATOM    463  HN  LEU X  49      67.972  69.982  30.426  1.00  0.00           H
ATOM    464  N   GLU X  50      69.600  66.512  30.525  1.00  0.00           N
ATOM    465  CA  GLU X  50      69.941  65.794  31.733  1.00  0.00           C
ATOM    466  C   GLU X  50      71.192  64.989  31.458  1.00  0.00           C
ATOM    467  O   GLU X  50      71.386  64.408  30.393  1.00  0.00           O
ATOM    468  HA  GLU X  50      70.235  66.500  32.496  1.00  0.00           H
ATOM    469  CB  GLU X  50      68.758  64.975  32.320  1.00  0.00           C
ATOM    470  1HB GLU X  50      69.080  64.467  33.256  1.00  0.00           H
ATOM    471  2HB GLU X  50      67.965  65.704  32.608  1.00  0.00           H
ATOM    472  CG  GLU X  50      68.117  63.932  31.374  1.00  0.00           C
ATOM    473  1HG GLU X  50      67.839  64.404  30.411  1.00  0.00           H
ATOM    474  2HG GLU X  50      68.841  63.117  31.179  1.00  0.00           H
ATOM    475  CD  GLU X  50      66.853  63.286  31.935  1.00  0.00           C
ATOM    476  OE1 GLU X  50      66.425  63.632  33.068  1.00  0.00           O
ATOM    477  OE2 GLU X  50      66.292  62.396  31.244  1.00  0.00           O
ATOM    478  HN  GLU X  50      69.723  66.009  29.663  1.00  0.00           H
ATOM    479  N   TRP X  51      72.141  65.017  32.402  1.00  0.00           N
ATOM    480  CA  TRP X  51      73.462  64.471  32.201  1.00  0.00           C
ATOM    481  C   TRP X  51      73.611  63.354  33.199  1.00  0.00           C
ATOM    482  O   TRP X  51      73.065  63.426  34.298  1.00  0.00           O
ATOM    483  HA  TRP X  51      73.549  64.041  31.210  1.00  0.00           H
ATOM    484  CB  TRP X  51      74.544  65.562  32.398  1.00  0.00           C
ATOM    485  1HB TRP X  51      74.119  66.520  32.026  1.00  0.00           H
ATOM    486  2HB TRP X  51      74.771  65.704  33.477  1.00  0.00           H
ATOM    487  CG  TRP X  51      75.822  65.353  31.600  1.00  0.00           C
ATOM    488  HD1 TRP X  51      75.179  65.590  29.542  1.00  0.00           H
ATOM    489  CD1 TRP X  51      75.981  65.416  30.242  1.00  0.00           C
ATOM    490  CD2 TRP X  51      77.125  65.120  32.156  1.00  0.00           C
ATOM    491  NE1 TRP X  51      77.305  65.236  29.914  1.00  0.00           N
ATOM    492  HE1 TRP X  51      77.742  65.371  29.034  1.00  0.00           H
ATOM    493  CE2 TRP X  51      78.027  65.042  31.064  1.00  0.00           C
ATOM    494  HE3 TRP X  51      76.915  65.071  34.314  1.00  0.00           H
ATOM    495  CE3 TRP X  51      77.579  64.994  33.466  1.00  0.00           C
ATOM    496  CZ2 TRP X  51      79.380  64.829  31.269  1.00  0.00           C
ATOM    497  HZ2 TRP X  51      80.075  64.775  30.443  1.00  0.00           H
ATOM    498  CZ3 TRP X  51      78.953  64.805  33.670  1.00  0.00           C
ATOM    499  HZ3 TRP X  51      79.345  64.747  34.676  1.00  0.00           H
ATOM    500  HH2 TRP X  51      80.898  64.603  32.774  1.00  0.00           H
ATOM    501  CH2 TRP X  51      79.840  64.721  32.586  1.00  0.00           C
ATOM    502  HN  TRP X  51      71.971  65.406  33.301  1.00  0.00           H
ATOM    503  N   LYS X  52      74.298  62.270  32.818  1.00  0.00           N
ATOM    504  CA  LYS X  52      74.331  61.056  33.597  1.00  0.00           C
ATOM    505  C   LYS X  52      75.623  60.356  33.260  1.00  0.00           C
ATOM    506  O   LYS X  52      76.297  60.675  32.285  1.00  0.00           O
ATOM    507  HA  LYS X  52      74.369  61.288  34.651  1.00  0.00           H
ATOM    508  CB  LYS X  52      73.124  60.122  33.281  1.00  0.00           C
ATOM    509  1HB LYS X  52      72.827  60.296  32.223  1.00  0.00           H
ATOM    510  2HB LYS X  52      73.412  59.051  33.373  1.00  0.00           H
ATOM    511  CG  LYS X  52      71.892  60.323  34.191  1.00  0.00           C
ATOM    512  1HG LYS X  52      72.137  59.952  35.210  1.00  0.00           H
ATOM    513  2HG LYS X  52      71.661  61.409  34.263  1.00  0.00           H
ATOM    514  CD  LYS X  52      70.656  59.603  33.628  1.00  0.00           C
ATOM    515  1HD LYS X  52      70.455  60.075  32.638  1.00  0.00           H
ATOM    516  2HD LYS X  52      70.895  58.536  33.435  1.00  0.00           H
ATOM    517  CE  LYS X  52      69.358  59.708  34.445  1.00  0.00           C
ATOM    518  1HE LYS X  52      69.226  60.732  34.857  1.00  0.00           H
ATOM    519  2HE LYS X  52      68.490  59.483  33.782  1.00  0.00           H
ATOM    520  NZ  LYS X  52      69.320  58.736  35.556  1.00  0.00           N
ATOM    521  1HZ LYS X  52      68.363  58.764  36.001  1.00  0.00           H
ATOM    522  2HZ LYS X  52      69.454  57.750  35.219  1.00  0.00           H
ATOM    523  3HZ LYS X  52      70.023  58.917  36.292  1.00  0.00           H
ATOM    524  HN  LYS X  52      74.803  62.253  31.951  1.00  0.00           H
ATOM    525  N   LEU X  53      76.014  59.380  34.085  1.00  0.00           N
ATOM    526  CA  LEU X  53      77.181  58.575  33.819  1.00  0.00           C
ATOM    527  C   LEU X  53      77.103  57.333  34.666  1.00  0.00           C
ATOM    528  O   LEU X  53      76.354  57.266  35.642  1.00  0.00           O
ATOM    529  HA  LEU X  53      77.144  58.246  32.788  1.00  0.00           H
ATOM    530  CB  LEU X  53      78.529  59.306  34.066  1.00  0.00           C
ATOM    531  1HB LEU X  53      79.376  58.590  33.993  1.00  0.00           H
ATOM    532  2HB LEU X  53      78.668  60.034  33.237  1.00  0.00           H
ATOM    533  HG  LEU X  53      77.759  59.846  36.032  1.00  0.00           H
ATOM    534  CG  LEU X  53      78.632  60.095  35.384  1.00  0.00           C
ATOM    535  CD1 LEU X  53      79.905  59.727  36.154  1.00  0.00           C
ATOM    536 1HD1 LEU X  53      79.967  60.297  37.103  1.00  0.00           H
ATOM    537 2HD1 LEU X  53      79.915  58.641  36.388  1.00  0.00           H
ATOM    538 3HD1 LEU X  53      80.808  59.959  35.546  1.00  0.00           H
ATOM    539  CD2 LEU X  53      78.610  61.600  35.093  1.00  0.00           C
ATOM    540 1HD2 LEU X  53      78.676  62.180  36.030  1.00  0.00           H
ATOM    541 2HD2 LEU X  53      79.479  61.883  34.463  1.00  0.00           H
ATOM    542 3HD2 LEU X  53      77.684  61.894  34.556  1.00  0.00           H
ATOM    543  HN  LEU X  53      75.482  59.137  34.892  1.00  0.00           H
ATOM    544  N   ASN X  54      77.879  56.303  34.297  1.00  0.00           N
ATOM    545  CA  ASN X  54      78.047  55.123  35.110  1.00  0.00           C
ATOM    546  C   ASN X  54      79.541  54.921  35.247  1.00  0.00           C
ATOM    547  O   ASN X  54      80.260  54.773  34.262  1.00  0.00           O
ATOM    548  HA  ASN X  54      77.648  55.308  36.102  1.00  0.00           H
ATOM    549  CB  ASN X  54      77.366  53.878  34.467  1.00  0.00           C
ATOM    550  1HB ASN X  54      76.441  54.225  33.954  1.00  0.00           H
ATOM    551  2HB ASN X  54      78.012  53.411  33.698  1.00  0.00           H
ATOM    552  CG  ASN X  54      76.907  52.813  35.468  1.00  0.00           C
ATOM    553  OD1 ASN X  54      75.812  52.260  35.318  1.00  0.00           O
ATOM    554  ND2 ASN X  54      77.718  52.497  36.503  1.00  0.00           N
ATOM    555 1HD2 ASN X  54      78.572  52.990  36.667  1.00  0.00           H
ATOM    556 2HD2 ASN X  54      77.371  51.852  37.182  1.00  0.00           H
ATOM    557  HN  ASN X  54      78.466  56.384  33.486  1.00  0.00           H
ATOM    558  N   THR X  55      80.028  54.910  36.491  1.00  0.00           N
ATOM    559  CA  THR X  55      81.425  54.694  36.826  1.00  0.00           C
ATOM    560  C   THR X  55      81.347  53.763  38.011  1.00  0.00           C
ATOM    561  O   THR X  55      80.247  53.473  38.476  1.00  0.00           O
ATOM    562  HA  THR X  55      81.928  54.188  36.013  1.00  0.00           H
ATOM    563  HB  THR X  55      81.850  56.340  38.201  1.00  0.00           H
ATOM    564  CB  THR X  55      82.175  55.973  37.204  1.00  0.00           C
ATOM    565  OG1 THR X  55      81.898  56.996  36.262  1.00  0.00           O
ATOM    566  HG1 THR X  55      82.375  57.791  36.574  1.00  0.00           H
ATOM    567  CG2 THR X  55      83.694  55.779  37.178  1.00  0.00           C
ATOM    568 1HG2 THR X  55      84.206  56.739  37.411  1.00  0.00           H
ATOM    569 2HG2 THR X  55      84.048  55.049  37.925  1.00  0.00           H
ATOM    570 3HG2 THR X  55      84.035  55.449  36.177  1.00  0.00           H
ATOM    571  HN  THR X  55      79.441  55.109  37.285  1.00  0.00           H
ATOM    572  N   GLY X  56      82.476  53.237  38.533  1.00  0.00           N
ATOM    573  CA  GLY X  56      82.519  52.491  39.791  1.00  0.00           C
ATOM    574  C   GLY X  56      81.820  53.148  40.963  1.00  0.00           C
ATOM    575  O   GLY X  56      80.982  52.526  41.613  1.00  0.00           O
ATOM    576  1HA GLY X  56      82.030  51.542  39.625  1.00  0.00           H
ATOM    577  2HA GLY X  56      83.555  52.373  40.065  1.00  0.00           H
ATOM    578  HN  GLY X  56      83.355  53.397  38.091  1.00  0.00           H
ATOM    579  N   ARG X  57      82.147  54.429  41.249  1.00  0.00           N
ATOM    580  CA  ARG X  57      81.565  55.168  42.366  1.00  0.00           C
ATOM    581  C   ARG X  57      80.700  56.352  41.923  1.00  0.00           C
ATOM    582  O   ARG X  57      80.050  56.994  42.745  1.00  0.00           O
ATOM    583  HA  ARG X  57      80.912  54.528  42.945  1.00  0.00           H
ATOM    584  CB  ARG X  57      82.719  55.640  43.296  1.00  0.00           C
ATOM    585  1HB ARG X  57      83.465  56.196  42.686  1.00  0.00           H
ATOM    586  2HB ARG X  57      82.333  56.331  44.079  1.00  0.00           H
ATOM    587  CG  ARG X  57      83.408  54.442  43.991  1.00  0.00           C
ATOM    588  1HG ARG X  57      82.806  54.135  44.873  1.00  0.00           H
ATOM    589  2HG ARG X  57      83.394  53.581  43.289  1.00  0.00           H
ATOM    590  CD  ARG X  57      84.878  54.621  44.392  1.00  0.00           C
ATOM    591  1HD ARG X  57      85.307  53.627  44.658  1.00  0.00           H
ATOM    592  2HD ARG X  57      85.471  55.070  43.563  1.00  0.00           H
ATOM    593  NE  ARG X  57      84.923  55.518  45.576  1.00  0.00           N
ATOM    594  HE  ARG X  57      84.190  56.197  45.727  1.00  0.00           H
ATOM    595  CZ  ARG X  57      85.921  55.557  46.467  1.00  0.00           C
ATOM    596  NH1 ARG X  57      86.999  54.787  46.385  1.00  0.00           N
ATOM    597 1HH1 ARG X  57      87.107  54.167  45.603  1.00  0.00           H
ATOM    598 2HH1 ARG X  57      87.674  54.769  47.128  1.00  0.00           H
ATOM    599  NH2 ARG X  57      85.810  56.438  47.458  1.00  0.00           N
ATOM    600 1HH2 ARG X  57      85.042  57.075  47.326  1.00  0.00           H
ATOM    601 2HH2 ARG X  57      86.675  56.799  47.838  1.00  0.00           H
ATOM    602  HN  ARG X  57      82.914  54.864  40.775  1.00  0.00           H
ATOM    603  N   THR X  58      80.622  56.630  40.598  1.00  0.00           N
ATOM    604  CA  THR X  58      79.753  57.629  39.942  1.00  0.00           C
ATOM    605  C   THR X  58      79.712  59.016  40.589  1.00  0.00           C
ATOM    606  O   THR X  58      78.688  59.492  41.080  1.00  0.00           O
ATOM    607  HA  THR X  58      80.209  57.800  38.979  1.00  0.00           H
ATOM    608  HB  THR X  58      77.806  56.896  40.569  1.00  0.00           H
ATOM    609  CB  THR X  58      78.357  57.091  39.618  1.00  0.00           C
ATOM    610  OG1 THR X  58      78.481  55.884  38.874  1.00  0.00           O
ATOM    611  HG1 THR X  58      77.805  55.276  39.232  1.00  0.00           H
ATOM    612  CG2 THR X  58      77.544  58.021  38.705  1.00  0.00           C
ATOM    613 1HG2 THR X  58      76.575  57.545  38.449  1.00  0.00           H
ATOM    614 2HG2 THR X  58      77.321  58.990  39.193  1.00  0.00           H
ATOM    615 3HG2 THR X  58      78.094  58.211  37.760  1.00  0.00           H
ATOM    616  HN  THR X  58      81.092  56.002  39.989  1.00  0.00           H
ATOM    617  N   GLU X  59      80.868  59.706  40.629  1.00  0.00           N
ATOM    618  CA  GLU X  59      81.050  60.901  41.442  1.00  0.00           C
ATOM    619  C   GLU X  59      80.988  62.214  40.679  1.00  0.00           C
ATOM    620  O   GLU X  59      80.826  63.285  41.264  1.00  0.00           O
ATOM    621  HA  GLU X  59      80.308  60.950  42.228  1.00  0.00           H
ATOM    622  CB  GLU X  59      82.443  60.795  42.088  1.00  0.00           C
ATOM    623  1HB GLU X  59      83.192  60.569  41.296  1.00  0.00           H
ATOM    624  2HB GLU X  59      82.737  61.768  42.550  1.00  0.00           H
ATOM    625  CG  GLU X  59      82.478  59.678  43.153  1.00  0.00           C
ATOM    626  1HG GLU X  59      81.636  58.969  43.038  1.00  0.00           H
ATOM    627  2HG GLU X  59      83.421  59.099  43.066  1.00  0.00           H
ATOM    628  CD  GLU X  59      82.409  60.263  44.546  1.00  0.00           C
ATOM    629  OE1 GLU X  59      83.458  60.171  45.238  1.00  0.00           O
ATOM    630  OE2 GLU X  59      81.354  60.819  44.949  1.00  0.00           O
ATOM    631  HN  GLU X  59      81.704  59.305  40.264  1.00  0.00           H
ATOM    632  N   ALA X  60      81.042  62.163  39.337  1.00  0.00           N
ATOM    633  CA  ALA X  60      81.036  63.343  38.493  1.00  0.00           C
ATOM    634  C   ALA X  60      79.623  63.703  38.049  1.00  0.00           C
ATOM    635  O   ALA X  60      79.398  64.519  37.162  1.00  0.00           O
ATOM    636  HA  ALA X  60      81.436  64.194  39.029  1.00  0.00           H
ATOM    637  CB  ALA X  60      81.916  63.065  37.258  1.00  0.00           C
ATOM    638  1HB ALA X  60      81.935  63.948  36.583  1.00  0.00           H
ATOM    639  2HB ALA X  60      82.962  62.853  37.572  1.00  0.00           H
ATOM    640  3HB ALA X  60      81.542  62.193  36.682  1.00  0.00           H
ATOM    641  HN  ALA X  60      81.199  61.297  38.874  1.00  0.00           H
ATOM    642  N   TRP X  61      78.600  63.075  38.653  1.00  0.00           N
ATOM    643  CA  TRP X  61      77.227  63.246  38.239  1.00  0.00           C
ATOM    644  C   TRP X  61      76.602  64.525  38.793  1.00  0.00           C
ATOM    645  O   TRP X  61      76.501  64.729  40.004  1.00  0.00           O
ATOM    646  HA  TRP X  61      77.213  63.328  37.162  1.00  0.00           H
ATOM    647  CB  TRP X  61      76.411  61.987  38.631  1.00  0.00           C
ATOM    648  1HB TRP X  61      76.959  61.095  38.259  1.00  0.00           H
ATOM    649  2HB TRP X  61      76.367  61.903  39.739  1.00  0.00           H
ATOM    650  CG  TRP X  61      75.000  61.895  38.076  1.00  0.00           C
ATOM    651  HD1 TRP X  61      74.921  63.326  36.435  1.00  0.00           H
ATOM    652  CD1 TRP X  61      74.421  62.595  37.056  1.00  0.00           C
ATOM    653  CD2 TRP X  61      73.988  61.006  38.580  1.00  0.00           C
ATOM    654  NE1 TRP X  61      73.108  62.221  36.904  1.00  0.00           N
ATOM    655  HE1 TRP X  61      72.545  62.561  36.174  1.00  0.00           H
ATOM    656  CE2 TRP X  61      72.817  61.249  37.830  1.00  0.00           C
ATOM    657  HE3 TRP X  61      74.885  59.879  40.204  1.00  0.00           H
ATOM    658  CE3 TRP X  61      74.007  60.058  39.600  1.00  0.00           C
ATOM    659  CZ2 TRP X  61      71.646  60.552  38.088  1.00  0.00           C
ATOM    660  HZ2 TRP X  61      70.741  60.755  37.539  1.00  0.00           H
ATOM    661  CZ3 TRP X  61      72.826  59.347  39.853  1.00  0.00           C
ATOM    662  HZ3 TRP X  61      72.805  58.617  40.649  1.00  0.00           H
ATOM    663  HH2 TRP X  61      70.758  59.053  39.356  1.00  0.00           H
ATOM    664  CH2 TRP X  61      71.660  59.595  39.114  1.00  0.00           C
ATOM    665  HN  TRP X  61      78.779  62.468  39.421  1.00  0.00           H
ATOM    666  N   LYS X  62      76.139  65.414  37.893  1.00  0.00           N
ATOM    667  CA  LYS X  62      75.528  66.673  38.253  1.00  0.00           C
ATOM    668  C   LYS X  62      74.383  66.963  37.310  1.00  0.00           C
ATOM    669  O   LYS X  62      74.421  66.654  36.120  1.00  0.00           O
ATOM    670  HA  LYS X  62      75.121  66.605  39.255  1.00  0.00           H
ATOM    671  CB  LYS X  62      76.562  67.822  38.184  1.00  0.00           C
ATOM    672  1HB LYS X  62      77.435  67.472  38.782  1.00  0.00           H
ATOM    673  2HB LYS X  62      76.935  67.943  37.143  1.00  0.00           H
ATOM    674  CG  LYS X  62      76.124  69.185  38.766  1.00  0.00           C
ATOM    675  1HG LYS X  62      75.265  69.030  39.456  1.00  0.00           H
ATOM    676  2HG LYS X  62      76.962  69.584  39.382  1.00  0.00           H
ATOM    677  CD  LYS X  62      75.772  70.229  37.688  1.00  0.00           C
ATOM    678  1HD LYS X  62      76.653  70.400  37.029  1.00  0.00           H
ATOM    679  2HD LYS X  62      74.974  69.779  37.062  1.00  0.00           H
ATOM    680  CE  LYS X  62      75.287  71.569  38.263  1.00  0.00           C
ATOM    681  1HE LYS X  62      74.583  71.369  39.104  1.00  0.00           H
ATOM    682  2HE LYS X  62      76.139  72.175  38.636  1.00  0.00           H
ATOM    683  NZ  LYS X  62      74.548  72.354  37.256  1.00  0.00           N
ATOM    684  1HZ LYS X  62      73.827  72.958  37.723  1.00  0.00           H
ATOM    685  2HZ LYS X  62      75.147  72.963  36.640  1.00  0.00           H
ATOM    686  3HZ LYS X  62      73.989  71.691  36.681  1.00  0.00           H
ATOM    687  HN  LYS X  62      76.266  65.267  36.916  1.00  0.00           H
ATOM    688  N   VAL X  63      73.307  67.559  37.842  1.00  0.00           N
ATOM    689  CA  VAL X  63      72.116  67.906  37.096  1.00  0.00           C
ATOM    690  C   VAL X  63      72.313  69.242  36.379  1.00  0.00           C
ATOM    691  O   VAL X  63      72.553  70.275  37.000  1.00  0.00           O
ATOM    692  HA  VAL X  63      71.927  67.144  36.351  1.00  0.00           H
ATOM    693  HB  VAL X  63      71.088  68.779  38.796  1.00  0.00           H
ATOM    694  CB  VAL X  63      70.934  67.964  38.055  1.00  0.00           C
ATOM    695  CG1 VAL X  63      69.621  68.220  37.310  1.00  0.00           C
ATOM    696 1HG1 VAL X  63      68.782  68.209  38.036  1.00  0.00           H
ATOM    697 2HG1 VAL X  63      69.621  69.205  36.795  1.00  0.00           H
ATOM    698 3HG1 VAL X  63      69.433  67.418  36.567  1.00  0.00           H
ATOM    699  CG2 VAL X  63      70.824  66.624  38.812  1.00  0.00           C
ATOM    700 1HG2 VAL X  63      69.915  66.629  39.451  1.00  0.00           H
ATOM    701 2HG2 VAL X  63      70.741  65.788  38.088  1.00  0.00           H
ATOM    702 3HG2 VAL X  63      71.697  66.443  39.471  1.00  0.00           H
ATOM    703  HN  VAL X  63      73.280  67.759  38.821  1.00  0.00           H
ATOM    704  N   LEU X  64      72.268  69.279  35.033  1.00  0.00           N
ATOM    705  CA  LEU X  64      72.516  70.493  34.260  1.00  0.00           C
ATOM    706  C   LEU X  64      71.217  71.227  33.963  1.00  0.00           C
ATOM    707  O   LEU X  64      70.171  70.613  33.777  1.00  0.00           O
ATOM    708  HA  LEU X  64      73.112  71.178  34.842  1.00  0.00           H
ATOM    709  CB  LEU X  64      73.267  70.205  32.930  1.00  0.00           C
ATOM    710  1HB LEU X  64      72.893  69.244  32.513  1.00  0.00           H
ATOM    711  2HB LEU X  64      73.035  70.999  32.185  1.00  0.00           H
ATOM    712  HG  LEU X  64      75.184  69.907  31.995  1.00  0.00           H
ATOM    713  CG  LEU X  64      74.813  70.148  33.024  1.00  0.00           C
ATOM    714  CD1 LEU X  64      75.416  71.510  33.401  1.00  0.00           C
ATOM    715 1HD1 LEU X  64      76.525  71.472  33.339  1.00  0.00           H
ATOM    716 2HD1 LEU X  64      75.065  72.307  32.712  1.00  0.00           H
ATOM    717 3HD1 LEU X  64      75.154  71.800  34.437  1.00  0.00           H
ATOM    718  CD2 LEU X  64      75.340  69.042  33.947  1.00  0.00           C
ATOM    719 1HD2 LEU X  64      76.448  68.979  33.888  1.00  0.00           H
ATOM    720 2HD2 LEU X  64      75.063  69.234  35.001  1.00  0.00           H
ATOM    721 3HD2 LEU X  64      74.926  68.056  33.658  1.00  0.00           H
ATOM    722  HN  LEU X  64      72.065  68.454  34.517  1.00  0.00           H
ATOM    723  N   SER X  65      71.249  72.571  33.908  1.00  0.00           N
ATOM    724  CA  SER X  65      70.051  73.379  33.727  1.00  0.00           C
ATOM    725  C   SER X  65      70.404  74.580  32.872  1.00  0.00           C
ATOM    726  O   SER X  65      71.585  74.898  32.763  1.00  0.00           O
ATOM    727  HA  SER X  65      69.302  72.800  33.206  1.00  0.00           H
ATOM    728  CB  SER X  65      69.492  73.907  35.079  1.00  0.00           C
ATOM    729  1HB SER X  65      70.339  74.251  35.717  1.00  0.00           H
ATOM    730  2HB SER X  65      68.797  74.762  34.930  1.00  0.00           H
ATOM    731  OG  SER X  65      68.762  72.879  35.747  1.00  0.00           O
ATOM    732  1HG SER X  65      68.861  73.043  36.708  1.00  0.00           H
ATOM    733  HN  SER X  65      72.096  73.089  34.011  1.00  0.00           H
ATOM    734  N   PRO X  66      69.462  75.299  32.257  1.00  0.00           N
ATOM    735  CA  PRO X  66      69.791  76.428  31.380  1.00  0.00           C
ATOM    736  C   PRO X  66      69.768  77.727  32.169  1.00  0.00           C
ATOM    737  O   PRO X  66      69.766  78.810  31.577  1.00  0.00           O
ATOM    738  HA  PRO X  66      70.772  76.318  30.935  1.00  0.00           H
ATOM    739  CB  PRO X  66      68.648  76.390  30.351  1.00  0.00           C
ATOM    740  1HB PRO X  66      68.455  77.371  29.870  1.00  0.00           H
ATOM    741  2HB PRO X  66      68.905  75.650  29.562  1.00  0.00           H
ATOM    742  CG  PRO X  66      67.445  75.860  31.135  1.00  0.00           C
ATOM    743  1HG PRO X  66      67.005  76.676  31.751  1.00  0.00           H
ATOM    744  2HG PRO X  66      66.660  75.434  30.477  1.00  0.00           H
ATOM    745  CD  PRO X  66      68.090  74.814  32.039  1.00  0.00           C
ATOM    746  1HD PRO X  66      67.533  74.712  32.997  1.00  0.00           H
ATOM    747  2HD PRO X  66      68.126  73.833  31.510  1.00  0.00           H
ATOM    748  N   GLN X  67      69.724  77.641  33.509  1.00  0.00           N
ATOM    749  CA  GLN X  67      69.551  78.775  34.392  1.00  0.00           C
ATOM    750  C   GLN X  67      69.988  78.394  35.812  1.00  0.00           C
ATOM    751  O   GLN X  67      69.360  78.759  36.800  1.00  0.00           O
ATOM    752  HA  GLN X  67      70.196  79.578  34.060  1.00  0.00           H
ATOM    753  CB  GLN X  67      68.059  79.226  34.357  1.00  0.00           C
ATOM    754  1HB GLN X  67      67.727  79.214  33.294  1.00  0.00           H
ATOM    755  2HB GLN X  67      67.449  78.465  34.892  1.00  0.00           H
ATOM    756  CG  GLN X  67      67.757  80.633  34.932  1.00  0.00           C
ATOM    757  1HG GLN X  67      68.110  80.703  35.984  1.00  0.00           H
ATOM    758  2HG GLN X  67      68.263  81.424  34.346  1.00  0.00           H
ATOM    759  CD  GLN X  67      66.253  80.903  34.951  1.00  0.00           C
ATOM    760  OE1 GLN X  67      65.626  81.044  36.004  1.00  0.00           O
ATOM    761  NE2 GLN X  67      65.620  80.938  33.760  1.00  0.00           N
ATOM    762 1HE2 GLN X  67      66.109  80.763  32.903  1.00  0.00           H
ATOM    763 2HE2 GLN X  67      64.625  81.086  33.743  1.00  0.00           H
ATOM    764  HN  GLN X  67      69.730  76.740  33.926  1.00  0.00           H
ATOM    765  N   GLY X  68      71.084  77.617  35.974  1.00  0.00           N
ATOM    766  CA  GLY X  68      71.482  77.219  37.324  1.00  0.00           C
ATOM    767  C   GLY X  68      72.727  76.370  37.401  1.00  0.00           C
ATOM    768  O   GLY X  68      72.939  75.467  36.594  1.00  0.00           O
ATOM    769  1HA GLY X  68      71.680  78.124  37.883  1.00  0.00           H
ATOM    770  2HA GLY X  68      70.679  76.634  37.750  1.00  0.00           H
ATOM    771  HN  GLY X  68      71.658  77.319  35.213  1.00  0.00           H
ATOM    772  N   GLY X  69      73.583  76.648  38.412  1.00  0.00           N
ATOM    773  CA  GLY X  69      74.869  75.986  38.637  1.00  0.00           C
ATOM    774  C   GLY X  69      74.821  74.883  39.668  1.00  0.00           C
ATOM    775  O   GLY X  69      73.789  74.257  39.899  1.00  0.00           O
ATOM    776  1HA GLY X  69      75.205  75.550  37.709  1.00  0.00           H
ATOM    777  2HA GLY X  69      75.552  76.738  39.001  1.00  0.00           H
ATOM    778  HN  GLY X  69      73.334  77.355  39.073  1.00  0.00           H
ATOM    779  N   GLY X  70      75.959  74.594  40.331  1.00  0.00           N
ATOM    780  CA  GLY X  70      76.079  73.502  41.301  1.00  0.00           C
ATOM    781  C   GLY X  70      77.493  72.985  41.302  1.00  0.00           C
ATOM    782  O   GLY X  70      78.314  73.563  40.593  1.00  0.00           O
ATOM    783  1HA GLY X  70      75.882  73.908  42.283  1.00  0.00           H
ATOM    784  2HA GLY X  70      75.418  72.693  41.027  1.00  0.00           H
ATOM    785  HN  GLY X  70      76.805  75.101  40.154  1.00  0.00           H
ATOM    786  N   PRO X  71      77.870  71.947  42.041  1.00  0.00           N
ATOM    787  CA  PRO X  71      79.259  71.686  42.426  1.00  0.00           C
ATOM    788  C   PRO X  71      80.165  71.402  41.247  1.00  0.00           C
ATOM    789  O   PRO X  71      81.244  71.985  41.155  1.00  0.00           O
ATOM    790  HA  PRO X  71      79.648  72.568  42.914  1.00  0.00           H
ATOM    791  CB  PRO X  71      79.171  70.486  43.388  1.00  0.00           C
ATOM    792  1HB PRO X  71      80.017  69.774  43.294  1.00  0.00           H
ATOM    793  2HB PRO X  71      79.148  70.871  44.433  1.00  0.00           H
ATOM    794  CG  PRO X  71      77.821  69.832  43.073  1.00  0.00           C
ATOM    795  1HG PRO X  71      77.930  69.147  42.205  1.00  0.00           H
ATOM    796  2HG PRO X  71      77.416  69.260  43.931  1.00  0.00           H
ATOM    797  CD  PRO X  71      76.943  71.019  42.683  1.00  0.00           C
ATOM    798  1HD PRO X  71      76.134  70.702  41.990  1.00  0.00           H
ATOM    799  2HD PRO X  71      76.512  71.503  43.588  1.00  0.00           H
ATOM    800  N   TRP X  72      79.721  70.565  40.297  1.00  0.00           N
ATOM    801  CA  TRP X  72      80.474  70.207  39.113  1.00  0.00           C
ATOM    802  C   TRP X  72      80.654  71.370  38.147  1.00  0.00           C
ATOM    803  O   TRP X  72      81.510  71.312  37.283  1.00  0.00           O
ATOM    804  HA  TRP X  72      81.462  69.889  39.420  1.00  0.00           H
ATOM    805  CB  TRP X  72      79.767  69.021  38.417  1.00  0.00           C
ATOM    806  1HB TRP X  72      79.618  68.218  39.173  1.00  0.00           H
ATOM    807  2HB TRP X  72      78.773  69.374  38.085  1.00  0.00           H
ATOM    808  CG  TRP X  72      80.418  68.367  37.206  1.00  0.00           C
ATOM    809  HD1 TRP X  72      81.720  66.831  38.012  1.00  0.00           H
ATOM    810  CD1 TRP X  72      81.299  67.322  37.146  1.00  0.00           C
ATOM    811  CD2 TRP X  72      80.073  68.686  35.848  1.00  0.00           C
ATOM    812  NE1 TRP X  72      81.529  66.965  35.833  1.00  0.00           N
ATOM    813  HE1 TRP X  72      82.183  66.292  35.518  1.00  0.00           H
ATOM    814  CE2 TRP X  72      80.763  67.773  35.022  1.00  0.00           C
ATOM    815  HE3 TRP X  72      78.731  70.391  35.915  1.00  0.00           H
ATOM    816  CE3 TRP X  72      79.238  69.662  35.304  1.00  0.00           C
ATOM    817  CZ2 TRP X  72      80.619  67.818  33.639  1.00  0.00           C
ATOM    818  HZ2 TRP X  72      81.154  67.135  33.000  1.00  0.00           H
ATOM    819  CZ3 TRP X  72      79.115  69.718  33.910  1.00  0.00           C
ATOM    820  HZ3 TRP X  72      78.502  70.483  33.459  1.00  0.00           H
ATOM    821  HH2 TRP X  72      79.676  68.889  32.021  1.00  0.00           H
ATOM    822  CH2 TRP X  72      79.788  68.807  33.089  1.00  0.00           C
ATOM    823  HN  TRP X  72      78.872  70.070  40.451  1.00  0.00           H
ATOM    824  N   ASP X  73      79.911  72.493  38.289  1.00  0.00           N
ATOM    825  CA  ASP X  73      80.104  73.693  37.487  1.00  0.00           C
ATOM    826  C   ASP X  73      81.496  74.310  37.700  1.00  0.00           C
ATOM    827  O   ASP X  73      82.128  74.856  36.799  1.00  0.00           O
ATOM    828  HA  ASP X  73      80.052  73.388  36.450  1.00  0.00           H
ATOM    829  CB  ASP X  73      78.962  74.699  37.801  1.00  0.00           C
ATOM    830  1HB ASP X  73      78.023  74.137  37.979  1.00  0.00           H
ATOM    831  2HB ASP X  73      79.193  75.292  38.709  1.00  0.00           H
ATOM    832  CG  ASP X  73      78.696  75.629  36.641  1.00  0.00           C
ATOM    833  OD1 ASP X  73      78.246  75.131  35.577  1.00  0.00           O
ATOM    834  OD2 ASP X  73      78.896  76.859  36.785  1.00  0.00           O
ATOM    835  HN  ASP X  73      79.260  72.582  39.041  1.00  0.00           H
ATOM    836  N   SER X  74      82.048  74.202  38.925  1.00  0.00           N
ATOM    837  CA  SER X  74      83.452  74.502  39.198  1.00  0.00           C
ATOM    838  C   SER X  74      84.411  73.570  38.458  1.00  0.00           C
ATOM    839  O   SER X  74      85.389  74.012  37.854  1.00  0.00           O
ATOM    840  HA  SER X  74      83.658  75.505  38.857  1.00  0.00           H
ATOM    841  CB  SER X  74      83.724  74.424  40.726  1.00  0.00           C
ATOM    842  1HB SER X  74      83.038  75.132  41.244  1.00  0.00           H
ATOM    843  2HB SER X  74      83.471  73.400  41.081  1.00  0.00           H
ATOM    844  OG  SER X  74      85.075  74.716  41.102  1.00  0.00           O
ATOM    845  1HG SER X  74      85.279  75.615  40.804  1.00  0.00           H
ATOM    846  HN  SER X  74      81.504  73.807  39.663  1.00  0.00           H
ATOM    847  N   VAL X  75      84.129  72.253  38.462  1.00  0.00           N
ATOM    848  CA  VAL X  75      84.927  71.233  37.798  1.00  0.00           C
ATOM    849  C   VAL X  75      84.870  71.324  36.277  1.00  0.00           C
ATOM    850  O   VAL X  75      85.895  71.323  35.603  1.00  0.00           O
ATOM    851  HA  VAL X  75      85.959  71.382  38.081  1.00  0.00           H
ATOM    852  HB  VAL X  75      83.484  69.599  37.853  1.00  0.00           H
ATOM    853  CB  VAL X  75      84.506  69.830  38.238  1.00  0.00           C
ATOM    854  CG1 VAL X  75      85.492  68.777  37.693  1.00  0.00           C
ATOM    855 1HG1 VAL X  75      85.229  67.769  38.081  1.00  0.00           H
ATOM    856 2HG1 VAL X  75      85.460  68.727  36.587  1.00  0.00           H
ATOM    857 3HG1 VAL X  75      86.530  69.007  38.014  1.00  0.00           H
ATOM    858  CG2 VAL X  75      84.476  69.755  39.778  1.00  0.00           C
ATOM    859 1HG2 VAL X  75      84.256  68.713  40.098  1.00  0.00           H
ATOM    860 2HG2 VAL X  75      85.463  70.040  40.199  1.00  0.00           H
ATOM    861 3HG2 VAL X  75      83.696  70.412  40.213  1.00  0.00           H
ATOM    862  HN  VAL X  75      83.302  71.919  38.904  1.00  0.00           H
ATOM    863  N   ALA X  76      83.676  71.463  35.682  1.00  0.00           N
ATOM    864  CA  ALA X  76      83.499  71.394  34.254  1.00  0.00           C
ATOM    865  C   ALA X  76      82.293  72.192  33.807  1.00  0.00           C
ATOM    866  O   ALA X  76      81.326  72.401  34.539  1.00  0.00           O
ATOM    867  HA  ALA X  76      84.366  71.807  33.756  1.00  0.00           H
ATOM    868  CB  ALA X  76      83.283  69.936  33.845  1.00  0.00           C
ATOM    869  1HB ALA X  76      83.187  69.824  32.746  1.00  0.00           H
ATOM    870  2HB ALA X  76      84.133  69.324  34.195  1.00  0.00           H
ATOM    871  3HB ALA X  76      82.372  69.548  34.343  1.00  0.00           H
ATOM    872  HN  ALA X  76      82.828  71.495  36.225  1.00  0.00           H
ATOM    873  N   ARG X  77      82.324  72.699  32.563  1.00  0.00           N
ATOM    874  CA  ARG X  77      81.336  73.667  32.131  1.00  0.00           C
ATOM    875  C   ARG X  77      80.858  73.401  30.717  1.00  0.00           C
ATOM    876  O   ARG X  77      81.637  73.109  29.810  1.00  0.00           O
ATOM    877  HA  ARG X  77      80.461  73.616  32.754  1.00  0.00           H
ATOM    878  CB  ARG X  77      81.885  75.107  32.208  1.00  0.00           C
ATOM    879  1HB ARG X  77      82.771  75.178  31.534  1.00  0.00           H
ATOM    880  2HB ARG X  77      81.094  75.800  31.850  1.00  0.00           H
ATOM    881  CG  ARG X  77      82.321  75.601  33.604  1.00  0.00           C
ATOM    882  1HG ARG X  77      82.464  74.736  34.284  1.00  0.00           H
ATOM    883  2HG ARG X  77      83.322  76.069  33.509  1.00  0.00           H
ATOM    884  CD  ARG X  77      81.351  76.575  34.297  1.00  0.00           C
ATOM    885  1HD ARG X  77      80.323  76.144  34.301  1.00  0.00           H
ATOM    886  2HD ARG X  77      81.640  76.764  35.352  1.00  0.00           H
ATOM    887  NE  ARG X  77      81.328  77.885  33.569  1.00  0.00           N
ATOM    888  HE  ARG X  77      80.467  78.213  33.137  1.00  0.00           H
ATOM    889  CZ  ARG X  77      82.325  78.771  33.459  1.00  0.00           C
ATOM    890  NH1 ARG X  77      83.531  78.607  33.985  1.00  0.00           N
ATOM    891 1HH1 ARG X  77      83.827  77.888  34.581  1.00  0.00           H
ATOM    892 2HH1 ARG X  77      84.248  79.225  33.655  1.00  0.00           H
ATOM    893  NH2 ARG X  77      82.098  79.861  32.727  1.00  0.00           N
ATOM    894 1HH2 ARG X  77      81.188  79.915  32.280  1.00  0.00           H
ATOM    895 2HH2 ARG X  77      82.683  80.611  32.475  1.00  0.00           H
ATOM    896  HN  ARG X  77      83.097  72.496  31.961  1.00  0.00           H
ATOM    897  N   VAL X  78      79.532  73.511  30.487  1.00  0.00           N
ATOM    898  CA  VAL X  78      78.926  73.244  29.191  1.00  0.00           C
ATOM    899  C   VAL X  78      78.792  74.528  28.377  1.00  0.00           C
ATOM    900  O   VAL X  78      77.942  75.380  28.619  1.00  0.00           O
ATOM    901  HA  VAL X  78      79.573  72.575  28.643  1.00  0.00           H
ATOM    902  HB  VAL X  78      76.806  73.252  29.689  1.00  0.00           H
ATOM    903  CB  VAL X  78      77.573  72.543  29.298  1.00  0.00           C
ATOM    904  CG1 VAL X  78      77.146  72.031  27.905  1.00  0.00           C
ATOM    905 1HG1 VAL X  78      76.186  71.478  27.980  1.00  0.00           H
ATOM    906 2HG1 VAL X  78      77.010  72.873  27.193  1.00  0.00           H
ATOM    907 3HG1 VAL X  78      77.919  71.346  27.496  1.00  0.00           H
ATOM    908  CG2 VAL X  78      77.685  71.355  30.276  1.00  0.00           C
ATOM    909 1HG2 VAL X  78      76.735  70.782  30.295  1.00  0.00           H
ATOM    910 2HG2 VAL X  78      78.502  70.669  29.968  1.00  0.00           H
ATOM    911 3HG2 VAL X  78      77.888  71.700  31.313  1.00  0.00           H
ATOM    912  HN  VAL X  78      78.905  73.713  31.238  1.00  0.00           H
ATOM    913  N   LEU X  79      79.671  74.703  27.375  1.00  0.00           N
ATOM    914  CA  LEU X  79      79.765  75.806  26.434  1.00  0.00           C
ATOM    915  C   LEU X  79      78.463  76.101  25.673  1.00  0.00           C
ATOM    916  O   LEU X  79      77.647  75.192  25.497  1.00  0.00           O
ATOM    917  HA  LEU X  79      80.041  76.670  27.010  1.00  0.00           H
ATOM    918  CB  LEU X  79      80.841  75.495  25.363  1.00  0.00           C
ATOM    919  1HB LEU X  79      80.651  74.454  25.039  1.00  0.00           H
ATOM    920  2HB LEU X  79      80.694  76.147  24.473  1.00  0.00           H
ATOM    921  HG  LEU X  79      82.914  75.246  24.861  1.00  0.00           H
ATOM    922  CG  LEU X  79      82.336  75.637  25.740  1.00  0.00           C
ATOM    923  CD1 LEU X  79      82.743  77.112  25.878  1.00  0.00           C
ATOM    924 1HD1 LEU X  79      83.828  77.187  26.111  1.00  0.00           H
ATOM    925 2HD1 LEU X  79      82.561  77.652  24.924  1.00  0.00           H
ATOM    926 3HD1 LEU X  79      82.173  77.612  26.684  1.00  0.00           H
ATOM    927  CD2 LEU X  79      82.783  74.790  26.942  1.00  0.00           C
ATOM    928 1HD2 LEU X  79      83.884  74.871  27.079  1.00  0.00           H
ATOM    929 2HD2 LEU X  79      82.295  75.122  27.881  1.00  0.00           H
ATOM    930 3HD2 LEU X  79      82.537  73.719  26.782  1.00  0.00           H
ATOM    931  HN  LEU X  79      80.284  73.936  27.181  1.00  0.00           H
ATOM    932  N   PRO X  80      78.239  77.322  25.158  1.00  0.00           N
ATOM    933  CA  PRO X  80      76.984  77.743  24.522  1.00  0.00           C
ATOM    934  C   PRO X  80      76.410  76.888  23.404  1.00  0.00           C
ATOM    935  O   PRO X  80      75.234  77.044  23.084  1.00  0.00           O
ATOM    936  HA  PRO X  80      76.236  77.753  25.303  1.00  0.00           H
ATOM    937  CB  PRO X  80      77.311  79.141  23.982  1.00  0.00           C
ATOM    938  1HB PRO X  80      77.807  79.074  22.986  1.00  0.00           H
ATOM    939  2HB PRO X  80      76.404  79.774  23.889  1.00  0.00           H
ATOM    940  CG  PRO X  80      78.304  79.696  24.997  1.00  0.00           C
ATOM    941  1HG PRO X  80      78.911  80.533  24.597  1.00  0.00           H
ATOM    942  2HG PRO X  80      77.752  80.045  25.900  1.00  0.00           H
ATOM    943  CD  PRO X  80      79.135  78.472  25.360  1.00  0.00           C
ATOM    944  1HD PRO X  80      80.009  78.381  24.675  1.00  0.00           H
ATOM    945  2HD PRO X  80      79.473  78.563  26.416  1.00  0.00           H
ATOM    946  N   ASN X  81      77.222  76.040  22.748  1.00  0.00           N
ATOM    947  CA  ASN X  81      76.820  75.234  21.613  1.00  0.00           C
ATOM    948  C   ASN X  81      76.542  73.779  21.972  1.00  0.00           C
ATOM    949  O   ASN X  81      76.202  72.986  21.092  1.00  0.00           O
ATOM    950  HA  ASN X  81      75.912  75.636  21.180  1.00  0.00           H
ATOM    951  CB  ASN X  81      77.951  75.268  20.543  1.00  0.00           C
ATOM    952  1HB ASN X  81      77.612  74.751  19.621  1.00  0.00           H
ATOM    953  2HB ASN X  81      78.152  76.328  20.278  1.00  0.00           H
ATOM    954  CG  ASN X  81      79.266  74.660  21.046  1.00  0.00           C
ATOM    955  OD1 ASN X  81      79.806  75.036  22.091  1.00  0.00           O
ATOM    956  ND2 ASN X  81      79.800  73.674  20.294  1.00  0.00           N
ATOM    957 1HD2 ASN X  81      79.222  73.173  19.647  1.00  0.00           H
ATOM    958 2HD2 ASN X  81      80.764  73.440  20.439  1.00  0.00           H
ATOM    959  HN  ASN X  81      78.182  75.973  23.011  1.00  0.00           H
ATOM    960  N   GLY X  82      76.717  73.389  23.254  1.00  0.00           N
ATOM    961  CA  GLY X  82      76.698  71.988  23.675  1.00  0.00           C
ATOM    962  C   GLY X  82      78.053  71.313  23.657  1.00  0.00           C
ATOM    963  O   GLY X  82      78.154  70.092  23.550  1.00  0.00           O
ATOM    964  1HA GLY X  82      76.356  71.971  24.701  1.00  0.00           H
ATOM    965  2HA GLY X  82      76.048  71.420  23.023  1.00  0.00           H
ATOM    966  HN  GLY X  82      76.883  74.082  23.961  1.00  0.00           H
ATOM    967  N   SER X  83      79.151  72.083  23.757  1.00  0.00           N
ATOM    968  CA  SER X  83      80.485  71.536  24.011  1.00  0.00           C
ATOM    969  C   SER X  83      80.726  71.490  25.501  1.00  0.00           C
ATOM    970  O   SER X  83      80.136  72.255  26.250  1.00  0.00           O
ATOM    971  HA  SER X  83      80.549  70.523  23.641  1.00  0.00           H
ATOM    972  CB  SER X  83      81.619  72.375  23.356  1.00  0.00           C
ATOM    973  1HB SER X  83      81.427  72.395  22.260  1.00  0.00           H
ATOM    974  2HB SER X  83      81.597  73.427  23.692  1.00  0.00           H
ATOM    975  OG  SER X  83      82.933  71.847  23.566  1.00  0.00           O
ATOM    976  1HG SER X  83      83.114  71.808  24.520  1.00  0.00           H
ATOM    977  HN  SER X  83      79.048  73.071  23.811  1.00  0.00           H
ATOM    978  N   LEU X  84      81.610  70.610  25.978  1.00  0.00           N
ATOM    979  CA  LEU X  84      81.977  70.523  27.376  1.00  0.00           C
ATOM    980  C   LEU X  84      83.455  70.852  27.491  1.00  0.00           C
ATOM    981  O   LEU X  84      84.192  70.731  26.511  1.00  0.00           O
ATOM    982  HA  LEU X  84      81.424  71.240  27.968  1.00  0.00           H
ATOM    983  CB  LEU X  84      81.649  69.091  27.850  1.00  0.00           C
ATOM    984  1HB LEU X  84      80.743  68.783  27.276  1.00  0.00           H
ATOM    985  2HB LEU X  84      82.449  68.383  27.550  1.00  0.00           H
ATOM    986  HG  LEU X  84      80.789  69.809  29.718  1.00  0.00           H
ATOM    987  CG  LEU X  84      81.293  68.891  29.337  1.00  0.00           C
ATOM    988  CD1 LEU X  84      80.301  67.723  29.441  1.00  0.00           C
ATOM    989 1HD1 LEU X  84      80.040  67.505  30.494  1.00  0.00           H
ATOM    990 2HD1 LEU X  84      79.369  67.942  28.881  1.00  0.00           H
ATOM    991 3HD1 LEU X  84      80.757  66.804  29.010  1.00  0.00           H
ATOM    992  CD2 LEU X  84      82.513  68.586  30.216  1.00  0.00           C
ATOM    993 1HD2 LEU X  84      82.193  68.391  31.261  1.00  0.00           H
ATOM    994 2HD2 LEU X  84      83.037  67.680  29.845  1.00  0.00           H
ATOM    995 3HD2 LEU X  84      83.234  69.424  30.233  1.00  0.00           H
ATOM    996  HN  LEU X  84      82.037  69.922  25.379  1.00  0.00           H
ATOM    997  N   PHE X  85      83.925  71.322  28.661  1.00  0.00           N
ATOM    998  CA  PHE X  85      85.344  71.466  28.924  1.00  0.00           C
ATOM    999  C   PHE X  85      85.632  71.124  30.379  1.00  0.00           C
ATOM   1000  O   PHE X  85      84.866  71.473  31.278  1.00  0.00           O
ATOM   1001  HA  PHE X  85      85.869  70.731  28.330  1.00  0.00           H
ATOM   1002  CB  PHE X  85      85.874  72.896  28.595  1.00  0.00           C
ATOM   1003  1HB PHE X  85      85.627  73.141  27.540  1.00  0.00           H
ATOM   1004  2HB PHE X  85      85.389  73.644  29.257  1.00  0.00           H
ATOM   1005  CG  PHE X  85      87.378  73.001  28.739  1.00  0.00           C
ATOM   1006  HD1 PHE X  85      87.786  71.355  27.425  1.00  0.00           H
ATOM   1007  CD1 PHE X  85      88.218  72.108  28.057  1.00  0.00           C
ATOM   1008  HD2 PHE X  85      87.342  74.620  30.174  1.00  0.00           H
ATOM   1009  CD2 PHE X  85      87.961  73.939  29.609  1.00  0.00           C
ATOM   1010  CE1 PHE X  85      89.607  72.145  28.221  1.00  0.00           C
ATOM   1011  HE1 PHE X  85      90.238  71.439  27.698  1.00  0.00           H
ATOM   1012  CE2 PHE X  85      89.352  73.974  29.782  1.00  0.00           C
ATOM   1013  HE2 PHE X  85      89.794  74.673  30.473  1.00  0.00           H
ATOM   1014  CZ  PHE X  85      90.176  73.089  29.083  1.00  0.00           C
ATOM   1015  HZ  PHE X  85      91.247  73.127  29.227  1.00  0.00           H
ATOM   1016  HN  PHE X  85      83.309  71.526  29.421  1.00  0.00           H
ATOM   1017  N   LEU X  86      86.761  70.425  30.602  1.00  0.00           N
ATOM   1018  CA  LEU X  86      87.326  70.072  31.886  1.00  0.00           C
ATOM   1019  C   LEU X  86      88.751  70.639  31.949  1.00  0.00           C
ATOM   1020  O   LEU X  86      89.549  70.262  31.088  1.00  0.00           O
ATOM   1021  HA  LEU X  86      86.712  70.447  32.690  1.00  0.00           H
ATOM   1022  CB  LEU X  86      87.436  68.533  32.007  1.00  0.00           C
ATOM   1023  1HB LEU X  86      87.747  68.126  31.019  1.00  0.00           H
ATOM   1024  2HB LEU X  86      88.225  68.263  32.744  1.00  0.00           H
ATOM   1025  HG  LEU X  86      85.274  68.470  32.140  1.00  0.00           H
ATOM   1026  CG  LEU X  86      86.138  67.838  32.460  1.00  0.00           C
ATOM   1027  CD1 LEU X  86      85.968  66.456  31.818  1.00  0.00           C
ATOM   1028 1HD1 LEU X  86      84.992  66.014  32.111  1.00  0.00           H
ATOM   1029 2HD1 LEU X  86      85.995  66.535  30.712  1.00  0.00           H
ATOM   1030 3HD1 LEU X  86      86.776  65.769  32.143  1.00  0.00           H
ATOM   1031  CD2 LEU X  86      86.120  67.697  33.987  1.00  0.00           C
ATOM   1032 1HD2 LEU X  86      85.152  67.273  34.329  1.00  0.00           H
ATOM   1033 2HD2 LEU X  86      86.930  67.017  34.326  1.00  0.00           H
ATOM   1034 3HD2 LEU X  86      86.256  68.690  34.467  1.00  0.00           H
ATOM   1035  HN  LEU X  86      87.316  70.138  29.821  1.00  0.00           H
ATOM   1036  N   PRO X  87      89.139  71.497  32.905  1.00  0.00           N
ATOM   1037  CA  PRO X  87      90.465  72.115  32.993  1.00  0.00           C
ATOM   1038  C   PRO X  87      91.623  71.172  33.210  1.00  0.00           C
ATOM   1039  O   PRO X  87      92.759  71.536  32.916  1.00  0.00           O
ATOM   1040  HA  PRO X  87      90.647  72.646  32.071  1.00  0.00           H
ATOM   1041  CB  PRO X  87      90.362  73.036  34.219  1.00  0.00           C
ATOM   1042  1HB PRO X  87      90.593  72.481  35.155  1.00  0.00           H
ATOM   1043  2HB PRO X  87      91.041  73.907  34.126  1.00  0.00           H
ATOM   1044  CG  PRO X  87      88.893  73.438  34.243  1.00  0.00           C
ATOM   1045  1HG PRO X  87      88.558  73.805  35.234  1.00  0.00           H
ATOM   1046  2HG PRO X  87      88.713  74.225  33.476  1.00  0.00           H
ATOM   1047  CD  PRO X  87      88.204  72.149  33.818  1.00  0.00           C
ATOM   1048  1HD PRO X  87      88.072  71.480  34.697  1.00  0.00           H
ATOM   1049  2HD PRO X  87      87.224  72.375  33.341  1.00  0.00           H
ATOM   1050  N   ALA X  88      91.364  69.999  33.800  1.00  0.00           N
ATOM   1051  CA  ALA X  88      92.403  69.097  34.228  1.00  0.00           C
ATOM   1052  C   ALA X  88      91.730  67.829  34.701  1.00  0.00           C
ATOM   1053  O   ALA X  88      91.139  67.770  35.780  1.00  0.00           O
ATOM   1054  HA  ALA X  88      93.041  68.863  33.386  1.00  0.00           H
ATOM   1055  CB  ALA X  88      93.220  69.704  35.390  1.00  0.00           C
ATOM   1056  1HB ALA X  88      93.969  68.986  35.784  1.00  0.00           H
ATOM   1057  2HB ALA X  88      93.762  70.603  35.030  1.00  0.00           H
ATOM   1058  3HB ALA X  88      92.548  70.021  36.214  1.00  0.00           H
ATOM   1059  HN  ALA X  88      90.422  69.786  34.045  1.00  0.00           H
ATOM   1060  N   VAL X  89      91.746  66.777  33.878  1.00  0.00           N
ATOM   1061  CA  VAL X  89      90.949  65.587  34.108  1.00  0.00           C
ATOM   1062  C   VAL X  89      91.607  64.651  35.106  1.00  0.00           C
ATOM   1063  O   VAL X  89      92.811  64.407  35.077  1.00  0.00           O
ATOM   1064  HA  VAL X  89      90.002  65.877  34.544  1.00  0.00           H
ATOM   1065  HB  VAL X  89      91.590  64.725  32.221  1.00  0.00           H
ATOM   1066  CB  VAL X  89      90.643  64.924  32.777  1.00  0.00           C
ATOM   1067  CG1 VAL X  89      89.859  63.614  32.934  1.00  0.00           C
ATOM   1068 1HG1 VAL X  89      89.719  63.135  31.948  1.00  0.00           H
ATOM   1069 2HG1 VAL X  89      90.366  62.883  33.597  1.00  0.00           H
ATOM   1070 3HG1 VAL X  89      88.855  63.850  33.335  1.00  0.00           H
ATOM   1071  CG2 VAL X  89      89.770  65.926  31.996  1.00  0.00           C
ATOM   1072 1HG2 VAL X  89      89.321  65.446  31.103  1.00  0.00           H
ATOM   1073 2HG2 VAL X  89      88.933  66.262  32.641  1.00  0.00           H
ATOM   1074 3HG2 VAL X  89      90.355  66.809  31.665  1.00  0.00           H
ATOM   1075  HN  VAL X  89      92.244  66.812  33.003  1.00  0.00           H
ATOM   1076  N   GLY X  90      90.832  64.136  36.079  1.00  0.00           N
ATOM   1077  CA  GLY X  90      91.341  63.230  37.097  1.00  0.00           C
ATOM   1078  C   GLY X  90      90.815  61.836  36.957  1.00  0.00           C
ATOM   1079  O   GLY X  90      90.049  61.500  36.060  1.00  0.00           O
ATOM   1080  1HA GLY X  90      92.418  63.166  37.051  1.00  0.00           H
ATOM   1081  2HA GLY X  90      90.984  63.603  38.046  1.00  0.00           H
ATOM   1082  HN  GLY X  90      89.842  64.356  36.109  1.00  0.00           H
ATOM   1083  N   ILE X  91      91.172  60.982  37.927  1.00  0.00           N
ATOM   1084  CA  ILE X  91      90.682  59.613  38.036  1.00  0.00           C
ATOM   1085  C   ILE X  91      89.233  59.581  38.507  1.00  0.00           C
ATOM   1086  O   ILE X  91      88.505  58.609  38.329  1.00  0.00           O
ATOM   1087  HA  ILE X  91      90.685  59.167  37.051  1.00  0.00           H
ATOM   1088  HB  ILE X  91      91.128  57.757  39.065  1.00  0.00           H
ATOM   1089  CB  ILE X  91      91.587  58.764  38.925  1.00  0.00           C
ATOM   1090  CG1 ILE X  91      91.886  59.375  40.318  1.00  0.00           C
ATOM   1091 1HG1 ILE X  91      92.897  59.020  40.614  1.00  0.00           H
ATOM   1092 2HG1 ILE X  91      91.956  60.481  40.263  1.00  0.00           H
ATOM   1093  CG2 ILE X  91      92.904  58.544  38.148  1.00  0.00           C
ATOM   1094 1HG2 ILE X  91      93.587  57.878  38.718  1.00  0.00           H
ATOM   1095 2HG2 ILE X  91      92.695  58.059  37.169  1.00  0.00           H
ATOM   1096 3HG2 ILE X  91      93.432  59.502  37.962  1.00  0.00           H
ATOM   1097  CD  ILE X  91      90.887  58.978  41.414  1.00  0.00           C
ATOM   1098  1HD ILE X  91      91.134  59.490  42.370  1.00  0.00           H
ATOM   1099  2HD ILE X  91      89.852  59.269  41.141  1.00  0.00           H
ATOM   1100  3HD ILE X  91      90.910  57.881  41.585  1.00  0.00           H
ATOM   1101  HN  ILE X  91      91.801  61.270  38.644  1.00  0.00           H
ATOM   1102  N   GLN X  92      88.758  60.705  39.081  1.00  0.00           N
ATOM   1103  CA  GLN X  92      87.366  60.974  39.388  1.00  0.00           C
ATOM   1104  C   GLN X  92      86.491  61.113  38.147  1.00  0.00           C
ATOM   1105  O   GLN X  92      85.300  60.800  38.167  1.00  0.00           O
ATOM   1106  HA  GLN X  92      86.988  60.136  39.957  1.00  0.00           H
ATOM   1107  CB  GLN X  92      87.222  62.275  40.219  1.00  0.00           C
ATOM   1108  1HB GLN X  92      87.334  63.166  39.557  1.00  0.00           H
ATOM   1109  2HB GLN X  92      86.184  62.313  40.618  1.00  0.00           H
ATOM   1110  CG  GLN X  92      88.212  62.391  41.405  1.00  0.00           C
ATOM   1111  1HG GLN X  92      87.726  62.942  42.240  1.00  0.00           H
ATOM   1112  2HG GLN X  92      88.503  61.390  41.779  1.00  0.00           H
ATOM   1113  CD  GLN X  92      89.479  63.159  41.013  1.00  0.00           C
ATOM   1114  OE1 GLN X  92      90.516  62.591  40.662  1.00  0.00           O
ATOM   1115  NE2 GLN X  92      89.381  64.504  41.043  1.00  0.00           N
ATOM   1116 1HE2 GLN X  92      88.483  64.933  41.161  1.00  0.00           H
ATOM   1117 2HE2 GLN X  92      90.185  65.060  40.862  1.00  0.00           H
ATOM   1118  HN  GLN X  92      89.405  61.434  39.298  1.00  0.00           H
ATOM   1119  N   ASP X  93      87.082  61.597  37.037  1.00  0.00           N
ATOM   1120  CA  ASP X  93      86.389  61.918  35.808  1.00  0.00           C
ATOM   1121  C   ASP X  93      86.466  60.772  34.805  1.00  0.00           C
ATOM   1122  O   ASP X  93      85.924  60.840  33.706  1.00  0.00           O
ATOM   1123  HA  ASP X  93      85.344  62.127  36.004  1.00  0.00           H
ATOM   1124  CB  ASP X  93      87.075  63.129  35.145  1.00  0.00           C
ATOM   1125  1HB ASP X  93      88.135  62.866  34.949  1.00  0.00           H
ATOM   1126  2HB ASP X  93      86.581  63.389  34.187  1.00  0.00           H
ATOM   1127  CG  ASP X  93      87.060  64.353  36.025  1.00  0.00           C
ATOM   1128  OD1 ASP X  93      85.949  64.837  36.357  1.00  0.00           O
ATOM   1129  OD2 ASP X  93      88.165  64.848  36.370  1.00  0.00           O
ATOM   1130  HN  ASP X  93      88.054  61.821  37.031  1.00  0.00           H
ATOM   1131  N   GLU X  94      87.127  59.657  35.151  1.00  0.00           N
ATOM   1132  CA  GLU X  94      87.041  58.440  34.374  1.00  0.00           C
ATOM   1133  C   GLU X  94      85.664  57.803  34.460  1.00  0.00           C
ATOM   1134  O   GLU X  94      84.920  58.015  35.414  1.00  0.00           O
ATOM   1135  HA  GLU X  94      87.223  58.684  33.335  1.00  0.00           H
ATOM   1136  CB  GLU X  94      88.087  57.406  34.821  1.00  0.00           C
ATOM   1137  1HB GLU X  94      87.976  57.217  35.914  1.00  0.00           H
ATOM   1138  2HB GLU X  94      87.904  56.447  34.285  1.00  0.00           H
ATOM   1139  CG  GLU X  94      89.534  57.840  34.521  1.00  0.00           C
ATOM   1140  1HG GLU X  94      89.648  58.084  33.445  1.00  0.00           H
ATOM   1141  2HG GLU X  94      89.830  58.723  35.121  1.00  0.00           H
ATOM   1142  CD  GLU X  94      90.446  56.684  34.848  1.00  0.00           C
ATOM   1143  OE1 GLU X  94      90.815  56.504  36.035  1.00  0.00           O
ATOM   1144  OE2 GLU X  94      90.693  55.864  33.922  1.00  0.00           O
ATOM   1145  HN  GLU X  94      87.622  59.607  36.013  1.00  0.00           H
ATOM   1146  N   GLY X  95      85.279  56.996  33.453  1.00  0.00           N
ATOM   1147  CA  GLY X  95      84.025  56.256  33.503  1.00  0.00           C
ATOM   1148  C   GLY X  95      83.355  56.225  32.176  1.00  0.00           C
ATOM   1149  O   GLY X  95      84.001  56.365  31.137  1.00  0.00           O
ATOM   1150  1HA GLY X  95      84.254  55.239  33.780  1.00  0.00           H
ATOM   1151  2HA GLY X  95      83.336  56.742  34.178  1.00  0.00           H
ATOM   1152  HN  GLY X  95      85.848  56.889  32.639  1.00  0.00           H
ATOM   1153  N   ILE X  96      82.023  56.021  32.172  1.00  0.00           N
ATOM   1154  CA  ILE X  96      81.247  56.062  30.948  1.00  0.00           C
ATOM   1155  C   ILE X  96      80.244  57.194  31.031  1.00  0.00           C
ATOM   1156  O   ILE X  96      79.184  57.078  31.651  1.00  0.00           O
ATOM   1157  HA  ILE X  96      81.902  56.279  30.123  1.00  0.00           H
ATOM   1158  HB  ILE X  96      79.699  54.568  31.308  1.00  0.00           H
ATOM   1159  CB  ILE X  96      80.531  54.759  30.596  1.00  0.00           C
ATOM   1160  CG1 ILE X  96      81.489  53.549  30.653  1.00  0.00           C
ATOM   1161 1HG1 ILE X  96      81.181  52.813  29.877  1.00  0.00           H
ATOM   1162 2HG1 ILE X  96      82.505  53.908  30.393  1.00  0.00           H
ATOM   1163  CG2 ILE X  96      79.972  54.901  29.159  1.00  0.00           C
ATOM   1164 1HG2 ILE X  96      79.470  53.964  28.845  1.00  0.00           H
ATOM   1165 2HG2 ILE X  96      79.242  55.731  29.081  1.00  0.00           H
ATOM   1166 3HG2 ILE X  96      80.805  55.098  28.448  1.00  0.00           H
ATOM   1167  CD  ILE X  96      81.528  52.820  32.003  1.00  0.00           C
ATOM   1168  1HD ILE X  96      82.164  51.910  31.936  1.00  0.00           H
ATOM   1169  2HD ILE X  96      81.937  53.472  32.802  1.00  0.00           H
ATOM   1170  3HD ILE X  96      80.506  52.505  32.302  1.00  0.00           H
ATOM   1171  HN  ILE X  96      81.521  55.834  33.020  1.00  0.00           H
ATOM   1172  N   PHE X  97      80.565  58.318  30.361  1.00  0.00           N
ATOM   1173  CA  PHE X  97      79.740  59.508  30.261  1.00  0.00           C
ATOM   1174  C   PHE X  97      78.520  59.312  29.373  1.00  0.00           C
ATOM   1175  O   PHE X  97      78.520  58.487  28.455  1.00  0.00           O
ATOM   1176  HA  PHE X  97      79.358  59.721  31.248  1.00  0.00           H
ATOM   1177  CB  PHE X  97      80.552  60.728  29.757  1.00  0.00           C
ATOM   1178  1HB PHE X  97      81.057  60.495  28.796  1.00  0.00           H
ATOM   1179  2HB PHE X  97      79.893  61.606  29.609  1.00  0.00           H
ATOM   1180  CG  PHE X  97      81.576  61.165  30.763  1.00  0.00           C
ATOM   1181  HD1 PHE X  97      80.116  61.669  32.270  1.00  0.00           H
ATOM   1182  CD1 PHE X  97      81.166  61.641  32.020  1.00  0.00           C
ATOM   1183  HD2 PHE X  97      83.274  60.827  29.480  1.00  0.00           H
ATOM   1184  CD2 PHE X  97      82.946  61.176  30.446  1.00  0.00           C
ATOM   1185  CE1 PHE X  97      82.101  62.125  32.942  1.00  0.00           C
ATOM   1186  HE1 PHE X  97      81.780  62.494  33.906  1.00  0.00           H
ATOM   1187  CE2 PHE X  97      83.885  61.664  31.365  1.00  0.00           C
ATOM   1188  HE2 PHE X  97      84.939  61.664  31.124  1.00  0.00           H
ATOM   1189  CZ  PHE X  97      83.456  62.153  32.605  1.00  0.00           C
ATOM   1190  HZ  PHE X  97      84.177  62.534  33.315  1.00  0.00           H
ATOM   1191  HN  PHE X  97      81.432  58.347  29.861  1.00  0.00           H
ATOM   1192  N   ARG X  98      77.431  60.060  29.645  1.00  0.00           N
ATOM   1193  CA  ARG X  98      76.178  59.932  28.932  1.00  0.00           C
ATOM   1194  C   ARG X  98      75.474  61.275  28.807  1.00  0.00           C
ATOM   1195  O   ARG X  98      75.472  62.086  29.730  1.00  0.00           O
ATOM   1196  HA  ARG X  98      76.360  59.555  27.934  1.00  0.00           H
ATOM   1197  CB  ARG X  98      75.247  58.985  29.721  1.00  0.00           C
ATOM   1198  1HB ARG X  98      75.847  58.102  30.036  1.00  0.00           H
ATOM   1199  2HB ARG X  98      74.918  59.493  30.654  1.00  0.00           H
ATOM   1200  CG  ARG X  98      74.009  58.488  28.961  1.00  0.00           C
ATOM   1201  1HG ARG X  98      73.436  59.340  28.534  1.00  0.00           H
ATOM   1202  2HG ARG X  98      74.356  57.860  28.109  1.00  0.00           H
ATOM   1203  CD  ARG X  98      73.080  57.694  29.879  1.00  0.00           C
ATOM   1204  1HD ARG X  98      73.698  57.062  30.559  1.00  0.00           H
ATOM   1205  2HD ARG X  98      72.450  58.373  30.497  1.00  0.00           H
ATOM   1206  NE  ARG X  98      72.200  56.862  28.999  1.00  0.00           N
ATOM   1207  HE  ARG X  98      71.819  57.311  28.172  1.00  0.00           H
ATOM   1208  CZ  ARG X  98      72.166  55.526  29.067  1.00  0.00           C
ATOM   1209  NH1 ARG X  98      72.611  54.884  30.140  1.00  0.00           N
ATOM   1210 1HH1 ARG X  98      72.517  55.403  31.005  1.00  0.00           H
ATOM   1211 2HH1 ARG X  98      72.538  53.883  30.164  1.00  0.00           H
ATOM   1212  NH2 ARG X  98      71.624  54.802  28.099  1.00  0.00           N
ATOM   1213 1HH2 ARG X  98      70.960  55.280  27.492  1.00  0.00           H
ATOM   1214 2HH2 ARG X  98      71.468  53.847  28.291  1.00  0.00           H
ATOM   1215  HN  ARG X  98      77.401  60.677  30.435  1.00  0.00           H
ATOM   1216  N   CYS X  99      74.832  61.533  27.653  1.00  0.00           N
ATOM   1217  CA  CYS X  99      73.989  62.698  27.443  1.00  0.00           C
ATOM   1218  C   CYS X  99      72.571  62.251  27.197  1.00  0.00           C
ATOM   1219  O   CYS X  99      72.319  61.189  26.624  1.00  0.00           O
ATOM   1220  HA  CYS X  99      73.969  63.311  28.338  1.00  0.00           H
ATOM   1221  CB  CYS X  99      74.452  63.565  26.253  1.00  0.00           C
ATOM   1222  1HB CYS X  99      74.555  62.930  25.346  1.00  0.00           H
ATOM   1223  2HB CYS X  99      73.706  64.361  26.032  1.00  0.00           H
ATOM   1224  SG  CYS X  99      76.027  64.345  26.675  1.00  0.00           S
ATOM   1225  HN  CYS X  99      74.902  60.892  26.892  1.00  0.00           H
ATOM   1226  N   GLN X 100      71.604  63.048  27.675  1.00  0.00           N
ATOM   1227  CA  GLN X 100      70.208  62.708  27.648  1.00  0.00           C
ATOM   1228  C   GLN X 100      69.435  64.019  27.738  1.00  0.00           C
ATOM   1229  O   GLN X 100      70.005  65.080  27.991  1.00  0.00           O
ATOM   1230  HA  GLN X 100      69.976  62.253  26.696  1.00  0.00           H
ATOM   1231  CB  GLN X 100      69.907  61.717  28.802  1.00  0.00           C
ATOM   1232  1HB GLN X 100      70.634  60.878  28.700  1.00  0.00           H
ATOM   1233  2HB GLN X 100      70.128  62.203  29.778  1.00  0.00           H
ATOM   1234  CG  GLN X 100      68.490  61.116  28.814  1.00  0.00           C
ATOM   1235  1HG GLN X 100      67.754  61.851  29.207  1.00  0.00           H
ATOM   1236  2HG GLN X 100      68.197  60.830  27.784  1.00  0.00           H
ATOM   1237  CD  GLN X 100      68.435  59.884  29.715  1.00  0.00           C
ATOM   1238  OE1 GLN X 100      68.881  59.860  30.863  1.00  0.00           O
ATOM   1239  NE2 GLN X 100      67.897  58.776  29.164  1.00  0.00           N
ATOM   1240 1HE2 GLN X 100      67.615  58.790  28.205  1.00  0.00           H
ATOM   1241 2HE2 GLN X 100      67.482  58.103  29.772  1.00  0.00           H
ATOM   1242  HN  GLN X 100      71.801  63.898  28.168  1.00  0.00           H
ATOM   1243  N   ALA X 101      68.120  64.022  27.472  1.00  0.00           N
ATOM   1244  CA  ALA X 101      67.371  65.253  27.449  1.00  0.00           C
ATOM   1245  C   ALA X 101      65.906  64.949  27.641  1.00  0.00           C
ATOM   1246  O   ALA X 101      65.463  63.819  27.441  1.00  0.00           O
ATOM   1247  HA  ALA X 101      67.667  65.863  28.292  1.00  0.00           H
ATOM   1248  CB  ALA X 101      67.577  66.018  26.123  1.00  0.00           C
ATOM   1249  1HB ALA X 101      67.025  66.983  26.131  1.00  0.00           H
ATOM   1250  2HB ALA X 101      68.658  66.244  25.991  1.00  0.00           H
ATOM   1251  3HB ALA X 101      67.227  65.407  25.265  1.00  0.00           H
ATOM   1252  HN  ALA X 101      67.585  63.187  27.368  1.00  0.00           H
ATOM   1253  N   MET X 102      65.130  65.971  28.035  1.00  0.00           N
ATOM   1254  CA  MET X 102      63.716  65.845  28.293  1.00  0.00           C
ATOM   1255  C   MET X 102      62.974  66.856  27.437  1.00  0.00           C
ATOM   1256  O   MET X 102      63.330  68.029  27.345  1.00  0.00           O
ATOM   1257  HA  MET X 102      63.377  64.861  27.999  1.00  0.00           H
ATOM   1258  CB  MET X 102      63.406  66.037  29.796  1.00  0.00           C
ATOM   1259  1HB MET X 102      64.075  65.354  30.372  1.00  0.00           H
ATOM   1260  2HB MET X 102      63.661  67.071  30.104  1.00  0.00           H
ATOM   1261  CG  MET X 102      61.953  65.711  30.185  1.00  0.00           C
ATOM   1262  1HG MET X 102      61.257  66.337  29.586  1.00  0.00           H
ATOM   1263  2HG MET X 102      61.760  64.649  29.915  1.00  0.00           H
ATOM   1264  SD  MET X 102      61.612  65.955  31.952  1.00  0.00           S
ATOM   1265  CE  MET X 102      59.972  65.186  31.859  1.00  0.00           C
ATOM   1266  1HE MET X 102      59.475  65.194  32.851  1.00  0.00           H
ATOM   1267  2HE MET X 102      59.322  65.723  31.138  1.00  0.00           H
ATOM   1268  3HE MET X 102      60.050  64.127  31.529  1.00  0.00           H
ATOM   1269  HN  MET X 102      65.518  66.891  28.152  1.00  0.00           H
ATOM   1270  N   ASN X 103      61.925  66.402  26.739  1.00  0.00           N
ATOM   1271  CA  ASN X 103      61.117  67.199  25.845  1.00  0.00           C
ATOM   1272  C   ASN X 103      59.670  67.053  26.302  1.00  0.00           C
ATOM   1273  O   ASN X 103      59.381  66.691  27.442  1.00  0.00           O
ATOM   1274  HA  ASN X 103      61.347  68.252  25.967  1.00  0.00           H
ATOM   1275  CB  ASN X 103      61.330  66.741  24.368  1.00  0.00           C
ATOM   1276  1HB ASN X 103      61.681  65.688  24.352  1.00  0.00           H
ATOM   1277  2HB ASN X 103      60.411  66.802  23.755  1.00  0.00           H
ATOM   1278  CG  ASN X 103      62.356  67.614  23.648  1.00  0.00           C
ATOM   1279  OD1 ASN X 103      62.004  68.350  22.717  1.00  0.00           O
ATOM   1280  ND2 ASN X 103      63.635  67.554  24.072  1.00  0.00           N
ATOM   1281 1HD2 ASN X 103      63.861  67.010  24.877  1.00  0.00           H
ATOM   1282 2HD2 ASN X 103      64.332  68.037  23.552  1.00  0.00           H
ATOM   1283  HN  ASN X 103      61.618  65.452  26.893  1.00  0.00           H
ATOM   1284  N   ARG X 104      58.697  67.387  25.435  1.00  0.00           N
ATOM   1285  CA  ARG X 104      57.295  67.357  25.795  1.00  0.00           C
ATOM   1286  C   ARG X 104      56.636  66.001  25.568  1.00  0.00           C
ATOM   1287  O   ARG X 104      55.625  65.693  26.194  1.00  0.00           O
ATOM   1288  HA  ARG X 104      57.173  67.611  26.840  1.00  0.00           H
ATOM   1289  CB  ARG X 104      56.539  68.390  24.938  1.00  0.00           C
ATOM   1290  1HB ARG X 104      56.549  68.058  23.873  1.00  0.00           H
ATOM   1291  2HB ARG X 104      55.473  68.424  25.260  1.00  0.00           H
ATOM   1292  CG  ARG X 104      57.108  69.818  24.994  1.00  0.00           C
ATOM   1293  1HG ARG X 104      57.100  70.190  26.042  1.00  0.00           H
ATOM   1294  2HG ARG X 104      58.160  69.813  24.631  1.00  0.00           H
ATOM   1295  CD  ARG X 104      56.275  70.753  24.118  1.00  0.00           C
ATOM   1296  1HD ARG X 104      56.089  70.230  23.152  1.00  0.00           H
ATOM   1297  2HD ARG X 104      55.303  71.007  24.601  1.00  0.00           H
ATOM   1298  NE  ARG X 104      57.057  71.997  23.851  1.00  0.00           N
ATOM   1299  HE  ARG X 104      57.775  72.312  24.468  1.00  0.00           H
ATOM   1300  CZ  ARG X 104      56.736  72.845  22.863  1.00  0.00           C
ATOM   1301  NH1 ARG X 104      55.722  72.602  22.041  1.00  0.00           N
ATOM   1302 1HH1 ARG X 104      55.146  71.798  22.186  1.00  0.00           H
ATOM   1303 2HH1 ARG X 104      55.401  73.316  21.410  1.00  0.00           H
ATOM   1304  NH2 ARG X 104      57.488  73.924  22.685  1.00  0.00           N
ATOM   1305 1HH2 ARG X 104      58.313  74.013  23.252  1.00  0.00           H
ATOM   1306 2HH2 ARG X 104      57.332  74.503  21.874  1.00  0.00           H
ATOM   1307  HN  ARG X 104      58.916  67.746  24.535  1.00  0.00           H
ATOM   1308  N   ASN X 105      57.205  65.166  24.669  1.00  0.00           N
ATOM   1309  CA  ASN X 105      56.674  63.847  24.352  1.00  0.00           C
ATOM   1310  C   ASN X 105      57.535  62.769  24.987  1.00  0.00           C
ATOM   1311  O   ASN X 105      57.091  61.987  25.825  1.00  0.00           O
ATOM   1312  HA  ASN X 105      55.681  63.732  24.769  1.00  0.00           H
ATOM   1313  CB  ASN X 105      56.631  63.591  22.815  1.00  0.00           C
ATOM   1314  1HB ASN X 105      57.640  63.693  22.369  1.00  0.00           H
ATOM   1315  2HB ASN X 105      56.255  62.566  22.613  1.00  0.00           H
ATOM   1316  CG  ASN X 105      55.683  64.568  22.131  1.00  0.00           C
ATOM   1317  OD1 ASN X 105      54.765  65.117  22.743  1.00  0.00           O
ATOM   1318  ND2 ASN X 105      55.889  64.808  20.816  1.00  0.00           N
ATOM   1319 1HD2 ASN X 105      56.592  64.309  20.303  1.00  0.00           H
ATOM   1320 2HD2 ASN X 105      55.272  65.446  20.359  1.00  0.00           H
ATOM   1321  HN  ASN X 105      58.009  65.465  24.168  1.00  0.00           H
ATOM   1322  N   GLY X 106      58.813  62.700  24.568  1.00  0.00           N
ATOM   1323  CA  GLY X 106      59.721  61.649  25.007  1.00  0.00           C
ATOM   1324  C   GLY X 106      60.886  61.489  24.077  1.00  0.00           C
ATOM   1325  O   GLY X 106      61.412  60.388  23.915  1.00  0.00           O
ATOM   1326  1HA GLY X 106      60.112  61.913  25.977  1.00  0.00           H
ATOM   1327  2HA GLY X 106      59.198  60.704  25.017  1.00  0.00           H
ATOM   1328  HN  GLY X 106      59.116  63.329  23.864  1.00  0.00           H
ATOM   1329  N   LYS X 107      61.322  62.578  23.403  1.00  0.00           N
ATOM   1330  CA  LYS X 107      62.491  62.529  22.541  1.00  0.00           C
ATOM   1331  C   LYS X 107      63.735  62.876  23.336  1.00  0.00           C
ATOM   1332  O   LYS X 107      64.175  64.022  23.409  1.00  0.00           O
ATOM   1333  HA  LYS X 107      62.620  61.518  22.178  1.00  0.00           H
ATOM   1334  CB  LYS X 107      62.376  63.427  21.277  1.00  0.00           C
ATOM   1335  1HB LYS X 107      61.409  63.190  20.780  1.00  0.00           H
ATOM   1336  2HB LYS X 107      62.367  64.500  21.566  1.00  0.00           H
ATOM   1337  CG  LYS X 107      63.510  63.171  20.260  1.00  0.00           C
ATOM   1338  1HG LYS X 107      64.476  63.510  20.695  1.00  0.00           H
ATOM   1339  2HG LYS X 107      63.582  62.071  20.094  1.00  0.00           H
ATOM   1340  CD  LYS X 107      63.314  63.845  18.885  1.00  0.00           C
ATOM   1341  1HD LYS X 107      62.330  63.520  18.479  1.00  0.00           H
ATOM   1342  2HD LYS X 107      63.288  64.950  19.014  1.00  0.00           H
ATOM   1343  CE  LYS X 107      64.436  63.460  17.904  1.00  0.00           C
ATOM   1344  1HE LYS X 107      65.381  63.981  18.172  1.00  0.00           H
ATOM   1345  2HE LYS X 107      64.610  62.368  17.966  1.00  0.00           H
ATOM   1346  NZ  LYS X 107      64.106  63.772  16.496  1.00  0.00           N
ATOM   1347  1HZ LYS X 107      64.862  63.412  15.881  1.00  0.00           H
ATOM   1348  2HZ LYS X 107      63.222  63.293  16.189  1.00  0.00           H
ATOM   1349  3HZ LYS X 107      64.018  64.806  16.354  1.00  0.00           H
ATOM   1350  HN  LYS X 107      60.931  63.475  23.566  1.00  0.00           H
ATOM   1351  N   GLU X 108      64.335  61.843  23.948  1.00  0.00           N
ATOM   1352  CA  GLU X 108      65.647  61.887  24.542  1.00  0.00           C
ATOM   1353  C   GLU X 108      66.711  61.650  23.474  1.00  0.00           C
ATOM   1354  O   GLU X 108      66.422  61.409  22.299  1.00  0.00           O
ATOM   1355  HA  GLU X 108      65.818  62.879  24.940  1.00  0.00           H
ATOM   1356  CB  GLU X 108      65.766  60.868  25.707  1.00  0.00           C
ATOM   1357  1HB GLU X 108      66.823  60.789  26.039  1.00  0.00           H
ATOM   1358  2HB GLU X 108      65.189  61.273  26.572  1.00  0.00           H
ATOM   1359  CG  GLU X 108      65.204  59.457  25.400  1.00  0.00           C
ATOM   1360  1HG GLU X 108      64.099  59.494  25.307  1.00  0.00           H
ATOM   1361  2HG GLU X 108      65.633  59.065  24.454  1.00  0.00           H
ATOM   1362  CD  GLU X 108      65.529  58.472  26.514  1.00  0.00           C
ATOM   1363  OE1 GLU X 108      65.176  58.723  27.690  1.00  0.00           O
ATOM   1364  OE2 GLU X 108      66.198  57.449  26.212  1.00  0.00           O
ATOM   1365  HN  GLU X 108      63.889  60.953  23.976  1.00  0.00           H
ATOM   1366  N   THR X 109      67.994  61.773  23.849  1.00  0.00           N
ATOM   1367  CA  THR X 109      69.131  61.461  22.992  1.00  0.00           C
ATOM   1368  C   THR X 109      69.898  60.383  23.718  1.00  0.00           C
ATOM   1369  O   THR X 109      69.756  60.245  24.932  1.00  0.00           O
ATOM   1370  HA  THR X 109      68.793  61.038  22.057  1.00  0.00           H
ATOM   1371  HB  THR X 109      69.425  63.448  22.209  1.00  0.00           H
ATOM   1372  CB  THR X 109      70.040  62.654  22.689  1.00  0.00           C
ATOM   1373  OG1 THR X 109      71.071  62.307  21.778  1.00  0.00           O
ATOM   1374  HG1 THR X 109      71.889  62.733  22.123  1.00  0.00           H
ATOM   1375  CG2 THR X 109      70.691  63.246  23.947  1.00  0.00           C
ATOM   1376 1HG2 THR X 109      71.294  64.141  23.678  1.00  0.00           H
ATOM   1377 2HG2 THR X 109      69.923  63.570  24.676  1.00  0.00           H
ATOM   1378 3HG2 THR X 109      71.371  62.518  24.435  1.00  0.00           H
ATOM   1379  HN  THR X 109      68.227  61.973  24.795  1.00  0.00           H
ATOM   1380  N   LYS X 110      70.684  59.565  23.000  1.00  0.00           N
ATOM   1381  CA  LYS X 110      71.506  58.532  23.591  1.00  0.00           C
ATOM   1382  C   LYS X 110      72.882  58.595  22.963  1.00  0.00           C
ATOM   1383  O   LYS X 110      73.012  58.517  21.743  1.00  0.00           O
ATOM   1384  HA  LYS X 110      71.636  58.723  24.645  1.00  0.00           H
ATOM   1385  CB  LYS X 110      70.890  57.121  23.401  1.00  0.00           C
ATOM   1386  1HB LYS X 110      69.887  57.111  23.885  1.00  0.00           H
ATOM   1387  2HB LYS X 110      70.734  56.936  22.314  1.00  0.00           H
ATOM   1388  CG  LYS X 110      71.729  55.969  23.984  1.00  0.00           C
ATOM   1389  1HG LYS X 110      72.739  55.990  23.515  1.00  0.00           H
ATOM   1390  2HG LYS X 110      71.863  56.119  25.079  1.00  0.00           H
ATOM   1391  CD  LYS X 110      71.088  54.594  23.724  1.00  0.00           C
ATOM   1392  1HD LYS X 110      70.208  54.489  24.400  1.00  0.00           H
ATOM   1393  2HD LYS X 110      70.702  54.555  22.680  1.00  0.00           H
ATOM   1394  CE  LYS X 110      72.034  53.411  23.956  1.00  0.00           C
ATOM   1395  1HE LYS X 110      72.569  53.528  24.924  1.00  0.00           H
ATOM   1396  2HE LYS X 110      71.465  52.456  23.977  1.00  0.00           H
ATOM   1397  NZ  LYS X 110      73.038  53.308  22.877  1.00  0.00           N
ATOM   1398  1HZ LYS X 110      73.996  53.207  23.296  1.00  0.00           H
ATOM   1399  2HZ LYS X 110      72.812  52.482  22.268  1.00  0.00           H
ATOM   1400  3HZ LYS X 110      73.035  54.169  22.269  1.00  0.00           H
ATOM   1401  HN  LYS X 110      70.808  59.726  22.024  1.00  0.00           H
ATOM   1402  N   SER X 111      73.923  58.740  23.806  1.00  0.00           N
ATOM   1403  CA  SER X 111      75.324  58.757  23.419  1.00  0.00           C
ATOM   1404  C   SER X 111      76.086  58.192  24.603  1.00  0.00           C
ATOM   1405  O   SER X 111      75.675  58.411  25.743  1.00  0.00           O
ATOM   1406  HA  SER X 111      75.479  58.121  22.559  1.00  0.00           H
ATOM   1407  CB  SER X 111      75.898  60.188  23.190  1.00  0.00           C
ATOM   1408  1HB SER X 111      75.687  60.813  24.086  1.00  0.00           H
ATOM   1409  2HB SER X 111      77.000  60.139  23.044  1.00  0.00           H
ATOM   1410  OG  SER X 111      75.335  60.843  22.052  1.00  0.00           O
ATOM   1411  1HG SER X 111      75.903  60.574  21.287  1.00  0.00           H
ATOM   1412  HN  SER X 111      73.764  58.823  24.787  1.00  0.00           H
ATOM   1413  N   ASN X 112      77.209  57.463  24.405  1.00  0.00           N
ATOM   1414  CA  ASN X 112      78.028  57.001  25.523  1.00  0.00           C
ATOM   1415  C   ASN X 112      79.515  56.990  25.191  1.00  0.00           C
ATOM   1416  O   ASN X 112      79.939  56.515  24.137  1.00  0.00           O
ATOM   1417  HA  ASN X 112      77.929  57.712  26.328  1.00  0.00           H
ATOM   1418  CB  ASN X 112      77.665  55.568  26.001  1.00  0.00           C
ATOM   1419  1HB ASN X 112      77.436  54.937  25.119  1.00  0.00           H
ATOM   1420  2HB ASN X 112      78.513  55.095  26.545  1.00  0.00           H
ATOM   1421  CG  ASN X 112      76.477  55.534  26.954  1.00  0.00           C
ATOM   1422  OD1 ASN X 112      75.478  54.842  26.729  1.00  0.00           O
ATOM   1423  ND2 ASN X 112      76.610  56.233  28.102  1.00  0.00           N
ATOM   1424 1HD2 ASN X 112      77.354  56.896  28.210  1.00  0.00           H
ATOM   1425 2HD2 ASN X 112      75.891  56.145  28.784  1.00  0.00           H
ATOM   1426  HN  ASN X 112      77.522  57.238  23.481  1.00  0.00           H
ATOM   1427  N   TYR X 113      80.352  57.506  26.118  1.00  0.00           N
ATOM   1428  CA  TYR X 113      81.785  57.667  25.908  1.00  0.00           C
ATOM   1429  C   TYR X 113      82.547  57.034  27.060  1.00  0.00           C
ATOM   1430  O   TYR X 113      82.368  57.441  28.204  1.00  0.00           O
ATOM   1431  HA  TYR X 113      82.095  57.172  24.998  1.00  0.00           H
ATOM   1432  CB  TYR X 113      82.195  59.173  25.866  1.00  0.00           C
ATOM   1433  1HB TYR X 113      82.115  59.615  26.883  1.00  0.00           H
ATOM   1434  2HB TYR X 113      83.244  59.278  25.525  1.00  0.00           H
ATOM   1435  CG  TYR X 113      81.329  60.002  24.951  1.00  0.00           C
ATOM   1436  HD1 TYR X 113      81.244  58.563  23.334  1.00  0.00           H
ATOM   1437  CD1 TYR X 113      80.917  59.526  23.694  1.00  0.00           C
ATOM   1438  HD2 TYR X 113      81.245  61.686  26.302  1.00  0.00           H
ATOM   1439  CD2 TYR X 113      80.911  61.285  25.355  1.00  0.00           C
ATOM   1440  CE1 TYR X 113      80.036  60.270  22.906  1.00  0.00           C
ATOM   1441  HE1 TYR X 113      79.695  59.868  21.961  1.00  0.00           H
ATOM   1442  HE2 TYR X 113      79.808  63.065  24.825  1.00  0.00           H
ATOM   1443  CE2 TYR X 113      80.089  62.065  24.529  1.00  0.00           C
ATOM   1444  CZ  TYR X 113      79.635  61.542  23.316  1.00  0.00           C
ATOM   1445  OH  TYR X 113      78.801  62.282  22.466  1.00  0.00           O
ATOM   1446  HH  TYR X 113      79.045  61.988  21.580  1.00  0.00           H
ATOM   1447  HN  TYR X 113      79.997  57.872  26.980  1.00  0.00           H
ATOM   1448  N   ARG X 114      83.415  56.033  26.803  1.00  0.00           N
ATOM   1449  CA  ARG X 114      84.204  55.349  27.815  1.00  0.00           C
ATOM   1450  C   ARG X 114      85.588  55.971  27.858  1.00  0.00           C
ATOM   1451  O   ARG X 114      86.365  55.871  26.910  1.00  0.00           O
ATOM   1452  HA  ARG X 114      83.736  55.473  28.781  1.00  0.00           H
ATOM   1453  CB  ARG X 114      84.323  53.831  27.493  1.00  0.00           C
ATOM   1454  1HB ARG X 114      83.316  53.493  27.159  1.00  0.00           H
ATOM   1455  2HB ARG X 114      85.005  53.676  26.628  1.00  0.00           H
ATOM   1456  CG  ARG X 114      84.728  52.894  28.659  1.00  0.00           C
ATOM   1457  1HG ARG X 114      83.994  53.014  29.479  1.00  0.00           H
ATOM   1458  2HG ARG X 114      84.629  51.846  28.293  1.00  0.00           H
ATOM   1459  CD  ARG X 114      86.141  53.043  29.235  1.00  0.00           C
ATOM   1460  1HD ARG X 114      86.897  52.793  28.462  1.00  0.00           H
ATOM   1461  2HD ARG X 114      86.325  54.072  29.610  1.00  0.00           H
ATOM   1462  NE  ARG X 114      86.218  52.124  30.417  1.00  0.00           N
ATOM   1463  HE  ARG X 114      85.544  52.248  31.140  1.00  0.00           H
ATOM   1464  CZ  ARG X 114      87.347  51.558  30.862  1.00  0.00           C
ATOM   1465  NH1 ARG X 114      88.440  51.464  30.119  1.00  0.00           N
ATOM   1466 1HH1 ARG X 114      88.389  51.713  29.148  1.00  0.00           H
ATOM   1467 2HH1 ARG X 114      89.212  50.881  30.396  1.00  0.00           H
ATOM   1468  NH2 ARG X 114      87.363  51.098  32.110  1.00  0.00           N
ATOM   1469 1HH2 ARG X 114      86.597  51.380  32.699  1.00  0.00           H
ATOM   1470 2HH2 ARG X 114      88.244  50.898  32.523  1.00  0.00           H
ATOM   1471  HN  ARG X 114      83.618  55.730  25.864  1.00  0.00           H
ATOM   1472  N   VAL X 115      85.928  56.622  28.981  1.00  0.00           N
ATOM   1473  CA  VAL X 115      87.133  57.422  29.106  1.00  0.00           C
ATOM   1474  C   VAL X 115      88.072  56.781  30.110  1.00  0.00           C
ATOM   1475  O   VAL X 115      87.655  56.387  31.201  1.00  0.00           O
ATOM   1476  HA  VAL X 115      87.650  57.479  28.157  1.00  0.00           H
ATOM   1477  HB  VAL X 115      86.303  58.807  30.562  1.00  0.00           H
ATOM   1478  CB  VAL X 115      86.782  58.833  29.554  1.00  0.00           C
ATOM   1479  CG1 VAL X 115      88.043  59.711  29.624  1.00  0.00           C
ATOM   1480 1HG1 VAL X 115      87.733  60.738  29.907  1.00  0.00           H
ATOM   1481 2HG1 VAL X 115      88.760  59.349  30.390  1.00  0.00           H
ATOM   1482 3HG1 VAL X 115      88.554  59.750  28.638  1.00  0.00           H
ATOM   1483  CG2 VAL X 115      85.778  59.442  28.554  1.00  0.00           C
ATOM   1484 1HG2 VAL X 115      85.611  60.516  28.789  1.00  0.00           H
ATOM   1485 2HG2 VAL X 115      86.175  59.363  27.522  1.00  0.00           H
ATOM   1486 3HG2 VAL X 115      84.798  58.923  28.601  1.00  0.00           H
ATOM   1487  HN  VAL X 115      85.294  56.658  29.760  1.00  0.00           H
ATOM   1488  N   ARG X 116      89.364  56.626  29.750  1.00  0.00           N
ATOM   1489  CA  ARG X 116      90.328  55.899  30.555  1.00  0.00           C
ATOM   1490  C   ARG X 116      91.698  56.559  30.521  1.00  0.00           C
ATOM   1491  O   ARG X 116      92.207  56.912  29.458  1.00  0.00           O
ATOM   1492  HA  ARG X 116      90.002  55.875  31.585  1.00  0.00           H
ATOM   1493  CB  ARG X 116      90.449  54.470  29.973  1.00  0.00           C
ATOM   1494  1HB ARG X 116      89.420  54.058  29.876  1.00  0.00           H
ATOM   1495  2HB ARG X 116      90.861  54.542  28.939  1.00  0.00           H
ATOM   1496  CG  ARG X 116      91.297  53.458  30.770  1.00  0.00           C
ATOM   1497  1HG ARG X 116      91.326  52.537  30.143  1.00  0.00           H
ATOM   1498  2HG ARG X 116      92.346  53.815  30.868  1.00  0.00           H
ATOM   1499  CD  ARG X 116      90.742  53.137  32.163  1.00  0.00           C
ATOM   1500  1HD ARG X 116      91.215  53.787  32.931  1.00  0.00           H
ATOM   1501  2HD ARG X 116      89.637  53.283  32.179  1.00  0.00           H
ATOM   1502  NE  ARG X 116      91.065  51.701  32.442  1.00  0.00           N
ATOM   1503  HE  ARG X 116      91.595  51.185  31.771  1.00  0.00           H
ATOM   1504  CZ  ARG X 116      90.530  50.981  33.432  1.00  0.00           C
ATOM   1505  NH1 ARG X 116      89.671  51.488  34.305  1.00  0.00           N
ATOM   1506 1HH1 ARG X 116      89.580  52.492  34.386  1.00  0.00           H
ATOM   1507 2HH1 ARG X 116      89.552  50.975  35.170  1.00  0.00           H
ATOM   1508  NH2 ARG X 116      90.786  49.680  33.510  1.00  0.00           N
ATOM   1509 1HH2 ARG X 116      91.399  49.221  32.857  1.00  0.00           H
ATOM   1510 2HH2 ARG X 116      90.265  49.119  34.163  1.00  0.00           H
ATOM   1511  HN  ARG X 116      89.687  56.929  28.849  1.00  0.00           H
ATOM   1512  N   VAL X 117      92.346  56.742  31.691  1.00  0.00           N
ATOM   1513  CA  VAL X 117      93.680  57.332  31.756  1.00  0.00           C
ATOM   1514  C   VAL X 117      94.783  56.280  31.698  1.00  0.00           C
ATOM   1515  O   VAL X 117      94.555  55.084  31.872  1.00  0.00           O
ATOM   1516  HA  VAL X 117      93.810  57.950  30.882  1.00  0.00           H
ATOM   1517  HB  VAL X 117      94.896  58.749  32.864  1.00  0.00           H
ATOM   1518  CB  VAL X 117      93.896  58.260  32.949  1.00  0.00           C
ATOM   1519  CG1 VAL X 117      92.839  59.383  32.915  1.00  0.00           C
ATOM   1520 1HG1 VAL X 117      93.008  60.100  33.746  1.00  0.00           H
ATOM   1521 2HG1 VAL X 117      92.890  59.941  31.956  1.00  0.00           H
ATOM   1522 3HG1 VAL X 117      91.817  58.967  33.029  1.00  0.00           H
ATOM   1523  CG2 VAL X 117      93.859  57.477  34.274  1.00  0.00           C
ATOM   1524 1HG2 VAL X 117      93.920  58.172  35.137  1.00  0.00           H
ATOM   1525 2HG2 VAL X 117      92.923  56.897  34.372  1.00  0.00           H
ATOM   1526 3HG2 VAL X 117      94.702  56.760  34.346  1.00  0.00           H
ATOM   1527  HN  VAL X 117      91.920  56.467  32.563  1.00  0.00           H
ATOM   1528  N   TYR X 118      96.038  56.700  31.417  1.00  0.00           N
ATOM   1529  CA  TYR X 118      97.207  55.826  31.336  1.00  0.00           C
ATOM   1530  C   TYR X 118      97.558  55.063  32.621  1.00  0.00           C
ATOM   1531  O   TYR X 118      97.863  53.875  32.580  1.00  0.00           O
ATOM   1532  HA  TYR X 118      97.014  55.060  30.596  1.00  0.00           H
ATOM   1533  CB  TYR X 118      98.469  56.648  30.938  1.00  0.00           C
ATOM   1534  1HB TYR X 118      98.430  57.643  31.425  1.00  0.00           H
ATOM   1535  2HB TYR X 118      99.386  56.126  31.297  1.00  0.00           H
ATOM   1536  CG  TYR X 118      98.690  56.856  29.456  1.00  0.00           C
ATOM   1537  HD1 TYR X 118      96.688  56.459  28.710  1.00  0.00           H
ATOM   1538  CD1 TYR X 118      97.706  56.707  28.455  1.00  0.00           C
ATOM   1539  HD2 TYR X 118     100.759  57.345  29.814  1.00  0.00           H
ATOM   1540  CD2 TYR X 118      99.992  57.218  29.062  1.00  0.00           C
ATOM   1541  CE1 TYR X 118      98.031  56.918  27.102  1.00  0.00           C
ATOM   1542  HE1 TYR X 118      97.276  56.831  26.333  1.00  0.00           H
ATOM   1543  HE2 TYR X 118     101.326  57.683  27.439  1.00  0.00           H
ATOM   1544  CE2 TYR X 118     100.320  57.404  27.715  1.00  0.00           C
ATOM   1545  CZ  TYR X 118      99.339  57.255  26.735  1.00  0.00           C
ATOM   1546  OH  TYR X 118      99.684  57.434  25.381  1.00  0.00           O
ATOM   1547  HH  TYR X 118     100.624  57.193  25.299  1.00  0.00           H
ATOM   1548  HN  TYR X 118      96.178  57.659  31.184  1.00  0.00           H
ATOM   1549  N   GLN X 119      97.539  55.716  33.798  1.00  0.00           N
ATOM   1550  CA  GLN X 119      97.910  55.086  35.056  1.00  0.00           C
ATOM   1551  C   GLN X 119      96.717  55.044  35.992  1.00  0.00           C
ATOM   1552  O   GLN X 119      96.169  56.070  36.393  1.00  0.00           O
ATOM   1553  HA  GLN X 119      98.196  54.057  34.893  1.00  0.00           H
ATOM   1554  CB  GLN X 119      99.098  55.820  35.733  1.00  0.00           C
ATOM   1555  1HB GLN X 119      98.922  56.916  35.670  1.00  0.00           H
ATOM   1556  2HB GLN X 119      99.151  55.560  36.816  1.00  0.00           H
ATOM   1557  CG  GLN X 119     100.466  55.492  35.090  1.00  0.00           C
ATOM   1558  1HG GLN X 119     100.429  55.589  33.987  1.00  0.00           H
ATOM   1559  2HG GLN X 119     101.232  56.198  35.479  1.00  0.00           H
ATOM   1560  CD  GLN X 119     100.920  54.087  35.492  1.00  0.00           C
ATOM   1561  OE1 GLN X 119     101.422  53.885  36.599  1.00  0.00           O
ATOM   1562  NE2 GLN X 119     100.716  53.085  34.610  1.00  0.00           N
ATOM   1563 1HE2 GLN X 119     100.290  53.264  33.725  1.00  0.00           H
ATOM   1564 2HE2 GLN X 119     100.974  52.163  34.911  1.00  0.00           H
ATOM   1565  HN  GLN X 119      97.290  56.686  33.849  1.00  0.00           H
ATOM   1566  N   ILE X 120      96.294  53.817  36.340  1.00  0.00           N
ATOM   1567  CA  ILE X 120      95.056  53.504  37.030  1.00  0.00           C
ATOM   1568  C   ILE X 120      95.370  52.743  38.322  1.00  0.00           C
ATOM   1569  O   ILE X 120      96.402  52.065  38.377  1.00  0.00           O
ATOM   1570  HA  ILE X 120      94.567  54.431  37.292  1.00  0.00           H
ATOM   1571  HB  ILE X 120      93.313  52.231  36.745  1.00  0.00           H
ATOM   1572  CB  ILE X 120      94.128  52.683  36.130  1.00  0.00           C
ATOM   1573  CG1 ILE X 120      94.885  51.532  35.418  1.00  0.00           C
ATOM   1574 1HG1 ILE X 120      95.628  51.957  34.706  1.00  0.00           H
ATOM   1575 2HG1 ILE X 120      95.436  50.939  36.182  1.00  0.00           H
ATOM   1576  CG2 ILE X 120      93.468  53.654  35.126  1.00  0.00           C
ATOM   1577 1HG2 ILE X 120      92.727  53.122  34.498  1.00  0.00           H
ATOM   1578 2HG2 ILE X 120      92.936  54.476  35.653  1.00  0.00           H
ATOM   1579 3HG2 ILE X 120      94.227  54.108  34.455  1.00  0.00           H
ATOM   1580  CD  ILE X 120      93.974  50.577  34.642  1.00  0.00           C
ATOM   1581  1HD ILE X 120      94.568  49.744  34.204  1.00  0.00           H
ATOM   1582  2HD ILE X 120      93.202  50.143  35.312  1.00  0.00           H
ATOM   1583  3HD ILE X 120      93.469  51.111  33.810  1.00  0.00           H
ATOM   1584  HN  ILE X 120      96.805  53.018  36.044  1.00  0.00           H
ATOM   1585  N   PRO X 121      94.578  52.865  39.391  1.00  0.00           N
ATOM   1586  CA  PRO X 121      94.849  52.214  40.671  1.00  0.00           C
ATOM   1587  C   PRO X 121      94.503  50.733  40.685  1.00  0.00           C
ATOM   1588  HA  PRO X 121      95.892  52.307  40.931  1.00  0.00           H
ATOM   1589  CB  PRO X 121      93.933  52.987  41.635  1.00  0.00           C
ATOM   1590  1HB PRO X 121      93.673  52.398  42.538  1.00  0.00           H
ATOM   1591  2HB PRO X 121      94.449  53.923  41.943  1.00  0.00           H
ATOM   1592  CG  PRO X 121      92.710  53.335  40.782  1.00  0.00           C
ATOM   1593  1HG PRO X 121      92.060  52.436  40.692  1.00  0.00           H
ATOM   1594  2HG PRO X 121      92.122  54.183  41.187  1.00  0.00           H
ATOM   1595  CD  PRO X 121      93.331  53.642  39.420  1.00  0.00           C
ATOM   1596  1HD PRO X 121      92.649  53.332  38.598  1.00  0.00           H
ATOM   1597  2HD PRO X 121      93.575  54.725  39.337  1.00  0.00           H
ATOM   1598  OT1 PRO X 121      93.866  50.222  39.726  1.00  0.00           O
ATOM   1599  OT2 PRO X 121      94.841  50.054  41.699  1.00  0.00           O
ATOM   1600  N   ASP Z   1      91.220  85.131 -18.871  1.00  0.00           N
ATOM   1601  CA  ASP Z   1      90.878  83.698 -19.169  1.00  0.00           C
ATOM   1602  C   ASP Z   1      91.747  83.101 -20.267  1.00  0.00           C
ATOM   1603  O   ASP Z   1      92.890  82.726 -20.024  1.00  0.00           O
ATOM   1604  HA  ASP Z   1      91.069  83.128 -18.268  1.00  0.00           H
ATOM   1605  CB  ASP Z   1      89.379  83.545 -19.564  1.00  0.00           C
ATOM   1606  1HB ASP Z   1      89.137  84.053 -20.517  1.00  0.00           H
ATOM   1607  2HB ASP Z   1      89.132  82.465 -19.664  1.00  0.00           H
ATOM   1608  CG  ASP Z   1      88.420  84.115 -18.546  1.00  0.00           C
ATOM   1609  OD1 ASP Z   1      87.226  83.756 -18.597  1.00  0.00           O
ATOM   1610  OD2 ASP Z   1      88.842  85.010 -17.772  1.00  0.00           O
ATOM   1611  H1  ASP Z   1      90.411  85.463 -18.273  1.00  0.00           H
ATOM   1612  H2  ASP Z   1      92.097  85.250 -18.328  1.00  0.00           H
ATOM   1613  H3  ASP Z   1      91.262  85.731 -19.713  1.00  0.00           H
ATOM   1614  N   ALA Z   2      91.233  83.028 -21.511  1.00  0.00           N
ATOM   1615  CA  ALA Z   2      91.961  82.512 -22.655  1.00  0.00           C
ATOM   1616  C   ALA Z   2      91.453  83.135 -23.955  1.00  0.00           C
ATOM   1617  O   ALA Z   2      91.809  82.724 -25.058  1.00  0.00           O
ATOM   1618  HA  ALA Z   2      93.009  82.770 -22.573  1.00  0.00           H
ATOM   1619  CB  ALA Z   2      91.783  80.979 -22.716  1.00  0.00           C
ATOM   1620  1HB ALA Z   2      92.337  80.548 -23.578  1.00  0.00           H
ATOM   1621  2HB ALA Z   2      92.175  80.516 -21.786  1.00  0.00           H
ATOM   1622  3HB ALA Z   2      90.709  80.708 -22.810  1.00  0.00           H
ATOM   1623  HN  ALA Z   2      90.269  83.233 -21.662  1.00  0.00           H
ATOM   1624  N   HIE Z   3      90.603  84.175 -23.848  1.00  0.00           N
ATOM   1625  CA  HIE Z   3      90.093  84.954 -24.956  1.00  0.00           C
ATOM   1626  C   HIE Z   3      91.136  85.819 -25.656  1.00  0.00           C
ATOM   1627  O   HIE Z   3      92.098  86.288 -25.054  1.00  0.00           O
ATOM   1628  HA  HIE Z   3      89.709  84.262 -25.696  1.00  0.00           H
ATOM   1629  CB  HIE Z   3      88.933  85.854 -24.472  1.00  0.00           C
ATOM   1630  1HB HIE Z   3      88.600  86.541 -25.276  1.00  0.00           H
ATOM   1631  2HB HIE Z   3      88.066  85.205 -24.217  1.00  0.00           H
ATOM   1632  CG  HIE Z   3      89.261  86.663 -23.244  1.00  0.00           C
ATOM   1633  ND1 HIE Z   3      89.007  86.124 -21.991  1.00  0.00           N
ATOM   1634  HD2 HIE Z   3      90.060  88.627 -23.880  1.00  0.00           H
ATOM   1635  CD2 HIE Z   3      89.742  87.928 -23.120  1.00  0.00           C
ATOM   1636  HE1 HIE Z   3      89.159  87.047 -20.053  1.00  0.00           H
ATOM   1637  CE1 HIE Z   3      89.306  87.088 -21.136  1.00  0.00           C
ATOM   1638  HE2 HIE Z   3      90.074  89.044 -21.312  1.00  0.00           H
ATOM   1639  NE2 HIE Z   3      89.764  88.192 -21.766  1.00  0.00           N
ATOM   1640  HN  HIE Z   3      90.338  84.545 -22.960  1.00  0.00           H
ATOM   1641  N   LYS Z   4      90.949  86.075 -26.966  1.00  0.00           N
ATOM   1642  CA  LYS Z   4      91.726  87.074 -27.688  1.00  0.00           C
ATOM   1643  C   LYS Z   4      90.910  88.335 -27.917  1.00  0.00           C
ATOM   1644  O   LYS Z   4      91.429  89.396 -28.252  1.00  0.00           O
ATOM   1645  HA  LYS Z   4      92.625  87.344 -27.150  1.00  0.00           H
ATOM   1646  CB  LYS Z   4      92.068  86.585 -29.108  1.00  0.00           C
ATOM   1647  1HB LYS Z   4      91.116  86.494 -29.679  1.00  0.00           H
ATOM   1648  2HB LYS Z   4      92.685  87.369 -29.610  1.00  0.00           H
ATOM   1649  CG  LYS Z   4      92.827  85.256 -29.207  1.00  0.00           C
ATOM   1650  1HG LYS Z   4      93.732  85.308 -28.561  1.00  0.00           H
ATOM   1651  2HG LYS Z   4      92.199  84.413 -28.840  1.00  0.00           H
ATOM   1652  CD  LYS Z   4      93.267  85.009 -30.662  1.00  0.00           C
ATOM   1653  1HD LYS Z   4      93.867  85.900 -30.962  1.00  0.00           H
ATOM   1654  2HD LYS Z   4      93.937  84.123 -30.706  1.00  0.00           H
ATOM   1655  CE  LYS Z   4      92.105  84.823 -31.650  1.00  0.00           C
ATOM   1656  1HE LYS Z   4      91.729  83.779 -31.620  1.00  0.00           H
ATOM   1657  2HE LYS Z   4      91.262  85.508 -31.420  1.00  0.00           H
ATOM   1658  NZ  LYS Z   4      92.527  85.150 -33.022  1.00  0.00           N
ATOM   1659  1HZ LYS Z   4      91.684  85.209 -33.652  1.00  0.00           H
ATOM   1660  2HZ LYS Z   4      92.953  86.115 -33.013  1.00  0.00           H
ATOM   1661  3HZ LYS Z   4      93.220  84.472 -33.387  1.00  0.00           H
ATOM   1662  HN  LYS Z   4      90.228  85.601 -27.481  1.00  0.00           H
ATOM   1663  N   SER Z   5      89.582  88.236 -27.753  1.00  0.00           N
ATOM   1664  CA  SER Z   5      88.707  89.389 -27.731  1.00  0.00           C
ATOM   1665  C   SER Z   5      87.859  89.257 -26.500  1.00  0.00           C
ATOM   1666  O   SER Z   5      87.021  88.358 -26.388  1.00  0.00           O
ATOM   1667  HA  SER Z   5      89.283  90.301 -27.637  1.00  0.00           H
ATOM   1668  CB  SER Z   5      87.796  89.505 -28.981  1.00  0.00           C
ATOM   1669  1HB SER Z   5      88.442  89.657 -29.874  1.00  0.00           H
ATOM   1670  2HB SER Z   5      87.231  88.560 -29.132  1.00  0.00           H
ATOM   1671  OG  SER Z   5      86.875  90.595 -28.877  1.00  0.00           O
ATOM   1672  1HG SER Z   5      87.408  91.412 -28.977  1.00  0.00           H
ATOM   1673  HN  SER Z   5      89.180  87.346 -27.568  1.00  0.00           H
ATOM   1674  N   GLU Z   6      88.081  90.164 -25.535  1.00  0.00           N
ATOM   1675  CA  GLU Z   6      87.325  90.259 -24.310  1.00  0.00           C
ATOM   1676  C   GLU Z   6      85.872  90.648 -24.556  1.00  0.00           C
ATOM   1677  O   GLU Z   6      84.950  90.038 -24.012  1.00  0.00           O
ATOM   1678  HA  GLU Z   6      87.321  89.290 -23.827  1.00  0.00           H
ATOM   1679  CB  GLU Z   6      88.026  91.283 -23.394  1.00  0.00           C
ATOM   1680  1HB GLU Z   6      89.105  91.016 -23.317  1.00  0.00           H
ATOM   1681  2HB GLU Z   6      87.970  92.292 -23.862  1.00  0.00           H
ATOM   1682  CG  GLU Z   6      87.445  91.334 -21.967  1.00  0.00           C
ATOM   1683  1HG GLU Z   6      86.348  91.489 -22.024  1.00  0.00           H
ATOM   1684  2HG GLU Z   6      87.650  90.391 -21.419  1.00  0.00           H
ATOM   1685  CD  GLU Z   6      88.035  92.492 -21.188  1.00  0.00           C
ATOM   1686  OE1 GLU Z   6      87.375  93.566 -21.151  1.00  0.00           O
ATOM   1687  OE2 GLU Z   6      89.149  92.351 -20.633  1.00  0.00           O
ATOM   1688  HN  GLU Z   6      88.822  90.826 -25.633  1.00  0.00           H
ATOM   1689  N   VAL Z   7      85.634  91.642 -25.451  1.00  0.00           N
ATOM   1690  CA  VAL Z   7      84.298  92.126 -25.773  1.00  0.00           C
ATOM   1691  C   VAL Z   7      83.402  91.052 -26.360  1.00  0.00           C
ATOM   1692  O   VAL Z   7      82.247  90.893 -25.961  1.00  0.00           O
ATOM   1693  HA  VAL Z   7      83.845  92.405 -24.834  1.00  0.00           H
ATOM   1694  HB  VAL Z   7      83.214  93.531 -27.042  1.00  0.00           H
ATOM   1695  CB  VAL Z   7      84.266  93.355 -26.702  1.00  0.00           C
ATOM   1696  CG1 VAL Z   7      84.681  94.611 -25.920  1.00  0.00           C
ATOM   1697 1HG1 VAL Z   7      84.651  95.504 -26.577  1.00  0.00           H
ATOM   1698 2HG1 VAL Z   7      84.000  94.785 -25.060  1.00  0.00           H
ATOM   1699 3HG1 VAL Z   7      85.713  94.500 -25.538  1.00  0.00           H
ATOM   1700  CG2 VAL Z   7      85.157  93.202 -27.949  1.00  0.00           C
ATOM   1701 1HG2 VAL Z   7      84.843  92.345 -28.580  1.00  0.00           H
ATOM   1702 2HG2 VAL Z   7      85.084  94.116 -28.574  1.00  0.00           H
ATOM   1703 3HG2 VAL Z   7      86.223  93.075 -27.666  1.00  0.00           H
ATOM   1704  HN  VAL Z   7      86.388  92.125 -25.885  1.00  0.00           H
ATOM   1705  N   ALA Z   8      83.934  90.268 -27.312  1.00  0.00           N
ATOM   1706  CA  ALA Z   8      83.212  89.222 -27.982  1.00  0.00           C
ATOM   1707  C   ALA Z   8      82.968  87.977 -27.133  1.00  0.00           C
ATOM   1708  O   ALA Z   8      81.912  87.356 -27.236  1.00  0.00           O
ATOM   1709  HA  ALA Z   8      82.235  89.609 -28.242  1.00  0.00           H
ATOM   1710  CB  ALA Z   8      83.950  88.881 -29.289  1.00  0.00           C
ATOM   1711  1HB ALA Z   8      83.364  88.174 -29.912  1.00  0.00           H
ATOM   1712  2HB ALA Z   8      84.113  89.806 -29.881  1.00  0.00           H
ATOM   1713  3HB ALA Z   8      84.944  88.434 -29.079  1.00  0.00           H
ATOM   1714  HN  ALA Z   8      84.874  90.424 -27.616  1.00  0.00           H
ATOM   1715  N   HIE Z   9      83.932  87.536 -26.286  1.00  0.00           N
ATOM   1716  CA  HIE Z   9      83.777  86.282 -25.547  1.00  0.00           C
ATOM   1717  C   HIE Z   9      82.669  86.310 -24.509  1.00  0.00           C
ATOM   1718  O   HIE Z   9      81.827  85.418 -24.468  1.00  0.00           O
ATOM   1719  HA  HIE Z   9      83.499  85.515 -26.259  1.00  0.00           H
ATOM   1720  CB  HIE Z   9      85.072  85.794 -24.848  1.00  0.00           C
ATOM   1721  1HB HIE Z   9      85.887  85.713 -25.595  1.00  0.00           H
ATOM   1722  2HB HIE Z   9      85.383  86.525 -24.077  1.00  0.00           H
ATOM   1723  CG  HIE Z   9      84.888  84.437 -24.210  1.00  0.00           C
ATOM   1724  ND1 HIE Z   9      84.843  83.321 -25.028  1.00  0.00           N
ATOM   1725  HD2 HIE Z   9      84.272  84.767 -22.111  1.00  0.00           H
ATOM   1726  CD2 HIE Z   9      84.434  84.126 -22.967  1.00  0.00           C
ATOM   1727  HE1 HIE Z   9      84.094  81.351 -24.604  1.00  0.00           H
ATOM   1728  CE1 HIE Z   9      84.338  82.362 -24.269  1.00  0.00           C
ATOM   1729  HE2 HIE Z   9      83.473  82.315 -22.347  1.00  0.00           H
ATOM   1730  NE2 HIE Z   9      84.074  82.796 -23.015  1.00  0.00           N
ATOM   1731  HN  HIE Z   9      84.783  88.048 -26.172  1.00  0.00           H
ATOM   1732  N   ARG Z  10      82.588  87.357 -23.663  1.00  0.00           N
ATOM   1733  CA  ARG Z  10      81.542  87.437 -22.656  1.00  0.00           C
ATOM   1734  C   ARG Z  10      80.144  87.564 -23.263  1.00  0.00           C
ATOM   1735  O   ARG Z  10      79.181  87.008 -22.741  1.00  0.00           O
ATOM   1736  HA  ARG Z  10      81.532  86.495 -22.123  1.00  0.00           H
ATOM   1737  CB  ARG Z  10      81.812  88.559 -21.625  1.00  0.00           C
ATOM   1738  1HB ARG Z  10      81.898  89.524 -22.173  1.00  0.00           H
ATOM   1739  2HB ARG Z  10      80.948  88.642 -20.928  1.00  0.00           H
ATOM   1740  CG  ARG Z  10      83.096  88.375 -20.777  1.00  0.00           C
ATOM   1741  1HG ARG Z  10      83.976  88.291 -21.454  1.00  0.00           H
ATOM   1742  2HG ARG Z  10      83.227  89.314 -20.193  1.00  0.00           H
ATOM   1743  CD  ARG Z  10      83.105  87.197 -19.783  1.00  0.00           C
ATOM   1744  1HD ARG Z  10      82.241  87.263 -19.085  1.00  0.00           H
ATOM   1745  2HD ARG Z  10      83.064  86.233 -20.338  1.00  0.00           H
ATOM   1746  NE  ARG Z  10      84.377  87.298 -18.981  1.00  0.00           N
ATOM   1747  HE  ARG Z  10      84.760  88.192 -18.728  1.00  0.00           H
ATOM   1748  CZ  ARG Z  10      85.213  86.280 -18.729  1.00  0.00           C
ATOM   1749  NH1 ARG Z  10      84.912  85.006 -18.930  1.00  0.00           N
ATOM   1750 1HH1 ARG Z  10      83.976  84.694 -18.883  1.00  0.00           H
ATOM   1751 2HH1 ARG Z  10      85.667  84.355 -18.707  1.00  0.00           H
ATOM   1752  NH2 ARG Z  10      86.444  86.564 -18.314  1.00  0.00           N
ATOM   1753 1HH2 ARG Z  10      86.641  87.514 -17.997  1.00  0.00           H
ATOM   1754 2HH2 ARG Z  10      87.057  85.804 -18.057  1.00  0.00           H
ATOM   1755  HN  ARG Z  10      83.268  88.091 -23.685  1.00  0.00           H
ATOM   1756  N   PHE Z  11      80.006  88.262 -24.413  1.00  0.00           N
ATOM   1757  CA  PHE Z  11      78.776  88.288 -25.190  1.00  0.00           C
ATOM   1758  C   PHE Z  11      78.373  86.900 -25.711  1.00  0.00           C
ATOM   1759  O   PHE Z  11      77.241  86.454 -25.534  1.00  0.00           O
ATOM   1760  HA  PHE Z  11      77.977  88.636 -24.548  1.00  0.00           H
ATOM   1761  CB  PHE Z  11      78.975  89.278 -26.377  1.00  0.00           C
ATOM   1762  1HB PHE Z  11      79.374  90.239 -25.983  1.00  0.00           H
ATOM   1763  2HB PHE Z  11      79.710  88.881 -27.109  1.00  0.00           H
ATOM   1764  CG  PHE Z  11      77.690  89.576 -27.103  1.00  0.00           C
ATOM   1765  HD1 PHE Z  11      77.758  87.810 -28.344  1.00  0.00           H
ATOM   1766  CD1 PHE Z  11      77.203  88.699 -28.089  1.00  0.00           C
ATOM   1767  HD2 PHE Z  11      77.321  91.425 -26.057  1.00  0.00           H
ATOM   1768  CD2 PHE Z  11      76.950  90.731 -26.795  1.00  0.00           C
ATOM   1769  CE1 PHE Z  11      75.977  88.939 -28.717  1.00  0.00           C
ATOM   1770  HE1 PHE Z  11      75.601  88.247 -29.456  1.00  0.00           H
ATOM   1771  CE2 PHE Z  11      75.729  90.980 -27.434  1.00  0.00           C
ATOM   1772  HE2 PHE Z  11      75.167  91.869 -27.200  1.00  0.00           H
ATOM   1773  CZ  PHE Z  11      75.234  90.073 -28.378  1.00  0.00           C
ATOM   1774  HZ  PHE Z  11      74.275  90.243 -28.842  1.00  0.00           H
ATOM   1775  HN  PHE Z  11      80.789  88.734 -24.809  1.00  0.00           H
ATOM   1776  N   LYS Z  12      79.327  86.165 -26.319  1.00  0.00           N
ATOM   1777  CA  LYS Z  12      79.146  84.827 -26.864  1.00  0.00           C
ATOM   1778  C   LYS Z  12      78.758  83.800 -25.807  1.00  0.00           C
ATOM   1779  O   LYS Z  12      77.853  82.977 -25.984  1.00  0.00           O
ATOM   1780  HA  LYS Z  12      78.357  84.853 -27.604  1.00  0.00           H
ATOM   1781  CB  LYS Z  12      80.493  84.425 -27.521  1.00  0.00           C
ATOM   1782  1HB LYS Z  12      80.741  85.212 -28.269  1.00  0.00           H
ATOM   1783  2HB LYS Z  12      81.294  84.452 -26.747  1.00  0.00           H
ATOM   1784  CG  LYS Z  12      80.562  83.066 -28.238  1.00  0.00           C
ATOM   1785  1HG LYS Z  12      80.361  82.236 -27.525  1.00  0.00           H
ATOM   1786  2HG LYS Z  12      79.782  83.040 -29.030  1.00  0.00           H
ATOM   1787  CD  LYS Z  12      81.950  82.879 -28.880  1.00  0.00           C
ATOM   1788  1HD LYS Z  12      82.170  83.810 -29.450  1.00  0.00           H
ATOM   1789  2HD LYS Z  12      82.709  82.789 -28.068  1.00  0.00           H
ATOM   1790  CE  LYS Z  12      82.075  81.702 -29.851  1.00  0.00           C
ATOM   1791  1HE LYS Z  12      81.893  80.733 -29.337  1.00  0.00           H
ATOM   1792  2HE LYS Z  12      81.353  81.818 -30.688  1.00  0.00           H
ATOM   1793  NZ  LYS Z  12      83.439  81.686 -30.413  1.00  0.00           N
ATOM   1794  1HZ LYS Z  12      83.504  81.126 -31.297  1.00  0.00           H
ATOM   1795  2HZ LYS Z  12      83.762  82.656 -30.613  1.00  0.00           H
ATOM   1796  3HZ LYS Z  12      84.087  81.246 -29.708  1.00  0.00           H
ATOM   1797  HN  LYS Z  12      80.241  86.556 -26.443  1.00  0.00           H
ATOM   1798  N   ASP Z  13      79.442  83.840 -24.651  1.00  0.00           N
ATOM   1799  CA  ASP Z  13      79.228  82.917 -23.567  1.00  0.00           C
ATOM   1800  C   ASP Z  13      77.931  83.180 -22.793  1.00  0.00           C
ATOM   1801  O   ASP Z  13      77.082  82.298 -22.641  1.00  0.00           O
ATOM   1802  HA  ASP Z  13      79.147  81.931 -24.007  1.00  0.00           H
ATOM   1803  CB  ASP Z  13      80.486  82.991 -22.662  1.00  0.00           C
ATOM   1804  1HB ASP Z  13      81.359  83.251 -23.302  1.00  0.00           H
ATOM   1805  2HB ASP Z  13      80.399  83.762 -21.874  1.00  0.00           H
ATOM   1806  CG  ASP Z  13      80.824  81.659 -22.035  1.00  0.00           C
ATOM   1807  OD1 ASP Z  13      79.930  80.778 -21.962  1.00  0.00           O
ATOM   1808  OD2 ASP Z  13      82.006  81.476 -21.644  1.00  0.00           O
ATOM   1809  HN  ASP Z  13      80.205  84.485 -24.541  1.00  0.00           H
ATOM   1810  N   LEU Z  14      77.693  84.437 -22.352  1.00  0.00           N
ATOM   1811  CA  LEU Z  14      76.615  84.737 -21.421  1.00  0.00           C
ATOM   1812  C   LEU Z  14      75.317  85.137 -22.111  1.00  0.00           C
ATOM   1813  O   LEU Z  14      74.242  85.134 -21.503  1.00  0.00           O
ATOM   1814  HA  LEU Z  14      76.402  83.864 -20.818  1.00  0.00           H
ATOM   1815  CB  LEU Z  14      77.015  85.915 -20.491  1.00  0.00           C
ATOM   1816  1HB LEU Z  14      77.108  86.840 -21.105  1.00  0.00           H
ATOM   1817  2HB LEU Z  14      76.205  86.083 -19.748  1.00  0.00           H
ATOM   1818  HG  LEU Z  14      79.166  85.610 -20.455  1.00  0.00           H
ATOM   1819  CG  LEU Z  14      78.339  85.737 -19.714  1.00  0.00           C
ATOM   1820  CD1 LEU Z  14      78.646  87.002 -18.893  1.00  0.00           C
ATOM   1821 1HD1 LEU Z  14      77.851  87.172 -18.137  1.00  0.00           H
ATOM   1822 2HD1 LEU Z  14      79.617  86.894 -18.364  1.00  0.00           H
ATOM   1823 3HD1 LEU Z  14      78.701  87.890 -19.557  1.00  0.00           H
ATOM   1824  CD2 LEU Z  14      78.331  84.502 -18.801  1.00  0.00           C
ATOM   1825 1HD2 LEU Z  14      79.290  84.429 -18.242  1.00  0.00           H
ATOM   1826 2HD2 LEU Z  14      77.500  84.565 -18.071  1.00  0.00           H
ATOM   1827 3HD2 LEU Z  14      78.217  83.570 -19.395  1.00  0.00           H
ATOM   1828  HN  LEU Z  14      78.337  85.181 -22.546  1.00  0.00           H
ATOM   1829  N   GLY Z  15      75.375  85.469 -23.416  1.00  0.00           N
ATOM   1830  CA  GLY Z  15      74.258  86.005 -24.181  1.00  0.00           C
ATOM   1831  C   GLY Z  15      73.967  87.459 -23.891  1.00  0.00           C
ATOM   1832  O   GLY Z  15      74.356  88.022 -22.866  1.00  0.00           O
ATOM   1833  1HA GLY Z  15      74.538  85.938 -25.224  1.00  0.00           H
ATOM   1834  2HA GLY Z  15      73.369  85.438 -23.945  1.00  0.00           H
ATOM   1835  HN  GLY Z  15      76.258  85.454 -23.890  1.00  0.00           H
ATOM   1836  N   GLU Z  16      73.235  88.115 -24.814  1.00  0.00           N
ATOM   1837  CA  GLU Z  16      73.081  89.560 -24.846  1.00  0.00           C
ATOM   1838  C   GLU Z  16      72.464  90.172 -23.592  1.00  0.00           C
ATOM   1839  O   GLU Z  16      72.961  91.164 -23.059  1.00  0.00           O
ATOM   1840  HA  GLU Z  16      74.073  89.984 -24.931  1.00  0.00           H
ATOM   1841  CB  GLU Z  16      72.278  89.987 -26.104  1.00  0.00           C
ATOM   1842  1HB GLU Z  16      72.801  89.572 -26.996  1.00  0.00           H
ATOM   1843  2HB GLU Z  16      71.257  89.547 -26.084  1.00  0.00           H
ATOM   1844  CG  GLU Z  16      72.177  91.526 -26.260  1.00  0.00           C
ATOM   1845  1HG GLU Z  16      71.486  91.940 -25.496  1.00  0.00           H
ATOM   1846  2HG GLU Z  16      73.178  91.969 -26.086  1.00  0.00           H
ATOM   1847  CD  GLU Z  16      71.710  92.019 -27.618  1.00  0.00           C
ATOM   1848  OE1 GLU Z  16      71.658  91.251 -28.611  1.00  0.00           O
ATOM   1849  OE2 GLU Z  16      71.411  93.237 -27.722  1.00  0.00           O
ATOM   1850  HN  GLU Z  16      72.888  87.630 -25.612  1.00  0.00           H
ATOM   1851  N   GLU Z  17      71.389  89.568 -23.041  1.00  0.00           N
ATOM   1852  CA  GLU Z  17      70.715  90.104 -21.872  1.00  0.00           C
ATOM   1853  C   GLU Z  17      71.558  90.154 -20.609  1.00  0.00           C
ATOM   1854  O   GLU Z  17      71.594  91.156 -19.893  1.00  0.00           O
ATOM   1855  HA  GLU Z  17      70.460  91.127 -22.111  1.00  0.00           H
ATOM   1856  CB  GLU Z  17      69.428  89.301 -21.555  1.00  0.00           C
ATOM   1857  1HB GLU Z  17      68.988  88.943 -22.512  1.00  0.00           H
ATOM   1858  2HB GLU Z  17      69.661  88.393 -20.959  1.00  0.00           H
ATOM   1859  CG  GLU Z  17      68.350  90.149 -20.848  1.00  0.00           C
ATOM   1860  1HG GLU Z  17      67.483  89.518 -20.563  1.00  0.00           H
ATOM   1861  2HG GLU Z  17      68.758  90.616 -19.932  1.00  0.00           H
ATOM   1862  CD  GLU Z  17      67.868  91.213 -21.809  1.00  0.00           C
ATOM   1863  OE1 GLU Z  17      67.172  90.849 -22.790  1.00  0.00           O
ATOM   1864  OE2 GLU Z  17      68.240  92.407 -21.663  1.00  0.00           O
ATOM   1865  HN  GLU Z  17      70.976  88.772 -23.483  1.00  0.00           H
ATOM   1866  N   ASN Z  18      72.293  89.060 -20.322  1.00  0.00           N
ATOM   1867  CA  ASN Z  18      73.184  88.966 -19.181  1.00  0.00           C
ATOM   1868  C   ASN Z  18      74.362  89.901 -19.314  1.00  0.00           C
ATOM   1869  O   ASN Z  18      74.734  90.577 -18.357  1.00  0.00           O
ATOM   1870  HA  ASN Z  18      72.648  89.306 -18.304  1.00  0.00           H
ATOM   1871  CB  ASN Z  18      73.688  87.522 -18.966  1.00  0.00           C
ATOM   1872  1HB ASN Z  18      74.079  87.094 -19.911  1.00  0.00           H
ATOM   1873  2HB ASN Z  18      74.490  87.494 -18.198  1.00  0.00           H
ATOM   1874  CG  ASN Z  18      72.527  86.703 -18.431  1.00  0.00           C
ATOM   1875  OD1 ASN Z  18      72.202  86.770 -17.242  1.00  0.00           O
ATOM   1876  ND2 ASN Z  18      71.845  85.946 -19.314  1.00  0.00           N
ATOM   1877 1HD2 ASN Z  18      72.180  85.850 -20.249  1.00  0.00           H
ATOM   1878 2HD2 ASN Z  18      71.037  85.457 -18.991  1.00  0.00           H
ATOM   1879  HN  ASN Z  18      72.283  88.296 -20.961  1.00  0.00           H
ATOM   1880  N   PHE Z  19      74.936  90.004 -20.531  1.00  0.00           N
ATOM   1881  CA  PHE Z  19      75.988  90.953 -20.824  1.00  0.00           C
ATOM   1882  C   PHE Z  19      75.544  92.402 -20.575  1.00  0.00           C
ATOM   1883  O   PHE Z  19      76.190  93.157 -19.845  1.00  0.00           O
ATOM   1884  HA  PHE Z  19      76.818  90.752 -20.158  1.00  0.00           H
ATOM   1885  CB  PHE Z  19      76.425  90.756 -22.308  1.00  0.00           C
ATOM   1886  1HB PHE Z  19      76.697  89.693 -22.489  1.00  0.00           H
ATOM   1887  2HB PHE Z  19      75.615  91.036 -23.015  1.00  0.00           H
ATOM   1888  CG  PHE Z  19      77.625  91.606 -22.572  1.00  0.00           C
ATOM   1889  HD1 PHE Z  19      76.471  93.366 -23.066  1.00  0.00           H
ATOM   1890  CD1 PHE Z  19      77.456  92.970 -22.863  1.00  0.00           C
ATOM   1891  HD2 PHE Z  19      79.036  90.067 -22.053  1.00  0.00           H
ATOM   1892  CD2 PHE Z  19      78.905  91.110 -22.295  1.00  0.00           C
ATOM   1893  CE1 PHE Z  19      78.525  93.851 -22.717  1.00  0.00           C
ATOM   1894  HE1 PHE Z  19      78.375  94.914 -22.859  1.00  0.00           H
ATOM   1895  CE2 PHE Z  19      79.996  91.983 -22.239  1.00  0.00           C
ATOM   1896  HE2 PHE Z  19      80.983  91.609 -22.015  1.00  0.00           H
ATOM   1897  CZ  PHE Z  19      79.797  93.355 -22.415  1.00  0.00           C
ATOM   1898  HZ  PHE Z  19      80.629  94.040 -22.325  1.00  0.00           H
ATOM   1899  HN  PHE Z  19      74.634  89.433 -21.298  1.00  0.00           H
ATOM   1900  N   LYS Z  20      74.387  92.797 -21.145  1.00  0.00           N
ATOM   1901  CA  LYS Z  20      73.853  94.142 -21.043  1.00  0.00           C
ATOM   1902  C   LYS Z  20      73.550  94.544 -19.611  1.00  0.00           C
ATOM   1903  O   LYS Z  20      73.838  95.660 -19.185  1.00  0.00           O
ATOM   1904  HA  LYS Z  20      74.609  94.827 -21.404  1.00  0.00           H
ATOM   1905  CB  LYS Z  20      72.592  94.281 -21.935  1.00  0.00           C
ATOM   1906  1HB LYS Z  20      72.908  94.073 -22.983  1.00  0.00           H
ATOM   1907  2HB LYS Z  20      71.850  93.501 -21.657  1.00  0.00           H
ATOM   1908  CG  LYS Z  20      71.931  95.667 -21.865  1.00  0.00           C
ATOM   1909  1HG LYS Z  20      71.472  95.793 -20.858  1.00  0.00           H
ATOM   1910  2HG LYS Z  20      72.714  96.450 -21.973  1.00  0.00           H
ATOM   1911  CD  LYS Z  20      70.848  95.907 -22.930  1.00  0.00           C
ATOM   1912  1HD LYS Z  20      70.119  95.067 -22.923  1.00  0.00           H
ATOM   1913  2HD LYS Z  20      70.309  96.836 -22.632  1.00  0.00           H
ATOM   1914  CE  LYS Z  20      71.405  96.103 -24.346  1.00  0.00           C
ATOM   1915  1HE LYS Z  20      72.200  96.882 -24.337  1.00  0.00           H
ATOM   1916  2HE LYS Z  20      71.829  95.152 -24.730  1.00  0.00           H
ATOM   1917  NZ  LYS Z  20      70.352  96.546 -25.279  1.00  0.00           N
ATOM   1918  1HZ LYS Z  20      70.800  96.856 -26.179  1.00  0.00           H
ATOM   1919  2HZ LYS Z  20      69.699  95.756 -25.500  1.00  0.00           H
ATOM   1920  3HZ LYS Z  20      69.819  97.350 -24.868  1.00  0.00           H
ATOM   1921  HN  LYS Z  20      73.884  92.166 -21.743  1.00  0.00           H
ATOM   1922  N   ALA Z  21      72.994  93.614 -18.811  1.00  0.00           N
ATOM   1923  CA  ALA Z  21      72.727  93.844 -17.410  1.00  0.00           C
ATOM   1924  C   ALA Z  21      73.981  94.103 -16.576  1.00  0.00           C
ATOM   1925  O   ALA Z  21      74.041  95.069 -15.819  1.00  0.00           O
ATOM   1926  HA  ALA Z  21      72.106  94.726 -17.328  1.00  0.00           H
ATOM   1927  CB  ALA Z  21      71.969  92.630 -16.842  1.00  0.00           C
ATOM   1928  1HB ALA Z  21      71.649  92.827 -15.800  1.00  0.00           H
ATOM   1929  2HB ALA Z  21      71.058  92.434 -17.445  1.00  0.00           H
ATOM   1930  3HB ALA Z  21      72.601  91.717 -16.869  1.00  0.00           H
ATOM   1931  HN  ALA Z  21      72.772  92.710 -19.175  1.00  0.00           H
ATOM   1932  N   LEU Z  22      75.041  93.281 -16.735  1.00  0.00           N
ATOM   1933  CA  LEU Z  22      76.301  93.444 -16.026  1.00  0.00           C
ATOM   1934  C   LEU Z  22      77.038  94.727 -16.383  1.00  0.00           C
ATOM   1935  O   LEU Z  22      77.569  95.428 -15.521  1.00  0.00           O
ATOM   1936  HA  LEU Z  22      76.088  93.510 -14.969  1.00  0.00           H
ATOM   1937  CB  LEU Z  22      77.232  92.237 -16.290  1.00  0.00           C
ATOM   1938  1HB LEU Z  22      77.340  92.113 -17.392  1.00  0.00           H
ATOM   1939  2HB LEU Z  22      78.247  92.432 -15.877  1.00  0.00           H
ATOM   1940  HG  LEU Z  22      75.650  90.782 -15.977  1.00  0.00           H
ATOM   1941  CG  LEU Z  22      76.721  90.908 -15.695  1.00  0.00           C
ATOM   1942  CD1 LEU Z  22      77.494  89.727 -16.298  1.00  0.00           C
ATOM   1943 1HD1 LEU Z  22      77.399  89.731 -17.405  1.00  0.00           H
ATOM   1944 2HD1 LEU Z  22      78.571  89.799 -16.035  1.00  0.00           H
ATOM   1945 3HD1 LEU Z  22      77.098  88.764 -15.915  1.00  0.00           H
ATOM   1946  CD2 LEU Z  22      76.826  90.882 -14.162  1.00  0.00           C
ATOM   1947 1HD2 LEU Z  22      76.474  89.903 -13.771  1.00  0.00           H
ATOM   1948 2HD2 LEU Z  22      77.885  91.021 -13.851  1.00  0.00           H
ATOM   1949 3HD2 LEU Z  22      76.210  91.684 -13.708  1.00  0.00           H
ATOM   1950  HN  LEU Z  22      74.993  92.515 -17.380  1.00  0.00           H
ATOM   1951  N   VAL Z  23      77.085  95.089 -17.677  1.00  0.00           N
ATOM   1952  CA  VAL Z  23      77.664  96.347 -18.123  1.00  0.00           C
ATOM   1953  C   VAL Z  23      76.870  97.572 -17.693  1.00  0.00           C
ATOM   1954  O   VAL Z  23      77.453  98.565 -17.259  1.00  0.00           O
ATOM   1955  HA  VAL Z  23      78.614  96.460 -17.623  1.00  0.00           H
ATOM   1956  HB  VAL Z  23      77.090  95.993 -20.190  1.00  0.00           H
ATOM   1957  CB  VAL Z  23      77.983  96.313 -19.604  1.00  0.00           C
ATOM   1958  CG1 VAL Z  23      78.472  97.675 -20.117  1.00  0.00           C
ATOM   1959 1HG1 VAL Z  23      77.680  98.448 -20.054  1.00  0.00           H
ATOM   1960 2HG1 VAL Z  23      79.346  98.021 -19.523  1.00  0.00           H
ATOM   1961 3HG1 VAL Z  23      78.787  97.593 -21.179  1.00  0.00           H
ATOM   1962  CG2 VAL Z  23      79.117  95.289 -19.775  1.00  0.00           C
ATOM   1963 1HG2 VAL Z  23      78.747  94.250 -19.649  1.00  0.00           H
ATOM   1964 2HG2 VAL Z  23      79.557  95.390 -20.787  1.00  0.00           H
ATOM   1965 3HG2 VAL Z  23      79.934  95.467 -19.046  1.00  0.00           H
ATOM   1966  HN  VAL Z  23      76.715  94.484 -18.388  1.00  0.00           H
ATOM   1967  N   LEU Z  24      75.518  97.531 -17.720  1.00  0.00           N
ATOM   1968  CA  LEU Z  24      74.696  98.610 -17.186  1.00  0.00           C
ATOM   1969  C   LEU Z  24      74.939  98.852 -15.703  1.00  0.00           C
ATOM   1970  O   LEU Z  24      75.104  99.991 -15.273  1.00  0.00           O
ATOM   1971  HA  LEU Z  24      74.978  99.518 -17.701  1.00  0.00           H
ATOM   1972  CB  LEU Z  24      73.185  98.334 -17.415  1.00  0.00           C
ATOM   1973  1HB LEU Z  24      73.023  98.183 -18.504  1.00  0.00           H
ATOM   1974  2HB LEU Z  24      72.918  97.377 -16.913  1.00  0.00           H
ATOM   1975  HG  LEU Z  24      72.374  99.586 -15.829  1.00  0.00           H
ATOM   1976  CG  LEU Z  24      72.219  99.441 -16.926  1.00  0.00           C
ATOM   1977  CD1 LEU Z  24      72.473 100.795 -17.613  1.00  0.00           C
ATOM   1978 1HD1 LEU Z  24      73.483 101.184 -17.364  1.00  0.00           H
ATOM   1979 2HD1 LEU Z  24      72.395 100.698 -18.716  1.00  0.00           H
ATOM   1980 3HD1 LEU Z  24      71.729 101.546 -17.270  1.00  0.00           H
ATOM   1981  CD2 LEU Z  24      70.759  99.007 -17.124  1.00  0.00           C
ATOM   1982 1HD2 LEU Z  24      70.563  98.060 -16.576  1.00  0.00           H
ATOM   1983 2HD2 LEU Z  24      70.068  99.785 -16.736  1.00  0.00           H
ATOM   1984 3HD2 LEU Z  24      70.549  98.843 -18.201  1.00  0.00           H
ATOM   1985  HN  LEU Z  24      75.033  96.742 -18.108  1.00  0.00           H
ATOM   1986  N   ILE Z  25      75.040  97.779 -14.887  1.00  0.00           N
ATOM   1987  CA  ILE Z  25      75.418  97.877 -13.481  1.00  0.00           C
ATOM   1988  C   ILE Z  25      76.812  98.474 -13.309  1.00  0.00           C
ATOM   1989  O   ILE Z  25      77.019  99.383 -12.504  1.00  0.00           O
ATOM   1990  HA  ILE Z  25      74.729  98.552 -12.993  1.00  0.00           H
ATOM   1991  HB  ILE Z  25      75.960  95.787 -13.374  1.00  0.00           H
ATOM   1992  CB  ILE Z  25      75.340  96.509 -12.794  1.00  0.00           C
ATOM   1993  CG1 ILE Z  25      73.884  95.984 -12.766  1.00  0.00           C
ATOM   1994 1HG1 ILE Z  25      73.315  96.553 -11.997  1.00  0.00           H
ATOM   1995 2HG1 ILE Z  25      73.394  96.177 -13.744  1.00  0.00           H
ATOM   1996  CG2 ILE Z  25      75.881  96.587 -11.349  1.00  0.00           C
ATOM   1997 1HG2 ILE Z  25      75.779  95.611 -10.834  1.00  0.00           H
ATOM   1998 2HG2 ILE Z  25      76.950  96.872 -11.308  1.00  0.00           H
ATOM   1999 3HG2 ILE Z  25      75.304  97.338 -10.770  1.00  0.00           H
ATOM   2000  CD  ILE Z  25      73.793  94.479 -12.475  1.00  0.00           C
ATOM   2001  1HD ILE Z  25      72.735  94.142 -12.503  1.00  0.00           H
ATOM   2002  2HD ILE Z  25      74.358  93.907 -13.241  1.00  0.00           H
ATOM   2003  3HD ILE Z  25      74.210  94.239 -11.475  1.00  0.00           H
ATOM   2004  HN  ILE Z  25      74.873  96.858 -15.246  1.00  0.00           H
ATOM   2005  N   ALA Z  26      77.805  98.017 -14.101  1.00  0.00           N
ATOM   2006  CA  ALA Z  26      79.164  98.514 -14.023  1.00  0.00           C
ATOM   2007  C   ALA Z  26      79.326  99.987 -14.371  1.00  0.00           C
ATOM   2008  O   ALA Z  26      79.958 100.737 -13.633  1.00  0.00           O
ATOM   2009  HA  ALA Z  26      79.486  98.397 -13.000  1.00  0.00           H
ATOM   2010  CB  ALA Z  26      80.088  97.683 -14.930  1.00  0.00           C
ATOM   2011  1HB ALA Z  26      81.141  98.037 -14.857  1.00  0.00           H
ATOM   2012  2HB ALA Z  26      80.067  96.622 -14.610  1.00  0.00           H
ATOM   2013  3HB ALA Z  26      79.767  97.748 -15.991  1.00  0.00           H
ATOM   2014  HN  ALA Z  26      77.631  97.276 -14.752  1.00  0.00           H
ATOM   2015  N   PHE Z  27      78.720 100.452 -15.478  1.00  0.00           N
ATOM   2016  CA  PHE Z  27      78.740 101.851 -15.875  1.00  0.00           C
ATOM   2017  C   PHE Z  27      77.971 102.750 -14.920  1.00  0.00           C
ATOM   2018  O   PHE Z  27      78.413 103.851 -14.588  1.00  0.00           O
ATOM   2019  HA  PHE Z  27      79.761 102.203 -15.823  1.00  0.00           H
ATOM   2020  CB  PHE Z  27      78.209 102.033 -17.318  1.00  0.00           C
ATOM   2021  1HB PHE Z  27      77.195 101.582 -17.400  1.00  0.00           H
ATOM   2022  2HB PHE Z  27      78.138 103.114 -17.567  1.00  0.00           H
ATOM   2023  CG  PHE Z  27      79.089 101.409 -18.382  1.00  0.00           C
ATOM   2024  HD1 PHE Z  27      80.933 101.165 -17.244  1.00  0.00           H
ATOM   2025  CD1 PHE Z  27      80.440 101.046 -18.195  1.00  0.00           C
ATOM   2026  HD2 PHE Z  27      77.497 101.520 -19.823  1.00  0.00           H
ATOM   2027  CD2 PHE Z  27      78.528 101.241 -19.658  1.00  0.00           C
ATOM   2028  CE1 PHE Z  27      81.199 100.534 -19.255  1.00  0.00           C
ATOM   2029  HE1 PHE Z  27      82.234 100.263 -19.095  1.00  0.00           H
ATOM   2030  CE2 PHE Z  27      79.292 100.754 -20.726  1.00  0.00           C
ATOM   2031  HE2 PHE Z  27      78.837 100.641 -21.700  1.00  0.00           H
ATOM   2032  CZ  PHE Z  27      80.629 100.397 -20.524  1.00  0.00           C
ATOM   2033  HZ  PHE Z  27      81.223 100.008 -21.338  1.00  0.00           H
ATOM   2034  HN  PHE Z  27      78.236  99.819 -16.092  1.00  0.00           H
ATOM   2035  N   ALA Z  28      76.811 102.285 -14.413  1.00  0.00           N
ATOM   2036  CA  ALA Z  28      76.008 102.968 -13.419  1.00  0.00           C
ATOM   2037  C   ALA Z  28      76.730 103.207 -12.097  1.00  0.00           C
ATOM   2038  O   ALA Z  28      76.559 104.248 -11.461  1.00  0.00           O
ATOM   2039  HA  ALA Z  28      75.757 103.940 -13.814  1.00  0.00           H
ATOM   2040  CB  ALA Z  28      74.710 102.179 -13.183  1.00  0.00           C
ATOM   2041  1HB ALA Z  28      74.071 102.667 -12.417  1.00  0.00           H
ATOM   2042  2HB ALA Z  28      74.132 102.127 -14.133  1.00  0.00           H
ATOM   2043  3HB ALA Z  28      74.941 101.141 -12.867  1.00  0.00           H
ATOM   2044  HN  ALA Z  28      76.438 101.407 -14.728  1.00  0.00           H
ATOM   2045  N   GLN Z  29      77.590 102.247 -11.697  1.00  0.00           N
ATOM   2046  CA  GLN Z  29      78.502 102.310 -10.568  1.00  0.00           C
ATOM   2047  C   GLN Z  29      79.491 103.480 -10.624  1.00  0.00           C
ATOM   2048  O   GLN Z  29      79.809 104.066  -9.593  1.00  0.00           O
ATOM   2049  HA  GLN Z  29      77.909 102.471  -9.678  1.00  0.00           H
ATOM   2050  CB  GLN Z  29      79.237 100.935 -10.435  1.00  0.00           C
ATOM   2051  1HB GLN Z  29      78.740 100.353  -9.627  1.00  0.00           H
ATOM   2052  2HB GLN Z  29      79.062 100.372 -11.377  1.00  0.00           H
ATOM   2053  CG  GLN Z  29      80.766 100.977 -10.178  1.00  0.00           C
ATOM   2054  1HG GLN Z  29      81.274 101.590 -10.955  1.00  0.00           H
ATOM   2055  2HG GLN Z  29      80.961 101.435  -9.190  1.00  0.00           H
ATOM   2056  CD  GLN Z  29      81.429  99.598 -10.216  1.00  0.00           C
ATOM   2057  OE1 GLN Z  29      81.948  99.101  -9.213  1.00  0.00           O
ATOM   2058  NE2 GLN Z  29      81.474  98.993 -11.422  1.00  0.00           N
ATOM   2059 1HE2 GLN Z  29      81.166  99.507 -12.223  1.00  0.00           H
ATOM   2060 2HE2 GLN Z  29      81.982  98.142 -11.518  1.00  0.00           H
ATOM   2061  HN  GLN Z  29      77.619 101.393 -12.221  1.00  0.00           H
ATOM   2062  N   TYR Z  30      80.019 103.847 -11.814  1.00  0.00           N
ATOM   2063  CA  TYR Z  30      80.930 104.980 -11.953  1.00  0.00           C
ATOM   2064  C   TYR Z  30      80.202 106.275 -12.266  1.00  0.00           C
ATOM   2065  O   TYR Z  30      80.406 107.310 -11.633  1.00  0.00           O
ATOM   2066  HA  TYR Z  30      81.454 105.140 -11.019  1.00  0.00           H
ATOM   2067  CB  TYR Z  30      81.968 104.749 -13.081  1.00  0.00           C
ATOM   2068  1HB TYR Z  30      81.468 104.643 -14.068  1.00  0.00           H
ATOM   2069  2HB TYR Z  30      82.692 105.590 -13.132  1.00  0.00           H
ATOM   2070  CG  TYR Z  30      82.741 103.499 -12.797  1.00  0.00           C
ATOM   2071  HD1 TYR Z  30      81.806 102.377 -14.380  1.00  0.00           H
ATOM   2072  CD1 TYR Z  30      82.519 102.352 -13.570  1.00  0.00           C
ATOM   2073  HD2 TYR Z  30      83.852 104.323 -11.140  1.00  0.00           H
ATOM   2074  CD2 TYR Z  30      83.665 103.445 -11.740  1.00  0.00           C
ATOM   2075  CE1 TYR Z  30      83.191 101.160 -13.283  1.00  0.00           C
ATOM   2076  HE1 TYR Z  30      83.004 100.278 -13.880  1.00  0.00           H
ATOM   2077  HE2 TYR Z  30      85.072 102.218 -10.658  1.00  0.00           H
ATOM   2078  CE2 TYR Z  30      84.348 102.252 -11.458  1.00  0.00           C
ATOM   2079  CZ  TYR Z  30      84.110 101.115 -12.234  1.00  0.00           C
ATOM   2080  OH  TYR Z  30      84.801  99.919 -11.980  1.00  0.00           O
ATOM   2081  HH  TYR Z  30      85.672 100.149 -11.606  1.00  0.00           H
ATOM   2082  HN  TYR Z  30      79.792 103.327 -12.635  1.00  0.00           H
ATOM   2083  N   LEU Z  31      79.287 106.255 -13.253  1.00  0.00           N
ATOM   2084  CA  LEU Z  31      78.584 107.431 -13.732  1.00  0.00           C
ATOM   2085  C   LEU Z  31      77.320 107.670 -12.917  1.00  0.00           C
ATOM   2086  O   LEU Z  31      76.206 107.785 -13.438  1.00  0.00           O
ATOM   2087  HA  LEU Z  31      79.213 108.302 -13.608  1.00  0.00           H
ATOM   2088  CB  LEU Z  31      78.226 107.276 -15.226  1.00  0.00           C
ATOM   2089  1HB LEU Z  31      77.614 106.357 -15.339  1.00  0.00           H
ATOM   2090  2HB LEU Z  31      77.620 108.143 -15.569  1.00  0.00           H
ATOM   2091  HG  LEU Z  31      80.063 106.287 -15.836  1.00  0.00           H
ATOM   2092  CG  LEU Z  31      79.428 107.137 -16.181  1.00  0.00           C
ATOM   2093  CD1 LEU Z  31      78.918 106.800 -17.588  1.00  0.00           C
ATOM   2094 1HD1 LEU Z  31      79.769 106.711 -18.295  1.00  0.00           H
ATOM   2095 2HD1 LEU Z  31      78.354 105.843 -17.587  1.00  0.00           H
ATOM   2096 3HD1 LEU Z  31      78.249 107.603 -17.964  1.00  0.00           H
ATOM   2097  CD2 LEU Z  31      80.298 108.401 -16.227  1.00  0.00           C
ATOM   2098 1HD2 LEU Z  31      79.694 109.272 -16.560  1.00  0.00           H
ATOM   2099 2HD2 LEU Z  31      80.736 108.629 -15.235  1.00  0.00           H
ATOM   2100 3HD2 LEU Z  31      81.129 108.264 -16.953  1.00  0.00           H
ATOM   2101  HN  LEU Z  31      79.082 105.394 -13.730  1.00  0.00           H
ATOM   2102  N   GLN Z  32      77.486 107.746 -11.582  1.00  0.00           N
ATOM   2103  CA  GLN Z  32      76.444 107.677 -10.574  1.00  0.00           C
ATOM   2104  C   GLN Z  32      75.363 108.744 -10.685  1.00  0.00           C
ATOM   2105  O   GLN Z  32      74.198 108.487 -10.390  1.00  0.00           O
ATOM   2106  HA  GLN Z  32      75.945 106.729 -10.717  1.00  0.00           H
ATOM   2107  CB  GLN Z  32      77.060 107.673  -9.145  1.00  0.00           C
ATOM   2108  1HB GLN Z  32      77.581 108.638  -8.958  1.00  0.00           H
ATOM   2109  2HB GLN Z  32      76.241 107.571  -8.396  1.00  0.00           H
ATOM   2110  CG  GLN Z  32      78.063 106.509  -8.940  1.00  0.00           C
ATOM   2111  1HG GLN Z  32      77.576 105.542  -9.184  1.00  0.00           H
ATOM   2112  2HG GLN Z  32      78.930 106.625  -9.623  1.00  0.00           H
ATOM   2113  CD  GLN Z  32      78.655 106.405  -7.530  1.00  0.00           C
ATOM   2114  OE1 GLN Z  32      79.792 106.800  -7.260  1.00  0.00           O
ATOM   2115  NE2 GLN Z  32      77.882 105.842  -6.578  1.00  0.00           N
ATOM   2116 1HE2 GLN Z  32      76.912 105.648  -6.744  1.00  0.00           H
ATOM   2117 2HE2 GLN Z  32      78.289 105.722  -5.674  1.00  0.00           H
ATOM   2118  HN  GLN Z  32      78.426 107.666 -11.242  1.00  0.00           H
ATOM   2119  N   GLN Z  33      75.716 109.967 -11.125  1.00  0.00           N
ATOM   2120  CA  GLN Z  33      74.817 111.110 -11.136  1.00  0.00           C
ATOM   2121  C   GLN Z  33      74.252 111.430 -12.510  1.00  0.00           C
ATOM   2122  O   GLN Z  33      73.328 112.228 -12.642  1.00  0.00           O
ATOM   2123  HA  GLN Z  33      73.972 110.940 -10.483  1.00  0.00           H
ATOM   2124  CB  GLN Z  33      75.612 112.336 -10.631  1.00  0.00           C
ATOM   2125  1HB GLN Z  33      76.502 112.470 -11.288  1.00  0.00           H
ATOM   2126  2HB GLN Z  33      74.997 113.262 -10.713  1.00  0.00           H
ATOM   2127  CG  GLN Z  33      76.054 112.170  -9.160  1.00  0.00           C
ATOM   2128  1HG GLN Z  33      75.234 112.489  -8.487  1.00  0.00           H
ATOM   2129  2HG GLN Z  33      76.288 111.111  -8.926  1.00  0.00           H
ATOM   2130  CD  GLN Z  33      77.323 112.956  -8.863  1.00  0.00           C
ATOM   2131  OE1 GLN Z  33      78.412 112.523  -9.250  1.00  0.00           O
ATOM   2132  NE2 GLN Z  33      77.192 114.098  -8.157  1.00  0.00           N
ATOM   2133 1HE2 GLN Z  33      76.277 114.391  -7.879  1.00  0.00           H
ATOM   2134 2HE2 GLN Z  33      78.004 114.643  -7.967  1.00  0.00           H
ATOM   2135  HN  GLN Z  33      76.659 110.138 -11.402  1.00  0.00           H
ATOM   2136  N   CYS Z  34      74.771 110.788 -13.573  1.00  0.00           N
ATOM   2137  CA  CYS Z  34      74.338 111.008 -14.947  1.00  0.00           C
ATOM   2138  C   CYS Z  34      72.862 110.641 -15.217  1.00  0.00           C
ATOM   2139  O   CYS Z  34      72.381 109.684 -14.604  1.00  0.00           O
ATOM   2140  HA  CYS Z  34      74.473 112.066 -15.127  1.00  0.00           H
ATOM   2141  CB  CYS Z  34      75.276 110.228 -15.904  1.00  0.00           C
ATOM   2142  1HB CYS Z  34      76.302 110.260 -15.478  1.00  0.00           H
ATOM   2143  2HB CYS Z  34      74.972 109.159 -15.943  1.00  0.00           H
ATOM   2144  SG  CYS Z  34      75.332 110.944 -17.573  1.00  0.00           S
ATOM   2145  1HG CYS Z  34      76.089 110.013 -18.138  1.00  0.00           H
ATOM   2146  HN  CYS Z  34      75.511 110.138 -13.437  1.00  0.00           H
ATOM   2147  N   PRO Z  35      72.079 111.314 -16.058  1.00  0.00           N
ATOM   2148  CA  PRO Z  35      70.783 110.838 -16.543  1.00  0.00           C
ATOM   2149  C   PRO Z  35      70.704 109.419 -17.092  1.00  0.00           C
ATOM   2150  O   PRO Z  35      71.697 108.831 -17.519  1.00  0.00           O
ATOM   2151  HA  PRO Z  35      70.126 110.852 -15.687  1.00  0.00           H
ATOM   2152  CB  PRO Z  35      70.391 111.880 -17.600  1.00  0.00           C
ATOM   2153  1HB PRO Z  35      70.869 111.637 -18.577  1.00  0.00           H
ATOM   2154  2HB PRO Z  35      69.296 111.966 -17.743  1.00  0.00           H
ATOM   2155  CG  PRO Z  35      71.017 113.171 -17.073  1.00  0.00           C
ATOM   2156  1HG PRO Z  35      71.146 113.931 -17.874  1.00  0.00           H
ATOM   2157  2HG PRO Z  35      70.401 113.596 -16.252  1.00  0.00           H
ATOM   2158  CD  PRO Z  35      72.354 112.673 -16.529  1.00  0.00           C
ATOM   2159  1HD PRO Z  35      73.095 112.626 -17.358  1.00  0.00           H
ATOM   2160  2HD PRO Z  35      72.725 113.320 -15.705  1.00  0.00           H
ATOM   2161  N   PHE Z  36      69.487 108.838 -17.089  1.00  0.00           N
ATOM   2162  CA  PHE Z  36      69.223 107.499 -17.584  1.00  0.00           C
ATOM   2163  C   PHE Z  36      69.407 107.395 -19.096  1.00  0.00           C
ATOM   2164  O   PHE Z  36      69.857 106.374 -19.607  1.00  0.00           O
ATOM   2165  HA  PHE Z  36      69.965 106.852 -17.134  1.00  0.00           H
ATOM   2166  CB  PHE Z  36      67.800 107.065 -17.125  1.00  0.00           C
ATOM   2167  1HB PHE Z  36      67.706 107.283 -16.044  1.00  0.00           H
ATOM   2168  2HB PHE Z  36      67.039 107.665 -17.668  1.00  0.00           H
ATOM   2169  CG  PHE Z  36      67.459 105.597 -17.266  1.00  0.00           C
ATOM   2170  HD1 PHE Z  36      65.377 106.027 -17.588  1.00  0.00           H
ATOM   2171  CD1 PHE Z  36      66.117 105.245 -17.486  1.00  0.00           C
ATOM   2172  HD2 PHE Z  36      69.436 104.791 -16.891  1.00  0.00           H
ATOM   2173  CD2 PHE Z  36      68.403 104.563 -17.099  1.00  0.00           C
ATOM   2174  CE1 PHE Z  36      65.725 103.903 -17.572  1.00  0.00           C
ATOM   2175  HE1 PHE Z  36      64.690 103.651 -17.756  1.00  0.00           H
ATOM   2176  CE2 PHE Z  36      68.014 103.218 -17.178  1.00  0.00           C
ATOM   2177  HE2 PHE Z  36      68.750 102.437 -17.054  1.00  0.00           H
ATOM   2178  CZ  PHE Z  36      66.675 102.888 -17.421  1.00  0.00           C
ATOM   2179  HZ  PHE Z  36      66.375 101.852 -17.492  1.00  0.00           H
ATOM   2180  HN  PHE Z  36      68.706 109.340 -16.730  1.00  0.00           H
ATOM   2181  N   GLU Z  37      69.109 108.487 -19.835  1.00  0.00           N
ATOM   2182  CA  GLU Z  37      69.235 108.608 -21.280  1.00  0.00           C
ATOM   2183  C   GLU Z  37      70.639 108.307 -21.800  1.00  0.00           C
ATOM   2184  O   GLU Z  37      70.825 107.460 -22.677  1.00  0.00           O
ATOM   2185  HA  GLU Z  37      68.565 107.897 -21.747  1.00  0.00           H
ATOM   2186  CB  GLU Z  37      68.805 110.056 -21.647  1.00  0.00           C
ATOM   2187  1HB GLU Z  37      67.734 110.164 -21.361  1.00  0.00           H
ATOM   2188  2HB GLU Z  37      69.387 110.774 -21.023  1.00  0.00           H
ATOM   2189  CG  GLU Z  37      68.968 110.477 -23.129  1.00  0.00           C
ATOM   2190  1HG GLU Z  37      70.044 110.608 -23.366  1.00  0.00           H
ATOM   2191  2HG GLU Z  37      68.559 109.691 -23.795  1.00  0.00           H
ATOM   2192  CD  GLU Z  37      68.253 111.790 -23.430  1.00  0.00           C
ATOM   2193  OE1 GLU Z  37      68.518 112.805 -22.731  1.00  0.00           O
ATOM   2194  OE2 GLU Z  37      67.414 111.805 -24.376  1.00  0.00           O
ATOM   2195  HN  GLU Z  37      68.787 109.307 -19.378  1.00  0.00           H
ATOM   2196  N   ASP Z  38      71.677 108.919 -21.195  1.00  0.00           N
ATOM   2197  CA  ASP Z  38      73.072 108.648 -21.479  1.00  0.00           C
ATOM   2198  C   ASP Z  38      73.484 107.211 -21.178  1.00  0.00           C
ATOM   2199  O   ASP Z  38      74.189 106.573 -21.959  1.00  0.00           O
ATOM   2200  HA  ASP Z  38      73.241 108.817 -22.535  1.00  0.00           H
ATOM   2201  CB  ASP Z  38      73.957 109.593 -20.642  1.00  0.00           C
ATOM   2202  1HB ASP Z  38      73.786 109.439 -19.557  1.00  0.00           H
ATOM   2203  2HB ASP Z  38      75.030 109.434 -20.874  1.00  0.00           H
ATOM   2204  CG  ASP Z  38      73.616 111.028 -20.969  1.00  0.00           C
ATOM   2205  OD1 ASP Z  38      74.298 111.618 -21.843  1.00  0.00           O
ATOM   2206  OD2 ASP Z  38      72.657 111.565 -20.358  1.00  0.00           O
ATOM   2207  HN  ASP Z  38      71.544 109.687 -20.566  1.00  0.00           H
ATOM   2208  N   HIE Z  39      73.027 106.649 -20.040  1.00  0.00           N
ATOM   2209  CA  HIE Z  39      73.260 105.258 -19.671  1.00  0.00           C
ATOM   2210  C   HIE Z  39      72.648 104.248 -20.626  1.00  0.00           C
ATOM   2211  O   HIE Z  39      73.294 103.273 -21.009  1.00  0.00           O
ATOM   2212  HA  HIE Z  39      74.327 105.076 -19.699  1.00  0.00           H
ATOM   2213  CB  HIE Z  39      72.743 104.961 -18.248  1.00  0.00           C
ATOM   2214  1HB HIE Z  39      71.795 105.505 -18.063  1.00  0.00           H
ATOM   2215  2HB HIE Z  39      72.559 103.875 -18.103  1.00  0.00           H
ATOM   2216  CG  HIE Z  39      73.749 105.338 -17.217  1.00  0.00           C
ATOM   2217  ND1 HIE Z  39      74.846 104.516 -17.066  1.00  0.00           N
ATOM   2218  HD2 HIE Z  39      73.156 107.233 -16.243  1.00  0.00           H
ATOM   2219  CD2 HIE Z  39      73.829 106.398 -16.372  1.00  0.00           C
ATOM   2220  HE1 HIE Z  39      76.517 104.691 -15.755  1.00  0.00           H
ATOM   2221  CE1 HIE Z  39      75.570 105.082 -16.129  1.00  0.00           C
ATOM   2222  HE2 HIE Z  39      75.366 106.807 -14.941  1.00  0.00           H
ATOM   2223  NE2 HIE Z  39      75.001 106.223 -15.671  1.00  0.00           N
ATOM   2224  HN  HIE Z  39      72.476 107.211 -19.425  1.00  0.00           H
ATOM   2225  N   VAL Z  40      71.391 104.468 -21.070  1.00  0.00           N
ATOM   2226  CA  VAL Z  40      70.733 103.638 -22.072  1.00  0.00           C
ATOM   2227  C   VAL Z  40      71.477 103.673 -23.398  1.00  0.00           C
ATOM   2228  O   VAL Z  40      71.753 102.631 -23.991  1.00  0.00           O
ATOM   2229  HA  VAL Z  40      70.767 102.614 -21.733  1.00  0.00           H
ATOM   2230  HB  VAL Z  40      69.205 105.140 -22.421  1.00  0.00           H
ATOM   2231  CB  VAL Z  40      69.266 104.037 -22.260  1.00  0.00           C
ATOM   2232  CG1 VAL Z  40      68.617 103.320 -23.464  1.00  0.00           C
ATOM   2233 1HG1 VAL Z  40      67.530 103.550 -23.496  1.00  0.00           H
ATOM   2234 2HG1 VAL Z  40      69.061 103.655 -24.425  1.00  0.00           H
ATOM   2235 3HG1 VAL Z  40      68.737 102.220 -23.378  1.00  0.00           H
ATOM   2236  CG2 VAL Z  40      68.485 103.675 -20.981  1.00  0.00           C
ATOM   2237 1HG2 VAL Z  40      68.496 102.577 -20.816  1.00  0.00           H
ATOM   2238 2HG2 VAL Z  40      68.914 104.171 -20.087  1.00  0.00           H
ATOM   2239 3HG2 VAL Z  40      67.428 104.001 -21.078  1.00  0.00           H
ATOM   2240  HN  VAL Z  40      70.866 105.251 -20.721  1.00  0.00           H
ATOM   2241  N   LYS Z  41      71.893 104.868 -23.866  1.00  0.00           N
ATOM   2242  CA  LYS Z  41      72.696 104.990 -25.067  1.00  0.00           C
ATOM   2243  C   LYS Z  41      74.065 104.323 -24.962  1.00  0.00           C
ATOM   2244  O   LYS Z  41      74.464 103.553 -25.835  1.00  0.00           O
ATOM   2245  HA  LYS Z  41      72.169 104.490 -25.869  1.00  0.00           H
ATOM   2246  CB  LYS Z  41      72.860 106.480 -25.448  1.00  0.00           C
ATOM   2247  1HB LYS Z  41      71.843 106.930 -25.504  1.00  0.00           H
ATOM   2248  2HB LYS Z  41      73.414 107.024 -24.651  1.00  0.00           H
ATOM   2249  CG  LYS Z  41      73.557 106.677 -26.804  1.00  0.00           C
ATOM   2250  1HG LYS Z  41      74.629 106.396 -26.714  1.00  0.00           H
ATOM   2251  2HG LYS Z  41      73.087 105.980 -27.534  1.00  0.00           H
ATOM   2252  CD  LYS Z  41      73.424 108.108 -27.345  1.00  0.00           C
ATOM   2253  1HD LYS Z  41      72.352 108.405 -27.260  1.00  0.00           H
ATOM   2254  2HD LYS Z  41      74.007 108.816 -26.716  1.00  0.00           H
ATOM   2255  CE  LYS Z  41      73.807 108.240 -28.823  1.00  0.00           C
ATOM   2256  1HE LYS Z  41      73.259 107.483 -29.424  1.00  0.00           H
ATOM   2257  2HE LYS Z  41      73.552 109.254 -29.204  1.00  0.00           H
ATOM   2258  NZ  LYS Z  41      75.248 108.025 -29.024  1.00  0.00           N
ATOM   2259  1HZ LYS Z  41      75.471 107.958 -30.035  1.00  0.00           H
ATOM   2260  2HZ LYS Z  41      75.796 108.814 -28.617  1.00  0.00           H
ATOM   2261  3HZ LYS Z  41      75.594 107.139 -28.562  1.00  0.00           H
ATOM   2262  HN  LYS Z  41      71.652 105.718 -23.389  1.00  0.00           H
ATOM   2263  N   LEU Z  42      74.794 104.546 -23.850  1.00  0.00           N
ATOM   2264  CA  LEU Z  42      76.110 103.985 -23.611  1.00  0.00           C
ATOM   2265  C   LEU Z  42      76.136 102.467 -23.566  1.00  0.00           C
ATOM   2266  O   LEU Z  42      76.953 101.829 -24.232  1.00  0.00           O
ATOM   2267  HA  LEU Z  42      76.752 104.287 -24.426  1.00  0.00           H
ATOM   2268  CB  LEU Z  42      76.653 104.540 -22.273  1.00  0.00           C
ATOM   2269  1HB LEU Z  42      76.640 105.649 -22.330  1.00  0.00           H
ATOM   2270  2HB LEU Z  42      75.950 104.254 -21.458  1.00  0.00           H
ATOM   2271  HG  LEU Z  42      78.118 102.981 -21.883  1.00  0.00           H
ATOM   2272  CG  LEU Z  42      78.075 104.095 -21.869  1.00  0.00           C
ATOM   2273  CD1 LEU Z  42      79.154 104.624 -22.825  1.00  0.00           C
ATOM   2274 1HD1 LEU Z  42      79.011 104.220 -23.847  1.00  0.00           H
ATOM   2275 2HD1 LEU Z  42      79.119 105.735 -22.861  1.00  0.00           H
ATOM   2276 3HD1 LEU Z  42      80.159 104.315 -22.465  1.00  0.00           H
ATOM   2277  CD2 LEU Z  42      78.376 104.539 -20.431  1.00  0.00           C
ATOM   2278 1HD2 LEU Z  42      79.353 104.128 -20.098  1.00  0.00           H
ATOM   2279 2HD2 LEU Z  42      78.413 105.645 -20.360  1.00  0.00           H
ATOM   2280 3HD2 LEU Z  42      77.590 104.170 -19.738  1.00  0.00           H
ATOM   2281  HN  LEU Z  42      74.455 105.186 -23.152  1.00  0.00           H
ATOM   2282  N   VAL Z  43      75.206 101.833 -22.819  1.00  0.00           N
ATOM   2283  CA  VAL Z  43      75.123 100.382 -22.766  1.00  0.00           C
ATOM   2284  C   VAL Z  43      74.713  99.770 -24.100  1.00  0.00           C
ATOM   2285  O   VAL Z  43      75.254  98.747 -24.517  1.00  0.00           O
ATOM   2286  HA  VAL Z  43      76.131 100.031 -22.589  1.00  0.00           H
ATOM   2287  HB  VAL Z  43      74.585 100.466 -20.690  1.00  0.00           H
ATOM   2288  CB  VAL Z  43      74.298  99.866 -21.588  1.00  0.00           C
ATOM   2289  CG1 VAL Z  43      72.781 100.025 -21.799  1.00  0.00           C
ATOM   2290 1HG1 VAL Z  43      72.530 101.081 -22.034  1.00  0.00           H
ATOM   2291 2HG1 VAL Z  43      72.422  99.381 -22.629  1.00  0.00           H
ATOM   2292 3HG1 VAL Z  43      72.245  99.731 -20.873  1.00  0.00           H
ATOM   2293  CG2 VAL Z  43      74.673  98.398 -21.309  1.00  0.00           C
ATOM   2294 1HG2 VAL Z  43      74.441  97.753 -22.182  1.00  0.00           H
ATOM   2295 2HG2 VAL Z  43      75.757  98.306 -21.090  1.00  0.00           H
ATOM   2296 3HG2 VAL Z  43      74.111  98.013 -20.434  1.00  0.00           H
ATOM   2297  HN  VAL Z  43      74.542 102.356 -22.276  1.00  0.00           H
ATOM   2298  N   ASN Z  44      73.778 100.403 -24.843  1.00  0.00           N
ATOM   2299  CA  ASN Z  44      73.382  99.963 -26.171  1.00  0.00           C
ATOM   2300  C   ASN Z  44      74.506 100.040 -27.196  1.00  0.00           C
ATOM   2301  O   ASN Z  44      74.699  99.098 -27.961  1.00  0.00           O
ATOM   2302  HA  ASN Z  44      73.125  98.913 -26.108  1.00  0.00           H
ATOM   2303  CB  ASN Z  44      72.168 100.765 -26.699  1.00  0.00           C
ATOM   2304  1HB ASN Z  44      72.347 101.853 -26.573  1.00  0.00           H
ATOM   2305  2HB ASN Z  44      71.992 100.545 -27.774  1.00  0.00           H
ATOM   2306  CG  ASN Z  44      70.905 100.368 -25.942  1.00  0.00           C
ATOM   2307  OD1 ASN Z  44      70.862  99.417 -25.159  1.00  0.00           O
ATOM   2308  ND2 ASN Z  44      69.808 101.106 -26.222  1.00  0.00           N
ATOM   2309 1HD2 ASN Z  44      69.867 101.856 -26.873  1.00  0.00           H
ATOM   2310 2HD2 ASN Z  44      68.943 100.849 -25.798  1.00  0.00           H
ATOM   2311  HN  ASN Z  44      73.320 101.221 -24.486  1.00  0.00           H
ATOM   2312  N   GLU Z  45      75.302 101.134 -27.213  1.00  0.00           N
ATOM   2313  CA  GLU Z  45      76.477 101.252 -28.065  1.00  0.00           C
ATOM   2314  C   GLU Z  45      77.543 100.207 -27.774  1.00  0.00           C
ATOM   2315  O   GLU Z  45      78.094  99.594 -28.685  1.00  0.00           O
ATOM   2316  HA  GLU Z  45      76.176 101.108 -29.094  1.00  0.00           H
ATOM   2317  CB  GLU Z  45      77.155 102.638 -27.919  1.00  0.00           C
ATOM   2318  1HB GLU Z  45      77.280 102.872 -26.837  1.00  0.00           H
ATOM   2319  2HB GLU Z  45      78.169 102.591 -28.379  1.00  0.00           H
ATOM   2320  CG  GLU Z  45      76.401 103.790 -28.618  1.00  0.00           C
ATOM   2321  1HG GLU Z  45      76.238 103.551 -29.691  1.00  0.00           H
ATOM   2322  2HG GLU Z  45      75.413 103.957 -28.141  1.00  0.00           H
ATOM   2323  CD  GLU Z  45      77.200 105.073 -28.548  1.00  0.00           C
ATOM   2324  OE1 GLU Z  45      78.340 105.115 -29.087  1.00  0.00           O
ATOM   2325  OE2 GLU Z  45      76.707 106.066 -27.954  1.00  0.00           O
ATOM   2326  HN  GLU Z  45      75.100 101.924 -26.624  1.00  0.00           H
ATOM   2327  N   VAL Z  46      77.850  99.956 -26.485  1.00  0.00           N
ATOM   2328  CA  VAL Z  46      78.782  98.910 -26.085  1.00  0.00           C
ATOM   2329  C   VAL Z  46      78.284  97.524 -26.465  1.00  0.00           C
ATOM   2330  O   VAL Z  46      79.014  96.746 -27.070  1.00  0.00           O
ATOM   2331  HA  VAL Z  46      79.699  99.045 -26.644  1.00  0.00           H
ATOM   2332  HB  VAL Z  46      78.174  99.147 -24.015  1.00  0.00           H
ATOM   2333  CB  VAL Z  46      79.116  99.027 -24.600  1.00  0.00           C
ATOM   2334  CG1 VAL Z  46      79.865  97.787 -24.070  1.00  0.00           C
ATOM   2335 1HG1 VAL Z  46      79.205  96.893 -24.049  1.00  0.00           H
ATOM   2336 2HG1 VAL Z  46      80.739  97.550 -24.711  1.00  0.00           H
ATOM   2337 3HG1 VAL Z  46      80.228  97.968 -23.036  1.00  0.00           H
ATOM   2338  CG2 VAL Z  46      79.984 100.291 -24.428  1.00  0.00           C
ATOM   2339 1HG2 VAL Z  46      79.424 101.206 -24.713  1.00  0.00           H
ATOM   2340 2HG2 VAL Z  46      80.305 100.398 -23.373  1.00  0.00           H
ATOM   2341 3HG2 VAL Z  46      80.897 100.221 -25.057  1.00  0.00           H
ATOM   2342  HN  VAL Z  46      77.429 100.491 -25.749  1.00  0.00           H
ATOM   2343  N   THR Z  47      76.991  97.227 -26.210  1.00  0.00           N
ATOM   2344  CA  THR Z  47      76.360  95.946 -26.546  1.00  0.00           C
ATOM   2345  C   THR Z  47      76.389  95.657 -28.037  1.00  0.00           C
ATOM   2346  O   THR Z  47      76.685  94.548 -28.484  1.00  0.00           O
ATOM   2347  HA  THR Z  47      76.921  95.163 -26.062  1.00  0.00           H
ATOM   2348  HB  THR Z  47      74.274  96.586 -26.617  1.00  0.00           H
ATOM   2349  CB  THR Z  47      74.910  95.849 -26.075  1.00  0.00           C
ATOM   2350  OG1 THR Z  47      74.807  96.094 -24.678  1.00  0.00           O
ATOM   2351  HG1 THR Z  47      75.033  97.034 -24.553  1.00  0.00           H
ATOM   2352  CG2 THR Z  47      74.366  94.432 -26.291  1.00  0.00           C
ATOM   2353 1HG2 THR Z  47      73.337  94.343 -25.888  1.00  0.00           H
ATOM   2354 2HG2 THR Z  47      74.320  94.165 -27.366  1.00  0.00           H
ATOM   2355 3HG2 THR Z  47      75.008  93.694 -25.765  1.00  0.00           H
ATOM   2356  HN  THR Z  47      76.428  97.900 -25.729  1.00  0.00           H
ATOM   2357  N   GLU Z  48      76.108  96.679 -28.870  1.00  0.00           N
ATOM   2358  CA  GLU Z  48      76.208  96.575 -30.312  1.00  0.00           C
ATOM   2359  C   GLU Z  48      77.629  96.333 -30.815  1.00  0.00           C
ATOM   2360  O   GLU Z  48      77.841  95.557 -31.741  1.00  0.00           O
ATOM   2361  HA  GLU Z  48      75.639  95.703 -30.600  1.00  0.00           H
ATOM   2362  CB  GLU Z  48      75.553  97.788 -31.009  1.00  0.00           C
ATOM   2363  1HB GLU Z  48      74.594  97.994 -30.479  1.00  0.00           H
ATOM   2364  2HB GLU Z  48      76.191  98.692 -30.900  1.00  0.00           H
ATOM   2365  CG  GLU Z  48      75.230  97.510 -32.498  1.00  0.00           C
ATOM   2366  1HG GLU Z  48      76.161  97.469 -33.101  1.00  0.00           H
ATOM   2367  2HG GLU Z  48      74.721  96.526 -32.584  1.00  0.00           H
ATOM   2368  CD  GLU Z  48      74.296  98.540 -33.100  1.00  0.00           C
ATOM   2369  OE1 GLU Z  48      73.242  98.843 -32.483  1.00  0.00           O
ATOM   2370  OE2 GLU Z  48      74.577  99.037 -34.221  1.00  0.00           O
ATOM   2371  HN  GLU Z  48      75.843  97.577 -28.510  1.00  0.00           H
ATOM   2372  N   PHE Z  49      78.651  96.947 -30.178  1.00  0.00           N
ATOM   2373  CA  PHE Z  49      80.056  96.753 -30.508  1.00  0.00           C
ATOM   2374  C   PHE Z  49      80.503  95.290 -30.397  1.00  0.00           C
ATOM   2375  O   PHE Z  49      81.132  94.750 -31.309  1.00  0.00           O
ATOM   2376  HA  PHE Z  49      80.198  97.059 -31.537  1.00  0.00           H
ATOM   2377  CB  PHE Z  49      80.913  97.654 -29.571  1.00  0.00           C
ATOM   2378  1HB PHE Z  49      80.512  98.690 -29.606  1.00  0.00           H
ATOM   2379  2HB PHE Z  49      80.848  97.301 -28.521  1.00  0.00           H
ATOM   2380  CG  PHE Z  49      82.367  97.714 -29.955  1.00  0.00           C
ATOM   2381  HD1 PHE Z  49      82.092  99.310 -31.372  1.00  0.00           H
ATOM   2382  CD1 PHE Z  49      82.806  98.649 -30.905  1.00  0.00           C
ATOM   2383  HD2 PHE Z  49      82.984  96.139 -28.618  1.00  0.00           H
ATOM   2384  CD2 PHE Z  49      83.310  96.859 -29.355  1.00  0.00           C
ATOM   2385  CE1 PHE Z  49      84.157  98.731 -31.253  1.00  0.00           C
ATOM   2386  HE1 PHE Z  49      84.481  99.447 -31.995  1.00  0.00           H
ATOM   2387  CE2 PHE Z  49      84.664  96.936 -29.704  1.00  0.00           C
ATOM   2388  HE2 PHE Z  49      85.386  96.277 -29.243  1.00  0.00           H
ATOM   2389  CZ  PHE Z  49      85.086  97.871 -30.657  1.00  0.00           C
ATOM   2390  HZ  PHE Z  49      86.125  97.925 -30.942  1.00  0.00           H
ATOM   2391  HN  PHE Z  49      78.461  97.582 -29.429  1.00  0.00           H
ATOM   2392  N   ALA Z  50      80.148  94.587 -29.299  1.00  0.00           N
ATOM   2393  CA  ALA Z  50      80.398  93.162 -29.170  1.00  0.00           C
ATOM   2394  C   ALA Z  50      79.577  92.294 -30.104  1.00  0.00           C
ATOM   2395  O   ALA Z  50      80.087  91.338 -30.684  1.00  0.00           O
ATOM   2396  HA  ALA Z  50      81.438  92.985 -29.407  1.00  0.00           H
ATOM   2397  CB  ALA Z  50      80.146  92.685 -27.742  1.00  0.00           C
ATOM   2398  1HB ALA Z  50      80.397  91.609 -27.626  1.00  0.00           H
ATOM   2399  2HB ALA Z  50      80.786  93.266 -27.049  1.00  0.00           H
ATOM   2400  3HB ALA Z  50      79.083  92.838 -27.454  1.00  0.00           H
ATOM   2401  HN  ALA Z  50      79.662  95.035 -28.544  1.00  0.00           H
ATOM   2402  N   LYS Z  51      78.285  92.621 -30.298  1.00  0.00           N
ATOM   2403  CA  LYS Z  51      77.403  91.931 -31.223  1.00  0.00           C
ATOM   2404  C   LYS Z  51      77.892  92.001 -32.668  1.00  0.00           C
ATOM   2405  O   LYS Z  51      77.815  91.030 -33.426  1.00  0.00           O
ATOM   2406  HA  LYS Z  51      77.395  90.885 -30.947  1.00  0.00           H
ATOM   2407  CB  LYS Z  51      75.968  92.489 -31.077  1.00  0.00           C
ATOM   2408  1HB LYS Z  51      75.690  92.382 -30.003  1.00  0.00           H
ATOM   2409  2HB LYS Z  51      75.968  93.575 -31.312  1.00  0.00           H
ATOM   2410  CG  LYS Z  51      74.911  91.769 -31.928  1.00  0.00           C
ATOM   2411  1HG LYS Z  51      74.941  92.170 -32.962  1.00  0.00           H
ATOM   2412  2HG LYS Z  51      75.163  90.682 -31.974  1.00  0.00           H
ATOM   2413  CD  LYS Z  51      73.480  91.884 -31.375  1.00  0.00           C
ATOM   2414  1HD LYS Z  51      72.788  91.355 -32.070  1.00  0.00           H
ATOM   2415  2HD LYS Z  51      73.447  91.336 -30.407  1.00  0.00           H
ATOM   2416  CE  LYS Z  51      72.982  93.313 -31.144  1.00  0.00           C
ATOM   2417  1HE LYS Z  51      73.672  93.871 -30.473  1.00  0.00           H
ATOM   2418  2HE LYS Z  51      72.884  93.863 -32.106  1.00  0.00           H
ATOM   2419  NZ  LYS Z  51      71.668  93.271 -30.489  1.00  0.00           N
ATOM   2420  1HZ LYS Z  51      71.411  94.213 -30.110  1.00  0.00           H
ATOM   2421  2HZ LYS Z  51      70.911  92.975 -31.140  1.00  0.00           H
ATOM   2422  3HZ LYS Z  51      71.683  92.609 -29.661  1.00  0.00           H
ATOM   2423  HN  LYS Z  51      77.883  93.372 -29.772  1.00  0.00           H
ATOM   2424  N   THR Z  52      78.459  93.157 -33.076  1.00  0.00           N
ATOM   2425  CA  THR Z  52      79.259  93.284 -34.290  1.00  0.00           C
ATOM   2426  C   THR Z  52      80.538  92.460 -34.256  1.00  0.00           C
ATOM   2427  O   THR Z  52      80.769  91.710 -35.191  1.00  0.00           O
ATOM   2428  HA  THR Z  52      78.676  92.892 -35.109  1.00  0.00           H
ATOM   2429  HB  THR Z  52      80.160  95.193 -33.781  1.00  0.00           H
ATOM   2430  CB  THR Z  52      79.611  94.727 -34.631  1.00  0.00           C
ATOM   2431  OG1 THR Z  52      78.430  95.477 -34.879  1.00  0.00           O
ATOM   2432  HG1 THR Z  52      78.686  96.398 -34.732  1.00  0.00           H
ATOM   2433  CG2 THR Z  52      80.445  94.817 -35.918  1.00  0.00           C
ATOM   2434 1HG2 THR Z  52      79.937  94.285 -36.747  1.00  0.00           H
ATOM   2435 2HG2 THR Z  52      80.590  95.876 -36.214  1.00  0.00           H
ATOM   2436 3HG2 THR Z  52      81.455  94.375 -35.782  1.00  0.00           H
ATOM   2437  HN  THR Z  52      78.377  93.985 -32.509  1.00  0.00           H
ATOM   2438  N   CYS Z  53      81.367  92.492 -33.184  1.00  0.00           N
ATOM   2439  CA  CYS Z  53      82.614  91.714 -33.093  1.00  0.00           C
ATOM   2440  C   CYS Z  53      82.436  90.195 -33.179  1.00  0.00           C
ATOM   2441  O   CYS Z  53      83.248  89.482 -33.767  1.00  0.00           O
ATOM   2442  HA  CYS Z  53      83.226  91.983 -33.941  1.00  0.00           H
ATOM   2443  CB  CYS Z  53      83.419  92.018 -31.795  1.00  0.00           C
ATOM   2444  1HB CYS Z  53      82.730  91.961 -30.926  1.00  0.00           H
ATOM   2445  2HB CYS Z  53      84.202  91.242 -31.652  1.00  0.00           H
ATOM   2446  SG  CYS Z  53      84.268  93.628 -31.817  1.00  0.00           S
ATOM   2447  HN  CYS Z  53      81.173  93.116 -32.424  1.00  0.00           H
ATOM   2448  N   VAL Z  54      81.360  89.648 -32.580  1.00  0.00           N
ATOM   2449  CA  VAL Z  54      80.957  88.255 -32.752  1.00  0.00           C
ATOM   2450  C   VAL Z  54      80.542  87.951 -34.195  1.00  0.00           C
ATOM   2451  O   VAL Z  54      80.856  86.893 -34.742  1.00  0.00           O
ATOM   2452  HA  VAL Z  54      81.818  87.632 -32.550  1.00  0.00           H
ATOM   2453  HB  VAL Z  54      78.988  88.565 -31.881  1.00  0.00           H
ATOM   2454  CB  VAL Z  54      79.853  87.871 -31.763  1.00  0.00           C
ATOM   2455  CG1 VAL Z  54      79.369  86.421 -31.977  1.00  0.00           C
ATOM   2456 1HG1 VAL Z  54      78.868  86.296 -32.959  1.00  0.00           H
ATOM   2457 2HG1 VAL Z  54      80.224  85.712 -31.924  1.00  0.00           H
ATOM   2458 3HG1 VAL Z  54      78.636  86.141 -31.190  1.00  0.00           H
ATOM   2459  CG2 VAL Z  54      80.400  87.997 -30.327  1.00  0.00           C
ATOM   2460 1HG2 VAL Z  54      80.717  89.033 -30.097  1.00  0.00           H
ATOM   2461 2HG2 VAL Z  54      79.619  87.707 -29.595  1.00  0.00           H
ATOM   2462 3HG2 VAL Z  54      81.268  87.319 -30.185  1.00  0.00           H
ATOM   2463  HN  VAL Z  54      80.768  90.225 -32.008  1.00  0.00           H
ATOM   2464  N   ALA Z  55      79.822  88.882 -34.856  1.00  0.00           N
ATOM   2465  CA  ALA Z  55      79.441  88.757 -36.250  1.00  0.00           C
ATOM   2466  C   ALA Z  55      80.585  88.903 -37.262  1.00  0.00           C
ATOM   2467  O   ALA Z  55      80.685  88.107 -38.195  1.00  0.00           O
ATOM   2468  HA  ALA Z  55      79.031  87.766 -36.392  1.00  0.00           H
ATOM   2469  CB  ALA Z  55      78.346  89.793 -36.577  1.00  0.00           C
ATOM   2470  1HB ALA Z  55      77.989  89.678 -37.622  1.00  0.00           H
ATOM   2471  2HB ALA Z  55      77.478  89.653 -35.900  1.00  0.00           H
ATOM   2472  3HB ALA Z  55      78.725  90.828 -36.442  1.00  0.00           H
ATOM   2473  HN  ALA Z  55      79.607  89.753 -34.417  1.00  0.00           H
ATOM   2474  N   ASP Z  56      81.457  89.920 -37.110  1.00  0.00           N
ATOM   2475  CA  ASP Z  56      82.598  90.190 -37.960  1.00  0.00           C
ATOM   2476  C   ASP Z  56      83.677  90.872 -37.118  1.00  0.00           C
ATOM   2477  O   ASP Z  56      83.401  91.799 -36.365  1.00  0.00           O
ATOM   2478  HA  ASP Z  56      82.994  89.250 -38.325  1.00  0.00           H
ATOM   2479  CB  ASP Z  56      82.172  91.121 -39.129  1.00  0.00           C
ATOM   2480  1HB ASP Z  56      81.264  90.702 -39.610  1.00  0.00           H
ATOM   2481  2HB ASP Z  56      81.931  92.132 -38.740  1.00  0.00           H
ATOM   2482  CG  ASP Z  56      83.237  91.252 -40.198  1.00  0.00           C
ATOM   2483  OD1 ASP Z  56      83.297  90.365 -41.088  1.00  0.00           O
ATOM   2484  OD2 ASP Z  56      83.989  92.258 -40.183  1.00  0.00           O
ATOM   2485  HN  ASP Z  56      81.338  90.567 -36.344  1.00  0.00           H
ATOM   2486  N   GLU Z  57      84.946  90.445 -37.239  1.00  0.00           N
ATOM   2487  CA  GLU Z  57      86.042  91.013 -36.469  1.00  0.00           C
ATOM   2488  C   GLU Z  57      87.133  91.554 -37.375  1.00  0.00           C
ATOM   2489  O   GLU Z  57      88.242  91.863 -36.938  1.00  0.00           O
ATOM   2490  HA  GLU Z  57      85.700  91.852 -35.875  1.00  0.00           H
ATOM   2491  CB  GLU Z  57      86.617  89.932 -35.519  1.00  0.00           C
ATOM   2492  1HB GLU Z  57      87.410  90.374 -34.876  1.00  0.00           H
ATOM   2493  2HB GLU Z  57      85.781  89.620 -34.849  1.00  0.00           H
ATOM   2494  CG  GLU Z  57      87.168  88.680 -36.244  1.00  0.00           C
ATOM   2495  1HG GLU Z  57      86.449  88.341 -37.018  1.00  0.00           H
ATOM   2496  2HG GLU Z  57      88.131  88.904 -36.744  1.00  0.00           H
ATOM   2497  CD  GLU Z  57      87.375  87.519 -35.288  1.00  0.00           C
ATOM   2498  OE1 GLU Z  57      86.514  86.602 -35.303  1.00  0.00           O
ATOM   2499  OE2 GLU Z  57      88.394  87.500 -34.550  1.00  0.00           O
ATOM   2500  HN  GLU Z  57      85.165  89.669 -37.821  1.00  0.00           H
ATOM   2501  N   SER Z  58      86.857  91.668 -38.686  1.00  0.00           N
ATOM   2502  CA  SER Z  58      87.853  92.051 -39.675  1.00  0.00           C
ATOM   2503  C   SER Z  58      88.051  93.552 -39.781  1.00  0.00           C
ATOM   2504  O   SER Z  58      89.177  94.048 -39.841  1.00  0.00           O
ATOM   2505  HA  SER Z  58      88.808  91.615 -39.406  1.00  0.00           H
ATOM   2506  CB  SER Z  58      87.465  91.547 -41.088  1.00  0.00           C
ATOM   2507  1HB SER Z  58      86.475  91.974 -41.372  1.00  0.00           H
ATOM   2508  2HB SER Z  58      88.221  91.879 -41.835  1.00  0.00           H
ATOM   2509  OG  SER Z  58      87.382  90.120 -41.129  1.00  0.00           O
ATOM   2510  1HG SER Z  58      86.632  89.928 -41.733  1.00  0.00           H
ATOM   2511  HN  SER Z  58      85.937  91.469 -39.028  1.00  0.00           H
ATOM   2512  N   ALA Z  59      86.950  94.327 -39.814  1.00  0.00           N
ATOM   2513  CA  ALA Z  59      86.957  95.717 -40.227  1.00  0.00           C
ATOM   2514  C   ALA Z  59      86.948  96.694 -39.056  1.00  0.00           C
ATOM   2515  O   ALA Z  59      87.009  97.908 -39.254  1.00  0.00           O
ATOM   2516  HA  ALA Z  59      87.847  95.923 -40.806  1.00  0.00           H
ATOM   2517  CB  ALA Z  59      85.718  95.966 -41.113  1.00  0.00           C
ATOM   2518  1HB ALA Z  59      85.700  97.007 -41.499  1.00  0.00           H
ATOM   2519  2HB ALA Z  59      85.729  95.273 -41.982  1.00  0.00           H
ATOM   2520  3HB ALA Z  59      84.784  95.784 -40.543  1.00  0.00           H
ATOM   2521  HN  ALA Z  59      86.041  93.946 -39.624  1.00  0.00           H
ATOM   2522  N   GLU Z  60      86.925  96.173 -37.820  1.00  0.00           N
ATOM   2523  CA  GLU Z  60      86.967  96.933 -36.589  1.00  0.00           C
ATOM   2524  C   GLU Z  60      88.006  96.276 -35.692  1.00  0.00           C
ATOM   2525  O   GLU Z  60      88.441  95.151 -35.937  1.00  0.00           O
ATOM   2526  HA  GLU Z  60      87.302  97.942 -36.789  1.00  0.00           H
ATOM   2527  CB  GLU Z  60      85.556  96.961 -35.930  1.00  0.00           C
ATOM   2528  1HB GLU Z  60      84.858  97.430 -36.661  1.00  0.00           H
ATOM   2529  2HB GLU Z  60      85.213  95.910 -35.795  1.00  0.00           H
ATOM   2530  CG  GLU Z  60      85.390  97.705 -34.572  1.00  0.00           C
ATOM   2531  1HG GLU Z  60      84.316  97.678 -34.287  1.00  0.00           H
ATOM   2532  2HG GLU Z  60      85.957  97.189 -33.771  1.00  0.00           H
ATOM   2533  CD  GLU Z  60      85.810  99.164 -34.586  1.00  0.00           C
ATOM   2534  OE1 GLU Z  60      87.035  99.440 -34.719  1.00  0.00           O
ATOM   2535  OE2 GLU Z  60      84.939 100.059 -34.418  1.00  0.00           O
ATOM   2536  HN  GLU Z  60      86.863  95.184 -37.714  1.00  0.00           H
ATOM   2537  N   ASN Z  61      88.480  96.978 -34.644  1.00  0.00           N
ATOM   2538  CA  ASN Z  61      89.443  96.448 -33.699  1.00  0.00           C
ATOM   2539  C   ASN Z  61      88.720  95.934 -32.457  1.00  0.00           C
ATOM   2540  O   ASN Z  61      88.163  96.695 -31.671  1.00  0.00           O
ATOM   2541  HA  ASN Z  61      89.947  95.602 -34.149  1.00  0.00           H
ATOM   2542  CB  ASN Z  61      90.498  97.535 -33.337  1.00  0.00           C
ATOM   2543  1HB ASN Z  61      90.963  97.914 -34.270  1.00  0.00           H
ATOM   2544  2HB ASN Z  61      90.002  98.385 -32.827  1.00  0.00           H
ATOM   2545  CG  ASN Z  61      91.606  97.009 -32.426  1.00  0.00           C
ATOM   2546  OD1 ASN Z  61      91.848  97.545 -31.341  1.00  0.00           O
ATOM   2547  ND2 ASN Z  61      92.276  95.922 -32.871  1.00  0.00           N
ATOM   2548 1HD2 ASN Z  61      92.043  95.499 -33.741  1.00  0.00           H
ATOM   2549 2HD2 ASN Z  61      92.901  95.436 -32.246  1.00  0.00           H
ATOM   2550  HN  ASN Z  61      88.087  97.892 -34.481  1.00  0.00           H
ATOM   2551  N   CYS Z  62      88.742  94.605 -32.248  1.00  0.00           N
ATOM   2552  CA  CYS Z  62      87.985  93.923 -31.215  1.00  0.00           C
ATOM   2553  C   CYS Z  62      88.896  93.421 -30.101  1.00  0.00           C
ATOM   2554  O   CYS Z  62      88.440  92.749 -29.178  1.00  0.00           O
ATOM   2555  HA  CYS Z  62      87.285  94.609 -30.755  1.00  0.00           H
ATOM   2556  CB  CYS Z  62      87.187  92.738 -31.823  1.00  0.00           C
ATOM   2557  1HB CYS Z  62      87.896  92.063 -32.351  1.00  0.00           H
ATOM   2558  2HB CYS Z  62      86.700  92.153 -31.016  1.00  0.00           H
ATOM   2559  SG  CYS Z  62      85.898  93.296 -32.990  1.00  0.00           S
ATOM   2560  HN  CYS Z  62      89.288  94.008 -32.846  1.00  0.00           H
ATOM   2561  N   ASP Z  63      90.201  93.782 -30.128  1.00  0.00           N
ATOM   2562  CA  ASP Z  63      91.151  93.604 -29.032  1.00  0.00           C
ATOM   2563  C   ASP Z  63      90.746  94.348 -27.766  1.00  0.00           C
ATOM   2564  O   ASP Z  63      91.046  93.924 -26.650  1.00  0.00           O
ATOM   2565  HA  ASP Z  63      91.222  92.551 -28.788  1.00  0.00           H
ATOM   2566  CB  ASP Z  63      92.537  94.201 -29.384  1.00  0.00           C
ATOM   2567  1HB ASP Z  63      92.425  95.243 -29.750  1.00  0.00           H
ATOM   2568  2HB ASP Z  63      93.190  94.215 -28.482  1.00  0.00           H
ATOM   2569  CG  ASP Z  63      93.286  93.400 -30.415  1.00  0.00           C
ATOM   2570  OD1 ASP Z  63      93.575  92.202 -30.179  1.00  0.00           O
ATOM   2571  OD2 ASP Z  63      93.693  94.009 -31.438  1.00  0.00           O
ATOM   2572  HN  ASP Z  63      90.572  94.184 -30.962  1.00  0.00           H
ATOM   2573  N   LYS Z  64      90.121  95.532 -27.946  1.00  0.00           N
ATOM   2574  CA  LYS Z  64      89.690  96.450 -26.913  1.00  0.00           C
ATOM   2575  C   LYS Z  64      88.988  95.812 -25.718  1.00  0.00           C
ATOM   2576  O   LYS Z  64      87.952  95.162 -25.841  1.00  0.00           O
ATOM   2577  HA  LYS Z  64      90.581  96.920 -26.530  1.00  0.00           H
ATOM   2578  CB  LYS Z  64      88.794  97.567 -27.517  1.00  0.00           C
ATOM   2579  1HB LYS Z  64      87.889  97.099 -27.967  1.00  0.00           H
ATOM   2580  2HB LYS Z  64      88.453  98.247 -26.704  1.00  0.00           H
ATOM   2581  CG  LYS Z  64      89.513  98.410 -28.585  1.00  0.00           C
ATOM   2582  1HG LYS Z  64      90.427  98.855 -28.130  1.00  0.00           H
ATOM   2583  2HG LYS Z  64      89.848  97.755 -29.422  1.00  0.00           H
ATOM   2584  CD  LYS Z  64      88.645  99.538 -29.176  1.00  0.00           C
ATOM   2585  1HD LYS Z  64      87.800  99.072 -29.732  1.00  0.00           H
ATOM   2586  2HD LYS Z  64      88.222 100.148 -28.347  1.00  0.00           H
ATOM   2587  CE  LYS Z  64      89.447 100.454 -30.113  1.00  0.00           C
ATOM   2588  1HE LYS Z  64      90.213 101.014 -29.534  1.00  0.00           H
ATOM   2589  2HE LYS Z  64      89.964  99.847 -30.890  1.00  0.00           H
ATOM   2590  NZ  LYS Z  64      88.587 101.431 -30.802  1.00  0.00           N
ATOM   2591  1HZ LYS Z  64      88.581 101.228 -31.834  1.00  0.00           H
ATOM   2592  2HZ LYS Z  64      87.600 101.421 -30.442  1.00  0.00           H
ATOM   2593  3HZ LYS Z  64      88.934 102.414 -30.671  1.00  0.00           H
ATOM   2594  HN  LYS Z  64      89.917  95.811 -28.879  1.00  0.00           H
ATOM   2595  N   SER Z  65      89.540  96.009 -24.506  1.00  0.00           N
ATOM   2596  CA  SER Z  65      88.887  95.604 -23.274  1.00  0.00           C
ATOM   2597  C   SER Z  65      87.783  96.570 -22.890  1.00  0.00           C
ATOM   2598  O   SER Z  65      87.616  97.627 -23.500  1.00  0.00           O
ATOM   2599  HA  SER Z  65      88.421  94.643 -23.441  1.00  0.00           H
ATOM   2600  CB  SER Z  65      89.875  95.410 -22.098  1.00  0.00           C
ATOM   2601  1HB SER Z  65      89.349  94.985 -21.215  1.00  0.00           H
ATOM   2602  2HB SER Z  65      90.640  94.660 -22.405  1.00  0.00           H
ATOM   2603  OG  SER Z  65      90.538  96.611 -21.699  1.00  0.00           O
ATOM   2604  1HG SER Z  65      91.118  96.304 -20.971  1.00  0.00           H
ATOM   2605  HN  SER Z  65      90.423  96.457 -24.394  1.00  0.00           H
ATOM   2606  N   LEU Z  66      86.962  96.233 -21.873  1.00  0.00           N
ATOM   2607  CA  LEU Z  66      85.818  97.037 -21.470  1.00  0.00           C
ATOM   2608  C   LEU Z  66      86.239  98.427 -21.026  1.00  0.00           C
ATOM   2609  O   LEU Z  66      85.619  99.424 -21.383  1.00  0.00           O
ATOM   2610  HA  LEU Z  66      85.193  97.160 -22.344  1.00  0.00           H
ATOM   2611  CB  LEU Z  66      84.990  96.345 -20.354  1.00  0.00           C
ATOM   2612  1HB LEU Z  66      84.791  95.295 -20.664  1.00  0.00           H
ATOM   2613  2HB LEU Z  66      85.599  96.293 -19.426  1.00  0.00           H
ATOM   2614  HG  LEU Z  66      83.795  98.111 -19.896  1.00  0.00           H
ATOM   2615  CG  LEU Z  66      83.630  97.016 -20.038  1.00  0.00           C
ATOM   2616  CD1 LEU Z  66      82.615  96.832 -21.179  1.00  0.00           C
ATOM   2617 1HD1 LEU Z  66      82.437  95.750 -21.360  1.00  0.00           H
ATOM   2618 2HD1 LEU Z  66      81.647  97.305 -20.913  1.00  0.00           H
ATOM   2619 3HD1 LEU Z  66      82.982  97.289 -22.120  1.00  0.00           H
ATOM   2620  CD2 LEU Z  66      83.040  96.475 -18.725  1.00  0.00           C
ATOM   2621 1HD2 LEU Z  66      82.083  96.987 -18.494  1.00  0.00           H
ATOM   2622 2HD2 LEU Z  66      82.850  95.385 -18.810  1.00  0.00           H
ATOM   2623 3HD2 LEU Z  66      83.744  96.641 -17.882  1.00  0.00           H
ATOM   2624  HN  LEU Z  66      87.082  95.343 -21.410  1.00  0.00           H
ATOM   2625  N   HIE Z  67      87.364  98.525 -20.289  1.00  0.00           N
ATOM   2626  CA  HIE Z  67      87.977  99.788 -19.902  1.00  0.00           C
ATOM   2627  C   HIE Z  67      88.437 100.637 -21.091  1.00  0.00           C
ATOM   2628  O   HIE Z  67      88.140 101.828 -21.196  1.00  0.00           O
ATOM   2629  HA  HIE Z  67      87.228 100.365 -19.375  1.00  0.00           H
ATOM   2630  CB  HIE Z  67      89.171  99.515 -18.951  1.00  0.00           C
ATOM   2631  1HB HIE Z  67      89.106  98.471 -18.574  1.00  0.00           H
ATOM   2632  2HB HIE Z  67      90.145  99.629 -19.458  1.00  0.00           H
ATOM   2633  CG  HIE Z  67      89.150 100.385 -17.746  1.00  0.00           C
ATOM   2634  ND1 HIE Z  67      89.267 101.756 -17.880  1.00  0.00           N
ATOM   2635  HD2 HIE Z  67      88.597  99.087 -16.046  1.00  0.00           H
ATOM   2636  CD2 HIE Z  67      88.815 100.056 -16.473  1.00  0.00           C
ATOM   2637  HE1 HIE Z  67      88.916 103.287 -16.439  1.00  0.00           H
ATOM   2638  CE1 HIE Z  67      88.982 102.231 -16.684  1.00  0.00           C
ATOM   2639  HE2 HIE Z  67      88.166 101.360 -14.949  1.00  0.00           H
ATOM   2640  NE2 HIE Z  67      88.694 101.249 -15.798  1.00  0.00           N
ATOM   2641  HN  HIE Z  67      87.838  97.684 -20.037  1.00  0.00           H
ATOM   2642  N   THR Z  68      89.115 100.007 -22.076  1.00  0.00           N
ATOM   2643  CA  THR Z  68      89.552 100.629 -23.328  1.00  0.00           C
ATOM   2644  C   THR Z  68      88.393 101.136 -24.179  1.00  0.00           C
ATOM   2645  O   THR Z  68      88.437 102.227 -24.751  1.00  0.00           O
ATOM   2646  HA  THR Z  68      90.160 101.487 -23.081  1.00  0.00           H
ATOM   2647  HB  THR Z  68      89.787  98.730 -24.353  1.00  0.00           H
ATOM   2648  CB  THR Z  68      90.380  99.656 -24.170  1.00  0.00           C
ATOM   2649  OG1 THR Z  68      91.579  99.299 -23.497  1.00  0.00           O
ATOM   2650  HG1 THR Z  68      91.964  98.579 -24.035  1.00  0.00           H
ATOM   2651  CG2 THR Z  68      90.829 100.253 -25.507  1.00  0.00           C
ATOM   2652 1HG2 THR Z  68      89.963 100.415 -26.179  1.00  0.00           H
ATOM   2653 2HG2 THR Z  68      91.355 101.217 -25.346  1.00  0.00           H
ATOM   2654 3HG2 THR Z  68      91.526  99.565 -26.031  1.00  0.00           H
ATOM   2655  HN  THR Z  68      89.358  99.043 -21.970  1.00  0.00           H
ATOM   2656  N   LEU Z  69      87.303 100.350 -24.287  1.00  0.00           N
ATOM   2657  CA  LEU Z  69      86.077 100.743 -24.962  1.00  0.00           C
ATOM   2658  C   LEU Z  69      85.309 101.858 -24.252  1.00  0.00           C
ATOM   2659  O   LEU Z  69      84.833 102.808 -24.875  1.00  0.00           O
ATOM   2660  HA  LEU Z  69      86.353 101.127 -25.934  1.00  0.00           H
ATOM   2661  CB  LEU Z  69      85.177  99.497 -25.143  1.00  0.00           C
ATOM   2662  1HB LEU Z  69      85.791  98.692 -25.607  1.00  0.00           H
ATOM   2663  2HB LEU Z  69      84.865  99.125 -24.141  1.00  0.00           H
ATOM   2664  HG  LEU Z  69      83.288 100.493 -25.554  1.00  0.00           H
ATOM   2665  CG  LEU Z  69      83.922  99.701 -26.019  1.00  0.00           C
ATOM   2666  CD1 LEU Z  69      84.265 100.138 -27.452  1.00  0.00           C
ATOM   2667 1HD1 LEU Z  69      83.343 100.197 -28.068  1.00  0.00           H
ATOM   2668 2HD1 LEU Z  69      84.757 101.133 -27.464  1.00  0.00           H
ATOM   2669 3HD1 LEU Z  69      84.945  99.398 -27.926  1.00  0.00           H
ATOM   2670  CD2 LEU Z  69      83.106  98.403 -26.054  1.00  0.00           C
ATOM   2671 1HD2 LEU Z  69      82.171  98.541 -26.638  1.00  0.00           H
ATOM   2672 2HD2 LEU Z  69      83.697  97.592 -26.531  1.00  0.00           H
ATOM   2673 3HD2 LEU Z  69      82.842  98.082 -25.025  1.00  0.00           H
ATOM   2674  HN  LEU Z  69      87.308  99.435 -23.867  1.00  0.00           H
ATOM   2675  N   PHE Z  70      85.198 101.789 -22.907  1.00  0.00           N
ATOM   2676  CA  PHE Z  70      84.558 102.791 -22.066  1.00  0.00           C
ATOM   2677  C   PHE Z  70      85.245 104.148 -22.173  1.00  0.00           C
ATOM   2678  O   PHE Z  70      84.591 105.178 -22.349  1.00  0.00           O
ATOM   2679  HA  PHE Z  70      83.543 102.908 -22.420  1.00  0.00           H
ATOM   2680  CB  PHE Z  70      84.561 102.276 -20.595  1.00  0.00           C
ATOM   2681  1HB PHE Z  70      84.161 101.239 -20.598  1.00  0.00           H
ATOM   2682  2HB PHE Z  70      85.607 102.232 -20.219  1.00  0.00           H
ATOM   2683  CG  PHE Z  70      83.727 103.019 -19.578  1.00  0.00           C
ATOM   2684  HD1 PHE Z  70      82.518 104.218 -20.923  1.00  0.00           H
ATOM   2685  CD1 PHE Z  70      82.723 103.955 -19.899  1.00  0.00           C
ATOM   2686  HD2 PHE Z  70      84.692 101.974 -17.960  1.00  0.00           H
ATOM   2687  CD2 PHE Z  70      83.933 102.695 -18.225  1.00  0.00           C
ATOM   2688  CE1 PHE Z  70      81.963 104.558 -18.888  1.00  0.00           C
ATOM   2689  HE1 PHE Z  70      81.205 105.282 -19.149  1.00  0.00           H
ATOM   2690  CE2 PHE Z  70      83.160 103.281 -17.216  1.00  0.00           C
ATOM   2691  HE2 PHE Z  70      83.344 103.017 -16.185  1.00  0.00           H
ATOM   2692  CZ  PHE Z  70      82.178 104.222 -17.547  1.00  0.00           C
ATOM   2693  HZ  PHE Z  70      81.587 104.684 -16.770  1.00  0.00           H
ATOM   2694  HN  PHE Z  70      85.557 100.987 -22.418  1.00  0.00           H
ATOM   2695  N   GLY Z  71      86.597 104.165 -22.153  1.00  0.00           N
ATOM   2696  CA  GLY Z  71      87.388 105.374 -22.354  1.00  0.00           C
ATOM   2697  C   GLY Z  71      87.214 106.025 -23.704  1.00  0.00           C
ATOM   2698  O   GLY Z  71      87.205 107.247 -23.812  1.00  0.00           O
ATOM   2699  1HA GLY Z  71      87.094 106.099 -21.608  1.00  0.00           H
ATOM   2700  2HA GLY Z  71      88.428 105.098 -22.275  1.00  0.00           H
ATOM   2701  HN  GLY Z  71      87.098 103.313 -21.964  1.00  0.00           H
ATOM   2702  N   ASP Z  72      87.004 105.244 -24.780  1.00  0.00           N
ATOM   2703  CA  ASP Z  72      86.739 105.787 -26.101  1.00  0.00           C
ATOM   2704  C   ASP Z  72      85.415 106.553 -26.173  1.00  0.00           C
ATOM   2705  O   ASP Z  72      85.328 107.669 -26.692  1.00  0.00           O
ATOM   2706  HA  ASP Z  72      87.530 106.492 -26.311  1.00  0.00           H
ATOM   2707  CB  ASP Z  72      86.790 104.637 -27.137  1.00  0.00           C
ATOM   2708  1HB ASP Z  72      87.747 104.093 -27.013  1.00  0.00           H
ATOM   2709  2HB ASP Z  72      85.959 103.921 -26.968  1.00  0.00           H
ATOM   2710  CG  ASP Z  72      86.735 105.135 -28.564  1.00  0.00           C
ATOM   2711  OD1 ASP Z  72      87.563 105.999 -28.962  1.00  0.00           O
ATOM   2712  OD2 ASP Z  72      85.878 104.624 -29.328  1.00  0.00           O
ATOM   2713  HN  ASP Z  72      87.033 104.250 -24.694  1.00  0.00           H
ATOM   2714  N   LYS Z  73      84.344 105.980 -25.594  1.00  0.00           N
ATOM   2715  CA  LYS Z  73      83.060 106.643 -25.486  1.00  0.00           C
ATOM   2716  C   LYS Z  73      83.104 107.861 -24.558  1.00  0.00           C
ATOM   2717  O   LYS Z  73      82.587 108.928 -24.886  1.00  0.00           O
ATOM   2718  HA  LYS Z  73      82.800 107.025 -26.464  1.00  0.00           H
ATOM   2719  CB  LYS Z  73      81.960 105.644 -25.040  1.00  0.00           C
ATOM   2720  1HB LYS Z  73      82.205 105.291 -24.012  1.00  0.00           H
ATOM   2721  2HB LYS Z  73      80.982 106.173 -24.992  1.00  0.00           H
ATOM   2722  CG  LYS Z  73      81.808 104.399 -25.945  1.00  0.00           C
ATOM   2723  1HG LYS Z  73      82.778 103.856 -25.989  1.00  0.00           H
ATOM   2724  2HG LYS Z  73      81.076 103.713 -25.458  1.00  0.00           H
ATOM   2725  CD  LYS Z  73      81.324 104.689 -27.383  1.00  0.00           C
ATOM   2726  1HD LYS Z  73      80.348 105.222 -27.323  1.00  0.00           H
ATOM   2727  2HD LYS Z  73      82.054 105.361 -27.887  1.00  0.00           H
ATOM   2728  CE  LYS Z  73      81.158 103.411 -28.229  1.00  0.00           C
ATOM   2729  1HE LYS Z  73      82.143 102.927 -28.405  1.00  0.00           H
ATOM   2730  2HE LYS Z  73      80.499 102.695 -27.690  1.00  0.00           H
ATOM   2731  NZ  LYS Z  73      80.533 103.697 -29.538  1.00  0.00           N
ATOM   2732  1HZ LYS Z  73      80.281 102.816 -30.026  1.00  0.00           H
ATOM   2733  2HZ LYS Z  73      79.652 104.272 -29.400  1.00  0.00           H
ATOM   2734  3HZ LYS Z  73      81.166 104.217 -30.183  1.00  0.00           H
ATOM   2735  HN  LYS Z  73      84.434 105.071 -25.186  1.00  0.00           H
ATOM   2736  N   LEU Z  74      83.767 107.749 -23.386  1.00  0.00           N
ATOM   2737  CA  LEU Z  74      83.930 108.858 -22.460  1.00  0.00           C
ATOM   2738  C   LEU Z  74      84.789 110.004 -22.989  1.00  0.00           C
ATOM   2739  O   LEU Z  74      84.406 111.168 -22.891  1.00  0.00           O
ATOM   2740  HA  LEU Z  74      82.949 109.266 -22.262  1.00  0.00           H
ATOM   2741  CB  LEU Z  74      84.542 108.349 -21.127  1.00  0.00           C
ATOM   2742  1HB LEU Z  74      83.894 107.534 -20.735  1.00  0.00           H
ATOM   2743  2HB LEU Z  74      85.537 107.897 -21.337  1.00  0.00           H
ATOM   2744  HG  LEU Z  74      85.364 110.229 -20.393  1.00  0.00           H
ATOM   2745  CG  LEU Z  74      84.712 109.408 -20.008  1.00  0.00           C
ATOM   2746  CD1 LEU Z  74      83.375 110.026 -19.571  1.00  0.00           C
ATOM   2747 1HD1 LEU Z  74      83.537 110.748 -18.742  1.00  0.00           H
ATOM   2748 2HD1 LEU Z  74      82.892 110.565 -20.411  1.00  0.00           H
ATOM   2749 3HD1 LEU Z  74      82.681 109.233 -19.216  1.00  0.00           H
ATOM   2750  CD2 LEU Z  74      85.434 108.795 -18.798  1.00  0.00           C
ATOM   2751 1HD2 LEU Z  74      84.836 107.965 -18.368  1.00  0.00           H
ATOM   2752 2HD2 LEU Z  74      86.426 108.393 -19.103  1.00  0.00           H
ATOM   2753 3HD2 LEU Z  74      85.599 109.561 -18.011  1.00  0.00           H
ATOM   2754  HN  LEU Z  74      84.166 106.869 -23.107  1.00  0.00           H
ATOM   2755  N   CYS Z  75      85.969 109.714 -23.578  1.00  0.00           N
ATOM   2756  CA  CYS Z  75      86.966 110.731 -23.874  1.00  0.00           C
ATOM   2757  C   CYS Z  75      87.144 111.057 -25.338  1.00  0.00           C
ATOM   2758  O   CYS Z  75      87.487 112.196 -25.653  1.00  0.00           O
ATOM   2759  HA  CYS Z  75      86.710 111.661 -23.386  1.00  0.00           H
ATOM   2760  CB  CYS Z  75      88.364 110.280 -23.383  1.00  0.00           C
ATOM   2761  1HB CYS Z  75      88.569 109.255 -23.764  1.00  0.00           H
ATOM   2762  2HB CYS Z  75      89.161 110.933 -23.791  1.00  0.00           H
ATOM   2763  SG  CYS Z  75      88.511 110.323 -21.580  1.00  0.00           S
ATOM   2764  HN  CYS Z  75      86.268 108.756 -23.659  1.00  0.00           H
ATOM   2765  N   THR Z  76      86.951 110.110 -26.277  1.00  0.00           N
ATOM   2766  CA  THR Z  76      87.181 110.392 -27.698  1.00  0.00           C
ATOM   2767  C   THR Z  76      85.932 110.961 -28.345  1.00  0.00           C
ATOM   2768  O   THR Z  76      85.969 111.960 -29.066  1.00  0.00           O
ATOM   2769  HA  THR Z  76      87.953 111.144 -27.775  1.00  0.00           H
ATOM   2770  HB  THR Z  76      86.776 108.655 -28.977  1.00  0.00           H
ATOM   2771  CB  THR Z  76      87.642 109.198 -28.532  1.00  0.00           C
ATOM   2772  OG1 THR Z  76      88.380 108.258 -27.769  1.00  0.00           O
ATOM   2773  HG1 THR Z  76      88.119 107.382 -28.144  1.00  0.00           H
ATOM   2774  CG2 THR Z  76      88.600 109.696 -29.624  1.00  0.00           C
ATOM   2775 1HG2 THR Z  76      89.504 110.148 -29.163  1.00  0.00           H
ATOM   2776 2HG2 THR Z  76      88.927 108.850 -30.266  1.00  0.00           H
ATOM   2777 3HG2 THR Z  76      88.109 110.456 -30.266  1.00  0.00           H
ATOM   2778  HN  THR Z  76      86.716 109.164 -26.045  1.00  0.00           H
ATOM   2779  N   VAL Z  77      84.761 110.341 -28.070  1.00  0.00           N
ATOM   2780  CA  VAL Z  77      83.445 110.891 -28.396  1.00  0.00           C
ATOM   2781  C   VAL Z  77      83.160 112.130 -27.550  1.00  0.00           C
ATOM   2782  O   VAL Z  77      82.655 113.144 -28.034  1.00  0.00           O
ATOM   2783  HA  VAL Z  77      83.466 111.217 -29.427  1.00  0.00           H
ATOM   2784  HB  VAL Z  77      82.235 109.553 -27.180  1.00  0.00           H
ATOM   2785  CB  VAL Z  77      82.331 109.858 -28.247  1.00  0.00           C
ATOM   2786  CG1 VAL Z  77      80.981 110.443 -28.717  1.00  0.00           C
ATOM   2787 1HG1 VAL Z  77      81.055 110.797 -29.768  1.00  0.00           H
ATOM   2788 2HG1 VAL Z  77      80.194 109.661 -28.673  1.00  0.00           H
ATOM   2789 3HG1 VAL Z  77      80.656 111.290 -28.079  1.00  0.00           H
ATOM   2790  CG2 VAL Z  77      82.673 108.606 -29.081  1.00  0.00           C
ATOM   2791 1HG2 VAL Z  77      83.587 108.100 -28.706  1.00  0.00           H
ATOM   2792 2HG2 VAL Z  77      81.835 107.879 -29.030  1.00  0.00           H
ATOM   2793 3HG2 VAL Z  77      82.827 108.879 -30.146  1.00  0.00           H
ATOM   2794  HN  VAL Z  77      84.774 109.480 -27.554  1.00  0.00           H
ATOM   2795  N   ALA Z  78      83.531 112.065 -26.254  1.00  0.00           N
ATOM   2796  CA  ALA Z  78      83.862 113.204 -25.416  1.00  0.00           C
ATOM   2797  C   ALA Z  78      82.687 113.926 -24.776  1.00  0.00           C
ATOM   2798  O   ALA Z  78      82.860 114.995 -24.193  1.00  0.00           O
ATOM   2799  HA  ALA Z  78      84.435 112.805 -24.596  1.00  0.00           H
ATOM   2800  CB  ALA Z  78      84.797 114.207 -26.136  1.00  0.00           C
ATOM   2801  1HB ALA Z  78      85.200 114.955 -25.419  1.00  0.00           H
ATOM   2802  2HB ALA Z  78      85.650 113.667 -26.596  1.00  0.00           H
ATOM   2803  3HB ALA Z  78      84.244 114.740 -26.937  1.00  0.00           H
ATOM   2804  HN  ALA Z  78      83.790 111.174 -25.883  1.00  0.00           H
ATOM   2805  N   THR Z  79      81.468 113.346 -24.814  1.00  0.00           N
ATOM   2806  CA  THR Z  79      80.241 114.017 -24.367  1.00  0.00           C
ATOM   2807  C   THR Z  79      80.230 114.372 -22.893  1.00  0.00           C
ATOM   2808  O   THR Z  79      79.858 115.473 -22.501  1.00  0.00           O
ATOM   2809  HA  THR Z  79      80.166 114.945 -24.916  1.00  0.00           H
ATOM   2810  HB  THR Z  79      78.913 112.333 -23.931  1.00  0.00           H
ATOM   2811  CB  THR Z  79      78.977 113.197 -24.634  1.00  0.00           C
ATOM   2812  OG1 THR Z  79      78.968 112.682 -25.959  1.00  0.00           O
ATOM   2813  HG1 THR Z  79      78.197 112.084 -25.974  1.00  0.00           H
ATOM   2814  CG2 THR Z  79      77.724 114.077 -24.507  1.00  0.00           C
ATOM   2815 1HG2 THR Z  79      76.809 113.497 -24.752  1.00  0.00           H
ATOM   2816 2HG2 THR Z  79      77.606 114.461 -23.472  1.00  0.00           H
ATOM   2817 3HG2 THR Z  79      77.785 114.940 -25.204  1.00  0.00           H
ATOM   2818  HN  THR Z  79      81.348 112.480 -25.293  1.00  0.00           H
ATOM   2819  N   LEU Z  80      80.665 113.435 -22.029  1.00  0.00           N
ATOM   2820  CA  LEU Z  80      80.560 113.583 -20.588  1.00  0.00           C
ATOM   2821  C   LEU Z  80      81.926 113.707 -19.941  1.00  0.00           C
ATOM   2822  O   LEU Z  80      82.064 113.714 -18.718  1.00  0.00           O
ATOM   2823  HA  LEU Z  80      80.018 114.485 -20.333  1.00  0.00           H
ATOM   2824  CB  LEU Z  80      79.818 112.368 -19.993  1.00  0.00           C
ATOM   2825  1HB LEU Z  80      80.386 111.439 -20.229  1.00  0.00           H
ATOM   2826  2HB LEU Z  80      79.768 112.459 -18.885  1.00  0.00           H
ATOM   2827  HG  LEU Z  80      78.400 112.169 -21.636  1.00  0.00           H
ATOM   2828  CG  LEU Z  80      78.379 112.202 -20.522  1.00  0.00           C
ATOM   2829  CD1 LEU Z  80      77.818 110.863 -20.045  1.00  0.00           C
ATOM   2830 1HD1 LEU Z  80      76.783 110.727 -20.427  1.00  0.00           H
ATOM   2831 2HD1 LEU Z  80      78.449 110.031 -20.419  1.00  0.00           H
ATOM   2832 3HD1 LEU Z  80      77.808 110.822 -18.938  1.00  0.00           H
ATOM   2833  CD2 LEU Z  80      77.447 113.351 -20.105  1.00  0.00           C
ATOM   2834 1HD2 LEU Z  80      77.400 113.434 -18.999  1.00  0.00           H
ATOM   2835 2HD2 LEU Z  80      77.786 114.320 -20.524  1.00  0.00           H
ATOM   2836 3HD2 LEU Z  80      76.417 113.155 -20.480  1.00  0.00           H
ATOM   2837  HN  LEU Z  80      80.971 112.550 -22.366  1.00  0.00           H
ATOM   2838  N   ARG Z  81      82.979 113.879 -20.768  1.00  0.00           N
ATOM   2839  CA  ARG Z  81      84.372 113.974 -20.363  1.00  0.00           C
ATOM   2840  C   ARG Z  81      84.616 115.111 -19.376  1.00  0.00           C
ATOM   2841  O   ARG Z  81      85.339 114.983 -18.392  1.00  0.00           O
ATOM   2842  HA  ARG Z  81      84.657 113.046 -19.885  1.00  0.00           H
ATOM   2843  CB  ARG Z  81      85.234 114.226 -21.628  1.00  0.00           C
ATOM   2844  1HB ARG Z  81      84.992 113.451 -22.386  1.00  0.00           H
ATOM   2845  2HB ARG Z  81      84.932 115.202 -22.068  1.00  0.00           H
ATOM   2846  CG  ARG Z  81      86.756 114.200 -21.379  1.00  0.00           C
ATOM   2847  1HG ARG Z  81      86.991 114.754 -20.446  1.00  0.00           H
ATOM   2848  2HG ARG Z  81      87.062 113.144 -21.206  1.00  0.00           H
ATOM   2849  CD  ARG Z  81      87.626 114.778 -22.513  1.00  0.00           C
ATOM   2850  1HD ARG Z  81      88.703 114.798 -22.224  1.00  0.00           H
ATOM   2851  2HD ARG Z  81      87.515 114.140 -23.419  1.00  0.00           H
ATOM   2852  NE  ARG Z  81      87.173 116.166 -22.876  1.00  0.00           N
ATOM   2853  HE  ARG Z  81      86.929 116.362 -23.832  1.00  0.00           H
ATOM   2854  CZ  ARG Z  81      87.150 117.227 -22.053  1.00  0.00           C
ATOM   2855  NH1 ARG Z  81      87.745 117.191 -20.869  1.00  0.00           N
ATOM   2856 1HH1 ARG Z  81      88.282 116.400 -20.625  1.00  0.00           H
ATOM   2857 2HH1 ARG Z  81      87.700 117.965 -20.219  1.00  0.00           H
ATOM   2858  NH2 ARG Z  81      86.506 118.321 -22.446  1.00  0.00           N
ATOM   2859 1HH2 ARG Z  81      86.004 118.282 -23.320  1.00  0.00           H
ATOM   2860 2HH2 ARG Z  81      86.295 119.057 -21.781  1.00  0.00           H
ATOM   2861  HN  ARG Z  81      82.808 113.914 -21.750  1.00  0.00           H
ATOM   2862  N   GLU Z  82      83.944 116.250 -19.616  1.00  0.00           N
ATOM   2863  CA  GLU Z  82      84.067 117.479 -18.861  1.00  0.00           C
ATOM   2864  C   GLU Z  82      83.464 117.400 -17.454  1.00  0.00           C
ATOM   2865  O   GLU Z  82      83.754 118.220 -16.580  1.00  0.00           O
ATOM   2866  HA  GLU Z  82      85.118 117.712 -18.761  1.00  0.00           H
ATOM   2867  CB  GLU Z  82      83.341 118.582 -19.680  1.00  0.00           C
ATOM   2868  1HB GLU Z  82      83.563 118.417 -20.759  1.00  0.00           H
ATOM   2869  2HB GLU Z  82      82.240 118.465 -19.556  1.00  0.00           H
ATOM   2870  CG  GLU Z  82      83.743 120.032 -19.327  1.00  0.00           C
ATOM   2871  1HG GLU Z  82      83.067 120.756 -19.829  1.00  0.00           H
ATOM   2872  2HG GLU Z  82      83.652 120.202 -18.236  1.00  0.00           H
ATOM   2873  CD  GLU Z  82      85.162 120.344 -19.763  1.00  0.00           C
ATOM   2874  OE1 GLU Z  82      85.434 120.347 -20.997  1.00  0.00           O
ATOM   2875  OE2 GLU Z  82      86.027 120.563 -18.880  1.00  0.00           O
ATOM   2876  HN  GLU Z  82      83.342 116.285 -20.407  1.00  0.00           H
ATOM   2877  N   THR Z  83      82.589 116.404 -17.198  1.00  0.00           N
ATOM   2878  CA  THR Z  83      81.847 116.261 -15.940  1.00  0.00           C
ATOM   2879  C   THR Z  83      82.426 115.145 -15.090  1.00  0.00           C
ATOM   2880  O   THR Z  83      82.150 115.021 -13.897  1.00  0.00           O
ATOM   2881  HA  THR Z  83      81.924 117.168 -15.358  1.00  0.00           H
ATOM   2882  HB  THR Z  83      80.246 115.020 -16.749  1.00  0.00           H
ATOM   2883  CB  THR Z  83      80.364 115.992 -16.212  1.00  0.00           C
ATOM   2884  OG1 THR Z  83      79.846 117.032 -17.031  1.00  0.00           O
ATOM   2885  HG1 THR Z  83      78.919 116.783 -17.232  1.00  0.00           H
ATOM   2886  CG2 THR Z  83      79.510 116.002 -14.937  1.00  0.00           C
ATOM   2887 1HG2 THR Z  83      79.771 115.154 -14.272  1.00  0.00           H
ATOM   2888 2HG2 THR Z  83      79.655 116.951 -14.379  1.00  0.00           H
ATOM   2889 3HG2 THR Z  83      78.433 115.906 -15.191  1.00  0.00           H
ATOM   2890  HN  THR Z  83      82.363 115.753 -17.922  1.00  0.00           H
ATOM   2891  N   TYR Z  84      83.332 114.332 -15.658  1.00  0.00           N
ATOM   2892  CA  TYR Z  84      83.953 113.211 -14.972  1.00  0.00           C
ATOM   2893  C   TYR Z  84      85.452 113.287 -15.204  1.00  0.00           C
ATOM   2894  O   TYR Z  84      86.120 112.324 -15.572  1.00  0.00           O
ATOM   2895  HA  TYR Z  84      83.840 113.313 -13.900  1.00  0.00           H
ATOM   2896  CB  TYR Z  84      83.347 111.856 -15.437  1.00  0.00           C
ATOM   2897  1HB TYR Z  84      83.180 111.859 -16.535  1.00  0.00           H
ATOM   2898  2HB TYR Z  84      84.013 111.006 -15.178  1.00  0.00           H
ATOM   2899  CG  TYR Z  84      82.036 111.626 -14.724  1.00  0.00           C
ATOM   2900  HD1 TYR Z  84      80.769 112.185 -16.375  1.00  0.00           H
ATOM   2901  CD1 TYR Z  84      80.794 111.854 -15.345  1.00  0.00           C
ATOM   2902  HD2 TYR Z  84      82.995 111.026 -12.891  1.00  0.00           H
ATOM   2903  CD2 TYR Z  84      82.051 111.199 -13.386  1.00  0.00           C
ATOM   2904  CE1 TYR Z  84      79.594 111.670 -14.633  1.00  0.00           C
ATOM   2905  HE1 TYR Z  84      78.646 111.863 -15.114  1.00  0.00           H
ATOM   2906  HE2 TYR Z  84      80.901 110.680 -11.650  1.00  0.00           H
ATOM   2907  CE2 TYR Z  84      80.858 111.014 -12.675  1.00  0.00           C
ATOM   2908  CZ  TYR Z  84      79.631 111.258 -13.295  1.00  0.00           C
ATOM   2909  OH  TYR Z  84      78.455 111.116 -12.527  1.00  0.00           O
ATOM   2910  HH  TYR Z  84      78.738 111.162 -11.607  1.00  0.00           H
ATOM   2911  HN  TYR Z  84      83.577 114.454 -16.620  1.00  0.00           H
ATOM   2912  N   GLY Z  85      86.013 114.494 -14.973  1.00  0.00           N
ATOM   2913  CA  GLY Z  85      87.403 114.842 -15.251  1.00  0.00           C
ATOM   2914  C   GLY Z  85      88.473 114.096 -14.493  1.00  0.00           C
ATOM   2915  O   GLY Z  85      89.565 113.893 -15.010  1.00  0.00           O
ATOM   2916  1HA GLY Z  85      87.581 114.670 -16.300  1.00  0.00           H
ATOM   2917  2HA GLY Z  85      87.526 115.883 -14.996  1.00  0.00           H
ATOM   2918  HN  GLY Z  85      85.416 115.240 -14.692  1.00  0.00           H
ATOM   2919  N   GLU Z  86      88.201 113.644 -13.249  1.00  0.00           N
ATOM   2920  CA  GLU Z  86      89.169 112.896 -12.453  1.00  0.00           C
ATOM   2921  C   GLU Z  86      89.432 111.512 -13.059  1.00  0.00           C
ATOM   2922  O   GLU Z  86      90.562 111.046 -13.176  1.00  0.00           O
ATOM   2923  HA  GLU Z  86      90.107 113.436 -12.479  1.00  0.00           H
ATOM   2924  CB  GLU Z  86      88.707 112.798 -10.972  1.00  0.00           C
ATOM   2925  1HB GLU Z  86      88.166 113.730 -10.697  1.00  0.00           H
ATOM   2926  2HB GLU Z  86      87.972 111.968 -10.873  1.00  0.00           H
ATOM   2927  CG  GLU Z  86      89.859 112.579  -9.953  1.00  0.00           C
ATOM   2928  1HG GLU Z  86      89.475 112.012  -9.082  1.00  0.00           H
ATOM   2929  2HG GLU Z  86      90.673 111.985 -10.416  1.00  0.00           H
ATOM   2930  CD  GLU Z  86      90.440 113.866  -9.381  1.00  0.00           C
ATOM   2931  OE1 GLU Z  86      89.745 114.522  -8.556  1.00  0.00           O
ATOM   2932  OE2 GLU Z  86      91.598 114.228  -9.713  1.00  0.00           O
ATOM   2933  HN  GLU Z  86      87.284 113.730 -12.869  1.00  0.00           H
ATOM   2934  N   MET Z  87      88.358 110.840 -13.529  1.00  0.00           N
ATOM   2935  CA  MET Z  87      88.426 109.651 -14.366  1.00  0.00           C
ATOM   2936  C   MET Z  87      89.037 109.921 -15.738  1.00  0.00           C
ATOM   2937  O   MET Z  87      89.885 109.169 -16.219  1.00  0.00           O
ATOM   2938  HA  MET Z  87      89.054 108.918 -13.879  1.00  0.00           H
ATOM   2939  CB  MET Z  87      87.002 109.070 -14.585  1.00  0.00           C
ATOM   2940  1HB MET Z  87      86.339 109.892 -14.930  1.00  0.00           H
ATOM   2941  2HB MET Z  87      87.026 108.301 -15.393  1.00  0.00           H
ATOM   2942  CG  MET Z  87      86.397 108.401 -13.334  1.00  0.00           C
ATOM   2943  1HG MET Z  87      86.752 107.346 -13.305  1.00  0.00           H
ATOM   2944  2HG MET Z  87      86.816 108.899 -12.430  1.00  0.00           H
ATOM   2945  SD  MET Z  87      84.575 108.458 -13.230  1.00  0.00           S
ATOM   2946  CE  MET Z  87      84.156 107.730 -14.841  1.00  0.00           C
ATOM   2947  1HE MET Z  87      83.056 107.623 -14.952  1.00  0.00           H
ATOM   2948  2HE MET Z  87      84.515 108.358 -15.684  1.00  0.00           H
ATOM   2949  3HE MET Z  87      84.606 106.723 -14.948  1.00  0.00           H
ATOM   2950  HN  MET Z  87      87.447 111.224 -13.360  1.00  0.00           H
ATOM   2951  N   ALA Z  88      88.628 111.024 -16.399  1.00  0.00           N
ATOM   2952  CA  ALA Z  88      88.954 111.320 -17.781  1.00  0.00           C
ATOM   2953  C   ALA Z  88      90.394 111.761 -18.027  1.00  0.00           C
ATOM   2954  O   ALA Z  88      90.873 111.741 -19.161  1.00  0.00           O
ATOM   2955  HA  ALA Z  88      88.804 110.415 -18.358  1.00  0.00           H
ATOM   2956  CB  ALA Z  88      87.997 112.399 -18.318  1.00  0.00           C
ATOM   2957  1HB ALA Z  88      88.158 112.551 -19.404  1.00  0.00           H
ATOM   2958  2HB ALA Z  88      86.943 112.088 -18.157  1.00  0.00           H
ATOM   2959  3HB ALA Z  88      88.160 113.365 -17.798  1.00  0.00           H
ATOM   2960  HN  ALA Z  88      87.937 111.618 -15.982  1.00  0.00           H
ATOM   2961  N   ASP Z  89      91.139 112.129 -16.963  1.00  0.00           N
ATOM   2962  CA  ASP Z  89      92.584 112.321 -16.951  1.00  0.00           C
ATOM   2963  C   ASP Z  89      93.315 111.033 -17.358  1.00  0.00           C
ATOM   2964  O   ASP Z  89      94.379 111.028 -17.976  1.00  0.00           O
ATOM   2965  HA  ASP Z  89      92.831 113.092 -17.669  1.00  0.00           H
ATOM   2966  CB  ASP Z  89      92.988 112.752 -15.510  1.00  0.00           C
ATOM   2967  1HB ASP Z  89      92.239 113.481 -15.131  1.00  0.00           H
ATOM   2968  2HB ASP Z  89      92.988 111.882 -14.822  1.00  0.00           H
ATOM   2969  CG  ASP Z  89      94.337 113.439 -15.444  1.00  0.00           C
ATOM   2970  OD1 ASP Z  89      94.398 114.661 -15.751  1.00  0.00           O
ATOM   2971  OD2 ASP Z  89      95.344 112.811 -15.027  1.00  0.00           O
ATOM   2972  HN  ASP Z  89      90.690 112.266 -16.079  1.00  0.00           H
ATOM   2973  N   CYS Z  90      92.707 109.879 -17.018  1.00  0.00           N
ATOM   2974  CA  CYS Z  90      93.316 108.575 -17.119  1.00  0.00           C
ATOM   2975  C   CYS Z  90      92.970 107.814 -18.389  1.00  0.00           C
ATOM   2976  O   CYS Z  90      93.334 106.649 -18.519  1.00  0.00           O
ATOM   2977  HA  CYS Z  90      94.390 108.692 -17.108  1.00  0.00           H
ATOM   2978  CB  CYS Z  90      92.915 107.716 -15.899  1.00  0.00           C
ATOM   2979  1HB CYS Z  90      91.827 107.487 -15.939  1.00  0.00           H
ATOM   2980  2HB CYS Z  90      93.466 106.752 -15.926  1.00  0.00           H
ATOM   2981  SG  CYS Z  90      93.285 108.587 -14.348  1.00  0.00           S
ATOM   2982  HN  CYS Z  90      91.821 109.915 -16.554  1.00  0.00           H
ATOM   2983  N   CYS Z  91      92.299 108.440 -19.381  1.00  0.00           N
ATOM   2984  CA  CYS Z  91      91.987 107.804 -20.663  1.00  0.00           C
ATOM   2985  C   CYS Z  91      93.217 107.401 -21.467  1.00  0.00           C
ATOM   2986  O   CYS Z  91      93.280 106.306 -22.025  1.00  0.00           O
ATOM   2987  HA  CYS Z  91      91.460 106.881 -20.461  1.00  0.00           H
ATOM   2988  CB  CYS Z  91      91.099 108.716 -21.552  1.00  0.00           C
ATOM   2989  1HB CYS Z  91      91.422 109.769 -21.416  1.00  0.00           H
ATOM   2990  2HB CYS Z  91      91.228 108.461 -22.627  1.00  0.00           H
ATOM   2991  SG  CYS Z  91      89.334 108.523 -21.175  1.00  0.00           S
ATOM   2992  HN  CYS Z  91      92.025 109.393 -19.266  1.00  0.00           H
ATOM   2993  N   ALA Z  92      94.241 108.272 -21.529  1.00  0.00           N
ATOM   2994  CA  ALA Z  92      95.494 107.958 -22.184  1.00  0.00           C
ATOM   2995  C   ALA Z  92      96.432 107.091 -21.343  1.00  0.00           C
ATOM   2996  O   ALA Z  92      97.377 106.497 -21.860  1.00  0.00           O
ATOM   2997  HA  ALA Z  92      95.287 107.408 -23.090  1.00  0.00           H
ATOM   2998  CB  ALA Z  92      96.201 109.272 -22.571  1.00  0.00           C
ATOM   2999  1HB ALA Z  92      97.148 109.066 -23.115  1.00  0.00           H
ATOM   3000  2HB ALA Z  92      95.538 109.867 -23.236  1.00  0.00           H
ATOM   3001  3HB ALA Z  92      96.423 109.884 -21.673  1.00  0.00           H
ATOM   3002  HN  ALA Z  92      94.128 109.213 -21.189  1.00  0.00           H
ATOM   3003  N   LYS Z  93      96.199 106.986 -20.017  1.00  0.00           N
ATOM   3004  CA  LYS Z  93      97.034 106.206 -19.116  1.00  0.00           C
ATOM   3005  C   LYS Z  93      97.040 104.700 -19.364  1.00  0.00           C
ATOM   3006  O   LYS Z  93      96.059 104.083 -19.772  1.00  0.00           O
ATOM   3007  HA  LYS Z  93      98.052 106.528 -19.293  1.00  0.00           H
ATOM   3008  CB  LYS Z  93      96.735 106.474 -17.620  1.00  0.00           C
ATOM   3009  1HB LYS Z  93      95.650 106.333 -17.425  1.00  0.00           H
ATOM   3010  2HB LYS Z  93      97.282 105.727 -16.999  1.00  0.00           H
ATOM   3011  CG  LYS Z  93      97.188 107.865 -17.145  1.00  0.00           C
ATOM   3012  1HG LYS Z  93      98.229 108.031 -17.509  1.00  0.00           H
ATOM   3013  2HG LYS Z  93      96.546 108.660 -17.582  1.00  0.00           H
ATOM   3014  CD  LYS Z  93      97.197 107.962 -15.609  1.00  0.00           C
ATOM   3015  1HD LYS Z  93      96.158 107.913 -15.216  1.00  0.00           H
ATOM   3016  2HD LYS Z  93      97.740 107.062 -15.232  1.00  0.00           H
ATOM   3017  CE  LYS Z  93      97.902 109.217 -15.075  1.00  0.00           C
ATOM   3018  1HE LYS Z  93      98.875 109.351 -15.597  1.00  0.00           H
ATOM   3019  2HE LYS Z  93      97.278 110.126 -15.222  1.00  0.00           H
ATOM   3020  NZ  LYS Z  93      98.187 109.062 -13.639  1.00  0.00           N
ATOM   3021  1HZ LYS Z  93      98.805 109.818 -13.294  1.00  0.00           H
ATOM   3022  2HZ LYS Z  93      97.298 109.070 -13.074  1.00  0.00           H
ATOM   3023  3HZ LYS Z  93      98.685 108.136 -13.490  1.00  0.00           H
ATOM   3024  HN  LYS Z  93      95.361 107.365 -19.636  1.00  0.00           H
ATOM   3025  N   GLN Z  94      98.205 104.075 -19.121  1.00  0.00           N
ATOM   3026  CA  GLN Z  94      98.419 102.645 -19.204  1.00  0.00           C
ATOM   3027  C   GLN Z  94      97.686 101.831 -18.129  1.00  0.00           C
ATOM   3028  O   GLN Z  94      97.449 102.280 -17.006  1.00  0.00           O
ATOM   3029  HA  GLN Z  94      98.025 102.327 -20.160  1.00  0.00           H
ATOM   3030  CB  GLN Z  94      99.950 102.394 -19.205  1.00  0.00           C
ATOM   3031  1HB GLN Z  94     100.385 103.177 -19.870  1.00  0.00           H
ATOM   3032  2HB GLN Z  94     100.360 102.576 -18.186  1.00  0.00           H
ATOM   3033  CG  GLN Z  94     100.419 101.012 -19.721  1.00  0.00           C
ATOM   3034  1HG GLN Z  94     100.220 100.228 -18.964  1.00  0.00           H
ATOM   3035  2HG GLN Z  94      99.874 100.749 -20.651  1.00  0.00           H
ATOM   3036  CD  GLN Z  94     101.914 101.043 -20.060  1.00  0.00           C
ATOM   3037  OE1 GLN Z  94     102.422 102.027 -20.605  1.00  0.00           O
ATOM   3038  NE2 GLN Z  94     102.641  99.937 -19.810  1.00  0.00           N
ATOM   3039 1HE2 GLN Z  94     102.181  99.086 -19.549  1.00  0.00           H
ATOM   3040 2HE2 GLN Z  94     103.602  99.947 -20.075  1.00  0.00           H
ATOM   3041  HN  GLN Z  94      98.998 104.603 -18.830  1.00  0.00           H
ATOM   3042  N   GLU Z  95      97.283 100.586 -18.457  1.00  0.00           N
ATOM   3043  CA  GLU Z  95      96.862  99.585 -17.490  1.00  0.00           C
ATOM   3044  C   GLU Z  95      98.019  99.170 -16.565  1.00  0.00           C
ATOM   3045  O   GLU Z  95      99.141  99.046 -17.060  1.00  0.00           O
ATOM   3046  HA  GLU Z  95      96.078 100.019 -16.888  1.00  0.00           H
ATOM   3047  CB  GLU Z  95      96.291  98.368 -18.265  1.00  0.00           C
ATOM   3048  1HB GLU Z  95      95.480  98.752 -18.928  1.00  0.00           H
ATOM   3049  2HB GLU Z  95      97.083  97.953 -18.926  1.00  0.00           H
ATOM   3050  CG  GLU Z  95      95.712  97.228 -17.398  1.00  0.00           C
ATOM   3051  1HG GLU Z  95      96.509  96.692 -16.846  1.00  0.00           H
ATOM   3052  2HG GLU Z  95      94.989  97.649 -16.669  1.00  0.00           H
ATOM   3053  CD  GLU Z  95      94.956  96.220 -18.247  1.00  0.00           C
ATOM   3054  OE1 GLU Z  95      95.593  95.403 -18.960  1.00  0.00           O
ATOM   3055  OE2 GLU Z  95      93.699  96.263 -18.204  1.00  0.00           O
ATOM   3056  HN  GLU Z  95      97.391 100.255 -19.388  1.00  0.00           H
ATOM   3057  N   PRO Z  96      97.905  98.960 -15.253  1.00  0.00           N
ATOM   3058  CA  PRO Z  96      96.678  98.976 -14.461  1.00  0.00           C
ATOM   3059  C   PRO Z  96      96.427 100.329 -13.829  1.00  0.00           C
ATOM   3060  O   PRO Z  96      95.428 100.468 -13.129  1.00  0.00           O
ATOM   3061  HA  PRO Z  96      95.811  98.725 -15.049  1.00  0.00           H
ATOM   3062  CB  PRO Z  96      96.989  97.946 -13.361  1.00  0.00           C
ATOM   3063  1HB PRO Z  96      96.390  98.094 -12.438  1.00  0.00           H
ATOM   3064  2HB PRO Z  96      96.789  96.926 -13.755  1.00  0.00           H
ATOM   3065  CG  PRO Z  96      98.492  98.108 -13.119  1.00  0.00           C
ATOM   3066  1HG PRO Z  96      98.676  99.016 -12.502  1.00  0.00           H
ATOM   3067  2HG PRO Z  96      98.949  97.231 -12.622  1.00  0.00           H
ATOM   3068  CD  PRO Z  96      99.020  98.335 -14.533  1.00  0.00           C
ATOM   3069  1HD PRO Z  96      99.914  98.995 -14.534  1.00  0.00           H
ATOM   3070  2HD PRO Z  96      99.266  97.362 -15.018  1.00  0.00           H
ATOM   3071  N   GLU Z  97      97.277 101.353 -14.050  1.00  0.00           N
ATOM   3072  CA  GLU Z  97      97.154 102.645 -13.386  1.00  0.00           C
ATOM   3073  C   GLU Z  97      95.839 103.365 -13.682  1.00  0.00           C
ATOM   3074  O   GLU Z  97      95.225 103.977 -12.809  1.00  0.00           O
ATOM   3075  HA  GLU Z  97      97.156 102.452 -12.321  1.00  0.00           H
ATOM   3076  CB  GLU Z  97      98.370 103.553 -13.699  1.00  0.00           C
ATOM   3077  1HB GLU Z  97      99.297 102.960 -13.520  1.00  0.00           H
ATOM   3078  2HB GLU Z  97      98.363 103.838 -14.773  1.00  0.00           H
ATOM   3079  CG  GLU Z  97      98.418 104.815 -12.802  1.00  0.00           C
ATOM   3080  1HG GLU Z  97      97.539 105.461 -13.008  1.00  0.00           H
ATOM   3081  2HG GLU Z  97      98.390 104.513 -11.734  1.00  0.00           H
ATOM   3082  CD  GLU Z  97      99.672 105.644 -13.009  1.00  0.00           C
ATOM   3083  OE1 GLU Z  97      99.557 106.781 -13.539  1.00  0.00           O
ATOM   3084  OE2 GLU Z  97     100.777 105.198 -12.600  1.00  0.00           O
ATOM   3085  HN  GLU Z  97      98.062 101.242 -14.657  1.00  0.00           H
ATOM   3086  N   ARG Z  98      95.329 103.252 -14.928  1.00  0.00           N
ATOM   3087  CA  ARG Z  98      94.031 103.788 -15.313  1.00  0.00           C
ATOM   3088  C   ARG Z  98      92.837 103.249 -14.512  1.00  0.00           C
ATOM   3089  O   ARG Z  98      91.876 103.974 -14.250  1.00  0.00           O
ATOM   3090  HA  ARG Z  98      94.070 104.845 -15.091  1.00  0.00           H
ATOM   3091  CB  ARG Z  98      93.789 103.647 -16.840  1.00  0.00           C
ATOM   3092  1HB ARG Z  98      92.926 104.292 -17.126  1.00  0.00           H
ATOM   3093  2HB ARG Z  98      94.682 104.048 -17.371  1.00  0.00           H
ATOM   3094  CG  ARG Z  98      93.517 102.215 -17.345  1.00  0.00           C
ATOM   3095  1HG ARG Z  98      94.351 101.551 -17.030  1.00  0.00           H
ATOM   3096  2HG ARG Z  98      92.579 101.842 -16.873  1.00  0.00           H
ATOM   3097  CD  ARG Z  98      93.358 102.130 -18.868  1.00  0.00           C
ATOM   3098  1HD ARG Z  98      92.542 102.804 -19.216  1.00  0.00           H
ATOM   3099  2HD ARG Z  98      94.312 102.390 -19.381  1.00  0.00           H
ATOM   3100  NE  ARG Z  98      92.999 100.712 -19.159  1.00  0.00           N
ATOM   3101  HE  ARG Z  98      92.809 100.063 -18.410  1.00  0.00           H
ATOM   3102  CZ  ARG Z  98      92.767 100.199 -20.371  1.00  0.00           C
ATOM   3103  NH1 ARG Z  98      92.430  98.915 -20.448  1.00  0.00           N
ATOM   3104 1HH1 ARG Z  98      92.448  98.397 -19.593  1.00  0.00           H
ATOM   3105 2HH1 ARG Z  98      92.527  98.464 -21.339  1.00  0.00           H
ATOM   3106  NH2 ARG Z  98      92.859 100.902 -21.487  1.00  0.00           N
ATOM   3107 1HH2 ARG Z  98      93.175 101.838 -21.463  1.00  0.00           H
ATOM   3108 2HH2 ARG Z  98      92.565 100.446 -22.335  1.00  0.00           H
ATOM   3109  HN  ARG Z  98      95.874 102.799 -15.635  1.00  0.00           H
ATOM   3110  N   ASN Z  99      92.880 101.972 -14.056  1.00  0.00           N
ATOM   3111  CA  ASN Z  99      91.846 101.338 -13.247  1.00  0.00           C
ATOM   3112  C   ASN Z  99      91.621 102.045 -11.911  1.00  0.00           C
ATOM   3113  O   ASN Z  99      90.489 102.142 -11.431  1.00  0.00           O
ATOM   3114  HA  ASN Z  99      90.914 101.416 -13.791  1.00  0.00           H
ATOM   3115  CB  ASN Z  99      92.155  99.840 -12.957  1.00  0.00           C
ATOM   3116  1HB ASN Z  99      93.155  99.744 -12.483  1.00  0.00           H
ATOM   3117  2HB ASN Z  99      91.404  99.420 -12.255  1.00  0.00           H
ATOM   3118  CG  ASN Z  99      92.164  99.012 -14.239  1.00  0.00           C
ATOM   3119  OD1 ASN Z  99      93.043  99.143 -15.095  1.00  0.00           O
ATOM   3120  ND2 ASN Z  99      91.170  98.104 -14.390  1.00  0.00           N
ATOM   3121 1HD2 ASN Z  99      90.520  97.927 -13.655  1.00  0.00           H
ATOM   3122 2HD2 ASN Z  99      91.131  97.563 -15.227  1.00  0.00           H
ATOM   3123  HN  ASN Z  99      93.684 101.407 -14.243  1.00  0.00           H
ATOM   3124  N   GLU Z 100      92.697 102.584 -11.290  1.00  0.00           N
ATOM   3125  CA  GLU Z 100      92.634 103.280 -10.015  1.00  0.00           C
ATOM   3126  C   GLU Z 100      91.718 104.487 -10.011  1.00  0.00           C
ATOM   3127  O   GLU Z 100      90.982 104.711  -9.057  1.00  0.00           O
ATOM   3128  HA  GLU Z 100      92.247 102.593  -9.276  1.00  0.00           H
ATOM   3129  CB  GLU Z 100      94.018 103.785  -9.540  1.00  0.00           C
ATOM   3130  1HB GLU Z 100      94.526 104.352 -10.350  1.00  0.00           H
ATOM   3131  2HB GLU Z 100      93.854 104.496  -8.693  1.00  0.00           H
ATOM   3132  CG  GLU Z 100      94.945 102.663  -9.024  1.00  0.00           C
ATOM   3133  1HG GLU Z 100      94.354 101.921  -8.449  1.00  0.00           H
ATOM   3134  2HG GLU Z 100      95.436 102.140  -9.871  1.00  0.00           H
ATOM   3135  CD  GLU Z 100      96.004 103.207  -8.082  1.00  0.00           C
ATOM   3136  OE1 GLU Z 100      95.631 103.952  -7.131  1.00  0.00           O
ATOM   3137  OE2 GLU Z 100      97.203 102.856  -8.245  1.00  0.00           O
ATOM   3138  HN  GLU Z 100      93.604 102.516 -11.706  1.00  0.00           H
ATOM   3139  N   CYS Z 101      91.716 105.294 -11.087  1.00  0.00           N
ATOM   3140  CA  CYS Z 101      90.959 106.537 -11.175  1.00  0.00           C
ATOM   3141  C   CYS Z 101      89.455 106.319 -11.039  1.00  0.00           C
ATOM   3142  O   CYS Z 101      88.737 107.034 -10.341  1.00  0.00           O
ATOM   3143  HA  CYS Z 101      91.270 107.174 -10.358  1.00  0.00           H
ATOM   3144  CB  CYS Z 101      91.268 107.249 -12.519  1.00  0.00           C
ATOM   3145  1HB CYS Z 101      90.710 106.767 -13.350  1.00  0.00           H
ATOM   3146  2HB CYS Z 101      90.935 108.311 -12.455  1.00  0.00           H
ATOM   3147  SG  CYS Z 101      93.042 107.178 -12.925  1.00  0.00           S
ATOM   3148  HN  CYS Z 101      92.294 105.065 -11.870  1.00  0.00           H
ATOM   3149  N   PHE Z 102      88.963 105.253 -11.691  1.00  0.00           N
ATOM   3150  CA  PHE Z 102      87.594 104.778 -11.659  1.00  0.00           C
ATOM   3151  C   PHE Z 102      87.208 104.218 -10.294  1.00  0.00           C
ATOM   3152  O   PHE Z 102      86.165 104.548  -9.728  1.00  0.00           O
ATOM   3153  HA  PHE Z 102      86.926 105.607 -11.850  1.00  0.00           H
ATOM   3154  CB  PHE Z 102      87.432 103.681 -12.747  1.00  0.00           C
ATOM   3155  1HB PHE Z 102      88.278 102.963 -12.713  1.00  0.00           H
ATOM   3156  2HB PHE Z 102      86.492 103.112 -12.606  1.00  0.00           H
ATOM   3157  CG  PHE Z 102      87.386 104.300 -14.118  1.00  0.00           C
ATOM   3158  HD1 PHE Z 102      89.479 104.856 -14.200  1.00  0.00           H
ATOM   3159  CD1 PHE Z 102      88.527 104.880 -14.705  1.00  0.00           C
ATOM   3160  HD2 PHE Z 102      85.301 103.843 -14.419  1.00  0.00           H
ATOM   3161  CD2 PHE Z 102      86.182 104.303 -14.842  1.00  0.00           C
ATOM   3162  CE1 PHE Z 102      88.456 105.483 -15.962  1.00  0.00           C
ATOM   3163  HE1 PHE Z 102      89.344 105.918 -16.398  1.00  0.00           H
ATOM   3164  CE2 PHE Z 102      86.117 104.882 -16.115  1.00  0.00           C
ATOM   3165  HE2 PHE Z 102      85.192 104.888 -16.671  1.00  0.00           H
ATOM   3166  CZ  PHE Z 102      87.251 105.474 -16.671  1.00  0.00           C
ATOM   3167  HZ  PHE Z 102      87.191 105.911 -17.659  1.00  0.00           H
ATOM   3168  HN  PHE Z 102      89.595 104.695 -12.223  1.00  0.00           H
ATOM   3169  N   LEU Z 103      88.093 103.390  -9.710  1.00  0.00           N
ATOM   3170  CA  LEU Z 103      87.972 102.812  -8.383  1.00  0.00           C
ATOM   3171  C   LEU Z 103      87.931 103.854  -7.271  1.00  0.00           C
ATOM   3172  O   LEU Z 103      87.144 103.771  -6.329  1.00  0.00           O
ATOM   3173  HA  LEU Z 103      87.053 102.245  -8.335  1.00  0.00           H
ATOM   3174  CB  LEU Z 103      89.193 101.884  -8.182  1.00  0.00           C
ATOM   3175  1HB LEU Z 103      89.129 101.053  -8.919  1.00  0.00           H
ATOM   3176  2HB LEU Z 103      90.110 102.459  -8.435  1.00  0.00           H
ATOM   3177  HG  LEU Z 103      89.419 102.100  -6.023  1.00  0.00           H
ATOM   3178  CG  LEU Z 103      89.398 101.281  -6.781  1.00  0.00           C
ATOM   3179  CD1 LEU Z 103      88.278 100.305  -6.399  1.00  0.00           C
ATOM   3180 1HD1 LEU Z 103      88.199  99.497  -7.157  1.00  0.00           H
ATOM   3181 2HD1 LEU Z 103      88.499  99.842  -5.416  1.00  0.00           H
ATOM   3182 3HD1 LEU Z 103      87.311 100.842  -6.329  1.00  0.00           H
ATOM   3183  CD2 LEU Z 103      90.770 100.598  -6.735  1.00  0.00           C
ATOM   3184 1HD2 LEU Z 103      90.979 100.203  -5.723  1.00  0.00           H
ATOM   3185 2HD2 LEU Z 103      90.806  99.760  -7.463  1.00  0.00           H
ATOM   3186 3HD2 LEU Z 103      91.574 101.321  -6.996  1.00  0.00           H
ATOM   3187  HN  LEU Z 103      88.915 103.126 -10.216  1.00  0.00           H
ATOM   3188  N   GLN Z 104      88.791 104.879  -7.371  1.00  0.00           N
ATOM   3189  CA  GLN Z 104      88.848 106.031  -6.499  1.00  0.00           C
ATOM   3190  C   GLN Z 104      87.582 106.881  -6.541  1.00  0.00           C
ATOM   3191  O   GLN Z 104      87.071 107.304  -5.505  1.00  0.00           O
ATOM   3192  HA  GLN Z 104      88.974 105.688  -5.482  1.00  0.00           H
ATOM   3193  CB  GLN Z 104      90.070 106.874  -6.940  1.00  0.00           C
ATOM   3194  1HB GLN Z 104      90.953 106.196  -7.016  1.00  0.00           H
ATOM   3195  2HB GLN Z 104      89.876 107.260  -7.967  1.00  0.00           H
ATOM   3196  CG  GLN Z 104      90.453 108.040  -6.011  1.00  0.00           C
ATOM   3197  1HG GLN Z 104      89.568 108.673  -5.790  1.00  0.00           H
ATOM   3198  2HG GLN Z 104      90.870 107.663  -5.055  1.00  0.00           H
ATOM   3199  CD  GLN Z 104      91.482 108.931  -6.706  1.00  0.00           C
ATOM   3200  OE1 GLN Z 104      91.112 109.917  -7.354  1.00  0.00           O
ATOM   3201  NE2 GLN Z 104      92.780 108.579  -6.613  1.00  0.00           N
ATOM   3202 1HE2 GLN Z 104      93.038 107.640  -6.364  1.00  0.00           H
ATOM   3203 2HE2 GLN Z 104      93.473 109.228  -6.937  1.00  0.00           H
ATOM   3204  HN  GLN Z 104      89.468 104.870  -8.117  1.00  0.00           H
ATOM   3205  N   HIE Z 105      87.047 107.125  -7.758  1.00  0.00           N
ATOM   3206  CA  HIE Z 105      85.875 107.955  -7.984  1.00  0.00           C
ATOM   3207  C   HIE Z 105      84.561 107.409  -7.431  1.00  0.00           C
ATOM   3208  O   HIE Z 105      83.746 108.158  -6.891  1.00  0.00           O
ATOM   3209  HA  HIE Z 105      86.052 108.896  -7.478  1.00  0.00           H
ATOM   3210  CB  HIE Z 105      85.692 108.250  -9.494  1.00  0.00           C
ATOM   3211  1HB HIE Z 105      86.681 108.496  -9.934  1.00  0.00           H
ATOM   3212  2HB HIE Z 105      85.305 107.354 -10.022  1.00  0.00           H
ATOM   3213  CG  HIE Z 105      84.787 109.418  -9.747  1.00  0.00           C
ATOM   3214  ND1 HIE Z 105      85.323 110.694  -9.804  1.00  0.00           N
ATOM   3215  HD2 HIE Z 105      82.704 108.678  -9.681  1.00  0.00           H
ATOM   3216  CD2 HIE Z 105      83.430 109.475  -9.765  1.00  0.00           C
ATOM   3217  HE1 HIE Z 105      84.315 112.592  -9.868  1.00  0.00           H
ATOM   3218  CE1 HIE Z 105      84.276 111.500  -9.842  1.00  0.00           C
ATOM   3219  HE2 HIE Z 105      82.214 111.214  -9.602  1.00  0.00           H
ATOM   3220  NE2 HIE Z 105      83.111 110.814  -9.817  1.00  0.00           N
ATOM   3221  HN  HIE Z 105      87.515 106.785  -8.573  1.00  0.00           H
ATOM   3222  N   LYS Z 106      84.295 106.091  -7.583  1.00  0.00           N
ATOM   3223  CA  LYS Z 106      83.051 105.485  -7.118  1.00  0.00           C
ATOM   3224  C   LYS Z 106      82.863 105.551  -5.598  1.00  0.00           C
ATOM   3225  O   LYS Z 106      83.773 105.233  -4.828  1.00  0.00           O
ATOM   3226  HA  LYS Z 106      82.250 106.072  -7.551  1.00  0.00           H
ATOM   3227  CB  LYS Z 106      82.883 104.036  -7.658  1.00  0.00           C
ATOM   3228  1HB LYS Z 106      81.811 103.747  -7.576  1.00  0.00           H
ATOM   3229  2HB LYS Z 106      83.131 104.051  -8.743  1.00  0.00           H
ATOM   3230  CG  LYS Z 106      83.741 102.959  -6.965  1.00  0.00           C
ATOM   3231  1HG LYS Z 106      84.791 103.317  -6.891  1.00  0.00           H
ATOM   3232  2HG LYS Z 106      83.361 102.818  -5.927  1.00  0.00           H
ATOM   3233  CD  LYS Z 106      83.716 101.611  -7.705  1.00  0.00           C
ATOM   3234  1HD LYS Z 106      82.666 101.410  -8.007  1.00  0.00           H
ATOM   3235  2HD LYS Z 106      84.325 101.703  -8.630  1.00  0.00           H
ATOM   3236  CE  LYS Z 106      84.201 100.427  -6.862  1.00  0.00           C
ATOM   3237  1HE LYS Z 106      85.237 100.588  -6.500  1.00  0.00           H
ATOM   3238  2HE LYS Z 106      83.528 100.292  -5.986  1.00  0.00           H
ATOM   3239  NZ  LYS Z 106      84.168  99.187  -7.652  1.00  0.00           N
ATOM   3240  1HZ LYS Z 106      84.181  98.346  -7.023  1.00  0.00           H
ATOM   3241  2HZ LYS Z 106      83.270  99.124  -8.198  1.00  0.00           H
ATOM   3242  3HZ LYS Z 106      84.967  99.101  -8.320  1.00  0.00           H
ATOM   3243  HN  LYS Z 106      84.961 105.489  -8.019  1.00  0.00           H
ATOM   3244  N   ASP Z 107      81.676 105.979  -5.118  1.00  0.00           N
ATOM   3245  CA  ASP Z 107      81.499 106.271  -3.705  1.00  0.00           C
ATOM   3246  C   ASP Z 107      80.162 105.756  -3.172  1.00  0.00           C
ATOM   3247  O   ASP Z 107      79.199 105.499  -3.898  1.00  0.00           O
ATOM   3248  HA  ASP Z 107      82.256 105.740  -3.140  1.00  0.00           H
ATOM   3249  CB  ASP Z 107      81.681 107.802  -3.472  1.00  0.00           C
ATOM   3250  1HB ASP Z 107      82.500 108.148  -4.141  1.00  0.00           H
ATOM   3251  2HB ASP Z 107      80.767 108.364  -3.745  1.00  0.00           H
ATOM   3252  CG  ASP Z 107      82.107 108.173  -2.062  1.00  0.00           C
ATOM   3253  OD1 ASP Z 107      82.090 107.310  -1.148  1.00  0.00           O
ATOM   3254  OD2 ASP Z 107      82.498 109.353  -1.860  1.00  0.00           O
ATOM   3255  HN  ASP Z 107      80.947 106.260  -5.749  1.00  0.00           H
ATOM   3256  N   ASP Z 108      80.101 105.561  -1.846  1.00  0.00           N
ATOM   3257  CA  ASP Z 108      79.022 104.961  -1.090  1.00  0.00           C
ATOM   3258  C   ASP Z 108      77.739 105.771  -1.091  1.00  0.00           C
ATOM   3259  O   ASP Z 108      76.652 105.209  -1.201  1.00  0.00           O
ATOM   3260  HA  ASP Z 108      78.771 104.022  -1.567  1.00  0.00           H
ATOM   3261  CB  ASP Z 108      79.471 104.706   0.368  1.00  0.00           C
ATOM   3262  1HB ASP Z 108      80.026 105.582   0.762  1.00  0.00           H
ATOM   3263  2HB ASP Z 108      78.599 104.501   1.024  1.00  0.00           H
ATOM   3264  CG  ASP Z 108      80.374 103.498   0.410  1.00  0.00           C
ATOM   3265  OD1 ASP Z 108      79.999 102.491   1.071  1.00  0.00           O
ATOM   3266  OD2 ASP Z 108      81.479 103.532  -0.183  1.00  0.00           O
ATOM   3267  HN  ASP Z 108      80.907 105.860  -1.318  1.00  0.00           H
ATOM   3268  N   ASN Z 109      77.818 107.109  -0.989  1.00  0.00           N
ATOM   3269  CA  ASN Z 109      76.638 107.961  -0.998  1.00  0.00           C
ATOM   3270  C   ASN Z 109      76.958 109.316  -1.616  1.00  0.00           C
ATOM   3271  O   ASN Z 109      77.013 110.299  -0.873  1.00  0.00           O
ATOM   3272  HA  ASN Z 109      75.862 107.515  -1.606  1.00  0.00           H
ATOM   3273  CB  ASN Z 109      76.084 108.234   0.431  1.00  0.00           C
ATOM   3274  1HB ASN Z 109      76.897 108.574   1.105  1.00  0.00           H
ATOM   3275  2HB ASN Z 109      75.302 109.025   0.394  1.00  0.00           H
ATOM   3276  CG  ASN Z 109      75.396 107.006   1.000  1.00  0.00           C
ATOM   3277  OD1 ASN Z 109      74.245 106.716   0.664  1.00  0.00           O
ATOM   3278  ND2 ASN Z 109      76.088 106.276   1.904  1.00  0.00           N
ATOM   3279 1HD2 ASN Z 109      77.022 106.541   2.121  1.00  0.00           H
ATOM   3280 2HD2 ASN Z 109      75.700 105.403   2.203  1.00  0.00           H
ATOM   3281  HN  ASN Z 109      78.718 107.540  -0.935  1.00  0.00           H
ATOM   3282  N   PRO Z 110      77.185 109.447  -2.923  1.00  0.00           N
ATOM   3283  CA  PRO Z 110      77.246 110.747  -3.572  1.00  0.00           C
ATOM   3284  C   PRO Z 110      75.915 111.488  -3.568  1.00  0.00           C
ATOM   3285  O   PRO Z 110      74.855 110.911  -3.302  1.00  0.00           O
ATOM   3286  HA  PRO Z 110      77.956 111.368  -3.044  1.00  0.00           H
ATOM   3287  CB  PRO Z 110      77.688 110.405  -5.004  1.00  0.00           C
ATOM   3288  1HB PRO Z 110      77.412 111.177  -5.751  1.00  0.00           H
ATOM   3289  2HB PRO Z 110      78.795 110.271  -5.021  1.00  0.00           H
ATOM   3290  CG  PRO Z 110      77.023 109.058  -5.270  1.00  0.00           C
ATOM   3291  1HG PRO Z 110      75.954 109.206  -5.537  1.00  0.00           H
ATOM   3292  2HG PRO Z 110      77.530 108.491  -6.076  1.00  0.00           H
ATOM   3293  CD  PRO Z 110      77.120 108.360  -3.911  1.00  0.00           C
ATOM   3294  1HD PRO Z 110      76.241 107.698  -3.751  1.00  0.00           H
ATOM   3295  2HD PRO Z 110      78.061 107.772  -3.854  1.00  0.00           H
ATOM   3296  N   ASN Z 111      75.974 112.794  -3.872  1.00  0.00           N
ATOM   3297  CA  ASN Z 111      74.841 113.672  -4.049  1.00  0.00           C
ATOM   3298  C   ASN Z 111      73.989 113.255  -5.249  1.00  0.00           C
ATOM   3299  O   ASN Z 111      74.445 113.292  -6.388  1.00  0.00           O
ATOM   3300  HA  ASN Z 111      74.228 113.602  -3.158  1.00  0.00           H
ATOM   3301  CB  ASN Z 111      75.397 115.111  -4.212  1.00  0.00           C
ATOM   3302  1HB ASN Z 111      76.101 115.312  -3.379  1.00  0.00           H
ATOM   3303  2HB ASN Z 111      75.960 115.188  -5.165  1.00  0.00           H
ATOM   3304  CG  ASN Z 111      74.310 116.171  -4.139  1.00  0.00           C
ATOM   3305  OD1 ASN Z 111      73.525 116.193  -3.186  1.00  0.00           O
ATOM   3306  ND2 ASN Z 111      74.268 117.076  -5.136  1.00  0.00           N
ATOM   3307 1HD2 ASN Z 111      74.976 117.057  -5.846  1.00  0.00           H
ATOM   3308 2HD2 ASN Z 111      73.488 117.702  -5.195  1.00  0.00           H
ATOM   3309  HN  ASN Z 111      76.875 113.202  -4.048  1.00  0.00           H
ATOM   3310  N   LEU Z 112      72.737 112.828  -5.006  1.00  0.00           N
ATOM   3311  CA  LEU Z 112      71.871 112.260  -6.024  1.00  0.00           C
ATOM   3312  C   LEU Z 112      70.442 112.704  -5.779  1.00  0.00           C
ATOM   3313  O   LEU Z 112      70.109 113.030  -4.636  1.00  0.00           O
ATOM   3314  HA  LEU Z 112      72.169 112.617  -6.999  1.00  0.00           H
ATOM   3315  CB  LEU Z 112      71.853 110.704  -5.934  1.00  0.00           C
ATOM   3316  1HB LEU Z 112      71.667 110.426  -4.875  1.00  0.00           H
ATOM   3317  2HB LEU Z 112      71.021 110.288  -6.541  1.00  0.00           H
ATOM   3318  HG  LEU Z 112      74.003 110.446  -5.837  1.00  0.00           H
ATOM   3319  CG  LEU Z 112      73.142 110.006  -6.396  1.00  0.00           C
ATOM   3320  CD1 LEU Z 112      73.091 108.504  -6.095  1.00  0.00           C
ATOM   3321 1HD1 LEU Z 112      72.974 108.331  -5.005  1.00  0.00           H
ATOM   3322 2HD1 LEU Z 112      72.238 108.034  -6.629  1.00  0.00           H
ATOM   3323 3HD1 LEU Z 112      74.027 108.008  -6.430  1.00  0.00           H
ATOM   3324  CD2 LEU Z 112      73.371 110.212  -7.891  1.00  0.00           C
ATOM   3325 1HD2 LEU Z 112      72.552 109.753  -8.484  1.00  0.00           H
ATOM   3326 2HD2 LEU Z 112      73.430 111.291  -8.143  1.00  0.00           H
ATOM   3327 3HD2 LEU Z 112      74.328 109.734  -8.188  1.00  0.00           H
ATOM   3328  HN  LEU Z 112      72.378 112.837  -4.072  1.00  0.00           H
ATOM   3329  N   PRO Z 113      69.521 112.713  -6.743  1.00  0.00           N
ATOM   3330  CA  PRO Z 113      68.096 112.737  -6.433  1.00  0.00           C
ATOM   3331  C   PRO Z 113      67.661 111.541  -5.596  1.00  0.00           C
ATOM   3332  O   PRO Z 113      68.203 110.437  -5.726  1.00  0.00           O
ATOM   3333  HA  PRO Z 113      67.877 113.623  -5.853  1.00  0.00           H
ATOM   3334  CB  PRO Z 113      67.422 112.749  -7.814  1.00  0.00           C
ATOM   3335  1HB PRO Z 113      66.401 112.313  -7.804  1.00  0.00           H
ATOM   3336  2HB PRO Z 113      67.354 113.803  -8.167  1.00  0.00           H
ATOM   3337  CG  PRO Z 113      68.399 111.983  -8.710  1.00  0.00           C
ATOM   3338  1HG PRO Z 113      68.267 110.888  -8.565  1.00  0.00           H
ATOM   3339  2HG PRO Z 113      68.281 112.232  -9.785  1.00  0.00           H
ATOM   3340  CD  PRO Z 113      69.763 112.411  -8.162  1.00  0.00           C
ATOM   3341  1HD PRO Z 113      70.519 111.610  -8.311  1.00  0.00           H
ATOM   3342  2HD PRO Z 113      70.101 113.343  -8.667  1.00  0.00           H
ATOM   3343  N   ARG Z 114      66.680 111.728  -4.701  1.00  0.00           N
ATOM   3344  CA  ARG Z 114      65.961 110.631  -4.088  1.00  0.00           C
ATOM   3345  C   ARG Z 114      65.127 109.881  -5.126  1.00  0.00           C
ATOM   3346  O   ARG Z 114      64.585 110.472  -6.057  1.00  0.00           O
ATOM   3347  HA  ARG Z 114      66.680 109.934  -3.682  1.00  0.00           H
ATOM   3348  CB  ARG Z 114      65.084 111.167  -2.934  1.00  0.00           C
ATOM   3349  1HB ARG Z 114      65.757 111.610  -2.165  1.00  0.00           H
ATOM   3350  2HB ARG Z 114      64.449 111.993  -3.327  1.00  0.00           H
ATOM   3351  CG  ARG Z 114      64.172 110.124  -2.266  1.00  0.00           C
ATOM   3352  1HG ARG Z 114      63.445 109.755  -3.027  1.00  0.00           H
ATOM   3353  2HG ARG Z 114      64.771 109.256  -1.911  1.00  0.00           H
ATOM   3354  CD  ARG Z 114      63.388 110.701  -1.090  1.00  0.00           C
ATOM   3355  1HD ARG Z 114      64.055 110.855  -0.209  1.00  0.00           H
ATOM   3356  2HD ARG Z 114      62.922 111.677  -1.351  1.00  0.00           H
ATOM   3357  NE  ARG Z 114      62.342 109.690  -0.744  1.00  0.00           N
ATOM   3358  HE  ARG Z 114      62.584 108.893  -0.162  1.00  0.00           H
ATOM   3359  CZ  ARG Z 114      61.092 109.695  -1.228  1.00  0.00           C
ATOM   3360  NH1 ARG Z 114      60.230 108.799  -0.766  1.00  0.00           N
ATOM   3361 1HH1 ARG Z 114      60.511 108.311   0.079  1.00  0.00           H
ATOM   3362 2HH1 ARG Z 114      59.269 108.887  -1.072  1.00  0.00           H
ATOM   3363  NH2 ARG Z 114      60.642 110.573  -2.113  1.00  0.00           N
ATOM   3364 1HH2 ARG Z 114      61.253 111.260  -2.531  1.00  0.00           H
ATOM   3365 2HH2 ARG Z 114      59.653 110.678  -2.173  1.00  0.00           H
ATOM   3366  HN  ARG Z 114      66.303 112.641  -4.564  1.00  0.00           H
ATOM   3367  N   LEU Z 115      65.003 108.540  -5.018  1.00  0.00           N
ATOM   3368  CA  LEU Z 115      64.184 107.803  -5.959  1.00  0.00           C
ATOM   3369  C   LEU Z 115      62.694 107.993  -5.699  1.00  0.00           C
ATOM   3370  O   LEU Z 115      62.156 107.614  -4.658  1.00  0.00           O
ATOM   3371  HA  LEU Z 115      64.392 108.191  -6.948  1.00  0.00           H
ATOM   3372  CB  LEU Z 115      64.549 106.302  -5.976  1.00  0.00           C
ATOM   3373  1HB LEU Z 115      65.626 106.219  -6.242  1.00  0.00           H
ATOM   3374  2HB LEU Z 115      64.425 105.891  -4.952  1.00  0.00           H
ATOM   3375  HG  LEU Z 115      62.676 105.397  -6.616  1.00  0.00           H
ATOM   3376  CG  LEU Z 115      63.739 105.428  -6.958  1.00  0.00           C
ATOM   3377  CD1 LEU Z 115      63.757 105.955  -8.399  1.00  0.00           C
ATOM   3378 1HD1 LEU Z 115      63.239 106.931  -8.485  1.00  0.00           H
ATOM   3379 2HD1 LEU Z 115      64.804 106.081  -8.747  1.00  0.00           H
ATOM   3380 3HD1 LEU Z 115      63.242 105.237  -9.072  1.00  0.00           H
ATOM   3381  CD2 LEU Z 115      64.287 103.997  -6.937  1.00  0.00           C
ATOM   3382 1HD2 LEU Z 115      65.352 104.006  -7.246  1.00  0.00           H
ATOM   3383 2HD2 LEU Z 115      64.199 103.570  -5.915  1.00  0.00           H
ATOM   3384 3HD2 LEU Z 115      63.720 103.357  -7.647  1.00  0.00           H
ATOM   3385  HN  LEU Z 115      65.413 108.019  -4.274  1.00  0.00           H
ATOM   3386  N   VAL Z 116      62.005 108.602  -6.684  1.00  0.00           N
ATOM   3387  CA  VAL Z 116      60.573 108.826  -6.723  1.00  0.00           C
ATOM   3388  C   VAL Z 116      59.779 107.533  -6.631  1.00  0.00           C
ATOM   3389  O   VAL Z 116      60.104 106.528  -7.267  1.00  0.00           O
ATOM   3390  HA  VAL Z 116      60.313 109.436  -5.869  1.00  0.00           H
ATOM   3391  HB  VAL Z 116      60.538 108.983  -8.887  1.00  0.00           H
ATOM   3392  CB  VAL Z 116      60.204 109.573  -8.003  1.00  0.00           C
ATOM   3393  CG1 VAL Z 116      58.684 109.807  -8.114  1.00  0.00           C
ATOM   3394 1HG1 VAL Z 116      58.479 110.466  -8.983  1.00  0.00           H
ATOM   3395 2HG1 VAL Z 116      58.123 108.862  -8.268  1.00  0.00           H
ATOM   3396 3HG1 VAL Z 116      58.298 110.314  -7.205  1.00  0.00           H
ATOM   3397  CG2 VAL Z 116      60.936 110.929  -8.021  1.00  0.00           C
ATOM   3398 1HG2 VAL Z 116      60.646 111.505  -8.926  1.00  0.00           H
ATOM   3399 2HG2 VAL Z 116      60.648 111.532  -7.134  1.00  0.00           H
ATOM   3400 3HG2 VAL Z 116      62.040 110.817  -8.028  1.00  0.00           H
ATOM   3401  HN  VAL Z 116      62.506 108.977  -7.457  1.00  0.00           H
ATOM   3402  N   ARG Z 117      58.700 107.528  -5.827  1.00  0.00           N
ATOM   3403  CA  ARG Z 117      57.877 106.361  -5.605  1.00  0.00           C
ATOM   3404  C   ARG Z 117      56.459 106.650  -6.083  1.00  0.00           C
ATOM   3405  O   ARG Z 117      55.740 107.379  -5.397  1.00  0.00           O
ATOM   3406  HA  ARG Z 117      58.267 105.498  -6.128  1.00  0.00           H
ATOM   3407  CB  ARG Z 117      57.833 106.032  -4.090  1.00  0.00           C
ATOM   3408  1HB ARG Z 117      57.309 106.856  -3.551  1.00  0.00           H
ATOM   3409  2HB ARG Z 117      57.246 105.100  -3.939  1.00  0.00           H
ATOM   3410  CG  ARG Z 117      59.224 105.875  -3.441  1.00  0.00           C
ATOM   3411  1HG ARG Z 117      59.795 105.087  -3.978  1.00  0.00           H
ATOM   3412  2HG ARG Z 117      59.784 106.833  -3.549  1.00  0.00           H
ATOM   3413  CD  ARG Z 117      59.124 105.531  -1.955  1.00  0.00           C
ATOM   3414  1HD ARG Z 117      58.519 106.300  -1.420  1.00  0.00           H
ATOM   3415  2HD ARG Z 117      58.640 104.531  -1.844  1.00  0.00           H
ATOM   3416  NE  ARG Z 117      60.516 105.522  -1.393  1.00  0.00           N
ATOM   3417  HE  ARG Z 117      61.227 106.090  -1.805  1.00  0.00           H
ATOM   3418  CZ  ARG Z 117      60.886 104.812  -0.317  1.00  0.00           C
ATOM   3419  NH1 ARG Z 117      62.129 104.908   0.137  1.00  0.00           N
ATOM   3420 1HH1 ARG Z 117      62.539 105.836   0.116  1.00  0.00           H
ATOM   3421 2HH1 ARG Z 117      62.355 104.342   0.944  1.00  0.00           H
ATOM   3422  NH2 ARG Z 117      60.022 104.035   0.326  1.00  0.00           N
ATOM   3423 1HH2 ARG Z 117      59.065 104.193   0.154  1.00  0.00           H
ATOM   3424 2HH2 ARG Z 117      60.274 103.660   1.225  1.00  0.00           H
ATOM   3425  HN  ARG Z 117      58.426 108.352  -5.334  1.00  0.00           H
ATOM   3426  N   PRO Z 118      55.982 106.129  -7.205  1.00  0.00           N
ATOM   3427  CA  PRO Z 118      54.585 106.291  -7.596  1.00  0.00           C
ATOM   3428  C   PRO Z 118      53.663 105.370  -6.814  1.00  0.00           C
ATOM   3429  O   PRO Z 118      54.135 104.458  -6.133  1.00  0.00           O
ATOM   3430  HA  PRO Z 118      54.279 107.314  -7.423  1.00  0.00           H
ATOM   3431  CB  PRO Z 118      54.573 105.918  -9.092  1.00  0.00           C
ATOM   3432  1HB PRO Z 118      54.252 104.865  -9.246  1.00  0.00           H
ATOM   3433  2HB PRO Z 118      53.895 106.589  -9.659  1.00  0.00           H
ATOM   3434  CG  PRO Z 118      56.024 106.068  -9.554  1.00  0.00           C
ATOM   3435  1HG PRO Z 118      56.257 105.449 -10.444  1.00  0.00           H
ATOM   3436  2HG PRO Z 118      56.228 107.137  -9.786  1.00  0.00           H
ATOM   3437  CD  PRO Z 118      56.810 105.654  -8.316  1.00  0.00           C
ATOM   3438  1HD PRO Z 118      56.887 104.546  -8.251  1.00  0.00           H
ATOM   3439  2HD PRO Z 118      57.824 106.111  -8.328  1.00  0.00           H
ATOM   3440  N   GLU Z 119      52.336 105.582  -6.910  1.00  0.00           N
ATOM   3441  CA  GLU Z 119      51.325 104.603  -6.542  1.00  0.00           C
ATOM   3442  C   GLU Z 119      51.427 103.258  -7.257  1.00  0.00           C
ATOM   3443  O   GLU Z 119      52.034 103.120  -8.319  1.00  0.00           O
ATOM   3444  HA  GLU Z 119      51.464 104.388  -5.492  1.00  0.00           H
ATOM   3445  CB  GLU Z 119      49.895 105.150  -6.726  1.00  0.00           C
ATOM   3446  1HB GLU Z 119      49.764 105.554  -7.753  1.00  0.00           H
ATOM   3447  2HB GLU Z 119      49.165 104.312  -6.607  1.00  0.00           H
ATOM   3448  CG  GLU Z 119      49.532 106.233  -5.690  1.00  0.00           C
ATOM   3449  1HG GLU Z 119      49.902 105.942  -4.686  1.00  0.00           H
ATOM   3450  2HG GLU Z 119      49.969 107.217  -5.953  1.00  0.00           H
ATOM   3451  CD  GLU Z 119      48.027 106.354  -5.604  1.00  0.00           C
ATOM   3452  OE1 GLU Z 119      47.455 105.767  -4.645  1.00  0.00           O
ATOM   3453  OE2 GLU Z 119      47.417 106.977  -6.513  1.00  0.00           O
ATOM   3454  HN  GLU Z 119      51.990 106.414  -7.341  1.00  0.00           H
ATOM   3455  N   VAL Z 120      50.826 102.202  -6.670  1.00  0.00           N
ATOM   3456  CA  VAL Z 120      50.923 100.842  -7.179  1.00  0.00           C
ATOM   3457  C   VAL Z 120      50.359 100.635  -8.582  1.00  0.00           C
ATOM   3458  O   VAL Z 120      51.019 100.028  -9.420  1.00  0.00           O
ATOM   3459  HA  VAL Z 120      51.978 100.638  -7.288  1.00  0.00           H
ATOM   3460  HB  VAL Z 120      50.553  98.785  -6.605  1.00  0.00           H
ATOM   3461  CB  VAL Z 120      50.405  99.809  -6.183  1.00  0.00           C
ATOM   3462  CG1 VAL Z 120      51.255  99.924  -4.901  1.00  0.00           C
ATOM   3463 1HG1 VAL Z 120      51.045  99.067  -4.231  1.00  0.00           H
ATOM   3464 2HG1 VAL Z 120      52.337  99.915  -5.143  1.00  0.00           H
ATOM   3465 3HG1 VAL Z 120      51.023 100.859  -4.349  1.00  0.00           H
ATOM   3466  CG2 VAL Z 120      48.912 100.005  -5.862  1.00  0.00           C
ATOM   3467 1HG2 VAL Z 120      48.596  99.278  -5.086  1.00  0.00           H
ATOM   3468 2HG2 VAL Z 120      48.706 101.023  -5.470  1.00  0.00           H
ATOM   3469 3HG2 VAL Z 120      48.276  99.837  -6.757  1.00  0.00           H
ATOM   3470  HN  VAL Z 120      50.301 102.317  -5.827  1.00  0.00           H
ATOM   3471  N   ASP Z 121      49.181 101.202  -8.916  1.00  0.00           N
ATOM   3472  CA  ASP Z 121      48.607 101.221 -10.252  1.00  0.00           C
ATOM   3473  C   ASP Z 121      49.486 101.926 -11.282  1.00  0.00           C
ATOM   3474  O   ASP Z 121      49.665 101.458 -12.408  1.00  0.00           O
ATOM   3475  HA  ASP Z 121      48.502 100.199 -10.591  1.00  0.00           H
ATOM   3476  CB  ASP Z 121      47.224 101.920 -10.212  1.00  0.00           C
ATOM   3477  1HB ASP Z 121      47.276 102.865  -9.635  1.00  0.00           H
ATOM   3478  2HB ASP Z 121      46.870 102.149 -11.242  1.00  0.00           H
ATOM   3479  CG  ASP Z 121      46.206 101.008  -9.570  1.00  0.00           C
ATOM   3480  OD1 ASP Z 121      45.204 100.664 -10.256  1.00  0.00           O
ATOM   3481  OD2 ASP Z 121      46.426 100.571  -8.420  1.00  0.00           O
ATOM   3482  HN  ASP Z 121      48.563 101.544  -8.209  1.00  0.00           H
ATOM   3483  N   VAL Z 122      50.101 103.056 -10.891  1.00  0.00           N
ATOM   3484  CA  VAL Z 122      51.033 103.815 -11.710  1.00  0.00           C
ATOM   3485  C   VAL Z 122      52.284 102.998 -12.035  1.00  0.00           C
ATOM   3486  O   VAL Z 122      52.729 102.926 -13.183  1.00  0.00           O
ATOM   3487  HA  VAL Z 122      50.542 104.040 -12.647  1.00  0.00           H
ATOM   3488  HB  VAL Z 122      51.898 104.916 -10.048  1.00  0.00           H
ATOM   3489  CB  VAL Z 122      51.393 105.127 -11.018  1.00  0.00           C
ATOM   3490  CG1 VAL Z 122      52.328 105.978 -11.898  1.00  0.00           C
ATOM   3491 1HG1 VAL Z 122      53.302 105.478 -12.077  1.00  0.00           H
ATOM   3492 2HG1 VAL Z 122      51.846 106.185 -12.874  1.00  0.00           H
ATOM   3493 3HG1 VAL Z 122      52.527 106.956 -11.410  1.00  0.00           H
ATOM   3494  CG2 VAL Z 122      50.098 105.917 -10.732  1.00  0.00           C
ATOM   3495 1HG2 VAL Z 122      49.424 105.384 -10.031  1.00  0.00           H
ATOM   3496 2HG2 VAL Z 122      50.339 106.905 -10.285  1.00  0.00           H
ATOM   3497 3HG2 VAL Z 122      49.543 106.096 -11.678  1.00  0.00           H
ATOM   3498  HN  VAL Z 122      49.921 103.416  -9.983  1.00  0.00           H
ATOM   3499  N   MET Z 123      52.849 102.294 -11.029  1.00  0.00           N
ATOM   3500  CA  MET Z 123      53.925 101.335 -11.223  1.00  0.00           C
ATOM   3501  C   MET Z 123      53.530 100.119 -12.058  1.00  0.00           C
ATOM   3502  O   MET Z 123      54.271  99.714 -12.948  1.00  0.00           O
ATOM   3503  HA  MET Z 123      54.708 101.833 -11.779  1.00  0.00           H
ATOM   3504  CB  MET Z 123      54.516 100.858  -9.875  1.00  0.00           C
ATOM   3505  1HB MET Z 123      53.703 100.420  -9.254  1.00  0.00           H
ATOM   3506  2HB MET Z 123      55.265 100.058 -10.074  1.00  0.00           H
ATOM   3507  CG  MET Z 123      55.222 101.980  -9.090  1.00  0.00           C
ATOM   3508  1HG MET Z 123      55.890 102.522  -9.798  1.00  0.00           H
ATOM   3509  2HG MET Z 123      54.463 102.714  -8.741  1.00  0.00           H
ATOM   3510  SD  MET Z 123      56.209 101.405  -7.675  1.00  0.00           S
ATOM   3511  CE  MET Z 123      54.813 100.954  -6.605  1.00  0.00           C
ATOM   3512  1HE MET Z 123      55.163 100.626  -5.603  1.00  0.00           H
ATOM   3513  2HE MET Z 123      54.130 101.819  -6.462  1.00  0.00           H
ATOM   3514  3HE MET Z 123      54.223 100.121  -7.044  1.00  0.00           H
ATOM   3515  HN  MET Z 123      52.493 102.400 -10.096  1.00  0.00           H
ATOM   3516  N   CYS Z 124      52.337  99.527 -11.829  1.00  0.00           N
ATOM   3517  CA  CYS Z 124      51.787  98.431 -12.622  1.00  0.00           C
ATOM   3518  C   CYS Z 124      51.574  98.791 -14.082  1.00  0.00           C
ATOM   3519  O   CYS Z 124      51.832  97.985 -14.976  1.00  0.00           O
ATOM   3520  HA  CYS Z 124      52.507  97.625 -12.616  1.00  0.00           H
ATOM   3521  CB  CYS Z 124      50.442  97.913 -12.051  1.00  0.00           C
ATOM   3522  1HB CYS Z 124      49.758  98.776 -11.900  1.00  0.00           H
ATOM   3523  2HB CYS Z 124      49.954  97.234 -12.784  1.00  0.00           H
ATOM   3524  SG  CYS Z 124      50.640  96.994 -10.497  1.00  0.00           S
ATOM   3525  HN  CYS Z 124      51.778  99.827 -11.047  1.00  0.00           H
ATOM   3526  N   THR Z 125      51.123 100.028 -14.366  1.00  0.00           N
ATOM   3527  CA  THR Z 125      51.033 100.575 -15.720  1.00  0.00           C
ATOM   3528  C   THR Z 125      52.387 100.648 -16.402  1.00  0.00           C
ATOM   3529  O   THR Z 125      52.553 100.172 -17.522  1.00  0.00           O
ATOM   3530  HA  THR Z 125      50.416  99.914 -16.313  1.00  0.00           H
ATOM   3531  HB  THR Z 125      51.013 102.659 -15.079  1.00  0.00           H
ATOM   3532  CB  THR Z 125      50.420 101.975 -15.729  1.00  0.00           C
ATOM   3533  OG1 THR Z 125      49.080 101.940 -15.245  1.00  0.00           O
ATOM   3534  HG1 THR Z 125      49.129 101.990 -14.272  1.00  0.00           H
ATOM   3535  CG2 THR Z 125      50.359 102.561 -17.147  1.00  0.00           C
ATOM   3536 1HG2 THR Z 125      51.370 102.712 -17.581  1.00  0.00           H
ATOM   3537 2HG2 THR Z 125      49.777 101.902 -17.826  1.00  0.00           H
ATOM   3538 3HG2 THR Z 125      49.872 103.557 -17.116  1.00  0.00           H
ATOM   3539  HN  THR Z 125      50.816 100.618 -13.614  1.00  0.00           H
ATOM   3540  N   ALA Z 126      53.419 101.183 -15.717  1.00  0.00           N
ATOM   3541  CA  ALA Z 126      54.772 101.268 -16.239  1.00  0.00           C
ATOM   3542  C   ALA Z 126      55.422  99.901 -16.479  1.00  0.00           C
ATOM   3543  O   ALA Z 126      56.060  99.657 -17.502  1.00  0.00           O
ATOM   3544  HA  ALA Z 126      54.731 101.768 -17.199  1.00  0.00           H
ATOM   3545  CB  ALA Z 126      55.620 102.109 -15.268  1.00  0.00           C
ATOM   3546  1HB ALA Z 126      56.651 102.238 -15.660  1.00  0.00           H
ATOM   3547  2HB ALA Z 126      55.170 103.119 -15.151  1.00  0.00           H
ATOM   3548  3HB ALA Z 126      55.671 101.631 -14.268  1.00  0.00           H
ATOM   3549  HN  ALA Z 126      53.279 101.556 -14.801  1.00  0.00           H
ATOM   3550  N   PHE Z 127      55.207  98.960 -15.536  1.00  0.00           N
ATOM   3551  CA  PHE Z 127      55.585  97.558 -15.601  1.00  0.00           C
ATOM   3552  C   PHE Z 127      54.952  96.834 -16.791  1.00  0.00           C
ATOM   3553  O   PHE Z 127      55.592  96.017 -17.453  1.00  0.00           O
ATOM   3554  HA  PHE Z 127      56.656  97.501 -15.729  1.00  0.00           H
ATOM   3555  CB  PHE Z 127      55.158  96.908 -14.248  1.00  0.00           C
ATOM   3556  1HB PHE Z 127      55.703  97.408 -13.418  1.00  0.00           H
ATOM   3557  2HB PHE Z 127      54.074  97.079 -14.088  1.00  0.00           H
ATOM   3558  CG  PHE Z 127      55.416  95.430 -14.139  1.00  0.00           C
ATOM   3559  HD1 PHE Z 127      57.536  95.646 -13.951  1.00  0.00           H
ATOM   3560  CD1 PHE Z 127      56.721  94.942 -13.995  1.00  0.00           C
ATOM   3561  HD2 PHE Z 127      53.332  94.879 -14.279  1.00  0.00           H
ATOM   3562  CD2 PHE Z 127      54.346  94.519 -14.168  1.00  0.00           C
ATOM   3563  CE1 PHE Z 127      56.963  93.562 -13.910  1.00  0.00           C
ATOM   3564  HE1 PHE Z 127      57.967  93.179 -13.809  1.00  0.00           H
ATOM   3565  CE2 PHE Z 127      54.580  93.142 -14.072  1.00  0.00           C
ATOM   3566  HE2 PHE Z 127      53.751  92.449 -14.113  1.00  0.00           H
ATOM   3567  CZ  PHE Z 127      55.890  92.663 -13.950  1.00  0.00           C
ATOM   3568  HZ  PHE Z 127      56.067  91.599 -13.883  1.00  0.00           H
ATOM   3569  HN  PHE Z 127      54.736  99.234 -14.692  1.00  0.00           H
ATOM   3570  N   HIE Z 128      53.667  97.113 -17.081  1.00  0.00           N
ATOM   3571  CA  HIE Z 128      52.982  96.588 -18.245  1.00  0.00           C
ATOM   3572  C   HIE Z 128      53.405  97.199 -19.573  1.00  0.00           C
ATOM   3573  O   HIE Z 128      53.542  96.476 -20.560  1.00  0.00           O
ATOM   3574  HA  HIE Z 128      53.210  95.532 -18.298  1.00  0.00           H
ATOM   3575  CB  HIE Z 128      51.453  96.746 -18.120  1.00  0.00           C
ATOM   3576  1HB HIE Z 128      51.139  96.428 -17.107  1.00  0.00           H
ATOM   3577  2HB HIE Z 128      51.159  97.812 -18.240  1.00  0.00           H
ATOM   3578  CG  HIE Z 128      50.683  95.893 -19.087  1.00  0.00           C
ATOM   3579  ND1 HIE Z 128      49.414  96.285 -19.464  1.00  0.00           N
ATOM   3580  HD2 HIE Z 128      51.847  94.047 -19.482  1.00  0.00           H
ATOM   3581  CD2 HIE Z 128      50.969  94.666 -19.601  1.00  0.00           C
ATOM   3582  HE1 HIE Z 128      47.974  95.276 -20.691  1.00  0.00           H
ATOM   3583  CE1 HIE Z 128      48.955  95.296 -20.212  1.00  0.00           C
ATOM   3584  HE2 HIE Z 128      49.749  93.434 -20.836  1.00  0.00           H
ATOM   3585  NE2 HIE Z 128      49.857  94.290 -20.323  1.00  0.00           N
ATOM   3586  HN  HIE Z 128      53.144  97.722 -16.482  1.00  0.00           H
ATOM   3587  N   ASP Z 129      53.582  98.539 -19.652  1.00  0.00           N
ATOM   3588  CA  ASP Z 129      53.919  99.254 -20.876  1.00  0.00           C
ATOM   3589  C   ASP Z 129      55.275  98.832 -21.446  1.00  0.00           C
ATOM   3590  O   ASP Z 129      55.374  98.367 -22.583  1.00  0.00           O
ATOM   3591  HA  ASP Z 129      53.175  99.012 -21.624  1.00  0.00           H
ATOM   3592  CB  ASP Z 129      53.856 100.784 -20.566  1.00  0.00           C
ATOM   3593  1HB ASP Z 129      52.847 101.017 -20.165  1.00  0.00           H
ATOM   3594  2HB ASP Z 129      54.600 101.046 -19.787  1.00  0.00           H
ATOM   3595  CG  ASP Z 129      54.095 101.681 -21.768  1.00  0.00           C
ATOM   3596  OD1 ASP Z 129      55.246 101.709 -22.278  1.00  0.00           O
ATOM   3597  OD2 ASP Z 129      53.151 102.399 -22.197  1.00  0.00           O
ATOM   3598  HN  ASP Z 129      53.415  99.118 -18.849  1.00  0.00           H
ATOM   3599  N   ASN Z 130      56.346  98.891 -20.633  1.00  0.00           N
ATOM   3600  CA  ASN Z 130      57.629  98.387 -21.064  1.00  0.00           C
ATOM   3601  C   ASN Z 130      58.310  97.708 -19.895  1.00  0.00           C
ATOM   3602  O   ASN Z 130      58.944  98.326 -19.036  1.00  0.00           O
ATOM   3603  HA  ASN Z 130      57.465  97.606 -21.793  1.00  0.00           H
ATOM   3604  CB  ASN Z 130      58.508  99.474 -21.734  1.00  0.00           C
ATOM   3605  1HB ASN Z 130      57.893 100.039 -22.466  1.00  0.00           H
ATOM   3606  2HB ASN Z 130      58.897 100.185 -20.978  1.00  0.00           H
ATOM   3607  CG  ASN Z 130      59.671  98.805 -22.455  1.00  0.00           C
ATOM   3608  OD1 ASN Z 130      60.676  98.453 -21.835  1.00  0.00           O
ATOM   3609  ND2 ASN Z 130      59.552  98.586 -23.779  1.00  0.00           N
ATOM   3610 1HD2 ASN Z 130      60.323  98.163 -24.246  1.00  0.00           H
ATOM   3611 2HD2 ASN Z 130      58.801  99.006 -24.291  1.00  0.00           H
ATOM   3612  HN  ASN Z 130      56.261  99.245 -19.700  1.00  0.00           H
ATOM   3613  N   GLU Z 131      58.190  96.370 -19.866  1.00  0.00           N
ATOM   3614  CA  GLU Z 131      58.699  95.542 -18.801  1.00  0.00           C
ATOM   3615  C   GLU Z 131      60.208  95.608 -18.649  1.00  0.00           C
ATOM   3616  O   GLU Z 131      60.712  95.770 -17.535  1.00  0.00           O
ATOM   3617  HA  GLU Z 131      58.275  95.900 -17.872  1.00  0.00           H
ATOM   3618  CB  GLU Z 131      58.235  94.089 -19.032  1.00  0.00           C
ATOM   3619  1HB GLU Z 131      57.123  94.071 -18.944  1.00  0.00           H
ATOM   3620  2HB GLU Z 131      58.483  93.805 -20.077  1.00  0.00           H
ATOM   3621  CG  GLU Z 131      58.850  93.056 -18.063  1.00  0.00           C
ATOM   3622  1HG GLU Z 131      59.934  92.925 -18.263  1.00  0.00           H
ATOM   3623  2HG GLU Z 131      58.718  93.400 -17.018  1.00  0.00           H
ATOM   3624  CD  GLU Z 131      58.184  91.707 -18.169  1.00  0.00           C
ATOM   3625  OE1 GLU Z 131      57.204  91.471 -17.418  1.00  0.00           O
ATOM   3626  OE2 GLU Z 131      58.688  90.809 -18.897  1.00  0.00           O
ATOM   3627  HN  GLU Z 131      57.685  95.902 -20.589  1.00  0.00           H
ATOM   3628  N   GLU Z 132      60.980  95.534 -19.754  1.00  0.00           N
ATOM   3629  CA  GLU Z 132      62.426  95.632 -19.687  1.00  0.00           C
ATOM   3630  C   GLU Z 132      62.942  96.975 -19.186  1.00  0.00           C
ATOM   3631  O   GLU Z 132      63.835  97.023 -18.346  1.00  0.00           O
ATOM   3632  HA  GLU Z 132      62.743  94.912 -18.943  1.00  0.00           H
ATOM   3633  CB  GLU Z 132      63.138  95.207 -20.995  1.00  0.00           C
ATOM   3634  1HB GLU Z 132      64.221  95.141 -20.756  1.00  0.00           H
ATOM   3635  2HB GLU Z 132      62.805  94.177 -21.256  1.00  0.00           H
ATOM   3636  CG  GLU Z 132      62.959  96.116 -22.237  1.00  0.00           C
ATOM   3637  1HG GLU Z 132      61.930  96.031 -22.642  1.00  0.00           H
ATOM   3638  2HG GLU Z 132      63.148  97.180 -21.985  1.00  0.00           H
ATOM   3639  CD  GLU Z 132      63.956  95.743 -23.320  1.00  0.00           C
ATOM   3640  OE1 GLU Z 132      63.551  95.307 -24.431  1.00  0.00           O
ATOM   3641  OE2 GLU Z 132      65.180  95.842 -23.024  1.00  0.00           O
ATOM   3642  HN  GLU Z 132      60.577  95.359 -20.658  1.00  0.00           H
ATOM   3643  N   THR Z 133      62.366  98.111 -19.623  1.00  0.00           N
ATOM   3644  CA  THR Z 133      62.740  99.452 -19.166  1.00  0.00           C
ATOM   3645  C   THR Z 133      62.454  99.657 -17.692  1.00  0.00           C
ATOM   3646  O   THR Z 133      63.238 100.262 -16.956  1.00  0.00           O
ATOM   3647  HA  THR Z 133      63.810  99.547 -19.292  1.00  0.00           H
ATOM   3648  HB  THR Z 133      60.971 100.525 -19.863  1.00  0.00           H
ATOM   3649  CB  THR Z 133      62.080 100.570 -19.966  1.00  0.00           C
ATOM   3650  OG1 THR Z 133      62.425 100.438 -21.335  1.00  0.00           O
ATOM   3651  HG1 THR Z 133      61.881  99.702 -21.678  1.00  0.00           H
ATOM   3652  CG2 THR Z 133      62.589 101.957 -19.548  1.00  0.00           C
ATOM   3653 1HG2 THR Z 133      63.698 101.996 -19.588  1.00  0.00           H
ATOM   3654 2HG2 THR Z 133      62.191 102.729 -20.244  1.00  0.00           H
ATOM   3655 3HG2 THR Z 133      62.251 102.224 -18.532  1.00  0.00           H
ATOM   3656  HN  THR Z 133      61.661  98.053 -20.339  1.00  0.00           H
ATOM   3657  N   PHE Z 134      61.319  99.135 -17.185  1.00  0.00           N
ATOM   3658  CA  PHE Z 134      61.022  99.110 -15.761  1.00  0.00           C
ATOM   3659  C   PHE Z 134      62.024  98.262 -14.961  1.00  0.00           C
ATOM   3660  O   PHE Z 134      62.525  98.682 -13.916  1.00  0.00           O
ATOM   3661  HA  PHE Z 134      61.093 100.120 -15.389  1.00  0.00           H
ATOM   3662  CB  PHE Z 134      59.564  98.612 -15.571  1.00  0.00           C
ATOM   3663  1HB PHE Z 134      58.903  99.143 -16.292  1.00  0.00           H
ATOM   3664  2HB PHE Z 134      59.483  97.526 -15.788  1.00  0.00           H
ATOM   3665  CG  PHE Z 134      59.028  98.882 -14.189  1.00  0.00           C
ATOM   3666  HD1 PHE Z 134      58.272 100.836 -14.676  1.00  0.00           H
ATOM   3667  CD1 PHE Z 134      58.370 100.089 -13.902  1.00  0.00           C
ATOM   3668  HD2 PHE Z 134      59.629  96.977 -13.401  1.00  0.00           H
ATOM   3669  CD2 PHE Z 134      59.129  97.909 -13.184  1.00  0.00           C
ATOM   3670  CE1 PHE Z 134      57.797 100.308 -12.641  1.00  0.00           C
ATOM   3671  HE1 PHE Z 134      57.259 101.225 -12.447  1.00  0.00           H
ATOM   3672  CE2 PHE Z 134      58.558  98.120 -11.923  1.00  0.00           C
ATOM   3673  HE2 PHE Z 134      58.607  97.345 -11.171  1.00  0.00           H
ATOM   3674  CZ  PHE Z 134      57.893  99.322 -11.651  1.00  0.00           C
ATOM   3675  HZ  PHE Z 134      57.432  99.473 -10.685  1.00  0.00           H
ATOM   3676  HN  PHE Z 134      60.645  98.706 -17.793  1.00  0.00           H
ATOM   3677  N   LEU Z 135      62.366  97.062 -15.473  1.00  0.00           N
ATOM   3678  CA  LEU Z 135      63.310  96.132 -14.876  1.00  0.00           C
ATOM   3679  C   LEU Z 135      64.756  96.626 -14.860  1.00  0.00           C
ATOM   3680  O   LEU Z 135      65.453  96.588 -13.850  1.00  0.00           O
ATOM   3681  HA  LEU Z 135      63.011  95.968 -13.850  1.00  0.00           H
ATOM   3682  CB  LEU Z 135      63.242  94.804 -15.674  1.00  0.00           C
ATOM   3683  1HB LEU Z 135      62.174  94.573 -15.881  1.00  0.00           H
ATOM   3684  2HB LEU Z 135      63.732  94.939 -16.663  1.00  0.00           H
ATOM   3685  HG  LEU Z 135      64.830  93.838 -14.548  1.00  0.00           H
ATOM   3686  CG  LEU Z 135      63.834  93.571 -14.974  1.00  0.00           C
ATOM   3687  CD1 LEU Z 135      62.927  93.094 -13.836  1.00  0.00           C
ATOM   3688 1HD1 LEU Z 135      63.403  92.247 -13.296  1.00  0.00           H
ATOM   3689 2HD1 LEU Z 135      62.722  93.911 -13.117  1.00  0.00           H
ATOM   3690 3HD1 LEU Z 135      61.953  92.752 -14.245  1.00  0.00           H
ATOM   3691  CD2 LEU Z 135      64.025  92.431 -15.985  1.00  0.00           C
ATOM   3692 1HD2 LEU Z 135      64.701  92.747 -16.808  1.00  0.00           H
ATOM   3693 2HD2 LEU Z 135      64.470  91.540 -15.491  1.00  0.00           H
ATOM   3694 3HD2 LEU Z 135      63.050  92.139 -16.429  1.00  0.00           H
ATOM   3695  HN  LEU Z 135      61.940  96.758 -16.328  1.00  0.00           H
ATOM   3696  N   LYS Z 136      65.250  97.157 -15.992  1.00  0.00           N
ATOM   3697  CA  LYS Z 136      66.608  97.644 -16.145  1.00  0.00           C
ATOM   3698  C   LYS Z 136      66.857  98.936 -15.372  1.00  0.00           C
ATOM   3699  O   LYS Z 136      67.969  99.208 -14.918  1.00  0.00           O
ATOM   3700  HA  LYS Z 136      67.285  96.908 -15.732  1.00  0.00           H
ATOM   3701  CB  LYS Z 136      66.932  97.826 -17.648  1.00  0.00           C
ATOM   3702  1HB LYS Z 136      66.140  98.456 -18.112  1.00  0.00           H
ATOM   3703  2HB LYS Z 136      67.902  98.360 -17.762  1.00  0.00           H
ATOM   3704  CG  LYS Z 136      67.031  96.496 -18.429  1.00  0.00           C
ATOM   3705  1HG LYS Z 136      67.931  95.946 -18.072  1.00  0.00           H
ATOM   3706  2HG LYS Z 136      66.142  95.858 -18.227  1.00  0.00           H
ATOM   3707  CD  LYS Z 136      67.139  96.742 -19.946  1.00  0.00           C
ATOM   3708  1HD LYS Z 136      66.158  97.067 -20.356  1.00  0.00           H
ATOM   3709  2HD LYS Z 136      67.840  97.599 -20.087  1.00  0.00           H
ATOM   3710  CE  LYS Z 136      67.720  95.580 -20.771  1.00  0.00           C
ATOM   3711  1HE LYS Z 136      68.157  95.992 -21.707  1.00  0.00           H
ATOM   3712  2HE LYS Z 136      68.529  95.079 -20.203  1.00  0.00           H
ATOM   3713  NZ  LYS Z 136      66.722  94.567 -21.173  1.00  0.00           N
ATOM   3714  1HZ LYS Z 136      67.231  93.746 -21.598  1.00  0.00           H
ATOM   3715  2HZ LYS Z 136      66.177  94.173 -20.372  1.00  0.00           H
ATOM   3716  3HZ LYS Z 136      66.066  94.972 -21.898  1.00  0.00           H
ATOM   3717  HN  LYS Z 136      64.685  97.162 -16.826  1.00  0.00           H
ATOM   3718  N   LYS Z 137      65.805  99.752 -15.135  1.00  0.00           N
ATOM   3719  CA  LYS Z 137      65.887 100.904 -14.251  1.00  0.00           C
ATOM   3720  C   LYS Z 137      66.185 100.535 -12.803  1.00  0.00           C
ATOM   3721  O   LYS Z 137      66.918 101.243 -12.119  1.00  0.00           O
ATOM   3722  HA  LYS Z 137      66.728 101.496 -14.588  1.00  0.00           H
ATOM   3723  CB  LYS Z 137      64.633 101.806 -14.345  1.00  0.00           C
ATOM   3724  1HB LYS Z 137      64.445 101.988 -15.429  1.00  0.00           H
ATOM   3725  2HB LYS Z 137      63.750 101.274 -13.931  1.00  0.00           H
ATOM   3726  CG  LYS Z 137      64.814 103.179 -13.666  1.00  0.00           C
ATOM   3727  1HG LYS Z 137      64.851 103.045 -12.562  1.00  0.00           H
ATOM   3728  2HG LYS Z 137      65.795 103.596 -13.994  1.00  0.00           H
ATOM   3729  CD  LYS Z 137      63.720 104.190 -14.044  1.00  0.00           C
ATOM   3730  1HD LYS Z 137      63.685 104.244 -15.158  1.00  0.00           H
ATOM   3731  2HD LYS Z 137      62.728 103.830 -13.696  1.00  0.00           H
ATOM   3732  CE  LYS Z 137      63.955 105.621 -13.540  1.00  0.00           C
ATOM   3733  1HE LYS Z 137      64.972 105.978 -13.811  1.00  0.00           H
ATOM   3734  2HE LYS Z 137      63.208 106.299 -14.006  1.00  0.00           H
ATOM   3735  NZ  LYS Z 137      63.801 105.718 -12.077  1.00  0.00           N
ATOM   3736  1HZ LYS Z 137      63.301 106.612 -11.838  1.00  0.00           H
ATOM   3737  2HZ LYS Z 137      63.282 104.896 -11.684  1.00  0.00           H
ATOM   3738  3HZ LYS Z 137      64.756 105.783 -11.622  1.00  0.00           H
ATOM   3739  HN  LYS Z 137      64.917  99.553 -15.547  1.00  0.00           H
ATOM   3740  N   TYR Z 138      65.674  99.387 -12.300  1.00  0.00           N
ATOM   3741  CA  TYR Z 138      65.999  98.876 -10.972  1.00  0.00           C
ATOM   3742  C   TYR Z 138      67.496  98.628 -10.802  1.00  0.00           C
ATOM   3743  O   TYR Z 138      68.086  99.018  -9.795  1.00  0.00           O
ATOM   3744  HA  TYR Z 138      65.716  99.626 -10.246  1.00  0.00           H
ATOM   3745  CB  TYR Z 138      65.207  97.560 -10.711  1.00  0.00           C
ATOM   3746  1HB TYR Z 138      64.120  97.756 -10.821  1.00  0.00           H
ATOM   3747  2HB TYR Z 138      65.487  96.793 -11.464  1.00  0.00           H
ATOM   3748  CG  TYR Z 138      65.439  96.959  -9.345  1.00  0.00           C
ATOM   3749  HD1 TYR Z 138      63.949  98.168  -8.383  1.00  0.00           H
ATOM   3750  CD1 TYR Z 138      64.688  97.392  -8.246  1.00  0.00           C
ATOM   3751  HD2 TYR Z 138      66.953  95.576 -10.007  1.00  0.00           H
ATOM   3752  CD2 TYR Z 138      66.384  95.932  -9.160  1.00  0.00           C
ATOM   3753  CE1 TYR Z 138      64.859  96.797  -6.989  1.00  0.00           C
ATOM   3754  HE1 TYR Z 138      64.247  97.109  -6.157  1.00  0.00           H
ATOM   3755  HE2 TYR Z 138      67.319  94.580  -7.774  1.00  0.00           H
ATOM   3756  CE2 TYR Z 138      66.583  95.360  -7.893  1.00  0.00           C
ATOM   3757  CZ  TYR Z 138      65.824  95.806  -6.805  1.00  0.00           C
ATOM   3758  OH  TYR Z 138      66.028  95.284  -5.512  1.00  0.00           O
ATOM   3759  HH  TYR Z 138      66.718  94.620  -5.582  1.00  0.00           H
ATOM   3760  HN  TYR Z 138      65.095  98.804 -12.870  1.00  0.00           H
ATOM   3761  N   LEU Z 139      68.147  98.020 -11.818  1.00  0.00           N
ATOM   3762  CA  LEU Z 139      69.582  97.792 -11.829  1.00  0.00           C
ATOM   3763  C   LEU Z 139      70.376  99.088 -11.765  1.00  0.00           C
ATOM   3764  O   LEU Z 139      71.256  99.246 -10.925  1.00  0.00           O
ATOM   3765  HA  LEU Z 139      69.842  97.215 -10.952  1.00  0.00           H
ATOM   3766  CB  LEU Z 139      70.017  97.038 -13.112  1.00  0.00           C
ATOM   3767  1HB LEU Z 139      69.834  97.685 -13.999  1.00  0.00           H
ATOM   3768  2HB LEU Z 139      71.111  96.847 -13.062  1.00  0.00           H
ATOM   3769  HG  LEU Z 139      68.220  95.863 -13.487  1.00  0.00           H
ATOM   3770  CG  LEU Z 139      69.316  95.688 -13.373  1.00  0.00           C
ATOM   3771  CD1 LEU Z 139      69.839  95.096 -14.691  1.00  0.00           C
ATOM   3772 1HD1 LEU Z 139      69.348  94.123 -14.902  1.00  0.00           H
ATOM   3773 2HD1 LEU Z 139      69.639  95.785 -15.538  1.00  0.00           H
ATOM   3774 3HD1 LEU Z 139      70.935  94.926 -14.628  1.00  0.00           H
ATOM   3775  CD2 LEU Z 139      69.523  94.683 -12.231  1.00  0.00           C
ATOM   3776 1HD2 LEU Z 139      69.060  95.045 -11.289  1.00  0.00           H
ATOM   3777 2HD2 LEU Z 139      69.056  93.711 -12.497  1.00  0.00           H
ATOM   3778 3HD2 LEU Z 139      70.605  94.514 -12.056  1.00  0.00           H
ATOM   3779  HN  LEU Z 139      67.640  97.709 -12.619  1.00  0.00           H
ATOM   3780  N   TYR Z 140      70.018 100.080 -12.607  1.00  0.00           N
ATOM   3781  CA  TYR Z 140      70.613 101.410 -12.637  1.00  0.00           C
ATOM   3782  C   TYR Z 140      70.438 102.166 -11.314  1.00  0.00           C
ATOM   3783  O   TYR Z 140      71.401 102.677 -10.742  1.00  0.00           O
ATOM   3784  HA  TYR Z 140      71.680 101.307 -12.782  1.00  0.00           H
ATOM   3785  CB  TYR Z 140      69.995 102.140 -13.879  1.00  0.00           C
ATOM   3786  1HB TYR Z 140      70.560 101.837 -14.787  1.00  0.00           H
ATOM   3787  2HB TYR Z 140      68.954 101.778 -14.013  1.00  0.00           H
ATOM   3788  CG  TYR Z 140      69.933 103.652 -13.854  1.00  0.00           C
ATOM   3789  HD1 TYR Z 140      71.957 104.000 -14.525  1.00  0.00           H
ATOM   3790  CD1 TYR Z 140      71.017 104.456 -14.241  1.00  0.00           C
ATOM   3791  HD2 TYR Z 140      67.890 103.664 -13.197  1.00  0.00           H
ATOM   3792  CD2 TYR Z 140      68.727 104.276 -13.491  1.00  0.00           C
ATOM   3793  CE1 TYR Z 140      70.887 105.855 -14.274  1.00  0.00           C
ATOM   3794  HE1 TYR Z 140      71.721 106.466 -14.582  1.00  0.00           H
ATOM   3795  HE2 TYR Z 140      67.662 106.129 -13.234  1.00  0.00           H
ATOM   3796  CE2 TYR Z 140      68.596 105.670 -13.521  1.00  0.00           C
ATOM   3797  CZ  TYR Z 140      69.676 106.461 -13.921  1.00  0.00           C
ATOM   3798  OH  TYR Z 140      69.529 107.865 -13.984  1.00  0.00           O
ATOM   3799  HH  TYR Z 140      68.582 108.060 -14.046  1.00  0.00           H
ATOM   3800  HN  TYR Z 140      69.298  99.900 -13.276  1.00  0.00           H
ATOM   3801  N   GLU Z 141      69.211 102.204 -10.755  1.00  0.00           N
ATOM   3802  CA  GLU Z 141      68.919 102.912  -9.522  1.00  0.00           C
ATOM   3803  C   GLU Z 141      69.600 102.343  -8.287  1.00  0.00           C
ATOM   3804  O   GLU Z 141      69.998 103.097  -7.393  1.00  0.00           O
ATOM   3805  HA  GLU Z 141      69.319 103.904  -9.636  1.00  0.00           H
ATOM   3806  CB  GLU Z 141      67.400 103.055  -9.259  1.00  0.00           C
ATOM   3807  1HB GLU Z 141      66.952 102.034  -9.265  1.00  0.00           H
ATOM   3808  2HB GLU Z 141      67.235 103.492  -8.250  1.00  0.00           H
ATOM   3809  CG  GLU Z 141      66.629 103.929 -10.289  1.00  0.00           C
ATOM   3810  1HG GLU Z 141      66.793 103.536 -11.310  1.00  0.00           H
ATOM   3811  2HG GLU Z 141      65.543 103.838 -10.064  1.00  0.00           H
ATOM   3812  CD  GLU Z 141      66.950 105.418 -10.321  1.00  0.00           C
ATOM   3813  OE1 GLU Z 141      67.943 105.894  -9.719  1.00  0.00           O
ATOM   3814  OE2 GLU Z 141      66.141 106.159 -10.939  1.00  0.00           O
ATOM   3815  HN  GLU Z 141      68.432 101.775 -11.224  1.00  0.00           H
ATOM   3816  N   ILE Z 142      69.729 101.003  -8.197  1.00  0.00           N
ATOM   3817  CA  ILE Z 142      70.512 100.330  -7.170  1.00  0.00           C
ATOM   3818  C   ILE Z 142      72.018 100.474  -7.376  1.00  0.00           C
ATOM   3819  O   ILE Z 142      72.744 100.772  -6.426  1.00  0.00           O
ATOM   3820  HA  ILE Z 142      70.318 100.823  -6.230  1.00  0.00           H
ATOM   3821  HB  ILE Z 142      70.065  98.414  -8.055  1.00  0.00           H
ATOM   3822  CB  ILE Z 142      70.086  98.866  -7.032  1.00  0.00           C
ATOM   3823  CG1 ILE Z 142      68.656  98.754  -6.444  1.00  0.00           C
ATOM   3824 1HG1 ILE Z 142      67.963  99.372  -7.055  1.00  0.00           H
ATOM   3825 2HG1 ILE Z 142      68.325  97.696  -6.551  1.00  0.00           H
ATOM   3826  CG2 ILE Z 142      71.076  98.044  -6.181  1.00  0.00           C
ATOM   3827 1HG2 ILE Z 142      71.992  97.812  -6.763  1.00  0.00           H
ATOM   3828 2HG2 ILE Z 142      71.366  98.586  -5.257  1.00  0.00           H
ATOM   3829 3HG2 ILE Z 142      70.621  97.076  -5.888  1.00  0.00           H
ATOM   3830  CD  ILE Z 142      68.543  99.156  -4.966  1.00  0.00           C
ATOM   3831  1HD ILE Z 142      67.498  99.041  -4.613  1.00  0.00           H
ATOM   3832  2HD ILE Z 142      69.188  98.514  -4.329  1.00  0.00           H
ATOM   3833  3HD ILE Z 142      68.837 100.216  -4.815  1.00  0.00           H
ATOM   3834  HN  ILE Z 142      69.328 100.412  -8.902  1.00  0.00           H
ATOM   3835  N   ALA Z 143      72.544 100.308  -8.611  1.00  0.00           N
ATOM   3836  CA  ALA Z 143      73.970 100.343  -8.918  1.00  0.00           C
ATOM   3837  C   ALA Z 143      74.652 101.651  -8.550  1.00  0.00           C
ATOM   3838  O   ALA Z 143      75.704 101.684  -7.913  1.00  0.00           O
ATOM   3839  HA  ALA Z 143      74.473  99.562  -8.374  1.00  0.00           H
ATOM   3840  CB  ALA Z 143      74.178 100.057 -10.411  1.00  0.00           C
ATOM   3841  1HB ALA Z 143      75.254 100.093 -10.685  1.00  0.00           H
ATOM   3842  2HB ALA Z 143      73.798  99.041 -10.652  1.00  0.00           H
ATOM   3843  3HB ALA Z 143      73.616 100.786 -11.031  1.00  0.00           H
ATOM   3844  HN  ALA Z 143      71.963 100.054  -9.391  1.00  0.00           H
ATOM   3845  N   ARG Z 144      73.997 102.777  -8.868  1.00  0.00           N
ATOM   3846  CA  ARG Z 144      74.504 104.106  -8.601  1.00  0.00           C
ATOM   3847  C   ARG Z 144      74.453 104.523  -7.139  1.00  0.00           C
ATOM   3848  O   ARG Z 144      75.050 105.526  -6.760  1.00  0.00           O
ATOM   3849  HA  ARG Z 144      75.540 104.141  -8.914  1.00  0.00           H
ATOM   3850  CB  ARG Z 144      73.695 105.119  -9.433  1.00  0.00           C
ATOM   3851  1HB ARG Z 144      74.216 106.099  -9.450  1.00  0.00           H
ATOM   3852  2HB ARG Z 144      73.671 104.720 -10.469  1.00  0.00           H
ATOM   3853  CG  ARG Z 144      72.244 105.322  -8.963  1.00  0.00           C
ATOM   3854  1HG ARG Z 144      71.839 104.334  -8.649  1.00  0.00           H
ATOM   3855  2HG ARG Z 144      72.228 105.994  -8.078  1.00  0.00           H
ATOM   3856  CD  ARG Z 144      71.296 105.855 -10.035  1.00  0.00           C
ATOM   3857  1HD ARG Z 144      71.372 105.263 -10.977  1.00  0.00           H
ATOM   3858  2HD ARG Z 144      70.260 105.798  -9.646  1.00  0.00           H
ATOM   3859  NE  ARG Z 144      71.654 107.270 -10.310  1.00  0.00           N
ATOM   3860  HE  ARG Z 144      72.623 107.526 -10.402  1.00  0.00           H
ATOM   3861  CZ  ARG Z 144      70.796 108.130 -10.866  1.00  0.00           C
ATOM   3862  NH1 ARG Z 144      69.475 107.996 -10.783  1.00  0.00           N
ATOM   3863 1HH1 ARG Z 144      69.056 107.175 -10.373  1.00  0.00           H
ATOM   3864 2HH1 ARG Z 144      68.904 108.694 -11.220  1.00  0.00           H
ATOM   3865  NH2 ARG Z 144      71.296 109.134 -11.578  1.00  0.00           N
ATOM   3866 1HH2 ARG Z 144      72.245 108.985 -11.857  1.00  0.00           H
ATOM   3867 2HH2 ARG Z 144      70.686 109.518 -12.257  1.00  0.00           H
ATOM   3868  HN  ARG Z 144      73.152 102.717  -9.403  1.00  0.00           H
ATOM   3869  N   ARG Z 145      73.725 103.766  -6.291  1.00  0.00           N
ATOM   3870  CA  ARG Z 145      73.533 104.074  -4.885  1.00  0.00           C
ATOM   3871  C   ARG Z 145      74.158 103.028  -3.973  1.00  0.00           C
ATOM   3872  O   ARG Z 145      73.855 102.996  -2.781  1.00  0.00           O
ATOM   3873  HA  ARG Z 145      74.014 105.012  -4.640  1.00  0.00           H
ATOM   3874  CB  ARG Z 145      72.027 104.174  -4.542  1.00  0.00           C
ATOM   3875  1HB ARG Z 145      71.513 103.240  -4.859  1.00  0.00           H
ATOM   3876  2HB ARG Z 145      71.911 104.279  -3.440  1.00  0.00           H
ATOM   3877  CG  ARG Z 145      71.331 105.396  -5.161  1.00  0.00           C
ATOM   3878  1HG ARG Z 145      71.919 106.304  -4.901  1.00  0.00           H
ATOM   3879  2HG ARG Z 145      71.329 105.291  -6.265  1.00  0.00           H
ATOM   3880  CD  ARG Z 145      69.902 105.569  -4.648  1.00  0.00           C
ATOM   3881  1HD ARG Z 145      69.283 104.675  -4.887  1.00  0.00           H
ATOM   3882  2HD ARG Z 145      69.912 105.703  -3.541  1.00  0.00           H
ATOM   3883  NE  ARG Z 145      69.324 106.805  -5.274  1.00  0.00           N
ATOM   3884  HE  ARG Z 145      69.473 107.696  -4.818  1.00  0.00           H
ATOM   3885  CZ  ARG Z 145      68.705 106.821  -6.465  1.00  0.00           C
ATOM   3886  NH1 ARG Z 145      68.590 105.717  -7.194  1.00  0.00           N
ATOM   3887 1HH1 ARG Z 145      69.158 104.927  -6.970  1.00  0.00           H
ATOM   3888 2HH1 ARG Z 145      68.273 105.827  -8.160  1.00  0.00           H
ATOM   3889  NH2 ARG Z 145      68.183 107.951  -6.934  1.00  0.00           N
ATOM   3890 1HH2 ARG Z 145      68.267 108.816  -6.427  1.00  0.00           H
ATOM   3891 2HH2 ARG Z 145      67.650 107.946  -7.796  1.00  0.00           H
ATOM   3892  HN  ARG Z 145      73.280 102.940  -6.636  1.00  0.00           H
ATOM   3893  N   HIE Z 146      75.042 102.165  -4.514  1.00  0.00           N
ATOM   3894  CA  HIE Z 146      75.738 101.125  -3.771  1.00  0.00           C
ATOM   3895  C   HIE Z 146      76.765 100.448  -4.680  1.00  0.00           C
ATOM   3896  O   HIE Z 146      76.497  99.331  -5.125  1.00  0.00           O
ATOM   3897  HA  HIE Z 146      76.256 101.564  -2.929  1.00  0.00           H
ATOM   3898  CB  HIE Z 146      74.790  99.985  -3.282  1.00  0.00           C
ATOM   3899  1HB HIE Z 146      74.087  99.731  -4.099  1.00  0.00           H
ATOM   3900  2HB HIE Z 146      75.369  99.075  -3.028  1.00  0.00           H
ATOM   3901  CG  HIE Z 146      73.959 100.269  -2.071  1.00  0.00           C
ATOM   3902  ND1 HIE Z 146      74.547 100.353  -0.819  1.00  0.00           N
ATOM   3903  HD2 HIE Z 146      71.862 100.400  -2.747  1.00  0.00           H
ATOM   3904  CD2 HIE Z 146      72.613 100.401  -1.969  1.00  0.00           C
ATOM   3905  HE1 HIE Z 146      73.651 100.734   1.088  1.00  0.00           H
ATOM   3906  CE1 HIE Z 146      73.545 100.564   0.013  1.00  0.00           C
ATOM   3907  HE2 HIE Z 146      71.476 100.902  -0.259  1.00  0.00           H
ATOM   3908  NE2 HIE Z 146      72.353 100.592  -0.630  1.00  0.00           N
ATOM   3909  HN  HIE Z 146      75.254 102.256  -5.487  1.00  0.00           H
ATOM   3910  N   PRO Z 147      77.928 100.985  -5.026  1.00  0.00           N
ATOM   3911  CA  PRO Z 147      78.734 100.448  -6.124  1.00  0.00           C
ATOM   3912  C   PRO Z 147      79.436  99.142  -5.776  1.00  0.00           C
ATOM   3913  O   PRO Z 147      79.946  98.480  -6.679  1.00  0.00           O
ATOM   3914  HA  PRO Z 147      78.091 100.242  -6.970  1.00  0.00           H
ATOM   3915  CB  PRO Z 147      79.743 101.573  -6.414  1.00  0.00           C
ATOM   3916  1HB PRO Z 147      80.722 101.199  -6.776  1.00  0.00           H
ATOM   3917  2HB PRO Z 147      79.314 102.249  -7.188  1.00  0.00           H
ATOM   3918  CG  PRO Z 147      79.852 102.341  -5.095  1.00  0.00           C
ATOM   3919  1HG PRO Z 147      80.538 101.807  -4.401  1.00  0.00           H
ATOM   3920  2HG PRO Z 147      80.209 103.382  -5.238  1.00  0.00           H
ATOM   3921  CD  PRO Z 147      78.422 102.279  -4.560  1.00  0.00           C
ATOM   3922  1HD PRO Z 147      78.392 102.360  -3.452  1.00  0.00           H
ATOM   3923  2HD PRO Z 147      77.809 103.084  -5.026  1.00  0.00           H
ATOM   3924  N   TYR Z 148      79.469  98.721  -4.495  1.00  0.00           N
ATOM   3925  CA  TYR Z 148      80.157  97.506  -4.095  1.00  0.00           C
ATOM   3926  C   TYR Z 148      79.215  96.324  -4.019  1.00  0.00           C
ATOM   3927  O   TYR Z 148      79.645  95.220  -3.698  1.00  0.00           O
ATOM   3928  HA  TYR Z 148      80.912  97.248  -4.824  1.00  0.00           H
ATOM   3929  CB  TYR Z 148      80.847  97.645  -2.714  1.00  0.00           C
ATOM   3930  1HB TYR Z 148      80.110  97.922  -1.932  1.00  0.00           H
ATOM   3931  2HB TYR Z 148      81.335  96.692  -2.418  1.00  0.00           H
ATOM   3932  CG  TYR Z 148      81.909  98.698  -2.781  1.00  0.00           C
ATOM   3933  HD1 TYR Z 148      80.617 100.271  -2.068  1.00  0.00           H
ATOM   3934  CD1 TYR Z 148      81.612 100.016  -2.406  1.00  0.00           C
ATOM   3935  HD2 TYR Z 148      83.438  97.380  -3.540  1.00  0.00           H
ATOM   3936  CD2 TYR Z 148      83.204  98.388  -3.228  1.00  0.00           C
ATOM   3937  CE1 TYR Z 148      82.593 101.010  -2.473  1.00  0.00           C
ATOM   3938  HE1 TYR Z 148      82.343 102.021  -2.190  1.00  0.00           H
ATOM   3939  HE2 TYR Z 148      85.191  99.121  -3.614  1.00  0.00           H
ATOM   3940  CE2 TYR Z 148      84.197  99.379  -3.278  1.00  0.00           C
ATOM   3941  CZ  TYR Z 148      83.884 100.692  -2.901  1.00  0.00           C
ATOM   3942  OH  TYR Z 148      84.849 101.715  -2.950  1.00  0.00           O
ATOM   3943  HH  TYR Z 148      85.702 101.322  -3.151  1.00  0.00           H
ATOM   3944  HN  TYR Z 148      79.038  99.254  -3.767  1.00  0.00           H
ATOM   3945  N   PHE Z 149      77.920  96.500  -4.351  1.00  0.00           N
ATOM   3946  CA  PHE Z 149      76.918  95.444  -4.386  1.00  0.00           C
ATOM   3947  C   PHE Z 149      77.317  94.316  -5.335  1.00  0.00           C
ATOM   3948  O   PHE Z 149      77.849  94.539  -6.424  1.00  0.00           O
ATOM   3949  HA  PHE Z 149      76.830  95.040  -3.386  1.00  0.00           H
ATOM   3950  CB  PHE Z 149      75.572  96.079  -4.834  1.00  0.00           C
ATOM   3951  1HB PHE Z 149      75.543  97.101  -4.398  1.00  0.00           H
ATOM   3952  2HB PHE Z 149      75.559  96.199  -5.936  1.00  0.00           H
ATOM   3953  CG  PHE Z 149      74.277  95.406  -4.438  1.00  0.00           C
ATOM   3954  HD1 PHE Z 149      74.633  93.494  -5.379  1.00  0.00           H
ATOM   3955  CD1 PHE Z 149      73.947  94.089  -4.803  1.00  0.00           C
ATOM   3956  HD2 PHE Z 149      73.499  97.215  -3.573  1.00  0.00           H
ATOM   3957  CD2 PHE Z 149      73.291  96.181  -3.802  1.00  0.00           C
ATOM   3958  CE1 PHE Z 149      72.700  93.540  -4.481  1.00  0.00           C
ATOM   3959  HE1 PHE Z 149      72.479  92.522  -4.763  1.00  0.00           H
ATOM   3960  CE2 PHE Z 149      72.032  95.651  -3.503  1.00  0.00           C
ATOM   3961  HE2 PHE Z 149      71.290  96.270  -3.023  1.00  0.00           H
ATOM   3962  CZ  PHE Z 149      71.741  94.323  -3.829  1.00  0.00           C
ATOM   3963  HZ  PHE Z 149      70.769  93.917  -3.599  1.00  0.00           H
ATOM   3964  HN  PHE Z 149      77.614  97.405  -4.646  1.00  0.00           H
ATOM   3965  N   TYR Z 150      77.091  93.058  -4.928  1.00  0.00           N
ATOM   3966  CA  TYR Z 150      77.455  91.905  -5.721  1.00  0.00           C
ATOM   3967  C   TYR Z 150      76.511  91.700  -6.903  1.00  0.00           C
ATOM   3968  O   TYR Z 150      75.327  91.406  -6.733  1.00  0.00           O
ATOM   3969  HA  TYR Z 150      78.454  92.072  -6.105  1.00  0.00           H
ATOM   3970  CB  TYR Z 150      77.423  90.677  -4.788  1.00  0.00           C
ATOM   3971  1HB TYR Z 150      77.660  91.017  -3.754  1.00  0.00           H
ATOM   3972  2HB TYR Z 150      76.420  90.205  -4.756  1.00  0.00           H
ATOM   3973  CG  TYR Z 150      78.465  89.662  -5.124  1.00  0.00           C
ATOM   3974  HD1 TYR Z 150      80.123  90.975  -4.688  1.00  0.00           H
ATOM   3975  CD1 TYR Z 150      79.824  89.970  -4.945  1.00  0.00           C
ATOM   3976  HD2 TYR Z 150      77.065  88.099  -5.621  1.00  0.00           H
ATOM   3977  CD2 TYR Z 150      78.100  88.355  -5.472  1.00  0.00           C
ATOM   3978  CE1 TYR Z 150      80.794  88.962  -5.013  1.00  0.00           C
ATOM   3979  HE1 TYR Z 150      81.834  89.186  -4.818  1.00  0.00           H
ATOM   3980  HE2 TYR Z 150      78.777  86.342  -5.754  1.00  0.00           H
ATOM   3981  CE2 TYR Z 150      79.073  87.352  -5.546  1.00  0.00           C
ATOM   3982  CZ  TYR Z 150      80.408  87.646  -5.271  1.00  0.00           C
ATOM   3983  OH  TYR Z 150      81.347  86.607  -5.176  1.00  0.00           O
ATOM   3984  HH  TYR Z 150      80.927  85.792  -5.457  1.00  0.00           H
ATOM   3985  HN  TYR Z 150      76.654  92.880  -4.041  1.00  0.00           H
ATOM   3986  N   ALA Z 151      77.012  91.847  -8.145  1.00  0.00           N
ATOM   3987  CA  ALA Z 151      76.180  91.860  -9.336  1.00  0.00           C
ATOM   3988  C   ALA Z 151      75.345  90.599  -9.600  1.00  0.00           C
ATOM   3989  O   ALA Z 151      74.158  90.761  -9.888  1.00  0.00           O
ATOM   3990  HA  ALA Z 151      75.454  92.649  -9.187  1.00  0.00           H
ATOM   3991  CB  ALA Z 151      77.018  92.279 -10.560  1.00  0.00           C
ATOM   3992  1HB ALA Z 151      76.375  92.401 -11.457  1.00  0.00           H
ATOM   3993  2HB ALA Z 151      77.498  93.259 -10.349  1.00  0.00           H
ATOM   3994  3HB ALA Z 151      77.820  91.551 -10.791  1.00  0.00           H
ATOM   3995  HN  ALA Z 151      77.965  92.103  -8.275  1.00  0.00           H
ATOM   3996  N   PRO Z 152      75.805  89.347  -9.466  1.00  0.00           N
ATOM   3997  CA  PRO Z 152      74.934  88.170  -9.501  1.00  0.00           C
ATOM   3998  C   PRO Z 152      73.774  88.184  -8.516  1.00  0.00           C
ATOM   3999  O   PRO Z 152      72.663  87.792  -8.873  1.00  0.00           O
ATOM   4000  HA  PRO Z 152      74.492  88.128 -10.487  1.00  0.00           H
ATOM   4001  CB  PRO Z 152      75.900  87.004  -9.246  1.00  0.00           C
ATOM   4002  1HB PRO Z 152      76.062  86.855  -8.155  1.00  0.00           H
ATOM   4003  2HB PRO Z 152      75.527  86.063  -9.697  1.00  0.00           H
ATOM   4004  CG  PRO Z 152      77.205  87.482  -9.883  1.00  0.00           C
ATOM   4005  1HG PRO Z 152      78.102  86.947  -9.514  1.00  0.00           H
ATOM   4006  2HG PRO Z 152      77.141  87.367 -10.989  1.00  0.00           H
ATOM   4007  CD  PRO Z 152      77.223  88.967  -9.525  1.00  0.00           C
ATOM   4008  1HD PRO Z 152      77.686  89.123  -8.525  1.00  0.00           H
ATOM   4009  2HD PRO Z 152      77.779  89.541 -10.299  1.00  0.00           H
ATOM   4010  N   GLU Z 153      73.998  88.645  -7.268  1.00  0.00           N
ATOM   4011  CA  GLU Z 153      72.950  88.804  -6.274  1.00  0.00           C
ATOM   4012  C   GLU Z 153      71.949  89.880  -6.663  1.00  0.00           C
ATOM   4013  O   GLU Z 153      70.750  89.722  -6.439  1.00  0.00           O
ATOM   4014  HA  GLU Z 153      72.395  87.876  -6.230  1.00  0.00           H
ATOM   4015  CB  GLU Z 153      73.503  89.107  -4.859  1.00  0.00           C
ATOM   4016  1HB GLU Z 153      74.143  90.015  -4.908  1.00  0.00           H
ATOM   4017  2HB GLU Z 153      72.658  89.328  -4.166  1.00  0.00           H
ATOM   4018  CG  GLU Z 153      74.319  87.943  -4.245  1.00  0.00           C
ATOM   4019  1HG GLU Z 153      75.128  87.641  -4.938  1.00  0.00           H
ATOM   4020  2HG GLU Z 153      74.774  88.258  -3.282  1.00  0.00           H
ATOM   4021  CD  GLU Z 153      73.470  86.714  -3.958  1.00  0.00           C
ATOM   4022  OE1 GLU Z 153      72.624  86.768  -3.027  1.00  0.00           O
ATOM   4023  OE2 GLU Z 153      73.684  85.682  -4.651  1.00  0.00           O
ATOM   4024  HN  GLU Z 153      74.902  88.976  -7.019  1.00  0.00           H
ATOM   4025  N   LEU Z 154      72.401  90.999  -7.275  1.00  0.00           N
ATOM   4026  CA  LEU Z 154      71.525  92.034  -7.807  1.00  0.00           C
ATOM   4027  C   LEU Z 154      70.605  91.531  -8.911  1.00  0.00           C
ATOM   4028  O   LEU Z 154      69.413  91.822  -8.910  1.00  0.00           O
ATOM   4029  HA  LEU Z 154      70.882  92.337  -6.996  1.00  0.00           H
ATOM   4030  CB  LEU Z 154      72.299  93.285  -8.291  1.00  0.00           C
ATOM   4031  1HB LEU Z 154      72.932  93.652  -7.453  1.00  0.00           H
ATOM   4032  2HB LEU Z 154      72.984  93.003  -9.120  1.00  0.00           H
ATOM   4033  HG  LEU Z 154      70.872  94.142  -9.693  1.00  0.00           H
ATOM   4034  CG  LEU Z 154      71.403  94.458  -8.764  1.00  0.00           C
ATOM   4035  CD1 LEU Z 154      70.348  94.865  -7.723  1.00  0.00           C
ATOM   4036 1HD1 LEU Z 154      70.843  95.087  -6.754  1.00  0.00           H
ATOM   4037 2HD1 LEU Z 154      69.810  95.775  -8.065  1.00  0.00           H
ATOM   4038 3HD1 LEU Z 154      69.601  94.060  -7.572  1.00  0.00           H
ATOM   4039  CD2 LEU Z 154      72.254  95.684  -9.112  1.00  0.00           C
ATOM   4040 1HD2 LEU Z 154      71.631  96.495  -9.545  1.00  0.00           H
ATOM   4041 2HD2 LEU Z 154      72.746  96.076  -8.198  1.00  0.00           H
ATOM   4042 3HD2 LEU Z 154      73.050  95.424  -9.840  1.00  0.00           H
ATOM   4043  HN  LEU Z 154      73.386  91.129  -7.411  1.00  0.00           H
ATOM   4044  N   LEU Z 155      71.108  90.701  -9.845  1.00  0.00           N
ATOM   4045  CA  LEU Z 155      70.287  90.029 -10.845  1.00  0.00           C
ATOM   4046  C   LEU Z 155      69.254  89.084 -10.223  1.00  0.00           C
ATOM   4047  O   LEU Z 155      68.093  89.030 -10.627  1.00  0.00           O
ATOM   4048  HA  LEU Z 155      69.722  90.786 -11.371  1.00  0.00           H
ATOM   4049  CB  LEU Z 155      71.182  89.273 -11.858  1.00  0.00           C
ATOM   4050  1HB LEU Z 155      71.764  88.496 -11.314  1.00  0.00           H
ATOM   4051  2HB LEU Z 155      70.543  88.758 -12.609  1.00  0.00           H
ATOM   4052  HG  LEU Z 155      72.780  90.750 -11.868  1.00  0.00           H
ATOM   4053  CG  LEU Z 155      72.178  90.183 -12.616  1.00  0.00           C
ATOM   4054  CD1 LEU Z 155      73.171  89.349 -13.440  1.00  0.00           C
ATOM   4055 1HD1 LEU Z 155      73.768  88.693 -12.772  1.00  0.00           H
ATOM   4056 2HD1 LEU Z 155      72.638  88.711 -14.173  1.00  0.00           H
ATOM   4057 3HD1 LEU Z 155      73.869  90.017 -13.991  1.00  0.00           H
ATOM   4058  CD2 LEU Z 155      71.475  91.219 -13.503  1.00  0.00           C
ATOM   4059 1HD2 LEU Z 155      70.842  90.726 -14.269  1.00  0.00           H
ATOM   4060 2HD2 LEU Z 155      70.835  91.898 -12.902  1.00  0.00           H
ATOM   4061 3HD2 LEU Z 155      72.239  91.844 -14.015  1.00  0.00           H
ATOM   4062  HN  LEU Z 155      72.094  90.520  -9.871  1.00  0.00           H
ATOM   4063  N   PHE Z 156      69.639  88.348  -9.162  1.00  0.00           N
ATOM   4064  CA  PHE Z 156      68.730  87.551  -8.352  1.00  0.00           C
ATOM   4065  C   PHE Z 156      67.652  88.389  -7.634  1.00  0.00           C
ATOM   4066  O   PHE Z 156      66.470  88.045  -7.619  1.00  0.00           O
ATOM   4067  HA  PHE Z 156      68.208  86.891  -9.035  1.00  0.00           H
ATOM   4068  CB  PHE Z 156      69.577  86.712  -7.356  1.00  0.00           C
ATOM   4069  1HB PHE Z 156      70.541  86.442  -7.843  1.00  0.00           H
ATOM   4070  2HB PHE Z 156      69.818  87.281  -6.437  1.00  0.00           H
ATOM   4071  CG  PHE Z 156      68.914  85.414  -6.988  1.00  0.00           C
ATOM   4072  HD1 PHE Z 156      68.372  86.014  -4.992  1.00  0.00           H
ATOM   4073  CD1 PHE Z 156      68.354  85.216  -5.716  1.00  0.00           C
ATOM   4074  HD2 PHE Z 156      69.373  84.486  -8.874  1.00  0.00           H
ATOM   4075  CD2 PHE Z 156      68.914  84.350  -7.906  1.00  0.00           C
ATOM   4076  CE1 PHE Z 156      67.807  83.976  -5.363  1.00  0.00           C
ATOM   4077  HE1 PHE Z 156      67.402  83.823  -4.372  1.00  0.00           H
ATOM   4078  CE2 PHE Z 156      68.363  83.110  -7.558  1.00  0.00           C
ATOM   4079  HE2 PHE Z 156      68.372  82.286  -8.255  1.00  0.00           H
ATOM   4080  CZ  PHE Z 156      67.817  82.921  -6.284  1.00  0.00           C
ATOM   4081  HZ  PHE Z 156      67.412  81.956  -6.010  1.00  0.00           H
ATOM   4082  HN  PHE Z 156      70.604  88.345  -8.896  1.00  0.00           H
ATOM   4083  N   PHE Z 157      68.021  89.563  -7.066  1.00  0.00           N
ATOM   4084  CA  PHE Z 157      67.085  90.553  -6.537  1.00  0.00           C
ATOM   4085  C   PHE Z 157      66.159  91.127  -7.601  1.00  0.00           C
ATOM   4086  O   PHE Z 157      64.972  91.326  -7.356  1.00  0.00           O
ATOM   4087  HA  PHE Z 157      66.438  90.053  -5.831  1.00  0.00           H
ATOM   4088  CB  PHE Z 157      67.792  91.761  -5.852  1.00  0.00           C
ATOM   4089  1HB PHE Z 157      68.645  92.105  -6.473  1.00  0.00           H
ATOM   4090  2HB PHE Z 157      67.081  92.606  -5.730  1.00  0.00           H
ATOM   4091  CG  PHE Z 157      68.274  91.439  -4.465  1.00  0.00           C
ATOM   4092  HD1 PHE Z 157      66.297  91.175  -3.650  1.00  0.00           H
ATOM   4093  CD1 PHE Z 157      67.354  91.174  -3.438  1.00  0.00           C
ATOM   4094  HD2 PHE Z 157      70.358  91.683  -4.927  1.00  0.00           H
ATOM   4095  CD2 PHE Z 157      69.642  91.454  -4.154  1.00  0.00           C
ATOM   4096  CE1 PHE Z 157      67.795  90.914  -2.134  1.00  0.00           C
ATOM   4097  HE1 PHE Z 157      67.079  90.716  -1.348  1.00  0.00           H
ATOM   4098  CE2 PHE Z 157      70.091  91.170  -2.859  1.00  0.00           C
ATOM   4099  HE2 PHE Z 157      71.151  91.166  -2.642  1.00  0.00           H
ATOM   4100  CZ  PHE Z 157      69.164  90.900  -1.847  1.00  0.00           C
ATOM   4101  HZ  PHE Z 157      69.498  90.682  -0.840  1.00  0.00           H
ATOM   4102  HN  PHE Z 157      68.996  89.803  -7.046  1.00  0.00           H
ATOM   4103  N   ALA Z 158      66.673  91.399  -8.814  1.00  0.00           N
ATOM   4104  CA  ALA Z 158      65.908  91.876  -9.947  1.00  0.00           C
ATOM   4105  C   ALA Z 158      64.817  90.904 -10.384  1.00  0.00           C
ATOM   4106  O   ALA Z 158      63.687  91.296 -10.681  1.00  0.00           O
ATOM   4107  HA  ALA Z 158      65.419  92.790  -9.641  1.00  0.00           H
ATOM   4108  CB  ALA Z 158      66.856  92.181 -11.123  1.00  0.00           C
ATOM   4109  1HB ALA Z 158      66.306  92.656 -11.964  1.00  0.00           H
ATOM   4110  2HB ALA Z 158      67.647  92.887 -10.790  1.00  0.00           H
ATOM   4111  3HB ALA Z 158      67.345  91.260 -11.501  1.00  0.00           H
ATOM   4112  HN  ALA Z 158      67.662  91.312  -8.971  1.00  0.00           H
ATOM   4113  N   LYS Z 159      65.123  89.591 -10.371  1.00  0.00           N
ATOM   4114  CA  LYS Z 159      64.158  88.524 -10.570  1.00  0.00           C
ATOM   4115  C   LYS Z 159      63.062  88.479  -9.504  1.00  0.00           C
ATOM   4116  O   LYS Z 159      61.879  88.360  -9.813  1.00  0.00           O
ATOM   4117  HA  LYS Z 159      63.668  88.700 -11.518  1.00  0.00           H
ATOM   4118  CB  LYS Z 159      64.904  87.169 -10.620  1.00  0.00           C
ATOM   4119  1HB LYS Z 159      65.810  87.298 -11.255  1.00  0.00           H
ATOM   4120  2HB LYS Z 159      65.265  86.894  -9.604  1.00  0.00           H
ATOM   4121  CG  LYS Z 159      64.075  86.015 -11.208  1.00  0.00           C
ATOM   4122  1HG LYS Z 159      63.157  85.842 -10.601  1.00  0.00           H
ATOM   4123  2HG LYS Z 159      63.758  86.304 -12.234  1.00  0.00           H
ATOM   4124  CD  LYS Z 159      64.894  84.718 -11.288  1.00  0.00           C
ATOM   4125  1HD LYS Z 159      65.864  84.959 -11.783  1.00  0.00           H
ATOM   4126  2HD LYS Z 159      65.120  84.380 -10.250  1.00  0.00           H
ATOM   4127  CE  LYS Z 159      64.224  83.575 -12.065  1.00  0.00           C
ATOM   4128  1HE LYS Z 159      63.264  83.273 -11.592  1.00  0.00           H
ATOM   4129  2HE LYS Z 159      64.036  83.880 -13.117  1.00  0.00           H
ATOM   4130  NZ  LYS Z 159      65.132  82.413 -12.072  1.00  0.00           N
ATOM   4131  1HZ LYS Z 159      64.927  81.731 -12.838  1.00  0.00           H
ATOM   4132  2HZ LYS Z 159      66.112  82.755 -12.187  1.00  0.00           H
ATOM   4133  3HZ LYS Z 159      65.117  81.927 -11.139  1.00  0.00           H
ATOM   4134  HN  LYS Z 159      66.075  89.323 -10.205  1.00  0.00           H
ATOM   4135  N   ARG Z 160      63.428  88.634  -8.212  1.00  0.00           N
ATOM   4136  CA  ARG Z 160      62.491  88.760  -7.099  1.00  0.00           C
ATOM   4137  C   ARG Z 160      61.588  89.989  -7.197  1.00  0.00           C
ATOM   4138  O   ARG Z 160      60.392  89.933  -6.914  1.00  0.00           O
ATOM   4139  HA  ARG Z 160      61.835  87.899  -7.102  1.00  0.00           H
ATOM   4140  CB  ARG Z 160      63.254  88.818  -5.751  1.00  0.00           C
ATOM   4141  1HB ARG Z 160      64.016  89.626  -5.802  1.00  0.00           H
ATOM   4142  2HB ARG Z 160      62.536  89.076  -4.940  1.00  0.00           H
ATOM   4143  CG  ARG Z 160      63.937  87.493  -5.365  1.00  0.00           C
ATOM   4144  1HG ARG Z 160      63.152  86.747  -5.106  1.00  0.00           H
ATOM   4145  2HG ARG Z 160      64.488  87.093  -6.247  1.00  0.00           H
ATOM   4146  CD  ARG Z 160      64.948  87.588  -4.211  1.00  0.00           C
ATOM   4147  1HD ARG Z 160      65.324  86.570  -3.956  1.00  0.00           H
ATOM   4148  2HD ARG Z 160      65.805  88.236  -4.507  1.00  0.00           H
ATOM   4149  NE  ARG Z 160      64.260  88.184  -3.016  1.00  0.00           N
ATOM   4150  HE  ARG Z 160      63.273  88.289  -3.014  1.00  0.00           H
ATOM   4151  CZ  ARG Z 160      64.874  88.396  -1.843  1.00  0.00           C
ATOM   4152  NH1 ARG Z 160      66.143  88.046  -1.659  1.00  0.00           N
ATOM   4153 1HH1 ARG Z 160      66.624  87.537  -2.352  1.00  0.00           H
ATOM   4154 2HH1 ARG Z 160      66.574  88.247  -0.752  1.00  0.00           H
ATOM   4155  NH2 ARG Z 160      64.225  88.978  -0.838  1.00  0.00           N
ATOM   4156 1HH2 ARG Z 160      63.268  89.260  -0.929  1.00  0.00           H
ATOM   4157 2HH2 ARG Z 160      64.713  89.069   0.058  1.00  0.00           H
ATOM   4158  HN  ARG Z 160      64.401  88.695  -7.987  1.00  0.00           H
ATOM   4159  N   TYR Z 161      62.150  91.138  -7.624  1.00  0.00           N
ATOM   4160  CA  TYR Z 161      61.416  92.356  -7.918  1.00  0.00           C
ATOM   4161  C   TYR Z 161      60.405  92.154  -9.046  1.00  0.00           C
ATOM   4162  O   TYR Z 161      59.234  92.506  -8.900  1.00  0.00           O
ATOM   4163  HA  TYR Z 161      60.853  92.628  -7.038  1.00  0.00           H
ATOM   4164  CB  TYR Z 161      62.455  93.469  -8.238  1.00  0.00           C
ATOM   4165  1HB TYR Z 161      63.133  93.585  -7.365  1.00  0.00           H
ATOM   4166  2HB TYR Z 161      63.087  93.149  -9.093  1.00  0.00           H
ATOM   4167  CG  TYR Z 161      61.896  94.834  -8.561  1.00  0.00           C
ATOM   4168  HD1 TYR Z 161      61.899  95.565  -6.535  1.00  0.00           H
ATOM   4169  CD1 TYR Z 161      61.726  95.817  -7.571  1.00  0.00           C
ATOM   4170  HD2 TYR Z 161      61.760  94.429 -10.670  1.00  0.00           H
ATOM   4171  CD2 TYR Z 161      61.660  95.181  -9.900  1.00  0.00           C
ATOM   4172  CE1 TYR Z 161      61.396  97.137  -7.925  1.00  0.00           C
ATOM   4173  HE1 TYR Z 161      61.300  97.894  -7.162  1.00  0.00           H
ATOM   4174  HE2 TYR Z 161      61.198  96.736 -11.302  1.00  0.00           H
ATOM   4175  CE2 TYR Z 161      61.337  96.495 -10.258  1.00  0.00           C
ATOM   4176  CZ  TYR Z 161      61.222  97.479  -9.273  1.00  0.00           C
ATOM   4177  OH  TYR Z 161      60.946  98.807  -9.662  1.00  0.00           O
ATOM   4178  HH  TYR Z 161      60.727  98.759 -10.601  1.00  0.00           H
ATOM   4179  HN  TYR Z 161      63.143  91.175  -7.759  1.00  0.00           H
ATOM   4180  N   LYS Z 162      60.816  91.506 -10.164  1.00  0.00           N
ATOM   4181  CA  LYS Z 162      59.943  91.196 -11.288  1.00  0.00           C
ATOM   4182  C   LYS Z 162      58.780  90.303 -10.897  1.00  0.00           C
ATOM   4183  O   LYS Z 162      57.625  90.614 -11.171  1.00  0.00           O
ATOM   4184  HA  LYS Z 162      59.535  92.123 -11.662  1.00  0.00           H
ATOM   4185  CB  LYS Z 162      60.732  90.466 -12.412  1.00  0.00           C
ATOM   4186  1HB LYS Z 162      61.686  91.010 -12.570  1.00  0.00           H
ATOM   4187  2HB LYS Z 162      61.007  89.445 -12.067  1.00  0.00           H
ATOM   4188  CG  LYS Z 162      59.999  90.367 -13.769  1.00  0.00           C
ATOM   4189  1HG LYS Z 162      58.954  90.015 -13.615  1.00  0.00           H
ATOM   4190  2HG LYS Z 162      59.952  91.391 -14.205  1.00  0.00           H
ATOM   4191  CD  LYS Z 162      60.719  89.412 -14.744  1.00  0.00           C
ATOM   4192  1HD LYS Z 162      61.817  89.579 -14.631  1.00  0.00           H
ATOM   4193  2HD LYS Z 162      60.516  88.360 -14.445  1.00  0.00           H
ATOM   4194  CE  LYS Z 162      60.402  89.606 -16.238  1.00  0.00           C
ATOM   4195  1HE LYS Z 162      60.648  90.650 -16.538  1.00  0.00           H
ATOM   4196  2HE LYS Z 162      61.014  88.910 -16.854  1.00  0.00           H
ATOM   4197  NZ  LYS Z 162      58.982  89.366 -16.559  1.00  0.00           N
ATOM   4198  1HZ LYS Z 162      58.791  89.758 -17.524  1.00  0.00           H
ATOM   4199  2HZ LYS Z 162      58.726  88.348 -16.565  1.00  0.00           H
ATOM   4200  3HZ LYS Z 162      58.342  89.888 -15.931  1.00  0.00           H
ATOM   4201  HN  LYS Z 162      61.778  91.239 -10.258  1.00  0.00           H
ATOM   4202  N   ALA Z 163      59.068  89.198 -10.183  1.00  0.00           N
ATOM   4203  CA  ALA Z 163      58.100  88.209  -9.764  1.00  0.00           C
ATOM   4204  C   ALA Z 163      57.019  88.752  -8.840  1.00  0.00           C
ATOM   4205  O   ALA Z 163      55.835  88.430  -8.970  1.00  0.00           O
ATOM   4206  HA  ALA Z 163      57.605  87.828 -10.647  1.00  0.00           H
ATOM   4207  CB  ALA Z 163      58.854  87.072  -9.057  1.00  0.00           C
ATOM   4208  1HB ALA Z 163      58.163  86.250  -8.774  1.00  0.00           H
ATOM   4209  2HB ALA Z 163      59.630  86.653  -9.735  1.00  0.00           H
ATOM   4210  3HB ALA Z 163      59.363  87.439  -8.139  1.00  0.00           H
ATOM   4211  HN  ALA Z 163      60.023  88.984  -9.963  1.00  0.00           H
ATOM   4212  N   ALA Z 164      57.412  89.613  -7.882  1.00  0.00           N
ATOM   4213  CA  ALA Z 164      56.502  90.295  -6.993  1.00  0.00           C
ATOM   4214  C   ALA Z 164      55.563  91.260  -7.713  1.00  0.00           C
ATOM   4215  O   ALA Z 164      54.364  91.292  -7.442  1.00  0.00           O
ATOM   4216  HA  ALA Z 164      55.876  89.546  -6.529  1.00  0.00           H
ATOM   4217  CB  ALA Z 164      57.313  91.000  -5.894  1.00  0.00           C
ATOM   4218  1HB ALA Z 164      56.638  91.471  -5.148  1.00  0.00           H
ATOM   4219  2HB ALA Z 164      57.948  90.254  -5.369  1.00  0.00           H
ATOM   4220  3HB ALA Z 164      57.977  91.775  -6.329  1.00  0.00           H
ATOM   4221  HN  ALA Z 164      58.387  89.801  -7.755  1.00  0.00           H
ATOM   4222  N   PHE Z 165      56.069  92.034  -8.699  1.00  0.00           N
ATOM   4223  CA  PHE Z 165      55.227  92.825  -9.589  1.00  0.00           C
ATOM   4224  C   PHE Z 165      54.290  91.967 -10.439  1.00  0.00           C
ATOM   4225  O   PHE Z 165      53.102  92.269 -10.542  1.00  0.00           O
ATOM   4226  HA  PHE Z 165      54.563  93.422  -8.977  1.00  0.00           H
ATOM   4227  CB  PHE Z 165      56.071  93.759 -10.503  1.00  0.00           C
ATOM   4228  1HB PHE Z 165      57.033  93.274 -10.774  1.00  0.00           H
ATOM   4229  2HB PHE Z 165      55.520  93.994 -11.439  1.00  0.00           H
ATOM   4230  CG  PHE Z 165      56.330  95.078  -9.828  1.00  0.00           C
ATOM   4231  HD1 PHE Z 165      54.370  95.831 -10.275  1.00  0.00           H
ATOM   4232  CD1 PHE Z 165      55.313  96.044  -9.797  1.00  0.00           C
ATOM   4233  HD2 PHE Z 165      58.367  94.669  -9.262  1.00  0.00           H
ATOM   4234  CD2 PHE Z 165      57.559  95.377  -9.220  1.00  0.00           C
ATOM   4235  CE1 PHE Z 165      55.500  97.268  -9.146  1.00  0.00           C
ATOM   4236  HE1 PHE Z 165      54.693  97.985  -9.113  1.00  0.00           H
ATOM   4237  CE2 PHE Z 165      57.748  96.593  -8.552  1.00  0.00           C
ATOM   4238  HE2 PHE Z 165      58.690  96.794  -8.065  1.00  0.00           H
ATOM   4239  CZ  PHE Z 165      56.718  97.540  -8.511  1.00  0.00           C
ATOM   4240  HZ  PHE Z 165      56.863  98.472  -7.989  1.00  0.00           H
ATOM   4241  HN  PHE Z 165      57.045  92.006  -8.915  1.00  0.00           H
ATOM   4242  N   THR Z 166      54.775  90.840 -11.011  1.00  0.00           N
ATOM   4243  CA  THR Z 166      53.964  89.923 -11.819  1.00  0.00           C
ATOM   4244  C   THR Z 166      52.758  89.383 -11.074  1.00  0.00           C
ATOM   4245  O   THR Z 166      51.634  89.415 -11.568  1.00  0.00           O
ATOM   4246  HA  THR Z 166      53.599  90.472 -12.675  1.00  0.00           H
ATOM   4247  HB  THR Z 166      55.066  88.072 -11.455  1.00  0.00           H
ATOM   4248  CB  THR Z 166      54.743  88.700 -12.318  1.00  0.00           C
ATOM   4249  OG1 THR Z 166      55.899  89.086 -13.043  1.00  0.00           O
ATOM   4250  HG1 THR Z 166      56.313  88.260 -13.309  1.00  0.00           H
ATOM   4251  CG2 THR Z 166      53.910  87.865 -13.297  1.00  0.00           C
ATOM   4252 1HG2 THR Z 166      53.566  88.507 -14.140  1.00  0.00           H
ATOM   4253 2HG2 THR Z 166      54.513  87.036 -13.725  1.00  0.00           H
ATOM   4254 3HG2 THR Z 166      53.019  87.421 -12.812  1.00  0.00           H
ATOM   4255  HN  THR Z 166      55.762  90.645 -10.990  1.00  0.00           H
ATOM   4256  N   GLU Z 167      52.925  88.897  -9.827  1.00  0.00           N
ATOM   4257  CA  GLU Z 167      51.793  88.445  -9.030  1.00  0.00           C
ATOM   4258  C   GLU Z 167      50.850  89.568  -8.601  1.00  0.00           C
ATOM   4259  O   GLU Z 167      49.625  89.461  -8.690  1.00  0.00           O
ATOM   4260  HA  GLU Z 167      51.207  87.765  -9.631  1.00  0.00           H
ATOM   4261  CB  GLU Z 167      52.266  87.667  -7.778  1.00  0.00           C
ATOM   4262  1HB GLU Z 167      52.924  86.835  -8.120  1.00  0.00           H
ATOM   4263  2HB GLU Z 167      52.874  88.341  -7.141  1.00  0.00           H
ATOM   4264  CG  GLU Z 167      51.092  87.070  -6.957  1.00  0.00           C
ATOM   4265  1HG GLU Z 167      50.485  87.878  -6.498  1.00  0.00           H
ATOM   4266  2HG GLU Z 167      50.439  86.487  -7.642  1.00  0.00           H
ATOM   4267  CD  GLU Z 167      51.538  86.144  -5.843  1.00  0.00           C
ATOM   4268  OE1 GLU Z 167      52.137  86.623  -4.844  1.00  0.00           O
ATOM   4269  OE2 GLU Z 167      51.265  84.921  -5.947  1.00  0.00           O
ATOM   4270  HN  GLU Z 167      53.839  88.858  -9.418  1.00  0.00           H
ATOM   4271  N   CYS Z 168      51.396  90.707  -8.137  1.00  0.00           N
ATOM   4272  CA  CYS Z 168      50.595  91.689  -7.434  1.00  0.00           C
ATOM   4273  C   CYS Z 168      49.997  92.757  -8.318  1.00  0.00           C
ATOM   4274  O   CYS Z 168      49.191  93.560  -7.853  1.00  0.00           O
ATOM   4275  HA  CYS Z 168      49.763  91.200  -6.947  1.00  0.00           H
ATOM   4276  CB  CYS Z 168      51.439  92.399  -6.358  1.00  0.00           C
ATOM   4277  1HB CYS Z 168      52.313  92.883  -6.846  1.00  0.00           H
ATOM   4278  2HB CYS Z 168      50.843  93.202  -5.871  1.00  0.00           H
ATOM   4279  SG  CYS Z 168      52.025  91.253  -5.080  1.00  0.00           S
ATOM   4280  HN  CYS Z 168      52.392  90.824  -8.107  1.00  0.00           H
ATOM   4281  N   CYS Z 169      50.323  92.796  -9.621  1.00  0.00           N
ATOM   4282  CA  CYS Z 169      49.608  93.659 -10.549  1.00  0.00           C
ATOM   4283  C   CYS Z 169      48.423  92.951 -11.182  1.00  0.00           C
ATOM   4284  O   CYS Z 169      47.564  93.596 -11.776  1.00  0.00           O
ATOM   4285  HA  CYS Z 169      49.195  94.512 -10.028  1.00  0.00           H
ATOM   4286  CB  CYS Z 169      50.542  94.186 -11.661  1.00  0.00           C
ATOM   4287  1HB CYS Z 169      51.070  93.333 -12.143  1.00  0.00           H
ATOM   4288  2HB CYS Z 169      49.941  94.694 -12.443  1.00  0.00           H
ATOM   4289  SG  CYS Z 169      51.755  95.380 -11.024  1.00  0.00           S
ATOM   4290  HN  CYS Z 169      51.096  92.265  -9.978  1.00  0.00           H
ATOM   4291  N   GLN Z 170      48.313  91.615 -11.044  1.00  0.00           N
ATOM   4292  CA  GLN Z 170      47.113  90.873 -11.405  1.00  0.00           C
ATOM   4293  C   GLN Z 170      46.002  91.009 -10.366  1.00  0.00           C
ATOM   4294  O   GLN Z 170      44.816  91.081 -10.694  1.00  0.00           O
ATOM   4295  HA  GLN Z 170      46.728  91.251 -12.344  1.00  0.00           H
ATOM   4296  CB  GLN Z 170      47.439  89.369 -11.552  1.00  0.00           C
ATOM   4297  1HB GLN Z 170      47.890  89.006 -10.600  1.00  0.00           H
ATOM   4298  2HB GLN Z 170      46.496  88.797 -11.718  1.00  0.00           H
ATOM   4299  CG  GLN Z 170      48.396  89.058 -12.721  1.00  0.00           C
ATOM   4300  1HG GLN Z 170      47.902  89.274 -13.692  1.00  0.00           H
ATOM   4301  2HG GLN Z 170      49.319  89.671 -12.664  1.00  0.00           H
ATOM   4302  CD  GLN Z 170      48.766  87.579 -12.691  1.00  0.00           C
ATOM   4303  OE1 GLN Z 170      48.077  86.717 -13.242  1.00  0.00           O
ATOM   4304  NE2 GLN Z 170      49.892  87.256 -12.018  1.00  0.00           N
ATOM   4305 1HE2 GLN Z 170      50.510  88.003 -11.756  1.00  0.00           H
ATOM   4306 2HE2 GLN Z 170      50.161  86.299 -11.985  1.00  0.00           H
ATOM   4307  HN  GLN Z 170      49.055  91.091 -10.634  1.00  0.00           H
ATOM   4308  N   ALA Z 171      46.383  90.993  -9.074  1.00  0.00           N
ATOM   4309  CA  ALA Z 171      45.510  91.091  -7.922  1.00  0.00           C
ATOM   4310  C   ALA Z 171      44.740  92.408  -7.787  1.00  0.00           C
ATOM   4311  O   ALA Z 171      45.236  93.474  -8.139  1.00  0.00           O
ATOM   4312  HA  ALA Z 171      44.779  90.297  -8.000  1.00  0.00           H
ATOM   4313  CB  ALA Z 171      46.358  90.873  -6.649  1.00  0.00           C
ATOM   4314  1HB ALA Z 171      45.721  90.857  -5.741  1.00  0.00           H
ATOM   4315  2HB ALA Z 171      46.903  89.908  -6.719  1.00  0.00           H
ATOM   4316  3HB ALA Z 171      47.108  91.689  -6.544  1.00  0.00           H
ATOM   4317  HN  ALA Z 171      47.354  90.928  -8.869  1.00  0.00           H
ATOM   4318  N   ALA Z 172      43.500  92.381  -7.245  1.00  0.00           N
ATOM   4319  CA  ALA Z 172      42.804  93.597  -6.845  1.00  0.00           C
ATOM   4320  C   ALA Z 172      43.460  94.341  -5.682  1.00  0.00           C
ATOM   4321  O   ALA Z 172      43.660  95.552  -5.733  1.00  0.00           O
ATOM   4322  HA  ALA Z 172      42.793  94.276  -7.688  1.00  0.00           H
ATOM   4323  CB  ALA Z 172      41.357  93.259  -6.443  1.00  0.00           C
ATOM   4324  1HB ALA Z 172      40.797  94.169  -6.142  1.00  0.00           H
ATOM   4325  2HB ALA Z 172      40.823  92.790  -7.296  1.00  0.00           H
ATOM   4326  3HB ALA Z 172      41.344  92.542  -5.596  1.00  0.00           H
ATOM   4327  HN  ALA Z 172      43.002  91.526  -7.096  1.00  0.00           H
ATOM   4328  N   ASP Z 173      43.853  93.619  -4.611  1.00  0.00           N
ATOM   4329  CA  ASP Z 173      44.496  94.184  -3.436  1.00  0.00           C
ATOM   4330  C   ASP Z 173      45.989  94.444  -3.665  1.00  0.00           C
ATOM   4331  O   ASP Z 173      46.868  93.897  -2.994  1.00  0.00           O
ATOM   4332  HA  ASP Z 173      44.044  95.147  -3.233  1.00  0.00           H
ATOM   4333  CB  ASP Z 173      44.278  93.266  -2.206  1.00  0.00           C
ATOM   4334  1HB ASP Z 173      44.727  92.269  -2.388  1.00  0.00           H
ATOM   4335  2HB ASP Z 173      44.741  93.709  -1.300  1.00  0.00           H
ATOM   4336  CG  ASP Z 173      42.799  93.097  -1.937  1.00  0.00           C
ATOM   4337  OD1 ASP Z 173      42.119  94.101  -1.610  1.00  0.00           O
ATOM   4338  OD2 ASP Z 173      42.303  91.947  -2.050  1.00  0.00           O
ATOM   4339  HN  ASP Z 173      43.632  92.651  -4.558  1.00  0.00           H
ATOM   4340  N   LYS Z 174      46.302  95.306  -4.653  1.00  0.00           N
ATOM   4341  CA  LYS Z 174      47.634  95.556  -5.173  1.00  0.00           C
ATOM   4342  C   LYS Z 174      48.626  96.061  -4.136  1.00  0.00           C
ATOM   4343  O   LYS Z 174      49.732  95.541  -4.005  1.00  0.00           O
ATOM   4344  HA  LYS Z 174      48.025  94.628  -5.568  1.00  0.00           H
ATOM   4345  CB  LYS Z 174      47.556  96.612  -6.309  1.00  0.00           C
ATOM   4346  1HB LYS Z 174      47.121  97.553  -5.902  1.00  0.00           H
ATOM   4347  2HB LYS Z 174      48.580  96.847  -6.675  1.00  0.00           H
ATOM   4348  CG  LYS Z 174      46.705  96.184  -7.515  1.00  0.00           C
ATOM   4349  1HG LYS Z 174      47.130  95.260  -7.968  1.00  0.00           H
ATOM   4350  2HG LYS Z 174      45.678  95.935  -7.168  1.00  0.00           H
ATOM   4351  CD  LYS Z 174      46.593  97.287  -8.583  1.00  0.00           C
ATOM   4352  1HD LYS Z 174      46.330  98.235  -8.060  1.00  0.00           H
ATOM   4353  2HD LYS Z 174      47.585  97.428  -9.063  1.00  0.00           H
ATOM   4354  CE  LYS Z 174      45.511  97.003  -9.635  1.00  0.00           C
ATOM   4355  1HE LYS Z 174      45.709  96.030 -10.136  1.00  0.00           H
ATOM   4356  2HE LYS Z 174      44.512  96.962  -9.151  1.00  0.00           H
ATOM   4357  NZ  LYS Z 174      45.482  98.056 -10.674  1.00  0.00           N
ATOM   4358  1HZ LYS Z 174      44.713  97.893 -11.350  1.00  0.00           H
ATOM   4359  2HZ LYS Z 174      45.371  99.033 -10.273  1.00  0.00           H
ATOM   4360  3HZ LYS Z 174      46.357  98.026 -11.227  1.00  0.00           H
ATOM   4361  HN  LYS Z 174      45.542  95.706  -5.171  1.00  0.00           H
ATOM   4362  N   ALA Z 175      48.238  97.070  -3.331  1.00  0.00           N
ATOM   4363  CA  ALA Z 175      49.111  97.676  -2.346  1.00  0.00           C
ATOM   4364  C   ALA Z 175      49.495  96.736  -1.211  1.00  0.00           C
ATOM   4365  O   ALA Z 175      50.668  96.626  -0.852  1.00  0.00           O
ATOM   4366  HA  ALA Z 175      50.036  97.928  -2.842  1.00  0.00           H
ATOM   4367  CB  ALA Z 175      48.474  98.976  -1.817  1.00  0.00           C
ATOM   4368  1HB ALA Z 175      49.174  99.513  -1.144  1.00  0.00           H
ATOM   4369  2HB ALA Z 175      48.227  99.654  -2.662  1.00  0.00           H
ATOM   4370  3HB ALA Z 175      47.543  98.771  -1.253  1.00  0.00           H
ATOM   4371  HN  ALA Z 175      47.314  97.433  -3.400  1.00  0.00           H
ATOM   4372  N   ALA Z 176      48.517  95.979  -0.673  1.00  0.00           N
ATOM   4373  CA  ALA Z 176      48.739  94.974   0.352  1.00  0.00           C
ATOM   4374  C   ALA Z 176      49.659  93.846  -0.105  1.00  0.00           C
ATOM   4375  O   ALA Z 176      50.564  93.422   0.615  1.00  0.00           O
ATOM   4376  HA  ALA Z 176      49.219  95.452   1.195  1.00  0.00           H
ATOM   4377  CB  ALA Z 176      47.382  94.387   0.785  1.00  0.00           C
ATOM   4378  1HB ALA Z 176      47.515  93.632   1.590  1.00  0.00           H
ATOM   4379  2HB ALA Z 176      46.722  95.191   1.172  1.00  0.00           H
ATOM   4380  3HB ALA Z 176      46.869  93.897  -0.071  1.00  0.00           H
ATOM   4381  HN  ALA Z 176      47.577  96.083  -0.995  1.00  0.00           H
ATOM   4382  N   CYS Z 177      49.456  93.360  -1.346  1.00  0.00           N
ATOM   4383  CA  CYS Z 177      50.288  92.350  -1.973  1.00  0.00           C
ATOM   4384  C   CYS Z 177      51.713  92.810  -2.250  1.00  0.00           C
ATOM   4385  O   CYS Z 177      52.682  92.099  -1.964  1.00  0.00           O
ATOM   4386  HA  CYS Z 177      50.339  91.496  -1.311  1.00  0.00           H
ATOM   4387  CB  CYS Z 177      49.608  91.944  -3.315  1.00  0.00           C
ATOM   4388  1HB CYS Z 177      48.556  91.675  -3.064  1.00  0.00           H
ATOM   4389  2HB CYS Z 177      49.544  92.835  -3.975  1.00  0.00           H
ATOM   4390  SG  CYS Z 177      50.321  90.533  -4.236  1.00  0.00           S
ATOM   4391  HN  CYS Z 177      48.672  93.690  -1.877  1.00  0.00           H
ATOM   4392  N   LEU Z 178      51.871  94.006  -2.854  1.00  0.00           N
ATOM   4393  CA  LEU Z 178      53.126  94.449  -3.425  1.00  0.00           C
ATOM   4394  C   LEU Z 178      54.081  95.069  -2.427  1.00  0.00           C
ATOM   4395  O   LEU Z 178      55.274  94.750  -2.401  1.00  0.00           O
ATOM   4396  HA  LEU Z 178      53.623  93.603  -3.877  1.00  0.00           H
ATOM   4397  CB  LEU Z 178      52.836  95.521  -4.506  1.00  0.00           C
ATOM   4398  1HB LEU Z 178      52.050  95.134  -5.194  1.00  0.00           H
ATOM   4399  2HB LEU Z 178      52.395  96.420  -4.021  1.00  0.00           H
ATOM   4400  HG  LEU Z 178      54.944  96.043  -4.720  1.00  0.00           H
ATOM   4401  CG  LEU Z 178      54.041  95.952  -5.366  1.00  0.00           C
ATOM   4402  CD1 LEU Z 178      54.318  94.933  -6.479  1.00  0.00           C
ATOM   4403 1HD1 LEU Z 178      53.477  94.939  -7.207  1.00  0.00           H
ATOM   4404 2HD1 LEU Z 178      55.245  95.197  -7.032  1.00  0.00           H
ATOM   4405 3HD1 LEU Z 178      54.412  93.901  -6.082  1.00  0.00           H
ATOM   4406  CD2 LEU Z 178      53.789  97.338  -5.972  1.00  0.00           C
ATOM   4407 1HD2 LEU Z 178      54.670  97.672  -6.558  1.00  0.00           H
ATOM   4408 2HD2 LEU Z 178      52.904  97.305  -6.645  1.00  0.00           H
ATOM   4409 3HD2 LEU Z 178      53.596  98.080  -5.169  1.00  0.00           H
ATOM   4410  HN  LEU Z 178      51.064  94.567  -3.069  1.00  0.00           H
ATOM   4411  N   LEU Z 179      53.582  96.014  -1.607  1.00  0.00           N
ATOM   4412  CA  LEU Z 179      54.409  96.922  -0.834  1.00  0.00           C
ATOM   4413  C   LEU Z 179      55.266  96.297   0.256  1.00  0.00           C
ATOM   4414  O   LEU Z 179      56.439  96.674   0.320  1.00  0.00           O
ATOM   4415  HA  LEU Z 179      55.128  97.335  -1.526  1.00  0.00           H
ATOM   4416  CB  LEU Z 179      53.596  98.119  -0.292  1.00  0.00           C
ATOM   4417  1HB LEU Z 179      52.781  97.741   0.364  1.00  0.00           H
ATOM   4418  2HB LEU Z 179      54.246  98.776   0.326  1.00  0.00           H
ATOM   4419  HG  LEU Z 179      52.354  98.317  -2.067  1.00  0.00           H
ATOM   4420  CG  LEU Z 179      52.952  98.981  -1.396  1.00  0.00           C
ATOM   4421  CD1 LEU Z 179      51.976  99.971  -0.759  1.00  0.00           C
ATOM   4422 1HD1 LEU Z 179      51.468 100.576  -1.541  1.00  0.00           H
ATOM   4423 2HD1 LEU Z 179      51.206  99.421  -0.177  1.00  0.00           H
ATOM   4424 3HD1 LEU Z 179      52.511 100.656  -0.070  1.00  0.00           H
ATOM   4425  CD2 LEU Z 179      53.989  99.718  -2.258  1.00  0.00           C
ATOM   4426 1HD2 LEU Z 179      54.664 100.323  -1.618  1.00  0.00           H
ATOM   4427 2HD2 LEU Z 179      54.591  99.002  -2.852  1.00  0.00           H
ATOM   4428 3HD2 LEU Z 179      53.475 100.408  -2.961  1.00  0.00           H
ATOM   4429  HN  LEU Z 179      52.593  96.180  -1.563  1.00  0.00           H
ATOM   4430  N   PRO Z 180      54.842  95.349   1.102  1.00  0.00           N
ATOM   4431  CA  PRO Z 180      55.738  94.621   1.993  1.00  0.00           C
ATOM   4432  C   PRO Z 180      56.935  93.989   1.319  1.00  0.00           C
ATOM   4433  O   PRO Z 180      58.054  94.159   1.801  1.00  0.00           O
ATOM   4434  HA  PRO Z 180      56.133  95.334   2.699  1.00  0.00           H
ATOM   4435  CB  PRO Z 180      54.834  93.566   2.644  1.00  0.00           C
ATOM   4436  1HB PRO Z 180      54.752  92.660   2.001  1.00  0.00           H
ATOM   4437  2HB PRO Z 180      55.212  93.265   3.638  1.00  0.00           H
ATOM   4438  CG  PRO Z 180      53.468  94.250   2.691  1.00  0.00           C
ATOM   4439  1HG PRO Z 180      52.623  93.533   2.767  1.00  0.00           H
ATOM   4440  2HG PRO Z 180      53.421  94.968   3.540  1.00  0.00           H
ATOM   4441  CD  PRO Z 180      53.436  95.024   1.373  1.00  0.00           C
ATOM   4442  1HD PRO Z 180      53.046  94.375   0.555  1.00  0.00           H
ATOM   4443  2HD PRO Z 180      52.801  95.933   1.463  1.00  0.00           H
ATOM   4444  N   LYS Z 181      56.715  93.282   0.196  1.00  0.00           N
ATOM   4445  CA  LYS Z 181      57.750  92.612  -0.563  1.00  0.00           C
ATOM   4446  C   LYS Z 181      58.736  93.584  -1.181  1.00  0.00           C
ATOM   4447  O   LYS Z 181      59.951  93.410  -1.101  1.00  0.00           O
ATOM   4448  HA  LYS Z 181      58.301  91.979   0.117  1.00  0.00           H
ATOM   4449  CB  LYS Z 181      57.122  91.742  -1.679  1.00  0.00           C
ATOM   4450  1HB LYS Z 181      56.743  92.380  -2.509  1.00  0.00           H
ATOM   4451  2HB LYS Z 181      57.915  91.081  -2.097  1.00  0.00           H
ATOM   4452  CG  LYS Z 181      55.958  90.874  -1.182  1.00  0.00           C
ATOM   4453  1HG LYS Z 181      56.223  90.443  -0.188  1.00  0.00           H
ATOM   4454  2HG LYS Z 181      55.049  91.503  -1.047  1.00  0.00           H
ATOM   4455  CD  LYS Z 181      55.658  89.713  -2.137  1.00  0.00           C
ATOM   4456  1HD LYS Z 181      55.524  90.087  -3.177  1.00  0.00           H
ATOM   4457  2HD LYS Z 181      56.556  89.055  -2.153  1.00  0.00           H
ATOM   4458  CE  LYS Z 181      54.467  88.847  -1.713  1.00  0.00           C
ATOM   4459  1HE LYS Z 181      54.606  87.808  -2.090  1.00  0.00           H
ATOM   4460  2HE LYS Z 181      54.355  88.821  -0.609  1.00  0.00           H
ATOM   4461  NZ  LYS Z 181      53.231  89.368  -2.318  1.00  0.00           N
ATOM   4462  1HZ LYS Z 181      52.426  88.725  -2.102  1.00  0.00           H
ATOM   4463  2HZ LYS Z 181      53.020  90.355  -2.046  1.00  0.00           H
ATOM   4464  3HZ LYS Z 181      53.370  89.313  -3.362  1.00  0.00           H
ATOM   4465  HN  LYS Z 181      55.787  93.187  -0.150  1.00  0.00           H
ATOM   4466  N   LEU Z 182      58.201  94.674  -1.766  1.00  0.00           N
ATOM   4467  CA  LEU Z 182      58.937  95.753  -2.395  1.00  0.00           C
ATOM   4468  C   LEU Z 182      59.850  96.475  -1.419  1.00  0.00           C
ATOM   4469  O   LEU Z 182      61.021  96.738  -1.683  1.00  0.00           O
ATOM   4470  HA  LEU Z 182      59.545  95.337  -3.186  1.00  0.00           H
ATOM   4471  CB  LEU Z 182      57.898  96.755  -2.960  1.00  0.00           C
ATOM   4472  1HB LEU Z 182      57.178  96.188  -3.588  1.00  0.00           H
ATOM   4473  2HB LEU Z 182      57.315  97.184  -2.117  1.00  0.00           H
ATOM   4474  HG  LEU Z 182      59.182  98.486  -3.224  1.00  0.00           H
ATOM   4475  CG  LEU Z 182      58.439  97.909  -3.821  1.00  0.00           C
ATOM   4476  CD1 LEU Z 182      59.130  97.409  -5.094  1.00  0.00           C
ATOM   4477 1HD1 LEU Z 182      59.459  98.265  -5.718  1.00  0.00           H
ATOM   4478 2HD1 LEU Z 182      60.018  96.788  -4.853  1.00  0.00           H
ATOM   4479 3HD1 LEU Z 182      58.428  96.789  -5.691  1.00  0.00           H
ATOM   4480  CD2 LEU Z 182      57.280  98.843  -4.199  1.00  0.00           C
ATOM   4481 1HD2 LEU Z 182      56.819  99.279  -3.289  1.00  0.00           H
ATOM   4482 2HD2 LEU Z 182      57.639  99.670  -4.845  1.00  0.00           H
ATOM   4483 3HD2 LEU Z 182      56.501  98.281  -4.756  1.00  0.00           H
ATOM   4484  HN  LEU Z 182      57.204  94.763  -1.787  1.00  0.00           H
ATOM   4485  N   ASP Z 183      59.324  96.790  -0.224  1.00  0.00           N
ATOM   4486  CA  ASP Z 183      60.061  97.446   0.825  1.00  0.00           C
ATOM   4487  C   ASP Z 183      61.095  96.541   1.508  1.00  0.00           C
ATOM   4488  O   ASP Z 183      62.201  96.967   1.838  1.00  0.00           O
ATOM   4489  HA  ASP Z 183      60.629  98.233   0.348  1.00  0.00           H
ATOM   4490  CB  ASP Z 183      59.031  98.069   1.788  1.00  0.00           C
ATOM   4491  1HB ASP Z 183      58.172  98.459   1.197  1.00  0.00           H
ATOM   4492  2HB ASP Z 183      58.636  97.317   2.496  1.00  0.00           H
ATOM   4493  CG  ASP Z 183      59.626  99.246   2.510  1.00  0.00           C
ATOM   4494  OD1 ASP Z 183      60.114 100.183   1.828  1.00  0.00           O
ATOM   4495  OD2 ASP Z 183      59.590  99.269   3.765  1.00  0.00           O
ATOM   4496  HN  ASP Z 183      58.362  96.586  -0.029  1.00  0.00           H
ATOM   4497  N   GLU Z 184      60.779  95.241   1.696  1.00  0.00           N
ATOM   4498  CA  GLU Z 184      61.727  94.236   2.165  1.00  0.00           C
ATOM   4499  C   GLU Z 184      62.902  94.043   1.208  1.00  0.00           C
ATOM   4500  O   GLU Z 184      64.043  93.912   1.642  1.00  0.00           O
ATOM   4501  HA  GLU Z 184      62.148  94.595   3.094  1.00  0.00           H
ATOM   4502  CB  GLU Z 184      61.010  92.895   2.461  1.00  0.00           C
ATOM   4503  1HB GLU Z 184      60.149  93.100   3.136  1.00  0.00           H
ATOM   4504  2HB GLU Z 184      60.588  92.504   1.509  1.00  0.00           H
ATOM   4505  CG  GLU Z 184      61.879  91.779   3.111  1.00  0.00           C
ATOM   4506  1HG GLU Z 184      61.285  90.838   3.089  1.00  0.00           H
ATOM   4507  2HG GLU Z 184      62.801  91.604   2.520  1.00  0.00           H
ATOM   4508  CD  GLU Z 184      62.291  91.989   4.566  1.00  0.00           C
ATOM   4509  OE1 GLU Z 184      62.804  90.990   5.152  1.00  0.00           O
ATOM   4510  OE2 GLU Z 184      62.124  93.088   5.155  1.00  0.00           O
ATOM   4511  HN  GLU Z 184      59.858  94.902   1.488  1.00  0.00           H
ATOM   4512  N   LEU Z 185      62.683  94.098  -0.130  1.00  0.00           N
ATOM   4513  CA  LEU Z 185      63.759  94.098  -1.122  1.00  0.00           C
ATOM   4514  C   LEU Z 185      64.744  95.247  -0.946  1.00  0.00           C
ATOM   4515  O   LEU Z 185      65.957  95.047  -1.025  1.00  0.00           O
ATOM   4516  HA  LEU Z 185      64.331  93.190  -0.997  1.00  0.00           H
ATOM   4517  CB  LEU Z 185      63.219  94.192  -2.573  1.00  0.00           C
ATOM   4518  1HB LEU Z 185      62.486  95.026  -2.625  1.00  0.00           H
ATOM   4519  2HB LEU Z 185      64.045  94.437  -3.279  1.00  0.00           H
ATOM   4520  HG  LEU Z 185      61.825  92.554  -2.330  1.00  0.00           H
ATOM   4521  CG  LEU Z 185      62.545  92.913  -3.099  1.00  0.00           C
ATOM   4522  CD1 LEU Z 185      61.750  93.215  -4.373  1.00  0.00           C
ATOM   4523 1HD1 LEU Z 185      61.246  92.300  -4.750  1.00  0.00           H
ATOM   4524 2HD1 LEU Z 185      60.972  93.983  -4.181  1.00  0.00           H
ATOM   4525 3HD1 LEU Z 185      62.427  93.596  -5.167  1.00  0.00           H
ATOM   4526  CD2 LEU Z 185      63.562  91.802  -3.381  1.00  0.00           C
ATOM   4527 1HD2 LEU Z 185      64.265  92.126  -4.178  1.00  0.00           H
ATOM   4528 2HD2 LEU Z 185      64.144  91.544  -2.471  1.00  0.00           H
ATOM   4529 3HD2 LEU Z 185      63.037  90.889  -3.729  1.00  0.00           H
ATOM   4530  HN  LEU Z 185      61.746  94.159  -0.483  1.00  0.00           H
ATOM   4531  N   ARG Z 186      64.255  96.474  -0.659  1.00  0.00           N
ATOM   4532  CA  ARG Z 186      65.110  97.623  -0.403  1.00  0.00           C
ATOM   4533  C   ARG Z 186      66.014  97.413   0.799  1.00  0.00           C
ATOM   4534  O   ARG Z 186      67.229  97.598   0.728  1.00  0.00           O
ATOM   4535  HA  ARG Z 186      65.736  97.786  -1.268  1.00  0.00           H
ATOM   4536  CB  ARG Z 186      64.277  98.894  -0.092  1.00  0.00           C
ATOM   4537  1HB ARG Z 186      63.663  98.709   0.819  1.00  0.00           H
ATOM   4538  2HB ARG Z 186      64.958  99.745   0.133  1.00  0.00           H
ATOM   4539  CG  ARG Z 186      63.322  99.328  -1.214  1.00  0.00           C
ATOM   4540  1HG ARG Z 186      63.912  99.698  -2.082  1.00  0.00           H
ATOM   4541  2HG ARG Z 186      62.743  98.443  -1.559  1.00  0.00           H
ATOM   4542  CD  ARG Z 186      62.336 100.395  -0.734  1.00  0.00           C
ATOM   4543  1HD ARG Z 186      61.796 100.026   0.164  1.00  0.00           H
ATOM   4544  2HD ARG Z 186      62.857 101.347  -0.480  1.00  0.00           H
ATOM   4545  NE  ARG Z 186      61.398 100.624  -1.871  1.00  0.00           N
ATOM   4546  HE  ARG Z 186      61.713 100.442  -2.815  1.00  0.00           H
ATOM   4547  CZ  ARG Z 186      60.101 100.932  -1.773  1.00  0.00           C
ATOM   4548  NH1 ARG Z 186      59.438 101.004  -0.627  1.00  0.00           N
ATOM   4549 1HH1 ARG Z 186      59.872 100.685   0.237  1.00  0.00           H
ATOM   4550 2HH1 ARG Z 186      58.454 101.086  -0.658  1.00  0.00           H
ATOM   4551  NH2 ARG Z 186      59.451 101.175  -2.908  1.00  0.00           N
ATOM   4552 1HH2 ARG Z 186      59.911 100.992  -3.775  1.00  0.00           H
ATOM   4553 2HH2 ARG Z 186      58.493 101.484  -2.927  1.00  0.00           H
ATOM   4554  HN  ARG Z 186      63.267  96.618  -0.623  1.00  0.00           H
ATOM   4555  N   ASP Z 187      65.428  96.974   1.927  1.00  0.00           N
ATOM   4556  CA  ASP Z 187      66.129  96.678   3.154  1.00  0.00           C
ATOM   4557  C   ASP Z 187      67.082  95.486   3.049  1.00  0.00           C
ATOM   4558  O   ASP Z 187      68.228  95.574   3.488  1.00  0.00           O
ATOM   4559  HA  ASP Z 187      66.759  97.525   3.396  1.00  0.00           H
ATOM   4560  CB  ASP Z 187      65.081  96.453   4.271  1.00  0.00           C
ATOM   4561  1HB ASP Z 187      64.175  95.974   3.847  1.00  0.00           H
ATOM   4562  2HB ASP Z 187      65.484  95.784   5.062  1.00  0.00           H
ATOM   4563  CG  ASP Z 187      64.691  97.760   4.931  1.00  0.00           C
ATOM   4564  OD1 ASP Z 187      64.878  97.835   6.177  1.00  0.00           O
ATOM   4565  OD2 ASP Z 187      64.162  98.694   4.278  1.00  0.00           O
ATOM   4566  HN  ASP Z 187      64.434  96.851   1.947  1.00  0.00           H
ATOM   4567  N   GLU Z 188      66.660  94.358   2.439  1.00  0.00           N
ATOM   4568  CA  GLU Z 188      67.504  93.190   2.237  1.00  0.00           C
ATOM   4569  C   GLU Z 188      68.649  93.436   1.267  1.00  0.00           C
ATOM   4570  O   GLU Z 188      69.785  93.033   1.501  1.00  0.00           O
ATOM   4571  HA  GLU Z 188      67.948  92.943   3.192  1.00  0.00           H
ATOM   4572  CB  GLU Z 188      66.698  91.959   1.764  1.00  0.00           C
ATOM   4573  1HB GLU Z 188      65.772  91.883   2.378  1.00  0.00           H
ATOM   4574  2HB GLU Z 188      66.376  92.102   0.709  1.00  0.00           H
ATOM   4575  CG  GLU Z 188      67.493  90.636   1.918  1.00  0.00           C
ATOM   4576  1HG GLU Z 188      68.491  90.720   1.440  1.00  0.00           H
ATOM   4577  2HG GLU Z 188      67.643  90.407   2.994  1.00  0.00           H
ATOM   4578  CD  GLU Z 188      66.783  89.460   1.280  1.00  0.00           C
ATOM   4579  OE1 GLU Z 188      65.552  89.302   1.473  1.00  0.00           O
ATOM   4580  OE2 GLU Z 188      67.454  88.703   0.529  1.00  0.00           O
ATOM   4581  HN  GLU Z 188      65.709  94.274   2.118  1.00  0.00           H
ATOM   4582  N   GLY Z 189      68.403  94.159   0.152  1.00  0.00           N
ATOM   4583  CA  GLY Z 189      69.460  94.525  -0.785  1.00  0.00           C
ATOM   4584  C   GLY Z 189      70.462  95.480  -0.191  1.00  0.00           C
ATOM   4585  O   GLY Z 189      71.662  95.375  -0.422  1.00  0.00           O
ATOM   4586  1HA GLY Z 189      69.992  93.631  -1.073  1.00  0.00           H
ATOM   4587  2HA GLY Z 189      68.992  95.025  -1.620  1.00  0.00           H
ATOM   4588  HN  GLY Z 189      67.464  94.449  -0.073  1.00  0.00           H
ATOM   4589  N   LYS Z 190      70.000  96.411   0.660  1.00  0.00           N
ATOM   4590  CA  LYS Z 190      70.852  97.283   1.447  1.00  0.00           C
ATOM   4591  C   LYS Z 190      71.691  96.523   2.466  1.00  0.00           C
ATOM   4592  O   LYS Z 190      72.883  96.779   2.625  1.00  0.00           O
ATOM   4593  HA  LYS Z 190      71.539  97.774   0.771  1.00  0.00           H
ATOM   4594  CB  LYS Z 190      69.969  98.345   2.129  1.00  0.00           C
ATOM   4595  1HB LYS Z 190      69.326  98.783   1.332  1.00  0.00           H
ATOM   4596  2HB LYS Z 190      69.288  97.858   2.861  1.00  0.00           H
ATOM   4597  CG  LYS Z 190      70.700  99.517   2.795  1.00  0.00           C
ATOM   4598  1HG LYS Z 190      71.192  99.163   3.729  1.00  0.00           H
ATOM   4599  2HG LYS Z 190      71.491  99.905   2.115  1.00  0.00           H
ATOM   4600  CD  LYS Z 190      69.679 100.631   3.085  1.00  0.00           C
ATOM   4601  1HD LYS Z 190      69.222 100.937   2.115  1.00  0.00           H
ATOM   4602  2HD LYS Z 190      68.865 100.203   3.713  1.00  0.00           H
ATOM   4603  CE  LYS Z 190      70.217 101.891   3.758  1.00  0.00           C
ATOM   4604  1HE LYS Z 190      71.040 102.352   3.169  1.00  0.00           H
ATOM   4605  2HE LYS Z 190      69.400 102.636   3.887  1.00  0.00           H
ATOM   4606  NZ  LYS Z 190      70.724 101.539   5.079  1.00  0.00           N
ATOM   4607  1HZ LYS Z 190      70.835 102.397   5.689  1.00  0.00           H
ATOM   4608  2HZ LYS Z 190      70.141 100.820   5.574  1.00  0.00           H
ATOM   4609  3HZ LYS Z 190      71.702 101.190   5.009  1.00  0.00           H
ATOM   4610  HN  LYS Z 190      69.014  96.494   0.815  1.00  0.00           H
ATOM   4611  N   ALA Z 191      71.102  95.520   3.149  1.00  0.00           N
ATOM   4612  CA  ALA Z 191      71.819  94.600   4.008  1.00  0.00           C
ATOM   4613  C   ALA Z 191      72.850  93.750   3.264  1.00  0.00           C
ATOM   4614  O   ALA Z 191      73.992  93.630   3.698  1.00  0.00           O
ATOM   4615  HA  ALA Z 191      72.362  95.183   4.740  1.00  0.00           H
ATOM   4616  CB  ALA Z 191      70.816  93.688   4.741  1.00  0.00           C
ATOM   4617  1HB ALA Z 191      71.331  93.031   5.473  1.00  0.00           H
ATOM   4618  2HB ALA Z 191      70.074  94.304   5.293  1.00  0.00           H
ATOM   4619  3HB ALA Z 191      70.259  93.047   4.025  1.00  0.00           H
ATOM   4620  HN  ALA Z 191      70.113  95.364   3.068  1.00  0.00           H
ATOM   4621  N   SER Z 192      72.497  93.187   2.091  1.00  0.00           N
ATOM   4622  CA  SER Z 192      73.404  92.446   1.214  1.00  0.00           C
ATOM   4623  C   SER Z 192      74.556  93.300   0.698  1.00  0.00           C
ATOM   4624  O   SER Z 192      75.707  92.868   0.659  1.00  0.00           O
ATOM   4625  HA  SER Z 192      73.848  91.655   1.802  1.00  0.00           H
ATOM   4626  CB  SER Z 192      72.651  91.785   0.023  1.00  0.00           C
ATOM   4627  1HB SER Z 192      71.800  91.197   0.438  1.00  0.00           H
ATOM   4628  2HB SER Z 192      72.226  92.573  -0.638  1.00  0.00           H
ATOM   4629  OG  SER Z 192      73.494  90.914  -0.742  1.00  0.00           O
ATOM   4630  1HG SER Z 192      73.024  90.064  -0.850  1.00  0.00           H
ATOM   4631  HN  SER Z 192      71.535  93.249   1.800  1.00  0.00           H
ATOM   4632  N   SER Z 193      74.288  94.569   0.329  1.00  0.00           N
ATOM   4633  CA  SER Z 193      75.319  95.559   0.030  1.00  0.00           C
ATOM   4634  C   SER Z 193      76.221  95.861   1.220  1.00  0.00           C
ATOM   4635  O   SER Z 193      77.441  95.889   1.102  1.00  0.00           O
ATOM   4636  HA  SER Z 193      75.944  95.171  -0.762  1.00  0.00           H
ATOM   4637  CB  SER Z 193      74.702  96.901  -0.434  1.00  0.00           C
ATOM   4638  1HB SER Z 193      74.004  96.696  -1.276  1.00  0.00           H
ATOM   4639  2HB SER Z 193      74.107  97.356   0.389  1.00  0.00           H
ATOM   4640  OG  SER Z 193      75.703  97.822  -0.876  1.00  0.00           O
ATOM   4641  1HG SER Z 193      75.275  98.709  -0.874  1.00  0.00           H
ATOM   4642  HN  SER Z 193      73.334  94.877   0.256  1.00  0.00           H
ATOM   4643  N   ALA Z 194      75.652  96.047   2.427  1.00  0.00           N
ATOM   4644  CA  ALA Z 194      76.404  96.278   3.646  1.00  0.00           C
ATOM   4645  C   ALA Z 194      77.318  95.115   4.036  1.00  0.00           C
ATOM   4646  O   ALA Z 194      78.456  95.317   4.469  1.00  0.00           O
ATOM   4647  HA  ALA Z 194      77.044  97.134   3.473  1.00  0.00           H
ATOM   4648  CB  ALA Z 194      75.434  96.611   4.797  1.00  0.00           C
ATOM   4649  1HB ALA Z 194      75.996  96.885   5.716  1.00  0.00           H
ATOM   4650  2HB ALA Z 194      74.797  97.473   4.503  1.00  0.00           H
ATOM   4651  3HB ALA Z 194      74.774  95.746   5.017  1.00  0.00           H
ATOM   4652  HN  ALA Z 194      74.653  96.076   2.513  1.00  0.00           H
ATOM   4653  N   LYS Z 195      76.853  93.856   3.866  1.00  0.00           N
ATOM   4654  CA  LYS Z 195      77.672  92.659   4.004  1.00  0.00           C
ATOM   4655  C   LYS Z 195      78.819  92.636   3.000  1.00  0.00           C
ATOM   4656  O   LYS Z 195      79.967  92.365   3.354  1.00  0.00           O
ATOM   4657  HA  LYS Z 195      78.107  92.652   4.993  1.00  0.00           H
ATOM   4658  CB  LYS Z 195      76.832  91.372   3.787  1.00  0.00           C
ATOM   4659  1HB LYS Z 195      76.343  91.435   2.787  1.00  0.00           H
ATOM   4660  2HB LYS Z 195      77.501  90.480   3.768  1.00  0.00           H
ATOM   4661  CG  LYS Z 195      75.743  91.118   4.842  1.00  0.00           C
ATOM   4662  1HG LYS Z 195      76.212  90.867   5.818  1.00  0.00           H
ATOM   4663  2HG LYS Z 195      75.155  92.049   4.989  1.00  0.00           H
ATOM   4664  CD  LYS Z 195      74.787  89.986   4.414  1.00  0.00           C
ATOM   4665  1HD LYS Z 195      74.581  90.087   3.324  1.00  0.00           H
ATOM   4666  2HD LYS Z 195      75.302  89.011   4.568  1.00  0.00           H
ATOM   4667  CE  LYS Z 195      73.442  90.004   5.155  1.00  0.00           C
ATOM   4668  1HE LYS Z 195      73.626  89.960   6.248  1.00  0.00           H
ATOM   4669  2HE LYS Z 195      72.879  90.933   4.918  1.00  0.00           H
ATOM   4670  NZ  LYS Z 195      72.618  88.846   4.769  1.00  0.00           N
ATOM   4671  1HZ LYS Z 195      71.634  88.901   5.116  1.00  0.00           H
ATOM   4672  2HZ LYS Z 195      72.535  88.776   3.723  1.00  0.00           H
ATOM   4673  3HZ LYS Z 195      73.030  87.960   5.141  1.00  0.00           H
ATOM   4674  HN  LYS Z 195      75.896  93.720   3.593  1.00  0.00           H
ATOM   4675  N   GLN Z 196      78.534  92.966   1.728  1.00  0.00           N
ATOM   4676  CA  GLN Z 196      79.512  93.034   0.661  1.00  0.00           C
ATOM   4677  C   GLN Z 196      80.532  94.157   0.811  1.00  0.00           C
ATOM   4678  O   GLN Z 196      81.720  93.973   0.568  1.00  0.00           O
ATOM   4679  HA  GLN Z 196      80.073  92.112   0.703  1.00  0.00           H
ATOM   4680  CB  GLN Z 196      78.793  93.100  -0.702  1.00  0.00           C
ATOM   4681  1HB GLN Z 196      77.968  92.352  -0.697  1.00  0.00           H
ATOM   4682  2HB GLN Z 196      78.326  94.102  -0.833  1.00  0.00           H
ATOM   4683  CG  GLN Z 196      79.705  92.799  -1.909  1.00  0.00           C
ATOM   4684  1HG GLN Z 196      79.116  92.870  -2.848  1.00  0.00           H
ATOM   4685  2HG GLN Z 196      80.518  93.557  -1.956  1.00  0.00           H
ATOM   4686  CD  GLN Z 196      80.321  91.403  -1.857  1.00  0.00           C
ATOM   4687  OE1 GLN Z 196      79.679  90.443  -1.418  1.00  0.00           O
ATOM   4688  NE2 GLN Z 196      81.579  91.286  -2.333  1.00  0.00           N
ATOM   4689 1HE2 GLN Z 196      81.966  92.045  -2.861  1.00  0.00           H
ATOM   4690 2HE2 GLN Z 196      82.026  90.384  -2.342  1.00  0.00           H
ATOM   4691  HN  GLN Z 196      77.585  93.142   1.459  1.00  0.00           H
ATOM   4692  N   ARG Z 197      80.116  95.350   1.278  1.00  0.00           N
ATOM   4693  CA  ARG Z 197      81.004  96.442   1.644  1.00  0.00           C
ATOM   4694  C   ARG Z 197      81.948  96.068   2.781  1.00  0.00           C
ATOM   4695  O   ARG Z 197      83.108  96.468   2.774  1.00  0.00           O
ATOM   4696  HA  ARG Z 197      81.629  96.639   0.784  1.00  0.00           H
ATOM   4697  CB  ARG Z 197      80.197  97.726   1.969  1.00  0.00           C
ATOM   4698  1HB ARG Z 197      79.541  97.936   1.093  1.00  0.00           H
ATOM   4699  2HB ARG Z 197      79.522  97.518   2.830  1.00  0.00           H
ATOM   4700  CG  ARG Z 197      81.001  99.017   2.279  1.00  0.00           C
ATOM   4701  1HG ARG Z 197      80.242  99.828   2.401  1.00  0.00           H
ATOM   4702  2HG ARG Z 197      81.521  98.922   3.253  1.00  0.00           H
ATOM   4703  CD  ARG Z 197      82.030  99.459   1.223  1.00  0.00           C
ATOM   4704  1HD ARG Z 197      82.982  98.891   1.318  1.00  0.00           H
ATOM   4705  2HD ARG Z 197      81.614  99.301   0.203  1.00  0.00           H
ATOM   4706  NE  ARG Z 197      82.242 100.934   1.400  1.00  0.00           N
ATOM   4707  HE  ARG Z 197      81.442 101.555   1.259  1.00  0.00           H
ATOM   4708  CZ  ARG Z 197      83.405 101.587   1.548  1.00  0.00           C
ATOM   4709  NH1 ARG Z 197      84.581 100.996   1.683  1.00  0.00           N
ATOM   4710 1HH1 ARG Z 197      84.691 100.031   1.450  1.00  0.00           H
ATOM   4711 2HH1 ARG Z 197      85.399 101.553   1.532  1.00  0.00           H
ATOM   4712  NH2 ARG Z 197      83.388 102.916   1.510  1.00  0.00           N
ATOM   4713 1HH2 ARG Z 197      82.592 103.281   0.990  1.00  0.00           H
ATOM   4714 2HH2 ARG Z 197      84.246 103.392   1.368  1.00  0.00           H
ATOM   4715  HN  ARG Z 197      79.128  95.523   1.360  1.00  0.00           H
ATOM   4716  N   LEU Z 198      81.508  95.248   3.767  1.00  0.00           N
ATOM   4717  CA  LEU Z 198      82.424  94.604   4.706  1.00  0.00           C
ATOM   4718  C   LEU Z 198      83.398  93.645   4.031  1.00  0.00           C
ATOM   4719  O   LEU Z 198      84.594  93.684   4.309  1.00  0.00           O
ATOM   4720  HA  LEU Z 198      83.049  95.374   5.133  1.00  0.00           H
ATOM   4721  CB  LEU Z 198      81.678  93.886   5.869  1.00  0.00           C
ATOM   4722  1HB LEU Z 198      81.157  94.654   6.478  1.00  0.00           H
ATOM   4723  2HB LEU Z 198      80.898  93.229   5.434  1.00  0.00           H
ATOM   4724  HG  LEU Z 198      83.063  92.242   6.176  1.00  0.00           H
ATOM   4725  CG  LEU Z 198      82.568  93.020   6.803  1.00  0.00           C
ATOM   4726  CD1 LEU Z 198      83.684  93.805   7.508  1.00  0.00           C
ATOM   4727 1HD1 LEU Z 198      84.311  94.361   6.783  1.00  0.00           H
ATOM   4728 2HD1 LEU Z 198      83.264  94.514   8.246  1.00  0.00           H
ATOM   4729 3HD1 LEU Z 198      84.349  93.100   8.053  1.00  0.00           H
ATOM   4730  CD2 LEU Z 198      81.736  92.276   7.854  1.00  0.00           C
ATOM   4731 1HD2 LEU Z 198      81.252  93.001   8.535  1.00  0.00           H
ATOM   4732 2HD2 LEU Z 198      80.952  91.649   7.383  1.00  0.00           H
ATOM   4733 3HD2 LEU Z 198      82.392  91.614   8.459  1.00  0.00           H
ATOM   4734  HN  LEU Z 198      80.546  94.981   3.802  1.00  0.00           H
ATOM   4735  N   LYS Z 199      82.938  92.792   3.087  1.00  0.00           N
ATOM   4736  CA  LYS Z 199      83.830  91.905   2.351  1.00  0.00           C
ATOM   4737  C   LYS Z 199      84.909  92.660   1.577  1.00  0.00           C
ATOM   4738  O   LYS Z 199      86.097  92.357   1.691  1.00  0.00           O
ATOM   4739  HA  LYS Z 199      84.349  91.294   3.068  1.00  0.00           H
ATOM   4740  CB  LYS Z 199      83.066  90.982   1.361  1.00  0.00           C
ATOM   4741  1HB LYS Z 199      82.406  91.591   0.707  1.00  0.00           H
ATOM   4742  2HB LYS Z 199      83.809  90.493   0.686  1.00  0.00           H
ATOM   4743  CG  LYS Z 199      82.244  89.844   2.000  1.00  0.00           C
ATOM   4744  1HG LYS Z 199      82.870  89.325   2.760  1.00  0.00           H
ATOM   4745  2HG LYS Z 199      81.348  90.260   2.511  1.00  0.00           H
ATOM   4746  CD  LYS Z 199      81.828  88.831   0.917  1.00  0.00           C
ATOM   4747  1HD LYS Z 199      81.161  89.328   0.182  1.00  0.00           H
ATOM   4748  2HD LYS Z 199      82.756  88.555   0.360  1.00  0.00           H
ATOM   4749  CE  LYS Z 199      81.197  87.506   1.373  1.00  0.00           C
ATOM   4750  1HE LYS Z 199      81.137  86.815   0.502  1.00  0.00           H
ATOM   4751  2HE LYS Z 199      81.811  87.022   2.163  1.00  0.00           H
ATOM   4752  NZ  LYS Z 199      79.827  87.679   1.883  1.00  0.00           N
ATOM   4753  1HZ LYS Z 199      79.249  86.843   1.643  1.00  0.00           H
ATOM   4754  2HZ LYS Z 199      79.838  87.762   2.929  1.00  0.00           H
ATOM   4755  3HZ LYS Z 199      79.346  88.515   1.470  1.00  0.00           H
ATOM   4756  HN  LYS Z 199      81.967  92.759   2.855  1.00  0.00           H
ATOM   4757  N   CYS Z 200      84.523  93.717   0.837  1.00  0.00           N
ATOM   4758  CA  CYS Z 200      85.452  94.593   0.148  1.00  0.00           C
ATOM   4759  C   CYS Z 200      86.374  95.363   1.080  1.00  0.00           C
ATOM   4760  O   CYS Z 200      87.580  95.403   0.865  1.00  0.00           O
ATOM   4761  HA  CYS Z 200      86.101  93.972  -0.454  1.00  0.00           H
ATOM   4762  CB  CYS Z 200      84.707  95.592  -0.773  1.00  0.00           C
ATOM   4763  1HB CYS Z 200      84.055  96.250  -0.159  1.00  0.00           H
ATOM   4764  2HB CYS Z 200      85.448  96.238  -1.287  1.00  0.00           H
ATOM   4765  SG  CYS Z 200      83.708  94.769  -2.049  1.00  0.00           S
ATOM   4766  HN  CYS Z 200      83.542  93.907   0.721  1.00  0.00           H
ATOM   4767  N   ALA Z 201      85.854  95.950   2.176  1.00  0.00           N
ATOM   4768  CA  ALA Z 201      86.648  96.696   3.136  1.00  0.00           C
ATOM   4769  C   ALA Z 201      87.700  95.870   3.858  1.00  0.00           C
ATOM   4770  O   ALA Z 201      88.814  96.336   4.093  1.00  0.00           O
ATOM   4771  HA  ALA Z 201      87.192  97.456   2.590  1.00  0.00           H
ATOM   4772  CB  ALA Z 201      85.729  97.385   4.157  1.00  0.00           C
ATOM   4773  1HB ALA Z 201      86.313  97.978   4.892  1.00  0.00           H
ATOM   4774  2HB ALA Z 201      85.035  98.071   3.627  1.00  0.00           H
ATOM   4775  3HB ALA Z 201      85.125  96.626   4.697  1.00  0.00           H
ATOM   4776  HN  ALA Z 201      84.868  95.930   2.351  1.00  0.00           H
ATOM   4777  N   SER Z 202      87.389  94.609   4.221  1.00  0.00           N
ATOM   4778  CA  SER Z 202      88.399  93.689   4.727  1.00  0.00           C
ATOM   4779  C   SER Z 202      89.471  93.369   3.696  1.00  0.00           C
ATOM   4780  O   SER Z 202      90.662  93.462   3.974  1.00  0.00           O
ATOM   4781  HA  SER Z 202      88.890  94.153   5.567  1.00  0.00           H
ATOM   4782  CB  SER Z 202      87.797  92.348   5.212  1.00  0.00           C
ATOM   4783  1HB SER Z 202      87.243  91.862   4.376  1.00  0.00           H
ATOM   4784  2HB SER Z 202      88.611  91.663   5.551  1.00  0.00           H
ATOM   4785  OG  SER Z 202      86.904  92.573   6.303  1.00  0.00           O
ATOM   4786  1HG SER Z 202      86.618  91.702   6.608  1.00  0.00           H
ATOM   4787  HN  SER Z 202      86.456  94.252   4.117  1.00  0.00           H
ATOM   4788  N   LEU Z 203      89.071  93.039   2.453  1.00  0.00           N
ATOM   4789  CA  LEU Z 203      89.982  92.690   1.377  1.00  0.00           C
ATOM   4790  C   LEU Z 203      90.884  93.829   0.897  1.00  0.00           C
ATOM   4791  O   LEU Z 203      92.094  93.669   0.763  1.00  0.00           O
ATOM   4792  HA  LEU Z 203      90.642  91.911   1.739  1.00  0.00           H
ATOM   4793  CB  LEU Z 203      89.121  92.136   0.214  1.00  0.00           C
ATOM   4794  1HB LEU Z 203      88.498  91.311   0.624  1.00  0.00           H
ATOM   4795  2HB LEU Z 203      88.418  92.929  -0.121  1.00  0.00           H
ATOM   4796  HG  LEU Z 203      90.384  92.422  -1.527  1.00  0.00           H
ATOM   4797  CG  LEU Z 203      89.861  91.579  -1.017  1.00  0.00           C
ATOM   4798  CD1 LEU Z 203      90.922  90.521  -0.678  1.00  0.00           C
ATOM   4799 1HD1 LEU Z 203      91.413  90.167  -1.610  1.00  0.00           H
ATOM   4800 2HD1 LEU Z 203      91.709  90.934  -0.012  1.00  0.00           H
ATOM   4801 3HD1 LEU Z 203      90.452  89.645  -0.186  1.00  0.00           H
ATOM   4802  CD2 LEU Z 203      88.832  90.967  -1.980  1.00  0.00           C
ATOM   4803 1HD2 LEU Z 203      89.335  90.604  -2.901  1.00  0.00           H
ATOM   4804 2HD2 LEU Z 203      88.338  90.094  -1.500  1.00  0.00           H
ATOM   4805 3HD2 LEU Z 203      88.047  91.698  -2.261  1.00  0.00           H
ATOM   4806  HN  LEU Z 203      88.098  93.015   2.220  1.00  0.00           H
ATOM   4807  N   GLN Z 204      90.333  95.038   0.673  1.00  0.00           N
ATOM   4808  CA  GLN Z 204      91.075  96.160   0.119  1.00  0.00           C
ATOM   4809  C   GLN Z 204      92.015  96.837   1.109  1.00  0.00           C
ATOM   4810  O   GLN Z 204      92.962  97.524   0.721  1.00  0.00           O
ATOM   4811  HA  GLN Z 204      91.687  95.804  -0.701  1.00  0.00           H
ATOM   4812  CB  GLN Z 204      90.090  97.238  -0.408  1.00  0.00           C
ATOM   4813  1HB GLN Z 204      89.418  97.544   0.426  1.00  0.00           H
ATOM   4814  2HB GLN Z 204      90.662  98.139  -0.733  1.00  0.00           H
ATOM   4815  CG  GLN Z 204      89.229  96.770  -1.606  1.00  0.00           C
ATOM   4816  1HG GLN Z 204      89.873  96.549  -2.481  1.00  0.00           H
ATOM   4817  2HG GLN Z 204      88.673  95.847  -1.347  1.00  0.00           H
ATOM   4818  CD  GLN Z 204      88.195  97.833  -1.974  1.00  0.00           C
ATOM   4819  OE1 GLN Z 204      87.115  97.919  -1.388  1.00  0.00           O
ATOM   4820  NE2 GLN Z 204      88.512  98.684  -2.969  1.00  0.00           N
ATOM   4821 1HE2 GLN Z 204      89.313  98.480  -3.543  1.00  0.00           H
ATOM   4822 2HE2 GLN Z 204      87.927  99.469  -3.130  1.00  0.00           H
ATOM   4823  HN  GLN Z 204      89.343  95.171   0.794  1.00  0.00           H
ATOM   4824  N   LYS Z 205      91.775  96.694   2.427  1.00  0.00           N
ATOM   4825  CA  LYS Z 205      92.577  97.382   3.426  1.00  0.00           C
ATOM   4826  C   LYS Z 205      93.462  96.435   4.221  1.00  0.00           C
ATOM   4827  O   LYS Z 205      94.555  96.818   4.637  1.00  0.00           O
ATOM   4828  HA  LYS Z 205      93.250  98.092   2.964  1.00  0.00           H
ATOM   4829  CB  LYS Z 205      91.655  98.180   4.379  1.00  0.00           C
ATOM   4830  1HB LYS Z 205      90.918  97.485   4.835  1.00  0.00           H
ATOM   4831  2HB LYS Z 205      92.256  98.628   5.203  1.00  0.00           H
ATOM   4832  CG  LYS Z 205      90.906  99.319   3.659  1.00  0.00           C
ATOM   4833  1HG LYS Z 205      91.650 100.077   3.325  1.00  0.00           H
ATOM   4834  2HG LYS Z 205      90.401  98.919   2.750  1.00  0.00           H
ATOM   4835  CD  LYS Z 205      89.842  99.980   4.548  1.00  0.00           C
ATOM   4836  1HD LYS Z 205      89.103  99.195   4.825  1.00  0.00           H
ATOM   4837  2HD LYS Z 205      90.317 100.344   5.488  1.00  0.00           H
ATOM   4838  CE  LYS Z 205      89.073 101.132   3.883  1.00  0.00           C
ATOM   4839  1HE LYS Z 205      88.649 100.821   2.903  1.00  0.00           H
ATOM   4840  2HE LYS Z 205      88.238 101.449   4.548  1.00  0.00           H
ATOM   4841  NZ  LYS Z 205      89.928 102.312   3.667  1.00  0.00           N
ATOM   4842  1HZ LYS Z 205      89.276 103.143   3.542  1.00  0.00           H
ATOM   4843  2HZ LYS Z 205      90.559 102.476   4.489  1.00  0.00           H
ATOM   4844  3HZ LYS Z 205      90.529 102.233   2.814  1.00  0.00           H
ATOM   4845  HN  LYS Z 205      90.979  96.178   2.735  1.00  0.00           H
ATOM   4846  N   PHE Z 206      93.062  95.162   4.419  1.00  0.00           N
ATOM   4847  CA  PHE Z 206      93.835  94.224   5.227  1.00  0.00           C
ATOM   4848  C   PHE Z 206      94.438  93.131   4.356  1.00  0.00           C
ATOM   4849  O   PHE Z 206      95.115  92.227   4.847  1.00  0.00           O
ATOM   4850  HA  PHE Z 206      94.676  94.723   5.692  1.00  0.00           H
ATOM   4851  CB  PHE Z 206      92.972  93.596   6.355  1.00  0.00           C
ATOM   4852  1HB PHE Z 206      92.096  93.061   5.934  1.00  0.00           H
ATOM   4853  2HB PHE Z 206      93.575  92.876   6.949  1.00  0.00           H
ATOM   4854  CG  PHE Z 206      92.483  94.671   7.289  1.00  0.00           C
ATOM   4855  HD1 PHE Z 206      94.190  94.558   8.594  1.00  0.00           H
ATOM   4856  CD1 PHE Z 206      93.250  95.054   8.401  1.00  0.00           C
ATOM   4857  HD2 PHE Z 206      90.691  95.067   6.176  1.00  0.00           H
ATOM   4858  CD2 PHE Z 206      91.272  95.336   7.042  1.00  0.00           C
ATOM   4859  CE1 PHE Z 206      92.823  96.092   9.240  1.00  0.00           C
ATOM   4860  HE1 PHE Z 206      93.434  96.401  10.077  1.00  0.00           H
ATOM   4861  CE2 PHE Z 206      90.836  96.363   7.884  1.00  0.00           C
ATOM   4862  HE2 PHE Z 206      89.904  96.858   7.679  1.00  0.00           H
ATOM   4863  CZ  PHE Z 206      91.615  96.750   8.981  1.00  0.00           C
ATOM   4864  HZ  PHE Z 206      91.297  97.557   9.623  1.00  0.00           H
ATOM   4865  HN  PHE Z 206      92.182  94.820   4.089  1.00  0.00           H
ATOM   4866  N   GLY Z 207      94.253  93.234   3.024  1.00  0.00           N
ATOM   4867  CA  GLY Z 207      94.878  92.378   2.027  1.00  0.00           C
ATOM   4868  C   GLY Z 207      94.324  90.984   1.901  1.00  0.00           C
ATOM   4869  O   GLY Z 207      93.444  90.534   2.638  1.00  0.00           O
ATOM   4870  1HA GLY Z 207      94.720  92.857   1.071  1.00  0.00           H
ATOM   4871  2HA GLY Z 207      95.926  92.285   2.277  1.00  0.00           H
ATOM   4872  HN  GLY Z 207      93.655  93.946   2.662  1.00  0.00           H
ATOM   4873  N   GLU Z 208      94.863  90.245   0.914  1.00  0.00           N
ATOM   4874  CA  GLU Z 208      94.410  88.920   0.528  1.00  0.00           C
ATOM   4875  C   GLU Z 208      94.509  87.890   1.649  1.00  0.00           C
ATOM   4876  O   GLU Z 208      93.590  87.119   1.921  1.00  0.00           O
ATOM   4877  HA  GLU Z 208      93.370  88.994   0.242  1.00  0.00           H
ATOM   4878  CB  GLU Z 208      95.260  88.437  -0.672  1.00  0.00           C
ATOM   4879  1HB GLU Z 208      95.356  89.266  -1.410  1.00  0.00           H
ATOM   4880  2HB GLU Z 208      96.289  88.209  -0.318  1.00  0.00           H
ATOM   4881  CG  GLU Z 208      94.669  87.213  -1.404  1.00  0.00           C
ATOM   4882  1HG GLU Z 208      94.059  86.604  -0.705  1.00  0.00           H
ATOM   4883  2HG GLU Z 208      94.025  87.560  -2.239  1.00  0.00           H
ATOM   4884  CD  GLU Z 208      95.730  86.284  -1.958  1.00  0.00           C
ATOM   4885  OE1 GLU Z 208      95.796  86.071  -3.194  1.00  0.00           O
ATOM   4886  OE2 GLU Z 208      96.417  85.622  -1.136  1.00  0.00           O
ATOM   4887  HN  GLU Z 208      95.583  90.635   0.340  1.00  0.00           H
ATOM   4888  N   ARG Z 209      95.638  87.892   2.380  1.00  0.00           N
ATOM   4889  CA  ARG Z 209      95.904  86.965   3.459  1.00  0.00           C
ATOM   4890  C   ARG Z 209      94.908  87.050   4.618  1.00  0.00           C
ATOM   4891  O   ARG Z 209      94.509  86.040   5.203  1.00  0.00           O
ATOM   4892  HA  ARG Z 209      95.805  85.971   3.041  1.00  0.00           H
ATOM   4893  CB  ARG Z 209      97.367  87.143   3.935  1.00  0.00           C
ATOM   4894  1HB ARG Z 209      97.990  87.306   3.026  1.00  0.00           H
ATOM   4895  2HB ARG Z 209      97.470  88.053   4.566  1.00  0.00           H
ATOM   4896  CG  ARG Z 209      97.922  85.901   4.650  1.00  0.00           C
ATOM   4897  1HG ARG Z 209      97.455  85.824   5.656  1.00  0.00           H
ATOM   4898  2HG ARG Z 209      97.613  85.003   4.067  1.00  0.00           H
ATOM   4899  CD  ARG Z 209      99.447  85.870   4.775  1.00  0.00           C
ATOM   4900  1HD ARG Z 209      99.930  85.856   3.772  1.00  0.00           H
ATOM   4901  2HD ARG Z 209      99.811  86.761   5.335  1.00  0.00           H
ATOM   4902  NE  ARG Z 209      99.773  84.634   5.564  1.00  0.00           N
ATOM   4903  HE  ARG Z 209      99.541  84.598   6.539  1.00  0.00           H
ATOM   4904  CZ  ARG Z 209     100.167  83.454   5.063  1.00  0.00           C
ATOM   4905  NH1 ARG Z 209     100.569  83.298   3.809  1.00  0.00           N
ATOM   4906 1HH1 ARG Z 209     100.637  84.099   3.235  1.00  0.00           H
ATOM   4907 2HH1 ARG Z 209     101.165  82.504   3.627  1.00  0.00           H
ATOM   4908  NH2 ARG Z 209     100.185  82.401   5.877  1.00  0.00           N
ATOM   4909 1HH2 ARG Z 209      99.859  82.505   6.812  1.00  0.00           H
ATOM   4910 2HH2 ARG Z 209     100.270  81.474   5.495  1.00  0.00           H
ATOM   4911  HN  ARG Z 209      96.387  88.501   2.120  1.00  0.00           H
ATOM   4912  N   ALA Z 210      94.457  88.268   4.983  1.00  0.00           N
ATOM   4913  CA  ALA Z 210      93.413  88.466   5.971  1.00  0.00           C
ATOM   4914  C   ALA Z 210      92.041  87.967   5.537  1.00  0.00           C
ATOM   4915  O   ALA Z 210      91.311  87.333   6.304  1.00  0.00           O
ATOM   4916  HA  ALA Z 210      93.676  87.912   6.860  1.00  0.00           H
ATOM   4917  CB  ALA Z 210      93.313  89.959   6.324  1.00  0.00           C
ATOM   4918  1HB ALA Z 210      92.536  90.141   7.096  1.00  0.00           H
ATOM   4919  2HB ALA Z 210      94.283  90.315   6.726  1.00  0.00           H
ATOM   4920  3HB ALA Z 210      93.069  90.562   5.422  1.00  0.00           H
ATOM   4921  HN  ALA Z 210      94.774  89.086   4.507  1.00  0.00           H
ATOM   4922  N   PHE Z 211      91.642  88.242   4.281  1.00  0.00           N
ATOM   4923  CA  PHE Z 211      90.370  87.802   3.736  1.00  0.00           C
ATOM   4924  C   PHE Z 211      90.279  86.282   3.606  1.00  0.00           C
ATOM   4925  O   PHE Z 211      89.265  85.693   3.978  1.00  0.00           O
ATOM   4926  HA  PHE Z 211      89.601  88.093   4.438  1.00  0.00           H
ATOM   4927  CB  PHE Z 211      90.101  88.533   2.400  1.00  0.00           C
ATOM   4928  1HB PHE Z 211      90.229  89.627   2.552  1.00  0.00           H
ATOM   4929  2HB PHE Z 211      90.846  88.223   1.642  1.00  0.00           H
ATOM   4930  CG  PHE Z 211      88.714  88.298   1.849  1.00  0.00           C
ATOM   4931  HD1 PHE Z 211      87.883  90.064   2.752  1.00  0.00           H
ATOM   4932  CD1 PHE Z 211      87.684  89.209   2.125  1.00  0.00           C
ATOM   4933  HD2 PHE Z 211      89.217  86.491   0.787  1.00  0.00           H
ATOM   4934  CD2 PHE Z 211      88.439  87.205   1.006  1.00  0.00           C
ATOM   4935  CE1 PHE Z 211      86.422  89.055   1.537  1.00  0.00           C
ATOM   4936  HE1 PHE Z 211      85.654  89.780   1.732  1.00  0.00           H
ATOM   4937  CE2 PHE Z 211      87.177  87.048   0.416  1.00  0.00           C
ATOM   4938  HE2 PHE Z 211      86.998  86.222  -0.259  1.00  0.00           H
ATOM   4939  CZ  PHE Z 211      86.169  87.982   0.676  1.00  0.00           C
ATOM   4940  HZ  PHE Z 211      85.201  87.879   0.206  1.00  0.00           H
ATOM   4941  HN  PHE Z 211      92.240  88.762   3.668  1.00  0.00           H
ATOM   4942  N   LYS Z 212      91.356  85.600   3.144  1.00  0.00           N
ATOM   4943  CA  LYS Z 212      91.415  84.144   3.076  1.00  0.00           C
ATOM   4944  C   LYS Z 212      91.208  83.468   4.430  1.00  0.00           C
ATOM   4945  O   LYS Z 212      90.407  82.542   4.543  1.00  0.00           O
ATOM   4946  HA  LYS Z 212      90.604  83.808   2.446  1.00  0.00           H
ATOM   4947  CB  LYS Z 212      92.760  83.655   2.461  1.00  0.00           C
ATOM   4948  1HB LYS Z 212      93.594  84.257   2.888  1.00  0.00           H
ATOM   4949  2HB LYS Z 212      92.934  82.589   2.728  1.00  0.00           H
ATOM   4950  CG  LYS Z 212      92.785  83.739   0.925  1.00  0.00           C
ATOM   4951  1HG LYS Z 212      91.994  83.065   0.525  1.00  0.00           H
ATOM   4952  2HG LYS Z 212      92.521  84.778   0.625  1.00  0.00           H
ATOM   4953  CD  LYS Z 212      94.137  83.381   0.270  1.00  0.00           C
ATOM   4954  1HD LYS Z 212      94.855  84.197   0.517  1.00  0.00           H
ATOM   4955  2HD LYS Z 212      94.527  82.434   0.700  1.00  0.00           H
ATOM   4956  CE  LYS Z 212      94.020  83.230  -1.259  1.00  0.00           C
ATOM   4957  1HE LYS Z 212      93.526  82.273  -1.528  1.00  0.00           H
ATOM   4958  2HE LYS Z 212      93.408  84.071  -1.657  1.00  0.00           H
ATOM   4959  NZ  LYS Z 212      95.326  83.300  -1.941  1.00  0.00           N
ATOM   4960  1HZ LYS Z 212      95.181  83.328  -2.985  1.00  0.00           H
ATOM   4961  2HZ LYS Z 212      95.808  84.206  -1.682  1.00  0.00           H
ATOM   4962  3HZ LYS Z 212      95.992  82.527  -1.742  1.00  0.00           H
ATOM   4963  HN  LYS Z 212      92.142  86.106   2.772  1.00  0.00           H
ATOM   4964  N   ALA Z 213      91.866  83.961   5.500  1.00  0.00           N
ATOM   4965  CA  ALA Z 213      91.710  83.454   6.854  1.00  0.00           C
ATOM   4966  C   ALA Z 213      90.291  83.599   7.421  1.00  0.00           C
ATOM   4967  O   ALA Z 213      89.735  82.691   8.040  1.00  0.00           O
ATOM   4968  HA  ALA Z 213      91.941  82.395   6.841  1.00  0.00           H
ATOM   4969  CB  ALA Z 213      92.720  84.172   7.770  1.00  0.00           C
ATOM   4970  1HB ALA Z 213      92.682  83.757   8.799  1.00  0.00           H
ATOM   4971  2HB ALA Z 213      93.750  84.019   7.377  1.00  0.00           H
ATOM   4972  3HB ALA Z 213      92.520  85.264   7.808  1.00  0.00           H
ATOM   4973  HN  ALA Z 213      92.520  84.706   5.381  1.00  0.00           H
ATOM   4974  N   TRP Z 214      89.651  84.762   7.188  1.00  0.00           N
ATOM   4975  CA  TRP Z 214      88.262  85.011   7.540  1.00  0.00           C
ATOM   4976  C   TRP Z 214      87.268  84.147   6.753  1.00  0.00           C
ATOM   4977  O   TRP Z 214      86.262  83.663   7.279  1.00  0.00           O
ATOM   4978  HA  TRP Z 214      88.145  84.749   8.577  1.00  0.00           H
ATOM   4979  CB  TRP Z 214      87.966  86.528   7.386  1.00  0.00           C
ATOM   4980  1HB TRP Z 214      88.696  87.071   8.025  1.00  0.00           H
ATOM   4981  2HB TRP Z 214      88.180  86.820   6.334  1.00  0.00           H
ATOM   4982  CG  TRP Z 214      86.581  87.034   7.787  1.00  0.00           C
ATOM   4983  HD1 TRP Z 214      86.138  86.141   9.714  1.00  0.00           H
ATOM   4984  CD1 TRP Z 214      85.821  86.769   8.895  1.00  0.00           C
ATOM   4985  CD2 TRP Z 214      85.821  87.951   6.986  1.00  0.00           C
ATOM   4986  NE1 TRP Z 214      84.604  87.425   8.813  1.00  0.00           N
ATOM   4987  HE1 TRP Z 214      83.898  87.402   9.495  1.00  0.00           H
ATOM   4988  CE2 TRP Z 214      84.585  88.152   7.642  1.00  0.00           C
ATOM   4989  HE3 TRP Z 214      87.068  88.470   5.291  1.00  0.00           H
ATOM   4990  CE3 TRP Z 214      86.114  88.589   5.785  1.00  0.00           C
ATOM   4991  CZ2 TRP Z 214      83.609  88.967   7.084  1.00  0.00           C
ATOM   4992  HZ2 TRP Z 214      82.652  89.115   7.561  1.00  0.00           H
ATOM   4993  CZ3 TRP Z 214      85.135  89.420   5.230  1.00  0.00           C
ATOM   4994  HZ3 TRP Z 214      85.345  89.929   4.302  1.00  0.00           H
ATOM   4995  HH2 TRP Z 214      83.145  90.216   5.391  1.00  0.00           H
ATOM   4996  CH2 TRP Z 214      83.893  89.591   5.857  1.00  0.00           C
ATOM   4997  HN  TRP Z 214      90.137  85.498   6.717  1.00  0.00           H
ATOM   4998  N   ALA Z 215      87.520  83.939   5.449  1.00  0.00           N
ATOM   4999  CA  ALA Z 215      86.710  83.101   4.593  1.00  0.00           C
ATOM   5000  C   ALA Z 215      86.746  81.601   4.913  1.00  0.00           C
ATOM   5001  O   ALA Z 215      85.693  80.971   5.013  1.00  0.00           O
ATOM   5002  HA  ALA Z 215      85.678  83.408   4.706  1.00  0.00           H
ATOM   5003  CB  ALA Z 215      87.130  83.352   3.136  1.00  0.00           C
ATOM   5004  1HB ALA Z 215      86.521  82.748   2.433  1.00  0.00           H
ATOM   5005  2HB ALA Z 215      86.999  84.428   2.887  1.00  0.00           H
ATOM   5006  3HB ALA Z 215      88.204  83.105   2.998  1.00  0.00           H
ATOM   5007  HN  ALA Z 215      88.306  84.384   5.010  1.00  0.00           H
ATOM   5008  N   VAL Z 216      87.936  80.987   5.134  1.00  0.00           N
ATOM   5009  CA  VAL Z 216      88.055  79.542   5.376  1.00  0.00           C
ATOM   5010  C   VAL Z 216      87.313  79.058   6.608  1.00  0.00           C
ATOM   5011  O   VAL Z 216      86.709  77.987   6.611  1.00  0.00           O
ATOM   5012  HA  VAL Z 216      87.571  79.049   4.545  1.00  0.00           H
ATOM   5013  HB  VAL Z 216      89.450  77.909   5.679  1.00  0.00           H
ATOM   5014  CB  VAL Z 216      89.486  78.998   5.431  1.00  0.00           C
ATOM   5015  CG1 VAL Z 216      90.138  79.107   4.047  1.00  0.00           C
ATOM   5016 1HG1 VAL Z 216      91.139  78.626   4.064  1.00  0.00           H
ATOM   5017 2HG1 VAL Z 216      89.521  78.599   3.276  1.00  0.00           H
ATOM   5018 3HG1 VAL Z 216      90.275  80.170   3.762  1.00  0.00           H
ATOM   5019  CG2 VAL Z 216      90.345  79.710   6.489  1.00  0.00           C
ATOM   5020 1HG2 VAL Z 216      90.398  80.798   6.292  1.00  0.00           H
ATOM   5021 2HG2 VAL Z 216      89.941  79.553   7.508  1.00  0.00           H
ATOM   5022 3HG2 VAL Z 216      91.384  79.313   6.466  1.00  0.00           H
ATOM   5023  HN  VAL Z 216      88.796  81.499   5.060  1.00  0.00           H
ATOM   5024  N   ALA Z 217      87.297  79.861   7.690  1.00  0.00           N
ATOM   5025  CA  ALA Z 217      86.569  79.566   8.904  1.00  0.00           C
ATOM   5026  C   ALA Z 217      85.062  79.432   8.693  1.00  0.00           C
ATOM   5027  O   ALA Z 217      84.410  78.565   9.274  1.00  0.00           O
ATOM   5028  HA  ALA Z 217      86.920  78.615   9.284  1.00  0.00           H
ATOM   5029  CB  ALA Z 217      86.865  80.674   9.929  1.00  0.00           C
ATOM   5030  1HB ALA Z 217      86.364  80.466  10.898  1.00  0.00           H
ATOM   5031  2HB ALA Z 217      87.960  80.739  10.100  1.00  0.00           H
ATOM   5032  3HB ALA Z 217      86.516  81.653   9.536  1.00  0.00           H
ATOM   5033  HN  ALA Z 217      87.814  80.714   7.660  1.00  0.00           H
ATOM   5034  N   ARG Z 218      84.470  80.285   7.829  1.00  0.00           N
ATOM   5035  CA  ARG Z 218      83.076  80.174   7.436  1.00  0.00           C
ATOM   5036  C   ARG Z 218      82.794  78.933   6.598  1.00  0.00           C
ATOM   5037  O   ARG Z 218      81.828  78.210   6.844  1.00  0.00           O
ATOM   5038  HA  ARG Z 218      82.493  80.078   8.342  1.00  0.00           H
ATOM   5039  CB  ARG Z 218      82.610  81.448   6.692  1.00  0.00           C
ATOM   5040  1HB ARG Z 218      83.067  82.323   7.200  1.00  0.00           H
ATOM   5041  2HB ARG Z 218      82.992  81.443   5.647  1.00  0.00           H
ATOM   5042  CG  ARG Z 218      81.076  81.625   6.697  1.00  0.00           C
ATOM   5043  1HG ARG Z 218      80.630  80.758   6.159  1.00  0.00           H
ATOM   5044  2HG ARG Z 218      80.694  81.594   7.739  1.00  0.00           H
ATOM   5045  CD  ARG Z 218      80.573  82.898   6.004  1.00  0.00           C
ATOM   5046  1HD ARG Z 218      80.984  82.945   4.971  1.00  0.00           H
ATOM   5047  2HD ARG Z 218      79.463  82.902   5.935  1.00  0.00           H
ATOM   5048  NE  ARG Z 218      81.083  84.080   6.779  1.00  0.00           N
ATOM   5049  HE  ARG Z 218      82.060  84.331   6.697  1.00  0.00           H
ATOM   5050  CZ  ARG Z 218      80.386  84.808   7.663  1.00  0.00           C
ATOM   5051  NH1 ARG Z 218      79.102  84.597   7.919  1.00  0.00           N
ATOM   5052 1HH1 ARG Z 218      78.612  83.938   7.373  1.00  0.00           H
ATOM   5053 2HH1 ARG Z 218      78.622  85.251   8.535  1.00  0.00           H
ATOM   5054  NH2 ARG Z 218      81.012  85.785   8.313  1.00  0.00           N
ATOM   5055 1HH2 ARG Z 218      81.975  85.934   8.117  1.00  0.00           H
ATOM   5056 2HH2 ARG Z 218      80.480  86.351   8.963  1.00  0.00           H
ATOM   5057  HN  ARG Z 218      85.023  80.954   7.336  1.00  0.00           H
ATOM   5058  N   LEU Z 219      83.678  78.615   5.626  1.00  0.00           N
ATOM   5059  CA  LEU Z 219      83.575  77.434   4.778  1.00  0.00           C
ATOM   5060  C   LEU Z 219      83.588  76.132   5.575  1.00  0.00           C
ATOM   5061  O   LEU Z 219      82.763  75.247   5.353  1.00  0.00           O
ATOM   5062  HA  LEU Z 219      82.620  77.469   4.276  1.00  0.00           H
ATOM   5063  CB  LEU Z 219      84.706  77.410   3.718  1.00  0.00           C
[truncated: 452,122 more chars]
