# Supplementary material for: Molecular Basis for the Involvement of Mammalian Serum Albumin in the AGE/RAGE Axis: A Comprehensive Computational Study
Source: Int J Mol Sci. 2024 Mar 11;25(6):3204. doi: 10.3390/ijms25063204 (PMC10970403; doi:10.3390/ijms25063204)
Supplement: Supplementary file 1 [file ijms-25-03204-s001.zip › File S2/HSA-CML525-RAGE-docking-minimized.pdb]

ATOM      1  N   ALA X  21      74.950  46.785  24.911  1.00  0.00           N
ATOM      2  CA  ALA X  21      75.262  48.195  25.284  1.00  0.00           C
ATOM      3  C   ALA X  21      76.490  48.684  24.529  1.00  0.00           C
ATOM      4  O   ALA X  21      77.298  47.866  24.100  1.00  0.00           O
ATOM      5  HA  ALA X  21      74.422  48.812  24.990  1.00  0.00           H
ATOM      6  CB  ALA X  21      75.452  48.265  26.811  1.00  0.00           C
ATOM      7  1HB ALA X  21      75.718  49.298  27.130  1.00  0.00           H
ATOM      8  2HB ALA X  21      74.516  47.989  27.343  1.00  0.00           H
ATOM      9  3HB ALA X  21      76.257  47.583  27.155  1.00  0.00           H
ATOM     10  H1  ALA X  21      74.380  46.305  25.652  1.00  0.00           H
ATOM     11  H2  ALA X  21      74.412  46.774  24.002  1.00  0.00           H
ATOM     12  H3  ALA X  21      75.845  46.274  24.772  1.00  0.00           H
ATOM     13  N   MET X  22      76.634  50.007  24.303  1.00  0.00           N
ATOM     14  CA  MET X  22      77.653  50.565  23.425  1.00  0.00           C
ATOM     15  C   MET X  22      78.340  51.768  24.048  1.00  0.00           C
ATOM     16  O   MET X  22      77.670  52.701  24.492  1.00  0.00           O
ATOM     17  HA  MET X  22      78.413  49.824  23.207  1.00  0.00           H
ATOM     18  CB  MET X  22      77.030  51.094  22.108  1.00  0.00           C
ATOM     19  1HB MET X  22      76.297  51.900  22.340  1.00  0.00           H
ATOM     20  2HB MET X  22      77.835  51.547  21.487  1.00  0.00           H
ATOM     21  CG  MET X  22      76.312  50.025  21.270  1.00  0.00           C
ATOM     22  1HG MET X  22      77.024  49.191  21.078  1.00  0.00           H
ATOM     23  2HG MET X  22      75.475  49.600  21.865  1.00  0.00           H
ATOM     24  SD  MET X  22      75.664  50.660  19.694  1.00  0.00           S
ATOM     25  CE  MET X  22      77.270  50.855  18.872  1.00  0.00           C
ATOM     26  1HE MET X  22      77.134  51.082  17.795  1.00  0.00           H
ATOM     27  2HE MET X  22      77.859  51.681  19.319  1.00  0.00           H
ATOM     28  3HE MET X  22      77.875  49.927  18.944  1.00  0.00           H
ATOM     29  HN  MET X  22      75.991  50.671  24.694  1.00  0.00           H
ATOM     30  N   ALA X  23      79.690  51.802  24.053  1.00  0.00           N
ATOM     31  CA  ALA X  23      80.435  52.972  24.481  1.00  0.00           C
ATOM     32  C   ALA X  23      81.756  53.139  23.730  1.00  0.00           C
ATOM     33  O   ALA X  23      82.545  52.197  23.608  1.00  0.00           O
ATOM     34  HA  ALA X  23      79.843  53.852  24.264  1.00  0.00           H
ATOM     35  CB  ALA X  23      80.714  52.915  25.993  1.00  0.00           C
ATOM     36  1HB ALA X  23      81.222  53.837  26.343  1.00  0.00           H
ATOM     37  2HB ALA X  23      79.755  52.811  26.542  1.00  0.00           H
ATOM     38  3HB ALA X  23      81.349  52.036  26.241  1.00  0.00           H
ATOM     39  HN  ALA X  23      80.216  51.027  23.701  1.00  0.00           H
ATOM     40  N   GLN X  24      82.017  54.364  23.218  1.00  0.00           N
ATOM     41  CA  GLN X  24      83.202  54.722  22.444  1.00  0.00           C
ATOM     42  C   GLN X  24      84.540  54.627  23.161  1.00  0.00           C
ATOM     43  O   GLN X  24      84.652  54.998  24.322  1.00  0.00           O
ATOM     44  HA  GLN X  24      83.254  54.023  21.627  1.00  0.00           H
ATOM     45  CB  GLN X  24      83.088  56.164  21.878  1.00  0.00           C
ATOM     46  1HB GLN X  24      82.774  56.846  22.698  1.00  0.00           H
ATOM     47  2HB GLN X  24      84.084  56.523  21.528  1.00  0.00           H
ATOM     48  CG  GLN X  24      82.099  56.287  20.702  1.00  0.00           C
ATOM     49  1HG GLN X  24      81.097  55.906  20.988  1.00  0.00           H
ATOM     50  2HG GLN X  24      81.993  57.350  20.395  1.00  0.00           H
ATOM     51  CD  GLN X  24      82.593  55.481  19.501  1.00  0.00           C
ATOM     52  OE1 GLN X  24      82.018  54.453  19.136  1.00  0.00           O
ATOM     53  NE2 GLN X  24      83.705  55.936  18.883  1.00  0.00           N
ATOM     54 1HE2 GLN X  24      84.269  56.650  19.299  1.00  0.00           H
ATOM     55 2HE2 GLN X  24      84.025  55.470  18.058  1.00  0.00           H
ATOM     56  HN  GLN X  24      81.343  55.094  23.347  1.00  0.00           H
ATOM     57  N   ASN X  25      85.606  54.173  22.464  1.00  0.00           N
ATOM     58  CA  ASN X  25      86.973  54.195  22.981  1.00  0.00           C
ATOM     59  C   ASN X  25      87.636  55.587  22.973  1.00  0.00           C
ATOM     60  O   ASN X  25      87.663  56.277  21.956  1.00  0.00           O
ATOM     61  HA  ASN X  25      86.918  53.923  24.026  1.00  0.00           H
ATOM     62  CB  ASN X  25      87.884  53.115  22.310  1.00  0.00           C
ATOM     63  1HB ASN X  25      88.951  53.301  22.553  1.00  0.00           H
ATOM     64  2HB ASN X  25      87.617  52.129  22.744  1.00  0.00           H
ATOM     65  CG  ASN X  25      87.737  53.044  20.791  1.00  0.00           C
ATOM     66  OD1 ASN X  25      87.872  54.026  20.060  1.00  0.00           O
ATOM     67  ND2 ASN X  25      87.448  51.831  20.264  1.00  0.00           N
ATOM     68 1HD2 ASN X  25      87.411  51.018  20.838  1.00  0.00           H
ATOM     69 2HD2 ASN X  25      87.299  51.779  19.282  1.00  0.00           H
ATOM     70  HN  ASN X  25      85.489  53.852  21.521  1.00  0.00           H
ATOM     71  N   ILE X  26      88.162  56.043  24.139  1.00  0.00           N
ATOM     72  CA  ILE X  26      88.888  57.309  24.293  1.00  0.00           C
ATOM     73  C   ILE X  26      89.985  57.132  25.355  1.00  0.00           C
ATOM     74  O   ILE X  26      89.749  56.555  26.420  1.00  0.00           O
ATOM     75  HA  ILE X  26      89.371  57.547  23.355  1.00  0.00           H
ATOM     76  HB  ILE X  26      87.585  58.275  25.743  1.00  0.00           H
ATOM     77  CB  ILE X  26      87.990  58.490  24.726  1.00  0.00           C
ATOM     78  CG1 ILE X  26      86.767  58.664  23.786  1.00  0.00           C
ATOM     79 1HG1 ILE X  26      87.135  58.785  22.742  1.00  0.00           H
ATOM     80 2HG1 ILE X  26      86.157  57.734  23.820  1.00  0.00           H
ATOM     81  CG2 ILE X  26      88.817  59.798  24.793  1.00  0.00           C
ATOM     82 1HG2 ILE X  26      88.186  60.649  25.119  1.00  0.00           H
ATOM     83 2HG2 ILE X  26      89.653  59.734  25.517  1.00  0.00           H
ATOM     84 3HG2 ILE X  26      89.233  60.043  23.792  1.00  0.00           H
ATOM     85  CD  ILE X  26      85.851  59.841  24.136  1.00  0.00           C
ATOM     86  1HD ILE X  26      84.950  59.832  23.486  1.00  0.00           H
ATOM     87  2HD ILE X  26      85.528  59.781  25.197  1.00  0.00           H
ATOM     88  3HD ILE X  26      86.371  60.809  23.977  1.00  0.00           H
ATOM     89  HN  ILE X  26      88.048  55.512  24.973  1.00  0.00           H
ATOM     90  N   THR X  27      91.217  57.641  25.117  1.00  0.00           N
ATOM     91  CA  THR X  27      92.316  57.616  26.091  1.00  0.00           C
ATOM     92  C   THR X  27      92.704  59.017  26.537  1.00  0.00           C
ATOM     93  O   THR X  27      92.759  59.960  25.749  1.00  0.00           O
ATOM     94  HA  THR X  27      91.991  57.098  26.980  1.00  0.00           H
ATOM     95  HB  THR X  27      94.382  56.990  26.410  1.00  0.00           H
ATOM     96  CB  THR X  27      93.591  56.907  25.625  1.00  0.00           C
ATOM     97  OG1 THR X  27      94.111  57.419  24.404  1.00  0.00           O
ATOM     98  HG1 THR X  27      93.460  57.176  23.715  1.00  0.00           H
ATOM     99  CG2 THR X  27      93.299  55.418  25.413  1.00  0.00           C
ATOM    100 1HG2 THR X  27      94.227  54.892  25.098  1.00  0.00           H
ATOM    101 2HG2 THR X  27      92.943  54.954  26.355  1.00  0.00           H
ATOM    102 3HG2 THR X  27      92.524  55.265  24.633  1.00  0.00           H
ATOM    103  HN  THR X  27      91.430  58.059  24.235  1.00  0.00           H
ATOM    104  N   ALA X  28      92.979  59.194  27.846  1.00  0.00           N
ATOM    105  CA  ALA X  28      93.248  60.492  28.441  1.00  0.00           C
ATOM    106  C   ALA X  28      94.431  60.421  29.403  1.00  0.00           C
ATOM    107  O   ALA X  28      94.930  59.350  29.736  1.00  0.00           O
ATOM    108  HA  ALA X  28      93.520  61.203  27.670  1.00  0.00           H
ATOM    109  CB  ALA X  28      91.994  60.997  29.186  1.00  0.00           C
ATOM    110  1HB ALA X  28      92.159  61.999  29.636  1.00  0.00           H
ATOM    111  2HB ALA X  28      91.147  61.075  28.472  1.00  0.00           H
ATOM    112  3HB ALA X  28      91.702  60.286  29.988  1.00  0.00           H
ATOM    113  HN  ALA X  28      92.950  58.420  28.482  1.00  0.00           H
ATOM    114  N   ARG X  29      94.935  61.575  29.874  1.00  0.00           N
ATOM    115  CA  ARG X  29      96.020  61.641  30.836  1.00  0.00           C
ATOM    116  C   ARG X  29      95.537  62.383  32.076  1.00  0.00           C
ATOM    117  O   ARG X  29      94.799  63.360  31.979  1.00  0.00           O
ATOM    118  HA  ARG X  29      96.291  60.647  31.166  1.00  0.00           H
ATOM    119  CB  ARG X  29      97.282  62.286  30.195  1.00  0.00           C
ATOM    120  1HB ARG X  29      97.664  61.564  29.436  1.00  0.00           H
ATOM    121  2HB ARG X  29      96.998  63.204  29.634  1.00  0.00           H
ATOM    122  CG  ARG X  29      98.440  62.620  31.162  1.00  0.00           C
ATOM    123  1HG ARG X  29      98.430  61.896  32.003  1.00  0.00           H
ATOM    124  2HG ARG X  29      99.406  62.476  30.623  1.00  0.00           H
ATOM    125  CD  ARG X  29      98.409  64.069  31.672  1.00  0.00           C
ATOM    126  1HD ARG X  29      98.832  64.786  30.944  1.00  0.00           H
ATOM    127  2HD ARG X  29      97.363  64.382  31.877  1.00  0.00           H
ATOM    128  NE  ARG X  29      99.140  64.156  32.967  1.00  0.00           N
ATOM    129  HE  ARG X  29      98.580  64.243  33.804  1.00  0.00           H
ATOM    130  CZ  ARG X  29     100.435  64.445  33.115  1.00  0.00           C
ATOM    131  NH1 ARG X  29     101.288  64.431  32.100  1.00  0.00           N
ATOM    132 1HH1 ARG X  29     100.940  64.334  31.162  1.00  0.00           H
ATOM    133 2HH1 ARG X  29     102.239  64.665  32.265  1.00  0.00           H
ATOM    134  NH2 ARG X  29     100.878  64.764  34.326  1.00  0.00           N
ATOM    135 1HH2 ARG X  29     100.202  65.084  34.998  1.00  0.00           H
ATOM    136 2HH2 ARG X  29     101.800  65.163  34.399  1.00  0.00           H
ATOM    137  HN  ARG X  29      94.550  62.453  29.602  1.00  0.00           H
ATOM    138  N   ILE X  30      95.931  61.921  33.286  1.00  0.00           N
ATOM    139  CA  ILE X  30      95.565  62.525  34.564  1.00  0.00           C
ATOM    140  C   ILE X  30      95.998  63.981  34.719  1.00  0.00           C
ATOM    141  O   ILE X  30      97.177  64.321  34.777  1.00  0.00           O
ATOM    142  HA  ILE X  30      94.487  62.523  34.612  1.00  0.00           H
ATOM    143  HB  ILE X  30      95.998  62.346  36.690  1.00  0.00           H
ATOM    144  CB  ILE X  30      96.074  61.725  35.764  1.00  0.00           C
ATOM    145  CG1 ILE X  30      97.550  61.294  35.588  1.00  0.00           C
ATOM    146 1HG1 ILE X  30      97.597  60.520  34.796  1.00  0.00           H
ATOM    147 2HG1 ILE X  30      98.156  62.164  35.254  1.00  0.00           H
ATOM    148  CG2 ILE X  30      95.153  60.506  35.958  1.00  0.00           C
ATOM    149 1HG2 ILE X  30      95.436  59.951  36.879  1.00  0.00           H
ATOM    150 2HG2 ILE X  30      94.093  60.822  36.065  1.00  0.00           H
ATOM    151 3HG2 ILE X  30      95.232  59.808  35.101  1.00  0.00           H
ATOM    152  CD  ILE X  30      98.180  60.746  36.871  1.00  0.00           C
ATOM    153  1HD ILE X  30      99.262  60.534  36.731  1.00  0.00           H
ATOM    154  2HD ILE X  30      98.087  61.489  37.693  1.00  0.00           H
ATOM    155  3HD ILE X  30      97.676  59.812  37.198  1.00  0.00           H
ATOM    156  HN  ILE X  30      96.527  61.132  33.362  1.00  0.00           H
ATOM    157  N   GLY X  31      95.030  64.905  34.784  1.00  0.00           N
ATOM    158  CA  GLY X  31      95.292  66.333  34.835  1.00  0.00           C
ATOM    159  C   GLY X  31      95.411  66.996  33.486  1.00  0.00           C
ATOM    160  O   GLY X  31      95.779  68.165  33.407  1.00  0.00           O
ATOM    161  1HA GLY X  31      94.451  66.784  35.334  1.00  0.00           H
ATOM    162  2HA GLY X  31      96.218  66.515  35.364  1.00  0.00           H
ATOM    163  HN  GLY X  31      94.068  64.606  34.718  1.00  0.00           H
ATOM    164  N   GLU X  32      95.109  66.294  32.377  1.00  0.00           N
ATOM    165  CA  GLU X  32      95.153  66.893  31.051  1.00  0.00           C
ATOM    166  C   GLU X  32      93.852  67.659  30.754  1.00  0.00           C
ATOM    167  O   GLU X  32      92.771  67.127  31.031  1.00  0.00           O
ATOM    168  HA  GLU X  32      96.004  67.556  31.022  1.00  0.00           H
ATOM    169  CB  GLU X  32      95.386  65.828  29.948  1.00  0.00           C
ATOM    170  1HB GLU X  32      96.034  65.031  30.363  1.00  0.00           H
ATOM    171  2HB GLU X  32      94.420  65.342  29.691  1.00  0.00           H
ATOM    172  CG  GLU X  32      96.065  66.364  28.661  1.00  0.00           C
ATOM    173  1HG GLU X  32      95.980  65.606  27.853  1.00  0.00           H
ATOM    174  2HG GLU X  32      95.566  67.291  28.314  1.00  0.00           H
ATOM    175  CD  GLU X  32      97.547  66.644  28.855  1.00  0.00           C
ATOM    176  OE1 GLU X  32      98.356  65.678  28.870  1.00  0.00           O
ATOM    177  OE2 GLU X  32      97.939  67.834  28.985  1.00  0.00           O
ATOM    178  HN  GLU X  32      94.815  65.337  32.426  1.00  0.00           H
ATOM    179  N   PRO X  33      93.849  68.889  30.246  1.00  0.00           N
ATOM    180  CA  PRO X  33      92.654  69.543  29.704  1.00  0.00           C
ATOM    181  C   PRO X  33      91.989  68.793  28.549  1.00  0.00           C
ATOM    182  O   PRO X  33      92.643  68.584  27.527  1.00  0.00           O
ATOM    183  HA  PRO X  33      91.930  69.619  30.503  1.00  0.00           H
ATOM    184  CB  PRO X  33      93.160  70.928  29.252  1.00  0.00           C
ATOM    185  1HB PRO X  33      93.385  70.946  28.164  1.00  0.00           H
ATOM    186  2HB PRO X  33      92.430  71.728  29.489  1.00  0.00           H
ATOM    187  CG  PRO X  33      94.460  71.150  30.031  1.00  0.00           C
ATOM    188  1HG PRO X  33      95.156  71.853  29.533  1.00  0.00           H
ATOM    189  2HG PRO X  33      94.208  71.543  31.041  1.00  0.00           H
ATOM    190  CD  PRO X  33      95.031  69.748  30.179  1.00  0.00           C
ATOM    191  1HD PRO X  33      95.640  69.461  29.293  1.00  0.00           H
ATOM    192  2HD PRO X  33      95.650  69.673  31.103  1.00  0.00           H
ATOM    193  N   LEU X  34      90.691  68.423  28.631  1.00  0.00           N
ATOM    194  CA  LEU X  34      89.998  67.747  27.533  1.00  0.00           C
ATOM    195  C   LEU X  34      88.725  68.482  27.134  1.00  0.00           C
ATOM    196  O   LEU X  34      87.924  68.908  27.968  1.00  0.00           O
ATOM    197  HA  LEU X  34      90.621  67.760  26.649  1.00  0.00           H
ATOM    198  CB  LEU X  34      89.637  66.255  27.804  1.00  0.00           C
ATOM    199  1HB LEU X  34      89.344  66.135  28.865  1.00  0.00           H
ATOM    200  2HB LEU X  34      88.750  65.976  27.189  1.00  0.00           H
ATOM    201  HG  LEU X  34      91.143  65.514  26.430  1.00  0.00           H
ATOM    202  CG  LEU X  34      90.733  65.227  27.430  1.00  0.00           C
ATOM    203  CD1 LEU X  34      91.898  65.175  28.424  1.00  0.00           C
ATOM    204 1HD1 LEU X  34      92.629  64.395  28.119  1.00  0.00           H
ATOM    205 2HD1 LEU X  34      92.437  66.143  28.457  1.00  0.00           H
ATOM    206 3HD1 LEU X  34      91.537  64.942  29.447  1.00  0.00           H
ATOM    207  CD2 LEU X  34      90.130  63.820  27.284  1.00  0.00           C
ATOM    208 1HD2 LEU X  34      90.904  63.110  26.923  1.00  0.00           H
ATOM    209 2HD2 LEU X  34      89.752  63.462  28.262  1.00  0.00           H
ATOM    210 3HD2 LEU X  34      89.297  63.825  26.548  1.00  0.00           H
ATOM    211  HN  LEU X  34      90.169  68.624  29.460  1.00  0.00           H
ATOM    212  N   VAL X  35      88.512  68.620  25.807  1.00  0.00           N
ATOM    213  CA  VAL X  35      87.359  69.264  25.198  1.00  0.00           C
ATOM    214  C   VAL X  35      86.631  68.231  24.349  1.00  0.00           C
ATOM    215  O   VAL X  35      87.259  67.469  23.614  1.00  0.00           O
ATOM    216  HA  VAL X  35      86.681  69.608  25.965  1.00  0.00           H
ATOM    217  HB  VAL X  35      88.429  70.077  23.485  1.00  0.00           H
ATOM    218  CB  VAL X  35      87.768  70.443  24.307  1.00  0.00           C
ATOM    219  CG1 VAL X  35      86.536  71.134  23.684  1.00  0.00           C
ATOM    220 1HG1 VAL X  35      86.855  72.022  23.096  1.00  0.00           H
ATOM    221 2HG1 VAL X  35      85.997  70.456  22.989  1.00  0.00           H
ATOM    222 3HG1 VAL X  35      85.838  71.468  24.479  1.00  0.00           H
ATOM    223  CG2 VAL X  35      88.550  71.471  25.146  1.00  0.00           C
ATOM    224 1HG2 VAL X  35      88.821  72.352  24.527  1.00  0.00           H
ATOM    225 2HG2 VAL X  35      87.920  71.824  25.988  1.00  0.00           H
ATOM    226 3HG2 VAL X  35      89.485  71.038  25.559  1.00  0.00           H
ATOM    227  HN  VAL X  35      89.168  68.245  25.158  1.00  0.00           H
ATOM    228  N   LEU X  36      85.285  68.169  24.435  1.00  0.00           N
ATOM    229  CA  LEU X  36      84.488  67.271  23.619  1.00  0.00           C
ATOM    230  C   LEU X  36      83.105  67.867  23.406  1.00  0.00           C
ATOM    231  O   LEU X  36      82.631  68.674  24.201  1.00  0.00           O
ATOM    232  HA  LEU X  36      84.957  67.191  22.647  1.00  0.00           H
ATOM    233  CB  LEU X  36      84.348  65.866  24.267  1.00  0.00           C
ATOM    234  1HB LEU X  36      85.009  65.840  25.163  1.00  0.00           H
ATOM    235  2HB LEU X  36      83.317  65.688  24.642  1.00  0.00           H
ATOM    236  HG  LEU X  36      85.836  64.819  23.096  1.00  0.00           H
ATOM    237  CG  LEU X  36      84.756  64.690  23.357  1.00  0.00           C
ATOM    238  CD1 LEU X  36      84.615  63.365  24.112  1.00  0.00           C
ATOM    239 1HD1 LEU X  36      84.916  62.518  23.460  1.00  0.00           H
ATOM    240 2HD1 LEU X  36      85.270  63.365  25.009  1.00  0.00           H
ATOM    241 3HD1 LEU X  36      83.565  63.211  24.435  1.00  0.00           H
ATOM    242  CD2 LEU X  36      83.957  64.612  22.050  1.00  0.00           C
ATOM    243 1HD2 LEU X  36      84.251  63.698  21.491  1.00  0.00           H
ATOM    244 2HD2 LEU X  36      82.868  64.555  22.259  1.00  0.00           H
ATOM    245 3HD2 LEU X  36      84.169  65.483  21.397  1.00  0.00           H
ATOM    246  HN  LEU X  36      84.791  68.744  25.091  1.00  0.00           H
ATOM    247  N   LYS X  37      82.398  67.482  22.327  1.00  0.00           N
ATOM    248  CA  LYS X  37      81.090  68.024  21.993  1.00  0.00           C
ATOM    249  C   LYS X  37      80.026  66.958  22.166  1.00  0.00           C
ATOM    250  O   LYS X  37      80.216  65.795  21.800  1.00  0.00           O
ATOM    251  HA  LYS X  37      80.836  68.829  22.663  1.00  0.00           H
ATOM    252  CB  LYS X  37      80.975  68.545  20.529  1.00  0.00           C
ATOM    253  1HB LYS X  37      81.192  67.718  19.817  1.00  0.00           H
ATOM    254  2HB LYS X  37      79.918  68.859  20.354  1.00  0.00           H
ATOM    255  CG  LYS X  37      81.852  69.760  20.162  1.00  0.00           C
ATOM    256  1HG LYS X  37      81.441  70.188  19.218  1.00  0.00           H
ATOM    257  2HG LYS X  37      81.754  70.544  20.945  1.00  0.00           H
ATOM    258  CD  LYS X  37      83.335  69.416  19.943  1.00  0.00           C
ATOM    259  1HD LYS X  37      83.946  69.844  20.770  1.00  0.00           H
ATOM    260  2HD LYS X  37      83.452  68.309  19.999  1.00  0.00           H
ATOM    261  CE  LYS X  37      83.915  69.831  18.586  1.00  0.00           C
ATOM    262  1HE LYS X  37      84.953  69.439  18.499  1.00  0.00           H
ATOM    263  2HE LYS X  37      83.308  69.419  17.751  1.00  0.00           H
ATOM    264  NZ  LYS X  37      83.970  71.297  18.440  1.00  0.00           N
ATOM    265  1HZ LYS X  37      84.831  71.537  17.891  1.00  0.00           H
ATOM    266  2HZ LYS X  37      83.119  71.660  17.951  1.00  0.00           H
ATOM    267  3HZ LYS X  37      84.060  71.772  19.376  1.00  0.00           H
ATOM    268  HN  LYS X  37      82.765  66.795  21.710  1.00  0.00           H
ATOM    269  N   CYS X  38      78.856  67.343  22.714  1.00  0.00           N
ATOM    270  CA  CYS X  38      77.716  66.452  22.775  1.00  0.00           C
ATOM    271  C   CYS X  38      76.448  67.234  22.511  1.00  0.00           C
ATOM    272  O   CYS X  38      75.756  67.690  23.419  1.00  0.00           O
ATOM    273  HA  CYS X  38      77.794  65.724  21.978  1.00  0.00           H
ATOM    274  CB  CYS X  38      77.609  65.699  24.123  1.00  0.00           C
ATOM    275  1HB CYS X  38      78.638  65.420  24.438  1.00  0.00           H
ATOM    276  2HB CYS X  38      77.204  66.368  24.912  1.00  0.00           H
ATOM    277  SG  CYS X  38      76.637  64.167  23.986  1.00  0.00           S
ATOM    278  HN  CYS X  38      78.729  68.269  23.078  1.00  0.00           H
ATOM    279  N   LYS X  39      76.129  67.425  21.219  1.00  0.00           N
ATOM    280  CA  LYS X  39      74.881  67.956  20.711  1.00  0.00           C
ATOM    281  C   LYS X  39      73.609  67.227  21.170  1.00  0.00           C
ATOM    282  O   LYS X  39      73.623  66.237  21.901  1.00  0.00           O
ATOM    283  HA  LYS X  39      74.796  68.973  21.072  1.00  0.00           H
ATOM    284  CB  LYS X  39      74.938  67.984  19.163  1.00  0.00           C
ATOM    285  1HB LYS X  39      73.978  68.353  18.745  1.00  0.00           H
ATOM    286  2HB LYS X  39      75.711  68.725  18.855  1.00  0.00           H
ATOM    287  CG  LYS X  39      75.320  66.626  18.548  1.00  0.00           C
ATOM    288  1HG LYS X  39      76.432  66.536  18.550  1.00  0.00           H
ATOM    289  2HG LYS X  39      74.925  65.790  19.169  1.00  0.00           H
ATOM    290  CD  LYS X  39      74.812  66.447  17.111  1.00  0.00           C
ATOM    291  1HD LYS X  39      75.043  67.358  16.514  1.00  0.00           H
ATOM    292  2HD LYS X  39      75.371  65.592  16.661  1.00  0.00           H
ATOM    293  CE  LYS X  39      73.315  66.128  17.053  1.00  0.00           C
ATOM    294  1HE LYS X  39      73.112  65.208  17.646  1.00  0.00           H
ATOM    295  2HE LYS X  39      72.704  66.959  17.467  1.00  0.00           H
ATOM    296  NZ  LYS X  39      72.883  65.879  15.670  1.00  0.00           N
ATOM    297  1HZ LYS X  39      72.120  65.153  15.686  1.00  0.00           H
ATOM    298  2HZ LYS X  39      72.514  66.761  15.229  1.00  0.00           H
ATOM    299  3HZ LYS X  39      73.688  65.566  15.074  1.00  0.00           H
ATOM    300  HN  LYS X  39      76.755  67.103  20.517  1.00  0.00           H
ATOM    301  N   GLY X  40      72.432  67.692  20.714  1.00  0.00           N
ATOM    302  CA  GLY X  40      71.174  67.029  21.033  1.00  0.00           C
ATOM    303  C   GLY X  40      70.029  67.983  21.122  1.00  0.00           C
ATOM    304  O   GLY X  40      68.876  67.575  20.994  1.00  0.00           O
ATOM    305  1HA GLY X  40      70.954  66.338  20.234  1.00  0.00           H
ATOM    306  2HA GLY X  40      71.242  66.555  22.002  1.00  0.00           H
ATOM    307  HN  GLY X  40      72.408  68.491  20.117  1.00  0.00           H
ATOM    308  N   ALA X  41      70.297  69.289  21.307  1.00  0.00           N
ATOM    309  CA  ALA X  41      69.304  70.329  21.139  1.00  0.00           C
ATOM    310  C   ALA X  41      68.792  70.399  19.695  1.00  0.00           C
ATOM    311  O   ALA X  41      69.606  70.369  18.766  1.00  0.00           O
ATOM    312  HA  ALA X  41      68.498  70.110  21.820  1.00  0.00           H
ATOM    313  CB  ALA X  41      69.871  71.708  21.531  1.00  0.00           C
ATOM    314  1HB ALA X  41      69.101  72.502  21.420  1.00  0.00           H
ATOM    315  2HB ALA X  41      70.202  71.701  22.590  1.00  0.00           H
ATOM    316  3HB ALA X  41      70.742  71.977  20.896  1.00  0.00           H
ATOM    317  HN  ALA X  41      71.222  69.605  21.546  1.00  0.00           H
ATOM    318  N   PRO X  42      67.494  70.484  19.434  1.00  0.00           N
ATOM    319  CA  PRO X  42      66.964  70.845  18.121  1.00  0.00           C
ATOM    320  C   PRO X  42      67.234  72.293  17.746  1.00  0.00           C
ATOM    321  O   PRO X  42      67.947  73.003  18.450  1.00  0.00           O
ATOM    322  HA  PRO X  42      67.420  70.213  17.373  1.00  0.00           H
ATOM    323  CB  PRO X  42      65.447  70.613  18.282  1.00  0.00           C
ATOM    324  1HB PRO X  42      64.947  71.525  18.675  1.00  0.00           H
ATOM    325  2HB PRO X  42      64.963  70.301  17.335  1.00  0.00           H
ATOM    326  CG  PRO X  42      65.355  69.538  19.361  1.00  0.00           C
ATOM    327  1HG PRO X  42      64.365  69.491  19.853  1.00  0.00           H
ATOM    328  2HG PRO X  42      65.594  68.543  18.922  1.00  0.00           H
ATOM    329  CD  PRO X  42      66.459  69.951  20.319  1.00  0.00           C
ATOM    330  1HD PRO X  42      66.119  70.763  20.998  1.00  0.00           H
ATOM    331  2HD PRO X  42      66.815  69.075  20.908  1.00  0.00           H
ATOM    332  N   LYS X  43      66.596  72.781  16.665  1.00  0.00           N
ATOM    333  CA  LYS X  43      66.621  74.185  16.286  1.00  0.00           C
ATOM    334  C   LYS X  43      65.767  75.053  17.225  1.00  0.00           C
ATOM    335  O   LYS X  43      65.887  76.278  17.279  1.00  0.00           O
ATOM    336  HA  LYS X  43      67.642  74.541  16.333  1.00  0.00           H
ATOM    337  CB  LYS X  43      66.085  74.306  14.836  1.00  0.00           C
ATOM    338  1HB LYS X  43      66.513  73.471  14.235  1.00  0.00           H
ATOM    339  2HB LYS X  43      64.983  74.161  14.840  1.00  0.00           H
ATOM    340  CG  LYS X  43      66.472  75.609  14.120  1.00  0.00           C
ATOM    341  1HG LYS X  43      66.449  76.464  14.833  1.00  0.00           H
ATOM    342  2HG LYS X  43      67.524  75.509  13.765  1.00  0.00           H
ATOM    343  CD  LYS X  43      65.570  75.957  12.919  1.00  0.00           C
ATOM    344  1HD LYS X  43      66.057  76.794  12.370  1.00  0.00           H
ATOM    345  2HD LYS X  43      65.509  75.088  12.228  1.00  0.00           H
ATOM    346  CE  LYS X  43      64.165  76.391  13.346  1.00  0.00           C
ATOM    347  1HE LYS X  43      63.555  75.513  13.654  1.00  0.00           H
ATOM    348  2HE LYS X  43      64.246  77.090  14.207  1.00  0.00           H
ATOM    349  NZ  LYS X  43      63.455  77.101  12.261  1.00  0.00           N
ATOM    350  1HZ LYS X  43      62.423  77.099  12.468  1.00  0.00           H
ATOM    351  2HZ LYS X  43      63.774  78.088  12.211  1.00  0.00           H
ATOM    352  3HZ LYS X  43      63.611  76.652  11.339  1.00  0.00           H
ATOM    353  HN  LYS X  43      66.105  72.170  16.049  1.00  0.00           H
ATOM    354  N   LYS X  44      64.879  74.397  18.002  1.00  0.00           N
ATOM    355  CA  LYS X  44      63.997  74.972  18.999  1.00  0.00           C
ATOM    356  C   LYS X  44      64.715  75.746  20.120  1.00  0.00           C
ATOM    357  O   LYS X  44      65.828  75.360  20.486  1.00  0.00           O
ATOM    358  HA  LYS X  44      63.349  75.642  18.457  1.00  0.00           H
ATOM    359  CB  LYS X  44      63.149  73.856  19.667  1.00  0.00           C
ATOM    360  1HB LYS X  44      63.825  73.162  20.213  1.00  0.00           H
ATOM    361  2HB LYS X  44      62.478  74.321  20.426  1.00  0.00           H
ATOM    362  CG  LYS X  44      62.273  73.042  18.705  1.00  0.00           C
ATOM    363  1HG LYS X  44      61.720  73.761  18.064  1.00  0.00           H
ATOM    364  2HG LYS X  44      62.890  72.420  18.022  1.00  0.00           H
ATOM    365  CD  LYS X  44      61.245  72.161  19.443  1.00  0.00           C
ATOM    366  1HD LYS X  44      60.866  72.700  20.343  1.00  0.00           H
ATOM    367  2HD LYS X  44      60.374  72.027  18.770  1.00  0.00           H
ATOM    368  CE  LYS X  44      61.773  70.781  19.865  1.00  0.00           C
ATOM    369  1HE LYS X  44      62.306  70.305  19.012  1.00  0.00           H
ATOM    370  2HE LYS X  44      62.469  70.870  20.726  1.00  0.00           H
ATOM    371  NZ  LYS X  44      60.665  69.887  20.243  1.00  0.00           N
ATOM    372  1HZ LYS X  44      60.993  68.912  20.464  1.00  0.00           H
ATOM    373  2HZ LYS X  44      60.082  70.289  21.031  1.00  0.00           H
ATOM    374  3HZ LYS X  44      60.018  69.755  19.436  1.00  0.00           H
ATOM    375  HN  LYS X  44      64.853  73.410  17.929  1.00  0.00           H
ATOM    376  N   PRO X  45      64.147  76.823  20.695  1.00  0.00           N
ATOM    377  CA  PRO X  45      64.664  77.508  21.890  1.00  0.00           C
ATOM    378  C   PRO X  45      65.088  76.605  23.048  1.00  0.00           C
ATOM    379  O   PRO X  45      64.447  75.562  23.195  1.00  0.00           O
ATOM    380  HA  PRO X  45      65.549  78.030  21.557  1.00  0.00           H
ATOM    381  CB  PRO X  45      63.520  78.452  22.302  1.00  0.00           C
ATOM    382  1HB PRO X  45      62.839  77.943  23.022  1.00  0.00           H
ATOM    383  2HB PRO X  45      63.896  79.391  22.758  1.00  0.00           H
ATOM    384  CG  PRO X  45      62.758  78.707  21.005  1.00  0.00           C
ATOM    385  1HG PRO X  45      61.719  79.051  21.173  1.00  0.00           H
ATOM    386  2HG PRO X  45      63.303  79.464  20.397  1.00  0.00           H
ATOM    387  CD  PRO X  45      62.834  77.350  20.314  1.00  0.00           C
ATOM    388  1HD PRO X  45      62.045  76.671  20.709  1.00  0.00           H
ATOM    389  2HD PRO X  45      62.733  77.465  19.214  1.00  0.00           H
ATOM    390  N   PRO X  46      66.093  76.913  23.868  1.00  0.00           N
ATOM    391  CA  PRO X  46      66.776  75.954  24.741  1.00  0.00           C
ATOM    392  C   PRO X  46      65.884  75.113  25.651  1.00  0.00           C
ATOM    393  O   PRO X  46      65.132  75.634  26.475  1.00  0.00           O
ATOM    394  HA  PRO X  46      67.281  75.248  24.099  1.00  0.00           H
ATOM    395  CB  PRO X  46      67.798  76.807  25.521  1.00  0.00           C
ATOM    396  1HB PRO X  46      67.885  76.525  26.589  1.00  0.00           H
ATOM    397  2HB PRO X  46      68.797  76.702  25.038  1.00  0.00           H
ATOM    398  CG  PRO X  46      67.313  78.252  25.347  1.00  0.00           C
ATOM    399  1HG PRO X  46      66.522  78.471  26.097  1.00  0.00           H
ATOM    400  2HG PRO X  46      68.129  78.995  25.440  1.00  0.00           H
ATOM    401  CD  PRO X  46      66.698  78.240  23.953  1.00  0.00           C
ATOM    402  1HD PRO X  46      65.951  79.057  23.838  1.00  0.00           H
ATOM    403  2HD PRO X  46      67.489  78.330  23.173  1.00  0.00           H
ATOM    404  N   GLN X  47      65.979  73.777  25.521  1.00  0.00           N
ATOM    405  CA  GLN X  47      65.193  72.828  26.279  1.00  0.00           C
ATOM    406  C   GLN X  47      65.926  72.418  27.543  1.00  0.00           C
ATOM    407  O   GLN X  47      67.061  72.812  27.815  1.00  0.00           O
ATOM    408  HA  GLN X  47      64.279  73.305  26.596  1.00  0.00           H
ATOM    409  CB  GLN X  47      64.816  71.561  25.449  1.00  0.00           C
ATOM    410  1HB GLN X  47      65.699  71.206  24.878  1.00  0.00           H
ATOM    411  2HB GLN X  47      64.548  70.729  26.139  1.00  0.00           H
ATOM    412  CG  GLN X  47      63.570  71.725  24.540  1.00  0.00           C
ATOM    413  1HG GLN X  47      63.187  70.724  24.259  1.00  0.00           H
ATOM    414  2HG GLN X  47      62.763  72.239  25.108  1.00  0.00           H
ATOM    415  CD  GLN X  47      63.753  72.497  23.229  1.00  0.00           C
ATOM    416  OE1 GLN X  47      62.753  72.921  22.650  1.00  0.00           O
ATOM    417  NE2 GLN X  47      64.998  72.644  22.728  1.00  0.00           N
ATOM    418 1HE2 GLN X  47      65.776  72.302  23.243  1.00  0.00           H
ATOM    419 2HE2 GLN X  47      65.110  73.340  22.017  1.00  0.00           H
ATOM    420  HN  GLN X  47      66.655  73.386  24.902  1.00  0.00           H
ATOM    421  N   ARG X  48      65.269  71.586  28.370  1.00  0.00           N
ATOM    422  CA  ARG X  48      65.925  70.850  29.428  1.00  0.00           C
ATOM    423  C   ARG X  48      67.027  69.927  28.922  1.00  0.00           C
ATOM    424  O   ARG X  48      66.903  69.271  27.887  1.00  0.00           O
ATOM    425  HA  ARG X  48      66.390  71.574  30.084  1.00  0.00           H
ATOM    426  CB  ARG X  48      64.887  70.029  30.222  1.00  0.00           C
ATOM    427  1HB ARG X  48      63.902  70.155  29.725  1.00  0.00           H
ATOM    428  2HB ARG X  48      65.105  68.941  30.195  1.00  0.00           H
ATOM    429  CG  ARG X  48      64.740  70.453  31.687  1.00  0.00           C
ATOM    430  1HG ARG X  48      65.486  69.936  32.328  1.00  0.00           H
ATOM    431  2HG ARG X  48      64.932  71.551  31.753  1.00  0.00           H
ATOM    432  CD  ARG X  48      63.320  70.241  32.208  1.00  0.00           C
ATOM    433  1HD ARG X  48      63.200  70.761  33.185  1.00  0.00           H
ATOM    434  2HD ARG X  48      62.601  70.669  31.473  1.00  0.00           H
ATOM    435  NE  ARG X  48      63.012  68.794  32.399  1.00  0.00           N
ATOM    436  HE  ARG X  48      63.753  68.111  32.479  1.00  0.00           H
ATOM    437  CZ  ARG X  48      61.870  68.448  33.007  1.00  0.00           C
ATOM    438  NH1 ARG X  48      60.817  69.262  33.065  1.00  0.00           N
ATOM    439 1HH1 ARG X  48      60.942  70.226  32.776  1.00  0.00           H
ATOM    440 2HH1 ARG X  48      60.194  69.107  33.826  1.00  0.00           H
ATOM    441  NH2 ARG X  48      61.812  67.298  33.671  1.00  0.00           N
ATOM    442 1HH2 ARG X  48      62.627  66.723  33.699  1.00  0.00           H
ATOM    443 2HH2 ARG X  48      61.056  67.167  34.320  1.00  0.00           H
ATOM    444  HN  ARG X  48      64.324  71.336  28.187  1.00  0.00           H
ATOM    445  N   LEU X  49      68.129  69.877  29.682  1.00  0.00           N
ATOM    446  CA  LEU X  49      69.260  69.021  29.442  1.00  0.00           C
ATOM    447  C   LEU X  49      69.415  68.223  30.711  1.00  0.00           C
ATOM    448  O   LEU X  49      69.099  68.710  31.796  1.00  0.00           O
ATOM    449  HA  LEU X  49      69.051  68.333  28.637  1.00  0.00           H
ATOM    450  CB  LEU X  49      70.523  69.853  29.109  1.00  0.00           C
ATOM    451  1HB LEU X  49      70.256  70.484  28.229  1.00  0.00           H
ATOM    452  2HB LEU X  49      70.765  70.546  29.942  1.00  0.00           H
ATOM    453  HG  LEU X  49      71.453  68.062  28.313  1.00  0.00           H
ATOM    454  CG  LEU X  49      71.780  69.041  28.734  1.00  0.00           C
ATOM    455  CD1 LEU X  49      72.583  69.764  27.648  1.00  0.00           C
ATOM    456 1HD1 LEU X  49      73.477  69.167  27.369  1.00  0.00           H
ATOM    457 2HD1 LEU X  49      71.966  69.919  26.740  1.00  0.00           H
ATOM    458 3HD1 LEU X  49      72.930  70.753  28.015  1.00  0.00           H
ATOM    459  CD2 LEU X  49      72.703  68.770  29.931  1.00  0.00           C
ATOM    460 1HD2 LEU X  49      73.567  68.147  29.615  1.00  0.00           H
ATOM    461 2HD2 LEU X  49      73.100  69.729  30.326  1.00  0.00           H
ATOM    462 3HD2 LEU X  49      72.177  68.243  30.749  1.00  0.00           H
ATOM    463  HN  LEU X  49      68.177  70.361  30.550  1.00  0.00           H
ATOM    464  N   GLU X  50      69.853  66.962  30.614  1.00  0.00           N
ATOM    465  CA  GLU X  50      70.145  66.157  31.774  1.00  0.00           C
ATOM    466  C   GLU X  50      71.345  65.327  31.393  1.00  0.00           C
ATOM    467  O   GLU X  50      71.627  65.106  30.215  1.00  0.00           O
ATOM    468  HA  GLU X  50      70.486  66.807  32.569  1.00  0.00           H
ATOM    469  CB  GLU X  50      68.925  65.364  32.312  1.00  0.00           C
ATOM    470  1HB GLU X  50      69.224  64.767  33.204  1.00  0.00           H
ATOM    471  2HB GLU X  50      68.195  66.125  32.673  1.00  0.00           H
ATOM    472  CG  GLU X  50      68.214  64.423  31.307  1.00  0.00           C
ATOM    473  1HG GLU X  50      68.249  64.843  30.282  1.00  0.00           H
ATOM    474  2HG GLU X  50      68.709  63.432  31.301  1.00  0.00           H
ATOM    475  CD  GLU X  50      66.756  64.224  31.687  1.00  0.00           C
ATOM    476  OE1 GLU X  50      66.471  63.937  32.874  1.00  0.00           O
ATOM    477  OE2 GLU X  50      65.882  64.460  30.806  1.00  0.00           O
ATOM    478  HN  GLU X  50      70.110  66.554  29.736  1.00  0.00           H
ATOM    479  N   TRP X  51      72.177  64.985  32.378  1.00  0.00           N
ATOM    480  CA  TRP X  51      73.538  64.598  32.118  1.00  0.00           C
ATOM    481  C   TRP X  51      73.905  63.599  33.181  1.00  0.00           C
ATOM    482  O   TRP X  51      73.602  63.820  34.350  1.00  0.00           O
ATOM    483  HA  TRP X  51      73.621  64.119  31.150  1.00  0.00           H
ATOM    484  CB  TRP X  51      74.424  65.861  32.231  1.00  0.00           C
ATOM    485  1HB TRP X  51      73.870  66.710  31.775  1.00  0.00           H
ATOM    486  2HB TRP X  51      74.580  66.108  33.304  1.00  0.00           H
ATOM    487  CG  TRP X  51      75.757  65.803  31.524  1.00  0.00           C
ATOM    488  HD1 TRP X  51      75.276  66.351  29.488  1.00  0.00           H
ATOM    489  CD1 TRP X  51      76.026  66.070  30.213  1.00  0.00           C
ATOM    490  CD2 TRP X  51      77.004  65.484  32.152  1.00  0.00           C
ATOM    491  NE1 TRP X  51      77.373  65.925  29.970  1.00  0.00           N
ATOM    492  HE1 TRP X  51      77.842  66.146  29.120  1.00  0.00           H
ATOM    493  CE2 TRP X  51      77.997  65.552  31.142  1.00  0.00           C
ATOM    494  HE3 TRP X  51      76.591  65.121  34.249  1.00  0.00           H
ATOM    495  CE3 TRP X  51      77.333  65.156  33.464  1.00  0.00           C
ATOM    496  CZ2 TRP X  51      79.319  65.255  31.428  1.00  0.00           C
ATOM    497  HZ2 TRP X  51      80.080  65.278  30.663  1.00  0.00           H
ATOM    498  CZ3 TRP X  51      78.673  64.873  33.753  1.00  0.00           C
ATOM    499  HZ3 TRP X  51      78.963  64.632  34.767  1.00  0.00           H
ATOM    500  HH2 TRP X  51      80.670  64.661  32.993  1.00  0.00           H
ATOM    501  CH2 TRP X  51      79.650  64.900  32.743  1.00  0.00           C
ATOM    502  HN  TRP X  51      71.904  64.993  33.337  1.00  0.00           H
ATOM    503  N   LYS X  52      74.524  62.465  32.815  1.00  0.00           N
ATOM    504  CA  LYS X  52      74.626  61.373  33.756  1.00  0.00           C
ATOM    505  C   LYS X  52      75.756  60.456  33.376  1.00  0.00           C
ATOM    506  O   LYS X  52      76.115  60.370  32.210  1.00  0.00           O
ATOM    507  HA  LYS X  52      74.814  61.755  34.750  1.00  0.00           H
ATOM    508  CB  LYS X  52      73.317  60.566  33.698  1.00  0.00           C
ATOM    509  1HB LYS X  52      72.494  61.299  33.544  1.00  0.00           H
ATOM    510  2HB LYS X  52      73.295  59.903  32.806  1.00  0.00           H
ATOM    511  CG  LYS X  52      72.950  59.802  34.966  1.00  0.00           C
ATOM    512  1HG LYS X  52      73.756  59.104  35.269  1.00  0.00           H
ATOM    513  2HG LYS X  52      72.812  60.548  35.783  1.00  0.00           H
ATOM    514  CD  LYS X  52      71.634  59.058  34.731  1.00  0.00           C
ATOM    515  1HD LYS X  52      70.950  59.745  34.174  1.00  0.00           H
ATOM    516  2HD LYS X  52      71.789  58.172  34.075  1.00  0.00           H
ATOM    517  CE  LYS X  52      70.893  58.659  36.002  1.00  0.00           C
ATOM    518  1HE LYS X  52      70.750  59.533  36.668  1.00  0.00           H
ATOM    519  2HE LYS X  52      69.906  58.266  35.702  1.00  0.00           H
ATOM    520  NZ  LYS X  52      71.578  57.593  36.738  1.00  0.00           N
ATOM    521  1HZ LYS X  52      71.159  57.461  37.693  1.00  0.00           H
ATOM    522  2HZ LYS X  52      71.453  56.691  36.203  1.00  0.00           H
ATOM    523  3HZ LYS X  52      72.597  57.761  36.803  1.00  0.00           H
ATOM    524  HN  LYS X  52      74.756  62.276  31.859  1.00  0.00           H
ATOM    525  N   LEU X  53      76.347  59.720  34.323  1.00  0.00           N
ATOM    526  CA  LEU X  53      77.438  58.817  34.017  1.00  0.00           C
ATOM    527  C   LEU X  53      77.268  57.539  34.792  1.00  0.00           C
ATOM    528  O   LEU X  53      76.473  57.447  35.725  1.00  0.00           O
ATOM    529  HA  LEU X  53      77.391  58.524  32.976  1.00  0.00           H
ATOM    530  CB  LEU X  53      78.840  59.415  34.280  1.00  0.00           C
ATOM    531  1HB LEU X  53      79.614  58.615  34.275  1.00  0.00           H
ATOM    532  2HB LEU X  53      79.090  60.084  33.428  1.00  0.00           H
ATOM    533  HG  LEU X  53      78.167  59.943  36.281  1.00  0.00           H
ATOM    534  CG  LEU X  53      78.969  60.243  35.569  1.00  0.00           C
ATOM    535  CD1 LEU X  53      80.313  59.977  36.256  1.00  0.00           C
ATOM    536 1HD1 LEU X  53      80.375  60.524  37.219  1.00  0.00           H
ATOM    537 2HD1 LEU X  53      80.443  58.893  36.461  1.00  0.00           H
ATOM    538 3HD1 LEU X  53      81.154  60.306  35.608  1.00  0.00           H
ATOM    539  CD2 LEU X  53      78.826  61.734  35.239  1.00  0.00           C
ATOM    540 1HD2 LEU X  53      78.894  62.352  36.150  1.00  0.00           H
ATOM    541 2HD2 LEU X  53      79.641  62.055  34.556  1.00  0.00           H
ATOM    542 3HD2 LEU X  53      77.861  61.951  34.738  1.00  0.00           H
ATOM    543  HN  LEU X  53      76.065  59.758  35.277  1.00  0.00           H
ATOM    544  N   ASN X  54      77.986  56.493  34.367  1.00  0.00           N
ATOM    545  CA  ASN X  54      77.952  55.186  34.969  1.00  0.00           C
ATOM    546  C   ASN X  54      79.405  54.825  35.159  1.00  0.00           C
ATOM    547  O   ASN X  54      80.156  54.754  34.190  1.00  0.00           O
ATOM    548  HA  ASN X  54      77.468  55.223  35.939  1.00  0.00           H
ATOM    549  CB  ASN X  54      77.243  54.200  33.995  1.00  0.00           C
ATOM    550  1HB ASN X  54      76.319  54.703  33.631  1.00  0.00           H
ATOM    551  2HB ASN X  54      77.875  53.996  33.109  1.00  0.00           H
ATOM    552  CG  ASN X  54      76.766  52.867  34.573  1.00  0.00           C
ATOM    553  OD1 ASN X  54      75.809  52.305  34.029  1.00  0.00           O
ATOM    554  ND2 ASN X  54      77.396  52.351  35.645  1.00  0.00           N
ATOM    555 1HD2 ASN X  54      78.179  52.797  36.067  1.00  0.00           H
ATOM    556 2HD2 ASN X  54      77.017  51.516  36.060  1.00  0.00           H
ATOM    557  HN  ASN X  54      78.644  56.605  33.619  1.00  0.00           H
ATOM    558  N   THR X  55      79.836  54.611  36.408  1.00  0.00           N
ATOM    559  CA  THR X  55      81.210  54.248  36.727  1.00  0.00           C
ATOM    560  C   THR X  55      81.067  53.342  37.928  1.00  0.00           C
ATOM    561  O   THR X  55      79.960  52.889  38.209  1.00  0.00           O
ATOM    562  HA  THR X  55      81.605  53.659  35.913  1.00  0.00           H
ATOM    563  HB  THR X  55      82.015  55.799  38.053  1.00  0.00           H
ATOM    564  CB  THR X  55      82.145  55.429  37.012  1.00  0.00           C
ATOM    565  OG1 THR X  55      81.881  56.516  36.138  1.00  0.00           O
ATOM    566  HG1 THR X  55      82.536  57.194  36.345  1.00  0.00           H
ATOM    567  CG2 THR X  55      83.604  55.031  36.744  1.00  0.00           C
ATOM    568 1HG2 THR X  55      84.249  55.936  36.703  1.00  0.00           H
ATOM    569 2HG2 THR X  55      84.016  54.381  37.539  1.00  0.00           H
ATOM    570 3HG2 THR X  55      83.694  54.511  35.768  1.00  0.00           H
ATOM    571  HN  THR X  55      79.247  54.733  37.211  1.00  0.00           H
ATOM    572  N   GLY X  56      82.140  53.006  38.679  1.00  0.00           N
ATOM    573  CA  GLY X  56      81.962  52.307  39.950  1.00  0.00           C
ATOM    574  C   GLY X  56      81.456  53.226  41.028  1.00  0.00           C
ATOM    575  O   GLY X  56      80.355  53.056  41.534  1.00  0.00           O
ATOM    576  1HA GLY X  56      81.230  51.521  39.830  1.00  0.00           H
ATOM    577  2HA GLY X  56      82.924  51.934  40.267  1.00  0.00           H
ATOM    578  HN  GLY X  56      83.063  53.325  38.474  1.00  0.00           H
ATOM    579  N   ARG X  57      82.239  54.276  41.353  1.00  0.00           N
ATOM    580  CA  ARG X  57      81.929  55.185  42.449  1.00  0.00           C
ATOM    581  C   ARG X  57      81.297  56.481  41.974  1.00  0.00           C
ATOM    582  O   ARG X  57      80.911  57.322  42.778  1.00  0.00           O
ATOM    583  HA  ARG X  57      81.223  54.714  43.118  1.00  0.00           H
ATOM    584  CB  ARG X  57      83.213  55.528  43.248  1.00  0.00           C
ATOM    585  1HB ARG X  57      83.964  55.973  42.563  1.00  0.00           H
ATOM    586  2HB ARG X  57      82.982  56.263  44.051  1.00  0.00           H
ATOM    587  CG  ARG X  57      83.825  54.271  43.878  1.00  0.00           C
ATOM    588  1HG ARG X  57      83.096  53.831  44.589  1.00  0.00           H
ATOM    589  2HG ARG X  57      83.958  53.512  43.073  1.00  0.00           H
ATOM    590  CD  ARG X  57      85.200  54.421  44.537  1.00  0.00           C
ATOM    591  1HD ARG X  57      85.709  53.427  44.499  1.00  0.00           H
ATOM    592  2HD ARG X  57      85.821  55.177  44.010  1.00  0.00           H
ATOM    593  NE  ARG X  57      85.004  54.816  45.969  1.00  0.00           N
ATOM    594  HE  ARG X  57      84.089  55.009  46.294  1.00  0.00           H
ATOM    595  CZ  ARG X  57      85.900  54.499  46.913  1.00  0.00           C
ATOM    596  NH1 ARG X  57      87.150  54.165  46.610  1.00  0.00           N
ATOM    597 1HH1 ARG X  57      87.434  54.081  45.655  1.00  0.00           H
ATOM    598 2HH1 ARG X  57      87.719  53.745  47.320  1.00  0.00           H
ATOM    599  NH2 ARG X  57      85.553  54.479  48.197  1.00  0.00           N
ATOM    600 1HH2 ARG X  57      84.604  54.342  48.452  1.00  0.00           H
ATOM    601 2HH2 ARG X  57      86.237  54.098  48.813  1.00  0.00           H
ATOM    602  HN  ARG X  57      83.154  54.330  40.940  1.00  0.00           H
ATOM    603  N   THR X  58      81.187  56.660  40.642  1.00  0.00           N
ATOM    604  CA  THR X  58      80.324  57.593  39.902  1.00  0.00           C
ATOM    605  C   THR X  58      80.138  59.001  40.478  1.00  0.00           C
ATOM    606  O   THR X  58      79.043  59.565  40.467  1.00  0.00           O
ATOM    607  HA  THR X  58      80.827  57.736  38.957  1.00  0.00           H
ATOM    608  HB  THR X  58      78.264  57.068  40.414  1.00  0.00           H
ATOM    609  CB  THR X  58      78.967  56.968  39.561  1.00  0.00           C
ATOM    610  OG1 THR X  58      79.100  55.584  39.268  1.00  0.00           O
ATOM    611  HG1 THR X  58      79.137  55.122  40.123  1.00  0.00           H
ATOM    612  CG2 THR X  58      78.358  57.587  38.297  1.00  0.00           C
ATOM    613 1HG2 THR X  58      77.382  57.102  38.077  1.00  0.00           H
ATOM    614 2HG2 THR X  58      78.178  58.675  38.412  1.00  0.00           H
ATOM    615 3HG2 THR X  58      79.027  57.427  37.425  1.00  0.00           H
ATOM    616  HN  THR X  58      81.589  55.945  40.080  1.00  0.00           H
ATOM    617  N   GLU X  59      81.205  59.639  41.011  1.00  0.00           N
ATOM    618  CA  GLU X  59      81.074  60.868  41.783  1.00  0.00           C
ATOM    619  C   GLU X  59      80.595  62.064  40.985  1.00  0.00           C
ATOM    620  O   GLU X  59      79.729  62.816  41.438  1.00  0.00           O
ATOM    621  HA  GLU X  59      80.322  60.694  42.529  1.00  0.00           H
ATOM    622  CB  GLU X  59      82.345  61.227  42.583  1.00  0.00           C
ATOM    623  1HB GLU X  59      83.217  61.188  41.896  1.00  0.00           H
ATOM    624  2HB GLU X  59      82.270  62.265  42.976  1.00  0.00           H
ATOM    625  CG  GLU X  59      82.606  60.298  43.802  1.00  0.00           C
ATOM    626  1HG GLU X  59      82.539  59.233  43.508  1.00  0.00           H
ATOM    627  2HG GLU X  59      83.642  60.490  44.155  1.00  0.00           H
ATOM    628  CD  GLU X  59      81.694  60.494  45.013  1.00  0.00           C
ATOM    629  OE1 GLU X  59      82.069  59.983  46.103  1.00  0.00           O
ATOM    630  OE2 GLU X  59      80.619  61.144  44.925  1.00  0.00           O
ATOM    631  HN  GLU X  59      82.100  59.205  41.027  1.00  0.00           H
ATOM    632  N   ALA X  60      81.114  62.227  39.753  1.00  0.00           N
ATOM    633  CA  ALA X  60      80.875  63.358  38.879  1.00  0.00           C
ATOM    634  C   ALA X  60      79.439  63.571  38.392  1.00  0.00           C
ATOM    635  O   ALA X  60      79.155  64.530  37.679  1.00  0.00           O
ATOM    636  HA  ALA X  60      81.132  64.253  39.428  1.00  0.00           H
ATOM    637  CB  ALA X  60      81.835  63.262  37.674  1.00  0.00           C
ATOM    638  1HB ALA X  60      81.728  64.152  37.018  1.00  0.00           H
ATOM    639  2HB ALA X  60      82.889  63.224  38.028  1.00  0.00           H
ATOM    640  3HB ALA X  60      81.638  62.352  37.072  1.00  0.00           H
ATOM    641  HN  ALA X  60      81.779  61.569  39.411  1.00  0.00           H
ATOM    642  N   TRP X  61      78.461  62.701  38.747  1.00  0.00           N
ATOM    643  CA  TRP X  61      77.070  62.981  38.427  1.00  0.00           C
ATOM    644  C   TRP X  61      76.523  64.192  39.196  1.00  0.00           C
ATOM    645  O   TRP X  61      76.466  64.223  40.428  1.00  0.00           O
ATOM    646  HA  TRP X  61      77.053  63.252  37.379  1.00  0.00           H
ATOM    647  CB  TRP X  61      76.119  61.750  38.567  1.00  0.00           C
ATOM    648  1HB TRP X  61      76.537  60.916  37.965  1.00  0.00           H
ATOM    649  2HB TRP X  61      76.105  61.419  39.628  1.00  0.00           H
ATOM    650  CG  TRP X  61      74.676  61.993  38.102  1.00  0.00           C
ATOM    651  HD1 TRP X  61      74.842  63.574  36.609  1.00  0.00           H
ATOM    652  CD1 TRP X  61      74.218  62.929  37.215  1.00  0.00           C
ATOM    653  CD2 TRP X  61      73.501  61.318  38.598  1.00  0.00           C
ATOM    654  NE1 TRP X  61      72.846  62.936  37.180  1.00  0.00           N
ATOM    655  HE1 TRP X  61      72.319  63.412  36.506  1.00  0.00           H
ATOM    656  CE2 TRP X  61      72.381  61.963  38.024  1.00  0.00           C
ATOM    657  HE3 TRP X  61      74.175  59.731  39.914  1.00  0.00           H
ATOM    658  CE3 TRP X  61      73.338  60.246  39.468  1.00  0.00           C
ATOM    659  CZ2 TRP X  61      71.086  61.565  38.327  1.00  0.00           C
ATOM    660  HZ2 TRP X  61      70.226  62.060  37.902  1.00  0.00           H
ATOM    661  CZ3 TRP X  61      72.029  59.821  39.739  1.00  0.00           C
ATOM    662  HZ3 TRP X  61      71.870  58.984  40.403  1.00  0.00           H
ATOM    663  HH2 TRP X  61      69.921  60.138  39.441  1.00  0.00           H
ATOM    664  CH2 TRP X  61      70.918  60.480  39.197  1.00  0.00           C
ATOM    665  HN  TRP X  61      78.676  61.908  39.311  1.00  0.00           H
ATOM    666  N   LYS X  62      76.096  65.207  38.421  1.00  0.00           N
ATOM    667  CA  LYS X  62      75.517  66.443  38.871  1.00  0.00           C
ATOM    668  C   LYS X  62      74.481  66.838  37.829  1.00  0.00           C
ATOM    669  O   LYS X  62      74.698  66.664  36.631  1.00  0.00           O
ATOM    670  HA  LYS X  62      75.018  66.298  39.818  1.00  0.00           H
ATOM    671  CB  LYS X  62      76.652  67.487  38.999  1.00  0.00           C
ATOM    672  1HB LYS X  62      77.364  67.084  39.758  1.00  0.00           H
ATOM    673  2HB LYS X  62      77.215  67.534  38.040  1.00  0.00           H
ATOM    674  CG  LYS X  62      76.249  68.904  39.437  1.00  0.00           C
ATOM    675  1HG LYS X  62      75.392  68.844  40.144  1.00  0.00           H
ATOM    676  2HG LYS X  62      77.104  69.342  39.997  1.00  0.00           H
ATOM    677  CD  LYS X  62      75.912  69.835  38.257  1.00  0.00           C
ATOM    678  1HD LYS X  62      76.736  69.825  37.510  1.00  0.00           H
ATOM    679  2HD LYS X  62      75.014  69.422  37.752  1.00  0.00           H
ATOM    680  CE  LYS X  62      75.642  71.270  38.702  1.00  0.00           C
ATOM    681  1HE LYS X  62      75.164  71.261  39.704  1.00  0.00           H
ATOM    682  2HE LYS X  62      76.583  71.861  38.763  1.00  0.00           H
ATOM    683  NZ  LYS X  62      74.718  71.941  37.783  1.00  0.00           N
ATOM    684  1HZ LYS X  62      74.250  72.743  38.270  1.00  0.00           H
ATOM    685  2HZ LYS X  62      75.219  72.367  36.964  1.00  0.00           H
ATOM    686  3HZ LYS X  62      73.964  71.289  37.466  1.00  0.00           H
ATOM    687  HN  LYS X  62      76.220  65.160  37.433  1.00  0.00           H
ATOM    688  N   VAL X  63      73.308  67.368  38.239  1.00  0.00           N
ATOM    689  CA  VAL X  63      72.233  67.698  37.309  1.00  0.00           C
ATOM    690  C   VAL X  63      72.408  69.085  36.703  1.00  0.00           C
ATOM    691  O   VAL X  63      72.579  70.100  37.385  1.00  0.00           O
ATOM    692  HA  VAL X  63      72.264  66.984  36.496  1.00  0.00           H
ATOM    693  HB  VAL X  63      70.733  68.344  38.743  1.00  0.00           H
ATOM    694  CB  VAL X  63      70.843  67.588  37.931  1.00  0.00           C
ATOM    695  CG1 VAL X  63      69.744  67.805  36.871  1.00  0.00           C
ATOM    696 1HG1 VAL X  63      68.743  67.671  37.334  1.00  0.00           H
ATOM    697 2HG1 VAL X  63      69.786  68.824  36.438  1.00  0.00           H
ATOM    698 3HG1 VAL X  63      69.841  67.063  36.051  1.00  0.00           H
ATOM    699  CG2 VAL X  63      70.668  66.183  38.530  1.00  0.00           C
ATOM    700 1HG2 VAL X  63      69.652  66.075  38.968  1.00  0.00           H
ATOM    701 2HG2 VAL X  63      70.799  65.401  37.754  1.00  0.00           H
ATOM    702 3HG2 VAL X  63      71.406  66.001  39.334  1.00  0.00           H
ATOM    703  HN  VAL X  63      73.117  67.498  39.208  1.00  0.00           H
ATOM    704  N   LEU X  64      72.379  69.167  35.363  1.00  0.00           N
ATOM    705  CA  LEU X  64      72.482  70.411  34.629  1.00  0.00           C
ATOM    706  C   LEU X  64      71.109  71.028  34.389  1.00  0.00           C
ATOM    707  O   LEU X  64      70.067  70.381  34.475  1.00  0.00           O
ATOM    708  HA  LEU X  64      73.023  71.131  35.222  1.00  0.00           H
ATOM    709  CB  LEU X  64      73.238  70.219  33.288  1.00  0.00           C
ATOM    710  1HB LEU X  64      72.873  69.291  32.801  1.00  0.00           H
ATOM    711  2HB LEU X  64      73.004  71.063  32.599  1.00  0.00           H
ATOM    712  HG  LEU X  64      75.159  70.032  32.339  1.00  0.00           H
ATOM    713  CG  LEU X  64      74.785  70.163  33.386  1.00  0.00           C
ATOM    714  CD1 LEU X  64      75.367  71.477  33.916  1.00  0.00           C
ATOM    715 1HD1 LEU X  64      76.470  71.496  33.782  1.00  0.00           H
ATOM    716 2HD1 LEU X  64      74.927  72.340  33.376  1.00  0.00           H
ATOM    717 3HD1 LEU X  64      75.149  71.588  34.996  1.00  0.00           H
ATOM    718  CD2 LEU X  64      75.333  68.994  34.214  1.00  0.00           C
ATOM    719 1HD2 LEU X  64      76.435  68.923  34.108  1.00  0.00           H
ATOM    720 2HD2 LEU X  64      75.100  69.117  35.291  1.00  0.00           H
ATOM    721 3HD2 LEU X  64      74.895  68.038  33.874  1.00  0.00           H
ATOM    722  HN  LEU X  64      72.272  68.346  34.813  1.00  0.00           H
ATOM    723  N   SER X  65      71.093  72.342  34.115  1.00  0.00           N
ATOM    724  CA  SER X  65      69.883  73.116  33.917  1.00  0.00           C
ATOM    725  C   SER X  65      70.216  74.214  32.922  1.00  0.00           C
ATOM    726  O   SER X  65      71.365  74.655  32.913  1.00  0.00           O
ATOM    727  HA  SER X  65      69.109  72.478  33.519  1.00  0.00           H
ATOM    728  CB  SER X  65      69.408  73.829  35.216  1.00  0.00           C
ATOM    729  1HB SER X  65      70.232  74.457  35.627  1.00  0.00           H
ATOM    730  2HB SER X  65      68.551  74.495  34.986  1.00  0.00           H
ATOM    731  OG  SER X  65      68.971  72.908  36.213  1.00  0.00           O
ATOM    732  1HG SER X  65      69.670  72.870  36.898  1.00  0.00           H
ATOM    733  HN  SER X  65      71.946  72.862  34.107  1.00  0.00           H
ATOM    734  N   PRO X  66      69.331  74.730  32.064  1.00  0.00           N
ATOM    735  CA  PRO X  66      69.662  75.820  31.140  1.00  0.00           C
ATOM    736  C   PRO X  66      69.803  77.167  31.844  1.00  0.00           C
ATOM    737  O   PRO X  66      70.176  78.150  31.201  1.00  0.00           O
ATOM    738  HA  PRO X  66      70.617  75.615  30.673  1.00  0.00           H
ATOM    739  CB  PRO X  66      68.499  75.807  30.130  1.00  0.00           C
ATOM    740  1HB PRO X  66      68.263  76.808  29.715  1.00  0.00           H
ATOM    741  2HB PRO X  66      68.766  75.131  29.286  1.00  0.00           H
ATOM    742  CG  PRO X  66      67.325  75.192  30.898  1.00  0.00           C
ATOM    743  1HG PRO X  66      66.840  75.972  31.526  1.00  0.00           H
ATOM    744  2HG PRO X  66      66.569  74.738  30.224  1.00  0.00           H
ATOM    745  CD  PRO X  66      68.006  74.164  31.803  1.00  0.00           C
ATOM    746  1HD PRO X  66      67.431  74.017  32.744  1.00  0.00           H
ATOM    747  2HD PRO X  66      68.127  73.198  31.265  1.00  0.00           H
ATOM    748  N   GLN X  67      69.493  77.241  33.146  1.00  0.00           N
ATOM    749  CA  GLN X  67      69.826  78.350  34.009  1.00  0.00           C
ATOM    750  C   GLN X  67      69.997  77.792  35.411  1.00  0.00           C
ATOM    751  O   GLN X  67      69.255  76.882  35.781  1.00  0.00           O
ATOM    752  HA  GLN X  67      70.775  78.768  33.694  1.00  0.00           H
ATOM    753  CB  GLN X  67      68.714  79.424  33.969  1.00  0.00           C
ATOM    754  1HB GLN X  67      68.454  79.555  32.894  1.00  0.00           H
ATOM    755  2HB GLN X  67      67.803  79.064  34.496  1.00  0.00           H
ATOM    756  CG  GLN X  67      69.164  80.788  34.542  1.00  0.00           C
ATOM    757  1HG GLN X  67      69.274  80.734  35.644  1.00  0.00           H
ATOM    758  2HG GLN X  67      70.156  81.045  34.115  1.00  0.00           H
ATOM    759  CD  GLN X  67      68.248  81.969  34.204  1.00  0.00           C
ATOM    760  OE1 GLN X  67      68.500  83.102  34.614  1.00  0.00           O
ATOM    761  NE2 GLN X  67      67.175  81.732  33.420  1.00  0.00           N
ATOM    762 1HE2 GLN X  67      66.948  80.797  33.181  1.00  0.00           H
ATOM    763 2HE2 GLN X  67      66.637  82.523  33.119  1.00  0.00           H
ATOM    764  HN  GLN X  67      69.101  76.442  33.594  1.00  0.00           H
ATOM    765  N   GLY X  68      70.972  78.300  36.200  1.00  0.00           N
ATOM    766  CA  GLY X  68      71.333  77.775  37.521  1.00  0.00           C
ATOM    767  C   GLY X  68      72.550  76.870  37.487  1.00  0.00           C
ATOM    768  O   GLY X  68      72.776  76.132  36.530  1.00  0.00           O
ATOM    769  1HA GLY X  68      71.569  78.625  38.145  1.00  0.00           H
ATOM    770  2HA GLY X  68      70.508  77.196  37.917  1.00  0.00           H
ATOM    771  HN  GLY X  68      71.520  79.065  35.869  1.00  0.00           H
ATOM    772  N   GLY X  69      73.388  76.908  38.547  1.00  0.00           N
ATOM    773  CA  GLY X  69      74.676  76.206  38.623  1.00  0.00           C
ATOM    774  C   GLY X  69      74.686  74.973  39.504  1.00  0.00           C
ATOM    775  O   GLY X  69      73.874  74.060  39.351  1.00  0.00           O
ATOM    776  1HA GLY X  69      74.959  75.873  37.635  1.00  0.00           H
ATOM    777  2HA GLY X  69      75.390  76.906  39.027  1.00  0.00           H
ATOM    778  HN  GLY X  69      73.131  77.461  39.337  1.00  0.00           H
ATOM    779  N   GLY X  70      75.654  74.884  40.443  1.00  0.00           N
ATOM    780  CA  GLY X  70      75.836  73.765  41.374  1.00  0.00           C
ATOM    781  C   GLY X  70      77.238  73.182  41.323  1.00  0.00           C
ATOM    782  O   GLY X  70      78.063  73.656  40.549  1.00  0.00           O
ATOM    783  1HA GLY X  70      75.695  74.163  42.368  1.00  0.00           H
ATOM    784  2HA GLY X  70      75.135  72.978  41.141  1.00  0.00           H
ATOM    785  HN  GLY X  70      76.305  75.647  40.531  1.00  0.00           H
ATOM    786  N   PRO X  71      77.581  72.162  42.105  1.00  0.00           N
ATOM    787  CA  PRO X  71      78.957  71.943  42.578  1.00  0.00           C
ATOM    788  C   PRO X  71      79.942  71.426  41.544  1.00  0.00           C
ATOM    789  O   PRO X  71      81.146  71.446  41.799  1.00  0.00           O
ATOM    790  HA  PRO X  71      79.355  72.883  42.935  1.00  0.00           H
ATOM    791  CB  PRO X  71      78.788  70.902  43.700  1.00  0.00           C
ATOM    792  1HB PRO X  71      79.628  70.181  43.772  1.00  0.00           H
ATOM    793  2HB PRO X  71      78.714  71.439  44.672  1.00  0.00           H
ATOM    794  CG  PRO X  71      77.454  70.210  43.398  1.00  0.00           C
ATOM    795  1HG PRO X  71      77.601  69.438  42.612  1.00  0.00           H
ATOM    796  2HG PRO X  71      77.010  69.737  44.298  1.00  0.00           H
ATOM    797  CD  PRO X  71      76.613  71.360  42.855  1.00  0.00           C
ATOM    798  1HD PRO X  71      75.785  70.991  42.210  1.00  0.00           H
ATOM    799  2HD PRO X  71      76.209  71.966  43.700  1.00  0.00           H
ATOM    800  N   TRP X  72      79.484  70.930  40.387  1.00  0.00           N
ATOM    801  CA  TRP X  72      80.362  70.429  39.345  1.00  0.00           C
ATOM    802  C   TRP X  72      80.564  71.487  38.267  1.00  0.00           C
ATOM    803  O   TRP X  72      81.343  71.304  37.341  1.00  0.00           O
ATOM    804  HA  TRP X  72      81.340  70.198  39.746  1.00  0.00           H
ATOM    805  CB  TRP X  72      79.761  69.118  38.777  1.00  0.00           C
ATOM    806  1HB TRP X  72      79.623  68.413  39.627  1.00  0.00           H
ATOM    807  2HB TRP X  72      78.767  69.344  38.349  1.00  0.00           H
ATOM    808  CG  TRP X  72      80.542  68.365  37.716  1.00  0.00           C
ATOM    809  HD1 TRP X  72      82.007  67.172  38.788  1.00  0.00           H
ATOM    810  CD1 TRP X  72      81.559  67.460  37.847  1.00  0.00           C
ATOM    811  CD2 TRP X  72      80.242  68.439  36.313  1.00  0.00           C
ATOM    812  NE1 TRP X  72      81.932  66.978  36.611  1.00  0.00           N
ATOM    813  HE1 TRP X  72      82.672  66.361  36.445  1.00  0.00           H
ATOM    814  CE2 TRP X  72      81.122  67.552  35.658  1.00  0.00           C
ATOM    815  HE3 TRP X  72      78.649  69.893  36.080  1.00  0.00           H
ATOM    816  CE3 TRP X  72      79.304  69.184  35.601  1.00  0.00           C
ATOM    817  CZ2 TRP X  72      81.068  67.385  34.284  1.00  0.00           C
ATOM    818  HZ2 TRP X  72      81.734  66.709  33.778  1.00  0.00           H
ATOM    819  CZ3 TRP X  72      79.250  69.013  34.213  1.00  0.00           C
ATOM    820  HZ3 TRP X  72      78.549  69.589  33.625  1.00  0.00           H
ATOM    821  HH2 TRP X  72      80.047  68.015  32.493  1.00  0.00           H
ATOM    822  CH2 TRP X  72      80.113  68.121  33.565  1.00  0.00           C
ATOM    823  HN  TRP X  72      78.506  70.868  40.238  1.00  0.00           H
ATOM    824  N   ASP X  73      79.928  72.672  38.399  1.00  0.00           N
ATOM    825  CA  ASP X  73      80.117  73.789  37.487  1.00  0.00           C
ATOM    826  C   ASP X  73      81.560  74.317  37.537  1.00  0.00           C
ATOM    827  O   ASP X  73      82.168  74.623  36.518  1.00  0.00           O
ATOM    828  HA  ASP X  73      79.961  73.409  36.482  1.00  0.00           H
ATOM    829  CB  ASP X  73      79.053  74.872  37.814  1.00  0.00           C
ATOM    830  1HB ASP X  73      78.111  74.369  38.118  1.00  0.00           H
ATOM    831  2HB ASP X  73      79.384  75.513  38.655  1.00  0.00           H
ATOM    832  CG  ASP X  73      78.699  75.738  36.625  1.00  0.00           C
ATOM    833  OD1 ASP X  73      78.134  75.199  35.633  1.00  0.00           O
ATOM    834  OD2 ASP X  73      78.909  76.971  36.690  1.00  0.00           O
ATOM    835  HN  ASP X  73      79.328  72.859  39.177  1.00  0.00           H
ATOM    836  N   SER X  74      82.185  74.378  38.738  1.00  0.00           N
ATOM    837  CA  SER X  74      83.622  74.654  38.859  1.00  0.00           C
ATOM    838  C   SER X  74      84.501  73.577  38.219  1.00  0.00           C
ATOM    839  O   SER X  74      85.515  73.881  37.588  1.00  0.00           O
ATOM    840  HA  SER X  74      83.807  75.568  38.312  1.00  0.00           H
ATOM    841  CB  SER X  74      84.093  74.878  40.330  1.00  0.00           C
ATOM    842  1HB SER X  74      83.347  75.534  40.828  1.00  0.00           H
ATOM    843  2HB SER X  74      84.113  73.911  40.884  1.00  0.00           H
ATOM    844  OG  SER X  74      85.366  75.539  40.404  1.00  0.00           O
ATOM    845  1HG SER X  74      85.880  75.134  41.136  1.00  0.00           H
ATOM    846  HN  SER X  74      81.667  74.206  39.571  1.00  0.00           H
ATOM    847  N   VAL X  75      84.126  72.284  38.363  1.00  0.00           N
ATOM    848  CA  VAL X  75      84.838  71.151  37.774  1.00  0.00           C
ATOM    849  C   VAL X  75      84.798  71.163  36.257  1.00  0.00           C
ATOM    850  O   VAL X  75      85.823  71.017  35.602  1.00  0.00           O
ATOM    851  HA  VAL X  75      85.878  71.223  38.057  1.00  0.00           H
ATOM    852  HB  VAL X  75      83.228  69.695  37.942  1.00  0.00           H
ATOM    853  CB  VAL X  75      84.289  69.810  38.263  1.00  0.00           C
ATOM    854  CG1 VAL X  75      85.102  68.629  37.686  1.00  0.00           C
ATOM    855 1HG1 VAL X  75      84.752  67.669  38.126  1.00  0.00           H
ATOM    856 2HG1 VAL X  75      84.986  68.549  36.585  1.00  0.00           H
ATOM    857 3HG1 VAL X  75      86.182  68.738  37.919  1.00  0.00           H
ATOM    858  CG2 VAL X  75      84.346  69.759  39.801  1.00  0.00           C
ATOM    859 1HG2 VAL X  75      83.985  68.765  40.150  1.00  0.00           H
ATOM    860 2HG2 VAL X  75      85.397  69.888  40.138  1.00  0.00           H
ATOM    861 3HG2 VAL X  75      83.709  70.539  40.262  1.00  0.00           H
ATOM    862  HN  VAL X  75      83.268  72.059  38.809  1.00  0.00           H
ATOM    863  N   ALA X  76      83.623  71.376  35.641  1.00  0.00           N
ATOM    864  CA  ALA X  76      83.540  71.446  34.205  1.00  0.00           C
ATOM    865  C   ALA X  76      82.443  72.394  33.766  1.00  0.00           C
ATOM    866  O   ALA X  76      81.294  72.306  34.198  1.00  0.00           O
ATOM    867  HA  ALA X  76      84.468  71.827  33.800  1.00  0.00           H
ATOM    868  CB  ALA X  76      83.261  70.049  33.620  1.00  0.00           C
ATOM    869  1HB ALA X  76      83.298  70.063  32.511  1.00  0.00           H
ATOM    870  2HB ALA X  76      84.019  69.328  33.990  1.00  0.00           H
ATOM    871  3HB ALA X  76      82.266  69.697  33.955  1.00  0.00           H
ATOM    872  HN  ALA X  76      82.765  71.461  36.158  1.00  0.00           H
ATOM    873  N   ARG X  77      82.759  73.292  32.821  1.00  0.00           N
ATOM    874  CA  ARG X  77      81.830  74.283  32.317  1.00  0.00           C
ATOM    875  C   ARG X  77      81.420  73.976  30.884  1.00  0.00           C
ATOM    876  O   ARG X  77      82.244  73.673  30.017  1.00  0.00           O
ATOM    877  HA  ARG X  77      80.928  74.283  32.912  1.00  0.00           H
ATOM    878  CB  ARG X  77      82.468  75.692  32.359  1.00  0.00           C
ATOM    879  1HB ARG X  77      83.494  75.615  31.937  1.00  0.00           H
ATOM    880  2HB ARG X  77      81.894  76.401  31.723  1.00  0.00           H
ATOM    881  CG  ARG X  77      82.612  76.299  33.769  1.00  0.00           C
ATOM    882  1HG ARG X  77      83.139  75.564  34.420  1.00  0.00           H
ATOM    883  2HG ARG X  77      83.259  77.202  33.705  1.00  0.00           H
ATOM    884  CD  ARG X  77      81.296  76.689  34.451  1.00  0.00           C
ATOM    885  1HD ARG X  77      80.623  75.807  34.543  1.00  0.00           H
ATOM    886  2HD ARG X  77      81.480  77.081  35.475  1.00  0.00           H
ATOM    887  NE  ARG X  77      80.636  77.717  33.586  1.00  0.00           N
ATOM    888  HE  ARG X  77      80.101  77.416  32.795  1.00  0.00           H
ATOM    889  CZ  ARG X  77      80.906  79.025  33.624  1.00  0.00           C
ATOM    890  NH1 ARG X  77      81.457  79.619  34.672  1.00  0.00           N
ATOM    891 1HH1 ARG X  77      81.326  79.138  35.554  1.00  0.00           H
ATOM    892 2HH1 ARG X  77      81.437  80.607  34.679  1.00  0.00           H
ATOM    893  NH2 ARG X  77      80.546  79.768  32.579  1.00  0.00           N
ATOM    894 1HH2 ARG X  77      80.002  79.287  31.885  1.00  0.00           H
ATOM    895 2HH2 ARG X  77      80.585  80.763  32.677  1.00  0.00           H
ATOM    896  HN  ARG X  77      83.711  73.363  32.523  1.00  0.00           H
ATOM    897  N   VAL X  78      80.106  74.069  30.598  1.00  0.00           N
ATOM    898  CA  VAL X  78      79.550  73.835  29.270  1.00  0.00           C
ATOM    899  C   VAL X  78      79.634  75.116  28.450  1.00  0.00           C
ATOM    900  O   VAL X  78      79.409  76.220  28.950  1.00  0.00           O
ATOM    901  HA  VAL X  78      80.152  73.086  28.773  1.00  0.00           H
ATOM    902  HB  VAL X  78      77.446  74.095  29.753  1.00  0.00           H
ATOM    903  CB  VAL X  78      78.109  73.316  29.314  1.00  0.00           C
ATOM    904  CG1 VAL X  78      77.587  72.957  27.906  1.00  0.00           C
ATOM    905 1HG1 VAL X  78      76.585  72.482  27.979  1.00  0.00           H
ATOM    906 2HG1 VAL X  78      77.487  73.858  27.266  1.00  0.00           H
ATOM    907 3HG1 VAL X  78      78.271  72.237  27.409  1.00  0.00           H
ATOM    908  CG2 VAL X  78      78.053  72.054  30.194  1.00  0.00           C
ATOM    909 1HG2 VAL X  78      77.039  71.604  30.179  1.00  0.00           H
ATOM    910 2HG2 VAL X  78      78.764  71.288  29.815  1.00  0.00           H
ATOM    911 3HG2 VAL X  78      78.321  72.273  31.249  1.00  0.00           H
ATOM    912  HN  VAL X  78      79.467  74.321  31.329  1.00  0.00           H
ATOM    913  N   LEU X  79      79.994  74.999  27.158  1.00  0.00           N
ATOM    914  CA  LEU X  79      80.140  76.102  26.231  1.00  0.00           C
ATOM    915  C   LEU X  79      78.823  76.349  25.487  1.00  0.00           C
ATOM    916  O   LEU X  79      78.011  75.428  25.372  1.00  0.00           O
ATOM    917  HA  LEU X  79      80.396  76.980  26.801  1.00  0.00           H
ATOM    918  CB  LEU X  79      81.231  75.819  25.157  1.00  0.00           C
ATOM    919  1HB LEU X  79      81.017  74.826  24.713  1.00  0.00           H
ATOM    920  2HB LEU X  79      81.140  76.568  24.339  1.00  0.00           H
ATOM    921  HG  LEU X  79      83.326  75.765  24.676  1.00  0.00           H
ATOM    922  CG  LEU X  79      82.711  75.865  25.607  1.00  0.00           C
ATOM    923  CD1 LEU X  79      83.087  77.214  26.236  1.00  0.00           C
ATOM    924 1HD1 LEU X  79      84.182  77.256  26.421  1.00  0.00           H
ATOM    925 2HD1 LEU X  79      82.814  78.054  25.562  1.00  0.00           H
ATOM    926 3HD1 LEU X  79      82.574  77.351  27.212  1.00  0.00           H
ATOM    927  CD2 LEU X  79      83.130  74.699  26.515  1.00  0.00           C
ATOM    928 1HD2 LEU X  79      84.220  74.760  26.724  1.00  0.00           H
ATOM    929 2HD2 LEU X  79      82.596  74.745  27.486  1.00  0.00           H
ATOM    930 3HD2 LEU X  79      82.915  73.723  26.038  1.00  0.00           H
ATOM    931  HN  LEU X  79      80.166  74.086  26.775  1.00  0.00           H
ATOM    932  N   PRO X  80      78.550  77.533  24.919  1.00  0.00           N
ATOM    933  CA  PRO X  80      77.222  77.866  24.387  1.00  0.00           C
ATOM    934  C   PRO X  80      76.810  77.093  23.140  1.00  0.00           C
ATOM    935  O   PRO X  80      75.664  77.218  22.704  1.00  0.00           O
ATOM    936  HA  PRO X  80      76.497  77.649  25.160  1.00  0.00           H
ATOM    937  CB  PRO X  80      77.328  79.366  24.069  1.00  0.00           C
ATOM    938  1HB PRO X  80      77.676  79.534  23.025  1.00  0.00           H
ATOM    939  2HB PRO X  80      76.364  79.893  24.219  1.00  0.00           H
ATOM    940  CG  PRO X  80      78.387  79.885  25.032  1.00  0.00           C
ATOM    941  1HG PRO X  80      78.843  80.835  24.698  1.00  0.00           H
ATOM    942  2HG PRO X  80      77.934  80.026  26.041  1.00  0.00           H
ATOM    943  CD  PRO X  80      79.380  78.733  25.082  1.00  0.00           C
ATOM    944  1HD PRO X  80      80.096  78.790  24.232  1.00  0.00           H
ATOM    945  2HD PRO X  80      79.933  78.767  26.047  1.00  0.00           H
ATOM    946  N   ASN X  81      77.724  76.314  22.537  1.00  0.00           N
ATOM    947  CA  ASN X  81      77.481  75.502  21.361  1.00  0.00           C
ATOM    948  C   ASN X  81      77.245  74.035  21.707  1.00  0.00           C
ATOM    949  O   ASN X  81      77.116  73.191  20.822  1.00  0.00           O
ATOM    950  HA  ASN X  81      76.588  75.849  20.864  1.00  0.00           H
ATOM    951  CB  ASN X  81      78.668  75.637  20.361  1.00  0.00           C
ATOM    952  1HB ASN X  81      78.400  75.133  19.409  1.00  0.00           H
ATOM    953  2HB ASN X  81      78.838  76.712  20.144  1.00  0.00           H
ATOM    954  CG  ASN X  81      79.974  75.059  20.911  1.00  0.00           C
ATOM    955  OD1 ASN X  81      80.372  75.296  22.054  1.00  0.00           O
ATOM    956  ND2 ASN X  81      80.661  74.244  20.081  1.00  0.00           N
ATOM    957 1HD2 ASN X  81      80.337  74.092  19.151  1.00  0.00           H
ATOM    958 2HD2 ASN X  81      81.586  73.981  20.342  1.00  0.00           H
ATOM    959  HN  ASN X  81      78.653  76.275  22.900  1.00  0.00           H
ATOM    960  N   GLY X  82      77.201  73.686  23.010  1.00  0.00           N
ATOM    961  CA  GLY X  82      77.076  72.300  23.450  1.00  0.00           C
ATOM    962  C   GLY X  82      78.383  71.556  23.542  1.00  0.00           C
ATOM    963  O   GLY X  82      78.419  70.335  23.691  1.00  0.00           O
ATOM    964  1HA GLY X  82      76.678  72.338  24.451  1.00  0.00           H
ATOM    965  2HA GLY X  82      76.436  71.755  22.770  1.00  0.00           H
ATOM    966  HN  GLY X  82      77.264  74.385  23.728  1.00  0.00           H
ATOM    967  N   SER X  83      79.516  72.279  23.458  1.00  0.00           N
ATOM    968  CA  SER X  83      80.818  71.726  23.801  1.00  0.00           C
ATOM    969  C   SER X  83      81.008  71.685  25.304  1.00  0.00           C
ATOM    970  O   SER X  83      80.479  72.512  26.040  1.00  0.00           O
ATOM    971  HA  SER X  83      80.858  70.711  23.441  1.00  0.00           H
ATOM    972  CB  SER X  83      82.009  72.497  23.174  1.00  0.00           C
ATOM    973  1HB SER X  83      81.745  72.717  22.115  1.00  0.00           H
ATOM    974  2HB SER X  83      82.175  73.472  23.678  1.00  0.00           H
ATOM    975  OG  SER X  83      83.217  71.731  23.169  1.00  0.00           O
ATOM    976  1HG SER X  83      83.489  71.586  24.089  1.00  0.00           H
ATOM    977  HN  SER X  83      79.457  73.260  23.293  1.00  0.00           H
ATOM    978  N   LEU X  84      81.788  70.720  25.796  1.00  0.00           N
ATOM    979  CA  LEU X  84      82.103  70.549  27.193  1.00  0.00           C
ATOM    980  C   LEU X  84      83.607  70.669  27.326  1.00  0.00           C
ATOM    981  O   LEU X  84      84.350  70.348  26.397  1.00  0.00           O
ATOM    982  HA  LEU X  84      81.648  71.335  27.782  1.00  0.00           H
ATOM    983  CB  LEU X  84      81.579  69.171  27.659  1.00  0.00           C
ATOM    984  1HB LEU X  84      80.620  69.012  27.110  1.00  0.00           H
ATOM    985  2HB LEU X  84      82.264  68.355  27.345  1.00  0.00           H
ATOM    986  HG  LEU X  84      80.890  70.031  29.526  1.00  0.00           H
ATOM    987  CG  LEU X  84      81.244  69.039  29.157  1.00  0.00           C
ATOM    988  CD1 LEU X  84      80.081  68.052  29.326  1.00  0.00           C
ATOM    989 1HD1 LEU X  84      79.773  67.992  30.389  1.00  0.00           H
ATOM    990 2HD1 LEU X  84      79.202  68.380  28.734  1.00  0.00           H
ATOM    991 3HD1 LEU X  84      80.382  67.040  28.983  1.00  0.00           H
ATOM    992  CD2 LEU X  84      82.433  68.581  30.015  1.00  0.00           C
ATOM    993 1HD2 LEU X  84      82.111  68.457  31.071  1.00  0.00           H
ATOM    994 2HD2 LEU X  84      82.819  67.606  29.646  1.00  0.00           H
ATOM    995 3HD2 LEU X  84      83.263  69.312  29.993  1.00  0.00           H
ATOM    996  HN  LEU X  84      82.182  70.017  25.192  1.00  0.00           H
ATOM    997  N   PHE X  85      84.088  71.199  28.459  1.00  0.00           N
ATOM    998  CA  PHE X  85      85.495  71.381  28.718  1.00  0.00           C
ATOM    999  C   PHE X  85      85.714  71.105  30.198  1.00  0.00           C
ATOM   1000  O   PHE X  85      84.936  71.556  31.037  1.00  0.00           O
ATOM   1001  HA  PHE X  85      86.071  70.657  28.158  1.00  0.00           H
ATOM   1002  CB  PHE X  85      85.882  72.836  28.320  1.00  0.00           C
ATOM   1003  1HB PHE X  85      85.746  72.954  27.224  1.00  0.00           H
ATOM   1004  2HB PHE X  85      85.182  73.532  28.828  1.00  0.00           H
ATOM   1005  CG  PHE X  85      87.289  73.269  28.638  1.00  0.00           C
ATOM   1006  HD1 PHE X  85      88.246  71.366  28.252  1.00  0.00           H
ATOM   1007  CD1 PHE X  85      88.383  72.391  28.557  1.00  0.00           C
ATOM   1008  HD2 PHE X  85      86.703  75.305  29.047  1.00  0.00           H
ATOM   1009  CD2 PHE X  85      87.524  74.607  29.000  1.00  0.00           C
ATOM   1010  CE1 PHE X  85      89.673  72.827  28.869  1.00  0.00           C
ATOM   1011  HE1 PHE X  85      90.497  72.136  28.805  1.00  0.00           H
ATOM   1012  CE2 PHE X  85      88.817  75.049  29.303  1.00  0.00           C
ATOM   1013  HE2 PHE X  85      88.987  76.081  29.573  1.00  0.00           H
ATOM   1014  CZ  PHE X  85      89.889  74.153  29.255  1.00  0.00           C
ATOM   1015  HZ  PHE X  85      90.884  74.491  29.500  1.00  0.00           H
ATOM   1016  HN  PHE X  85      83.481  71.508  29.191  1.00  0.00           H
ATOM   1017  N   LEU X  86      86.766  70.332  30.538  1.00  0.00           N
ATOM   1018  CA  LEU X  86      87.163  70.060  31.907  1.00  0.00           C
ATOM   1019  C   LEU X  86      88.626  70.498  32.047  1.00  0.00           C
ATOM   1020  O   LEU X  86      89.434  70.055  31.223  1.00  0.00           O
ATOM   1021  HA  LEU X  86      86.525  70.612  32.578  1.00  0.00           H
ATOM   1022  CB  LEU X  86      86.985  68.555  32.244  1.00  0.00           C
ATOM   1023  1HB LEU X  86      86.054  68.228  31.727  1.00  0.00           H
ATOM   1024  2HB LEU X  86      87.818  67.958  31.821  1.00  0.00           H
ATOM   1025  HG  LEU X  86      86.086  68.987  34.165  1.00  0.00           H
ATOM   1026  CG  LEU X  86      86.796  68.235  33.747  1.00  0.00           C
ATOM   1027  CD1 LEU X  86      86.169  66.852  33.957  1.00  0.00           C
ATOM   1028 1HD1 LEU X  86      85.847  66.741  35.017  1.00  0.00           H
ATOM   1029 2HD1 LEU X  86      85.287  66.709  33.301  1.00  0.00           H
ATOM   1030 3HD1 LEU X  86      86.933  66.071  33.766  1.00  0.00           H
ATOM   1031  CD2 LEU X  86      88.082  68.293  34.576  1.00  0.00           C
ATOM   1032 1HD2 LEU X  86      87.881  67.950  35.615  1.00  0.00           H
ATOM   1033 2HD2 LEU X  86      88.859  67.638  34.139  1.00  0.00           H
ATOM   1034 3HD2 LEU X  86      88.474  69.323  34.644  1.00  0.00           H
ATOM   1035  HN  LEU X  86      87.361  69.944  29.834  1.00  0.00           H
ATOM   1036  N   PRO X  87      89.038  71.355  32.995  1.00  0.00           N
ATOM   1037  CA  PRO X  87      90.391  71.904  33.069  1.00  0.00           C
ATOM   1038  C   PRO X  87      91.509  70.898  33.290  1.00  0.00           C
ATOM   1039  O   PRO X  87      92.636  71.176  32.884  1.00  0.00           O
ATOM   1040  HA  PRO X  87      90.594  72.383  32.121  1.00  0.00           H
ATOM   1041  CB  PRO X  87      90.325  72.906  34.240  1.00  0.00           C
ATOM   1042  1HB PRO X  87      90.579  72.400  35.200  1.00  0.00           H
ATOM   1043  2HB PRO X  87      91.007  73.767  34.089  1.00  0.00           H
ATOM   1044  CG  PRO X  87      88.865  73.339  34.295  1.00  0.00           C
ATOM   1045  1HG PRO X  87      88.564  73.713  35.296  1.00  0.00           H
ATOM   1046  2HG PRO X  87      88.660  74.116  33.531  1.00  0.00           H
ATOM   1047  CD  PRO X  87      88.140  72.054  33.921  1.00  0.00           C
ATOM   1048  1HD PRO X  87      88.021  71.419  34.826  1.00  0.00           H
ATOM   1049  2HD PRO X  87      87.147  72.287  33.479  1.00  0.00           H
ATOM   1050  N   ALA X  88      91.263  69.773  33.982  1.00  0.00           N
ATOM   1051  CA  ALA X  88      92.325  68.865  34.351  1.00  0.00           C
ATOM   1052  C   ALA X  88      91.780  67.487  34.722  1.00  0.00           C
ATOM   1053  O   ALA X  88      91.707  67.127  35.894  1.00  0.00           O
ATOM   1054  HA  ALA X  88      92.978  68.729  33.499  1.00  0.00           H
ATOM   1055  CB  ALA X  88      93.124  69.449  35.539  1.00  0.00           C
ATOM   1056  1HB ALA X  88      93.970  68.793  35.824  1.00  0.00           H
ATOM   1057  2HB ALA X  88      93.544  70.438  35.267  1.00  0.00           H
ATOM   1058  3HB ALA X  88      92.470  69.588  36.425  1.00  0.00           H
ATOM   1059  HN  ALA X  88      90.374  69.643  34.420  1.00  0.00           H
ATOM   1060  N   VAL X  89      91.386  66.666  33.722  1.00  0.00           N
ATOM   1061  CA  VAL X  89      90.702  65.380  33.898  1.00  0.00           C
ATOM   1062  C   VAL X  89      91.429  64.396  34.809  1.00  0.00           C
ATOM   1063  O   VAL X  89      92.515  63.920  34.485  1.00  0.00           O
ATOM   1064  HA  VAL X  89      89.745  65.580  34.360  1.00  0.00           H
ATOM   1065  HB  VAL X  89      91.448  64.553  32.038  1.00  0.00           H
ATOM   1066  CB  VAL X  89      90.464  64.713  32.541  1.00  0.00           C
ATOM   1067  CG1 VAL X  89      89.752  63.350  32.677  1.00  0.00           C
ATOM   1068 1HG1 VAL X  89      89.544  62.926  31.672  1.00  0.00           H
ATOM   1069 2HG1 VAL X  89      90.375  62.612  33.228  1.00  0.00           H
ATOM   1070 3HG1 VAL X  89      88.788  63.467  33.209  1.00  0.00           H
ATOM   1071  CG2 VAL X  89      89.613  65.654  31.667  1.00  0.00           C
ATOM   1072 1HG2 VAL X  89      89.337  65.135  30.726  1.00  0.00           H
ATOM   1073 2HG2 VAL X  89      88.686  65.939  32.204  1.00  0.00           H
ATOM   1074 3HG2 VAL X  89      90.170  66.577  31.401  1.00  0.00           H
ATOM   1075  HN  VAL X  89      91.550  66.936  32.772  1.00  0.00           H
ATOM   1076  N   GLY X  90      90.864  64.074  35.990  1.00  0.00           N
ATOM   1077  CA  GLY X  90      91.525  63.219  36.971  1.00  0.00           C
ATOM   1078  C   GLY X  90      90.961  61.828  37.053  1.00  0.00           C
ATOM   1079  O   GLY X  90      90.115  61.409  36.267  1.00  0.00           O
ATOM   1080  1HA GLY X  90      92.577  63.124  36.744  1.00  0.00           H
ATOM   1081  2HA GLY X  90      91.357  63.681  37.933  1.00  0.00           H
ATOM   1082  HN  GLY X  90      89.959  64.450  36.250  1.00  0.00           H
ATOM   1083  N   ILE X  91      91.385  61.069  38.085  1.00  0.00           N
ATOM   1084  CA  ILE X  91      90.890  59.720  38.362  1.00  0.00           C
ATOM   1085  C   ILE X  91      89.475  59.730  38.910  1.00  0.00           C
ATOM   1086  O   ILE X  91      88.774  58.721  38.928  1.00  0.00           O
ATOM   1087  HA  ILE X  91      90.844  59.187  37.424  1.00  0.00           H
ATOM   1088  HB  ILE X  91      91.356  57.910  39.467  1.00  0.00           H
ATOM   1089  CB  ILE X  91      91.802  58.919  39.291  1.00  0.00           C
ATOM   1090  CG1 ILE X  91      92.069  59.571  40.672  1.00  0.00           C
ATOM   1091 1HG1 ILE X  91      93.069  59.216  41.016  1.00  0.00           H
ATOM   1092 2HG1 ILE X  91      92.141  60.673  40.576  1.00  0.00           H
ATOM   1093  CG2 ILE X  91      93.132  58.685  38.546  1.00  0.00           C
ATOM   1094 1HG2 ILE X  91      93.782  58.017  39.149  1.00  0.00           H
ATOM   1095 2HG2 ILE X  91      92.953  58.195  37.565  1.00  0.00           H
ATOM   1096 3HG2 ILE X  91      93.674  59.639  38.382  1.00  0.00           H
ATOM   1097  CD  ILE X  91      91.058  59.207  41.768  1.00  0.00           C
ATOM   1098  1HD ILE X  91      91.362  59.670  42.733  1.00  0.00           H
ATOM   1099  2HD ILE X  91      90.040  59.562  41.519  1.00  0.00           H
ATOM   1100  3HD ILE X  91      91.026  58.105  41.908  1.00  0.00           H
ATOM   1101  HN  ILE X  91      92.091  61.419  38.706  1.00  0.00           H
ATOM   1102  N   GLN X  92      89.011  60.910  39.366  1.00  0.00           N
ATOM   1103  CA  GLN X  92      87.631  61.178  39.702  1.00  0.00           C
ATOM   1104  C   GLN X  92      86.706  61.187  38.494  1.00  0.00           C
ATOM   1105  O   GLN X  92      85.540  60.804  38.574  1.00  0.00           O
ATOM   1106  HA  GLN X  92      87.301  60.380  40.352  1.00  0.00           H
ATOM   1107  CB  GLN X  92      87.456  62.546  40.413  1.00  0.00           C
ATOM   1108  1HB GLN X  92      87.412  63.363  39.655  1.00  0.00           H
ATOM   1109  2HB GLN X  92      86.465  62.544  40.919  1.00  0.00           H
ATOM   1110  CG  GLN X  92      88.533  62.897  41.467  1.00  0.00           C
ATOM   1111  1HG GLN X  92      88.084  63.549  42.249  1.00  0.00           H
ATOM   1112  2HG GLN X  92      88.923  61.985  41.959  1.00  0.00           H
ATOM   1113  CD  GLN X  92      89.699  63.655  40.833  1.00  0.00           C
ATOM   1114  OE1 GLN X  92      90.787  63.114  40.629  1.00  0.00           O
ATOM   1115  NE2 GLN X  92      89.455  64.930  40.462  1.00  0.00           N
ATOM   1116 1HE2 GLN X  92      88.506  65.245  40.417  1.00  0.00           H
ATOM   1117 2HE2 GLN X  92      90.176  65.427  39.987  1.00  0.00           H
ATOM   1118  HN  GLN X  92      89.649  61.675  39.437  1.00  0.00           H
ATOM   1119  N   ASP X  93      87.215  61.674  37.347  1.00  0.00           N
ATOM   1120  CA  ASP X  93      86.406  62.079  36.217  1.00  0.00           C
ATOM   1121  C   ASP X  93      86.299  60.967  35.177  1.00  0.00           C
ATOM   1122  O   ASP X  93      85.556  61.053  34.198  1.00  0.00           O
ATOM   1123  HA  ASP X  93      85.403  62.321  36.546  1.00  0.00           H
ATOM   1124  CB  ASP X  93      87.061  63.332  35.584  1.00  0.00           C
ATOM   1125  1HB ASP X  93      88.075  63.088  35.207  1.00  0.00           H
ATOM   1126  2HB ASP X  93      86.435  63.715  34.753  1.00  0.00           H
ATOM   1127  CG  ASP X  93      87.188  64.434  36.617  1.00  0.00           C
ATOM   1128  OD1 ASP X  93      86.154  64.791  37.234  1.00  0.00           O
ATOM   1129  OD2 ASP X  93      88.327  64.934  36.827  1.00  0.00           O
ATOM   1130  HN  ASP X  93      88.178  61.933  37.288  1.00  0.00           H
ATOM   1131  N   GLU X  94      87.027  59.857  35.395  1.00  0.00           N
ATOM   1132  CA  GLU X  94      86.902  58.584  34.711  1.00  0.00           C
ATOM   1133  C   GLU X  94      85.496  57.999  34.545  1.00  0.00           C
ATOM   1134  O   GLU X  94      84.527  58.403  35.192  1.00  0.00           O
ATOM   1135  HA  GLU X  94      87.275  58.731  33.708  1.00  0.00           H
ATOM   1136  CB  GLU X  94      87.791  57.531  35.406  1.00  0.00           C
ATOM   1137  1HB GLU X  94      87.671  57.608  36.510  1.00  0.00           H
ATOM   1138  2HB GLU X  94      87.448  56.508  35.133  1.00  0.00           H
ATOM   1139  CG  GLU X  94      89.289  57.657  35.050  1.00  0.00           C
ATOM   1140  1HG GLU X  94      89.408  58.145  34.059  1.00  0.00           H
ATOM   1141  2HG GLU X  94      89.835  58.253  35.804  1.00  0.00           H
ATOM   1142  CD  GLU X  94      89.903  56.273  34.955  1.00  0.00           C
ATOM   1143  OE1 GLU X  94      89.898  55.515  35.952  1.00  0.00           O
ATOM   1144  OE2 GLU X  94      90.267  55.896  33.811  1.00  0.00           O
ATOM   1145  HN  GLU X  94      87.671  59.864  36.155  1.00  0.00           H
ATOM   1146  N   GLY X  95      85.368  56.992  33.653  1.00  0.00           N
ATOM   1147  CA  GLY X  95      84.153  56.201  33.505  1.00  0.00           C
ATOM   1148  C   GLY X  95      83.499  56.308  32.165  1.00  0.00           C
ATOM   1149  O   GLY X  95      84.162  56.377  31.128  1.00  0.00           O
ATOM   1150  1HA GLY X  95      84.440  55.168  33.628  1.00  0.00           H
ATOM   1151  2HA GLY X  95      83.420  56.519  34.228  1.00  0.00           H
ATOM   1152  HN  GLY X  95      86.151  56.712  33.100  1.00  0.00           H
ATOM   1153  N   ILE X  96      82.150  56.244  32.156  1.00  0.00           N
ATOM   1154  CA  ILE X  96      81.376  56.348  30.935  1.00  0.00           C
ATOM   1155  C   ILE X  96      80.310  57.442  31.037  1.00  0.00           C
ATOM   1156  O   ILE X  96      79.289  57.295  31.716  1.00  0.00           O
ATOM   1157  HA  ILE X  96      82.037  56.644  30.134  1.00  0.00           H
ATOM   1158  HB  ILE X  96      79.786  54.857  31.107  1.00  0.00           H
ATOM   1159  CB  ILE X  96      80.715  55.032  30.516  1.00  0.00           C
ATOM   1160  CG1 ILE X  96      81.630  53.795  30.691  1.00  0.00           C
ATOM   1161 1HG1 ILE X  96      81.396  53.088  29.866  1.00  0.00           H
ATOM   1162 2HG1 ILE X  96      82.687  54.113  30.561  1.00  0.00           H
ATOM   1163  CG2 ILE X  96      80.370  55.155  29.018  1.00  0.00           C
ATOM   1164 1HG2 ILE X  96      79.721  54.315  28.696  1.00  0.00           H
ATOM   1165 2HG2 ILE X  96      79.854  56.109  28.795  1.00  0.00           H
ATOM   1166 3HG2 ILE X  96      81.302  55.125  28.416  1.00  0.00           H
ATOM   1167  CD  ILE X  96      81.485  53.028  32.010  1.00  0.00           C
ATOM   1168  1HD ILE X  96      82.071  52.084  31.981  1.00  0.00           H
ATOM   1169  2HD ILE X  96      81.861  53.634  32.861  1.00  0.00           H
ATOM   1170  3HD ILE X  96      80.422  52.773  32.209  1.00  0.00           H
ATOM   1171  HN  ILE X  96      81.639  56.112  33.007  1.00  0.00           H
ATOM   1172  N   PHE X  97      80.506  58.564  30.308  1.00  0.00           N
ATOM   1173  CA  PHE X  97      79.595  59.702  30.249  1.00  0.00           C
ATOM   1174  C   PHE X  97      78.408  59.453  29.315  1.00  0.00           C
ATOM   1175  O   PHE X  97      78.589  58.901  28.231  1.00  0.00           O
ATOM   1176  HA  PHE X  97      79.199  59.885  31.236  1.00  0.00           H
ATOM   1177  CB  PHE X  97      80.325  60.972  29.717  1.00  0.00           C
ATOM   1178  1HB PHE X  97      80.768  60.761  28.720  1.00  0.00           H
ATOM   1179  2HB PHE X  97      79.607  61.813  29.612  1.00  0.00           H
ATOM   1180  CG  PHE X  97      81.411  61.474  30.634  1.00  0.00           C
ATOM   1181  HD1 PHE X  97      80.170  61.606  32.391  1.00  0.00           H
ATOM   1182  CD1 PHE X  97      81.153  61.767  31.984  1.00  0.00           C
ATOM   1183  HD2 PHE X  97      82.912  61.541  29.087  1.00  0.00           H
ATOM   1184  CD2 PHE X  97      82.694  61.739  30.126  1.00  0.00           C
ATOM   1185  CE1 PHE X  97      82.151  62.291  32.816  1.00  0.00           C
ATOM   1186  HE1 PHE X  97      81.938  62.492  33.857  1.00  0.00           H
ATOM   1187  CE2 PHE X  97      83.693  62.271  30.949  1.00  0.00           C
ATOM   1188  HE2 PHE X  97      84.674  62.467  30.543  1.00  0.00           H
ATOM   1189  CZ  PHE X  97      83.424  62.541  32.297  1.00  0.00           C
ATOM   1190  HZ  PHE X  97      84.203  62.927  32.941  1.00  0.00           H
ATOM   1191  HN  PHE X  97      81.354  58.651  29.786  1.00  0.00           H
ATOM   1192  N   ARG X  98      77.171  59.858  29.694  1.00  0.00           N
ATOM   1193  CA  ARG X  98      75.936  59.702  28.926  1.00  0.00           C
ATOM   1194  C   ARG X  98      75.121  61.001  28.844  1.00  0.00           C
ATOM   1195  O   ARG X  98      74.618  61.511  29.848  1.00  0.00           O
ATOM   1196  HA  ARG X  98      76.177  59.389  27.922  1.00  0.00           H
ATOM   1197  CB  ARG X  98      75.038  58.637  29.608  1.00  0.00           C
ATOM   1198  1HB ARG X  98      75.710  57.827  29.960  1.00  0.00           H
ATOM   1199  2HB ARG X  98      74.573  59.068  30.523  1.00  0.00           H
ATOM   1200  CG  ARG X  98      73.948  57.973  28.739  1.00  0.00           C
ATOM   1201  1HG ARG X  98      73.227  58.734  28.366  1.00  0.00           H
ATOM   1202  2HG ARG X  98      74.440  57.492  27.864  1.00  0.00           H
ATOM   1203  CD  ARG X  98      73.181  56.909  29.546  1.00  0.00           C
ATOM   1204  1HD ARG X  98      73.919  56.240  30.041  1.00  0.00           H
ATOM   1205  2HD ARG X  98      72.552  57.388  30.328  1.00  0.00           H
ATOM   1206  NE  ARG X  98      72.353  56.070  28.621  1.00  0.00           N
ATOM   1207  HE  ARG X  98      72.773  55.753  27.765  1.00  0.00           H
ATOM   1208  CZ  ARG X  98      71.360  55.284  29.063  1.00  0.00           C
ATOM   1209  NH1 ARG X  98      70.682  55.487  30.189  1.00  0.00           N
ATOM   1210 1HH1 ARG X  98      70.679  56.368  30.681  1.00  0.00           H
ATOM   1211 2HH1 ARG X  98      69.944  54.852  30.394  1.00  0.00           H
ATOM   1212  NH2 ARG X  98      71.042  54.200  28.356  1.00  0.00           N
ATOM   1213 1HH2 ARG X  98      71.641  53.917  27.620  1.00  0.00           H
ATOM   1214 2HH2 ARG X  98      70.334  53.602  28.751  1.00  0.00           H
ATOM   1215  HN  ARG X  98      77.042  60.282  30.593  1.00  0.00           H
ATOM   1216  N   CYS X  99      74.932  61.562  27.632  1.00  0.00           N
ATOM   1217  CA  CYS X  99      74.210  62.819  27.443  1.00  0.00           C
ATOM   1218  C   CYS X  99      72.716  62.605  27.278  1.00  0.00           C
ATOM   1219  O   CYS X  99      72.296  61.617  26.679  1.00  0.00           O
ATOM   1220  HA  CYS X  99      74.381  63.454  28.303  1.00  0.00           H
ATOM   1221  CB  CYS X  99      74.649  63.570  26.157  1.00  0.00           C
ATOM   1222  1HB CYS X  99      74.176  63.101  25.266  1.00  0.00           H
ATOM   1223  2HB CYS X  99      74.312  64.629  26.204  1.00  0.00           H
ATOM   1224  SG  CYS X  99      76.433  63.511  25.882  1.00  0.00           S
ATOM   1225  HN  CYS X  99      75.340  61.159  26.818  1.00  0.00           H
ATOM   1226  N   GLN X 100      71.868  63.552  27.735  1.00  0.00           N
ATOM   1227  CA  GLN X 100      70.447  63.477  27.469  1.00  0.00           C
ATOM   1228  C   GLN X 100      69.801  64.870  27.407  1.00  0.00           C
ATOM   1229  O   GLN X 100      70.394  65.891  27.750  1.00  0.00           O
ATOM   1230  HA  GLN X 100      70.317  63.053  26.485  1.00  0.00           H
ATOM   1231  CB  GLN X 100      69.750  62.506  28.462  1.00  0.00           C
ATOM   1232  1HB GLN X 100      70.306  61.541  28.407  1.00  0.00           H
ATOM   1233  2HB GLN X 100      69.870  62.878  29.502  1.00  0.00           H
ATOM   1234  CG  GLN X 100      68.269  62.258  28.125  1.00  0.00           C
ATOM   1235  1HG GLN X 100      67.651  63.061  28.585  1.00  0.00           H
ATOM   1236  2HG GLN X 100      68.137  62.297  27.024  1.00  0.00           H
ATOM   1237  CD  GLN X 100      67.686  60.927  28.576  1.00  0.00           C
ATOM   1238  OE1 GLN X 100      66.685  60.932  29.294  1.00  0.00           O
ATOM   1239  NE2 GLN X 100      68.214  59.818  28.016  1.00  0.00           N
ATOM   1240 1HE2 GLN X 100      68.960  59.910  27.358  1.00  0.00           H
ATOM   1241 2HE2 GLN X 100      67.629  59.006  27.984  1.00  0.00           H
ATOM   1242  HN  GLN X 100      72.156  64.290  28.350  1.00  0.00           H
ATOM   1243  N   ALA X 101      68.564  64.963  26.880  1.00  0.00           N
ATOM   1244  CA  ALA X 101      67.752  66.153  26.854  1.00  0.00           C
ATOM   1245  C   ALA X 101      66.315  65.728  27.099  1.00  0.00           C
ATOM   1246  O   ALA X 101      65.992  64.538  27.040  1.00  0.00           O
ATOM   1247  HA  ALA X 101      68.033  66.808  27.666  1.00  0.00           H
ATOM   1248  CB  ALA X 101      67.855  66.877  25.495  1.00  0.00           C
ATOM   1249  1HB ALA X 101      67.243  67.804  25.493  1.00  0.00           H
ATOM   1250  2HB ALA X 101      68.909  67.165  25.301  1.00  0.00           H
ATOM   1251  3HB ALA X 101      67.517  66.219  24.666  1.00  0.00           H
ATOM   1252  HN  ALA X 101      68.080  64.144  26.595  1.00  0.00           H
ATOM   1253  N   MET X 102      65.422  66.688  27.402  1.00  0.00           N
ATOM   1254  CA  MET X 102      64.011  66.422  27.598  1.00  0.00           C
ATOM   1255  C   MET X 102      63.171  67.388  26.799  1.00  0.00           C
ATOM   1256  O   MET X 102      63.335  68.610  26.842  1.00  0.00           O
ATOM   1257  HA  MET X 102      63.778  65.431  27.232  1.00  0.00           H
ATOM   1258  CB  MET X 102      63.641  66.483  29.093  1.00  0.00           C
ATOM   1259  1HB MET X 102      64.381  65.836  29.613  1.00  0.00           H
ATOM   1260  2HB MET X 102      63.795  67.507  29.486  1.00  0.00           H
ATOM   1261  CG  MET X 102      62.234  66.002  29.487  1.00  0.00           C
ATOM   1262  1HG MET X 102      61.520  66.852  29.422  1.00  0.00           H
ATOM   1263  2HG MET X 102      61.883  65.225  28.773  1.00  0.00           H
ATOM   1264  SD  MET X 102      62.253  65.302  31.164  1.00  0.00           S
ATOM   1265  CE  MET X 102      60.466  65.174  31.401  1.00  0.00           C
ATOM   1266  1HE MET X 102      60.229  64.668  32.363  1.00  0.00           H
ATOM   1267  2HE MET X 102      59.991  66.174  31.403  1.00  0.00           H
ATOM   1268  3HE MET X 102      60.011  64.573  30.591  1.00  0.00           H
ATOM   1269  HN  MET X 102      65.744  67.626  27.558  1.00  0.00           H
ATOM   1270  N   ASN X 103      62.230  66.843  26.016  1.00  0.00           N
ATOM   1271  CA  ASN X 103      61.363  67.592  25.130  1.00  0.00           C
ATOM   1272  C   ASN X 103      59.952  67.440  25.680  1.00  0.00           C
ATOM   1273  O   ASN X 103      59.762  66.815  26.719  1.00  0.00           O
ATOM   1274  HA  ASN X 103      61.596  68.648  25.182  1.00  0.00           H
ATOM   1275  CB  ASN X 103      61.499  67.086  23.667  1.00  0.00           C
ATOM   1276  1HB ASN X 103      61.129  66.042  23.591  1.00  0.00           H
ATOM   1277  2HB ASN X 103      60.918  67.717  22.964  1.00  0.00           H
ATOM   1278  CG  ASN X 103      62.959  67.066  23.200  1.00  0.00           C
ATOM   1279  OD1 ASN X 103      63.435  66.098  22.606  1.00  0.00           O
ATOM   1280  ND2 ASN X 103      63.722  68.148  23.477  1.00  0.00           N
ATOM   1281 1HD2 ASN X 103      63.400  68.822  24.133  1.00  0.00           H
ATOM   1282 2HD2 ASN X 103      64.670  68.117  23.174  1.00  0.00           H
ATOM   1283  HN  ASN X 103      62.094  65.855  26.031  1.00  0.00           H
ATOM   1284  N   ARG X 104      58.921  68.059  25.072  1.00  0.00           N
ATOM   1285  CA  ARG X 104      57.567  68.038  25.622  1.00  0.00           C
ATOM   1286  C   ARG X 104      56.934  66.653  25.727  1.00  0.00           C
ATOM   1287  O   ARG X 104      56.270  66.331  26.711  1.00  0.00           O
ATOM   1288  HA  ARG X 104      57.609  68.420  26.633  1.00  0.00           H
ATOM   1289  CB  ARG X 104      56.635  68.965  24.810  1.00  0.00           C
ATOM   1290  1HB ARG X 104      56.583  68.618  23.754  1.00  0.00           H
ATOM   1291  2HB ARG X 104      55.604  68.915  25.234  1.00  0.00           H
ATOM   1292  CG  ARG X 104      57.090  70.434  24.836  1.00  0.00           C
ATOM   1293  1HG ARG X 104      57.182  70.761  25.897  1.00  0.00           H
ATOM   1294  2HG ARG X 104      58.096  70.512  24.362  1.00  0.00           H
ATOM   1295  CD  ARG X 104      56.136  71.385  24.113  1.00  0.00           C
ATOM   1296  1HD ARG X 104      55.988  71.057  23.058  1.00  0.00           H
ATOM   1297  2HD ARG X 104      55.154  71.433  24.638  1.00  0.00           H
ATOM   1298  NE  ARG X 104      56.806  72.724  24.145  1.00  0.00           N
ATOM   1299  HE  ARG X 104      57.772  72.742  24.387  1.00  0.00           H
ATOM   1300  CZ  ARG X 104      56.434  73.732  23.350  1.00  0.00           C
ATOM   1301  NH1 ARG X 104      55.277  73.764  22.707  1.00  0.00           N
ATOM   1302 1HH1 ARG X 104      54.632  72.994  22.796  1.00  0.00           H
ATOM   1303 2HH1 ARG X 104      55.217  74.409  21.947  1.00  0.00           H
ATOM   1304  NH2 ARG X 104      57.245  74.770  23.171  1.00  0.00           N
ATOM   1305 1HH2 ARG X 104      58.226  74.622  23.345  1.00  0.00           H
ATOM   1306 2HH2 ARG X 104      56.984  75.331  22.380  1.00  0.00           H
ATOM   1307  HN  ARG X 104      59.042  68.634  24.265  1.00  0.00           H
ATOM   1308  N   ASN X 105      57.161  65.794  24.713  1.00  0.00           N
ATOM   1309  CA  ASN X 105      56.548  64.478  24.623  1.00  0.00           C
ATOM   1310  C   ASN X 105      57.278  63.443  25.489  1.00  0.00           C
ATOM   1311  O   ASN X 105      57.038  63.333  26.687  1.00  0.00           O
ATOM   1312  HA  ASN X 105      55.539  64.545  25.011  1.00  0.00           H
ATOM   1313  CB  ASN X 105      56.492  64.010  23.141  1.00  0.00           C
ATOM   1314  1HB ASN X 105      57.512  63.844  22.740  1.00  0.00           H
ATOM   1315  2HB ASN X 105      55.916  63.066  23.067  1.00  0.00           H
ATOM   1316  CG  ASN X 105      55.790  65.059  22.287  1.00  0.00           C
ATOM   1317  OD1 ASN X 105      54.674  65.499  22.565  1.00  0.00           O
ATOM   1318  ND2 ASN X 105      56.478  65.521  21.214  1.00  0.00           N
ATOM   1319 1HD2 ASN X 105      57.332  65.090  20.934  1.00  0.00           H
ATOM   1320 2HD2 ASN X 105      56.114  66.332  20.759  1.00  0.00           H
ATOM   1321  HN  ASN X 105      57.708  66.103  23.945  1.00  0.00           H
ATOM   1322  N   GLY X 106      58.205  62.656  24.908  1.00  0.00           N
ATOM   1323  CA  GLY X 106      58.927  61.603  25.618  1.00  0.00           C
ATOM   1324  C   GLY X 106      60.163  61.230  24.852  1.00  0.00           C
ATOM   1325  O   GLY X 106      60.514  60.062  24.729  1.00  0.00           O
ATOM   1326  1HA GLY X 106      59.246  61.969  26.585  1.00  0.00           H
ATOM   1327  2HA GLY X 106      58.299  60.726  25.677  1.00  0.00           H
ATOM   1328  HN  GLY X 106      58.316  62.660  23.918  1.00  0.00           H
ATOM   1329  N   LYS X 107      60.816  62.237  24.242  1.00  0.00           N
ATOM   1330  CA  LYS X 107      61.963  62.047  23.373  1.00  0.00           C
ATOM   1331  C   LYS X 107      63.268  62.388  24.092  1.00  0.00           C
ATOM   1332  O   LYS X 107      63.311  63.248  24.974  1.00  0.00           O
ATOM   1333  HA  LYS X 107      62.018  61.008  23.078  1.00  0.00           H
ATOM   1334  CB  LYS X 107      61.816  62.912  22.091  1.00  0.00           C
ATOM   1335  1HB LYS X 107      60.793  62.767  21.681  1.00  0.00           H
ATOM   1336  2HB LYS X 107      61.923  63.987  22.358  1.00  0.00           H
ATOM   1337  CG  LYS X 107      62.825  62.554  20.989  1.00  0.00           C
ATOM   1338  1HG LYS X 107      63.849  62.574  21.426  1.00  0.00           H
ATOM   1339  2HG LYS X 107      62.638  61.519  20.626  1.00  0.00           H
ATOM   1340  CD  LYS X 107      62.853  63.534  19.808  1.00  0.00           C
ATOM   1341  1HD LYS X 107      61.928  63.442  19.201  1.00  0.00           H
ATOM   1342  2HD LYS X 107      62.893  64.564  20.229  1.00  0.00           H
ATOM   1343  CE  LYS X 107      64.092  63.257  18.950  1.00  0.00           C
ATOM   1344  1HE LYS X 107      64.947  63.035  19.628  1.00  0.00           H
ATOM   1345  2HE LYS X 107      63.936  62.386  18.280  1.00  0.00           H
ATOM   1346  NZ  LYS X 107      64.502  64.420  18.143  1.00  0.00           N
ATOM   1347  1HZ LYS X 107      65.422  64.170  17.698  1.00  0.00           H
ATOM   1348  2HZ LYS X 107      63.801  64.645  17.404  1.00  0.00           H
ATOM   1349  3HZ LYS X 107      64.638  65.236  18.791  1.00  0.00           H
ATOM   1350  HN  LYS X 107      60.543  63.172  24.425  1.00  0.00           H
ATOM   1351  N   GLU X 108      64.369  61.705  23.711  1.00  0.00           N
ATOM   1352  CA  GLU X 108      65.675  61.853  24.308  1.00  0.00           C
ATOM   1353  C   GLU X 108      66.791  61.600  23.297  1.00  0.00           C
ATOM   1354  O   GLU X 108      66.554  61.338  22.118  1.00  0.00           O
ATOM   1355  HA  GLU X 108      65.789  62.875  24.642  1.00  0.00           H
ATOM   1356  CB  GLU X 108      65.829  60.900  25.514  1.00  0.00           C
ATOM   1357  1HB GLU X 108      66.837  61.002  25.960  1.00  0.00           H
ATOM   1358  2HB GLU X 108      65.095  61.225  26.283  1.00  0.00           H
ATOM   1359  CG  GLU X 108      65.570  59.402  25.228  1.00  0.00           C
ATOM   1360  1HG GLU X 108      64.550  59.249  24.819  1.00  0.00           H
ATOM   1361  2HG GLU X 108      66.311  58.997  24.509  1.00  0.00           H
ATOM   1362  CD  GLU X 108      65.662  58.604  26.517  1.00  0.00           C
ATOM   1363  OE1 GLU X 108      64.894  58.914  27.461  1.00  0.00           O
ATOM   1364  OE2 GLU X 108      66.533  57.699  26.611  1.00  0.00           O
ATOM   1365  HN  GLU X 108      64.308  60.997  23.013  1.00  0.00           H
ATOM   1366  N   THR X 109      68.059  61.723  23.747  1.00  0.00           N
ATOM   1367  CA  THR X 109      69.251  61.335  22.999  1.00  0.00           C
ATOM   1368  C   THR X 109      69.968  60.318  23.866  1.00  0.00           C
ATOM   1369  O   THR X 109      69.804  60.316  25.087  1.00  0.00           O
ATOM   1370  HA  THR X 109      68.951  60.818  22.098  1.00  0.00           H
ATOM   1371  HB  THR X 109      69.604  63.205  21.975  1.00  0.00           H
ATOM   1372  CB  THR X 109      70.194  62.489  22.597  1.00  0.00           C
ATOM   1373  OG1 THR X 109      71.296  62.031  21.818  1.00  0.00           O
ATOM   1374  HG1 THR X 109      72.012  62.691  21.899  1.00  0.00           H
ATOM   1375  CG2 THR X 109      70.767  63.242  23.803  1.00  0.00           C
ATOM   1376 1HG2 THR X 109      71.423  64.073  23.464  1.00  0.00           H
ATOM   1377 2HG2 THR X 109      69.948  63.674  24.411  1.00  0.00           H
ATOM   1378 3HG2 THR X 109      71.376  62.564  24.440  1.00  0.00           H
ATOM   1379  HN  THR X 109      68.225  61.878  24.714  1.00  0.00           H
ATOM   1380  N   LYS X 110      70.731  59.404  23.240  1.00  0.00           N
ATOM   1381  CA  LYS X 110      71.456  58.339  23.897  1.00  0.00           C
ATOM   1382  C   LYS X 110      72.833  58.257  23.251  1.00  0.00           C
ATOM   1383  O   LYS X 110      72.942  58.081  22.038  1.00  0.00           O
ATOM   1384  HA  LYS X 110      71.581  58.561  24.949  1.00  0.00           H
ATOM   1385  CB  LYS X 110      70.708  56.991  23.696  1.00  0.00           C
ATOM   1386  1HB LYS X 110      69.691  57.084  24.140  1.00  0.00           H
ATOM   1387  2HB LYS X 110      70.575  56.825  22.603  1.00  0.00           H
ATOM   1388  CG  LYS X 110      71.405  55.761  24.302  1.00  0.00           C
ATOM   1389  1HG LYS X 110      72.475  55.770  24.005  1.00  0.00           H
ATOM   1390  2HG LYS X 110      71.370  55.826  25.413  1.00  0.00           H
ATOM   1391  CD  LYS X 110      70.785  54.427  23.837  1.00  0.00           C
ATOM   1392  1HD LYS X 110      69.789  54.317  24.324  1.00  0.00           H
ATOM   1393  2HD LYS X 110      70.611  54.459  22.737  1.00  0.00           H
ATOM   1394  CE  LYS X 110      71.633  53.190  24.177  1.00  0.00           C
ATOM   1395  1HE LYS X 110      71.929  53.209  25.247  1.00  0.00           H
ATOM   1396  2HE LYS X 110      71.065  52.258  23.985  1.00  0.00           H
ATOM   1397  NZ  LYS X 110      72.858  53.132  23.353  1.00  0.00           N
ATOM   1398  1HZ LYS X 110      73.669  52.812  23.937  1.00  0.00           H
ATOM   1399  2HZ LYS X 110      72.725  52.490  22.552  1.00  0.00           H
ATOM   1400  3HZ LYS X 110      73.099  54.078  22.956  1.00  0.00           H
ATOM   1401  HN  LYS X 110      70.869  59.460  22.254  1.00  0.00           H
ATOM   1402  N   SER X 111      73.923  58.375  24.036  1.00  0.00           N
ATOM   1403  CA  SER X 111      75.276  58.405  23.485  1.00  0.00           C
ATOM   1404  C   SER X 111      76.276  58.267  24.613  1.00  0.00           C
ATOM   1405  O   SER X 111      76.302  59.098  25.519  1.00  0.00           O
ATOM   1406  HA  SER X 111      75.400  57.550  22.833  1.00  0.00           H
ATOM   1407  CB  SER X 111      75.599  59.727  22.717  1.00  0.00           C
ATOM   1408  1HB SER X 111      74.722  60.406  22.799  1.00  0.00           H
ATOM   1409  2HB SER X 111      76.476  60.268  23.139  1.00  0.00           H
ATOM   1410  OG  SER X 111      75.860  59.468  21.336  1.00  0.00           O
ATOM   1411  1HG SER X 111      75.385  60.159  20.828  1.00  0.00           H
ATOM   1412  HN  SER X 111      73.831  58.517  25.016  1.00  0.00           H
ATOM   1413  N   ASN X 112      77.114  57.207  24.604  1.00  0.00           N
ATOM   1414  CA  ASN X 112      78.064  56.908  25.661  1.00  0.00           C
ATOM   1415  C   ASN X 112      79.503  56.935  25.166  1.00  0.00           C
ATOM   1416  O   ASN X 112      79.866  56.324  24.161  1.00  0.00           O
ATOM   1417  HA  ASN X 112      78.002  57.679  26.406  1.00  0.00           H
ATOM   1418  CB  ASN X 112      77.823  55.511  26.304  1.00  0.00           C
ATOM   1419  1HB ASN X 112      77.361  54.840  25.557  1.00  0.00           H
ATOM   1420  2HB ASN X 112      78.772  55.035  26.630  1.00  0.00           H
ATOM   1421  CG  ASN X 112      76.922  55.545  27.533  1.00  0.00           C
ATOM   1422  OD1 ASN X 112      75.921  54.839  27.643  1.00  0.00           O
ATOM   1423  ND2 ASN X 112      77.312  56.348  28.540  1.00  0.00           N
ATOM   1424 1HD2 ASN X 112      78.010  57.049  28.401  1.00  0.00           H
ATOM   1425 2HD2 ASN X 112      76.892  56.207  29.441  1.00  0.00           H
ATOM   1426  HN  ASN X 112      77.115  56.572  23.819  1.00  0.00           H
ATOM   1427  N   TYR X 113      80.379  57.639  25.910  1.00  0.00           N
ATOM   1428  CA  TYR X 113      81.793  57.748  25.602  1.00  0.00           C
ATOM   1429  C   TYR X 113      82.567  57.191  26.792  1.00  0.00           C
ATOM   1430  O   TYR X 113      82.311  57.586  27.927  1.00  0.00           O
ATOM   1431  HA  TYR X 113      82.042  57.152  24.736  1.00  0.00           H
ATOM   1432  CB  TYR X 113      82.235  59.227  25.378  1.00  0.00           C
ATOM   1433  1HB TYR X 113      82.217  59.757  26.357  1.00  0.00           H
ATOM   1434  2HB TYR X 113      83.273  59.253  24.992  1.00  0.00           H
ATOM   1435  CG  TYR X 113      81.377  60.041  24.425  1.00  0.00           C
ATOM   1436  HD1 TYR X 113      80.779  58.455  23.074  1.00  0.00           H
ATOM   1437  CD1 TYR X 113      80.697  59.504  23.311  1.00  0.00           C
ATOM   1438  HD2 TYR X 113      81.799  61.857  25.499  1.00  0.00           H
ATOM   1439  CD2 TYR X 113      81.269  61.422  24.665  1.00  0.00           C
ATOM   1440  CE1 TYR X 113      79.873  60.316  22.514  1.00  0.00           C
ATOM   1441  HE1 TYR X 113      79.331  59.891  21.681  1.00  0.00           H
ATOM   1442  HE2 TYR X 113      80.406  63.299  24.062  1.00  0.00           H
ATOM   1443  CE2 TYR X 113      80.475  62.242  23.851  1.00  0.00           C
ATOM   1444  CZ  TYR X 113      79.764  61.684  22.785  1.00  0.00           C
ATOM   1445  OH  TYR X 113      78.972  62.515  21.968  1.00  0.00           O
ATOM   1446  HH  TYR X 113      79.234  63.423  22.161  1.00  0.00           H
ATOM   1447  HN  TYR X 113      80.078  58.137  26.722  1.00  0.00           H
ATOM   1448  N   ARG X 114      83.508  56.247  26.576  1.00  0.00           N
ATOM   1449  CA  ARG X 114      84.239  55.556  27.627  1.00  0.00           C
ATOM   1450  C   ARG X 114      85.621  56.171  27.745  1.00  0.00           C
ATOM   1451  O   ARG X 114      86.404  56.131  26.798  1.00  0.00           O
ATOM   1452  HA  ARG X 114      83.721  55.661  28.571  1.00  0.00           H
ATOM   1453  CB  ARG X 114      84.388  54.051  27.246  1.00  0.00           C
ATOM   1454  1HB ARG X 114      83.470  53.778  26.676  1.00  0.00           H
ATOM   1455  2HB ARG X 114      85.234  53.904  26.538  1.00  0.00           H
ATOM   1456  CG  ARG X 114      84.488  53.024  28.394  1.00  0.00           C
ATOM   1457  1HG ARG X 114      83.581  53.139  29.016  1.00  0.00           H
ATOM   1458  2HG ARG X 114      84.435  52.007  27.935  1.00  0.00           H
ATOM   1459  CD  ARG X 114      85.738  53.061  29.279  1.00  0.00           C
ATOM   1460  1HD ARG X 114      86.639  52.757  28.698  1.00  0.00           H
ATOM   1461  2HD ARG X 114      85.892  54.066  29.732  1.00  0.00           H
ATOM   1462  NE  ARG X 114      85.461  52.075  30.374  1.00  0.00           N
ATOM   1463  HE  ARG X 114      84.592  51.576  30.391  1.00  0.00           H
ATOM   1464  CZ  ARG X 114      86.345  51.656  31.288  1.00  0.00           C
ATOM   1465  NH1 ARG X 114      87.622  52.004  31.248  1.00  0.00           N
ATOM   1466 1HH1 ARG X 114      87.912  52.609  30.524  1.00  0.00           H
ATOM   1467 2HH1 ARG X 114      88.213  51.724  31.996  1.00  0.00           H
ATOM   1468  NH2 ARG X 114      85.913  50.831  32.236  1.00  0.00           N
ATOM   1469 1HH2 ARG X 114      84.976  50.504  32.145  1.00  0.00           H
ATOM   1470 2HH2 ARG X 114      86.573  50.236  32.712  1.00  0.00           H
ATOM   1471  HN  ARG X 114      83.777  55.953  25.653  1.00  0.00           H
ATOM   1472  N   VAL X 115      85.991  56.737  28.906  1.00  0.00           N
ATOM   1473  CA  VAL X 115      87.267  57.425  29.058  1.00  0.00           C
ATOM   1474  C   VAL X 115      88.137  56.649  30.032  1.00  0.00           C
ATOM   1475  O   VAL X 115      87.664  56.193  31.073  1.00  0.00           O
ATOM   1476  HA  VAL X 115      87.795  57.457  28.115  1.00  0.00           H
ATOM   1477  HB  VAL X 115      86.697  58.890  30.566  1.00  0.00           H
ATOM   1478  CB  VAL X 115      87.097  58.869  29.524  1.00  0.00           C
ATOM   1479  CG1 VAL X 115      88.454  59.605  29.482  1.00  0.00           C
ATOM   1480 1HG1 VAL X 115      88.309  60.670  29.757  1.00  0.00           H
ATOM   1481 2HG1 VAL X 115      89.174  59.169  30.204  1.00  0.00           H
ATOM   1482 3HG1 VAL X 115      88.890  59.562  28.462  1.00  0.00           H
ATOM   1483  CG2 VAL X 115      86.083  59.589  28.609  1.00  0.00           C
ATOM   1484 1HG2 VAL X 115      86.007  60.658  28.896  1.00  0.00           H
ATOM   1485 2HG2 VAL X 115      86.403  59.525  27.547  1.00  0.00           H
ATOM   1486 3HG2 VAL X 115      85.070  59.143  28.705  1.00  0.00           H
ATOM   1487  HN  VAL X 115      85.374  56.755  29.702  1.00  0.00           H
ATOM   1488  N   ARG X 116      89.430  56.434  29.696  1.00  0.00           N
ATOM   1489  CA  ARG X 116      90.365  55.713  30.545  1.00  0.00           C
ATOM   1490  C   ARG X 116      91.701  56.435  30.589  1.00  0.00           C
ATOM   1491  O   ARG X 116      92.278  56.768  29.551  1.00  0.00           O
ATOM   1492  HA  ARG X 116      89.978  55.720  31.549  1.00  0.00           H
ATOM   1493  CB  ARG X 116      90.548  54.248  30.052  1.00  0.00           C
ATOM   1494  1HB ARG X 116      89.532  53.837  29.864  1.00  0.00           H
ATOM   1495  2HB ARG X 116      91.072  54.256  29.070  1.00  0.00           H
ATOM   1496  CG  ARG X 116      91.282  53.270  31.009  1.00  0.00           C
ATOM   1497  1HG ARG X 116      91.268  52.265  30.532  1.00  0.00           H
ATOM   1498  2HG ARG X 116      92.351  53.571  31.106  1.00  0.00           H
ATOM   1499  CD  ARG X 116      90.666  53.215  32.413  1.00  0.00           C
ATOM   1500  1HD ARG X 116      91.266  53.821  33.131  1.00  0.00           H
ATOM   1501  2HD ARG X 116      89.650  53.646  32.343  1.00  0.00           H
ATOM   1502  NE  ARG X 116      90.541  51.802  32.909  1.00  0.00           N
ATOM   1503  HE  ARG X 116      91.230  51.132  32.651  1.00  0.00           H
ATOM   1504  CZ  ARG X 116      89.871  51.521  34.038  1.00  0.00           C
ATOM   1505  NH1 ARG X 116      89.028  52.383  34.600  1.00  0.00           N
ATOM   1506 1HH1 ARG X 116      88.925  53.320  34.259  1.00  0.00           H
ATOM   1507 2HH1 ARG X 116      88.475  52.088  35.381  1.00  0.00           H
ATOM   1508  NH2 ARG X 116      89.994  50.328  34.610  1.00  0.00           N
ATOM   1509 1HH2 ARG X 116      90.398  49.550  34.129  1.00  0.00           H
ATOM   1510 2HH2 ARG X 116      89.731  50.267  35.584  1.00  0.00           H
ATOM   1511  HN  ARG X 116      89.794  56.768  28.828  1.00  0.00           H
ATOM   1512  N   VAL X 117      92.223  56.727  31.797  1.00  0.00           N
ATOM   1513  CA  VAL X 117      93.470  57.465  31.952  1.00  0.00           C
ATOM   1514  C   VAL X 117      94.733  56.598  31.925  1.00  0.00           C
ATOM   1515  O   VAL X 117      94.707  55.391  32.146  1.00  0.00           O
ATOM   1516  HA  VAL X 117      93.548  58.125  31.107  1.00  0.00           H
ATOM   1517  HB  VAL X 117      94.486  58.915  33.212  1.00  0.00           H
ATOM   1518  CB  VAL X 117      93.506  58.383  33.174  1.00  0.00           C
ATOM   1519  CG1 VAL X 117      92.411  59.460  33.049  1.00  0.00           C
ATOM   1520 1HG1 VAL X 117      92.446  60.144  33.926  1.00  0.00           H
ATOM   1521 2HG1 VAL X 117      92.554  60.066  32.131  1.00  0.00           H
ATOM   1522 3HG1 VAL X 117      91.403  58.996  33.023  1.00  0.00           H
ATOM   1523  CG2 VAL X 117      93.344  57.569  34.466  1.00  0.00           C
ATOM   1524 1HG2 VAL X 117      93.424  58.228  35.354  1.00  0.00           H
ATOM   1525 2HG2 VAL X 117      92.356  57.072  34.504  1.00  0.00           H
ATOM   1526 3HG2 VAL X 117      94.120  56.781  34.551  1.00  0.00           H
ATOM   1527  HN  VAL X 117      91.734  56.469  32.643  1.00  0.00           H
ATOM   1528  N   TYR X 118      95.896  57.230  31.640  1.00  0.00           N
ATOM   1529  CA  TYR X 118      97.222  56.614  31.599  1.00  0.00           C
ATOM   1530  C   TYR X 118      97.700  55.965  32.905  1.00  0.00           C
ATOM   1531  O   TYR X 118      98.415  54.966  32.880  1.00  0.00           O
ATOM   1532  HA  TYR X 118      97.171  55.798  30.888  1.00  0.00           H
ATOM   1533  CB  TYR X 118      98.294  57.655  31.140  1.00  0.00           C
ATOM   1534  1HB TYR X 118      97.931  58.688  31.313  1.00  0.00           H
ATOM   1535  2HB TYR X 118      99.243  57.534  31.707  1.00  0.00           H
ATOM   1536  CG  TYR X 118      98.640  57.523  29.674  1.00  0.00           C
ATOM   1537  HD1 TYR X 118      96.626  57.774  28.938  1.00  0.00           H
ATOM   1538  CD1 TYR X 118      97.659  57.622  28.672  1.00  0.00           C
ATOM   1539  HD2 TYR X 118     100.750  57.238  30.038  1.00  0.00           H
ATOM   1540  CD2 TYR X 118      99.977  57.309  29.288  1.00  0.00           C
ATOM   1541  CE1 TYR X 118      98.006  57.510  27.316  1.00  0.00           C
ATOM   1542  HE1 TYR X 118      97.246  57.573  26.551  1.00  0.00           H
ATOM   1543  HE2 TYR X 118     101.352  57.006  27.656  1.00  0.00           H
ATOM   1544  CE2 TYR X 118     100.322  57.178  27.934  1.00  0.00           C
ATOM   1545  CZ  TYR X 118      99.335  57.279  26.949  1.00  0.00           C
ATOM   1546  OH  TYR X 118      99.665  57.127  25.588  1.00  0.00           O
ATOM   1547  HH  TYR X 118     100.286  56.379  25.519  1.00  0.00           H
ATOM   1548  HN  TYR X 118      95.844  58.169  31.308  1.00  0.00           H
ATOM   1549  N   GLN X 119      97.363  56.520  34.084  1.00  0.00           N
ATOM   1550  CA  GLN X 119      97.683  55.896  35.358  1.00  0.00           C
ATOM   1551  C   GLN X 119      96.409  55.743  36.149  1.00  0.00           C
ATOM   1552  O   GLN X 119      95.719  56.720  36.432  1.00  0.00           O
ATOM   1553  HA  GLN X 119      98.069  54.897  35.213  1.00  0.00           H
ATOM   1554  CB  GLN X 119      98.691  56.721  36.197  1.00  0.00           C
ATOM   1555  1HB GLN X 119      98.352  57.780  36.200  1.00  0.00           H
ATOM   1556  2HB GLN X 119      98.684  56.378  37.260  1.00  0.00           H
ATOM   1557  CG  GLN X 119     100.144  56.651  35.675  1.00  0.00           C
ATOM   1558  1HG GLN X 119     100.177  56.688  34.569  1.00  0.00           H
ATOM   1559  2HG GLN X 119     100.721  57.510  36.083  1.00  0.00           H
ATOM   1560  CD  GLN X 119     100.871  55.396  36.157  1.00  0.00           C
ATOM   1561  OE1 GLN X 119     101.580  55.453  37.163  1.00  0.00           O
ATOM   1562  NE2 GLN X 119     100.719  54.264  35.435  1.00  0.00           N
ATOM   1563 1HE2 GLN X 119     100.165  54.274  34.607  1.00  0.00           H
ATOM   1564 2HE2 GLN X 119     101.186  53.446  35.762  1.00  0.00           H
ATOM   1565  HN  GLN X 119      96.767  57.316  34.120  1.00  0.00           H
ATOM   1566  N   ILE X 120      96.086  54.496  36.520  1.00  0.00           N
ATOM   1567  CA  ILE X 120      94.851  54.109  37.170  1.00  0.00           C
ATOM   1568  C   ILE X 120      95.187  53.526  38.535  1.00  0.00           C
ATOM   1569  O   ILE X 120      96.327  53.091  38.743  1.00  0.00           O
ATOM   1570  HA  ILE X 120      94.243  54.987  37.320  1.00  0.00           H
ATOM   1571  HB  ILE X 120      93.338  52.551  36.997  1.00  0.00           H
ATOM   1572  CB  ILE X 120      94.071  53.082  36.342  1.00  0.00           C
ATOM   1573  CG1 ILE X 120      94.996  52.011  35.709  1.00  0.00           C
ATOM   1574 1HG1 ILE X 120      95.648  52.487  34.944  1.00  0.00           H
ATOM   1575 2HG1 ILE X 120      95.648  51.583  36.506  1.00  0.00           H
ATOM   1576  CG2 ILE X 120      93.263  53.857  35.280  1.00  0.00           C
ATOM   1577 1HG2 ILE X 120      92.619  53.160  34.709  1.00  0.00           H
ATOM   1578 2HG2 ILE X 120      92.601  54.610  35.760  1.00  0.00           H
ATOM   1579 3HG2 ILE X 120      93.939  54.378  34.570  1.00  0.00           H
ATOM   1580  CD  ILE X 120      94.231  50.856  35.050  1.00  0.00           C
ATOM   1581  1HD ILE X 120      94.946  50.111  34.637  1.00  0.00           H
ATOM   1582  2HD ILE X 120      93.594  50.342  35.802  1.00  0.00           H
ATOM   1583  3HD ILE X 120      93.590  51.224  34.223  1.00  0.00           H
ATOM   1584  HN  ILE X 120      96.699  53.732  36.351  1.00  0.00           H
ATOM   1585  N   PRO X 121      94.278  53.539  39.504  1.00  0.00           N
ATOM   1586  CA  PRO X 121      94.389  52.700  40.687  1.00  0.00           C
ATOM   1587  C   PRO X 121      94.102  51.239  40.386  1.00  0.00           C
ATOM   1588  HA  PRO X 121      95.380  52.754  41.114  1.00  0.00           H
ATOM   1589  CB  PRO X 121      93.306  53.285  41.601  1.00  0.00           C
ATOM   1590  1HB PRO X 121      92.952  52.548  42.345  1.00  0.00           H
ATOM   1591  2HB PRO X 121      93.714  54.169  42.132  1.00  0.00           H
ATOM   1592  CG  PRO X 121      92.197  53.714  40.638  1.00  0.00           C
ATOM   1593  1HG PRO X 121      91.626  52.808  40.328  1.00  0.00           H
ATOM   1594  2HG PRO X 121      91.503  54.465  41.062  1.00  0.00           H
ATOM   1595  CD  PRO X 121      92.985  54.238  39.440  1.00  0.00           C
ATOM   1596  1HD PRO X 121      92.438  54.016  38.497  1.00  0.00           H
ATOM   1597  2HD PRO X 121      93.160  55.333  39.534  1.00  0.00           H
ATOM   1598  OT1 PRO X 121      93.394  50.925  39.391  1.00  0.00           O
ATOM   1599  OT2 PRO X 121      94.568  50.370  41.173  1.00  0.00           O
ATOM   1600  N   ASP Z   1      27.536  80.700  -9.133  1.00  0.00           N
ATOM   1601  CA  ASP Z   1      28.398  80.297 -10.276  1.00  0.00           C
ATOM   1602  C   ASP Z   1      27.619  79.402 -11.247  1.00  0.00           C
ATOM   1603  O   ASP Z   1      26.395  79.477 -11.307  1.00  0.00           O
ATOM   1604  HA  ASP Z   1      28.661  81.202 -10.808  1.00  0.00           H
ATOM   1605  CB  ASP Z   1      29.654  79.643  -9.654  1.00  0.00           C
ATOM   1606  1HB ASP Z   1      30.018  80.247  -8.791  1.00  0.00           H
ATOM   1607  2HB ASP Z   1      29.402  78.632  -9.273  1.00  0.00           H
ATOM   1608  CG  ASP Z   1      30.807  79.542 -10.620  1.00  0.00           C
ATOM   1609  OD1 ASP Z   1      31.568  80.525 -10.774  1.00  0.00           O
ATOM   1610  OD2 ASP Z   1      30.992  78.451 -11.214  1.00  0.00           O
ATOM   1611  H1  ASP Z   1      28.063  81.310  -8.457  1.00  0.00           H
ATOM   1612  H2  ASP Z   1      26.717  81.258  -9.483  1.00  0.00           H
ATOM   1613  H3  ASP Z   1      27.180  79.854  -8.618  1.00  0.00           H
ATOM   1614  N   ALA Z   2      28.297  78.555 -12.052  1.00  0.00           N
ATOM   1615  CA  ALA Z   2      27.673  77.718 -13.057  1.00  0.00           C
ATOM   1616  C   ALA Z   2      26.777  76.603 -12.522  1.00  0.00           C
ATOM   1617  O   ALA Z   2      25.670  76.392 -13.016  1.00  0.00           O
ATOM   1618  HA  ALA Z   2      27.045  78.350 -13.673  1.00  0.00           H
ATOM   1619  CB  ALA Z   2      28.777  77.097 -13.938  1.00  0.00           C
ATOM   1620  1HB ALA Z   2      28.334  76.489 -14.756  1.00  0.00           H
ATOM   1621  2HB ALA Z   2      29.390  77.901 -14.397  1.00  0.00           H
ATOM   1622  3HB ALA Z   2      29.449  76.451 -13.332  1.00  0.00           H
ATOM   1623  HN  ALA Z   2      29.298  78.474 -11.976  1.00  0.00           H
ATOM   1624  N   HIE Z   3      27.227  75.851 -11.497  1.00  0.00           N
ATOM   1625  CA  HIE Z   3      26.490  74.699 -11.006  1.00  0.00           C
ATOM   1626  C   HIE Z   3      25.474  75.028  -9.928  1.00  0.00           C
ATOM   1627  O   HIE Z   3      25.617  75.963  -9.136  1.00  0.00           O
ATOM   1628  HA  HIE Z   3      25.911  74.296 -11.827  1.00  0.00           H
ATOM   1629  CB  HIE Z   3      27.422  73.561 -10.537  1.00  0.00           C
ATOM   1630  1HB HIE Z   3      28.203  73.966  -9.858  1.00  0.00           H
ATOM   1631  2HB HIE Z   3      26.854  72.776  -9.995  1.00  0.00           H
ATOM   1632  CG  HIE Z   3      28.073  72.880 -11.700  1.00  0.00           C
ATOM   1633  ND1 HIE Z   3      27.282  72.142 -12.563  1.00  0.00           N
ATOM   1634  HD2 HIE Z   3      30.239  73.304 -11.644  1.00  0.00           H
ATOM   1635  CD2 HIE Z   3      29.372  72.844 -12.097  1.00  0.00           C
ATOM   1636  HE1 HIE Z   3      27.853  70.994 -14.291  1.00  0.00           H
ATOM   1637  CE1 HIE Z   3      28.120  71.662 -13.467  1.00  0.00           C
ATOM   1638  HE2 HIE Z   3      30.198  71.743 -13.740  1.00  0.00           H
ATOM   1639  NE2 HIE Z   3      29.396  72.060 -13.231  1.00  0.00           N
ATOM   1640  HN  HIE Z   3      28.129  76.032 -11.088  1.00  0.00           H
ATOM   1641  N   LYS Z   4      24.372  74.251  -9.925  1.00  0.00           N
ATOM   1642  CA  LYS Z   4      23.237  74.398  -9.037  1.00  0.00           C
ATOM   1643  C   LYS Z   4      23.502  74.023  -7.590  1.00  0.00           C
ATOM   1644  O   LYS Z   4      23.190  74.770  -6.664  1.00  0.00           O
ATOM   1645  HA  LYS Z   4      22.905  75.425  -9.059  1.00  0.00           H
ATOM   1646  CB  LYS Z   4      22.129  73.472  -9.584  1.00  0.00           C
ATOM   1647  1HB LYS Z   4      21.995  73.709 -10.666  1.00  0.00           H
ATOM   1648  2HB LYS Z   4      22.472  72.413  -9.535  1.00  0.00           H
ATOM   1649  CG  LYS Z   4      20.746  73.575  -8.920  1.00  0.00           C
ATOM   1650  1HG LYS Z   4      20.813  73.453  -7.816  1.00  0.00           H
ATOM   1651  2HG LYS Z   4      20.317  74.579  -9.137  1.00  0.00           H
ATOM   1652  CD  LYS Z   4      19.848  72.477  -9.505  1.00  0.00           C
ATOM   1653  1HD LYS Z   4      20.043  72.463 -10.605  1.00  0.00           H
ATOM   1654  2HD LYS Z   4      20.183  71.498  -9.089  1.00  0.00           H
ATOM   1655  CE  LYS Z   4      18.343  72.641  -9.304  1.00  0.00           C
ATOM   1656  1HE LYS Z   4      18.080  72.720  -8.228  1.00  0.00           H
ATOM   1657  2HE LYS Z   4      17.983  73.551  -9.834  1.00  0.00           H
ATOM   1658  NZ  LYS Z   4      17.659  71.467  -9.877  1.00  0.00           N
ATOM   1659  1HZ LYS Z   4      16.639  71.645 -10.023  1.00  0.00           H
ATOM   1660  2HZ LYS Z   4      18.121  71.188 -10.776  1.00  0.00           H
ATOM   1661  3HZ LYS Z   4      17.722  70.636  -9.229  1.00  0.00           H
ATOM   1662  HN  LYS Z   4      24.273  73.542 -10.619  1.00  0.00           H
ATOM   1663  N   SER Z   5      24.092  72.833  -7.367  1.00  0.00           N
ATOM   1664  CA  SER Z   5      24.325  72.300  -6.035  1.00  0.00           C
ATOM   1665  C   SER Z   5      25.440  73.000  -5.269  1.00  0.00           C
ATOM   1666  O   SER Z   5      26.514  73.286  -5.799  1.00  0.00           O
ATOM   1667  HA  SER Z   5      23.417  72.447  -5.464  1.00  0.00           H
ATOM   1668  CB  SER Z   5      24.600  70.768  -6.073  1.00  0.00           C
ATOM   1669  1HB SER Z   5      23.733  70.258  -6.551  1.00  0.00           H
ATOM   1670  2HB SER Z   5      25.488  70.569  -6.708  1.00  0.00           H
ATOM   1671  OG  SER Z   5      24.818  70.207  -4.776  1.00  0.00           O
ATOM   1672  1HG SER Z   5      23.943  70.152  -4.344  1.00  0.00           H
ATOM   1673  HN  SER Z   5      24.343  72.260  -8.144  1.00  0.00           H
ATOM   1674  N   GLU Z   6      25.220  73.222  -3.954  1.00  0.00           N
ATOM   1675  CA  GLU Z   6      26.226  73.679  -3.010  1.00  0.00           C
ATOM   1676  C   GLU Z   6      27.380  72.684  -2.880  1.00  0.00           C
ATOM   1677  O   GLU Z   6      28.549  73.052  -2.777  1.00  0.00           O
ATOM   1678  HA  GLU Z   6      26.639  74.606  -3.382  1.00  0.00           H
ATOM   1679  CB  GLU Z   6      25.574  73.938  -1.625  1.00  0.00           C
ATOM   1680  1HB GLU Z   6      24.667  74.566  -1.774  1.00  0.00           H
ATOM   1681  2HB GLU Z   6      25.237  72.973  -1.186  1.00  0.00           H
ATOM   1682  CG  GLU Z   6      26.499  74.669  -0.615  1.00  0.00           C
ATOM   1683  1HG GLU Z   6      27.436  74.095  -0.482  1.00  0.00           H
ATOM   1684  2HG GLU Z   6      26.765  75.678  -0.994  1.00  0.00           H
ATOM   1685  CD  GLU Z   6      25.878  74.838   0.765  1.00  0.00           C
ATOM   1686  OE1 GLU Z   6      24.638  74.711   0.918  1.00  0.00           O
ATOM   1687  OE2 GLU Z   6      26.654  75.098   1.727  1.00  0.00           O
ATOM   1688  HN  GLU Z   6      24.320  73.039  -3.564  1.00  0.00           H
ATOM   1689  N   VAL Z   7      27.086  71.365  -2.916  1.00  0.00           N
ATOM   1690  CA  VAL Z   7      28.080  70.296  -2.915  1.00  0.00           C
ATOM   1691  C   VAL Z   7      28.973  70.360  -4.144  1.00  0.00           C
ATOM   1692  O   VAL Z   7      30.200  70.282  -4.056  1.00  0.00           O
ATOM   1693  HA  VAL Z   7      28.718  70.421  -2.058  1.00  0.00           H
ATOM   1694  HB  VAL Z   7      26.798  68.727  -3.721  1.00  0.00           H
ATOM   1695  CB  VAL Z   7      27.420  68.920  -2.816  1.00  0.00           C
ATOM   1696  CG1 VAL Z   7      28.490  67.815  -2.702  1.00  0.00           C
ATOM   1697 1HG1 VAL Z   7      29.111  67.755  -3.618  1.00  0.00           H
ATOM   1698 2HG1 VAL Z   7      29.153  68.000  -1.831  1.00  0.00           H
ATOM   1699 3HG1 VAL Z   7      28.000  66.827  -2.556  1.00  0.00           H
ATOM   1700  CG2 VAL Z   7      26.494  68.885  -1.583  1.00  0.00           C
ATOM   1701 1HG2 VAL Z   7      25.630  69.572  -1.696  1.00  0.00           H
ATOM   1702 2HG2 VAL Z   7      26.087  67.861  -1.435  1.00  0.00           H
ATOM   1703 3HG2 VAL Z   7      27.047  69.173  -0.665  1.00  0.00           H
ATOM   1704  HN  VAL Z   7      26.137  71.068  -3.001  1.00  0.00           H
ATOM   1705  N   ALA Z   8      28.355  70.567  -5.323  1.00  0.00           N
ATOM   1706  CA  ALA Z   8      29.044  70.708  -6.587  1.00  0.00           C
ATOM   1707  C   ALA Z   8      29.930  71.944  -6.691  1.00  0.00           C
ATOM   1708  O   ALA Z   8      31.075  71.866  -7.131  1.00  0.00           O
ATOM   1709  HA  ALA Z   8      29.687  69.847  -6.711  1.00  0.00           H
ATOM   1710  CB  ALA Z   8      28.010  70.745  -7.728  1.00  0.00           C
ATOM   1711  1HB ALA Z   8      28.506  70.779  -8.721  1.00  0.00           H
ATOM   1712  2HB ALA Z   8      27.382  69.831  -7.696  1.00  0.00           H
ATOM   1713  3HB ALA Z   8      27.345  71.629  -7.637  1.00  0.00           H
ATOM   1714  HN  ALA Z   8      27.362  70.649  -5.336  1.00  0.00           H
ATOM   1715  N   HIE Z   9      29.442  73.131  -6.278  1.00  0.00           N
ATOM   1716  CA  HIE Z   9      30.230  74.351  -6.384  1.00  0.00           C
ATOM   1717  C   HIE Z   9      31.466  74.385  -5.490  1.00  0.00           C
ATOM   1718  O   HIE Z   9      32.550  74.775  -5.926  1.00  0.00           O
ATOM   1719  HA  HIE Z   9      30.608  74.387  -7.396  1.00  0.00           H
ATOM   1720  CB  HIE Z   9      29.383  75.624  -6.187  1.00  0.00           C
ATOM   1721  1HB HIE Z   9      28.504  75.584  -6.863  1.00  0.00           H
ATOM   1722  2HB HIE Z   9      29.012  75.685  -5.143  1.00  0.00           H
ATOM   1723  CG  HIE Z   9      30.153  76.867  -6.520  1.00  0.00           C
ATOM   1724  ND1 HIE Z   9      30.768  76.973  -7.757  1.00  0.00           N
ATOM   1725  HD2 HIE Z   9      30.168  78.180  -4.741  1.00  0.00           H
ATOM   1726  CD2 HIE Z   9      30.466  77.936  -5.747  1.00  0.00           C
ATOM   1727  HE1 HIE Z   9      32.037  78.536  -8.509  1.00  0.00           H
ATOM   1728  CE1 HIE Z   9      31.447  78.104  -7.697  1.00  0.00           C
ATOM   1729  HE2 HIE Z   9      31.754  79.572  -6.198  1.00  0.00           H
ATOM   1730  NE2 HIE Z   9      31.300  78.722  -6.506  1.00  0.00           N
ATOM   1731  HN  HIE Z   9      28.501  73.203  -5.936  1.00  0.00           H
ATOM   1732  N   ARG Z  10      31.368  73.909  -4.227  1.00  0.00           N
ATOM   1733  CA  ARG Z  10      32.539  73.761  -3.372  1.00  0.00           C
ATOM   1734  C   ARG Z  10      33.566  72.782  -3.951  1.00  0.00           C
ATOM   1735  O   ARG Z  10      34.768  73.035  -3.911  1.00  0.00           O
ATOM   1736  HA  ARG Z  10      33.031  74.724  -3.331  1.00  0.00           H
ATOM   1737  CB  ARG Z  10      32.185  73.349  -1.920  1.00  0.00           C
ATOM   1738  1HB ARG Z  10      31.667  72.365  -1.931  1.00  0.00           H
ATOM   1739  2HB ARG Z  10      33.133  73.229  -1.348  1.00  0.00           H
ATOM   1740  CG  ARG Z  10      31.303  74.363  -1.153  1.00  0.00           C
ATOM   1741  1HG ARG Z  10      31.697  75.395  -1.287  1.00  0.00           H
ATOM   1742  2HG ARG Z  10      30.280  74.349  -1.587  1.00  0.00           H
ATOM   1743  CD  ARG Z  10      31.233  74.063   0.354  1.00  0.00           C
ATOM   1744  1HD ARG Z  10      31.115  72.968   0.512  1.00  0.00           H
ATOM   1745  2HD ARG Z  10      32.173  74.376   0.861  1.00  0.00           H
ATOM   1746  NE  ARG Z  10      30.026  74.739   0.946  1.00  0.00           N
ATOM   1747  HE  ARG Z  10      29.153  74.255   0.941  1.00  0.00           H
ATOM   1748  CZ  ARG Z  10      30.094  75.701   1.877  1.00  0.00           C
ATOM   1749  NH1 ARG Z  10      31.210  76.385   2.076  1.00  0.00           N
ATOM   1750 1HH1 ARG Z  10      31.702  76.604   1.234  1.00  0.00           H
ATOM   1751 2HH1 ARG Z  10      31.123  77.170   2.717  1.00  0.00           H
ATOM   1752  NH2 ARG Z  10      29.020  75.993   2.602  1.00  0.00           N
ATOM   1753 1HH2 ARG Z  10      28.119  75.654   2.287  1.00  0.00           H
ATOM   1754 2HH2 ARG Z  10      29.065  76.735   3.296  1.00  0.00           H
ATOM   1755  HN  ARG Z  10      30.485  73.636  -3.842  1.00  0.00           H
ATOM   1756  N   PHE Z  11      33.118  71.660  -4.560  1.00  0.00           N
ATOM   1757  CA  PHE Z  11      33.984  70.748  -5.299  1.00  0.00           C
ATOM   1758  C   PHE Z  11      34.680  71.418  -6.483  1.00  0.00           C
ATOM   1759  O   PHE Z  11      35.875  71.243  -6.700  1.00  0.00           O
ATOM   1760  HA  PHE Z  11      34.765  70.418  -4.630  1.00  0.00           H
ATOM   1761  CB  PHE Z  11      33.161  69.515  -5.782  1.00  0.00           C
ATOM   1762  1HB PHE Z  11      32.570  69.117  -4.929  1.00  0.00           H
ATOM   1763  2HB PHE Z  11      32.444  69.804  -6.577  1.00  0.00           H
ATOM   1764  CG  PHE Z  11      34.030  68.396  -6.306  1.00  0.00           C
ATOM   1765  HD1 PHE Z  11      34.306  69.250  -8.268  1.00  0.00           H
ATOM   1766  CD1 PHE Z  11      34.536  68.419  -7.620  1.00  0.00           C
ATOM   1767  HD2 PHE Z  11      33.950  67.255  -4.481  1.00  0.00           H
ATOM   1768  CD2 PHE Z  11      34.341  67.300  -5.486  1.00  0.00           C
ATOM   1769  CE1 PHE Z  11      35.356  67.388  -8.093  1.00  0.00           C
ATOM   1770  HE1 PHE Z  11      35.740  67.419  -9.103  1.00  0.00           H
ATOM   1771  CE2 PHE Z  11      35.145  66.258  -5.959  1.00  0.00           C
ATOM   1772  HE2 PHE Z  11      35.353  65.409  -5.330  1.00  0.00           H
ATOM   1773  CZ  PHE Z  11      35.661  66.308  -7.258  1.00  0.00           C
ATOM   1774  HZ  PHE Z  11      36.275  65.496  -7.620  1.00  0.00           H
ATOM   1775  HN  PHE Z  11      32.140  71.451  -4.575  1.00  0.00           H
ATOM   1776  N   LYS Z  12      33.947  72.226  -7.268  1.00  0.00           N
ATOM   1777  CA  LYS Z  12      34.452  72.911  -8.443  1.00  0.00           C
ATOM   1778  C   LYS Z  12      35.580  73.911  -8.168  1.00  0.00           C
ATOM   1779  O   LYS Z  12      36.572  73.941  -8.897  1.00  0.00           O
ATOM   1780  HA  LYS Z  12      34.884  72.162  -9.092  1.00  0.00           H
ATOM   1781  CB  LYS Z  12      33.244  73.542  -9.183  1.00  0.00           C
ATOM   1782  1HB LYS Z  12      32.540  72.711  -9.423  1.00  0.00           H
ATOM   1783  2HB LYS Z  12      32.702  74.221  -8.487  1.00  0.00           H
ATOM   1784  CG  LYS Z  12      33.548  74.302 -10.487  1.00  0.00           C
ATOM   1785  1HG LYS Z  12      34.498  73.939 -10.939  1.00  0.00           H
ATOM   1786  2HG LYS Z  12      32.726  74.104 -11.213  1.00  0.00           H
ATOM   1787  CD  LYS Z  12      33.600  75.818 -10.246  1.00  0.00           C
ATOM   1788  1HD LYS Z  12      32.635  76.116  -9.773  1.00  0.00           H
ATOM   1789  2HD LYS Z  12      34.412  76.027  -9.515  1.00  0.00           H
ATOM   1790  CE  LYS Z  12      33.834  76.673 -11.496  1.00  0.00           C
ATOM   1791  1HE LYS Z  12      34.861  76.519 -11.890  1.00  0.00           H
ATOM   1792  2HE LYS Z  12      33.091  76.427 -12.286  1.00  0.00           H
ATOM   1793  NZ  LYS Z  12      33.666  78.093 -11.143  1.00  0.00           N
ATOM   1794  1HZ LYS Z  12      34.199  78.726 -11.784  1.00  0.00           H
ATOM   1795  2HZ LYS Z  12      32.639  78.342 -11.195  1.00  0.00           H
ATOM   1796  3HZ LYS Z  12      33.989  78.255 -10.154  1.00  0.00           H
ATOM   1797  HN  LYS Z  12      32.969  72.339  -7.075  1.00  0.00           H
ATOM   1798  N   ASP Z  13      35.491  74.742  -7.101  1.00  0.00           N
ATOM   1799  CA  ASP Z  13      36.598  75.619  -6.729  1.00  0.00           C
ATOM   1800  C   ASP Z  13      37.769  74.866  -6.073  1.00  0.00           C
ATOM   1801  O   ASP Z  13      38.937  75.074  -6.405  1.00  0.00           O
ATOM   1802  HA  ASP Z  13      36.990  76.030  -7.652  1.00  0.00           H
ATOM   1803  CB  ASP Z  13      36.097  76.798  -5.843  1.00  0.00           C
ATOM   1804  1HB ASP Z  13      35.024  76.980  -6.060  1.00  0.00           H
ATOM   1805  2HB ASP Z  13      36.192  76.582  -4.761  1.00  0.00           H
ATOM   1806  CG  ASP Z  13      36.850  78.077  -6.171  1.00  0.00           C
ATOM   1807  OD1 ASP Z  13      38.031  78.231  -5.768  1.00  0.00           O
ATOM   1808  OD2 ASP Z  13      36.270  78.927  -6.901  1.00  0.00           O
ATOM   1809  HN  ASP Z  13      34.667  74.753  -6.533  1.00  0.00           H
ATOM   1810  N   LEU Z  14      37.489  73.938  -5.129  1.00  0.00           N
ATOM   1811  CA  LEU Z  14      38.510  73.172  -4.424  1.00  0.00           C
ATOM   1812  C   LEU Z  14      39.277  72.153  -5.270  1.00  0.00           C
ATOM   1813  O   LEU Z  14      40.490  71.997  -5.118  1.00  0.00           O
ATOM   1814  HA  LEU Z  14      39.254  73.873  -4.074  1.00  0.00           H
ATOM   1815  CB  LEU Z  14      37.904  72.437  -3.200  1.00  0.00           C
ATOM   1816  1HB LEU Z  14      37.026  71.849  -3.550  1.00  0.00           H
ATOM   1817  2HB LEU Z  14      38.634  71.715  -2.777  1.00  0.00           H
ATOM   1818  HG  LEU Z  14      36.783  74.153  -2.479  1.00  0.00           H
ATOM   1819  CG  LEU Z  14      37.448  73.364  -2.050  1.00  0.00           C
ATOM   1820  CD1 LEU Z  14      36.624  72.572  -1.027  1.00  0.00           C
ATOM   1821 1HD1 LEU Z  14      35.738  72.122  -1.523  1.00  0.00           H
ATOM   1822 2HD1 LEU Z  14      37.229  71.759  -0.574  1.00  0.00           H
ATOM   1823 3HD1 LEU Z  14      36.265  73.244  -0.217  1.00  0.00           H
ATOM   1824  CD2 LEU Z  14      38.624  74.058  -1.343  1.00  0.00           C
ATOM   1825 1HD2 LEU Z  14      38.238  74.694  -0.515  1.00  0.00           H
ATOM   1826 2HD2 LEU Z  14      39.316  73.301  -0.921  1.00  0.00           H
ATOM   1827 3HD2 LEU Z  14      39.179  74.712  -2.046  1.00  0.00           H
ATOM   1828  HN  LEU Z  14      36.540  73.765  -4.859  1.00  0.00           H
ATOM   1829  N   GLY Z  15      38.589  71.416  -6.162  1.00  0.00           N
ATOM   1830  CA  GLY Z  15      39.110  70.239  -6.854  1.00  0.00           C
ATOM   1831  C   GLY Z  15      39.140  69.001  -5.984  1.00  0.00           C
ATOM   1832  O   GLY Z  15      39.057  69.080  -4.757  1.00  0.00           O
ATOM   1833  1HA GLY Z  15      38.434  70.038  -7.671  1.00  0.00           H
ATOM   1834  2HA GLY Z  15      40.121  70.445  -7.172  1.00  0.00           H
ATOM   1835  HN  GLY Z  15      37.608  71.598  -6.299  1.00  0.00           H
ATOM   1836  N   GLU Z  16      39.273  67.799  -6.602  1.00  0.00           N
ATOM   1837  CA  GLU Z  16      39.045  66.525  -5.921  1.00  0.00           C
ATOM   1838  C   GLU Z  16      39.914  66.312  -4.697  1.00  0.00           C
ATOM   1839  O   GLU Z  16      39.427  65.986  -3.617  1.00  0.00           O
ATOM   1840  HA  GLU Z  16      38.020  66.514  -5.578  1.00  0.00           H
ATOM   1841  CB  GLU Z  16      39.277  65.311  -6.877  1.00  0.00           C
ATOM   1842  1HB GLU Z  16      38.588  65.408  -7.744  1.00  0.00           H
ATOM   1843  2HB GLU Z  16      40.315  65.348  -7.276  1.00  0.00           H
ATOM   1844  CG  GLU Z  16      39.039  63.929  -6.201  1.00  0.00           C
ATOM   1845  1HG GLU Z  16      39.731  63.816  -5.344  1.00  0.00           H
ATOM   1846  2HG GLU Z  16      37.999  63.891  -5.817  1.00  0.00           H
ATOM   1847  CD  GLU Z  16      39.238  62.709  -7.093  1.00  0.00           C
ATOM   1848  OE1 GLU Z  16      38.504  62.567  -8.104  1.00  0.00           O
ATOM   1849  OE2 GLU Z  16      40.091  61.845  -6.742  1.00  0.00           O
ATOM   1850  HN  GLU Z  16      39.414  67.734  -7.589  1.00  0.00           H
ATOM   1851  N   GLU Z  17      41.233  66.527  -4.822  1.00  0.00           N
ATOM   1852  CA  GLU Z  17      42.160  66.248  -3.748  1.00  0.00           C
ATOM   1853  C   GLU Z  17      42.042  67.169  -2.549  1.00  0.00           C
ATOM   1854  O   GLU Z  17      42.105  66.709  -1.412  1.00  0.00           O
ATOM   1855  HA  GLU Z  17      41.897  65.276  -3.358  1.00  0.00           H
ATOM   1856  CB  GLU Z  17      43.605  66.145  -4.280  1.00  0.00           C
ATOM   1857  1HB GLU Z  17      43.914  67.131  -4.693  1.00  0.00           H
ATOM   1858  2HB GLU Z  17      44.294  65.898  -3.442  1.00  0.00           H
ATOM   1859  CG  GLU Z  17      43.765  65.071  -5.395  1.00  0.00           C
ATOM   1860  1HG GLU Z  17      43.102  65.307  -6.253  1.00  0.00           H
ATOM   1861  2HG GLU Z  17      44.807  65.098  -5.777  1.00  0.00           H
ATOM   1862  CD  GLU Z  17      43.470  63.634  -4.979  1.00  0.00           C
ATOM   1863  OE1 GLU Z  17      43.567  62.741  -5.858  1.00  0.00           O
ATOM   1864  OE2 GLU Z  17      43.140  63.347  -3.798  1.00  0.00           O
ATOM   1865  HN  GLU Z  17      41.627  66.793  -5.697  1.00  0.00           H
ATOM   1866  N   ASN Z  18      41.805  68.484  -2.745  1.00  0.00           N
ATOM   1867  CA  ASN Z  18      41.524  69.397  -1.641  1.00  0.00           C
ATOM   1868  C   ASN Z  18      40.229  69.067  -0.914  1.00  0.00           C
ATOM   1869  O   ASN Z  18      40.172  69.096   0.314  1.00  0.00           O
ATOM   1870  HA  ASN Z  18      42.312  69.292  -0.906  1.00  0.00           H
ATOM   1871  CB  ASN Z  18      41.421  70.866  -2.108  1.00  0.00           C
ATOM   1872  1HB ASN Z  18      40.724  70.936  -2.965  1.00  0.00           H
ATOM   1873  2HB ASN Z  18      41.041  71.512  -1.287  1.00  0.00           H
ATOM   1874  CG  ASN Z  18      42.795  71.401  -2.476  1.00  0.00           C
ATOM   1875  OD1 ASN Z  18      43.732  71.341  -1.675  1.00  0.00           O
ATOM   1876  ND2 ASN Z  18      42.930  71.980  -3.689  1.00  0.00           N
ATOM   1877 1HD2 ASN Z  18      42.125  72.055  -4.293  1.00  0.00           H
ATOM   1878 2HD2 ASN Z  18      43.787  72.467  -3.874  1.00  0.00           H
ATOM   1879  HN  ASN Z  18      41.725  68.831  -3.676  1.00  0.00           H
ATOM   1880  N   PHE Z  19      39.162  68.725  -1.665  1.00  0.00           N
ATOM   1881  CA  PHE Z  19      37.883  68.304  -1.123  1.00  0.00           C
ATOM   1882  C   PHE Z  19      38.012  67.029  -0.290  1.00  0.00           C
ATOM   1883  O   PHE Z  19      37.627  66.974   0.874  1.00  0.00           O
ATOM   1884  HA  PHE Z  19      37.499  69.088  -0.482  1.00  0.00           H
ATOM   1885  CB  PHE Z  19      36.953  68.075  -2.344  1.00  0.00           C
ATOM   1886  1HB PHE Z  19      37.039  68.951  -3.023  1.00  0.00           H
ATOM   1887  2HB PHE Z  19      37.271  67.185  -2.928  1.00  0.00           H
ATOM   1888  CG  PHE Z  19      35.501  67.910  -2.003  1.00  0.00           C
ATOM   1889  HD1 PHE Z  19      35.635  65.822  -1.462  1.00  0.00           H
ATOM   1890  CD1 PHE Z  19      34.977  66.668  -1.605  1.00  0.00           C
ATOM   1891  HD2 PHE Z  19      35.018  69.945  -2.506  1.00  0.00           H
ATOM   1892  CD2 PHE Z  19      34.627  68.988  -2.197  1.00  0.00           C
ATOM   1893  CE1 PHE Z  19      33.597  66.502  -1.430  1.00  0.00           C
ATOM   1894  HE1 PHE Z  19      33.200  65.540  -1.134  1.00  0.00           H
ATOM   1895  CE2 PHE Z  19      33.247  68.819  -2.051  1.00  0.00           C
ATOM   1896  HE2 PHE Z  19      32.587  69.649  -2.257  1.00  0.00           H
ATOM   1897  CZ  PHE Z  19      32.732  67.578  -1.664  1.00  0.00           C
ATOM   1898  HZ  PHE Z  19      31.665  67.449  -1.542  1.00  0.00           H
ATOM   1899  HN  PHE Z  19      39.225  68.722  -2.666  1.00  0.00           H
ATOM   1900  N   LYS Z  20      38.668  66.002  -0.861  1.00  0.00           N
ATOM   1901  CA  LYS Z  20      38.945  64.724  -0.236  1.00  0.00           C
ATOM   1902  C   LYS Z  20      39.814  64.847   1.002  1.00  0.00           C
ATOM   1903  O   LYS Z  20      39.566  64.221   2.029  1.00  0.00           O
ATOM   1904  HA  LYS Z  20      38.005  64.271   0.052  1.00  0.00           H
ATOM   1905  CB  LYS Z  20      39.666  63.848  -1.281  1.00  0.00           C
ATOM   1906  1HB LYS Z  20      39.054  63.906  -2.209  1.00  0.00           H
ATOM   1907  2HB LYS Z  20      40.653  64.302  -1.523  1.00  0.00           H
ATOM   1908  CG  LYS Z  20      39.853  62.365  -0.926  1.00  0.00           C
ATOM   1909  1HG LYS Z  20      40.306  62.275   0.087  1.00  0.00           H
ATOM   1910  2HG LYS Z  20      38.861  61.859  -0.896  1.00  0.00           H
ATOM   1911  CD  LYS Z  20      40.776  61.664  -1.938  1.00  0.00           C
ATOM   1912  1HD LYS Z  20      41.746  62.212  -1.932  1.00  0.00           H
ATOM   1913  2HD LYS Z  20      40.970  60.621  -1.599  1.00  0.00           H
ATOM   1914  CE  LYS Z  20      40.219  61.611  -3.369  1.00  0.00           C
ATOM   1915  1HE LYS Z  20      39.491  60.779  -3.480  1.00  0.00           H
ATOM   1916  2HE LYS Z  20      39.711  62.559  -3.639  1.00  0.00           H
ATOM   1917  NZ  LYS Z  20      41.310  61.422  -4.338  1.00  0.00           N
ATOM   1918  1HZ LYS Z  20      40.934  61.499  -5.318  1.00  0.00           H
ATOM   1919  2HZ LYS Z  20      42.050  62.170  -4.217  1.00  0.00           H
ATOM   1920  3HZ LYS Z  20      41.775  60.496  -4.187  1.00  0.00           H
ATOM   1921  HN  LYS Z  20      38.966  66.085  -1.817  1.00  0.00           H
ATOM   1922  N   ALA Z  21      40.852  65.706   0.940  1.00  0.00           N
ATOM   1923  CA  ALA Z  21      41.729  66.012   2.048  1.00  0.00           C
ATOM   1924  C   ALA Z  21      41.012  66.628   3.238  1.00  0.00           C
ATOM   1925  O   ALA Z  21      41.276  66.265   4.382  1.00  0.00           O
ATOM   1926  HA  ALA Z  21      42.158  65.083   2.395  1.00  0.00           H
ATOM   1927  CB  ALA Z  21      42.853  66.953   1.568  1.00  0.00           C
ATOM   1928  1HB ALA Z  21      43.569  67.181   2.383  1.00  0.00           H
ATOM   1929  2HB ALA Z  21      43.420  66.468   0.744  1.00  0.00           H
ATOM   1930  3HB ALA Z  21      42.431  67.905   1.182  1.00  0.00           H
ATOM   1931  HN  ALA Z  21      41.057  66.188   0.083  1.00  0.00           H
ATOM   1932  N   LEU Z  22      40.071  67.564   3.016  1.00  0.00           N
ATOM   1933  CA  LEU Z  22      39.226  68.095   4.072  1.00  0.00           C
ATOM   1934  C   LEU Z  22      38.266  67.058   4.657  1.00  0.00           C
ATOM   1935  O   LEU Z  22      38.118  66.940   5.875  1.00  0.00           O
ATOM   1936  HA  LEU Z  22      39.864  68.387   4.892  1.00  0.00           H
ATOM   1937  CB  LEU Z  22      38.470  69.351   3.572  1.00  0.00           C
ATOM   1938  1HB LEU Z  22      37.940  69.088   2.630  1.00  0.00           H
ATOM   1939  2HB LEU Z  22      37.701  69.659   4.315  1.00  0.00           H
ATOM   1940  HG  LEU Z  22      40.279  70.200   2.721  1.00  0.00           H
ATOM   1941  CG  LEU Z  22      39.399  70.560   3.307  1.00  0.00           C
ATOM   1942  CD1 LEU Z  22      38.688  71.622   2.460  1.00  0.00           C
ATOM   1943 1HD1 LEU Z  22      37.799  72.002   3.005  1.00  0.00           H
ATOM   1944 2HD1 LEU Z  22      39.360  72.479   2.256  1.00  0.00           H
ATOM   1945 3HD1 LEU Z  22      38.354  71.185   1.493  1.00  0.00           H
ATOM   1946  CD2 LEU Z  22      39.909  71.199   4.609  1.00  0.00           C
ATOM   1947 1HD2 LEU Z  22      40.483  70.468   5.215  1.00  0.00           H
ATOM   1948 2HD2 LEU Z  22      40.570  72.062   4.383  1.00  0.00           H
ATOM   1949 3HD2 LEU Z  22      39.050  71.567   5.210  1.00  0.00           H
ATOM   1950  HN  LEU Z  22      39.887  67.889   2.085  1.00  0.00           H
ATOM   1951  N   VAL Z  23      37.611  66.230   3.818  1.00  0.00           N
ATOM   1952  CA  VAL Z  23      36.730  65.152   4.269  1.00  0.00           C
ATOM   1953  C   VAL Z  23      37.466  64.083   5.084  1.00  0.00           C
ATOM   1954  O   VAL Z  23      36.960  63.594   6.094  1.00  0.00           O
ATOM   1955  HA  VAL Z  23      36.011  65.591   4.944  1.00  0.00           H
ATOM   1956  HB  VAL Z  23      36.632  64.145   2.347  1.00  0.00           H
ATOM   1957  CB  VAL Z  23      35.934  64.552   3.115  1.00  0.00           C
ATOM   1958  CG1 VAL Z  23      34.998  63.432   3.610  1.00  0.00           C
ATOM   1959 1HG1 VAL Z  23      34.313  63.816   4.396  1.00  0.00           H
ATOM   1960 2HG1 VAL Z  23      34.383  63.053   2.767  1.00  0.00           H
ATOM   1961 3HG1 VAL Z  23      35.564  62.576   4.028  1.00  0.00           H
ATOM   1962  CG2 VAL Z  23      35.070  65.656   2.479  1.00  0.00           C
ATOM   1963 1HG2 VAL Z  23      34.360  66.073   3.224  1.00  0.00           H
ATOM   1964 2HG2 VAL Z  23      35.674  66.496   2.089  1.00  0.00           H
ATOM   1965 3HG2 VAL Z  23      34.480  65.243   1.633  1.00  0.00           H
ATOM   1966  HN  VAL Z  23      37.691  66.354   2.825  1.00  0.00           H
ATOM   1967  N   LEU Z  24      38.719  63.746   4.707  1.00  0.00           N
ATOM   1968  CA  LEU Z  24      39.607  62.845   5.433  1.00  0.00           C
ATOM   1969  C   LEU Z  24      39.856  63.283   6.873  1.00  0.00           C
ATOM   1970  O   LEU Z  24      39.765  62.481   7.809  1.00  0.00           O
ATOM   1971  HA  LEU Z  24      39.131  61.875   5.475  1.00  0.00           H
ATOM   1972  CB  LEU Z  24      40.946  62.747   4.643  1.00  0.00           C
ATOM   1973  1HB LEU Z  24      40.678  62.395   3.620  1.00  0.00           H
ATOM   1974  2HB LEU Z  24      41.375  63.765   4.522  1.00  0.00           H
ATOM   1975  HG  LEU Z  24      42.751  61.647   4.291  1.00  0.00           H
ATOM   1976  CG  LEU Z  24      42.067  61.809   5.164  1.00  0.00           C
ATOM   1977  CD1 LEU Z  24      42.949  62.427   6.265  1.00  0.00           C
ATOM   1978 1HD1 LEU Z  24      43.298  63.435   5.958  1.00  0.00           H
ATOM   1979 2HD1 LEU Z  24      42.395  62.514   7.221  1.00  0.00           H
ATOM   1980 3HD1 LEU Z  24      43.839  61.785   6.441  1.00  0.00           H
ATOM   1981  CD2 LEU Z  24      41.544  60.431   5.588  1.00  0.00           C
ATOM   1982 1HD2 LEU Z  24      40.875  60.516   6.467  1.00  0.00           H
ATOM   1983 2HD2 LEU Z  24      40.979  59.956   4.758  1.00  0.00           H
ATOM   1984 3HD2 LEU Z  24      42.394  59.776   5.873  1.00  0.00           H
ATOM   1985  HN  LEU Z  24      39.077  64.105   3.839  1.00  0.00           H
ATOM   1986  N   ILE Z  25      40.114  64.594   7.101  1.00  0.00           N
ATOM   1987  CA  ILE Z  25      40.245  65.166   8.438  1.00  0.00           C
ATOM   1988  C   ILE Z  25      38.953  65.017   9.217  1.00  0.00           C
ATOM   1989  O   ILE Z  25      38.952  64.551  10.352  1.00  0.00           O
ATOM   1990  HA  ILE Z  25      41.020  64.631   8.967  1.00  0.00           H
ATOM   1991  HB  ILE Z  25      39.690  67.185   7.940  1.00  0.00           H
ATOM   1992  CB  ILE Z  25      40.556  66.664   8.415  1.00  0.00           C
ATOM   1993  CG1 ILE Z  25      41.781  67.018   7.556  1.00  0.00           C
ATOM   1994 1HG1 ILE Z  25      42.721  66.784   8.101  1.00  0.00           H
ATOM   1995 2HG1 ILE Z  25      41.783  66.404   6.637  1.00  0.00           H
ATOM   1996  CG2 ILE Z  25      40.741  67.224   9.846  1.00  0.00           C
ATOM   1997 1HG2 ILE Z  25      41.010  68.301   9.811  1.00  0.00           H
ATOM   1998 2HG2 ILE Z  25      39.805  67.144  10.435  1.00  0.00           H
ATOM   1999 3HG2 ILE Z  25      41.550  66.681  10.374  1.00  0.00           H
ATOM   2000  CD  ILE Z  25      41.741  68.497   7.157  1.00  0.00           C
ATOM   2001  1HD ILE Z  25      42.347  68.675   6.245  1.00  0.00           H
ATOM   2002  2HD ILE Z  25      40.701  68.814   6.934  1.00  0.00           H
ATOM   2003  3HD ILE Z  25      42.141  69.132   7.975  1.00  0.00           H
ATOM   2004  HN  ILE Z  25      40.179  65.222   6.327  1.00  0.00           H
ATOM   2005  N   ALA Z  26      37.811  65.366   8.591  1.00  0.00           N
ATOM   2006  CA  ALA Z  26      36.512  65.352   9.229  1.00  0.00           C
ATOM   2007  C   ALA Z  26      36.087  63.979   9.704  1.00  0.00           C
ATOM   2008  O   ALA Z  26      35.671  63.803  10.844  1.00  0.00           O
ATOM   2009  HA  ALA Z  26      36.558  65.986  10.104  1.00  0.00           H
ATOM   2010  CB  ALA Z  26      35.455  65.892   8.250  1.00  0.00           C
ATOM   2011  1HB ALA Z  26      34.447  65.878   8.718  1.00  0.00           H
ATOM   2012  2HB ALA Z  26      35.694  66.947   8.001  1.00  0.00           H
ATOM   2013  3HB ALA Z  26      35.425  65.297   7.315  1.00  0.00           H
ATOM   2014  HN  ALA Z  26      37.843  65.699   7.651  1.00  0.00           H
ATOM   2015  N   PHE Z  27      36.260  62.945   8.860  1.00  0.00           N
ATOM   2016  CA  PHE Z  27      35.957  61.569   9.211  1.00  0.00           C
ATOM   2017  C   PHE Z  27      36.802  61.073  10.378  1.00  0.00           C
ATOM   2018  O   PHE Z  27      36.289  60.448  11.306  1.00  0.00           O
ATOM   2019  HA  PHE Z  27      34.935  61.527   9.562  1.00  0.00           H
ATOM   2020  CB  PHE Z  27      36.138  60.648   7.970  1.00  0.00           C
ATOM   2021  1HB PHE Z  27      36.903  61.066   7.282  1.00  0.00           H
ATOM   2022  2HB PHE Z  27      36.465  59.631   8.271  1.00  0.00           H
ATOM   2023  CG  PHE Z  27      34.849  60.499   7.202  1.00  0.00           C
ATOM   2024  HD1 PHE Z  27      34.469  62.616   6.963  1.00  0.00           H
ATOM   2025  CD1 PHE Z  27      34.108  61.616   6.779  1.00  0.00           C
ATOM   2026  HD2 PHE Z  27      34.923  58.345   7.192  1.00  0.00           H
ATOM   2027  CD2 PHE Z  27      34.355  59.215   6.902  1.00  0.00           C
ATOM   2028  CE1 PHE Z  27      32.890  61.452   6.111  1.00  0.00           C
ATOM   2029  HE1 PHE Z  27      32.335  62.324   5.811  1.00  0.00           H
ATOM   2030  CE2 PHE Z  27      33.135  59.050   6.237  1.00  0.00           C
ATOM   2031  HE2 PHE Z  27      32.753  58.059   6.041  1.00  0.00           H
ATOM   2032  CZ  PHE Z  27      32.398  60.172   5.842  1.00  0.00           C
ATOM   2033  HZ  PHE Z  27      31.453  60.046   5.332  1.00  0.00           H
ATOM   2034  HN  PHE Z  27      36.598  63.119   7.931  1.00  0.00           H
ATOM   2035  N   ALA Z  28      38.112  61.392  10.378  1.00  0.00           N
ATOM   2036  CA  ALA Z  28      39.025  61.099  11.466  1.00  0.00           C
ATOM   2037  C   ALA Z  28      38.705  61.825  12.773  1.00  0.00           C
ATOM   2038  O   ALA Z  28      38.803  61.253  13.856  1.00  0.00           O
ATOM   2039  HA  ALA Z  28      38.966  60.039  11.676  1.00  0.00           H
ATOM   2040  CB  ALA Z  28      40.453  61.455  11.011  1.00  0.00           C
ATOM   2041  1HB ALA Z  28      41.201  61.175  11.781  1.00  0.00           H
ATOM   2042  2HB ALA Z  28      40.688  60.912  10.073  1.00  0.00           H
ATOM   2043  3HB ALA Z  28      40.536  62.542  10.801  1.00  0.00           H
ATOM   2044  HN  ALA Z  28      38.490  61.928   9.623  1.00  0.00           H
ATOM   2045  N   GLN Z  29      38.322  63.116  12.702  1.00  0.00           N
ATOM   2046  CA  GLN Z  29      37.862  63.893  13.840  1.00  0.00           C
ATOM   2047  C   GLN Z  29      36.510  63.450  14.394  1.00  0.00           C
ATOM   2048  O   GLN Z  29      36.316  63.454  15.607  1.00  0.00           O
ATOM   2049  HA  GLN Z  29      38.567  63.728  14.645  1.00  0.00           H
ATOM   2050  CB  GLN Z  29      37.856  65.416  13.535  1.00  0.00           C
ATOM   2051  1HB GLN Z  29      37.212  65.615  12.649  1.00  0.00           H
ATOM   2052  2HB GLN Z  29      37.422  65.956  14.406  1.00  0.00           H
ATOM   2053  CG  GLN Z  29      39.281  65.971  13.282  1.00  0.00           C
ATOM   2054  1HG GLN Z  29      39.948  65.652  14.105  1.00  0.00           H
ATOM   2055  2HG GLN Z  29      39.688  65.552  12.343  1.00  0.00           H
ATOM   2056  CD  GLN Z  29      39.311  67.495  13.156  1.00  0.00           C
ATOM   2057  OE1 GLN Z  29      38.427  68.128  12.580  1.00  0.00           O
ATOM   2058  NE2 GLN Z  29      40.383  68.121  13.699  1.00  0.00           N
ATOM   2059 1HE2 GLN Z  29      41.067  67.589  14.188  1.00  0.00           H
ATOM   2060 2HE2 GLN Z  29      40.429  69.116  13.604  1.00  0.00           H
ATOM   2061  HN  GLN Z  29      38.320  63.584  11.814  1.00  0.00           H
ATOM   2062  N   TYR Z  30      35.535  63.071  13.535  1.00  0.00           N
ATOM   2063  CA  TYR Z  30      34.256  62.520  13.965  1.00  0.00           C
ATOM   2064  C   TYR Z  30      34.367  61.188  14.694  1.00  0.00           C
ATOM   2065  O   TYR Z  30      33.831  61.026  15.789  1.00  0.00           O
ATOM   2066  HA  TYR Z  30      33.783  63.214  14.646  1.00  0.00           H
ATOM   2067  CB  TYR Z  30      33.333  62.192  12.751  1.00  0.00           C
ATOM   2068  1HB TYR Z  30      33.887  61.526  12.052  1.00  0.00           H
ATOM   2069  2HB TYR Z  30      32.423  61.654  13.094  1.00  0.00           H
ATOM   2070  CG  TYR Z  30      32.820  63.355  11.949  1.00  0.00           C
ATOM   2071  HD1 TYR Z  30      32.729  62.134  10.179  1.00  0.00           H
ATOM   2072  CD1 TYR Z  30      32.520  63.106  10.600  1.00  0.00           C
ATOM   2073  HD2 TYR Z  30      32.731  64.842  13.523  1.00  0.00           H
ATOM   2074  CD2 TYR Z  30      32.531  64.624  12.485  1.00  0.00           C
ATOM   2075  CE1 TYR Z  30      31.928  64.087   9.799  1.00  0.00           C
ATOM   2076  HE1 TYR Z  30      31.694  63.879   8.765  1.00  0.00           H
ATOM   2077  HE2 TYR Z  30      31.710  66.583  12.095  1.00  0.00           H
ATOM   2078  CE2 TYR Z  30      31.945  65.614  11.680  1.00  0.00           C
ATOM   2079  CZ  TYR Z  30      31.634  65.333  10.345  1.00  0.00           C
ATOM   2080  OH  TYR Z  30      31.030  66.298   9.526  1.00  0.00           O
ATOM   2081  HH  TYR Z  30      31.560  67.113   9.624  1.00  0.00           H
ATOM   2082  HN  TYR Z  30      35.661  63.180  12.542  1.00  0.00           H
ATOM   2083  N   LEU Z  31      35.062  60.203  14.093  1.00  0.00           N
ATOM   2084  CA  LEU Z  31      35.137  58.855  14.619  1.00  0.00           C
ATOM   2085  C   LEU Z  31      36.592  58.441  14.634  1.00  0.00           C
ATOM   2086  O   LEU Z  31      37.251  58.306  13.601  1.00  0.00           O
ATOM   2087  HA  LEU Z  31      34.795  58.833  15.646  1.00  0.00           H
ATOM   2088  CB  LEU Z  31      34.304  57.851  13.779  1.00  0.00           C
ATOM   2089  1HB LEU Z  31      34.667  57.881  12.730  1.00  0.00           H
ATOM   2090  2HB LEU Z  31      34.473  56.821  14.165  1.00  0.00           H
ATOM   2091  HG  LEU Z  31      32.599  59.143  13.394  1.00  0.00           H
ATOM   2092  CG  LEU Z  31      32.780  58.112  13.781  1.00  0.00           C
ATOM   2093  CD1 LEU Z  31      32.070  57.128  12.839  1.00  0.00           C
ATOM   2094 1HD1 LEU Z  31      30.976  57.318  12.831  1.00  0.00           H
ATOM   2095 2HD1 LEU Z  31      32.454  57.238  11.804  1.00  0.00           H
ATOM   2096 3HD1 LEU Z  31      32.247  56.083  13.173  1.00  0.00           H
ATOM   2097  CD2 LEU Z  31      32.163  58.019  15.186  1.00  0.00           C
ATOM   2098 1HD2 LEU Z  31      32.568  58.805  15.857  1.00  0.00           H
ATOM   2099 2HD2 LEU Z  31      31.061  58.151  15.138  1.00  0.00           H
ATOM   2100 3HD2 LEU Z  31      32.374  57.031  15.641  1.00  0.00           H
ATOM   2101  HN  LEU Z  31      35.532  60.371  13.223  1.00  0.00           H
ATOM   2102  N   GLN Z  32      37.151  58.269  15.844  1.00  0.00           N
ATOM   2103  CA  GLN Z  32      38.579  58.399  16.035  1.00  0.00           C
ATOM   2104  C   GLN Z  32      39.333  57.078  16.123  1.00  0.00           C
ATOM   2105  O   GLN Z  32      40.564  57.089  16.176  1.00  0.00           O
ATOM   2106  HA  GLN Z  32      39.013  58.948  15.206  1.00  0.00           H
ATOM   2107  CB  GLN Z  32      38.819  59.234  17.320  1.00  0.00           C
ATOM   2108  1HB GLN Z  32      38.356  58.705  18.184  1.00  0.00           H
ATOM   2109  2HB GLN Z  32      39.912  59.314  17.510  1.00  0.00           H
ATOM   2110  CG  GLN Z  32      38.228  60.666  17.224  1.00  0.00           C
ATOM   2111  1HG GLN Z  32      38.747  61.246  16.433  1.00  0.00           H
ATOM   2112  2HG GLN Z  32      37.151  60.626  16.954  1.00  0.00           H
ATOM   2113  CD  GLN Z  32      38.313  61.434  18.543  1.00  0.00           C
ATOM   2114  OE1 GLN Z  32      37.309  61.676  19.215  1.00  0.00           O
ATOM   2115  NE2 GLN Z  32      39.539  61.843  18.935  1.00  0.00           N
ATOM   2116 1HE2 GLN Z  32      40.341  61.595  18.389  1.00  0.00           H
ATOM   2117 2HE2 GLN Z  32      39.604  62.340  19.805  1.00  0.00           H
ATOM   2118  HN  GLN Z  32      36.590  58.321  16.667  1.00  0.00           H
ATOM   2119  N   GLN Z  33      38.646  55.910  16.093  1.00  0.00           N
ATOM   2120  CA  GLN Z  33      39.276  54.610  16.293  1.00  0.00           C
ATOM   2121  C   GLN Z  33      39.276  53.713  15.051  1.00  0.00           C
ATOM   2122  O   GLN Z  33      39.860  52.627  15.060  1.00  0.00           O
ATOM   2123  HA  GLN Z  33      40.313  54.743  16.557  1.00  0.00           H
ATOM   2124  CB  GLN Z  33      38.576  53.839  17.444  1.00  0.00           C
ATOM   2125  1HB GLN Z  33      37.540  53.584  17.125  1.00  0.00           H
ATOM   2126  2HB GLN Z  33      39.116  52.882  17.620  1.00  0.00           H
ATOM   2127  CG  GLN Z  33      38.475  54.606  18.783  1.00  0.00           C
ATOM   2128  1HG GLN Z  33      39.478  54.889  19.157  1.00  0.00           H
ATOM   2129  2HG GLN Z  33      37.871  55.530  18.657  1.00  0.00           H
ATOM   2130  CD  GLN Z  33      37.754  53.729  19.808  1.00  0.00           C
ATOM   2131  OE1 GLN Z  33      36.567  53.425  19.667  1.00  0.00           O
ATOM   2132  NE2 GLN Z  33      38.488  53.274  20.850  1.00  0.00           N
ATOM   2133 1HE2 GLN Z  33      39.425  53.595  20.996  1.00  0.00           H
ATOM   2134 2HE2 GLN Z  33      38.024  52.681  21.510  1.00  0.00           H
ATOM   2135  HN  GLN Z  33      37.644  55.898  16.006  1.00  0.00           H
ATOM   2136  N   CYS Z  34      38.679  54.169  13.931  1.00  0.00           N
ATOM   2137  CA  CYS Z  34      38.521  53.438  12.677  1.00  0.00           C
ATOM   2138  C   CYS Z  34      39.808  52.925  12.010  1.00  0.00           C
ATOM   2139  O   CYS Z  34      40.862  53.561  12.116  1.00  0.00           O
ATOM   2140  HA  CYS Z  34      37.887  52.595  12.910  1.00  0.00           H
ATOM   2141  CB  CYS Z  34      37.808  54.323  11.623  1.00  0.00           C
ATOM   2142  1HB CYS Z  34      38.486  55.156  11.333  1.00  0.00           H
ATOM   2143  2HB CYS Z  34      37.614  53.728  10.703  1.00  0.00           H
ATOM   2144  SG  CYS Z  34      36.246  55.023  12.233  1.00  0.00           S
ATOM   2145  1HG CYS Z  34      36.031  55.770  11.157  1.00  0.00           H
ATOM   2146  HN  CYS Z  34      38.199  55.044  13.966  1.00  0.00           H
ATOM   2147  N   PRO Z  35      39.835  51.809  11.299  1.00  0.00           N
ATOM   2148  CA  PRO Z  35      40.964  51.466  10.439  1.00  0.00           C
ATOM   2149  C   PRO Z  35      41.024  52.354   9.200  1.00  0.00           C
ATOM   2150  O   PRO Z  35      39.995  52.804   8.702  1.00  0.00           O
ATOM   2151  HA  PRO Z  35      41.891  51.593  10.979  1.00  0.00           H
ATOM   2152  CB  PRO Z  35      40.699  50.002  10.084  1.00  0.00           C
ATOM   2153  1HB PRO Z  35      41.141  49.701   9.113  1.00  0.00           H
ATOM   2154  2HB PRO Z  35      41.112  49.346  10.883  1.00  0.00           H
ATOM   2155  CG  PRO Z  35      39.175  49.877  10.089  1.00  0.00           C
ATOM   2156  1HG PRO Z  35      38.783  50.233   9.115  1.00  0.00           H
ATOM   2157  2HG PRO Z  35      38.820  48.840  10.259  1.00  0.00           H
ATOM   2158  CD  PRO Z  35      38.737  50.843  11.187  1.00  0.00           C
ATOM   2159  1HD PRO Z  35      37.774  51.332  10.917  1.00  0.00           H
ATOM   2160  2HD PRO Z  35      38.632  50.297  12.151  1.00  0.00           H
ATOM   2161  N   PHE Z  36      42.246  52.654   8.711  1.00  0.00           N
ATOM   2162  CA  PHE Z  36      42.505  53.586   7.621  1.00  0.00           C
ATOM   2163  C   PHE Z  36      41.815  53.214   6.309  1.00  0.00           C
ATOM   2164  O   PHE Z  36      41.189  54.054   5.666  1.00  0.00           O
ATOM   2165  HA  PHE Z  36      42.137  54.562   7.911  1.00  0.00           H
ATOM   2166  CB  PHE Z  36      44.051  53.623   7.424  1.00  0.00           C
ATOM   2167  1HB PHE Z  36      44.531  53.879   8.394  1.00  0.00           H
ATOM   2168  2HB PHE Z  36      44.415  52.618   7.125  1.00  0.00           H
ATOM   2169  CG  PHE Z  36      44.556  54.612   6.401  1.00  0.00           C
ATOM   2170  HD1 PHE Z  36      44.488  53.224   4.748  1.00  0.00           H
ATOM   2171  CD1 PHE Z  36      44.753  54.224   5.063  1.00  0.00           C
ATOM   2172  HD2 PHE Z  36      44.764  56.219   7.811  1.00  0.00           H
ATOM   2173  CD2 PHE Z  36      44.904  55.915   6.785  1.00  0.00           C
ATOM   2174  CE1 PHE Z  36      45.300  55.117   4.133  1.00  0.00           C
ATOM   2175  HE1 PHE Z  36      45.432  54.807   3.105  1.00  0.00           H
ATOM   2176  CE2 PHE Z  36      45.454  56.812   5.860  1.00  0.00           C
ATOM   2177  HE2 PHE Z  36      45.708  57.817   6.164  1.00  0.00           H
ATOM   2178  CZ  PHE Z  36      45.665  56.406   4.536  1.00  0.00           C
ATOM   2179  HZ  PHE Z  36      46.079  57.103   3.819  1.00  0.00           H
ATOM   2180  HN  PHE Z  36      43.054  52.265   9.140  1.00  0.00           H
ATOM   2181  N   GLU Z  37      41.902  51.927   5.914  1.00  0.00           N
ATOM   2182  CA  GLU Z  37      41.432  51.406   4.640  1.00  0.00           C
ATOM   2183  C   GLU Z  37      39.931  51.557   4.423  1.00  0.00           C
ATOM   2184  O   GLU Z  37      39.459  52.059   3.404  1.00  0.00           O
ATOM   2185  HA  GLU Z  37      41.942  51.932   3.843  1.00  0.00           H
ATOM   2186  CB  GLU Z  37      41.790  49.900   4.617  1.00  0.00           C
ATOM   2187  1HB GLU Z  37      42.803  49.772   5.055  1.00  0.00           H
ATOM   2188  2HB GLU Z  37      41.086  49.351   5.281  1.00  0.00           H
ATOM   2189  CG  GLU Z  37      41.771  49.218   3.233  1.00  0.00           C
ATOM   2190  1HG GLU Z  37      41.771  48.115   3.371  1.00  0.00           H
ATOM   2191  2HG GLU Z  37      40.857  49.496   2.672  1.00  0.00           H
ATOM   2192  CD  GLU Z  37      42.994  49.559   2.408  1.00  0.00           C
ATOM   2193  OE1 GLU Z  37      42.827  50.017   1.249  1.00  0.00           O
ATOM   2194  OE2 GLU Z  37      44.135  49.338   2.900  1.00  0.00           O
ATOM   2195  HN  GLU Z  37      42.360  51.268   6.500  1.00  0.00           H
ATOM   2196  N   ASP Z  38      39.140  51.156   5.434  1.00  0.00           N
ATOM   2197  CA  ASP Z  38      37.707  51.288   5.486  1.00  0.00           C
ATOM   2198  C   ASP Z  38      37.260  52.742   5.541  1.00  0.00           C
ATOM   2199  O   ASP Z  38      36.365  53.168   4.814  1.00  0.00           O
ATOM   2200  HA  ASP Z  38      37.282  50.843   4.594  1.00  0.00           H
ATOM   2201  CB  ASP Z  38      37.181  50.578   6.760  1.00  0.00           C
ATOM   2202  1HB ASP Z  38      37.559  51.089   7.668  1.00  0.00           H
ATOM   2203  2HB ASP Z  38      36.071  50.612   6.779  1.00  0.00           H
ATOM   2204  CG  ASP Z  38      37.608  49.123   6.847  1.00  0.00           C
ATOM   2205  OD1 ASP Z  38      38.831  48.824   6.894  1.00  0.00           O
ATOM   2206  OD2 ASP Z  38      36.689  48.267   6.946  1.00  0.00           O
ATOM   2207  HN  ASP Z  38      39.507  50.605   6.185  1.00  0.00           H
ATOM   2208  N   HIE Z  39      37.906  53.561   6.404  1.00  0.00           N
ATOM   2209  CA  HIE Z  39      37.535  54.956   6.591  1.00  0.00           C
ATOM   2210  C   HIE Z  39      37.756  55.797   5.342  1.00  0.00           C
ATOM   2211  O   HIE Z  39      36.887  56.569   4.942  1.00  0.00           O
ATOM   2212  HA  HIE Z  39      36.470  54.959   6.772  1.00  0.00           H
ATOM   2213  CB  HIE Z  39      38.249  55.583   7.821  1.00  0.00           C
ATOM   2214  1HB HIE Z  39      38.523  54.766   8.520  1.00  0.00           H
ATOM   2215  2HB HIE Z  39      39.194  56.086   7.526  1.00  0.00           H
ATOM   2216  CG  HIE Z  39      37.406  56.516   8.652  1.00  0.00           C
ATOM   2217  ND1 HIE Z  39      38.024  57.289   9.621  1.00  0.00           N
ATOM   2218  HD2 HIE Z  39      35.269  56.140   8.208  1.00  0.00           H
ATOM   2219  CD2 HIE Z  39      36.056  56.620   8.771  1.00  0.00           C
ATOM   2220  HE1 HIE Z  39      37.168  58.485  11.182  1.00  0.00           H
ATOM   2221  CE1 HIE Z  39      37.043  57.838  10.309  1.00  0.00           C
ATOM   2222  HE2 HIE Z  39      34.943  57.795  10.169  1.00  0.00           H
ATOM   2223  NE2 HIE Z  39      35.830  57.475   9.829  1.00  0.00           N
ATOM   2224  HN  HIE Z  39      38.652  53.199   6.965  1.00  0.00           H
ATOM   2225  N   VAL Z  40      38.903  55.617   4.647  1.00  0.00           N
ATOM   2226  CA  VAL Z  40      39.184  56.305   3.393  1.00  0.00           C
ATOM   2227  C   VAL Z  40      38.280  55.888   2.242  1.00  0.00           C
ATOM   2228  O   VAL Z  40      37.933  56.701   1.389  1.00  0.00           O
ATOM   2229  HA  VAL Z  40      38.957  57.345   3.573  1.00  0.00           H
ATOM   2230  HB  VAL Z  40      41.248  56.458   3.920  1.00  0.00           H
ATOM   2231  CB  VAL Z  40      40.656  56.264   2.995  1.00  0.00           C
ATOM   2232  CG1 VAL Z  40      41.092  54.896   2.442  1.00  0.00           C
ATOM   2233 1HG1 VAL Z  40      42.190  54.891   2.271  1.00  0.00           H
ATOM   2234 2HG1 VAL Z  40      40.859  54.088   3.165  1.00  0.00           H
ATOM   2235 3HG1 VAL Z  40      40.592  54.665   1.479  1.00  0.00           H
ATOM   2236  CG2 VAL Z  40      40.955  57.392   1.984  1.00  0.00           C
ATOM   2237 1HG2 VAL Z  40      42.042  57.419   1.756  1.00  0.00           H
ATOM   2238 2HG2 VAL Z  40      40.405  57.233   1.032  1.00  0.00           H
ATOM   2239 3HG2 VAL Z  40      40.658  58.379   2.397  1.00  0.00           H
ATOM   2240  HN  VAL Z  40      39.608  54.981   4.976  1.00  0.00           H
ATOM   2241  N   LYS Z  41      37.825  54.617   2.188  1.00  0.00           N
ATOM   2242  CA  LYS Z  41      36.901  54.158   1.162  1.00  0.00           C
ATOM   2243  C   LYS Z  41      35.575  54.921   1.182  1.00  0.00           C
ATOM   2244  O   LYS Z  41      35.076  55.366   0.147  1.00  0.00           O
ATOM   2245  HA  LYS Z  41      37.359  54.347   0.201  1.00  0.00           H
ATOM   2246  CB  LYS Z  41      36.655  52.638   1.303  1.00  0.00           C
ATOM   2247  1HB LYS Z  41      37.639  52.134   1.439  1.00  0.00           H
ATOM   2248  2HB LYS Z  41      36.053  52.438   2.218  1.00  0.00           H
ATOM   2249  CG  LYS Z  41      35.963  52.018   0.079  1.00  0.00           C
ATOM   2250  1HG LYS Z  41      34.986  52.530  -0.087  1.00  0.00           H
ATOM   2251  2HG LYS Z  41      36.592  52.192  -0.823  1.00  0.00           H
ATOM   2252  CD  LYS Z  41      35.708  50.510   0.240  1.00  0.00           C
ATOM   2253  1HD LYS Z  41      36.692  50.002   0.345  1.00  0.00           H
ATOM   2254  2HD LYS Z  41      35.134  50.345   1.179  1.00  0.00           H
ATOM   2255  CE  LYS Z  41      34.932  49.926  -0.944  1.00  0.00           C
ATOM   2256  1HE LYS Z  41      33.887  50.305  -0.944  1.00  0.00           H
ATOM   2257  2HE LYS Z  41      35.421  50.216  -1.903  1.00  0.00           H
ATOM   2258  NZ  LYS Z  41      34.903  48.453  -0.880  1.00  0.00           N
ATOM   2259  1HZ LYS Z  41      34.408  48.070  -1.726  1.00  0.00           H
ATOM   2260  2HZ LYS Z  41      35.876  48.080  -0.885  1.00  0.00           H
ATOM   2261  3HZ LYS Z  41      34.434  48.117  -0.020  1.00  0.00           H
ATOM   2262  HN  LYS Z  41      38.120  53.941   2.863  1.00  0.00           H
ATOM   2263  N   LEU Z  42      35.033  55.169   2.392  1.00  0.00           N
ATOM   2264  CA  LEU Z  42      33.871  56.011   2.618  1.00  0.00           C
ATOM   2265  C   LEU Z  42      34.096  57.465   2.202  1.00  0.00           C
ATOM   2266  O   LEU Z  42      33.253  58.073   1.544  1.00  0.00           O
ATOM   2267  HA  LEU Z  42      33.060  55.628   2.013  1.00  0.00           H
ATOM   2268  CB  LEU Z  42      33.474  55.982   4.115  1.00  0.00           C
ATOM   2269  1HB LEU Z  42      34.303  56.431   4.706  1.00  0.00           H
ATOM   2270  2HB LEU Z  42      32.568  56.607   4.271  1.00  0.00           H
ATOM   2271  HG  LEU Z  42      34.032  53.898   4.400  1.00  0.00           H
ATOM   2272  CG  LEU Z  42      33.197  54.577   4.692  1.00  0.00           C
ATOM   2273  CD1 LEU Z  42      33.168  54.640   6.223  1.00  0.00           C
ATOM   2274 1HD1 LEU Z  42      32.339  55.294   6.569  1.00  0.00           H
ATOM   2275 2HD1 LEU Z  42      33.015  53.628   6.654  1.00  0.00           H
ATOM   2276 3HD1 LEU Z  42      34.127  55.044   6.608  1.00  0.00           H
ATOM   2277  CD2 LEU Z  42      31.890  53.966   4.173  1.00  0.00           C
ATOM   2278 1HD2 LEU Z  42      31.840  54.019   3.065  1.00  0.00           H
ATOM   2279 2HD2 LEU Z  42      31.814  52.900   4.468  1.00  0.00           H
ATOM   2280 3HD2 LEU Z  42      31.020  54.505   4.601  1.00  0.00           H
ATOM   2281  HN  LEU Z  42      35.450  54.763   3.204  1.00  0.00           H
ATOM   2282  N   VAL Z  43      35.276  58.040   2.541  1.00  0.00           N
ATOM   2283  CA  VAL Z  43      35.708  59.381   2.145  1.00  0.00           C
ATOM   2284  C   VAL Z  43      35.792  59.531   0.630  1.00  0.00           C
ATOM   2285  O   VAL Z  43      35.314  60.508   0.050  1.00  0.00           O
ATOM   2286  HA  VAL Z  43      34.970  60.090   2.491  1.00  0.00           H
ATOM   2287  HB  VAL Z  43      37.784  58.909   2.553  1.00  0.00           H
ATOM   2288  CB  VAL Z  43      37.063  59.729   2.772  1.00  0.00           C
ATOM   2289  CG1 VAL Z  43      37.657  61.042   2.212  1.00  0.00           C
ATOM   2290 1HG1 VAL Z  43      38.557  61.332   2.794  1.00  0.00           H
ATOM   2291 2HG1 VAL Z  43      37.964  60.928   1.151  1.00  0.00           H
ATOM   2292 3HG1 VAL Z  43      36.918  61.865   2.280  1.00  0.00           H
ATOM   2293  CG2 VAL Z  43      36.900  59.841   4.299  1.00  0.00           C
ATOM   2294 1HG2 VAL Z  43      37.883  60.023   4.782  1.00  0.00           H
ATOM   2295 2HG2 VAL Z  43      36.222  60.678   4.563  1.00  0.00           H
ATOM   2296 3HG2 VAL Z  43      36.476  58.915   4.734  1.00  0.00           H
ATOM   2297  HN  VAL Z  43      35.921  57.522   3.102  1.00  0.00           H
ATOM   2298  N   ASN Z  44      36.370  58.535  -0.067  1.00  0.00           N
ATOM   2299  CA  ASN Z  44      36.415  58.494  -1.516  1.00  0.00           C
ATOM   2300  C   ASN Z  44      35.033  58.402  -2.153  1.00  0.00           C
ATOM   2301  O   ASN Z  44      34.741  59.120  -3.105  1.00  0.00           O
ATOM   2302  HA  ASN Z  44      36.859  59.417  -1.871  1.00  0.00           H
ATOM   2303  CB  ASN Z  44      37.239  57.289  -2.020  1.00  0.00           C
ATOM   2304  1HB ASN Z  44      36.824  56.355  -1.585  1.00  0.00           H
ATOM   2305  2HB ASN Z  44      37.185  57.227  -3.128  1.00  0.00           H
ATOM   2306  CG  ASN Z  44      38.712  57.407  -1.651  1.00  0.00           C
ATOM   2307  OD1 ASN Z  44      39.284  58.483  -1.477  1.00  0.00           O
ATOM   2308  ND2 ASN Z  44      39.379  56.231  -1.570  1.00  0.00           N
ATOM   2309 1HD2 ASN Z  44      38.890  55.383  -1.769  1.00  0.00           H
ATOM   2310 2HD2 ASN Z  44      40.330  56.258  -1.284  1.00  0.00           H
ATOM   2311  HN  ASN Z  44      36.809  57.779   0.429  1.00  0.00           H
ATOM   2312  N   GLU Z  45      34.128  57.541  -1.634  1.00  0.00           N
ATOM   2313  CA  GLU Z  45      32.785  57.394  -2.178  1.00  0.00           C
ATOM   2314  C   GLU Z  45      31.937  58.663  -2.072  1.00  0.00           C
ATOM   2315  O   GLU Z  45      31.322  59.085  -3.050  1.00  0.00           O
ATOM   2316  HA  GLU Z  45      32.900  57.215  -3.239  1.00  0.00           H
ATOM   2317  CB  GLU Z  45      32.077  56.140  -1.592  1.00  0.00           C
ATOM   2318  1HB GLU Z  45      32.786  55.290  -1.720  1.00  0.00           H
ATOM   2319  2HB GLU Z  45      31.916  56.266  -0.499  1.00  0.00           H
ATOM   2320  CG  GLU Z  45      30.737  55.782  -2.294  1.00  0.00           C
ATOM   2321  1HG GLU Z  45      29.897  56.325  -1.816  1.00  0.00           H
ATOM   2322  2HG GLU Z  45      30.786  56.094  -3.360  1.00  0.00           H
ATOM   2323  CD  GLU Z  45      30.429  54.290  -2.296  1.00  0.00           C
ATOM   2324  OE1 GLU Z  45      29.427  53.851  -1.669  1.00  0.00           O
ATOM   2325  OE2 GLU Z  45      31.174  53.527  -2.964  1.00  0.00           O
ATOM   2326  HN  GLU Z  45      34.375  56.939  -0.870  1.00  0.00           H
ATOM   2327  N   VAL Z  46      31.948  59.374  -0.919  1.00  0.00           N
ATOM   2328  CA  VAL Z  46      31.297  60.683  -0.807  1.00  0.00           C
ATOM   2329  C   VAL Z  46      31.930  61.754  -1.699  1.00  0.00           C
ATOM   2330  O   VAL Z  46      31.241  62.585  -2.289  1.00  0.00           O
ATOM   2331  HA  VAL Z  46      30.295  60.557  -1.192  1.00  0.00           H
ATOM   2332  HB  VAL Z  46      30.533  62.139   0.601  1.00  0.00           H
ATOM   2333  CB  VAL Z  46      31.122  61.190   0.629  1.00  0.00           C
ATOM   2334  CG1 VAL Z  46      30.307  60.156   1.431  1.00  0.00           C
ATOM   2335 1HG1 VAL Z  46      30.874  59.210   1.553  1.00  0.00           H
ATOM   2336 2HG1 VAL Z  46      30.075  60.553   2.442  1.00  0.00           H
ATOM   2337 3HG1 VAL Z  46      29.346  59.933   0.921  1.00  0.00           H
ATOM   2338  CG2 VAL Z  46      32.464  61.476   1.326  1.00  0.00           C
ATOM   2339 1HG2 VAL Z  46      33.032  62.276   0.806  1.00  0.00           H
ATOM   2340 2HG2 VAL Z  46      32.287  61.803   2.372  1.00  0.00           H
ATOM   2341 3HG2 VAL Z  46      33.085  60.560   1.357  1.00  0.00           H
ATOM   2342  HN  VAL Z  46      32.425  59.027  -0.109  1.00  0.00           H
ATOM   2343  N   THR Z  47      33.273  61.736  -1.861  1.00  0.00           N
ATOM   2344  CA  THR Z  47      34.003  62.616  -2.781  1.00  0.00           C
ATOM   2345  C   THR Z  47      33.611  62.389  -4.235  1.00  0.00           C
ATOM   2346  O   THR Z  47      33.347  63.332  -4.981  1.00  0.00           O
ATOM   2347  HA  THR Z  47      33.738  63.636  -2.542  1.00  0.00           H
ATOM   2348  HB  THR Z  47      35.836  61.439  -2.922  1.00  0.00           H
ATOM   2349  CB  THR Z  47      35.521  62.474  -2.654  1.00  0.00           C
ATOM   2350  OG1 THR Z  47      35.940  62.758  -1.325  1.00  0.00           O
ATOM   2351  HG1 THR Z  47      35.697  61.981  -0.787  1.00  0.00           H
ATOM   2352  CG2 THR Z  47      36.260  63.479  -3.546  1.00  0.00           C
ATOM   2353 1HG2 THR Z  47      36.054  63.293  -4.619  1.00  0.00           H
ATOM   2354 2HG2 THR Z  47      35.956  64.516  -3.297  1.00  0.00           H
ATOM   2355 3HG2 THR Z  47      37.355  63.390  -3.393  1.00  0.00           H
ATOM   2356  HN  THR Z  47      33.810  61.066  -1.349  1.00  0.00           H
ATOM   2357  N   GLU Z  48      33.501  61.116  -4.669  1.00  0.00           N
ATOM   2358  CA  GLU Z  48      33.061  60.749  -6.004  1.00  0.00           C
ATOM   2359  C   GLU Z  48      31.619  61.148  -6.305  1.00  0.00           C
ATOM   2360  O   GLU Z  48      31.298  61.606  -7.401  1.00  0.00           O
ATOM   2361  HA  GLU Z  48      33.671  61.312  -6.697  1.00  0.00           H
ATOM   2362  CB  GLU Z  48      33.316  59.246  -6.283  1.00  0.00           C
ATOM   2363  1HB GLU Z  48      34.366  59.034  -5.971  1.00  0.00           H
ATOM   2364  2HB GLU Z  48      32.653  58.615  -5.653  1.00  0.00           H
ATOM   2365  CG  GLU Z  48      33.161  58.878  -7.781  1.00  0.00           C
ATOM   2366  1HG GLU Z  48      32.089  58.822  -8.060  1.00  0.00           H
ATOM   2367  2HG GLU Z  48      33.631  59.677  -8.395  1.00  0.00           H
ATOM   2368  CD  GLU Z  48      33.836  57.569  -8.145  1.00  0.00           C
ATOM   2369  OE1 GLU Z  48      33.323  56.481  -7.767  1.00  0.00           O
ATOM   2370  OE2 GLU Z  48      34.886  57.623  -8.838  1.00  0.00           O
ATOM   2371  HN  GLU Z  48      33.766  60.356  -4.068  1.00  0.00           H
ATOM   2372  N   PHE Z  49      30.709  61.049  -5.309  1.00  0.00           N
ATOM   2373  CA  PHE Z  49      29.349  61.570  -5.407  1.00  0.00           C
ATOM   2374  C   PHE Z  49      29.324  63.078  -5.650  1.00  0.00           C
ATOM   2375  O   PHE Z  49      28.589  63.572  -6.501  1.00  0.00           O
ATOM   2376  HA  PHE Z  49      28.865  61.121  -6.264  1.00  0.00           H
ATOM   2377  CB  PHE Z  49      28.531  61.299  -4.111  1.00  0.00           C
ATOM   2378  1HB PHE Z  49      29.185  61.417  -3.222  1.00  0.00           H
ATOM   2379  2HB PHE Z  49      27.704  62.040  -4.026  1.00  0.00           H
ATOM   2380  CG  PHE Z  49      27.895  59.933  -4.029  1.00  0.00           C
ATOM   2381  HD1 PHE Z  49      26.106  60.734  -3.134  1.00  0.00           H
ATOM   2382  CD1 PHE Z  49      26.613  59.836  -3.457  1.00  0.00           C
ATOM   2383  HD2 PHE Z  49      29.534  58.772  -4.850  1.00  0.00           H
ATOM   2384  CD2 PHE Z  49      28.540  58.748  -4.430  1.00  0.00           C
ATOM   2385  CE1 PHE Z  49      25.999  58.595  -3.267  1.00  0.00           C
ATOM   2386  HE1 PHE Z  49      25.020  58.535  -2.815  1.00  0.00           H
ATOM   2387  CE2 PHE Z  49      27.931  57.501  -4.242  1.00  0.00           C
ATOM   2388  HE2 PHE Z  49      28.446  56.596  -4.531  1.00  0.00           H
ATOM   2389  CZ  PHE Z  49      26.664  57.426  -3.654  1.00  0.00           C
ATOM   2390  HZ  PHE Z  49      26.201  56.465  -3.491  1.00  0.00           H
ATOM   2391  HN  PHE Z  49      30.970  60.620  -4.442  1.00  0.00           H
ATOM   2392  N   ALA Z  50      30.168  63.849  -4.938  1.00  0.00           N
ATOM   2393  CA  ALA Z  50      30.322  65.274  -5.156  1.00  0.00           C
ATOM   2394  C   ALA Z  50      30.822  65.623  -6.555  1.00  0.00           C
ATOM   2395  O   ALA Z  50      30.322  66.544  -7.200  1.00  0.00           O
ATOM   2396  HA  ALA Z  50      29.347  65.732  -5.050  1.00  0.00           H
ATOM   2397  CB  ALA Z  50      31.270  65.853  -4.095  1.00  0.00           C
ATOM   2398  1HB ALA Z  50      31.344  66.958  -4.193  1.00  0.00           H
ATOM   2399  2HB ALA Z  50      30.890  65.612  -3.079  1.00  0.00           H
ATOM   2400  3HB ALA Z  50      32.288  65.422  -4.191  1.00  0.00           H
ATOM   2401  HN  ALA Z  50      30.743  63.440  -4.227  1.00  0.00           H
ATOM   2402  N   LYS Z  51      31.785  64.840  -7.084  1.00  0.00           N
ATOM   2403  CA  LYS Z  51      32.244  64.937  -8.459  1.00  0.00           C
ATOM   2404  C   LYS Z  51      31.147  64.669  -9.488  1.00  0.00           C
ATOM   2405  O   LYS Z  51      31.031  65.381 -10.483  1.00  0.00           O
ATOM   2406  HA  LYS Z  51      32.574  65.956  -8.611  1.00  0.00           H
ATOM   2407  CB  LYS Z  51      33.441  63.993  -8.707  1.00  0.00           C
ATOM   2408  1HB LYS Z  51      34.172  64.146  -7.882  1.00  0.00           H
ATOM   2409  2HB LYS Z  51      33.107  62.934  -8.648  1.00  0.00           H
ATOM   2410  CG  LYS Z  51      34.148  64.253 -10.049  1.00  0.00           C
ATOM   2411  1HG LYS Z  51      33.507  63.889 -10.884  1.00  0.00           H
ATOM   2412  2HG LYS Z  51      34.271  65.353 -10.176  1.00  0.00           H
ATOM   2413  CD  LYS Z  51      35.541  63.611 -10.145  1.00  0.00           C
ATOM   2414  1HD LYS Z  51      35.991  63.911 -11.119  1.00  0.00           H
ATOM   2415  2HD LYS Z  51      36.178  64.023  -9.330  1.00  0.00           H
ATOM   2416  CE  LYS Z  51      35.539  62.083 -10.059  1.00  0.00           C
ATOM   2417  1HE LYS Z  51      35.030  61.739  -9.133  1.00  0.00           H
ATOM   2418  2HE LYS Z  51      35.015  61.643 -10.935  1.00  0.00           H
ATOM   2419  NZ  LYS Z  51      36.921  61.563 -10.027  1.00  0.00           N
ATOM   2420  1HZ LYS Z  51      36.882  60.548  -9.774  1.00  0.00           H
ATOM   2421  2HZ LYS Z  51      37.393  61.676 -10.944  1.00  0.00           H
ATOM   2422  3HZ LYS Z  51      37.499  62.050  -9.288  1.00  0.00           H
ATOM   2423  HN  LYS Z  51      32.218  64.141  -6.510  1.00  0.00           H
ATOM   2424  N   THR Z  52      30.271  63.671  -9.242  1.00  0.00           N
ATOM   2425  CA  THR Z  52      29.074  63.391 -10.044  1.00  0.00           C
ATOM   2426  C   THR Z  52      28.110  64.560 -10.081  1.00  0.00           C
ATOM   2427  O   THR Z  52      27.548  64.886 -11.124  1.00  0.00           O
ATOM   2428  HA  THR Z  52      29.396  63.238 -11.062  1.00  0.00           H
ATOM   2429  HB  THR Z  52      28.072  62.229  -8.501  1.00  0.00           H
ATOM   2430  CB  THR Z  52      28.322  62.140  -9.584  1.00  0.00           C
ATOM   2431  OG1 THR Z  52      29.135  60.990  -9.777  1.00  0.00           O
ATOM   2432  HG1 THR Z  52      28.722  60.311  -9.220  1.00  0.00           H
ATOM   2433  CG2 THR Z  52      27.032  61.883 -10.381  1.00  0.00           C
ATOM   2434 1HG2 THR Z  52      26.585  60.910 -10.083  1.00  0.00           H
ATOM   2435 2HG2 THR Z  52      26.274  62.670 -10.189  1.00  0.00           H
ATOM   2436 3HG2 THR Z  52      27.240  61.855 -11.471  1.00  0.00           H
ATOM   2437  HN  THR Z  52      30.435  63.060  -8.460  1.00  0.00           H
ATOM   2438  N   CYS Z  53      27.926  65.277  -8.956  1.00  0.00           N
ATOM   2439  CA  CYS Z  53      27.060  66.448  -8.895  1.00  0.00           C
ATOM   2440  C   CYS Z  53      27.577  67.658  -9.660  1.00  0.00           C
ATOM   2441  O   CYS Z  53      26.808  68.553 -10.014  1.00  0.00           O
ATOM   2442  HA  CYS Z  53      26.121  66.192  -9.365  1.00  0.00           H
ATOM   2443  CB  CYS Z  53      26.810  66.870  -7.426  1.00  0.00           C
ATOM   2444  1HB CYS Z  53      27.778  67.148  -6.953  1.00  0.00           H
ATOM   2445  2HB CYS Z  53      26.148  67.762  -7.401  1.00  0.00           H
ATOM   2446  SG  CYS Z  53      26.032  65.541  -6.463  1.00  0.00           S
ATOM   2447  HN  CYS Z  53      28.350  64.977  -8.099  1.00  0.00           H
ATOM   2448  N   VAL Z  54      28.895  67.710  -9.937  1.00  0.00           N
ATOM   2449  CA  VAL Z  54      29.487  68.622 -10.902  1.00  0.00           C
ATOM   2450  C   VAL Z  54      29.329  68.100 -12.325  1.00  0.00           C
ATOM   2451  O   VAL Z  54      28.939  68.817 -13.245  1.00  0.00           O
ATOM   2452  HA  VAL Z  54      28.992  69.583 -10.851  1.00  0.00           H
ATOM   2453  HB  VAL Z  54      31.483  67.790 -10.645  1.00  0.00           H
ATOM   2454  CB  VAL Z  54      30.983  68.784 -10.614  1.00  0.00           C
ATOM   2455  CG1 VAL Z  54      31.668  69.712 -11.633  1.00  0.00           C
ATOM   2456 1HG1 VAL Z  54      31.624  69.297 -12.662  1.00  0.00           H
ATOM   2457 2HG1 VAL Z  54      31.177  70.708 -11.622  1.00  0.00           H
ATOM   2458 3HG1 VAL Z  54      32.738  69.838 -11.360  1.00  0.00           H
ATOM   2459  CG2 VAL Z  54      31.173  69.371  -9.210  1.00  0.00           C
ATOM   2460 1HG2 VAL Z  54      32.250  69.531  -9.002  1.00  0.00           H
ATOM   2461 2HG2 VAL Z  54      30.664  70.354  -9.138  1.00  0.00           H
ATOM   2462 3HG2 VAL Z  54      30.770  68.698  -8.426  1.00  0.00           H
ATOM   2463  HN  VAL Z  54      29.501  67.026  -9.533  1.00  0.00           H
ATOM   2464  N   ALA Z  55      29.665  66.815 -12.537  1.00  0.00           N
ATOM   2465  CA  ALA Z  55      29.749  66.186 -13.835  1.00  0.00           C
ATOM   2466  C   ALA Z  55      28.437  65.996 -14.581  1.00  0.00           C
ATOM   2467  O   ALA Z  55      28.387  66.207 -15.794  1.00  0.00           O
ATOM   2468  HA  ALA Z  55      30.367  66.817 -14.460  1.00  0.00           H
ATOM   2469  CB  ALA Z  55      30.431  64.818 -13.675  1.00  0.00           C
ATOM   2470  1HB ALA Z  55      30.631  64.355 -14.665  1.00  0.00           H
ATOM   2471  2HB ALA Z  55      31.394  64.931 -13.134  1.00  0.00           H
ATOM   2472  3HB ALA Z  55      29.793  64.125 -13.087  1.00  0.00           H
ATOM   2473  HN  ALA Z  55      29.955  66.245 -11.764  1.00  0.00           H
ATOM   2474  N   ASP Z  56      27.368  65.574 -13.879  1.00  0.00           N
ATOM   2475  CA  ASP Z  56      26.096  65.206 -14.466  1.00  0.00           C
ATOM   2476  C   ASP Z  56      25.032  66.276 -14.219  1.00  0.00           C
ATOM   2477  O   ASP Z  56      25.200  67.213 -13.437  1.00  0.00           O
ATOM   2478  HA  ASP Z  56      26.229  65.146 -15.539  1.00  0.00           H
ATOM   2479  CB  ASP Z  56      25.648  63.815 -13.925  1.00  0.00           C
ATOM   2480  1HB ASP Z  56      26.541  63.157 -13.850  1.00  0.00           H
ATOM   2481  2HB ASP Z  56      25.208  63.909 -12.913  1.00  0.00           H
ATOM   2482  CG  ASP Z  56      24.668  63.109 -14.842  1.00  0.00           C
ATOM   2483  OD1 ASP Z  56      24.097  62.070 -14.424  1.00  0.00           O
ATOM   2484  OD2 ASP Z  56      24.503  63.545 -16.012  1.00  0.00           O
ATOM   2485  HN  ASP Z  56      27.440  65.442 -12.887  1.00  0.00           H
ATOM   2486  N   GLU Z  57      23.901  66.162 -14.931  1.00  0.00           N
ATOM   2487  CA  GLU Z  57      22.823  67.130 -14.944  1.00  0.00           C
ATOM   2488  C   GLU Z  57      21.604  66.559 -14.223  1.00  0.00           C
ATOM   2489  O   GLU Z  57      20.931  65.657 -14.724  1.00  0.00           O
ATOM   2490  HA  GLU Z  57      23.130  68.037 -14.441  1.00  0.00           H
ATOM   2491  CB  GLU Z  57      22.507  67.445 -16.429  1.00  0.00           C
ATOM   2492  1HB GLU Z  57      23.486  67.624 -16.934  1.00  0.00           H
ATOM   2493  2HB GLU Z  57      22.064  66.541 -16.904  1.00  0.00           H
ATOM   2494  CG  GLU Z  57      21.610  68.673 -16.720  1.00  0.00           C
ATOM   2495  1HG GLU Z  57      20.589  68.522 -16.317  1.00  0.00           H
ATOM   2496  2HG GLU Z  57      22.049  69.576 -16.247  1.00  0.00           H
ATOM   2497  CD  GLU Z  57      21.491  68.954 -18.220  1.00  0.00           C
ATOM   2498  OE1 GLU Z  57      21.925  68.103 -19.046  1.00  0.00           O
ATOM   2499  OE2 GLU Z  57      20.964  70.039 -18.583  1.00  0.00           O
ATOM   2500  HN  GLU Z  57      23.815  65.360 -15.532  1.00  0.00           H
ATOM   2501  N   SER Z  58      21.299  67.067 -13.004  1.00  0.00           N
ATOM   2502  CA  SER Z  58      20.163  66.665 -12.163  1.00  0.00           C
ATOM   2503  C   SER Z  58      20.195  65.239 -11.614  1.00  0.00           C
ATOM   2504  O   SER Z  58      19.161  64.580 -11.517  1.00  0.00           O
ATOM   2505  HA  SER Z  58      20.196  67.308 -11.296  1.00  0.00           H
ATOM   2506  CB  SER Z  58      18.761  66.874 -12.818  1.00  0.00           C
ATOM   2507  1HB SER Z  58      18.662  66.195 -13.695  1.00  0.00           H
ATOM   2508  2HB SER Z  58      17.958  66.621 -12.090  1.00  0.00           H
ATOM   2509  OG  SER Z  58      18.563  68.225 -13.243  1.00  0.00           O
ATOM   2510  1HG SER Z  58      17.734  68.222 -13.741  1.00  0.00           H
ATOM   2511  HN  SER Z  58      21.851  67.816 -12.643  1.00  0.00           H
ATOM   2512  N   ALA Z  59      21.366  64.712 -11.199  1.00  0.00           N
ATOM   2513  CA  ALA Z  59      21.468  63.405 -10.558  1.00  0.00           C
ATOM   2514  C   ALA Z  59      20.773  63.302  -9.187  1.00  0.00           C
ATOM   2515  O   ALA Z  59      20.745  64.258  -8.411  1.00  0.00           O
ATOM   2516  HA  ALA Z  59      20.969  62.698 -11.208  1.00  0.00           H
ATOM   2517  CB  ALA Z  59      22.947  62.980 -10.460  1.00  0.00           C
ATOM   2518  1HB ALA Z  59      23.048  61.969 -10.013  1.00  0.00           H
ATOM   2519  2HB ALA Z  59      23.401  62.959 -11.474  1.00  0.00           H
ATOM   2520  3HB ALA Z  59      23.521  63.700  -9.841  1.00  0.00           H
ATOM   2521  HN  ALA Z  59      22.213  65.221 -11.308  1.00  0.00           H
ATOM   2522  N   GLU Z  60      20.183  62.131  -8.849  1.00  0.00           N
ATOM   2523  CA  GLU Z  60      19.296  61.955  -7.699  1.00  0.00           C
ATOM   2524  C   GLU Z  60      19.869  62.277  -6.314  1.00  0.00           C
ATOM   2525  O   GLU Z  60      19.164  62.799  -5.451  1.00  0.00           O
ATOM   2526  HA  GLU Z  60      18.496  62.672  -7.835  1.00  0.00           H
ATOM   2527  CB  GLU Z  60      18.622  60.552  -7.692  1.00  0.00           C
ATOM   2528  1HB GLU Z  60      17.831  60.543  -6.907  1.00  0.00           H
ATOM   2529  2HB GLU Z  60      18.114  60.405  -8.670  1.00  0.00           H
ATOM   2530  CG  GLU Z  60      19.576  59.358  -7.443  1.00  0.00           C
ATOM   2531  1HG GLU Z  60      20.338  59.309  -8.245  1.00  0.00           H
ATOM   2532  2HG GLU Z  60      20.091  59.484  -6.470  1.00  0.00           H
ATOM   2533  CD  GLU Z  60      18.859  58.019  -7.386  1.00  0.00           C
ATOM   2534  OE1 GLU Z  60      19.137  57.153  -8.257  1.00  0.00           O
ATOM   2535  OE2 GLU Z  60      18.054  57.803  -6.443  1.00  0.00           O
ATOM   2536  HN  GLU Z  60      20.213  61.352  -9.475  1.00  0.00           H
ATOM   2537  N   ASN Z  61      21.173  62.027  -6.053  1.00  0.00           N
ATOM   2538  CA  ASN Z  61      21.759  62.289  -4.744  1.00  0.00           C
ATOM   2539  C   ASN Z  61      22.250  63.724  -4.594  1.00  0.00           C
ATOM   2540  O   ASN Z  61      22.777  64.093  -3.549  1.00  0.00           O
ATOM   2541  HA  ASN Z  61      21.010  62.150  -3.973  1.00  0.00           H
ATOM   2542  CB  ASN Z  61      22.980  61.363  -4.469  1.00  0.00           C
ATOM   2543  1HB ASN Z  61      23.580  61.221  -5.390  1.00  0.00           H
ATOM   2544  2HB ASN Z  61      23.647  61.791  -3.688  1.00  0.00           H
ATOM   2545  CG  ASN Z  61      22.528  60.018  -3.917  1.00  0.00           C
ATOM   2546  OD1 ASN Z  61      22.523  59.820  -2.696  1.00  0.00           O
ATOM   2547  ND2 ASN Z  61      22.154  59.079  -4.807  1.00  0.00           N
ATOM   2548 1HD2 ASN Z  61      22.208  59.283  -5.786  1.00  0.00           H
ATOM   2549 2HD2 ASN Z  61      21.847  58.197  -4.461  1.00  0.00           H
ATOM   2550  HN  ASN Z  61      21.743  61.570  -6.742  1.00  0.00           H
ATOM   2551  N   CYS Z  62      22.071  64.600  -5.598  1.00  0.00           N
ATOM   2552  CA  CYS Z  62      22.708  65.909  -5.595  1.00  0.00           C
ATOM   2553  C   CYS Z  62      21.837  67.021  -5.041  1.00  0.00           C
ATOM   2554  O   CYS Z  62      22.191  68.197  -5.108  1.00  0.00           O
ATOM   2555  HA  CYS Z  62      23.584  65.883  -4.959  1.00  0.00           H
ATOM   2556  CB  CYS Z  62      23.179  66.274  -7.017  1.00  0.00           C
ATOM   2557  1HB CYS Z  62      22.312  66.280  -7.710  1.00  0.00           H
ATOM   2558  2HB CYS Z  62      23.629  67.291  -7.026  1.00  0.00           H
ATOM   2559  SG  CYS Z  62      24.412  65.072  -7.585  1.00  0.00           S
ATOM   2560  HN  CYS Z  62      21.599  64.322  -6.436  1.00  0.00           H
ATOM   2561  N   ASP Z  63      20.684  66.692  -4.432  1.00  0.00           N
ATOM   2562  CA  ASP Z  63      19.886  67.667  -3.713  1.00  0.00           C
ATOM   2563  C   ASP Z  63      20.122  67.602  -2.204  1.00  0.00           C
ATOM   2564  O   ASP Z  63      19.712  68.499  -1.470  1.00  0.00           O
ATOM   2565  HA  ASP Z  63      20.118  68.673  -4.035  1.00  0.00           H
ATOM   2566  CB  ASP Z  63      18.378  67.416  -3.947  1.00  0.00           C
ATOM   2567  1HB ASP Z  63      18.087  66.438  -3.518  1.00  0.00           H
ATOM   2568  2HB ASP Z  63      17.771  68.206  -3.454  1.00  0.00           H
ATOM   2569  CG  ASP Z  63      18.041  67.410  -5.416  1.00  0.00           C
ATOM   2570  OD1 ASP Z  63      18.061  66.313  -6.031  1.00  0.00           O
ATOM   2571  OD2 ASP Z  63      17.701  68.482  -5.976  1.00  0.00           O
ATOM   2572  HN  ASP Z  63      20.324  65.765  -4.504  1.00  0.00           H
ATOM   2573  N   LYS Z  64      20.796  66.554  -1.679  1.00  0.00           N
ATOM   2574  CA  LYS Z  64      20.922  66.381  -0.241  1.00  0.00           C
ATOM   2575  C   LYS Z  64      22.040  67.190   0.392  1.00  0.00           C
ATOM   2576  O   LYS Z  64      23.034  67.546  -0.236  1.00  0.00           O
ATOM   2577  HA  LYS Z  64      20.017  66.767   0.198  1.00  0.00           H
ATOM   2578  CB  LYS Z  64      20.987  64.891   0.200  1.00  0.00           C
ATOM   2579  1HB LYS Z  64      20.823  64.827   1.299  1.00  0.00           H
ATOM   2580  2HB LYS Z  64      20.130  64.377  -0.290  1.00  0.00           H
ATOM   2581  CG  LYS Z  64      22.300  64.166  -0.137  1.00  0.00           C
ATOM   2582  1HG LYS Z  64      22.498  64.268  -1.224  1.00  0.00           H
ATOM   2583  2HG LYS Z  64      23.145  64.668   0.390  1.00  0.00           H
ATOM   2584  CD  LYS Z  64      22.314  62.670   0.238  1.00  0.00           C
ATOM   2585  1HD LYS Z  64      23.296  62.259  -0.093  1.00  0.00           H
ATOM   2586  2HD LYS Z  64      22.262  62.572   1.346  1.00  0.00           H
ATOM   2587  CE  LYS Z  64      21.177  61.853  -0.391  1.00  0.00           C
ATOM   2588  1HE LYS Z  64      20.207  62.088   0.100  1.00  0.00           H
ATOM   2589  2HE LYS Z  64      21.095  62.069  -1.479  1.00  0.00           H
ATOM   2590  NZ  LYS Z  64      21.432  60.409  -0.236  1.00  0.00           N
ATOM   2591  1HZ LYS Z  64      20.554  59.867  -0.461  1.00  0.00           H
ATOM   2592  2HZ LYS Z  64      22.141  60.103  -0.945  1.00  0.00           H
ATOM   2593  3HZ LYS Z  64      21.740  60.180   0.738  1.00  0.00           H
ATOM   2594  HN  LYS Z  64      21.215  65.865  -2.263  1.00  0.00           H
ATOM   2595  N   SER Z  65      21.869  67.515   1.690  1.00  0.00           N
ATOM   2596  CA  SER Z  65      22.850  68.232   2.489  1.00  0.00           C
ATOM   2597  C   SER Z  65      24.170  67.487   2.628  1.00  0.00           C
ATOM   2598  O   SER Z  65      24.223  66.258   2.716  1.00  0.00           O
ATOM   2599  HA  SER Z  65      23.059  69.156   1.968  1.00  0.00           H
ATOM   2600  CB  SER Z  65      22.292  68.589   3.901  1.00  0.00           C
ATOM   2601  1HB SER Z  65      21.337  69.147   3.755  1.00  0.00           H
ATOM   2602  2HB SER Z  65      22.058  67.652   4.456  1.00  0.00           H
ATOM   2603  OG  SER Z  65      23.185  69.402   4.674  1.00  0.00           O
ATOM   2604  1HG SER Z  65      22.697  69.678   5.465  1.00  0.00           H
ATOM   2605  HN  SER Z  65      21.039  67.247   2.165  1.00  0.00           H
ATOM   2606  N   LEU Z  66      25.288  68.236   2.681  1.00  0.00           N
ATOM   2607  CA  LEU Z  66      26.634  67.708   2.784  1.00  0.00           C
ATOM   2608  C   LEU Z  66      26.842  66.866   4.033  1.00  0.00           C
ATOM   2609  O   LEU Z  66      27.439  65.789   4.008  1.00  0.00           O
ATOM   2610  HA  LEU Z  66      26.804  67.074   1.924  1.00  0.00           H
ATOM   2611  CB  LEU Z  66      27.628  68.890   2.801  1.00  0.00           C
ATOM   2612  1HB LEU Z  66      27.332  69.606   2.005  1.00  0.00           H
ATOM   2613  2HB LEU Z  66      27.553  69.441   3.764  1.00  0.00           H
ATOM   2614  HG  LEU Z  66      29.362  67.646   3.189  1.00  0.00           H
ATOM   2615  CG  LEU Z  66      29.090  68.505   2.536  1.00  0.00           C
ATOM   2616  CD1 LEU Z  66      29.273  68.083   1.072  1.00  0.00           C
ATOM   2617 1HD1 LEU Z  66      28.623  67.224   0.808  1.00  0.00           H
ATOM   2618 2HD1 LEU Z  66      29.015  68.930   0.402  1.00  0.00           H
ATOM   2619 3HD1 LEU Z  66      30.321  67.786   0.877  1.00  0.00           H
ATOM   2620  CD2 LEU Z  66      30.017  69.679   2.888  1.00  0.00           C
ATOM   2621 1HD2 LEU Z  66      31.077  69.407   2.713  1.00  0.00           H
ATOM   2622 2HD2 LEU Z  66      29.769  70.564   2.262  1.00  0.00           H
ATOM   2623 3HD2 LEU Z  66      29.891  69.967   3.954  1.00  0.00           H
ATOM   2624  HN  LEU Z  66      25.211  69.235   2.610  1.00  0.00           H
ATOM   2625  N   HIE Z  67      26.265  67.336   5.157  1.00  0.00           N
ATOM   2626  CA  HIE Z  67      26.247  66.655   6.439  1.00  0.00           C
ATOM   2627  C   HIE Z  67      25.560  65.296   6.380  1.00  0.00           C
ATOM   2628  O   HIE Z  67      26.006  64.320   6.982  1.00  0.00           O
ATOM   2629  HA  HIE Z  67      27.267  66.494   6.759  1.00  0.00           H
ATOM   2630  CB  HIE Z  67      25.491  67.499   7.491  1.00  0.00           C
ATOM   2631  1HB HIE Z  67      24.445  67.669   7.160  1.00  0.00           H
ATOM   2632  2HB HIE Z  67      25.463  66.948   8.456  1.00  0.00           H
ATOM   2633  CG  HIE Z  67      26.072  68.848   7.799  1.00  0.00           C
ATOM   2634  ND1 HIE Z  67      25.453  69.547   8.812  1.00  0.00           N
ATOM   2635  HD2 HIE Z  67      27.865  69.290   6.567  1.00  0.00           H
ATOM   2636  CD2 HIE Z  67      27.140  69.549   7.326  1.00  0.00           C
ATOM   2637  HE1 HIE Z  67      25.960  71.438   9.689  1.00  0.00           H
ATOM   2638  CE1 HIE Z  67      26.155  70.656   8.950  1.00  0.00           C
ATOM   2639  HE2 HIE Z  67      27.919  71.409   8.100  1.00  0.00           H
ATOM   2640  NE2 HIE Z  67      27.190  70.706   8.079  1.00  0.00           N
ATOM   2641  HN  HIE Z  67      25.782  68.207   5.103  1.00  0.00           H
ATOM   2642  N   THR Z  68      24.441  65.210   5.637  1.00  0.00           N
ATOM   2643  CA  THR Z  68      23.658  63.998   5.417  1.00  0.00           C
ATOM   2644  C   THR Z  68      24.394  62.951   4.622  1.00  0.00           C
ATOM   2645  O   THR Z  68      24.430  61.780   4.992  1.00  0.00           O
ATOM   2646  HA  THR Z  68      23.458  63.554   6.379  1.00  0.00           H
ATOM   2647  HB  THR Z  68      22.532  64.755   3.717  1.00  0.00           H
ATOM   2648  CB  THR Z  68      22.340  64.315   4.724  1.00  0.00           C
ATOM   2649  OG1 THR Z  68      21.628  65.271   5.493  1.00  0.00           O
ATOM   2650  HG1 THR Z  68      21.513  64.846   6.369  1.00  0.00           H
ATOM   2651  CG2 THR Z  68      21.422  63.097   4.571  1.00  0.00           C
ATOM   2652 1HG2 THR Z  68      21.892  62.301   3.959  1.00  0.00           H
ATOM   2653 2HG2 THR Z  68      21.163  62.669   5.560  1.00  0.00           H
ATOM   2654 3HG2 THR Z  68      20.475  63.399   4.074  1.00  0.00           H
ATOM   2655  HN  THR Z  68      24.095  66.016   5.161  1.00  0.00           H
ATOM   2656  N   LEU Z  69      25.067  63.358   3.527  1.00  0.00           N
ATOM   2657  CA  LEU Z  69      25.874  62.465   2.714  1.00  0.00           C
ATOM   2658  C   LEU Z  69      27.047  61.853   3.484  1.00  0.00           C
ATOM   2659  O   LEU Z  69      27.316  60.656   3.377  1.00  0.00           O
ATOM   2660  HA  LEU Z  69      25.243  61.632   2.434  1.00  0.00           H
ATOM   2661  CB  LEU Z  69      26.318  63.189   1.420  1.00  0.00           C
ATOM   2662  1HB LEU Z  69      25.406  63.522   0.877  1.00  0.00           H
ATOM   2663  2HB LEU Z  69      26.873  64.109   1.700  1.00  0.00           H
ATOM   2664  HG  LEU Z  69      28.122  62.073   0.986  1.00  0.00           H
ATOM   2665  CG  LEU Z  69      27.187  62.364   0.446  1.00  0.00           C
ATOM   2666  CD1 LEU Z  69      26.496  61.080  -0.039  1.00  0.00           C
ATOM   2667 1HD1 LEU Z  69      25.556  61.325  -0.574  1.00  0.00           H
ATOM   2668 2HD1 LEU Z  69      27.166  60.533  -0.736  1.00  0.00           H
ATOM   2669 3HD1 LEU Z  69      26.266  60.405   0.811  1.00  0.00           H
ATOM   2670  CD2 LEU Z  69      27.609  63.225  -0.754  1.00  0.00           C
ATOM   2671 1HD2 LEU Z  69      28.139  64.137  -0.404  1.00  0.00           H
ATOM   2672 2HD2 LEU Z  69      28.299  62.657  -1.414  1.00  0.00           H
ATOM   2673 3HD2 LEU Z  69      26.723  63.536  -1.344  1.00  0.00           H
ATOM   2674  HN  LEU Z  69      25.024  64.316   3.238  1.00  0.00           H
ATOM   2675  N   PHE Z  70      27.736  62.634   4.353  1.00  0.00           N
ATOM   2676  CA  PHE Z  70      28.680  62.063   5.308  1.00  0.00           C
ATOM   2677  C   PHE Z  70      28.007  61.112   6.300  1.00  0.00           C
ATOM   2678  O   PHE Z  70      28.432  59.975   6.500  1.00  0.00           O
ATOM   2679  HA  PHE Z  70      29.422  61.495   4.766  1.00  0.00           H
ATOM   2680  CB  PHE Z  70      29.348  63.161   6.193  1.00  0.00           C
ATOM   2681  1HB PHE Z  70      28.569  63.673   6.800  1.00  0.00           H
ATOM   2682  2HB PHE Z  70      30.077  62.693   6.889  1.00  0.00           H
ATOM   2683  CG  PHE Z  70      30.102  64.225   5.443  1.00  0.00           C
ATOM   2684  HD1 PHE Z  70      31.001  62.935   3.958  1.00  0.00           H
ATOM   2685  CD1 PHE Z  70      30.924  63.943   4.338  1.00  0.00           C
ATOM   2686  HD2 PHE Z  70      29.416  65.781   6.767  1.00  0.00           H
ATOM   2687  CD2 PHE Z  70      30.033  65.549   5.911  1.00  0.00           C
ATOM   2688  CE1 PHE Z  70      31.665  64.960   3.722  1.00  0.00           C
ATOM   2689  HE1 PHE Z  70      32.292  64.735   2.871  1.00  0.00           H
ATOM   2690  CE2 PHE Z  70      30.744  66.573   5.279  1.00  0.00           C
ATOM   2691  HE2 PHE Z  70      30.646  67.593   5.627  1.00  0.00           H
ATOM   2692  CZ  PHE Z  70      31.570  66.276   4.191  1.00  0.00           C
ATOM   2693  HZ  PHE Z  70      32.125  67.066   3.701  1.00  0.00           H
ATOM   2694  HN  PHE Z  70      27.578  63.620   4.386  1.00  0.00           H
ATOM   2695  N   GLY Z  71      26.898  61.574   6.917  1.00  0.00           N
ATOM   2696  CA  GLY Z  71      26.123  60.907   7.958  1.00  0.00           C
ATOM   2697  C   GLY Z  71      25.748  59.478   7.703  1.00  0.00           C
ATOM   2698  O   GLY Z  71      25.951  58.601   8.545  1.00  0.00           O
ATOM   2699  1HA GLY Z  71      26.716  60.923   8.861  1.00  0.00           H
ATOM   2700  2HA GLY Z  71      25.198  61.455   8.059  1.00  0.00           H
ATOM   2701  HN  GLY Z  71      26.577  62.493   6.671  1.00  0.00           H
ATOM   2702  N   ASP Z  72      25.177  59.194   6.524  1.00  0.00           N
ATOM   2703  CA  ASP Z  72      24.705  57.866   6.202  1.00  0.00           C
ATOM   2704  C   ASP Z  72      25.815  56.861   5.927  1.00  0.00           C
ATOM   2705  O   ASP Z  72      25.614  55.656   6.077  1.00  0.00           O
ATOM   2706  HA  ASP Z  72      24.199  57.479   7.075  1.00  0.00           H
ATOM   2707  CB  ASP Z  72      23.709  57.933   5.023  1.00  0.00           C
ATOM   2708  1HB ASP Z  72      24.109  58.578   4.213  1.00  0.00           H
ATOM   2709  2HB ASP Z  72      23.476  56.927   4.618  1.00  0.00           H
ATOM   2710  CG  ASP Z  72      22.425  58.517   5.555  1.00  0.00           C
ATOM   2711  OD1 ASP Z  72      21.729  57.812   6.333  1.00  0.00           O
ATOM   2712  OD2 ASP Z  72      22.119  59.694   5.255  1.00  0.00           O
ATOM   2713  HN  ASP Z  72      24.971  59.929   5.870  1.00  0.00           H
ATOM   2714  N   LYS Z  73      27.032  57.308   5.577  1.00  0.00           N
ATOM   2715  CA  LYS Z  73      28.154  56.401   5.430  1.00  0.00           C
ATOM   2716  C   LYS Z  73      29.003  56.332   6.699  1.00  0.00           C
ATOM   2717  O   LYS Z  73      29.772  55.395   6.880  1.00  0.00           O
ATOM   2718  HA  LYS Z  73      27.805  55.390   5.284  1.00  0.00           H
ATOM   2719  CB  LYS Z  73      28.982  56.781   4.175  1.00  0.00           C
ATOM   2720  1HB LYS Z  73      29.091  57.888   4.146  1.00  0.00           H
ATOM   2721  2HB LYS Z  73      30.004  56.351   4.242  1.00  0.00           H
ATOM   2722  CG  LYS Z  73      28.347  56.293   2.849  1.00  0.00           C
ATOM   2723  1HG LYS Z  73      27.284  56.614   2.805  1.00  0.00           H
ATOM   2724  2HG LYS Z  73      28.886  56.800   2.015  1.00  0.00           H
ATOM   2725  CD  LYS Z  73      28.471  54.765   2.646  1.00  0.00           C
ATOM   2726  1HD LYS Z  73      29.550  54.520   2.784  1.00  0.00           H
ATOM   2727  2HD LYS Z  73      27.916  54.216   3.436  1.00  0.00           H
ATOM   2728  CE  LYS Z  73      28.095  54.220   1.255  1.00  0.00           C
ATOM   2729  1HE LYS Z  73      28.394  54.934   0.458  1.00  0.00           H
ATOM   2730  2HE LYS Z  73      28.626  53.258   1.085  1.00  0.00           H
ATOM   2731  NZ  LYS Z  73      26.649  53.942   1.131  1.00  0.00           N
ATOM   2732  1HZ LYS Z  73      26.439  53.528   0.187  1.00  0.00           H
ATOM   2733  2HZ LYS Z  73      26.349  53.206   1.812  1.00  0.00           H
ATOM   2734  3HZ LYS Z  73      26.073  54.791   1.264  1.00  0.00           H
ATOM   2735  HN  LYS Z  73      27.204  58.285   5.443  1.00  0.00           H
ATOM   2736  N   LEU Z  74      28.835  57.266   7.658  1.00  0.00           N
ATOM   2737  CA  LEU Z  74      29.386  57.132   9.002  1.00  0.00           C
ATOM   2738  C   LEU Z  74      28.629  56.152   9.901  1.00  0.00           C
ATOM   2739  O   LEU Z  74      29.236  55.351  10.613  1.00  0.00           O
ATOM   2740  HA  LEU Z  74      30.396  56.756   8.925  1.00  0.00           H
ATOM   2741  CB  LEU Z  74      29.410  58.507   9.711  1.00  0.00           C
ATOM   2742  1HB LEU Z  74      28.395  58.956   9.640  1.00  0.00           H
ATOM   2743  2HB LEU Z  74      29.650  58.385  10.791  1.00  0.00           H
ATOM   2744  HG  LEU Z  74      30.385  59.440   8.010  1.00  0.00           H
ATOM   2745  CG  LEU Z  74      30.427  59.504   9.123  1.00  0.00           C
ATOM   2746  CD1 LEU Z  74      30.051  60.938   9.518  1.00  0.00           C
ATOM   2747 1HD1 LEU Z  74      30.135  61.078  10.617  1.00  0.00           H
ATOM   2748 2HD1 LEU Z  74      30.727  61.658   9.011  1.00  0.00           H
ATOM   2749 3HD1 LEU Z  74      29.009  61.167   9.213  1.00  0.00           H
ATOM   2750  CD2 LEU Z  74      31.863  59.190   9.570  1.00  0.00           C
ATOM   2751 1HD2 LEU Z  74      31.948  59.268  10.675  1.00  0.00           H
ATOM   2752 2HD2 LEU Z  74      32.161  58.169   9.255  1.00  0.00           H
ATOM   2753 3HD2 LEU Z  74      32.569  59.916   9.113  1.00  0.00           H
ATOM   2754  HN  LEU Z  74      28.330  58.104   7.457  1.00  0.00           H
ATOM   2755  N   CYS Z  75      27.276  56.198   9.918  1.00  0.00           N
ATOM   2756  CA  CYS Z  75      26.502  55.428  10.891  1.00  0.00           C
ATOM   2757  C   CYS Z  75      25.567  54.416  10.255  1.00  0.00           C
ATOM   2758  O   CYS Z  75      25.535  53.247  10.639  1.00  0.00           O
ATOM   2759  HA  CYS Z  75      27.157  54.868  11.544  1.00  0.00           H
ATOM   2760  CB  CYS Z  75      25.657  56.391  11.774  1.00  0.00           C
ATOM   2761  1HB CYS Z  75      26.317  57.231  12.081  1.00  0.00           H
ATOM   2762  2HB CYS Z  75      24.833  56.837  11.176  1.00  0.00           H
ATOM   2763  SG  CYS Z  75      24.993  55.639  13.296  1.00  0.00           S
ATOM   2764  HN  CYS Z  75      26.806  56.873   9.349  1.00  0.00           H
ATOM   2765  N   THR Z  76      24.782  54.822   9.235  1.00  0.00           N
ATOM   2766  CA  THR Z  76      23.701  54.022   8.654  1.00  0.00           C
ATOM   2767  C   THR Z  76      24.163  52.723   8.009  1.00  0.00           C
ATOM   2768  O   THR Z  76      23.523  51.685   8.149  1.00  0.00           O
ATOM   2769  HA  THR Z  76      23.050  53.741   9.468  1.00  0.00           H
ATOM   2770  HB  THR Z  76      23.408  55.000   6.724  1.00  0.00           H
ATOM   2771  CB  THR Z  76      22.855  54.830   7.673  1.00  0.00           C
ATOM   2772  OG1 THR Z  76      22.535  56.093   8.240  1.00  0.00           O
ATOM   2773  HG1 THR Z  76      22.117  56.618   7.519  1.00  0.00           H
ATOM   2774  CG2 THR Z  76      21.521  54.144   7.368  1.00  0.00           C
ATOM   2775 1HG2 THR Z  76      21.681  53.186   6.831  1.00  0.00           H
ATOM   2776 2HG2 THR Z  76      20.961  53.940   8.306  1.00  0.00           H
ATOM   2777 3HG2 THR Z  76      20.888  54.796   6.727  1.00  0.00           H
ATOM   2778  HN  THR Z  76      24.788  55.770   8.930  1.00  0.00           H
ATOM   2779  N   VAL Z  77      25.319  52.738   7.313  1.00  0.00           N
ATOM   2780  CA  VAL Z  77      25.891  51.574   6.639  1.00  0.00           C
ATOM   2781  C   VAL Z  77      26.588  50.567   7.569  1.00  0.00           C
ATOM   2782  O   VAL Z  77      26.839  49.416   7.204  1.00  0.00           O
ATOM   2783  HA  VAL Z  77      25.083  51.039   6.158  1.00  0.00           H
ATOM   2784  HB  VAL Z  77      26.327  52.877   4.992  1.00  0.00           H
ATOM   2785  CB  VAL Z  77      26.851  52.063   5.550  1.00  0.00           C
ATOM   2786  CG1 VAL Z  77      28.139  52.657   6.150  1.00  0.00           C
ATOM   2787 1HG1 VAL Z  77      28.774  53.089   5.347  1.00  0.00           H
ATOM   2788 2HG1 VAL Z  77      27.920  53.461   6.882  1.00  0.00           H
ATOM   2789 3HG1 VAL Z  77      28.742  51.876   6.653  1.00  0.00           H
ATOM   2790  CG2 VAL Z  77      27.163  50.951   4.531  1.00  0.00           C
ATOM   2791 1HG2 VAL Z  77      26.226  50.557   4.082  1.00  0.00           H
ATOM   2792 2HG2 VAL Z  77      27.799  51.351   3.713  1.00  0.00           H
ATOM   2793 3HG2 VAL Z  77      27.709  50.110   5.004  1.00  0.00           H
ATOM   2794  HN  VAL Z  77      25.798  53.604   7.179  1.00  0.00           H
ATOM   2795  N   ALA Z  78      26.919  50.976   8.813  1.00  0.00           N
ATOM   2796  CA  ALA Z  78      27.501  50.134   9.851  1.00  0.00           C
ATOM   2797  C   ALA Z  78      28.855  49.481   9.542  1.00  0.00           C
ATOM   2798  O   ALA Z  78      29.153  48.384  10.012  1.00  0.00           O
ATOM   2799  HA  ALA Z  78      27.684  50.792  10.690  1.00  0.00           H
ATOM   2800  CB  ALA Z  78      26.488  49.068  10.325  1.00  0.00           C
ATOM   2801  1HB ALA Z  78      26.858  48.528  11.222  1.00  0.00           H
ATOM   2802  2HB ALA Z  78      25.519  49.544  10.574  1.00  0.00           H
ATOM   2803  3HB ALA Z  78      26.302  48.329   9.518  1.00  0.00           H
ATOM   2804  HN  ALA Z  78      26.642  51.890   9.095  1.00  0.00           H
ATOM   2805  N   THR Z  79      29.752  50.165   8.801  1.00  0.00           N
ATOM   2806  CA  THR Z  79      31.067  49.633   8.427  1.00  0.00           C
ATOM   2807  C   THR Z  79      32.141  50.046   9.407  1.00  0.00           C
ATOM   2808  O   THR Z  79      33.286  49.612   9.321  1.00  0.00           O
ATOM   2809  HA  THR Z  79      31.048  48.551   8.408  1.00  0.00           H
ATOM   2810  HB  THR Z  79      32.606  49.920   6.886  1.00  0.00           H
ATOM   2811  CB  THR Z  79      31.528  50.155   7.067  1.00  0.00           C
ATOM   2812  OG1 THR Z  79      31.306  51.556   6.969  1.00  0.00           O
ATOM   2813  HG1 THR Z  79      31.727  51.839   6.149  1.00  0.00           H
ATOM   2814  CG2 THR Z  79      30.697  49.495   5.962  1.00  0.00           C
ATOM   2815 1HG2 THR Z  79      29.620  49.723   6.098  1.00  0.00           H
ATOM   2816 2HG2 THR Z  79      31.015  49.869   4.964  1.00  0.00           H
ATOM   2817 3HG2 THR Z  79      30.842  48.394   5.984  1.00  0.00           H
ATOM   2818  HN  THR Z  79      29.531  51.041   8.375  1.00  0.00           H
ATOM   2819  N   LEU Z  80      31.778  50.898  10.380  1.00  0.00           N
ATOM   2820  CA  LEU Z  80      32.676  51.438  11.381  1.00  0.00           C
ATOM   2821  C   LEU Z  80      32.220  51.023  12.771  1.00  0.00           C
ATOM   2822  O   LEU Z  80      32.579  51.639  13.775  1.00  0.00           O
ATOM   2823  HA  LEU Z  80      33.675  51.043  11.246  1.00  0.00           H
ATOM   2824  CB  LEU Z  80      32.709  52.987  11.296  1.00  0.00           C
ATOM   2825  1HB LEU Z  80      31.709  53.389  11.571  1.00  0.00           H
ATOM   2826  2HB LEU Z  80      33.444  53.378  12.035  1.00  0.00           H
ATOM   2827  HG  LEU Z  80      32.324  53.189   9.164  1.00  0.00           H
ATOM   2828  CG  LEU Z  80      33.076  53.555   9.905  1.00  0.00           C
ATOM   2829  CD1 LEU Z  80      32.979  55.087   9.933  1.00  0.00           C
ATOM   2830 1HD1 LEU Z  80      31.957  55.397  10.243  1.00  0.00           H
ATOM   2831 2HD1 LEU Z  80      33.710  55.505  10.654  1.00  0.00           H
ATOM   2832 3HD1 LEU Z  80      33.178  55.509   8.927  1.00  0.00           H
ATOM   2833  CD2 LEU Z  80      34.466  53.104   9.426  1.00  0.00           C
ATOM   2834 1HD2 LEU Z  80      34.498  52.002   9.288  1.00  0.00           H
ATOM   2835 2HD2 LEU Z  80      34.714  53.576   8.453  1.00  0.00           H
ATOM   2836 3HD2 LEU Z  80      35.242  53.384  10.164  1.00  0.00           H
ATOM   2837  HN  LEU Z  80      30.854  51.259  10.362  1.00  0.00           H
ATOM   2838  N   ARG Z  81      31.375  49.975  12.874  1.00  0.00           N
ATOM   2839  CA  ARG Z  81      30.857  49.515  14.149  1.00  0.00           C
ATOM   2840  C   ARG Z  81      31.696  48.385  14.723  1.00  0.00           C
ATOM   2841  O   ARG Z  81      31.527  47.213  14.396  1.00  0.00           O
ATOM   2842  HA  ARG Z  81      30.900  50.326  14.864  1.00  0.00           H
ATOM   2843  CB  ARG Z  81      29.369  49.097  14.066  1.00  0.00           C
ATOM   2844  1HB ARG Z  81      28.793  49.974  13.697  1.00  0.00           H
ATOM   2845  2HB ARG Z  81      29.238  48.270  13.334  1.00  0.00           H
ATOM   2846  CG  ARG Z  81      28.812  48.676  15.440  1.00  0.00           C
ATOM   2847  1HG ARG Z  81      29.134  47.640  15.689  1.00  0.00           H
ATOM   2848  2HG ARG Z  81      29.263  49.349  16.209  1.00  0.00           H
ATOM   2849  CD  ARG Z  81      27.300  48.812  15.620  1.00  0.00           C
ATOM   2850  1HD ARG Z  81      27.045  48.629  16.689  1.00  0.00           H
ATOM   2851  2HD ARG Z  81      26.981  49.846  15.358  1.00  0.00           H
ATOM   2852  NE  ARG Z  81      26.602  47.787  14.784  1.00  0.00           N
ATOM   2853  HE  ARG Z  81      26.794  46.817  14.934  1.00  0.00           H
ATOM   2854  CZ  ARG Z  81      25.447  48.025  14.155  1.00  0.00           C
ATOM   2855  NH1 ARG Z  81      25.086  49.241  13.763  1.00  0.00           N
ATOM   2856 1HH1 ARG Z  81      25.753  49.968  13.799  1.00  0.00           H
ATOM   2857 2HH1 ARG Z  81      24.223  49.313  13.258  1.00  0.00           H
ATOM   2858  NH2 ARG Z  81      24.604  47.025  13.938  1.00  0.00           N
ATOM   2859 1HH2 ARG Z  81      24.785  46.167  14.429  1.00  0.00           H
ATOM   2860 2HH2 ARG Z  81      23.703  47.273  13.570  1.00  0.00           H
ATOM   2861  HN  ARG Z  81      31.148  49.428  12.072  1.00  0.00           H
ATOM   2862  N   GLU Z  82      32.624  48.742  15.624  1.00  0.00           N
ATOM   2863  CA  GLU Z  82      33.536  47.821  16.268  1.00  0.00           C
ATOM   2864  C   GLU Z  82      33.423  47.962  17.778  1.00  0.00           C
ATOM   2865  O   GLU Z  82      33.253  46.985  18.508  1.00  0.00           O
ATOM   2866  HA  GLU Z  82      33.324  46.791  16.009  1.00  0.00           H
ATOM   2867  CB  GLU Z  82      34.957  48.232  15.805  1.00  0.00           C
ATOM   2868  1HB GLU Z  82      35.064  47.976  14.727  1.00  0.00           H
ATOM   2869  2HB GLU Z  82      35.013  49.343  15.862  1.00  0.00           H
ATOM   2870  CG  GLU Z  82      36.165  47.692  16.604  1.00  0.00           C
ATOM   2871  1HG GLU Z  82      36.971  48.445  16.523  1.00  0.00           H
ATOM   2872  2HG GLU Z  82      35.938  47.561  17.678  1.00  0.00           H
ATOM   2873  CD  GLU Z  82      36.760  46.410  16.056  1.00  0.00           C
ATOM   2874  OE1 GLU Z  82      37.332  46.461  14.937  1.00  0.00           O
ATOM   2875  OE2 GLU Z  82      36.759  45.389  16.789  1.00  0.00           O
ATOM   2876  HN  GLU Z  82      32.792  49.712  15.802  1.00  0.00           H
ATOM   2877  N   THR Z  83      33.475  49.206  18.305  1.00  0.00           N
ATOM   2878  CA  THR Z  83      33.658  49.470  19.735  1.00  0.00           C
ATOM   2879  C   THR Z  83      32.364  49.746  20.475  1.00  0.00           C
ATOM   2880  O   THR Z  83      32.365  50.159  21.635  1.00  0.00           O
ATOM   2881  HA  THR Z  83      34.074  48.587  20.200  1.00  0.00           H
ATOM   2882  HB  THR Z  83      34.734  50.786  21.110  1.00  0.00           H
ATOM   2883  CB  THR Z  83      34.649  50.599  20.013  1.00  0.00           C
ATOM   2884  OG1 THR Z  83      34.303  51.808  19.349  1.00  0.00           O
ATOM   2885  HG1 THR Z  83      35.043  52.417  19.544  1.00  0.00           H
ATOM   2886  CG2 THR Z  83      36.021  50.170  19.475  1.00  0.00           C
ATOM   2887 1HG2 THR Z  83      35.999  50.091  18.369  1.00  0.00           H
ATOM   2888 2HG2 THR Z  83      36.794  50.916  19.757  1.00  0.00           H
ATOM   2889 3HG2 THR Z  83      36.316  49.188  19.902  1.00  0.00           H
ATOM   2890  HN  THR Z  83      33.586  50.007  17.709  1.00  0.00           H
ATOM   2891  N   TYR Z  84      31.213  49.481  19.837  1.00  0.00           N
ATOM   2892  CA  TYR Z  84      29.922  49.514  20.488  1.00  0.00           C
ATOM   2893  C   TYR Z  84      29.062  48.465  19.798  1.00  0.00           C
ATOM   2894  O   TYR Z  84      29.186  48.256  18.595  1.00  0.00           O
ATOM   2895  HA  TYR Z  84      30.043  49.217  21.522  1.00  0.00           H
ATOM   2896  CB  TYR Z  84      29.316  50.933  20.359  1.00  0.00           C
ATOM   2897  1HB TYR Z  84      30.102  51.681  20.601  1.00  0.00           H
ATOM   2898  2HB TYR Z  84      28.988  51.122  19.314  1.00  0.00           H
ATOM   2899  CG  TYR Z  84      28.186  51.208  21.309  1.00  0.00           C
ATOM   2900  HD1 TYR Z  84      26.808  51.734  19.742  1.00  0.00           H
ATOM   2901  CD1 TYR Z  84      26.952  51.649  20.808  1.00  0.00           C
ATOM   2902  HD2 TYR Z  84      29.337  50.865  23.102  1.00  0.00           H
ATOM   2903  CD2 TYR Z  84      28.381  51.167  22.701  1.00  0.00           C
ATOM   2904  CE1 TYR Z  84      25.932  52.058  21.674  1.00  0.00           C
ATOM   2905  HE1 TYR Z  84      24.997  52.420  21.269  1.00  0.00           H
ATOM   2906  HE2 TYR Z  84      27.525  51.579  24.642  1.00  0.00           H
ATOM   2907  CE2 TYR Z  84      27.362  51.584  23.574  1.00  0.00           C
ATOM   2908  CZ  TYR Z  84      26.144  52.041  23.055  1.00  0.00           C
ATOM   2909  OH  TYR Z  84      25.144  52.545  23.906  1.00  0.00           O
ATOM   2910  HH  TYR Z  84      24.553  53.085  23.339  1.00  0.00           H
ATOM   2911  HN  TYR Z  84      31.216  49.139  18.900  1.00  0.00           H
ATOM   2912  N   GLY Z  85      28.202  47.733  20.542  1.00  0.00           N
ATOM   2913  CA  GLY Z  85      27.517  46.553  20.004  1.00  0.00           C
ATOM   2914  C   GLY Z  85      26.256  46.796  19.209  1.00  0.00           C
ATOM   2915  O   GLY Z  85      25.705  45.874  18.606  1.00  0.00           O
ATOM   2916  1HA GLY Z  85      28.197  46.027  19.347  1.00  0.00           H
ATOM   2917  2HA GLY Z  85      27.229  45.942  20.847  1.00  0.00           H
ATOM   2918  HN  GLY Z  85      28.092  47.915  21.517  1.00  0.00           H
ATOM   2919  N   GLU Z  86      25.756  48.040  19.166  1.00  0.00           N
ATOM   2920  CA  GLU Z  86      24.503  48.352  18.507  1.00  0.00           C
ATOM   2921  C   GLU Z  86      24.568  49.732  17.881  1.00  0.00           C
ATOM   2922  O   GLU Z  86      25.525  50.483  18.071  1.00  0.00           O
ATOM   2923  HA  GLU Z  86      24.363  47.663  17.683  1.00  0.00           H
ATOM   2924  CB  GLU Z  86      23.283  48.215  19.458  1.00  0.00           C
ATOM   2925  1HB GLU Z  86      22.348  48.287  18.857  1.00  0.00           H
ATOM   2926  2HB GLU Z  86      23.306  47.190  19.894  1.00  0.00           H
ATOM   2927  CG  GLU Z  86      23.208  49.229  20.626  1.00  0.00           C
ATOM   2928  1HG GLU Z  86      24.084  49.118  21.294  1.00  0.00           H
ATOM   2929  2HG GLU Z  86      23.178  50.269  20.240  1.00  0.00           H
ATOM   2930  CD  GLU Z  86      21.944  49.013  21.444  1.00  0.00           C
ATOM   2931  OE1 GLU Z  86      22.035  48.781  22.679  1.00  0.00           O
ATOM   2932  OE2 GLU Z  86      20.834  49.084  20.857  1.00  0.00           O
ATOM   2933  HN  GLU Z  86      26.228  48.794  19.612  1.00  0.00           H
ATOM   2934  N   MET Z  87      23.578  50.084  17.040  1.00  0.00           N
ATOM   2935  CA  MET Z  87      23.470  51.404  16.440  1.00  0.00           C
ATOM   2936  C   MET Z  87      23.147  52.485  17.468  1.00  0.00           C
ATOM   2937  O   MET Z  87      22.270  52.307  18.310  1.00  0.00           O
ATOM   2938  HA  MET Z  87      24.424  51.650  15.995  1.00  0.00           H
ATOM   2939  CB  MET Z  87      22.389  51.359  15.335  1.00  0.00           C
ATOM   2940  1HB MET Z  87      22.610  50.474  14.696  1.00  0.00           H
ATOM   2941  2HB MET Z  87      21.393  51.177  15.800  1.00  0.00           H
ATOM   2942  CG  MET Z  87      22.303  52.597  14.425  1.00  0.00           C
ATOM   2943  1HG MET Z  87      21.900  53.456  15.009  1.00  0.00           H
ATOM   2944  2HG MET Z  87      23.330  52.873  14.098  1.00  0.00           H
ATOM   2945  SD  MET Z  87      21.255  52.275  12.969  1.00  0.00           S
ATOM   2946  CE  MET Z  87      21.586  53.812  12.072  1.00  0.00           C
ATOM   2947  1HE MET Z  87      21.199  53.752  11.031  1.00  0.00           H
ATOM   2948  2HE MET Z  87      21.067  54.661  12.562  1.00  0.00           H
ATOM   2949  3HE MET Z  87      22.671  54.043  12.027  1.00  0.00           H
ATOM   2950  HN  MET Z  87      22.806  49.470  16.887  1.00  0.00           H
ATOM   2951  N   ALA Z  88      23.854  53.636  17.448  1.00  0.00           N
ATOM   2952  CA  ALA Z  88      23.548  54.740  18.337  1.00  0.00           C
ATOM   2953  C   ALA Z  88      22.168  55.369  18.131  1.00  0.00           C
ATOM   2954  O   ALA Z  88      21.691  55.529  17.005  1.00  0.00           O
ATOM   2955  HA  ALA Z  88      23.568  54.353  19.348  1.00  0.00           H
ATOM   2956  CB  ALA Z  88      24.627  55.832  18.216  1.00  0.00           C
ATOM   2957  1HB ALA Z  88      24.450  56.657  18.937  1.00  0.00           H
ATOM   2958  2HB ALA Z  88      25.629  55.398  18.426  1.00  0.00           H
ATOM   2959  3HB ALA Z  88      24.645  56.253  17.186  1.00  0.00           H
ATOM   2960  HN  ALA Z  88      24.618  53.791  16.818  1.00  0.00           H
ATOM   2961  N   ASP Z  89      21.521  55.801  19.237  1.00  0.00           N
ATOM   2962  CA  ASP Z  89      20.196  56.395  19.289  1.00  0.00           C
ATOM   2963  C   ASP Z  89      20.064  57.609  18.380  1.00  0.00           C
ATOM   2964  O   ASP Z  89      19.068  57.845  17.703  1.00  0.00           O
ATOM   2965  HA  ASP Z  89      19.468  55.652  18.989  1.00  0.00           H
ATOM   2966  CB  ASP Z  89      19.916  56.940  20.716  1.00  0.00           C
ATOM   2967  1HB ASP Z  89      20.525  57.849  20.898  1.00  0.00           H
ATOM   2968  2HB ASP Z  89      18.846  57.227  20.799  1.00  0.00           H
ATOM   2969  CG  ASP Z  89      20.251  55.995  21.853  1.00  0.00           C
ATOM   2970  OD1 ASP Z  89      19.324  55.725  22.661  1.00  0.00           O
ATOM   2971  OD2 ASP Z  89      21.450  55.640  22.018  1.00  0.00           O
ATOM   2972  HN  ASP Z  89      21.885  55.625  20.160  1.00  0.00           H
ATOM   2973  N   CYS Z  90      21.134  58.416  18.334  1.00  0.00           N
ATOM   2974  CA  CYS Z  90      21.193  59.667  17.617  1.00  0.00           C
ATOM   2975  C   CYS Z  90      21.190  59.514  16.103  1.00  0.00           C
ATOM   2976  O   CYS Z  90      20.959  60.481  15.383  1.00  0.00           O
ATOM   2977  HA  CYS Z  90      20.306  60.234  17.869  1.00  0.00           H
ATOM   2978  CB  CYS Z  90      22.428  60.470  18.076  1.00  0.00           C
ATOM   2979  1HB CYS Z  90      22.432  61.458  17.567  1.00  0.00           H
ATOM   2980  2HB CYS Z  90      22.329  60.672  19.166  1.00  0.00           H
ATOM   2981  SG  CYS Z  90      24.008  59.617  17.787  1.00  0.00           S
ATOM   2982  HN  CYS Z  90      21.939  58.165  18.866  1.00  0.00           H
ATOM   2983  N   CYS Z  91      21.403  58.289  15.576  1.00  0.00           N
ATOM   2984  CA  CYS Z  91      21.327  58.025  14.149  1.00  0.00           C
ATOM   2985  C   CYS Z  91      19.913  57.661  13.709  1.00  0.00           C
ATOM   2986  O   CYS Z  91      19.618  57.567  12.515  1.00  0.00           O
ATOM   2987  HA  CYS Z  91      21.606  58.914  13.605  1.00  0.00           H
ATOM   2988  CB  CYS Z  91      22.278  56.876  13.740  1.00  0.00           C
ATOM   2989  1HB CYS Z  91      21.943  55.937  14.235  1.00  0.00           H
ATOM   2990  2HB CYS Z  91      22.219  56.726  12.639  1.00  0.00           H
ATOM   2991  SG  CYS Z  91      24.010  57.168  14.204  1.00  0.00           S
ATOM   2992  HN  CYS Z  91      21.603  57.507  16.172  1.00  0.00           H
ATOM   2993  N   ALA Z  92      18.983  57.473  14.670  1.00  0.00           N
ATOM   2994  CA  ALA Z  92      17.554  57.426  14.432  1.00  0.00           C
ATOM   2995  C   ALA Z  92      16.997  58.798  14.061  1.00  0.00           C
ATOM   2996  O   ALA Z  92      16.149  58.954  13.181  1.00  0.00           O
ATOM   2997  HA  ALA Z  92      17.358  56.755  13.605  1.00  0.00           H
ATOM   2998  CB  ALA Z  92      16.863  56.911  15.704  1.00  0.00           C
ATOM   2999  1HB ALA Z  92      15.804  56.658  15.505  1.00  0.00           H
ATOM   3000  2HB ALA Z  92      17.376  55.997  16.063  1.00  0.00           H
ATOM   3001  3HB ALA Z  92      16.910  57.658  16.523  1.00  0.00           H
ATOM   3002  HN  ALA Z  92      19.248  57.471  15.635  1.00  0.00           H
ATOM   3003  N   LYS Z  93      17.509  59.842  14.743  1.00  0.00           N
ATOM   3004  CA  LYS Z  93      17.300  61.231  14.396  1.00  0.00           C
ATOM   3005  C   LYS Z  93      17.880  61.609  13.040  1.00  0.00           C
ATOM   3006  O   LYS Z  93      18.870  61.045  12.588  1.00  0.00           O
ATOM   3007  HA  LYS Z  93      16.235  61.394  14.350  1.00  0.00           H
ATOM   3008  CB  LYS Z  93      17.877  62.199  15.453  1.00  0.00           C
ATOM   3009  1HB LYS Z  93      18.985  62.112  15.486  1.00  0.00           H
ATOM   3010  2HB LYS Z  93      17.638  63.242  15.137  1.00  0.00           H
ATOM   3011  CG  LYS Z  93      17.302  61.987  16.860  1.00  0.00           C
ATOM   3012  1HG LYS Z  93      16.295  61.511  16.780  1.00  0.00           H
ATOM   3013  2HG LYS Z  93      17.949  61.290  17.438  1.00  0.00           H
ATOM   3014  CD  LYS Z  93      17.136  63.328  17.586  1.00  0.00           C
ATOM   3015  1HD LYS Z  93      18.092  63.895  17.558  1.00  0.00           H
ATOM   3016  2HD LYS Z  93      16.388  63.918  17.004  1.00  0.00           H
ATOM   3017  CE  LYS Z  93      16.681  63.211  19.041  1.00  0.00           C
ATOM   3018  1HE LYS Z  93      15.909  62.421  19.127  1.00  0.00           H
ATOM   3019  2HE LYS Z  93      17.534  62.965  19.709  1.00  0.00           H
ATOM   3020  NZ  LYS Z  93      16.081  64.487  19.477  1.00  0.00           N
ATOM   3021  1HZ LYS Z  93      16.037  64.569  20.507  1.00  0.00           H
ATOM   3022  2HZ LYS Z  93      16.657  65.291  19.085  1.00  0.00           H
ATOM   3023  3HZ LYS Z  93      15.121  64.557  19.082  1.00  0.00           H
ATOM   3024  HN  LYS Z  93      18.173  59.673  15.464  1.00  0.00           H
ATOM   3025  N   GLN Z  94      17.267  62.590  12.358  1.00  0.00           N
ATOM   3026  CA  GLN Z  94      17.828  63.206  11.172  1.00  0.00           C
ATOM   3027  C   GLN Z  94      18.794  64.344  11.512  1.00  0.00           C
ATOM   3028  O   GLN Z  94      19.002  64.712  12.671  1.00  0.00           O
ATOM   3029  HA  GLN Z  94      18.398  62.463  10.629  1.00  0.00           H
ATOM   3030  CB  GLN Z  94      16.703  63.714  10.233  1.00  0.00           C
ATOM   3031  1HB GLN Z  94      16.148  64.546  10.715  1.00  0.00           H
ATOM   3032  2HB GLN Z  94      17.174  64.113   9.307  1.00  0.00           H
ATOM   3033  CG  GLN Z  94      15.703  62.598   9.851  1.00  0.00           C
ATOM   3034  1HG GLN Z  94      16.216  61.614   9.896  1.00  0.00           H
ATOM   3035  2HG GLN Z  94      14.861  62.569  10.575  1.00  0.00           H
ATOM   3036  CD  GLN Z  94      15.133  62.795   8.445  1.00  0.00           C
ATOM   3037  OE1 GLN Z  94      14.270  63.641   8.186  1.00  0.00           O
ATOM   3038  NE2 GLN Z  94      15.666  62.006   7.486  1.00  0.00           N
ATOM   3039 1HE2 GLN Z  94      16.424  61.393   7.728  1.00  0.00           H
ATOM   3040 2HE2 GLN Z  94      15.355  62.097   6.542  1.00  0.00           H
ATOM   3041  HN  GLN Z  94      16.391  62.943  12.670  1.00  0.00           H
ATOM   3042  N   GLU Z  95      19.444  64.944  10.491  1.00  0.00           N
ATOM   3043  CA  GLU Z  95      20.199  66.183  10.633  1.00  0.00           C
ATOM   3044  C   GLU Z  95      19.314  67.343  11.136  1.00  0.00           C
ATOM   3045  O   GLU Z  95      18.128  67.385  10.794  1.00  0.00           O
ATOM   3046  HA  GLU Z  95      20.966  66.008  11.372  1.00  0.00           H
ATOM   3047  CB  GLU Z  95      20.882  66.586   9.295  1.00  0.00           C
ATOM   3048  1HB GLU Z  95      20.195  66.359   8.449  1.00  0.00           H
ATOM   3049  2HB GLU Z  95      21.055  67.688   9.283  1.00  0.00           H
ATOM   3050  CG  GLU Z  95      22.274  65.947   9.039  1.00  0.00           C
ATOM   3051  1HG GLU Z  95      22.700  66.395   8.116  1.00  0.00           H
ATOM   3052  2HG GLU Z  95      22.951  66.188   9.883  1.00  0.00           H
ATOM   3053  CD  GLU Z  95      22.275  64.444   8.837  1.00  0.00           C
ATOM   3054  OE1 GLU Z  95      21.625  63.948   7.880  1.00  0.00           O
ATOM   3055  OE2 GLU Z  95      22.977  63.731   9.598  1.00  0.00           O
ATOM   3056  HN  GLU Z  95      19.340  64.590   9.556  1.00  0.00           H
ATOM   3057  N   PRO Z  96      19.763  68.299  11.949  1.00  0.00           N
ATOM   3058  CA  PRO Z  96      21.154  68.555  12.323  1.00  0.00           C
ATOM   3059  C   PRO Z  96      21.580  67.703  13.502  1.00  0.00           C
ATOM   3060  O   PRO Z  96      22.778  67.506  13.693  1.00  0.00           O
ATOM   3061  HA  PRO Z  96      21.823  68.348  11.499  1.00  0.00           H
ATOM   3062  CB  PRO Z  96      21.144  70.042  12.718  1.00  0.00           C
ATOM   3063  1HB PRO Z  96      21.918  70.310  13.467  1.00  0.00           H
ATOM   3064  2HB PRO Z  96      21.312  70.662  11.808  1.00  0.00           H
ATOM   3065  CG  PRO Z  96      19.723  70.293  13.226  1.00  0.00           C
ATOM   3066  1HG PRO Z  96      19.636  69.943  14.279  1.00  0.00           H
ATOM   3067  2HG PRO Z  96      19.433  71.362  13.178  1.00  0.00           H
ATOM   3068  CD  PRO Z  96      18.879  69.411  12.311  1.00  0.00           C
ATOM   3069  1HD PRO Z  96      17.964  69.048  12.829  1.00  0.00           H
ATOM   3070  2HD PRO Z  96      18.598  69.974  11.393  1.00  0.00           H
ATOM   3071  N   GLU Z  97      20.628  67.182  14.301  1.00  0.00           N
ATOM   3072  CA  GLU Z  97      20.876  66.487  15.554  1.00  0.00           C
ATOM   3073  C   GLU Z  97      21.764  65.262  15.404  1.00  0.00           C
ATOM   3074  O   GLU Z  97      22.655  65.013  16.215  1.00  0.00           O
ATOM   3075  HA  GLU Z  97      21.387  67.174  16.216  1.00  0.00           H
ATOM   3076  CB  GLU Z  97      19.546  66.049  16.210  1.00  0.00           C
ATOM   3077  1HB GLU Z  97      19.042  65.296  15.562  1.00  0.00           H
ATOM   3078  2HB GLU Z  97      19.777  65.566  17.189  1.00  0.00           H
ATOM   3079  CG  GLU Z  97      18.560  67.211  16.472  1.00  0.00           C
ATOM   3080  1HG GLU Z  97      19.054  68.009  17.066  1.00  0.00           H
ATOM   3081  2HG GLU Z  97      18.204  67.652  15.518  1.00  0.00           H
ATOM   3082  CD  GLU Z  97      17.354  66.728  17.252  1.00  0.00           C
ATOM   3083  OE1 GLU Z  97      17.482  66.475  18.480  1.00  0.00           O
ATOM   3084  OE2 GLU Z  97      16.261  66.562  16.652  1.00  0.00           O
ATOM   3085  HN  GLU Z  97      19.670  67.363  14.098  1.00  0.00           H
ATOM   3086  N   ARG Z  98      21.569  64.488  14.317  1.00  0.00           N
ATOM   3087  CA  ARG Z  98      22.408  63.358  13.958  1.00  0.00           C
ATOM   3088  C   ARG Z  98      23.877  63.728  13.771  1.00  0.00           C
ATOM   3089  O   ARG Z  98      24.778  63.030  14.234  1.00  0.00           O
ATOM   3090  HA  ARG Z  98      22.359  62.637  14.763  1.00  0.00           H
ATOM   3091  CB  ARG Z  98      21.860  62.714  12.661  1.00  0.00           C
ATOM   3092  1HB ARG Z  98      20.782  62.499  12.837  1.00  0.00           H
ATOM   3093  2HB ARG Z  98      21.916  63.438  11.820  1.00  0.00           H
ATOM   3094  CG  ARG Z  98      22.551  61.394  12.273  1.00  0.00           C
ATOM   3095  1HG ARG Z  98      23.606  61.588  11.982  1.00  0.00           H
ATOM   3096  2HG ARG Z  98      22.579  60.765  13.191  1.00  0.00           H
ATOM   3097  CD  ARG Z  98      21.841  60.577  11.179  1.00  0.00           C
ATOM   3098  1HD ARG Z  98      22.235  59.536  11.194  1.00  0.00           H
ATOM   3099  2HD ARG Z  98      20.744  60.545  11.339  1.00  0.00           H
ATOM   3100  NE  ARG Z  98      22.126  61.203   9.848  1.00  0.00           N
ATOM   3101  HE  ARG Z  98      22.377  62.193   9.789  1.00  0.00           H
ATOM   3102  CZ  ARG Z  98      21.988  60.576   8.670  1.00  0.00           C
ATOM   3103  NH1 ARG Z  98      22.192  61.256   7.549  1.00  0.00           N
ATOM   3104 1HH1 ARG Z  98      22.122  62.262   7.625  1.00  0.00           H
ATOM   3105 2HH1 ARG Z  98      22.079  60.768   6.663  1.00  0.00           H
ATOM   3106  NH2 ARG Z  98      21.675  59.289   8.588  1.00  0.00           N
ATOM   3107 1HH2 ARG Z  98      21.418  58.792   9.399  1.00  0.00           H
ATOM   3108 2HH2 ARG Z  98      21.595  58.861   7.669  1.00  0.00           H
ATOM   3109  HN  ARG Z  98      20.788  64.673  13.716  1.00  0.00           H
ATOM   3110  N   ASN Z  99      24.159  64.874  13.118  1.00  0.00           N
ATOM   3111  CA  ASN Z  99      25.506  65.380  12.941  1.00  0.00           C
ATOM   3112  C   ASN Z  99      26.151  65.857  14.246  1.00  0.00           C
ATOM   3113  O   ASN Z  99      27.316  65.563  14.512  1.00  0.00           O
ATOM   3114  HA  ASN Z  99      26.087  64.529  12.616  1.00  0.00           H
ATOM   3115  CB  ASN Z  99      25.535  66.472  11.838  1.00  0.00           C
ATOM   3116  1HB ASN Z  99      24.871  66.162  11.004  1.00  0.00           H
ATOM   3117  2HB ASN Z  99      25.175  67.446  12.228  1.00  0.00           H
ATOM   3118  CG  ASN Z  99      26.938  66.643  11.267  1.00  0.00           C
ATOM   3119  OD1 ASN Z  99      27.522  67.729  11.259  1.00  0.00           O
ATOM   3120  ND2 ASN Z  99      27.504  65.538  10.730  1.00  0.00           N
ATOM   3121 1HD2 ASN Z  99      26.923  64.737  10.541  1.00  0.00           H
ATOM   3122 2HD2 ASN Z  99      28.452  65.584  10.432  1.00  0.00           H
ATOM   3123  HN  ASN Z  99      23.416  65.459  12.803  1.00  0.00           H
ATOM   3124  N   GLU Z 100      25.388  66.544  15.131  1.00  0.00           N
ATOM   3125  CA  GLU Z 100      25.887  67.020  16.420  1.00  0.00           C
ATOM   3126  C   GLU Z 100      26.243  65.894  17.389  1.00  0.00           C
ATOM   3127  O   GLU Z 100      26.984  66.082  18.354  1.00  0.00           O
ATOM   3128  HA  GLU Z 100      26.803  67.563  16.239  1.00  0.00           H
ATOM   3129  CB  GLU Z 100      24.903  67.991  17.132  1.00  0.00           C
ATOM   3130  1HB GLU Z 100      23.906  67.515  17.256  1.00  0.00           H
ATOM   3131  2HB GLU Z 100      25.306  68.194  18.152  1.00  0.00           H
ATOM   3132  CG  GLU Z 100      24.744  69.359  16.418  1.00  0.00           C
ATOM   3133  1HG GLU Z 100      25.701  69.632  15.925  1.00  0.00           H
ATOM   3134  2HG GLU Z 100      23.953  69.313  15.642  1.00  0.00           H
ATOM   3135  CD  GLU Z 100      24.412  70.483  17.393  1.00  0.00           C
ATOM   3136  OE1 GLU Z 100      25.364  71.201  17.809  1.00  0.00           O
ATOM   3137  OE2 GLU Z 100      23.227  70.656  17.769  1.00  0.00           O
ATOM   3138  HN  GLU Z 100      24.452  66.808  14.892  1.00  0.00           H
ATOM   3139  N   CYS Z 101      25.761  64.661  17.139  1.00  0.00           N
ATOM   3140  CA  CYS Z 101      26.173  63.474  17.869  1.00  0.00           C
ATOM   3141  C   CYS Z 101      27.659  63.157  17.718  1.00  0.00           C
ATOM   3142  O   CYS Z 101      28.366  62.904  18.692  1.00  0.00           O
ATOM   3143  HA  CYS Z 101      25.981  63.651  18.918  1.00  0.00           H
ATOM   3144  CB  CYS Z 101      25.337  62.265  17.406  1.00  0.00           C
ATOM   3145  1HB CYS Z 101      24.291  62.616  17.274  1.00  0.00           H
ATOM   3146  2HB CYS Z 101      25.681  61.908  16.412  1.00  0.00           H
ATOM   3147  SG  CYS Z 101      25.324  60.907  18.611  1.00  0.00           S
ATOM   3148  HN  CYS Z 101      25.124  64.534  16.380  1.00  0.00           H
ATOM   3149  N   PHE Z 102      28.197  63.241  16.481  1.00  0.00           N
ATOM   3150  CA  PHE Z 102      29.616  63.060  16.214  1.00  0.00           C
ATOM   3151  C   PHE Z 102      30.466  64.123  16.893  1.00  0.00           C
ATOM   3152  O   PHE Z 102      31.525  63.849  17.456  1.00  0.00           O
ATOM   3153  HA  PHE Z 102      29.916  62.100  16.617  1.00  0.00           H
ATOM   3154  CB  PHE Z 102      29.929  63.131  14.697  1.00  0.00           C
ATOM   3155  1HB PHE Z 102      29.654  64.129  14.289  1.00  0.00           H
ATOM   3156  2HB PHE Z 102      31.012  62.962  14.518  1.00  0.00           H
ATOM   3157  CG  PHE Z 102      29.187  62.079  13.926  1.00  0.00           C
ATOM   3158  HD1 PHE Z 102      28.030  63.501  12.805  1.00  0.00           H
ATOM   3159  CD1 PHE Z 102      28.227  62.453  12.973  1.00  0.00           C
ATOM   3160  HD2 PHE Z 102      30.195  60.412  14.852  1.00  0.00           H
ATOM   3161  CD2 PHE Z 102      29.455  60.715  14.123  1.00  0.00           C
ATOM   3162  CE1 PHE Z 102      27.527  61.486  12.243  1.00  0.00           C
ATOM   3163  HE1 PHE Z 102      26.780  61.788  11.521  1.00  0.00           H
ATOM   3164  CE2 PHE Z 102      28.770  59.741  13.384  1.00  0.00           C
ATOM   3165  HE2 PHE Z 102      28.976  58.694  13.551  1.00  0.00           H
ATOM   3166  CZ  PHE Z 102      27.799  60.128  12.451  1.00  0.00           C
ATOM   3167  HZ  PHE Z 102      27.261  59.380  11.890  1.00  0.00           H
ATOM   3168  HN  PHE Z 102      27.623  63.466  15.697  1.00  0.00           H
ATOM   3169  N   LEU Z 103      29.993  65.382  16.853  1.00  0.00           N
ATOM   3170  CA  LEU Z 103      30.648  66.529  17.445  1.00  0.00           C
ATOM   3171  C   LEU Z 103      30.754  66.473  18.965  1.00  0.00           C
ATOM   3172  O   LEU Z 103      31.797  66.783  19.543  1.00  0.00           O
ATOM   3173  HA  LEU Z 103      31.662  66.554  17.074  1.00  0.00           H
ATOM   3174  CB  LEU Z 103      29.926  67.833  17.020  1.00  0.00           C
ATOM   3175  1HB LEU Z 103      28.915  67.861  17.484  1.00  0.00           H
ATOM   3176  2HB LEU Z 103      30.494  68.708  17.407  1.00  0.00           H
ATOM   3177  HG  LEU Z 103      29.065  67.220  15.114  1.00  0.00           H
ATOM   3178  CG  LEU Z 103      29.748  68.014  15.495  1.00  0.00           C
ATOM   3179  CD1 LEU Z 103      29.090  69.366  15.182  1.00  0.00           C
ATOM   3180 1HD1 LEU Z 103      29.739  70.204  15.518  1.00  0.00           H
ATOM   3181 2HD1 LEU Z 103      28.929  69.473  14.087  1.00  0.00           H
ATOM   3182 3HD1 LEU Z 103      28.107  69.455  15.690  1.00  0.00           H
ATOM   3183  CD2 LEU Z 103      31.072  67.901  14.730  1.00  0.00           C
ATOM   3184 1HD2 LEU Z 103      31.474  66.868  14.765  1.00  0.00           H
ATOM   3185 2HD2 LEU Z 103      30.911  68.181  13.665  1.00  0.00           H
ATOM   3186 3HD2 LEU Z 103      31.816  68.598  15.166  1.00  0.00           H
ATOM   3187  HN  LEU Z 103      29.133  65.564  16.379  1.00  0.00           H
ATOM   3188  N   GLN Z 104      29.684  66.059  19.671  1.00  0.00           N
ATOM   3189  CA  GLN Z 104      29.687  66.017  21.124  1.00  0.00           C
ATOM   3190  C   GLN Z 104      30.477  64.861  21.735  1.00  0.00           C
ATOM   3191  O   GLN Z 104      30.979  64.973  22.851  1.00  0.00           O
ATOM   3192  HA  GLN Z 104      30.163  66.924  21.476  1.00  0.00           H
ATOM   3193  CB  GLN Z 104      28.245  66.039  21.681  1.00  0.00           C
ATOM   3194  1HB GLN Z 104      28.275  66.301  22.764  1.00  0.00           H
ATOM   3195  2HB GLN Z 104      27.706  66.865  21.162  1.00  0.00           H
ATOM   3196  CG  GLN Z 104      27.453  64.726  21.509  1.00  0.00           C
ATOM   3197  1HG GLN Z 104      27.513  64.376  20.459  1.00  0.00           H
ATOM   3198  2HG GLN Z 104      27.860  63.928  22.163  1.00  0.00           H
ATOM   3199  CD  GLN Z 104      25.985  64.931  21.870  1.00  0.00           C
ATOM   3200  OE1 GLN Z 104      25.537  64.564  22.962  1.00  0.00           O
ATOM   3201  NE2 GLN Z 104      25.227  65.540  20.931  1.00  0.00           N
ATOM   3202 1HE2 GLN Z 104      25.663  65.860  20.091  1.00  0.00           H
ATOM   3203 2HE2 GLN Z 104      24.253  65.698  21.108  1.00  0.00           H
ATOM   3204  HN  GLN Z 104      28.819  65.851  19.208  1.00  0.00           H
ATOM   3205  N   HIE Z 105      30.670  63.731  21.024  1.00  0.00           N
ATOM   3206  CA  HIE Z 105      31.347  62.565  21.592  1.00  0.00           C
ATOM   3207  C   HIE Z 105      32.823  62.495  21.259  1.00  0.00           C
ATOM   3208  O   HIE Z 105      33.476  61.472  21.447  1.00  0.00           O
ATOM   3209  HA  HIE Z 105      31.306  62.618  22.672  1.00  0.00           H
ATOM   3210  CB  HIE Z 105      30.670  61.241  21.186  1.00  0.00           C
ATOM   3211  1HB HIE Z 105      30.551  61.189  20.084  1.00  0.00           H
ATOM   3212  2HB HIE Z 105      31.263  60.364  21.520  1.00  0.00           H
ATOM   3213  CG  HIE Z 105      29.333  61.111  21.829  1.00  0.00           C
ATOM   3214  ND1 HIE Z 105      29.242  61.114  23.212  1.00  0.00           N
ATOM   3215  HD2 HIE Z 105      27.819  61.017  20.227  1.00  0.00           H
ATOM   3216  CD2 HIE Z 105      28.101  61.042  21.268  1.00  0.00           C
ATOM   3217  HE1 HIE Z 105      27.490  61.044  24.451  1.00  0.00           H
ATOM   3218  CE1 HIE Z 105      27.944  61.050  23.459  1.00  0.00           C
ATOM   3219  HE2 HIE Z 105      26.207  60.949  22.238  1.00  0.00           H
ATOM   3220  NE2 HIE Z 105      27.216  61.007  22.319  1.00  0.00           N
ATOM   3221  HN  HIE Z 105      30.247  63.623  20.124  1.00  0.00           H
ATOM   3222  N   LYS Z 106      33.412  63.603  20.783  1.00  0.00           N
ATOM   3223  CA  LYS Z 106      34.843  63.725  20.593  1.00  0.00           C
ATOM   3224  C   LYS Z 106      35.683  63.566  21.859  1.00  0.00           C
ATOM   3225  O   LYS Z 106      35.323  64.039  22.937  1.00  0.00           O
ATOM   3226  HA  LYS Z 106      35.149  62.947  19.908  1.00  0.00           H
ATOM   3227  CB  LYS Z 106      35.170  65.098  19.977  1.00  0.00           C
ATOM   3228  1HB LYS Z 106      34.715  65.897  20.605  1.00  0.00           H
ATOM   3229  2HB LYS Z 106      36.271  65.260  19.973  1.00  0.00           H
ATOM   3230  CG  LYS Z 106      34.671  65.229  18.536  1.00  0.00           C
ATOM   3231  1HG LYS Z 106      35.169  64.441  17.922  1.00  0.00           H
ATOM   3232  2HG LYS Z 106      33.575  65.049  18.485  1.00  0.00           H
ATOM   3233  CD  LYS Z 106      34.992  66.611  17.960  1.00  0.00           C
ATOM   3234  1HD LYS Z 106      34.316  67.365  18.426  1.00  0.00           H
ATOM   3235  2HD LYS Z 106      36.035  66.873  18.253  1.00  0.00           H
ATOM   3236  CE  LYS Z 106      34.862  66.645  16.441  1.00  0.00           C
ATOM   3237  1HE LYS Z 106      35.444  65.817  15.981  1.00  0.00           H
ATOM   3238  2HE LYS Z 106      33.797  66.554  16.134  1.00  0.00           H
ATOM   3239  NZ  LYS Z 106      35.395  67.912  15.933  1.00  0.00           N
ATOM   3240  1HZ LYS Z 106      35.201  67.989  14.907  1.00  0.00           H
ATOM   3241  2HZ LYS Z 106      34.899  68.727  16.379  1.00  0.00           H
ATOM   3242  3HZ LYS Z 106      36.427  67.993  16.087  1.00  0.00           H
ATOM   3243  HN  LYS Z 106      32.864  64.410  20.588  1.00  0.00           H
ATOM   3244  N   ASP Z 107      36.855  62.918  21.727  1.00  0.00           N
ATOM   3245  CA  ASP Z 107      37.779  62.684  22.813  1.00  0.00           C
ATOM   3246  C   ASP Z 107      39.092  63.399  22.552  1.00  0.00           C
ATOM   3247  O   ASP Z 107      39.700  63.259  21.491  1.00  0.00           O
ATOM   3248  HA  ASP Z 107      37.378  63.052  23.750  1.00  0.00           H
ATOM   3249  CB  ASP Z 107      38.129  61.181  22.920  1.00  0.00           C
ATOM   3250  1HB ASP Z 107      38.410  60.782  21.922  1.00  0.00           H
ATOM   3251  2HB ASP Z 107      38.974  61.015  23.620  1.00  0.00           H
ATOM   3252  CG  ASP Z 107      36.972  60.374  23.448  1.00  0.00           C
ATOM   3253  OD1 ASP Z 107      36.892  59.171  23.093  1.00  0.00           O
ATOM   3254  OD2 ASP Z 107      36.193  60.895  24.287  1.00  0.00           O
ATOM   3255  HN  ASP Z 107      37.086  62.488  20.849  1.00  0.00           H
ATOM   3256  N   ASP Z 108      39.619  64.144  23.551  1.00  0.00           N
ATOM   3257  CA  ASP Z 108      40.954  64.719  23.502  1.00  0.00           C
ATOM   3258  C   ASP Z 108      42.032  63.643  23.348  1.00  0.00           C
ATOM   3259  O   ASP Z 108      43.025  63.823  22.641  1.00  0.00           O
ATOM   3260  HA  ASP Z 108      41.024  65.364  22.637  1.00  0.00           H
ATOM   3261  CB  ASP Z 108      41.266  65.486  24.811  1.00  0.00           C
ATOM   3262  1HB ASP Z 108      40.952  64.875  25.683  1.00  0.00           H
ATOM   3263  2HB ASP Z 108      42.358  65.684  24.897  1.00  0.00           H
ATOM   3264  CG  ASP Z 108      40.586  66.832  24.883  1.00  0.00           C
ATOM   3265  OD1 ASP Z 108      40.941  67.732  24.078  1.00  0.00           O
ATOM   3266  OD2 ASP Z 108      39.769  67.041  25.817  1.00  0.00           O
ATOM   3267  HN  ASP Z 108      39.111  64.272  24.399  1.00  0.00           H
ATOM   3268  N   ASN Z 109      41.839  62.500  24.037  1.00  0.00           N
ATOM   3269  CA  ASN Z 109      42.699  61.341  23.950  1.00  0.00           C
ATOM   3270  C   ASN Z 109      41.818  60.094  23.800  1.00  0.00           C
ATOM   3271  O   ASN Z 109      41.357  59.550  24.807  1.00  0.00           O
ATOM   3272  HA  ASN Z 109      43.357  61.419  23.097  1.00  0.00           H
ATOM   3273  CB  ASN Z 109      43.568  61.190  25.227  1.00  0.00           C
ATOM   3274  1HB ASN Z 109      42.919  61.088  26.121  1.00  0.00           H
ATOM   3275  2HB ASN Z 109      44.205  60.285  25.151  1.00  0.00           H
ATOM   3276  CG  ASN Z 109      44.487  62.394  25.410  1.00  0.00           C
ATOM   3277  OD1 ASN Z 109      45.640  62.397  24.971  1.00  0.00           O
ATOM   3278  ND2 ASN Z 109      43.989  63.446  26.097  1.00  0.00           N
ATOM   3279 1HD2 ASN Z 109      43.041  63.424  26.397  1.00  0.00           H
ATOM   3280 2HD2 ASN Z 109      44.563  64.254  26.212  1.00  0.00           H
ATOM   3281  HN  ASN Z 109      41.025  62.405  24.624  1.00  0.00           H
ATOM   3282  N   PRO Z 110      41.536  59.591  22.600  1.00  0.00           N
ATOM   3283  CA  PRO Z 110      40.787  58.348  22.418  1.00  0.00           C
ATOM   3284  C   PRO Z 110      41.681  57.154  22.700  1.00  0.00           C
ATOM   3285  O   PRO Z 110      42.893  57.245  22.494  1.00  0.00           O
ATOM   3286  HA  PRO Z 110      39.938  58.312  23.086  1.00  0.00           H
ATOM   3287  CB  PRO Z 110      40.380  58.394  20.937  1.00  0.00           C
ATOM   3288  1HB PRO Z 110      40.237  57.391  20.487  1.00  0.00           H
ATOM   3289  2HB PRO Z 110      39.425  58.959  20.846  1.00  0.00           H
ATOM   3290  CG  PRO Z 110      41.501  59.195  20.274  1.00  0.00           C
ATOM   3291  1HG PRO Z 110      42.387  58.541  20.132  1.00  0.00           H
ATOM   3292  2HG PRO Z 110      41.201  59.626  19.302  1.00  0.00           H
ATOM   3293  CD  PRO Z 110      41.823  60.254  21.326  1.00  0.00           C
ATOM   3294  1HD PRO Z 110      42.887  60.570  21.250  1.00  0.00           H
ATOM   3295  2HD PRO Z 110      41.149  61.132  21.219  1.00  0.00           H
ATOM   3296  N   ASN Z 111      41.134  56.025  23.195  1.00  0.00           N
ATOM   3297  CA  ASN Z 111      41.947  54.853  23.478  1.00  0.00           C
ATOM   3298  C   ASN Z 111      42.273  54.092  22.203  1.00  0.00           C
ATOM   3299  O   ASN Z 111      41.388  53.697  21.440  1.00  0.00           O
ATOM   3300  HA  ASN Z 111      42.892  55.191  23.881  1.00  0.00           H
ATOM   3301  CB  ASN Z 111      41.299  53.909  24.514  1.00  0.00           C
ATOM   3302  1HB ASN Z 111      40.327  53.532  24.139  1.00  0.00           H
ATOM   3303  2HB ASN Z 111      41.965  53.046  24.727  1.00  0.00           H
ATOM   3304  CG  ASN Z 111      41.116  54.693  25.806  1.00  0.00           C
ATOM   3305  OD1 ASN Z 111      42.067  55.280  26.332  1.00  0.00           O
ATOM   3306  ND2 ASN Z 111      39.873  54.736  26.333  1.00  0.00           N
ATOM   3307 1HD2 ASN Z 111      39.126  54.272  25.863  1.00  0.00           H
ATOM   3308 2HD2 ASN Z 111      39.707  55.380  27.074  1.00  0.00           H
ATOM   3309  HN  ASN Z 111      40.146  55.932  23.334  1.00  0.00           H
ATOM   3310  N   LEU Z 112      43.581  53.915  21.937  1.00  0.00           N
ATOM   3311  CA  LEU Z 112      44.075  53.462  20.655  1.00  0.00           C
ATOM   3312  C   LEU Z 112      45.338  52.630  20.861  1.00  0.00           C
ATOM   3313  O   LEU Z 112      46.070  52.858  21.833  1.00  0.00           O
ATOM   3314  HA  LEU Z 112      43.321  52.843  20.192  1.00  0.00           H
ATOM   3315  CB  LEU Z 112      44.473  54.661  19.740  1.00  0.00           C
ATOM   3316  1HB LEU Z 112      45.220  55.280  20.286  1.00  0.00           H
ATOM   3317  2HB LEU Z 112      44.963  54.274  18.818  1.00  0.00           H
ATOM   3318  HG  LEU Z 112      42.807  55.974  20.200  1.00  0.00           H
ATOM   3319  CG  LEU Z 112      43.329  55.593  19.290  1.00  0.00           C
ATOM   3320  CD1 LEU Z 112      43.875  56.803  18.520  1.00  0.00           C
ATOM   3321 1HD1 LEU Z 112      44.403  56.466  17.604  1.00  0.00           H
ATOM   3322 2HD1 LEU Z 112      43.041  57.469  18.211  1.00  0.00           H
ATOM   3323 3HD1 LEU Z 112      44.577  57.379  19.158  1.00  0.00           H
ATOM   3324  CD2 LEU Z 112      42.300  54.877  18.412  1.00  0.00           C
ATOM   3325 1HD2 LEU Z 112      41.489  55.589  18.148  1.00  0.00           H
ATOM   3326 2HD2 LEU Z 112      42.769  54.519  17.473  1.00  0.00           H
ATOM   3327 3HD2 LEU Z 112      41.846  54.013  18.940  1.00  0.00           H
ATOM   3328  HN  LEU Z 112      44.273  54.168  22.616  1.00  0.00           H
ATOM   3329  N   PRO Z 113      45.677  51.670  19.998  1.00  0.00           N
ATOM   3330  CA  PRO Z 113      47.014  51.081  19.961  1.00  0.00           C
ATOM   3331  C   PRO Z 113      48.119  52.101  19.711  1.00  0.00           C
ATOM   3332  O   PRO Z 113      47.885  53.185  19.170  1.00  0.00           O
ATOM   3333  HA  PRO Z 113      47.214  50.637  20.926  1.00  0.00           H
ATOM   3334  CB  PRO Z 113      46.921  50.035  18.838  1.00  0.00           C
ATOM   3335  1HB PRO Z 113      47.888  49.834  18.335  1.00  0.00           H
ATOM   3336  2HB PRO Z 113      46.538  49.083  19.270  1.00  0.00           H
ATOM   3337  CG  PRO Z 113      45.864  50.602  17.890  1.00  0.00           C
ATOM   3338  1HG PRO Z 113      46.314  51.392  17.248  1.00  0.00           H
ATOM   3339  2HG PRO Z 113      45.399  49.826  17.249  1.00  0.00           H
ATOM   3340  CD  PRO Z 113      44.864  51.239  18.853  1.00  0.00           C
ATOM   3341  1HD PRO Z 113      44.337  52.084  18.357  1.00  0.00           H
ATOM   3342  2HD PRO Z 113      44.125  50.485  19.206  1.00  0.00           H
ATOM   3343  N   ARG Z 114      49.352  51.786  20.138  1.00  0.00           N
ATOM   3344  CA  ARG Z 114      50.506  52.633  19.924  1.00  0.00           C
ATOM   3345  C   ARG Z 114      50.933  52.779  18.467  1.00  0.00           C
ATOM   3346  O   ARG Z 114      50.851  51.855  17.659  1.00  0.00           O
ATOM   3347  HA  ARG Z 114      50.228  53.625  20.254  1.00  0.00           H
ATOM   3348  CB  ARG Z 114      51.698  52.193  20.800  1.00  0.00           C
ATOM   3349  1HB ARG Z 114      52.562  52.870  20.616  1.00  0.00           H
ATOM   3350  2HB ARG Z 114      51.404  52.334  21.867  1.00  0.00           H
ATOM   3351  CG  ARG Z 114      52.166  50.736  20.634  1.00  0.00           C
ATOM   3352  1HG ARG Z 114      51.332  50.049  20.902  1.00  0.00           H
ATOM   3353  2HG ARG Z 114      52.435  50.545  19.572  1.00  0.00           H
ATOM   3354  CD  ARG Z 114      53.376  50.415  21.524  1.00  0.00           C
ATOM   3355  1HD ARG Z 114      54.271  51.010  21.243  1.00  0.00           H
ATOM   3356  2HD ARG Z 114      53.135  50.643  22.588  1.00  0.00           H
ATOM   3357  NE  ARG Z 114      53.646  48.947  21.406  1.00  0.00           N
ATOM   3358  HE  ARG Z 114      53.091  48.302  21.950  1.00  0.00           H
ATOM   3359  CZ  ARG Z 114      54.449  48.370  20.506  1.00  0.00           C
ATOM   3360  NH1 ARG Z 114      54.538  47.041  20.492  1.00  0.00           N
ATOM   3361 1HH1 ARG Z 114      54.039  46.510  21.164  1.00  0.00           H
ATOM   3362 2HH1 ARG Z 114      55.088  46.633  19.760  1.00  0.00           H
ATOM   3363  NH2 ARG Z 114      55.124  49.034  19.577  1.00  0.00           N
ATOM   3364 1HH2 ARG Z 114      54.995  50.027  19.467  1.00  0.00           H
ATOM   3365 2HH2 ARG Z 114      55.619  48.490  18.901  1.00  0.00           H
ATOM   3366  HN  ARG Z 114      49.518  50.914  20.585  1.00  0.00           H
ATOM   3367  N   LEU Z 115      51.428  53.971  18.086  1.00  0.00           N
ATOM   3368  CA  LEU Z 115      51.929  54.219  16.748  1.00  0.00           C
ATOM   3369  C   LEU Z 115      53.300  53.591  16.554  1.00  0.00           C
ATOM   3370  O   LEU Z 115      54.260  53.915  17.256  1.00  0.00           O
ATOM   3371  HA  LEU Z 115      51.254  53.771  16.030  1.00  0.00           H
ATOM   3372  CB  LEU Z 115      52.020  55.738  16.476  1.00  0.00           C
ATOM   3373  1HB LEU Z 115      52.680  56.198  17.245  1.00  0.00           H
ATOM   3374  2HB LEU Z 115      52.485  55.924  15.482  1.00  0.00           H
ATOM   3375  HG  LEU Z 115      50.083  56.101  17.397  1.00  0.00           H
ATOM   3376  CG  LEU Z 115      50.656  56.455  16.508  1.00  0.00           C
ATOM   3377  CD1 LEU Z 115      50.852  57.967  16.667  1.00  0.00           C
ATOM   3378 1HD1 LEU Z 115      49.871  58.483  16.727  1.00  0.00           H
ATOM   3379 2HD1 LEU Z 115      51.430  58.196  17.585  1.00  0.00           H
ATOM   3380 3HD1 LEU Z 115      51.402  58.368  15.792  1.00  0.00           H
ATOM   3381  CD2 LEU Z 115      49.824  56.154  15.251  1.00  0.00           C
ATOM   3382 1HD2 LEU Z 115      50.371  56.477  14.339  1.00  0.00           H
ATOM   3383 2HD2 LEU Z 115      49.606  55.069  15.163  1.00  0.00           H
ATOM   3384 3HD2 LEU Z 115      48.858  56.700  15.288  1.00  0.00           H
ATOM   3385  HN  LEU Z 115      51.472  54.733  18.722  1.00  0.00           H
ATOM   3386  N   VAL Z 116      53.431  52.641  15.610  1.00  0.00           N
ATOM   3387  CA  VAL Z 116      54.686  51.960  15.339  1.00  0.00           C
ATOM   3388  C   VAL Z 116      55.514  52.786  14.373  1.00  0.00           C
ATOM   3389  O   VAL Z 116      55.067  53.150  13.285  1.00  0.00           O
ATOM   3390  HA  VAL Z 116      55.250  51.879  16.258  1.00  0.00           H
ATOM   3391  HB  VAL Z 116      53.882  50.563  13.879  1.00  0.00           H
ATOM   3392  CB  VAL Z 116      54.480  50.543  14.820  1.00  0.00           C
ATOM   3393  CG1 VAL Z 116      55.831  49.851  14.542  1.00  0.00           C
ATOM   3394 1HG1 VAL Z 116      56.380  50.340  13.711  1.00  0.00           H
ATOM   3395 2HG1 VAL Z 116      56.468  49.857  15.453  1.00  0.00           H
ATOM   3396 3HG1 VAL Z 116      55.653  48.793  14.251  1.00  0.00           H
ATOM   3397  CG2 VAL Z 116      53.703  49.743  15.885  1.00  0.00           C
ATOM   3398 1HG2 VAL Z 116      54.247  49.748  16.853  1.00  0.00           H
ATOM   3399 2HG2 VAL Z 116      52.686  50.159  16.049  1.00  0.00           H
ATOM   3400 3HG2 VAL Z 116      53.588  48.687  15.561  1.00  0.00           H
ATOM   3401  HN  VAL Z 116      52.646  52.349  15.070  1.00  0.00           H
ATOM   3402  N   ARG Z 117      56.753  53.135  14.770  1.00  0.00           N
ATOM   3403  CA  ARG Z 117      57.584  54.081  14.056  1.00  0.00           C
ATOM   3404  C   ARG Z 117      58.791  53.371  13.415  1.00  0.00           C
ATOM   3405  O   ARG Z 117      59.689  52.932  14.139  1.00  0.00           O
ATOM   3406  HA  ARG Z 117      57.019  54.580  13.282  1.00  0.00           H
ATOM   3407  CB  ARG Z 117      58.068  55.176  15.049  1.00  0.00           C
ATOM   3408  1HB ARG Z 117      58.667  54.691  15.853  1.00  0.00           H
ATOM   3409  2HB ARG Z 117      58.752  55.873  14.521  1.00  0.00           H
ATOM   3410  CG  ARG Z 117      56.952  56.017  15.725  1.00  0.00           C
ATOM   3411  1HG ARG Z 117      56.353  55.363  16.397  1.00  0.00           H
ATOM   3412  2HG ARG Z 117      57.470  56.772  16.362  1.00  0.00           H
ATOM   3413  CD  ARG Z 117      55.987  56.746  14.771  1.00  0.00           C
ATOM   3414  1HD ARG Z 117      56.557  57.288  13.981  1.00  0.00           H
ATOM   3415  2HD ARG Z 117      55.290  56.020  14.290  1.00  0.00           H
ATOM   3416  NE  ARG Z 117      55.206  57.744  15.587  1.00  0.00           N
ATOM   3417  HE  ARG Z 117      55.522  58.010  16.490  1.00  0.00           H
ATOM   3418  CZ  ARG Z 117      54.281  58.555  15.050  1.00  0.00           C
ATOM   3419  NH1 ARG Z 117      53.855  59.616  15.735  1.00  0.00           N
ATOM   3420 1HH1 ARG Z 117      54.115  59.740  16.697  1.00  0.00           H
ATOM   3421 2HH1 ARG Z 117      53.074  60.140  15.357  1.00  0.00           H
ATOM   3422  NH2 ARG Z 117      53.753  58.333  13.855  1.00  0.00           N
ATOM   3423 1HH2 ARG Z 117      53.781  57.419  13.442  1.00  0.00           H
ATOM   3424 2HH2 ARG Z 117      53.080  59.012  13.509  1.00  0.00           H
ATOM   3425  HN  ARG Z 117      57.114  52.810  15.639  1.00  0.00           H
ATOM   3426  N   PRO Z 118      58.872  53.204  12.087  1.00  0.00           N
ATOM   3427  CA  PRO Z 118      60.064  52.724  11.385  1.00  0.00           C
ATOM   3428  C   PRO Z 118      61.303  53.596  11.506  1.00  0.00           C
ATOM   3429  O   PRO Z 118      61.200  54.762  11.894  1.00  0.00           O
ATOM   3430  HA  PRO Z 118      60.313  51.755  11.795  1.00  0.00           H
ATOM   3431  CB  PRO Z 118      59.622  52.654   9.912  1.00  0.00           C
ATOM   3432  1HB PRO Z 118      59.819  53.621   9.393  1.00  0.00           H
ATOM   3433  2HB PRO Z 118      60.143  51.843   9.364  1.00  0.00           H
ATOM   3434  CG  PRO Z 118      58.112  52.437   9.974  1.00  0.00           C
ATOM   3435  1HG PRO Z 118      57.595  52.759   9.046  1.00  0.00           H
ATOM   3436  2HG PRO Z 118      57.886  51.364  10.162  1.00  0.00           H
ATOM   3437  CD  PRO Z 118      57.715  53.267  11.191  1.00  0.00           C
ATOM   3438  1HD PRO Z 118      57.535  54.328  10.908  1.00  0.00           H
ATOM   3439  2HD PRO Z 118      56.813  52.832  11.667  1.00  0.00           H
ATOM   3440  N   GLU Z 119      62.482  53.038  11.152  1.00  0.00           N
ATOM   3441  CA  GLU Z 119      63.718  53.763  10.891  1.00  0.00           C
ATOM   3442  C   GLU Z 119      63.610  54.919   9.888  1.00  0.00           C
ATOM   3443  O   GLU Z 119      62.691  55.010   9.074  1.00  0.00           O
ATOM   3444  HA  GLU Z 119      64.011  54.215  11.827  1.00  0.00           H
ATOM   3445  CB  GLU Z 119      64.871  52.817  10.456  1.00  0.00           C
ATOM   3446  1HB GLU Z 119      64.586  52.264   9.540  1.00  0.00           H
ATOM   3447  2HB GLU Z 119      65.760  53.430  10.180  1.00  0.00           H
ATOM   3448  CG  GLU Z 119      65.297  51.795  11.540  1.00  0.00           C
ATOM   3449  1HG GLU Z 119      65.109  52.208  12.552  1.00  0.00           H
ATOM   3450  2HG GLU Z 119      64.724  50.853  11.429  1.00  0.00           H
ATOM   3451  CD  GLU Z 119      66.785  51.479  11.461  1.00  0.00           C
ATOM   3452  OE1 GLU Z 119      67.588  52.382  11.825  1.00  0.00           O
ATOM   3453  OE2 GLU Z 119      67.166  50.337  11.088  1.00  0.00           O
ATOM   3454  HN  GLU Z 119      62.530  52.062  10.950  1.00  0.00           H
ATOM   3455  N   VAL Z 120      64.573  55.858   9.944  1.00  0.00           N
ATOM   3456  CA  VAL Z 120      64.614  57.063   9.122  1.00  0.00           C
ATOM   3457  C   VAL Z 120      64.766  56.772   7.631  1.00  0.00           C
ATOM   3458  O   VAL Z 120      64.062  57.323   6.786  1.00  0.00           O
ATOM   3459  HA  VAL Z 120      63.669  57.574   9.230  1.00  0.00           H
ATOM   3460  HB  VAL Z 120      66.688  57.423   9.644  1.00  0.00           H
ATOM   3461  CB  VAL Z 120      65.723  57.981   9.630  1.00  0.00           C
ATOM   3462  CG1 VAL Z 120      65.886  59.234   8.751  1.00  0.00           C
ATOM   3463 1HG1 VAL Z 120      64.943  59.818   8.725  1.00  0.00           H
ATOM   3464 2HG1 VAL Z 120      66.672  59.889   9.170  1.00  0.00           H
ATOM   3465 3HG1 VAL Z 120      66.179  58.982   7.711  1.00  0.00           H
ATOM   3466  CG2 VAL Z 120      65.364  58.405  11.070  1.00  0.00           C
ATOM   3467 1HG2 VAL Z 120      66.124  59.109  11.464  1.00  0.00           H
ATOM   3468 2HG2 VAL Z 120      64.378  58.918  11.085  1.00  0.00           H
ATOM   3469 3HG2 VAL Z 120      65.318  57.533  11.757  1.00  0.00           H
ATOM   3470  HN  VAL Z 120      65.339  55.735  10.582  1.00  0.00           H
ATOM   3471  N   ASP Z 121      65.661  55.842   7.271  1.00  0.00           N
ATOM   3472  CA  ASP Z 121      65.867  55.312   5.933  1.00  0.00           C
ATOM   3473  C   ASP Z 121      64.621  54.632   5.368  1.00  0.00           C
ATOM   3474  O   ASP Z 121      64.238  54.846   4.218  1.00  0.00           O
ATOM   3475  HA  ASP Z 121      66.069  56.145   5.273  1.00  0.00           H
ATOM   3476  CB  ASP Z 121      67.090  54.340   5.909  1.00  0.00           C
ATOM   3477  1HB ASP Z 121      66.903  53.453   5.268  1.00  0.00           H
ATOM   3478  2HB ASP Z 121      67.967  54.875   5.493  1.00  0.00           H
ATOM   3479  CG  ASP Z 121      67.483  53.872   7.300  1.00  0.00           C
ATOM   3480  OD1 ASP Z 121      68.084  54.710   8.031  1.00  0.00           O
ATOM   3481  OD2 ASP Z 121      67.179  52.723   7.682  1.00  0.00           O
ATOM   3482  HN  ASP Z 121      66.289  55.448   7.950  1.00  0.00           H
ATOM   3483  N   VAL Z 122      63.923  53.837   6.195  1.00  0.00           N
ATOM   3484  CA  VAL Z 122      62.660  53.194   5.864  1.00  0.00           C
ATOM   3485  C   VAL Z 122      61.561  54.200   5.555  1.00  0.00           C
ATOM   3486  O   VAL Z 122      60.825  54.070   4.577  1.00  0.00           O
ATOM   3487  HA  VAL Z 122      62.810  52.605   4.968  1.00  0.00           H
ATOM   3488  HB  VAL Z 122      62.039  52.867   7.919  1.00  0.00           H
ATOM   3489  CB  VAL Z 122      62.222  52.275   6.993  1.00  0.00           C
ATOM   3490  CG1 VAL Z 122      60.934  51.516   6.611  1.00  0.00           C
ATOM   3491 1HG1 VAL Z 122      60.690  50.754   7.381  1.00  0.00           H
ATOM   3492 2HG1 VAL Z 122      60.067  52.200   6.510  1.00  0.00           H
ATOM   3493 3HG1 VAL Z 122      61.080  50.989   5.644  1.00  0.00           H
ATOM   3494  CG2 VAL Z 122      63.361  51.277   7.264  1.00  0.00           C
ATOM   3495 1HG2 VAL Z 122      63.561  50.674   6.353  1.00  0.00           H
ATOM   3496 2HG2 VAL Z 122      64.311  51.767   7.556  1.00  0.00           H
ATOM   3497 3HG2 VAL Z 122      63.069  50.590   8.085  1.00  0.00           H
ATOM   3498  HN  VAL Z 122      64.302  53.634   7.093  1.00  0.00           H
ATOM   3499  N   MET Z 123      61.455  55.283   6.352  1.00  0.00           N
ATOM   3500  CA  MET Z 123      60.577  56.397   6.043  1.00  0.00           C
ATOM   3501  C   MET Z 123      60.928  57.118   4.747  1.00  0.00           C
ATOM   3502  O   MET Z 123      60.034  57.502   4.002  1.00  0.00           O
ATOM   3503  HA  MET Z 123      59.586  55.995   5.889  1.00  0.00           H
ATOM   3504  CB  MET Z 123      60.488  57.428   7.184  1.00  0.00           C
ATOM   3505  1HB MET Z 123      61.507  57.776   7.453  1.00  0.00           H
ATOM   3506  2HB MET Z 123      59.912  58.306   6.812  1.00  0.00           H
ATOM   3507  CG  MET Z 123      59.749  56.920   8.432  1.00  0.00           C
ATOM   3508  1HG MET Z 123      58.797  56.448   8.099  1.00  0.00           H
ATOM   3509  2HG MET Z 123      60.354  56.129   8.926  1.00  0.00           H
ATOM   3510  SD  MET Z 123      59.362  58.261   9.597  1.00  0.00           S
ATOM   3511  CE  MET Z 123      61.057  58.471  10.213  1.00  0.00           C
ATOM   3512  1HE MET Z 123      61.084  59.183  11.066  1.00  0.00           H
ATOM   3513  2HE MET Z 123      61.485  57.505  10.558  1.00  0.00           H
ATOM   3514  3HE MET Z 123      61.722  58.875   9.418  1.00  0.00           H
ATOM   3515  HN  MET Z 123      62.023  55.359   7.174  1.00  0.00           H
ATOM   3516  N   CYS Z 124      62.223  57.299   4.408  1.00  0.00           N
ATOM   3517  CA  CYS Z 124      62.616  57.821   3.102  1.00  0.00           C
ATOM   3518  C   CYS Z 124      62.199  56.936   1.940  1.00  0.00           C
ATOM   3519  O   CYS Z 124      61.681  57.425   0.940  1.00  0.00           O
ATOM   3520  HA  CYS Z 124      62.091  58.753   2.954  1.00  0.00           H
ATOM   3521  CB  CYS Z 124      64.141  58.069   2.981  1.00  0.00           C
ATOM   3522  1HB CYS Z 124      64.690  57.131   3.207  1.00  0.00           H
ATOM   3523  2HB CYS Z 124      64.389  58.357   1.935  1.00  0.00           H
ATOM   3524  SG  CYS Z 124      64.711  59.393   4.080  1.00  0.00           S
ATOM   3525  HN  CYS Z 124      62.950  57.045   5.046  1.00  0.00           H
ATOM   3526  N   THR Z 125      62.361  55.603   2.055  1.00  0.00           N
ATOM   3527  CA  THR Z 125      61.870  54.654   1.054  1.00  0.00           C
ATOM   3528  C   THR Z 125      60.355  54.720   0.916  1.00  0.00           C
ATOM   3529  O   THR Z 125      59.817  54.743  -0.186  1.00  0.00           O
ATOM   3530  HA  THR Z 125      62.286  54.941   0.098  1.00  0.00           H
ATOM   3531  HB  THR Z 125      61.833  52.857   2.286  1.00  0.00           H
ATOM   3532  CB  THR Z 125      62.284  53.212   1.330  1.00  0.00           C
ATOM   3533  OG1 THR Z 125      63.700  53.115   1.429  1.00  0.00           O
ATOM   3534  HG1 THR Z 125      63.878  52.184   1.684  1.00  0.00           H
ATOM   3535  CG2 THR Z 125      61.870  52.289   0.172  1.00  0.00           C
ATOM   3536 1HG2 THR Z 125      60.766  52.223   0.085  1.00  0.00           H
ATOM   3537 2HG2 THR Z 125      62.276  52.674  -0.787  1.00  0.00           H
ATOM   3538 3HG2 THR Z 125      62.261  51.262   0.336  1.00  0.00           H
ATOM   3539  HN  THR Z 125      62.849  55.212   2.838  1.00  0.00           H
ATOM   3540  N   ALA Z 126      59.620  54.819   2.044  1.00  0.00           N
ATOM   3541  CA  ALA Z 126      58.186  55.048   2.066  1.00  0.00           C
ATOM   3542  C   ALA Z 126      57.741  56.379   1.445  1.00  0.00           C
ATOM   3543  O   ALA Z 126      56.731  56.439   0.746  1.00  0.00           O
ATOM   3544  HA  ALA Z 126      57.723  54.266   1.479  1.00  0.00           H
ATOM   3545  CB  ALA Z 126      57.675  54.948   3.518  1.00  0.00           C
ATOM   3546  1HB ALA Z 126      56.567  55.005   3.546  1.00  0.00           H
ATOM   3547  2HB ALA Z 126      57.990  53.977   3.959  1.00  0.00           H
ATOM   3548  3HB ALA Z 126      58.094  55.769   4.137  1.00  0.00           H
ATOM   3549  HN  ALA Z 126      60.069  54.746   2.937  1.00  0.00           H
ATOM   3550  N   PHE Z 127      58.492  57.474   1.678  1.00  0.00           N
ATOM   3551  CA  PHE Z 127      58.297  58.778   1.061  1.00  0.00           C
ATOM   3552  C   PHE Z 127      58.472  58.739  -0.460  1.00  0.00           C
ATOM   3553  O   PHE Z 127      57.667  59.277  -1.217  1.00  0.00           O
ATOM   3554  HA  PHE Z 127      57.280  59.084   1.260  1.00  0.00           H
ATOM   3555  CB  PHE Z 127      59.287  59.787   1.720  1.00  0.00           C
ATOM   3556  1HB PHE Z 127      59.134  59.770   2.820  1.00  0.00           H
ATOM   3557  2HB PHE Z 127      60.334  59.484   1.514  1.00  0.00           H
ATOM   3558  CG  PHE Z 127      59.099  61.213   1.270  1.00  0.00           C
ATOM   3559  HD1 PHE Z 127      57.183  61.441   2.215  1.00  0.00           H
ATOM   3560  CD1 PHE Z 127      57.945  61.927   1.626  1.00  0.00           C
ATOM   3561  HD2 PHE Z 127      60.984  61.325   0.227  1.00  0.00           H
ATOM   3562  CD2 PHE Z 127      60.089  61.860   0.509  1.00  0.00           C
ATOM   3563  CE1 PHE Z 127      57.763  63.254   1.211  1.00  0.00           C
ATOM   3564  HE1 PHE Z 127      56.860  63.781   1.481  1.00  0.00           H
ATOM   3565  CE2 PHE Z 127      59.921  63.193   0.107  1.00  0.00           C
ATOM   3566  HE2 PHE Z 127      60.687  63.676  -0.482  1.00  0.00           H
ATOM   3567  CZ  PHE Z 127      58.758  63.890   0.457  1.00  0.00           C
ATOM   3568  HZ  PHE Z 127      58.639  64.919   0.156  1.00  0.00           H
ATOM   3569  HN  PHE Z 127      59.239  57.420   2.343  1.00  0.00           H
ATOM   3570  N   HIE Z 128      59.517  58.041  -0.953  1.00  0.00           N
ATOM   3571  CA  HIE Z 128      59.763  57.888  -2.380  1.00  0.00           C
ATOM   3572  C   HIE Z 128      58.856  56.852  -3.050  1.00  0.00           C
ATOM   3573  O   HIE Z 128      58.773  56.795  -4.277  1.00  0.00           O
ATOM   3574  HA  HIE Z 128      59.559  58.834  -2.866  1.00  0.00           H
ATOM   3575  CB  HIE Z 128      61.236  57.502  -2.677  1.00  0.00           C
ATOM   3576  1HB HIE Z 128      61.468  56.531  -2.188  1.00  0.00           H
ATOM   3577  2HB HIE Z 128      61.383  57.380  -3.771  1.00  0.00           H
ATOM   3578  CG  HIE Z 128      62.264  58.500  -2.214  1.00  0.00           C
ATOM   3579  ND1 HIE Z 128      62.284  59.786  -2.735  1.00  0.00           N
ATOM   3580  HD2 HIE Z 128      63.580  57.467  -0.772  1.00  0.00           H
ATOM   3581  CD2 HIE Z 128      63.288  58.342  -1.335  1.00  0.00           C
ATOM   3582  HE1 HIE Z 128      63.602  61.429  -2.285  1.00  0.00           H
ATOM   3583  CE1 HIE Z 128      63.296  60.388  -2.134  1.00  0.00           C
ATOM   3584  HE2 HIE Z 128      64.775  59.770  -0.776  1.00  0.00           H
ATOM   3585  NE2 HIE Z 128      63.944  59.554  -1.290  1.00  0.00           N
ATOM   3586  HN  HIE Z 128      60.186  57.643  -0.321  1.00  0.00           H
ATOM   3587  N   ASP Z 129      58.154  55.991  -2.278  1.00  0.00           N
ATOM   3588  CA  ASP Z 129      57.210  55.019  -2.805  1.00  0.00           C
ATOM   3589  C   ASP Z 129      55.999  55.676  -3.472  1.00  0.00           C
ATOM   3590  O   ASP Z 129      55.721  55.443  -4.648  1.00  0.00           O
ATOM   3591  HA  ASP Z 129      57.727  54.442  -3.558  1.00  0.00           H
ATOM   3592  CB  ASP Z 129      56.756  54.086  -1.642  1.00  0.00           C
ATOM   3593  1HB ASP Z 129      57.656  53.716  -1.109  1.00  0.00           H
ATOM   3594  2HB ASP Z 129      56.136  54.646  -0.914  1.00  0.00           H
ATOM   3595  CG  ASP Z 129      55.981  52.872  -2.114  1.00  0.00           C
ATOM   3596  OD1 ASP Z 129      54.766  52.762  -1.809  1.00  0.00           O
ATOM   3597  OD2 ASP Z 129      56.608  51.993  -2.765  1.00  0.00           O
ATOM   3598  HN  ASP Z 129      58.295  55.984  -1.289  1.00  0.00           H
ATOM   3599  N   ASN Z 130      55.303  56.564  -2.736  1.00  0.00           N
ATOM   3600  CA  ASN Z 130      54.160  57.317  -3.211  1.00  0.00           C
ATOM   3601  C   ASN Z 130      54.147  58.612  -2.413  1.00  0.00           C
ATOM   3602  O   ASN Z 130      54.303  58.590  -1.193  1.00  0.00           O
ATOM   3603  HA  ASN Z 130      54.299  57.567  -4.254  1.00  0.00           H
ATOM   3604  CB  ASN Z 130      52.862  56.482  -2.999  1.00  0.00           C
ATOM   3605  1HB ASN Z 130      52.928  55.549  -3.597  1.00  0.00           H
ATOM   3606  2HB ASN Z 130      52.790  56.195  -1.929  1.00  0.00           H
ATOM   3607  CG  ASN Z 130      51.567  57.199  -3.361  1.00  0.00           C
ATOM   3608  OD1 ASN Z 130      50.675  57.340  -2.517  1.00  0.00           O
ATOM   3609  ND2 ASN Z 130      51.436  57.663  -4.621  1.00  0.00           N
ATOM   3610 1HD2 ASN Z 130      50.622  58.204  -4.851  1.00  0.00           H
ATOM   3611 2HD2 ASN Z 130      52.115  57.435  -5.317  1.00  0.00           H
ATOM   3612  HN  ASN Z 130      55.592  56.762  -1.801  1.00  0.00           H
ATOM   3613  N   GLU Z 131      53.968  59.784  -3.061  1.00  0.00           N
ATOM   3614  CA  GLU Z 131      54.047  61.050  -2.351  1.00  0.00           C
ATOM   3615  C   GLU Z 131      52.875  61.287  -1.394  1.00  0.00           C
ATOM   3616  O   GLU Z 131      53.051  61.623  -0.223  1.00  0.00           O
ATOM   3617  HA  GLU Z 131      54.954  61.030  -1.763  1.00  0.00           H
ATOM   3618  CB  GLU Z 131      54.201  62.242  -3.331  1.00  0.00           C
ATOM   3619  1HB GLU Z 131      54.908  61.935  -4.137  1.00  0.00           H
ATOM   3620  2HB GLU Z 131      53.225  62.471  -3.812  1.00  0.00           H
ATOM   3621  CG  GLU Z 131      54.786  63.508  -2.657  1.00  0.00           C
ATOM   3622  1HG GLU Z 131      54.156  63.810  -1.795  1.00  0.00           H
ATOM   3623  2HG GLU Z 131      55.810  63.283  -2.288  1.00  0.00           H
ATOM   3624  CD  GLU Z 131      54.871  64.694  -3.603  1.00  0.00           C
ATOM   3625  OE1 GLU Z 131      56.001  65.131  -3.959  1.00  0.00           O
ATOM   3626  OE2 GLU Z 131      53.797  65.247  -3.950  1.00  0.00           O
ATOM   3627  HN  GLU Z 131      53.819  59.833  -4.047  1.00  0.00           H
ATOM   3628  N   GLU Z 132      51.633  61.074  -1.862  1.00  0.00           N
ATOM   3629  CA  GLU Z 132      50.431  61.389  -1.108  1.00  0.00           C
ATOM   3630  C   GLU Z 132      50.071  60.498   0.083  1.00  0.00           C
ATOM   3631  O   GLU Z 132      49.699  61.008   1.138  1.00  0.00           O
ATOM   3632  HA  GLU Z 132      50.581  62.373  -0.684  1.00  0.00           H
ATOM   3633  CB  GLU Z 132      49.244  61.519  -2.082  1.00  0.00           C
ATOM   3634  1HB GLU Z 132      48.368  61.973  -1.571  1.00  0.00           H
ATOM   3635  2HB GLU Z 132      49.568  62.246  -2.860  1.00  0.00           H
ATOM   3636  CG  GLU Z 132      48.815  60.195  -2.751  1.00  0.00           C
ATOM   3637  1HG GLU Z 132      49.630  59.452  -2.658  1.00  0.00           H
ATOM   3638  2HG GLU Z 132      47.914  59.782  -2.255  1.00  0.00           H
ATOM   3639  CD  GLU Z 132      48.534  60.345  -4.232  1.00  0.00           C
ATOM   3640  OE1 GLU Z 132      47.723  61.227  -4.611  1.00  0.00           O
ATOM   3641  OE2 GLU Z 132      49.142  59.567  -5.015  1.00  0.00           O
ATOM   3642  HN  GLU Z 132      51.511  60.810  -2.820  1.00  0.00           H
ATOM   3643  N   THR Z 133      50.174  59.147  -0.007  1.00  0.00           N
ATOM   3644  CA  THR Z 133      49.649  58.231   1.025  1.00  0.00           C
ATOM   3645  C   THR Z 133      50.304  58.425   2.385  1.00  0.00           C
ATOM   3646  O   THR Z 133      49.654  58.408   3.429  1.00  0.00           O
ATOM   3647  HA  THR Z 133      48.606  58.476   1.155  1.00  0.00           H
ATOM   3648  HB  THR Z 133      50.770  56.399   0.576  1.00  0.00           H
ATOM   3649  CB  THR Z 133      49.711  56.742   0.663  1.00  0.00           C
ATOM   3650  OG1 THR Z 133      49.036  56.487  -0.563  1.00  0.00           O
ATOM   3651  HG1 THR Z 133      49.635  56.790  -1.273  1.00  0.00           H
ATOM   3652  CG2 THR Z 133      48.971  55.891   1.710  1.00  0.00           C
ATOM   3653 1HG2 THR Z 133      47.919  56.230   1.813  1.00  0.00           H
ATOM   3654 2HG2 THR Z 133      48.966  54.825   1.398  1.00  0.00           H
ATOM   3655 3HG2 THR Z 133      49.467  55.946   2.700  1.00  0.00           H
ATOM   3656  HN  THR Z 133      50.499  58.741  -0.863  1.00  0.00           H
ATOM   3657  N   PHE Z 134      51.622  58.672   2.400  1.00  0.00           N
ATOM   3658  CA  PHE Z 134      52.408  58.977   3.582  1.00  0.00           C
ATOM   3659  C   PHE Z 134      51.954  60.255   4.305  1.00  0.00           C
ATOM   3660  O   PHE Z 134      51.827  60.291   5.533  1.00  0.00           O
ATOM   3661  HA  PHE Z 134      52.321  58.150   4.273  1.00  0.00           H
ATOM   3662  CB  PHE Z 134      53.858  59.123   3.075  1.00  0.00           C
ATOM   3663  1HB PHE Z 134      54.116  58.260   2.422  1.00  0.00           H
ATOM   3664  2HB PHE Z 134      53.938  60.041   2.457  1.00  0.00           H
ATOM   3665  CG  PHE Z 134      54.900  59.181   4.148  1.00  0.00           C
ATOM   3666  HD1 PHE Z 134      54.931  57.058   4.482  1.00  0.00           H
ATOM   3667  CD1 PHE Z 134      55.363  58.007   4.762  1.00  0.00           C
ATOM   3668  HD2 PHE Z 134      55.171  61.309   3.973  1.00  0.00           H
ATOM   3669  CD2 PHE Z 134      55.496  60.408   4.474  1.00  0.00           C
ATOM   3670  CE1 PHE Z 134      56.407  58.061   5.695  1.00  0.00           C
ATOM   3671  HE1 PHE Z 134      56.778  57.161   6.158  1.00  0.00           H
ATOM   3672  CE2 PHE Z 134      56.538  60.464   5.404  1.00  0.00           C
ATOM   3673  HE2 PHE Z 134      57.006  61.410   5.627  1.00  0.00           H
ATOM   3674  CZ  PHE Z 134      56.990  59.291   6.019  1.00  0.00           C
ATOM   3675  HZ  PHE Z 134      57.802  59.334   6.729  1.00  0.00           H
ATOM   3676  HN  PHE Z 134      52.126  58.680   1.539  1.00  0.00           H
ATOM   3677  N   LEU Z 135      51.659  61.330   3.537  1.00  0.00           N
ATOM   3678  CA  LEU Z 135      51.080  62.571   4.027  1.00  0.00           C
ATOM   3679  C   LEU Z 135      49.665  62.383   4.545  1.00  0.00           C
ATOM   3680  O   LEU Z 135      49.310  62.875   5.612  1.00  0.00           O
ATOM   3681  HA  LEU Z 135      51.676  62.916   4.860  1.00  0.00           H
ATOM   3682  CB  LEU Z 135      51.042  63.661   2.925  1.00  0.00           C
ATOM   3683  1HB LEU Z 135      50.351  63.336   2.114  1.00  0.00           H
ATOM   3684  2HB LEU Z 135      50.632  64.603   3.354  1.00  0.00           H
ATOM   3685  HG  LEU Z 135      52.800  63.048   1.812  1.00  0.00           H
ATOM   3686  CG  LEU Z 135      52.403  63.983   2.276  1.00  0.00           C
ATOM   3687  CD1 LEU Z 135      52.211  65.007   1.149  1.00  0.00           C
ATOM   3688 1HD1 LEU Z 135      51.455  64.643   0.420  1.00  0.00           H
ATOM   3689 2HD1 LEU Z 135      51.866  65.981   1.559  1.00  0.00           H
ATOM   3690 3HD1 LEU Z 135      53.164  65.164   0.604  1.00  0.00           H
ATOM   3691  CD2 LEU Z 135      53.440  64.485   3.290  1.00  0.00           C
ATOM   3692 1HD2 LEU Z 135      54.394  64.718   2.772  1.00  0.00           H
ATOM   3693 2HD2 LEU Z 135      53.076  65.408   3.792  1.00  0.00           H
ATOM   3694 3HD2 LEU Z 135      53.647  63.711   4.056  1.00  0.00           H
ATOM   3695  HN  LEU Z 135      51.770  61.273   2.546  1.00  0.00           H
ATOM   3696  N   LYS Z 136      48.843  61.606   3.813  1.00  0.00           N
ATOM   3697  CA  LYS Z 136      47.473  61.245   4.143  1.00  0.00           C
ATOM   3698  C   LYS Z 136      47.395  60.516   5.490  1.00  0.00           C
ATOM   3699  O   LYS Z 136      46.556  60.803   6.342  1.00  0.00           O
ATOM   3700  HA  LYS Z 136      46.901  62.157   4.234  1.00  0.00           H
ATOM   3701  CB  LYS Z 136      46.914  60.411   2.954  1.00  0.00           C
ATOM   3702  1HB LYS Z 136      47.342  60.859   2.027  1.00  0.00           H
ATOM   3703  2HB LYS Z 136      47.283  59.366   3.017  1.00  0.00           H
ATOM   3704  CG  LYS Z 136      45.387  60.423   2.777  1.00  0.00           C
ATOM   3705  1HG LYS Z 136      44.918  59.978   3.683  1.00  0.00           H
ATOM   3706  2HG LYS Z 136      45.032  61.477   2.709  1.00  0.00           H
ATOM   3707  CD  LYS Z 136      44.893  59.647   1.526  1.00  0.00           C
ATOM   3708  1HD LYS Z 136      45.261  58.600   1.592  1.00  0.00           H
ATOM   3709  2HD LYS Z 136      43.780  59.614   1.583  1.00  0.00           H
ATOM   3710  CE  LYS Z 136      45.305  60.263   0.172  1.00  0.00           C
ATOM   3711  1HE LYS Z 136      44.952  61.315   0.118  1.00  0.00           H
ATOM   3712  2HE LYS Z 136      46.411  60.250   0.059  1.00  0.00           H
ATOM   3713  NZ  LYS Z 136      44.723  59.533  -0.978  1.00  0.00           N
ATOM   3714  1HZ LYS Z 136      45.106  59.890  -1.889  1.00  0.00           H
ATOM   3715  2HZ LYS Z 136      44.938  58.503  -0.931  1.00  0.00           H
ATOM   3716  3HZ LYS Z 136      43.692  59.641  -1.012  1.00  0.00           H
ATOM   3717  HN  LYS Z 136      49.171  61.271   2.923  1.00  0.00           H
ATOM   3718  N   LYS Z 137      48.353  59.601   5.751  1.00  0.00           N
ATOM   3719  CA  LYS Z 137      48.585  58.989   7.051  1.00  0.00           C
ATOM   3720  C   LYS Z 137      49.000  59.953   8.165  1.00  0.00           C
ATOM   3721  O   LYS Z 137      48.497  59.850   9.280  1.00  0.00           O
ATOM   3722  HA  LYS Z 137      47.640  58.578   7.382  1.00  0.00           H
ATOM   3723  CB  LYS Z 137      49.580  57.805   6.917  1.00  0.00           C
ATOM   3724  1HB LYS Z 137      50.462  58.132   6.326  1.00  0.00           H
ATOM   3725  2HB LYS Z 137      49.932  57.476   7.920  1.00  0.00           H
ATOM   3726  CG  LYS Z 137      48.894  56.612   6.233  1.00  0.00           C
ATOM   3727  1HG LYS Z 137      48.101  56.231   6.920  1.00  0.00           H
ATOM   3728  2HG LYS Z 137      48.380  56.980   5.314  1.00  0.00           H
ATOM   3729  CD  LYS Z 137      49.799  55.439   5.817  1.00  0.00           C
ATOM   3730  1HD LYS Z 137      50.505  55.803   5.036  1.00  0.00           H
ATOM   3731  2HD LYS Z 137      50.389  55.084   6.689  1.00  0.00           H
ATOM   3732  CE  LYS Z 137      48.930  54.299   5.262  1.00  0.00           C
ATOM   3733  1HE LYS Z 137      48.338  53.828   6.077  1.00  0.00           H
ATOM   3734  2HE LYS Z 137      48.217  54.725   4.519  1.00  0.00           H
ATOM   3735  NZ  LYS Z 137      49.692  53.247   4.571  1.00  0.00           N
ATOM   3736  1HZ LYS Z 137      49.003  52.680   4.013  1.00  0.00           H
ATOM   3737  2HZ LYS Z 137      50.381  53.614   3.868  1.00  0.00           H
ATOM   3738  3HZ LYS Z 137      50.186  52.575   5.206  1.00  0.00           H
ATOM   3739  HN  LYS Z 137      48.972  59.328   5.011  1.00  0.00           H
ATOM   3740  N   TYR Z 138      49.884  60.946   7.911  1.00  0.00           N
ATOM   3741  CA  TYR Z 138      50.214  61.994   8.882  1.00  0.00           C
ATOM   3742  C   TYR Z 138      48.999  62.851   9.250  1.00  0.00           C
ATOM   3743  O   TYR Z 138      48.743  63.137  10.420  1.00  0.00           O
ATOM   3744  HA  TYR Z 138      50.537  61.512   9.795  1.00  0.00           H
ATOM   3745  CB  TYR Z 138      51.372  62.891   8.338  1.00  0.00           C
ATOM   3746  1HB TYR Z 138      52.288  62.272   8.227  1.00  0.00           H
ATOM   3747  2HB TYR Z 138      51.099  63.282   7.337  1.00  0.00           H
ATOM   3748  CG  TYR Z 138      51.717  64.066   9.233  1.00  0.00           C
ATOM   3749  HD1 TYR Z 138      52.480  62.872  10.856  1.00  0.00           H
ATOM   3750  CD1 TYR Z 138      52.275  63.874  10.508  1.00  0.00           C
ATOM   3751  HD2 TYR Z 138      50.999  65.538   7.833  1.00  0.00           H
ATOM   3752  CD2 TYR Z 138      51.446  65.378   8.805  1.00  0.00           C
ATOM   3753  CE1 TYR Z 138      52.567  64.972  11.335  1.00  0.00           C
ATOM   3754  HE1 TYR Z 138      52.994  64.809  12.312  1.00  0.00           H
ATOM   3755  HE2 TYR Z 138      51.508  67.471   9.278  1.00  0.00           H
ATOM   3756  CE2 TYR Z 138      51.731  66.476   9.631  1.00  0.00           C
ATOM   3757  CZ  TYR Z 138      52.294  66.273  10.897  1.00  0.00           C
ATOM   3758  OH  TYR Z 138      52.574  67.384  11.725  1.00  0.00           O
ATOM   3759  HH  TYR Z 138      52.314  68.159  11.223  1.00  0.00           H
ATOM   3760  HN  TYR Z 138      50.289  61.027   7.001  1.00  0.00           H
ATOM   3761  N   LEU Z 139      48.191  63.244   8.250  1.00  0.00           N
ATOM   3762  CA  LEU Z 139      46.963  63.994   8.434  1.00  0.00           C
ATOM   3763  C   LEU Z 139      45.949  63.250   9.289  1.00  0.00           C
ATOM   3764  O   LEU Z 139      45.384  63.797  10.237  1.00  0.00           O
ATOM   3765  HA  LEU Z 139      47.189  64.916   8.950  1.00  0.00           H
ATOM   3766  CB  LEU Z 139      46.359  64.283   7.043  1.00  0.00           C
ATOM   3767  1HB LEU Z 139      46.292  63.331   6.471  1.00  0.00           H
ATOM   3768  2HB LEU Z 139      45.327  64.684   7.142  1.00  0.00           H
ATOM   3769  HG  LEU Z 139      48.273  65.046   6.303  1.00  0.00           H
ATOM   3770  CG  LEU Z 139      47.188  65.294   6.227  1.00  0.00           C
ATOM   3771  CD1 LEU Z 139      46.818  65.245   4.744  1.00  0.00           C
ATOM   3772 1HD1 LEU Z 139      45.721  65.329   4.620  1.00  0.00           H
ATOM   3773 2HD1 LEU Z 139      47.308  66.074   4.193  1.00  0.00           H
ATOM   3774 3HD1 LEU Z 139      47.137  64.283   4.292  1.00  0.00           H
ATOM   3775  CD2 LEU Z 139      46.976  66.699   6.781  1.00  0.00           C
ATOM   3776 1HD2 LEU Z 139      45.895  66.864   6.970  1.00  0.00           H
ATOM   3777 2HD2 LEU Z 139      47.523  66.841   7.737  1.00  0.00           H
ATOM   3778 3HD2 LEU Z 139      47.313  67.474   6.062  1.00  0.00           H
ATOM   3779  HN  LEU Z 139      48.439  63.030   7.301  1.00  0.00           H
ATOM   3780  N   TYR Z 140      45.769  61.944   9.017  1.00  0.00           N
ATOM   3781  CA  TYR Z 140      44.973  61.028   9.808  1.00  0.00           C
ATOM   3782  C   TYR Z 140      45.486  60.888  11.246  1.00  0.00           C
ATOM   3783  O   TYR Z 140      44.714  60.936  12.204  1.00  0.00           O
ATOM   3784  HA  TYR Z 140      43.968  61.425   9.856  1.00  0.00           H
ATOM   3785  CB  TYR Z 140      44.989  59.659   9.075  1.00  0.00           C
ATOM   3786  1HB TYR Z 140      44.787  59.832   7.994  1.00  0.00           H
ATOM   3787  2HB TYR Z 140      45.987  59.179   9.156  1.00  0.00           H
ATOM   3788  CG  TYR Z 140      43.933  58.705   9.550  1.00  0.00           C
ATOM   3789  HD1 TYR Z 140      42.296  59.910   8.830  1.00  0.00           H
ATOM   3790  CD1 TYR Z 140      42.579  58.989   9.319  1.00  0.00           C
ATOM   3791  HD2 TYR Z 140      45.324  57.235  10.295  1.00  0.00           H
ATOM   3792  CD2 TYR Z 140      44.282  57.480  10.141  1.00  0.00           C
ATOM   3793  CE1 TYR Z 140      41.590  58.065   9.683  1.00  0.00           C
ATOM   3794  HE1 TYR Z 140      40.550  58.283   9.504  1.00  0.00           H
ATOM   3795  HE2 TYR Z 140      43.583  55.585  10.880  1.00  0.00           H
ATOM   3796  CE2 TYR Z 140      43.294  56.540  10.470  1.00  0.00           C
ATOM   3797  CZ  TYR Z 140      41.947  56.838  10.246  1.00  0.00           C
ATOM   3798  OH  TYR Z 140      40.932  55.916  10.561  1.00  0.00           O
ATOM   3799  HH  TYR Z 140      41.332  55.084  10.837  1.00  0.00           H
ATOM   3800  HN  TYR Z 140      46.208  61.552   8.204  1.00  0.00           H
ATOM   3801  N   GLU Z 141      46.822  60.766  11.427  1.00  0.00           N
ATOM   3802  CA  GLU Z 141      47.490  60.653  12.715  1.00  0.00           C
ATOM   3803  C   GLU Z 141      47.271  61.848  13.634  1.00  0.00           C
ATOM   3804  O   GLU Z 141      47.017  61.694  14.831  1.00  0.00           O
ATOM   3805  HA  GLU Z 141      47.088  59.781  13.212  1.00  0.00           H
ATOM   3806  CB  GLU Z 141      49.023  60.480  12.530  1.00  0.00           C
ATOM   3807  1HB GLU Z 141      49.207  59.769  11.694  1.00  0.00           H
ATOM   3808  2HB GLU Z 141      49.468  61.453  12.220  1.00  0.00           H
ATOM   3809  CG  GLU Z 141      49.746  59.924  13.783  1.00  0.00           C
ATOM   3810  1HG GLU Z 141      49.185  60.188  14.701  1.00  0.00           H
ATOM   3811  2HG GLU Z 141      49.776  58.816  13.721  1.00  0.00           H
ATOM   3812  CD  GLU Z 141      51.172  60.424  13.949  1.00  0.00           C
ATOM   3813  OE1 GLU Z 141      51.492  60.984  15.033  1.00  0.00           O
ATOM   3814  OE2 GLU Z 141      52.020  60.197  13.047  1.00  0.00           O
ATOM   3815  HN  GLU Z 141      47.419  60.705  10.624  1.00  0.00           H
ATOM   3816  N   ILE Z 142      47.369  63.084  13.104  1.00  0.00           N
ATOM   3817  CA  ILE Z 142      47.062  64.288  13.865  1.00  0.00           C
ATOM   3818  C   ILE Z 142      45.571  64.443  14.116  1.00  0.00           C
ATOM   3819  O   ILE Z 142      45.154  64.688  15.246  1.00  0.00           O
ATOM   3820  HA  ILE Z 142      47.518  64.195  14.841  1.00  0.00           H
ATOM   3821  HB  ILE Z 142      47.130  65.657  12.200  1.00  0.00           H
ATOM   3822  CB  ILE Z 142      47.611  65.552  13.202  1.00  0.00           C
ATOM   3823  CG1 ILE Z 142      49.140  65.467  12.964  1.00  0.00           C
ATOM   3824 1HG1 ILE Z 142      49.359  64.647  12.246  1.00  0.00           H
ATOM   3825 2HG1 ILE Z 142      49.465  66.411  12.470  1.00  0.00           H
ATOM   3826  CG2 ILE Z 142      47.259  66.811  14.036  1.00  0.00           C
ATOM   3827 1HG2 ILE Z 142      46.167  67.013  14.027  1.00  0.00           H
ATOM   3828 2HG2 ILE Z 142      47.585  66.689  15.090  1.00  0.00           H
ATOM   3829 3HG2 ILE Z 142      47.767  67.703  13.614  1.00  0.00           H
ATOM   3830  CD  ILE Z 142      49.987  65.253  14.225  1.00  0.00           C
ATOM   3831  1HD ILE Z 142      51.068  65.275  13.967  1.00  0.00           H
ATOM   3832  2HD ILE Z 142      49.795  66.047  14.974  1.00  0.00           H
ATOM   3833  3HD ILE Z 142      49.771  64.267  14.688  1.00  0.00           H
ATOM   3834  HN  ILE Z 142      47.652  63.195  12.147  1.00  0.00           H
ATOM   3835  N   ALA Z 143      44.719  64.266  13.083  1.00  0.00           N
ATOM   3836  CA  ALA Z 143      43.292  64.515  13.170  1.00  0.00           C
ATOM   3837  C   ALA Z 143      42.556  63.640  14.176  1.00  0.00           C
ATOM   3838  O   ALA Z 143      41.770  64.127  14.986  1.00  0.00           O
ATOM   3839  HA  ALA Z 143      43.152  65.538  13.492  1.00  0.00           H
ATOM   3840  CB  ALA Z 143      42.665  64.335  11.775  1.00  0.00           C
ATOM   3841  1HB ALA Z 143      41.573  64.535  11.789  1.00  0.00           H
ATOM   3842  2HB ALA Z 143      43.138  65.036  11.053  1.00  0.00           H
ATOM   3843  3HB ALA Z 143      42.832  63.302  11.400  1.00  0.00           H
ATOM   3844  HN  ALA Z 143      45.060  64.023  12.170  1.00  0.00           H
ATOM   3845  N   ARG Z 144      42.840  62.322  14.198  1.00  0.00           N
ATOM   3846  CA  ARG Z 144      42.157  61.409  15.097  1.00  0.00           C
ATOM   3847  C   ARG Z 144      42.618  61.529  16.547  1.00  0.00           C
ATOM   3848  O   ARG Z 144      41.915  61.135  17.474  1.00  0.00           O
ATOM   3849  HA  ARG Z 144      41.100  61.649  15.081  1.00  0.00           H
ATOM   3850  CB  ARG Z 144      42.319  59.946  14.610  1.00  0.00           C
ATOM   3851  1HB ARG Z 144      41.557  59.319  15.122  1.00  0.00           H
ATOM   3852  2HB ARG Z 144      42.081  59.922  13.522  1.00  0.00           H
ATOM   3853  CG  ARG Z 144      43.721  59.335  14.837  1.00  0.00           C
ATOM   3854  1HG ARG Z 144      44.489  60.079  14.527  1.00  0.00           H
ATOM   3855  2HG ARG Z 144      43.855  59.145  15.925  1.00  0.00           H
ATOM   3856  CD  ARG Z 144      43.998  58.038  14.073  1.00  0.00           C
ATOM   3857  1HD ARG Z 144      43.847  58.193  12.979  1.00  0.00           H
ATOM   3858  2HD ARG Z 144      45.032  57.674  14.261  1.00  0.00           H
ATOM   3859  NE  ARG Z 144      43.015  57.045  14.585  1.00  0.00           N
ATOM   3860  HE  ARG Z 144      42.183  57.370  15.044  1.00  0.00           H
ATOM   3861  CZ  ARG Z 144      42.832  55.862  13.998  1.00  0.00           C
ATOM   3862  NH1 ARG Z 144      43.829  55.109  13.552  1.00  0.00           N
ATOM   3863 1HH1 ARG Z 144      44.745  55.340  13.857  1.00  0.00           H
ATOM   3864 2HH1 ARG Z 144      43.614  54.167  13.312  1.00  0.00           H
ATOM   3865  NH2 ARG Z 144      41.589  55.442  13.845  1.00  0.00           N
ATOM   3866 1HH2 ARG Z 144      40.872  56.151  13.823  1.00  0.00           H
ATOM   3867 2HH2 ARG Z 144      41.414  54.636  13.273  1.00  0.00           H
ATOM   3868  HN  ARG Z 144      43.482  61.928  13.536  1.00  0.00           H
ATOM   3869  N   ARG Z 145      43.812  62.112  16.791  1.00  0.00           N
ATOM   3870  CA  ARG Z 145      44.392  62.236  18.119  1.00  0.00           C
ATOM   3871  C   ARG Z 145      44.396  63.689  18.586  1.00  0.00           C
ATOM   3872  O   ARG Z 145      45.108  64.044  19.527  1.00  0.00           O
ATOM   3873  HA  ARG Z 145      43.786  61.697  18.834  1.00  0.00           H
ATOM   3874  CB  ARG Z 145      45.828  61.635  18.169  1.00  0.00           C
ATOM   3875  1HB ARG Z 145      46.490  62.204  17.481  1.00  0.00           H
ATOM   3876  2HB ARG Z 145      46.223  61.749  19.202  1.00  0.00           H
ATOM   3877  CG  ARG Z 145      45.882  60.133  17.798  1.00  0.00           C
ATOM   3878  1HG ARG Z 145      45.064  59.609  18.340  1.00  0.00           H
ATOM   3879  2HG ARG Z 145      45.696  60.039  16.706  1.00  0.00           H
ATOM   3880  CD  ARG Z 145      47.215  59.448  18.134  1.00  0.00           C
ATOM   3881  1HD ARG Z 145      48.052  59.906  17.559  1.00  0.00           H
ATOM   3882  2HD ARG Z 145      47.412  59.568  19.224  1.00  0.00           H
ATOM   3883  NE  ARG Z 145      47.101  57.988  17.769  1.00  0.00           N
ATOM   3884  HE  ARG Z 145      46.514  57.705  17.020  1.00  0.00           H
ATOM   3885  CZ  ARG Z 145      47.574  56.979  18.522  1.00  0.00           C
ATOM   3886  NH1 ARG Z 145      48.346  57.191  19.581  1.00  0.00           N
ATOM   3887 1HH1 ARG Z 145      48.783  58.090  19.699  1.00  0.00           H
ATOM   3888 2HH1 ARG Z 145      48.529  56.444  20.235  1.00  0.00           H
ATOM   3889  NH2 ARG Z 145      47.270  55.727  18.189  1.00  0.00           N
ATOM   3890 1HH2 ARG Z 145      46.732  55.527  17.357  1.00  0.00           H
ATOM   3891 2HH2 ARG Z 145      47.606  54.947  18.729  1.00  0.00           H
ATOM   3892  HN  ARG Z 145      44.347  62.470  16.028  1.00  0.00           H
ATOM   3893  N   HIE Z 146      43.578  64.542  17.934  1.00  0.00           N
ATOM   3894  CA  HIE Z 146      43.374  65.949  18.247  1.00  0.00           C
ATOM   3895  C   HIE Z 146      42.106  66.432  17.532  1.00  0.00           C
ATOM   3896  O   HIE Z 146      42.208  67.118  16.512  1.00  0.00           O
ATOM   3897  HA  HIE Z 146      43.242  66.066  19.315  1.00  0.00           H
ATOM   3898  CB  HIE Z 146      44.536  66.864  17.771  1.00  0.00           C
ATOM   3899  1HB HIE Z 146      44.752  66.652  16.703  1.00  0.00           H
ATOM   3900  2HB HIE Z 146      44.234  67.930  17.854  1.00  0.00           H
ATOM   3901  CG  HIE Z 146      45.821  66.740  18.534  1.00  0.00           C
ATOM   3902  ND1 HIE Z 146      45.924  67.305  19.795  1.00  0.00           N
ATOM   3903  HD2 HIE Z 146      47.297  65.752  17.221  1.00  0.00           H
ATOM   3904  CD2 HIE Z 146      47.027  66.249  18.141  1.00  0.00           C
ATOM   3905  HE1 HIE Z 146      47.623  67.475  21.087  1.00  0.00           H
ATOM   3906  CE1 HIE Z 146      47.190  67.151  20.138  1.00  0.00           C
ATOM   3907  HE2 HIE Z 146      48.881  66.288  19.218  1.00  0.00           H
ATOM   3908  NE2 HIE Z 146      47.900  66.520  19.175  1.00  0.00           N
ATOM   3909  HN  HIE Z 146      43.078  64.194  17.140  1.00  0.00           H
ATOM   3910  N   PRO Z 147      40.889  66.116  17.965  1.00  0.00           N
ATOM   3911  CA  PRO Z 147      39.690  66.211  17.130  1.00  0.00           C
ATOM   3912  C   PRO Z 147      39.161  67.630  16.977  1.00  0.00           C
ATOM   3913  O   PRO Z 147      38.161  67.824  16.286  1.00  0.00           O
ATOM   3914  HA  PRO Z 147      39.919  65.841  16.145  1.00  0.00           H
ATOM   3915  CB  PRO Z 147      38.689  65.324  17.868  1.00  0.00           C
ATOM   3916  1HB PRO Z 147      37.633  65.557  17.640  1.00  0.00           H
ATOM   3917  2HB PRO Z 147      38.873  64.261  17.589  1.00  0.00           H
ATOM   3918  CG  PRO Z 147      39.062  65.529  19.331  1.00  0.00           C
ATOM   3919  1HG PRO Z 147      38.692  66.515  19.686  1.00  0.00           H
ATOM   3920  2HG PRO Z 147      38.641  64.735  19.977  1.00  0.00           H
ATOM   3921  CD  PRO Z 147      40.590  65.529  19.275  1.00  0.00           C
ATOM   3922  1HD PRO Z 147      41.025  66.132  20.103  1.00  0.00           H
ATOM   3923  2HD PRO Z 147      40.974  64.485  19.311  1.00  0.00           H
ATOM   3924  N   TYR Z 148      39.786  68.627  17.627  1.00  0.00           N
ATOM   3925  CA  TYR Z 148      39.430  70.031  17.513  1.00  0.00           C
ATOM   3926  C   TYR Z 148      40.556  70.817  16.844  1.00  0.00           C
ATOM   3927  O   TYR Z 148      40.605  72.046  16.893  1.00  0.00           O
ATOM   3928  HA  TYR Z 148      38.553  70.150  16.889  1.00  0.00           H
ATOM   3929  CB  TYR Z 148      39.164  70.651  18.908  1.00  0.00           C
ATOM   3930  1HB TYR Z 148      40.082  70.622  19.529  1.00  0.00           H
ATOM   3931  2HB TYR Z 148      38.843  71.711  18.805  1.00  0.00           H
ATOM   3932  CG  TYR Z 148      38.083  69.920  19.651  1.00  0.00           C
ATOM   3933  HD1 TYR Z 148      39.438  68.859  20.953  1.00  0.00           H
ATOM   3934  CD1 TYR Z 148      38.403  69.056  20.713  1.00  0.00           C
ATOM   3935  HD2 TYR Z 148      36.476  70.810  18.531  1.00  0.00           H
ATOM   3936  CD2 TYR Z 148      36.734  70.148  19.345  1.00  0.00           C
ATOM   3937  CE1 TYR Z 148      37.390  68.480  21.490  1.00  0.00           C
ATOM   3938  HE1 TYR Z 148      37.641  67.844  22.328  1.00  0.00           H
ATOM   3939  HE2 TYR Z 148      34.683  69.797  19.901  1.00  0.00           H
ATOM   3940  CE2 TYR Z 148      35.717  69.574  20.124  1.00  0.00           C
ATOM   3941  CZ  TYR Z 148      36.050  68.755  21.207  1.00  0.00           C
ATOM   3942  OH  TYR Z 148      35.057  68.218  22.045  1.00  0.00           O
ATOM   3943  HH  TYR Z 148      34.186  68.499  21.711  1.00  0.00           H
ATOM   3944  HN  TYR Z 148      40.528  68.405  18.252  1.00  0.00           H
ATOM   3945  N   PHE Z 149      41.522  70.126  16.198  1.00  0.00           N
ATOM   3946  CA  PHE Z 149      42.587  70.745  15.419  1.00  0.00           C
ATOM   3947  C   PHE Z 149      42.059  71.555  14.229  1.00  0.00           C
ATOM   3948  O   PHE Z 149      41.090  71.166  13.579  1.00  0.00           O
ATOM   3949  HA  PHE Z 149      43.096  71.432  16.082  1.00  0.00           H
ATOM   3950  CB  PHE Z 149      43.584  69.656  14.928  1.00  0.00           C
ATOM   3951  1HB PHE Z 149      43.667  68.871  15.707  1.00  0.00           H
ATOM   3952  2HB PHE Z 149      43.227  69.167  13.996  1.00  0.00           H
ATOM   3953  CG  PHE Z 149      44.968  70.196  14.708  1.00  0.00           C
ATOM   3954  HD1 PHE Z 149      44.587  70.901  12.716  1.00  0.00           H
ATOM   3955  CD1 PHE Z 149      45.325  70.810  13.498  1.00  0.00           C
ATOM   3956  HD2 PHE Z 149      45.668  69.607  16.653  1.00  0.00           H
ATOM   3957  CD2 PHE Z 149      45.932  70.084  15.721  1.00  0.00           C
ATOM   3958  CE1 PHE Z 149      46.615  71.322  13.308  1.00  0.00           C
ATOM   3959  HE1 PHE Z 149      46.872  71.806  12.379  1.00  0.00           H
ATOM   3960  CE2 PHE Z 149      47.226  70.582  15.531  1.00  0.00           C
ATOM   3961  HE2 PHE Z 149      47.959  70.481  16.314  1.00  0.00           H
ATOM   3962  CZ  PHE Z 149      47.567  71.206  14.327  1.00  0.00           C
ATOM   3963  HZ  PHE Z 149      48.564  71.597  14.185  1.00  0.00           H
ATOM   3964  HN  PHE Z 149      41.492  69.128  16.199  1.00  0.00           H
ATOM   3965  N   TYR Z 150      42.693  72.705  13.921  1.00  0.00           N
ATOM   3966  CA  TYR Z 150      42.267  73.591  12.852  1.00  0.00           C
ATOM   3967  C   TYR Z 150      42.704  73.079  11.474  1.00  0.00           C
ATOM   3968  O   TYR Z 150      43.893  72.967  11.173  1.00  0.00           O
ATOM   3969  HA  TYR Z 150      41.187  73.645  12.876  1.00  0.00           H
ATOM   3970  CB  TYR Z 150      42.858  74.997  13.129  1.00  0.00           C
ATOM   3971  1HB TYR Z 150      42.797  75.192  14.222  1.00  0.00           H
ATOM   3972  2HB TYR Z 150      43.932  75.042  12.857  1.00  0.00           H
ATOM   3973  CG  TYR Z 150      42.125  76.117  12.442  1.00  0.00           C
ATOM   3974  HD1 TYR Z 150      40.852  76.491  14.128  1.00  0.00           H
ATOM   3975  CD1 TYR Z 150      41.136  76.821  13.144  1.00  0.00           C
ATOM   3976  HD2 TYR Z 150      43.190  75.985  10.580  1.00  0.00           H
ATOM   3977  CD2 TYR Z 150      42.450  76.530  11.141  1.00  0.00           C
ATOM   3978  CE1 TYR Z 150      40.520  77.947  12.587  1.00  0.00           C
ATOM   3979  HE1 TYR Z 150      39.771  78.485  13.148  1.00  0.00           H
ATOM   3980  HE2 TYR Z 150      42.073  77.960   9.566  1.00  0.00           H
ATOM   3981  CE2 TYR Z 150      41.830  77.653  10.571  1.00  0.00           C
ATOM   3982  CZ  TYR Z 150      40.871  78.361  11.302  1.00  0.00           C
ATOM   3983  OH  TYR Z 150      40.222  79.470  10.741  1.00  0.00           O
ATOM   3984  HH  TYR Z 150      39.272  79.349  10.906  1.00  0.00           H
ATOM   3985  HN  TYR Z 150      43.492  73.010  14.446  1.00  0.00           H
ATOM   3986  N   ALA Z 151      41.750  72.744  10.584  1.00  0.00           N
ATOM   3987  CA  ALA Z 151      42.032  72.097   9.310  1.00  0.00           C
ATOM   3988  C   ALA Z 151      42.926  72.856   8.311  1.00  0.00           C
ATOM   3989  O   ALA Z 151      43.858  72.232   7.802  1.00  0.00           O
ATOM   3990  HA  ALA Z 151      42.592  71.199   9.544  1.00  0.00           H
ATOM   3991  CB  ALA Z 151      40.714  71.623   8.670  1.00  0.00           C
ATOM   3992  1HB ALA Z 151      40.889  71.168   7.673  1.00  0.00           H
ATOM   3993  2HB ALA Z 151      40.249  70.852   9.323  1.00  0.00           H
ATOM   3994  3HB ALA Z 151      39.989  72.455   8.563  1.00  0.00           H
ATOM   3995  HN  ALA Z 151      40.786  72.793  10.867  1.00  0.00           H
ATOM   3996  N   PRO Z 152      42.803  74.152   8.005  1.00  0.00           N
ATOM   3997  CA  PRO Z 152      43.800  74.854   7.191  1.00  0.00           C
ATOM   3998  C   PRO Z 152      45.200  74.886   7.786  1.00  0.00           C
ATOM   3999  O   PRO Z 152      46.183  74.882   7.046  1.00  0.00           O
ATOM   4000  HA  PRO Z 152      43.880  74.328   6.251  1.00  0.00           H
ATOM   4001  CB  PRO Z 152      43.205  76.257   7.023  1.00  0.00           C
ATOM   4002  1HB PRO Z 152      43.453  76.895   7.900  1.00  0.00           H
ATOM   4003  2HB PRO Z 152      43.561  76.750   6.094  1.00  0.00           H
ATOM   4004  CG  PRO Z 152      41.696  76.003   7.002  1.00  0.00           C
ATOM   4005  1HG PRO Z 152      41.095  76.896   7.269  1.00  0.00           H
ATOM   4006  2HG PRO Z 152      41.393  75.653   5.989  1.00  0.00           H
ATOM   4007  CD  PRO Z 152      41.517  74.860   8.005  1.00  0.00           C
ATOM   4008  1HD PRO Z 152      41.309  75.246   9.024  1.00  0.00           H
ATOM   4009  2HD PRO Z 152      40.683  74.205   7.670  1.00  0.00           H
ATOM   4010  N   GLU Z 153      45.327  74.916   9.127  1.00  0.00           N
ATOM   4011  CA  GLU Z 153      46.600  74.809   9.816  1.00  0.00           C
ATOM   4012  C   GLU Z 153      47.217  73.436   9.653  1.00  0.00           C
ATOM   4013  O   GLU Z 153      48.427  73.303   9.483  1.00  0.00           O
ATOM   4014  HA  GLU Z 153      47.286  75.509   9.357  1.00  0.00           H
ATOM   4015  CB  GLU Z 153      46.473  75.135  11.324  1.00  0.00           C
ATOM   4016  1HB GLU Z 153      45.735  74.450  11.792  1.00  0.00           H
ATOM   4017  2HB GLU Z 153      47.450  74.958  11.831  1.00  0.00           H
ATOM   4018  CG  GLU Z 153      46.054  76.599  11.598  1.00  0.00           C
ATOM   4019  1HG GLU Z 153      45.087  76.832  11.115  1.00  0.00           H
ATOM   4020  2HG GLU Z 153      45.959  76.771  12.690  1.00  0.00           H
ATOM   4021  CD  GLU Z 153      47.092  77.558  11.059  1.00  0.00           C
ATOM   4022  OE1 GLU Z 153      46.774  78.323  10.108  1.00  0.00           O
ATOM   4023  OE2 GLU Z 153      48.239  77.512  11.576  1.00  0.00           O
ATOM   4024  HN  GLU Z 153      44.516  74.908   9.702  1.00  0.00           H
ATOM   4025  N   LEU Z 154      46.385  72.376   9.685  1.00  0.00           N
ATOM   4026  CA  LEU Z 154      46.778  71.002   9.435  1.00  0.00           C
ATOM   4027  C   LEU Z 154      47.305  70.777   8.020  1.00  0.00           C
ATOM   4028  O   LEU Z 154      48.331  70.124   7.832  1.00  0.00           O
ATOM   4029  HA  LEU Z 154      47.601  70.796  10.102  1.00  0.00           H
ATOM   4030  CB  LEU Z 154      45.613  70.047   9.783  1.00  0.00           C
ATOM   4031  1HB LEU Z 154      45.237  70.323  10.789  1.00  0.00           H
ATOM   4032  2HB LEU Z 154      44.776  70.208   9.068  1.00  0.00           H
ATOM   4033  HG  LEU Z 154      46.101  68.234   8.740  1.00  0.00           H
ATOM   4034  CG  LEU Z 154      45.953  68.542   9.801  1.00  0.00           C
ATOM   4035  CD1 LEU Z 154      47.235  68.203  10.576  1.00  0.00           C
ATOM   4036 1HD1 LEU Z 154      47.386  67.103  10.584  1.00  0.00           H
ATOM   4037 2HD1 LEU Z 154      48.126  68.658  10.096  1.00  0.00           H
ATOM   4038 3HD1 LEU Z 154      47.159  68.563  11.623  1.00  0.00           H
ATOM   4039  CD2 LEU Z 154      44.771  67.732  10.358  1.00  0.00           C
ATOM   4040 1HD2 LEU Z 154      44.983  66.643  10.290  1.00  0.00           H
ATOM   4041 2HD2 LEU Z 154      44.589  67.993  11.421  1.00  0.00           H
ATOM   4042 3HD2 LEU Z 154      43.852  67.949   9.774  1.00  0.00           H
ATOM   4043  HN  LEU Z 154      45.413  72.522   9.878  1.00  0.00           H
ATOM   4044  N   LEU Z 155      46.678  71.400   6.996  1.00  0.00           N
ATOM   4045  CA  LEU Z 155      47.191  71.419   5.629  1.00  0.00           C
ATOM   4046  C   LEU Z 155      48.571  72.069   5.550  1.00  0.00           C
ATOM   4047  O   LEU Z 155      49.497  71.564   4.917  1.00  0.00           O
ATOM   4048  HA  LEU Z 155      47.303  70.398   5.291  1.00  0.00           H
ATOM   4049  CB  LEU Z 155      46.251  72.208   4.675  1.00  0.00           C
ATOM   4050  1HB LEU Z 155      46.109  73.230   5.093  1.00  0.00           H
ATOM   4051  2HB LEU Z 155      46.742  72.321   3.682  1.00  0.00           H
ATOM   4052  HG  LEU Z 155      44.368  71.419   5.408  1.00  0.00           H
ATOM   4053  CG  LEU Z 155      44.854  71.607   4.423  1.00  0.00           C
ATOM   4054  CD1 LEU Z 155      43.978  72.614   3.662  1.00  0.00           C
ATOM   4055 1HD1 LEU Z 155      44.404  72.814   2.655  1.00  0.00           H
ATOM   4056 2HD1 LEU Z 155      42.949  72.218   3.534  1.00  0.00           H
ATOM   4057 3HD1 LEU Z 155      43.918  73.579   4.205  1.00  0.00           H
ATOM   4058  CD2 LEU Z 155      44.921  70.295   3.626  1.00  0.00           C
ATOM   4059 1HD2 LEU Z 155      45.347  70.486   2.618  1.00  0.00           H
ATOM   4060 2HD2 LEU Z 155      45.551  69.538   4.138  1.00  0.00           H
ATOM   4061 3HD2 LEU Z 155      43.901  69.871   3.497  1.00  0.00           H
ATOM   4062  HN  LEU Z 155      45.802  71.855   7.165  1.00  0.00           H
ATOM   4063  N   PHE Z 156      48.763  73.205   6.250  1.00  0.00           N
ATOM   4064  CA  PHE Z 156      50.049  73.872   6.358  1.00  0.00           C
ATOM   4065  C   PHE Z 156      51.108  73.020   7.071  1.00  0.00           C
ATOM   4066  O   PHE Z 156      52.258  72.933   6.647  1.00  0.00           O
ATOM   4067  HA  PHE Z 156      50.403  74.010   5.345  1.00  0.00           H
ATOM   4068  CB  PHE Z 156      49.851  75.254   7.038  1.00  0.00           C
ATOM   4069  1HB PHE Z 156      48.936  75.732   6.627  1.00  0.00           H
ATOM   4070  2HB PHE Z 156      49.721  75.146   8.134  1.00  0.00           H
ATOM   4071  CG  PHE Z 156      50.989  76.194   6.750  1.00  0.00           C
ATOM   4072  HD1 PHE Z 156      51.482  76.536   8.819  1.00  0.00           H
ATOM   4073  CD1 PHE Z 156      51.732  76.767   7.795  1.00  0.00           C
ATOM   4074  HD2 PHE Z 156      50.718  76.142   4.609  1.00  0.00           H
ATOM   4075  CD2 PHE Z 156      51.295  76.550   5.424  1.00  0.00           C
ATOM   4076  CE1 PHE Z 156      52.768  77.669   7.523  1.00  0.00           C
ATOM   4077  HE1 PHE Z 156      53.320  78.121   8.335  1.00  0.00           H
ATOM   4078  CE2 PHE Z 156      52.333  77.447   5.149  1.00  0.00           C
ATOM   4079  HE2 PHE Z 156      52.565  77.718   4.128  1.00  0.00           H
ATOM   4080  CZ  PHE Z 156      53.067  78.008   6.199  1.00  0.00           C
ATOM   4081  HZ  PHE Z 156      53.855  78.715   5.982  1.00  0.00           H
ATOM   4082  HN  PHE Z 156      47.990  73.630   6.722  1.00  0.00           H
ATOM   4083  N   PHE Z 157      50.732  72.305   8.153  1.00  0.00           N
ATOM   4084  CA  PHE Z 157      51.570  71.307   8.802  1.00  0.00           C
ATOM   4085  C   PHE Z 157      51.961  70.149   7.892  1.00  0.00           C
ATOM   4086  O   PHE Z 157      53.102  69.697   7.939  1.00  0.00           O
ATOM   4087  HA  PHE Z 157      52.506  71.786   9.052  1.00  0.00           H
ATOM   4088  CB  PHE Z 157      50.904  70.728  10.083  1.00  0.00           C
ATOM   4089  1HB PHE Z 157      49.800  70.723   9.968  1.00  0.00           H
ATOM   4090  2HB PHE Z 157      51.231  69.688  10.285  1.00  0.00           H
ATOM   4091  CG  PHE Z 157      51.284  71.535  11.292  1.00  0.00           C
ATOM   4092  HD1 PHE Z 157      49.326  72.375  11.600  1.00  0.00           H
ATOM   4093  CD1 PHE Z 157      50.344  72.337  11.955  1.00  0.00           C
ATOM   4094  HD2 PHE Z 157      53.330  70.856  11.292  1.00  0.00           H
ATOM   4095  CD2 PHE Z 157      52.600  71.480  11.786  1.00  0.00           C
ATOM   4096  CE1 PHE Z 157      50.714  73.099  13.069  1.00  0.00           C
ATOM   4097  HE1 PHE Z 157      49.989  73.737  13.555  1.00  0.00           H
ATOM   4098  CE2 PHE Z 157      52.974  72.234  12.906  1.00  0.00           C
ATOM   4099  HE2 PHE Z 157      53.987  72.196  13.279  1.00  0.00           H
ATOM   4100  CZ  PHE Z 157      52.031  73.051  13.541  1.00  0.00           C
ATOM   4101  HZ  PHE Z 157      52.315  73.647  14.395  1.00  0.00           H
ATOM   4102  HN  PHE Z 157      49.808  72.437   8.524  1.00  0.00           H
ATOM   4103  N   ALA Z 158      51.048  69.646   7.038  1.00  0.00           N
ATOM   4104  CA  ALA Z 158      51.351  68.646   6.029  1.00  0.00           C
ATOM   4105  C   ALA Z 158      52.370  69.109   4.995  1.00  0.00           C
ATOM   4106  O   ALA Z 158      53.318  68.387   4.694  1.00  0.00           O
ATOM   4107  HA  ALA Z 158      51.788  67.793   6.530  1.00  0.00           H
ATOM   4108  CB  ALA Z 158      50.063  68.191   5.328  1.00  0.00           C
ATOM   4109  1HB ALA Z 158      50.268  67.382   4.593  1.00  0.00           H
ATOM   4110  2HB ALA Z 158      49.356  67.804   6.087  1.00  0.00           H
ATOM   4111  3HB ALA Z 158      49.577  69.034   4.792  1.00  0.00           H
ATOM   4112  HN  ALA Z 158      50.097  69.969   7.062  1.00  0.00           H
ATOM   4113  N   LYS Z 159      52.256  70.358   4.492  1.00  0.00           N
ATOM   4114  CA  LYS Z 159      53.243  70.966   3.608  1.00  0.00           C
ATOM   4115  C   LYS Z 159      54.624  71.065   4.248  1.00  0.00           C
ATOM   4116  O   LYS Z 159      55.648  70.748   3.646  1.00  0.00           O
ATOM   4117  HA  LYS Z 159      53.334  70.344   2.727  1.00  0.00           H
ATOM   4118  CB  LYS Z 159      52.782  72.390   3.194  1.00  0.00           C
ATOM   4119  1HB LYS Z 159      51.803  72.289   2.669  1.00  0.00           H
ATOM   4120  2HB LYS Z 159      52.602  72.998   4.106  1.00  0.00           H
ATOM   4121  CG  LYS Z 159      53.767  73.140   2.274  1.00  0.00           C
ATOM   4122  1HG LYS Z 159      54.744  73.271   2.788  1.00  0.00           H
ATOM   4123  2HG LYS Z 159      53.939  72.513   1.367  1.00  0.00           H
ATOM   4124  CD  LYS Z 159      53.240  74.518   1.839  1.00  0.00           C
ATOM   4125  1HD LYS Z 159      52.254  74.353   1.343  1.00  0.00           H
ATOM   4126  2HD LYS Z 159      53.052  75.159   2.728  1.00  0.00           H
ATOM   4127  CE  LYS Z 159      54.146  75.244   0.833  1.00  0.00           C
ATOM   4128  1HE LYS Z 159      54.529  74.537   0.067  1.00  0.00           H
ATOM   4129  2HE LYS Z 159      53.557  76.039   0.323  1.00  0.00           H
ATOM   4130  NZ  LYS Z 159      55.288  75.904   1.488  1.00  0.00           N
ATOM   4131  1HZ LYS Z 159      56.175  75.850   0.936  1.00  0.00           H
ATOM   4132  2HZ LYS Z 159      55.052  76.934   1.585  1.00  0.00           H
ATOM   4133  3HZ LYS Z 159      55.469  75.570   2.455  1.00  0.00           H
ATOM   4134  HN  LYS Z 159      51.421  70.882   4.678  1.00  0.00           H
ATOM   4135  N   ARG Z 160      54.683  71.482   5.524  1.00  0.00           N
ATOM   4136  CA  ARG Z 160      55.899  71.539   6.313  1.00  0.00           C
ATOM   4137  C   ARG Z 160      56.507  70.170   6.612  1.00  0.00           C
ATOM   4138  O   ARG Z 160      57.727  70.004   6.607  1.00  0.00           O
ATOM   4139  HA  ARG Z 160      56.640  72.078   5.737  1.00  0.00           H
ATOM   4140  CB  ARG Z 160      55.629  72.327   7.613  1.00  0.00           C
ATOM   4141  1HB ARG Z 160      54.785  71.846   8.152  1.00  0.00           H
ATOM   4142  2HB ARG Z 160      56.525  72.297   8.272  1.00  0.00           H
ATOM   4143  CG  ARG Z 160      55.276  73.802   7.319  1.00  0.00           C
ATOM   4144  1HG ARG Z 160      56.182  74.338   6.958  1.00  0.00           H
ATOM   4145  2HG ARG Z 160      54.537  73.847   6.487  1.00  0.00           H
ATOM   4146  CD  ARG Z 160      54.644  74.553   8.493  1.00  0.00           C
ATOM   4147  1HD ARG Z 160      54.317  75.563   8.161  1.00  0.00           H
ATOM   4148  2HD ARG Z 160      53.773  73.986   8.895  1.00  0.00           H
ATOM   4149  NE  ARG Z 160      55.701  74.698   9.534  1.00  0.00           N
ATOM   4150  HE  ARG Z 160      56.659  74.537   9.282  1.00  0.00           H
ATOM   4151  CZ  ARG Z 160      55.501  75.317  10.701  1.00  0.00           C
ATOM   4152  NH1 ARG Z 160      54.299  75.614  11.180  1.00  0.00           N
ATOM   4153 1HH1 ARG Z 160      53.478  75.384  10.682  1.00  0.00           H
ATOM   4154 2HH1 ARG Z 160      54.277  76.005  12.111  1.00  0.00           H
ATOM   4155  NH2 ARG Z 160      56.550  75.616  11.457  1.00  0.00           N
ATOM   4156 1HH2 ARG Z 160      57.358  75.032  11.363  1.00  0.00           H
ATOM   4157 2HH2 ARG Z 160      56.316  75.779  12.433  1.00  0.00           H
ATOM   4158  HN  ARG Z 160      53.835  71.781   5.970  1.00  0.00           H
ATOM   4159  N   TYR Z 161      55.670  69.142   6.871  1.00  0.00           N
ATOM   4160  CA  TYR Z 161      56.070  67.746   6.979  1.00  0.00           C
ATOM   4161  C   TYR Z 161      56.653  67.239   5.663  1.00  0.00           C
ATOM   4162  O   TYR Z 161      57.747  66.685   5.636  1.00  0.00           O
ATOM   4163  HA  TYR Z 161      56.851  67.674   7.724  1.00  0.00           H
ATOM   4164  CB  TYR Z 161      54.834  66.909   7.425  1.00  0.00           C
ATOM   4165  1HB TYR Z 161      54.376  67.401   8.311  1.00  0.00           H
ATOM   4166  2HB TYR Z 161      54.066  66.910   6.622  1.00  0.00           H
ATOM   4167  CG  TYR Z 161      55.110  65.475   7.816  1.00  0.00           C
ATOM   4168  HD1 TYR Z 161      55.685  65.924   9.845  1.00  0.00           H
ATOM   4169  CD1 TYR Z 161      55.503  65.141   9.124  1.00  0.00           C
ATOM   4170  HD2 TYR Z 161      54.517  64.681   5.910  1.00  0.00           H
ATOM   4171  CD2 TYR Z 161      54.836  64.437   6.911  1.00  0.00           C
ATOM   4172  CE1 TYR Z 161      55.589  63.796   9.524  1.00  0.00           C
ATOM   4173  HE1 TYR Z 161      55.860  63.547  10.539  1.00  0.00           H
ATOM   4174  HE2 TYR Z 161      54.671  62.312   6.605  1.00  0.00           H
ATOM   4175  CE2 TYR Z 161      54.916  63.094   7.308  1.00  0.00           C
ATOM   4176  CZ  TYR Z 161      55.280  62.770   8.620  1.00  0.00           C
ATOM   4177  OH  TYR Z 161      55.315  61.418   9.030  1.00  0.00           O
ATOM   4178  HH  TYR Z 161      54.964  60.886   8.301  1.00  0.00           H
ATOM   4179  HN  TYR Z 161      54.684  69.320   6.951  1.00  0.00           H
ATOM   4180  N   LYS Z 162      55.982  67.520   4.527  1.00  0.00           N
ATOM   4181  CA  LYS Z 162      56.436  67.180   3.188  1.00  0.00           C
ATOM   4182  C   LYS Z 162      57.779  67.806   2.855  1.00  0.00           C
ATOM   4183  O   LYS Z 162      58.706  67.129   2.422  1.00  0.00           O
ATOM   4184  HA  LYS Z 162      56.551  66.106   3.133  1.00  0.00           H
ATOM   4185  CB  LYS Z 162      55.368  67.659   2.169  1.00  0.00           C
ATOM   4186  1HB LYS Z 162      54.373  67.394   2.602  1.00  0.00           H
ATOM   4187  2HB LYS Z 162      55.380  68.765   2.072  1.00  0.00           H
ATOM   4188  CG  LYS Z 162      55.400  67.009   0.775  1.00  0.00           C
ATOM   4189  1HG LYS Z 162      55.423  65.902   0.898  1.00  0.00           H
ATOM   4190  2HG LYS Z 162      54.434  67.260   0.275  1.00  0.00           H
ATOM   4191  CD  LYS Z 162      56.536  67.434  -0.176  1.00  0.00           C
ATOM   4192  1HD LYS Z 162      56.552  68.540  -0.287  1.00  0.00           H
ATOM   4193  2HD LYS Z 162      57.508  67.108   0.251  1.00  0.00           H
ATOM   4194  CE  LYS Z 162      56.334  66.764  -1.533  1.00  0.00           C
ATOM   4195  1HE LYS Z 162      56.147  65.680  -1.352  1.00  0.00           H
ATOM   4196  2HE LYS Z 162      55.446  67.187  -2.053  1.00  0.00           H
ATOM   4197  NZ  LYS Z 162      57.489  66.841  -2.458  1.00  0.00           N
ATOM   4198  1HZ LYS Z 162      57.212  66.195  -3.254  1.00  0.00           H
ATOM   4199  2HZ LYS Z 162      57.635  67.803  -2.830  1.00  0.00           H
ATOM   4200  3HZ LYS Z 162      58.361  66.485  -2.018  1.00  0.00           H
ATOM   4201  HN  LYS Z 162      55.082  67.965   4.576  1.00  0.00           H
ATOM   4202  N   ALA Z 163      57.937  69.115   3.139  1.00  0.00           N
ATOM   4203  CA  ALA Z 163      59.167  69.853   2.950  1.00  0.00           C
ATOM   4204  C   ALA Z 163      60.330  69.291   3.754  1.00  0.00           C
ATOM   4205  O   ALA Z 163      61.441  69.143   3.250  1.00  0.00           O
ATOM   4206  HA  ALA Z 163      59.443  69.796   1.905  1.00  0.00           H
ATOM   4207  CB  ALA Z 163      58.935  71.319   3.357  1.00  0.00           C
ATOM   4208  1HB ALA Z 163      59.837  71.933   3.148  1.00  0.00           H
ATOM   4209  2HB ALA Z 163      58.083  71.747   2.791  1.00  0.00           H
ATOM   4210  3HB ALA Z 163      58.699  71.402   4.439  1.00  0.00           H
ATOM   4211  HN  ALA Z 163      57.149  69.645   3.464  1.00  0.00           H
ATOM   4212  N   ALA Z 164      60.082  68.906   5.021  1.00  0.00           N
ATOM   4213  CA  ALA Z 164      61.065  68.264   5.865  1.00  0.00           C
ATOM   4214  C   ALA Z 164      61.554  66.928   5.325  1.00  0.00           C
ATOM   4215  O   ALA Z 164      62.752  66.655   5.325  1.00  0.00           O
ATOM   4216  HA  ALA Z 164      61.926  68.914   5.925  1.00  0.00           H
ATOM   4217  CB  ALA Z 164      60.480  68.060   7.271  1.00  0.00           C
ATOM   4218  1HB ALA Z 164      61.236  67.613   7.953  1.00  0.00           H
ATOM   4219  2HB ALA Z 164      60.165  69.042   7.688  1.00  0.00           H
ATOM   4220  3HB ALA Z 164      59.595  67.390   7.226  1.00  0.00           H
ATOM   4221  HN  ALA Z 164      59.167  69.030   5.403  1.00  0.00           H
ATOM   4222  N   PHE Z 165      60.647  66.074   4.817  1.00  0.00           N
ATOM   4223  CA  PHE Z 165      61.017  64.844   4.140  1.00  0.00           C
ATOM   4224  C   PHE Z 165      61.773  65.066   2.832  1.00  0.00           C
ATOM   4225  O   PHE Z 165      62.808  64.438   2.612  1.00  0.00           O
ATOM   4226  HA  PHE Z 165      61.730  64.324   4.769  1.00  0.00           H
ATOM   4227  CB  PHE Z 165      59.782  63.936   3.928  1.00  0.00           C
ATOM   4228  1HB PHE Z 165      58.875  64.535   3.705  1.00  0.00           H
ATOM   4229  2HB PHE Z 165      59.953  63.224   3.093  1.00  0.00           H
ATOM   4230  CG  PHE Z 165      59.559  63.112   5.165  1.00  0.00           C
ATOM   4231  HD1 PHE Z 165      60.890  61.552   4.510  1.00  0.00           H
ATOM   4232  CD1 PHE Z 165      60.251  61.901   5.308  1.00  0.00           C
ATOM   4233  HD2 PHE Z 165      58.180  64.460   6.118  1.00  0.00           H
ATOM   4234  CD2 PHE Z 165      58.731  63.545   6.214  1.00  0.00           C
ATOM   4235  CE1 PHE Z 165      60.137  61.151   6.482  1.00  0.00           C
ATOM   4236  HE1 PHE Z 165      60.699  60.238   6.580  1.00  0.00           H
ATOM   4237  CE2 PHE Z 165      58.618  62.798   7.393  1.00  0.00           C
ATOM   4238  HE2 PHE Z 165      57.989  63.148   8.196  1.00  0.00           H
ATOM   4239  CZ  PHE Z 165      59.323  61.599   7.528  1.00  0.00           C
ATOM   4240  HZ  PHE Z 165      59.241  61.020   8.435  1.00  0.00           H
ATOM   4241  HN  PHE Z 165      59.670  66.294   4.847  1.00  0.00           H
ATOM   4242  N   THR Z 166      61.347  66.018   1.968  1.00  0.00           N
ATOM   4243  CA  THR Z 166      62.064  66.374   0.735  1.00  0.00           C
ATOM   4244  C   THR Z 166      63.489  66.833   1.028  1.00  0.00           C
ATOM   4245  O   THR Z 166      64.461  66.420   0.390  1.00  0.00           O
ATOM   4246  HA  THR Z 166      62.119  65.493   0.112  1.00  0.00           H
ATOM   4247  HB  THR Z 166      61.487  68.470   0.513  1.00  0.00           H
ATOM   4248  CB  THR Z 166      61.401  67.513  -0.055  1.00  0.00           C
ATOM   4249  OG1 THR Z 166      60.023  67.275  -0.305  1.00  0.00           O
ATOM   4250  HG1 THR Z 166      59.661  68.164  -0.481  1.00  0.00           H
ATOM   4251  CG2 THR Z 166      62.035  67.661  -1.443  1.00  0.00           C
ATOM   4252 1HG2 THR Z 166      63.112  67.911  -1.377  1.00  0.00           H
ATOM   4253 2HG2 THR Z 166      61.917  66.718  -2.014  1.00  0.00           H
ATOM   4254 3HG2 THR Z 166      61.532  68.464  -2.020  1.00  0.00           H
ATOM   4255  HN  THR Z 166      60.466  66.481   2.116  1.00  0.00           H
ATOM   4256  N   GLU Z 167      63.646  67.687   2.057  1.00  0.00           N
ATOM   4257  CA  GLU Z 167      64.920  68.166   2.554  1.00  0.00           C
ATOM   4258  C   GLU Z 167      65.804  67.076   3.156  1.00  0.00           C
ATOM   4259  O   GLU Z 167      66.958  66.872   2.780  1.00  0.00           O
ATOM   4260  HA  GLU Z 167      65.459  68.624   1.737  1.00  0.00           H
ATOM   4261  CB  GLU Z 167      64.611  69.223   3.649  1.00  0.00           C
ATOM   4262  1HB GLU Z 167      63.786  69.870   3.266  1.00  0.00           H
ATOM   4263  2HB GLU Z 167      64.220  68.717   4.558  1.00  0.00           H
ATOM   4264  CG  GLU Z 167      65.787  70.147   4.020  1.00  0.00           C
ATOM   4265  1HG GLU Z 167      65.521  70.810   4.867  1.00  0.00           H
ATOM   4266  2HG GLU Z 167      66.681  69.555   4.297  1.00  0.00           H
ATOM   4267  CD  GLU Z 167      66.118  71.048   2.845  1.00  0.00           C
ATOM   4268  OE1 GLU Z 167      65.225  71.839   2.440  1.00  0.00           O
ATOM   4269  OE2 GLU Z 167      67.252  70.943   2.315  1.00  0.00           O
ATOM   4270  HN  GLU Z 167      62.835  68.050   2.527  1.00  0.00           H
ATOM   4271  N   CYS Z 168      65.258  66.276   4.091  1.00  0.00           N
ATOM   4272  CA  CYS Z 168      66.079  65.427   4.932  1.00  0.00           C
ATOM   4273  C   CYS Z 168      66.211  64.012   4.420  1.00  0.00           C
ATOM   4274  O   CYS Z 168      66.984  63.232   4.973  1.00  0.00           O
ATOM   4275  HA  CYS Z 168      67.084  65.823   4.981  1.00  0.00           H
ATOM   4276  CB  CYS Z 168      65.516  65.354   6.370  1.00  0.00           C
ATOM   4277  1HB CYS Z 168      64.462  65.005   6.324  1.00  0.00           H
ATOM   4278  2HB CYS Z 168      66.086  64.608   6.967  1.00  0.00           H
ATOM   4279  SG  CYS Z 168      65.585  66.945   7.248  1.00  0.00           S
ATOM   4280  HN  CYS Z 168      64.297  66.397   4.364  1.00  0.00           H
ATOM   4281  N   CYS Z 169      65.511  63.631   3.334  1.00  0.00           N
ATOM   4282  CA  CYS Z 169      65.794  62.379   2.650  1.00  0.00           C
ATOM   4283  C   CYS Z 169      66.731  62.589   1.483  1.00  0.00           C
ATOM   4284  O   CYS Z 169      67.310  61.626   0.983  1.00  0.00           O
ATOM   4285  HA  CYS Z 169      66.305  61.693   3.311  1.00  0.00           H
ATOM   4286  CB  CYS Z 169      64.507  61.690   2.145  1.00  0.00           C
ATOM   4287  1HB CYS Z 169      63.880  62.422   1.591  1.00  0.00           H
ATOM   4288  2HB CYS Z 169      64.757  60.867   1.442  1.00  0.00           H
ATOM   4289  SG  CYS Z 169      63.572  60.986   3.530  1.00  0.00           S
ATOM   4290  HN  CYS Z 169      64.753  64.191   2.983  1.00  0.00           H
ATOM   4291  N   GLN Z 170      66.968  63.848   1.057  1.00  0.00           N
ATOM   4292  CA  GLN Z 170      68.059  64.153   0.147  1.00  0.00           C
ATOM   4293  C   GLN Z 170      69.384  64.234   0.903  1.00  0.00           C
ATOM   4294  O   GLN Z 170      70.412  63.733   0.452  1.00  0.00           O
ATOM   4295  HA  GLN Z 170      68.148  63.347  -0.569  1.00  0.00           H
ATOM   4296  CB  GLN Z 170      67.801  65.459  -0.645  1.00  0.00           C
ATOM   4297  1HB GLN Z 170      66.717  65.522  -0.891  1.00  0.00           H
ATOM   4298  2HB GLN Z 170      68.042  66.342  -0.012  1.00  0.00           H
ATOM   4299  CG  GLN Z 170      68.588  65.497  -1.980  1.00  0.00           C
ATOM   4300  1HG GLN Z 170      69.656  65.243  -1.805  1.00  0.00           H
ATOM   4301  2HG GLN Z 170      68.170  64.746  -2.682  1.00  0.00           H
ATOM   4302  CD  GLN Z 170      68.530  66.862  -2.667  1.00  0.00           C
ATOM   4303  OE1 GLN Z 170      67.779  67.096  -3.621  1.00  0.00           O
ATOM   4304  NE2 GLN Z 170      69.381  67.789  -2.176  1.00  0.00           N
ATOM   4305 1HE2 GLN Z 170      69.984  67.537  -1.426  1.00  0.00           H
ATOM   4306 2HE2 GLN Z 170      69.492  68.656  -2.662  1.00  0.00           H
ATOM   4307  HN  GLN Z 170      66.472  64.625   1.441  1.00  0.00           H
ATOM   4308  N   ALA Z 171      69.358  64.857   2.100  1.00  0.00           N
ATOM   4309  CA  ALA Z 171      70.482  65.091   2.985  1.00  0.00           C
ATOM   4310  C   ALA Z 171      71.393  63.911   3.340  1.00  0.00           C
ATOM   4311  O   ALA Z 171      71.009  62.742   3.386  1.00  0.00           O
ATOM   4312  HA  ALA Z 171      71.104  65.824   2.487  1.00  0.00           H
ATOM   4313  CB  ALA Z 171      69.957  65.712   4.298  1.00  0.00           C
ATOM   4314  1HB ALA Z 171      70.788  66.015   4.968  1.00  0.00           H
ATOM   4315  2HB ALA Z 171      69.350  66.615   4.069  1.00  0.00           H
ATOM   4316  3HB ALA Z 171      69.311  64.986   4.836  1.00  0.00           H
ATOM   4317  HN  ALA Z 171      68.517  65.319   2.379  1.00  0.00           H
ATOM   4318  N   ALA Z 172      72.673  64.208   3.640  1.00  0.00           N
ATOM   4319  CA  ALA Z 172      73.588  63.244   4.212  1.00  0.00           C
ATOM   4320  C   ALA Z 172      73.221  62.821   5.635  1.00  0.00           C
ATOM   4321  O   ALA Z 172      73.098  61.636   5.951  1.00  0.00           O
ATOM   4322  HA  ALA Z 172      73.598  62.358   3.592  1.00  0.00           H
ATOM   4323  CB  ALA Z 172      74.985  63.883   4.233  1.00  0.00           C
ATOM   4324  1HB ALA Z 172      75.753  63.175   4.610  1.00  0.00           H
ATOM   4325  2HB ALA Z 172      75.265  64.190   3.204  1.00  0.00           H
ATOM   4326  3HB ALA Z 172      75.007  64.793   4.872  1.00  0.00           H
ATOM   4327  HN  ALA Z 172      73.035  65.124   3.484  1.00  0.00           H
ATOM   4328  N   ASP Z 173      72.987  63.809   6.515  1.00  0.00           N
ATOM   4329  CA  ASP Z 173      72.741  63.641   7.931  1.00  0.00           C
ATOM   4330  C   ASP Z 173      71.277  63.329   8.240  1.00  0.00           C
ATOM   4331  O   ASP Z 173      70.624  64.058   8.978  1.00  0.00           O
ATOM   4332  HA  ASP Z 173      73.339  62.817   8.300  1.00  0.00           H
ATOM   4333  CB  ASP Z 173      73.132  64.952   8.666  1.00  0.00           C
ATOM   4334  1HB ASP Z 173      72.456  65.781   8.367  1.00  0.00           H
ATOM   4335  2HB ASP Z 173      73.053  64.812   9.763  1.00  0.00           H
ATOM   4336  CG  ASP Z 173      74.546  65.375   8.347  1.00  0.00           C
ATOM   4337  OD1 ASP Z 173      74.743  66.129   7.356  1.00  0.00           O
ATOM   4338  OD2 ASP Z 173      75.464  65.004   9.128  1.00  0.00           O
ATOM   4339  HN  ASP Z 173      73.148  64.755   6.242  1.00  0.00           H
ATOM   4340  N   LYS Z 174      70.695  62.259   7.663  1.00  0.00           N
ATOM   4341  CA  LYS Z 174      69.248  62.084   7.595  1.00  0.00           C
ATOM   4342  C   LYS Z 174      68.500  62.035   8.922  1.00  0.00           C
ATOM   4343  O   LYS Z 174      67.511  62.741   9.104  1.00  0.00           O
ATOM   4344  HA  LYS Z 174      68.853  62.942   7.069  1.00  0.00           H
ATOM   4345  CB  LYS Z 174      68.883  60.827   6.767  1.00  0.00           C
ATOM   4346  1HB LYS Z 174      69.279  59.913   7.262  1.00  0.00           H
ATOM   4347  2HB LYS Z 174      67.775  60.732   6.713  1.00  0.00           H
ATOM   4348  CG  LYS Z 174      69.424  60.909   5.333  1.00  0.00           C
ATOM   4349  1HG LYS Z 174      69.127  61.893   4.899  1.00  0.00           H
ATOM   4350  2HG LYS Z 174      70.535  60.883   5.375  1.00  0.00           H
ATOM   4351  CD  LYS Z 174      68.904  59.798   4.403  1.00  0.00           C
ATOM   4352  1HD LYS Z 174      69.157  58.806   4.842  1.00  0.00           H
ATOM   4353  2HD LYS Z 174      67.793  59.855   4.357  1.00  0.00           H
ATOM   4354  CE  LYS Z 174      69.450  59.874   2.966  1.00  0.00           C
ATOM   4355  1HE LYS Z 174      69.118  58.996   2.374  1.00  0.00           H
ATOM   4356  2HE LYS Z 174      69.110  60.807   2.471  1.00  0.00           H
ATOM   4357  NZ  LYS Z 174      70.924  59.891   2.997  1.00  0.00           N
ATOM   4358  1HZ LYS Z 174      71.362  59.749   2.054  1.00  0.00           H
ATOM   4359  2HZ LYS Z 174      71.224  60.826   3.358  1.00  0.00           H
ATOM   4360  3HZ LYS Z 174      71.253  59.119   3.634  1.00  0.00           H
ATOM   4361  HN  LYS Z 174      71.262  61.641   7.120  1.00  0.00           H
ATOM   4362  N   ALA Z 175      68.958  61.246   9.915  1.00  0.00           N
ATOM   4363  CA  ALA Z 175      68.307  61.182  11.212  1.00  0.00           C
ATOM   4364  C   ALA Z 175      68.451  62.462  12.028  1.00  0.00           C
ATOM   4365  O   ALA Z 175      67.487  62.955  12.614  1.00  0.00           O
ATOM   4366  HA  ALA Z 175      67.245  61.054  11.044  1.00  0.00           H
ATOM   4367  CB  ALA Z 175      68.818  59.963  11.999  1.00  0.00           C
ATOM   4368  1HB ALA Z 175      68.280  59.865  12.966  1.00  0.00           H
ATOM   4369  2HB ALA Z 175      68.651  59.036  11.408  1.00  0.00           H
ATOM   4370  3HB ALA Z 175      69.904  60.053  12.200  1.00  0.00           H
ATOM   4371  HN  ALA Z 175      69.789  60.708   9.796  1.00  0.00           H
ATOM   4372  N   ALA Z 176      69.660  63.055  12.038  1.00  0.00           N
ATOM   4373  CA  ALA Z 176      69.961  64.341  12.634  1.00  0.00           C
ATOM   4374  C   ALA Z 176      69.201  65.506  11.999  1.00  0.00           C
ATOM   4375  O   ALA Z 176      68.793  66.447  12.674  1.00  0.00           O
ATOM   4376  HA  ALA Z 176      69.662  64.305  13.673  1.00  0.00           H
ATOM   4377  CB  ALA Z 176      71.477  64.589  12.544  1.00  0.00           C
ATOM   4378  1HB ALA Z 176      71.752  65.563  12.998  1.00  0.00           H
ATOM   4379  2HB ALA Z 176      72.028  63.778  13.066  1.00  0.00           H
ATOM   4380  3HB ALA Z 176      71.802  64.592  11.483  1.00  0.00           H
ATOM   4381  HN  ALA Z 176      70.435  62.590  11.593  1.00  0.00           H
ATOM   4382  N   CYS Z 177      68.992  65.473  10.671  1.00  0.00           N
ATOM   4383  CA  CYS Z 177      68.130  66.397   9.961  1.00  0.00           C
ATOM   4384  C   CYS Z 177      66.656  66.227  10.299  1.00  0.00           C
ATOM   4385  O   CYS Z 177      65.959  67.195  10.605  1.00  0.00           O
ATOM   4386  HA  CYS Z 177      68.416  67.396  10.246  1.00  0.00           H
ATOM   4387  CB  CYS Z 177      68.341  66.196   8.427  1.00  0.00           C
ATOM   4388  1HB CYS Z 177      69.438  66.244   8.251  1.00  0.00           H
ATOM   4389  2HB CYS Z 177      68.034  65.165   8.151  1.00  0.00           H
ATOM   4390  SG  CYS Z 177      67.568  67.396   7.282  1.00  0.00           S
ATOM   4391  HN  CYS Z 177      69.453  64.768  10.120  1.00  0.00           H
ATOM   4392  N   LEU Z 178      66.142  64.983  10.248  1.00  0.00           N
ATOM   4393  CA  LEU Z 178      64.716  64.732  10.311  1.00  0.00           C
ATOM   4394  C   LEU Z 178      64.148  64.683  11.717  1.00  0.00           C
ATOM   4395  O   LEU Z 178      63.159  65.341  12.028  1.00  0.00           O
ATOM   4396  HA  LEU Z 178      64.200  65.520   9.778  1.00  0.00           H
ATOM   4397  CB  LEU Z 178      64.394  63.385   9.627  1.00  0.00           C
ATOM   4398  1HB LEU Z 178      64.924  63.332   8.651  1.00  0.00           H
ATOM   4399  2HB LEU Z 178      64.795  62.548  10.239  1.00  0.00           H
ATOM   4400  HG  LEU Z 178      62.298  63.812  10.048  1.00  0.00           H
ATOM   4401  CG  LEU Z 178      62.891  63.160   9.368  1.00  0.00           C
ATOM   4402  CD1 LEU Z 178      62.507  63.549   7.933  1.00  0.00           C
ATOM   4403 1HD1 LEU Z 178      63.031  62.897   7.203  1.00  0.00           H
ATOM   4404 2HD1 LEU Z 178      61.415  63.425   7.779  1.00  0.00           H
ATOM   4405 3HD1 LEU Z 178      62.768  64.608   7.725  1.00  0.00           H
ATOM   4406  CD2 LEU Z 178      62.507  61.711   9.682  1.00  0.00           C
ATOM   4407 1HD2 LEU Z 178      63.137  61.015   9.093  1.00  0.00           H
ATOM   4408 2HD2 LEU Z 178      62.650  61.489  10.759  1.00  0.00           H
ATOM   4409 3HD2 LEU Z 178      61.446  61.524   9.414  1.00  0.00           H
ATOM   4410  HN  LEU Z 178      66.720  64.200  10.000  1.00  0.00           H
ATOM   4411  N   LEU Z 179      64.748  63.903  12.632  1.00  0.00           N
ATOM   4412  CA  LEU Z 179      64.181  63.655  13.948  1.00  0.00           C
ATOM   4413  C   LEU Z 179      64.114  64.873  14.874  1.00  0.00           C
ATOM   4414  O   LEU Z 179      63.144  64.978  15.632  1.00  0.00           O
ATOM   4415  HA  LEU Z 179      63.145  63.387  13.787  1.00  0.00           H
ATOM   4416  CB  LEU Z 179      64.846  62.442  14.645  1.00  0.00           C
ATOM   4417  1HB LEU Z 179      65.932  62.643  14.760  1.00  0.00           H
ATOM   4418  2HB LEU Z 179      64.413  62.306  15.661  1.00  0.00           H
ATOM   4419  HG  LEU Z 179      65.090  61.227  12.857  1.00  0.00           H
ATOM   4420  CG  LEU Z 179      64.695  61.101  13.893  1.00  0.00           C
ATOM   4421  CD1 LEU Z 179      65.541  60.020  14.584  1.00  0.00           C
ATOM   4422 1HD1 LEU Z 179      66.608  60.327  14.614  1.00  0.00           H
ATOM   4423 2HD1 LEU Z 179      65.189  59.859  15.625  1.00  0.00           H
ATOM   4424 3HD1 LEU Z 179      65.463  59.057  14.035  1.00  0.00           H
ATOM   4425  CD2 LEU Z 179      63.234  60.634  13.796  1.00  0.00           C
ATOM   4426 1HD2 LEU Z 179      62.621  61.344  13.205  1.00  0.00           H
ATOM   4427 2HD2 LEU Z 179      63.183  59.641  13.297  1.00  0.00           H
ATOM   4428 3HD2 LEU Z 179      62.790  60.532  14.809  1.00  0.00           H
ATOM   4429  HN  LEU Z 179      65.616  63.444  12.421  1.00  0.00           H
ATOM   4430  N   PRO Z 180      65.042  65.826  14.921  1.00  0.00           N
ATOM   4431  CA  PRO Z 180      64.808  67.141  15.516  1.00  0.00           C
ATOM   4432  C   PRO Z 180      63.753  67.980  14.811  1.00  0.00           C
ATOM   4433  O   PRO Z 180      63.035  68.712  15.486  1.00  0.00           O
ATOM   4434  HA  PRO Z 180      64.467  67.000  16.530  1.00  0.00           H
ATOM   4435  CB  PRO Z 180      66.187  67.814  15.465  1.00  0.00           C
ATOM   4436  1HB PRO Z 180      66.324  68.344  14.494  1.00  0.00           H
ATOM   4437  2HB PRO Z 180      66.333  68.528  16.298  1.00  0.00           H
ATOM   4438  CG  PRO Z 180      67.167  66.643  15.515  1.00  0.00           C
ATOM   4439  1HG PRO Z 180      68.172  66.906  15.125  1.00  0.00           H
ATOM   4440  2HG PRO Z 180      67.265  66.261  16.553  1.00  0.00           H
ATOM   4441  CD  PRO Z 180      66.461  65.610  14.642  1.00  0.00           C
ATOM   4442  1HD PRO Z 180      66.633  65.820  13.562  1.00  0.00           H
ATOM   4443  2HD PRO Z 180      66.800  64.579  14.880  1.00  0.00           H
ATOM   4444  N   LYS Z 181      63.643  67.922  13.470  1.00  0.00           N
ATOM   4445  CA  LYS Z 181      62.650  68.671  12.716  1.00  0.00           C
ATOM   4446  C   LYS Z 181      61.216  68.171  12.931  1.00  0.00           C
ATOM   4447  O   LYS Z 181      60.300  68.964  13.155  1.00  0.00           O
ATOM   4448  HA  LYS Z 181      62.671  69.684  13.096  1.00  0.00           H
ATOM   4449  CB  LYS Z 181      63.044  68.720  11.219  1.00  0.00           C
ATOM   4450  1HB LYS Z 181      64.092  69.092  11.150  1.00  0.00           H
ATOM   4451  2HB LYS Z 181      63.038  67.685  10.810  1.00  0.00           H
ATOM   4452  CG  LYS Z 181      62.157  69.611  10.330  1.00  0.00           C
ATOM   4453  1HG LYS Z 181      62.482  69.494   9.269  1.00  0.00           H
ATOM   4454  2HG LYS Z 181      61.116  69.228  10.388  1.00  0.00           H
ATOM   4455  CD  LYS Z 181      62.164  71.114  10.678  1.00  0.00           C
ATOM   4456  1HD LYS Z 181      62.698  71.286  11.638  1.00  0.00           H
ATOM   4457  2HD LYS Z 181      62.740  71.640   9.881  1.00  0.00           H
ATOM   4458  CE  LYS Z 181      60.742  71.686  10.771  1.00  0.00           C
ATOM   4459  1HE LYS Z 181      60.178  71.432   9.850  1.00  0.00           H
ATOM   4460  2HE LYS Z 181      60.205  71.256  11.645  1.00  0.00           H
ATOM   4461  NZ  LYS Z 181      60.754  73.154  10.909  1.00  0.00           N
ATOM   4462  1HZ LYS Z 181      59.781  73.519  10.783  1.00  0.00           H
ATOM   4463  2HZ LYS Z 181      61.057  73.443  11.881  1.00  0.00           H
ATOM   4464  3HZ LYS Z 181      61.366  73.587  10.196  1.00  0.00           H
ATOM   4465  HN  LYS Z 181      64.247  67.339  12.929  1.00  0.00           H
ATOM   4466  N   LEU Z 182      60.989  66.833  12.958  1.00  0.00           N
ATOM   4467  CA  LEU Z 182      59.708  66.237  13.336  1.00  0.00           C
ATOM   4468  C   LEU Z 182      59.331  66.579  14.770  1.00  0.00           C
ATOM   4469  O   LEU Z 182      58.186  66.897  15.080  1.00  0.00           O
ATOM   4470  HA  LEU Z 182      58.947  66.665  12.698  1.00  0.00           H
ATOM   4471  CB  LEU Z 182      59.661  64.684  13.235  1.00  0.00           C
ATOM   4472  1HB LEU Z 182      60.371  64.241  13.967  1.00  0.00           H
ATOM   4473  2HB LEU Z 182      58.635  64.356  13.520  1.00  0.00           H
ATOM   4474  HG  LEU Z 182      61.056  64.146  11.678  1.00  0.00           H
ATOM   4475  CG  LEU Z 182      59.961  64.058  11.858  1.00  0.00           C
ATOM   4476  CD1 LEU Z 182      59.602  62.564  11.866  1.00  0.00           C
ATOM   4477 1HD1 LEU Z 182      59.848  62.106  10.884  1.00  0.00           H
ATOM   4478 2HD1 LEU Z 182      60.164  62.026  12.657  1.00  0.00           H
ATOM   4479 3HD1 LEU Z 182      58.513  62.429  12.040  1.00  0.00           H
ATOM   4480  CD2 LEU Z 182      59.247  64.749  10.690  1.00  0.00           C
ATOM   4481 1HD2 LEU Z 182      59.612  65.789  10.577  1.00  0.00           H
ATOM   4482 2HD2 LEU Z 182      59.463  64.214   9.741  1.00  0.00           H
ATOM   4483 3HD2 LEU Z 182      58.148  64.764  10.845  1.00  0.00           H
ATOM   4484  HN  LEU Z 182      61.724  66.206  12.675  1.00  0.00           H
ATOM   4485  N   ASP Z 183      60.324  66.562  15.683  1.00  0.00           N
ATOM   4486  CA  ASP Z 183      60.206  67.027  17.050  1.00  0.00           C
ATOM   4487  C   ASP Z 183      59.827  68.511  17.116  1.00  0.00           C
ATOM   4488  O   ASP Z 183      59.051  68.908  17.980  1.00  0.00           O
ATOM   4489  HA  ASP Z 183      59.382  66.495  17.509  1.00  0.00           H
ATOM   4490  CB  ASP Z 183      61.511  66.648  17.806  1.00  0.00           C
ATOM   4491  1HB ASP Z 183      61.574  65.542  17.855  1.00  0.00           H
ATOM   4492  2HB ASP Z 183      62.381  67.024  17.233  1.00  0.00           H
ATOM   4493  CG  ASP Z 183      61.626  67.184  19.217  1.00  0.00           C
ATOM   4494  OD1 ASP Z 183      62.722  67.706  19.545  1.00  0.00           O
ATOM   4495  OD2 ASP Z 183      60.647  67.156  19.998  1.00  0.00           O
ATOM   4496  HN  ASP Z 183      61.234  66.262  15.403  1.00  0.00           H
ATOM   4497  N   GLU Z 184      60.309  69.391  16.211  1.00  0.00           N
ATOM   4498  CA  GLU Z 184      59.751  70.733  16.104  1.00  0.00           C
ATOM   4499  C   GLU Z 184      58.280  70.765  15.689  1.00  0.00           C
ATOM   4500  O   GLU Z 184      57.473  71.408  16.355  1.00  0.00           O
ATOM   4501  HA  GLU Z 184      59.761  71.152  17.095  1.00  0.00           H
ATOM   4502  CB  GLU Z 184      60.590  71.701  15.225  1.00  0.00           C
ATOM   4503  1HB GLU Z 184      61.657  71.617  15.531  1.00  0.00           H
ATOM   4504  2HB GLU Z 184      60.524  71.398  14.158  1.00  0.00           H
ATOM   4505  CG  GLU Z 184      60.126  73.174  15.399  1.00  0.00           C
ATOM   4506  1HG GLU Z 184      59.076  73.278  15.048  1.00  0.00           H
ATOM   4507  2HG GLU Z 184      60.137  73.432  16.475  1.00  0.00           H
ATOM   4508  CD  GLU Z 184      60.947  74.220  14.654  1.00  0.00           C
ATOM   4509  OE1 GLU Z 184      61.059  74.119  13.403  1.00  0.00           O
ATOM   4510  OE2 GLU Z 184      61.388  75.203  15.308  1.00  0.00           O
ATOM   4511  HN  GLU Z 184      61.018  69.123  15.555  1.00  0.00           H
ATOM   4512  N   LEU Z 185      57.857  70.019  14.644  1.00  0.00           N
ATOM   4513  CA  LEU Z 185      56.447  69.978  14.257  1.00  0.00           C
ATOM   4514  C   LEU Z 185      55.510  69.370  15.297  1.00  0.00           C
ATOM   4515  O   LEU Z 185      54.386  69.836  15.463  1.00  0.00           O
ATOM   4516  HA  LEU Z 185      56.120  71.005  14.165  1.00  0.00           H
ATOM   4517  CB  LEU Z 185      56.176  69.275  12.902  1.00  0.00           C
ATOM   4518  1HB LEU Z 185      56.532  68.222  12.958  1.00  0.00           H
ATOM   4519  2HB LEU Z 185      55.075  69.246  12.733  1.00  0.00           H
ATOM   4520  HG  LEU Z 185      57.896  69.762  11.685  1.00  0.00           H
ATOM   4521  CG  LEU Z 185      56.794  69.941  11.652  1.00  0.00           C
ATOM   4522  CD1 LEU Z 185      56.207  69.279  10.396  1.00  0.00           C
ATOM   4523 1HD1 LEU Z 185      56.692  69.682   9.482  1.00  0.00           H
ATOM   4524 2HD1 LEU Z 185      56.344  68.176  10.430  1.00  0.00           H
ATOM   4525 3HD1 LEU Z 185      55.118  69.483  10.322  1.00  0.00           H
ATOM   4526  CD2 LEU Z 185      56.568  71.457  11.557  1.00  0.00           C
ATOM   4527 1HD2 LEU Z 185      55.485  71.693  11.520  1.00  0.00           H
ATOM   4528 2HD2 LEU Z 185      57.016  71.987  12.423  1.00  0.00           H
ATOM   4529 3HD2 LEU Z 185      57.038  71.858  10.635  1.00  0.00           H
ATOM   4530  HN  LEU Z 185      58.512  69.494  14.098  1.00  0.00           H
ATOM   4531  N   ARG Z 186      55.911  68.308  16.023  1.00  0.00           N
ATOM   4532  CA  ARG Z 186      55.121  67.750  17.116  1.00  0.00           C
ATOM   4533  C   ARG Z 186      54.964  68.695  18.315  1.00  0.00           C
ATOM   4534  O   ARG Z 186      53.893  68.792  18.915  1.00  0.00           O
ATOM   4535  HA  ARG Z 186      54.116  67.598  16.744  1.00  0.00           H
ATOM   4536  CB  ARG Z 186      55.655  66.357  17.554  1.00  0.00           C
ATOM   4537  1HB ARG Z 186      56.723  66.438  17.854  1.00  0.00           H
ATOM   4538  2HB ARG Z 186      55.067  66.015  18.437  1.00  0.00           H
ATOM   4539  CG  ARG Z 186      55.496  65.295  16.441  1.00  0.00           C
ATOM   4540  1HG ARG Z 186      54.480  65.434  15.998  1.00  0.00           H
ATOM   4541  2HG ARG Z 186      56.230  65.473  15.627  1.00  0.00           H
ATOM   4542  CD  ARG Z 186      55.558  63.822  16.883  1.00  0.00           C
ATOM   4543  1HD ARG Z 186      54.904  63.664  17.773  1.00  0.00           H
ATOM   4544  2HD ARG Z 186      55.168  63.170  16.068  1.00  0.00           H
ATOM   4545  NE  ARG Z 186      56.971  63.450  17.247  1.00  0.00           N
ATOM   4546  HE  ARG Z 186      57.317  63.699  18.152  1.00  0.00           H
ATOM   4547  CZ  ARG Z 186      57.679  62.478  16.650  1.00  0.00           C
ATOM   4548  NH1 ARG Z 186      57.345  61.956  15.475  1.00  0.00           N
ATOM   4549 1HH1 ARG Z 186      56.523  62.279  15.014  1.00  0.00           H
ATOM   4550 2HH1 ARG Z 186      57.905  61.231  15.097  1.00  0.00           H
ATOM   4551  NH2 ARG Z 186      58.741  61.991  17.291  1.00  0.00           N
ATOM   4552 1HH2 ARG Z 186      58.855  62.271  18.242  1.00  0.00           H
ATOM   4553 2HH2 ARG Z 186      59.156  61.128  16.973  1.00  0.00           H
ATOM   4554  HN  ARG Z 186      56.788  67.864  15.810  1.00  0.00           H
ATOM   4555  N   ASP Z 187      56.034  69.422  18.684  1.00  0.00           N
ATOM   4556  CA  ASP Z 187      56.066  70.446  19.720  1.00  0.00           C
ATOM   4557  C   ASP Z 187      55.214  71.669  19.374  1.00  0.00           C
ATOM   4558  O   ASP Z 187      54.347  72.102  20.135  1.00  0.00           O
ATOM   4559  HA  ASP Z 187      55.694  70.037  20.647  1.00  0.00           H
ATOM   4560  CB  ASP Z 187      57.578  70.754  19.825  1.00  0.00           C
ATOM   4561  1HB ASP Z 187      58.060  69.757  19.934  1.00  0.00           H
ATOM   4562  2HB ASP Z 187      57.941  71.217  18.884  1.00  0.00           H
ATOM   4563  CG  ASP Z 187      58.096  71.583  20.980  1.00  0.00           C
ATOM   4564  OD1 ASP Z 187      57.981  72.826  20.936  1.00  0.00           O
ATOM   4565  OD2 ASP Z 187      58.800  70.969  21.832  1.00  0.00           O
ATOM   4566  HN  ASP Z 187      56.899  69.300  18.200  1.00  0.00           H
ATOM   4567  N   GLU Z 188      55.388  72.189  18.144  1.00  0.00           N
ATOM   4568  CA  GLU Z 188      54.623  73.279  17.577  1.00  0.00           C
ATOM   4569  C   GLU Z 188      53.152  72.928  17.361  1.00  0.00           C
ATOM   4570  O   GLU Z 188      52.244  73.700  17.664  1.00  0.00           O
ATOM   4571  HA  GLU Z 188      54.654  74.104  18.277  1.00  0.00           H
ATOM   4572  CB  GLU Z 188      55.307  73.716  16.258  1.00  0.00           C
ATOM   4573  1HB GLU Z 188      56.399  73.822  16.463  1.00  0.00           H
ATOM   4574  2HB GLU Z 188      55.199  72.916  15.493  1.00  0.00           H
ATOM   4575  CG  GLU Z 188      54.802  75.060  15.697  1.00  0.00           C
ATOM   4576  1HG GLU Z 188      53.725  74.976  15.442  1.00  0.00           H
ATOM   4577  2HG GLU Z 188      54.913  75.856  16.463  1.00  0.00           H
ATOM   4578  CD  GLU Z 188      55.538  75.515  14.450  1.00  0.00           C
ATOM   4579  OE1 GLU Z 188      56.622  74.980  14.106  1.00  0.00           O
ATOM   4580  OE2 GLU Z 188      55.017  76.441  13.766  1.00  0.00           O
ATOM   4581  HN  GLU Z 188      56.123  71.836  17.557  1.00  0.00           H
ATOM   4582  N   GLY Z 189      52.866  71.704  16.869  1.00  0.00           N
ATOM   4583  CA  GLY Z 189      51.511  71.210  16.645  1.00  0.00           C
ATOM   4584  C   GLY Z 189      50.733  70.948  17.905  1.00  0.00           C
ATOM   4585  O   GLY Z 189      49.542  71.236  17.973  1.00  0.00           O
ATOM   4586  1HA GLY Z 189      50.968  71.953  16.080  1.00  0.00           H
ATOM   4587  2HA GLY Z 189      51.594  70.269  16.124  1.00  0.00           H
ATOM   4588  HN  GLY Z 189      53.613  71.098  16.581  1.00  0.00           H
ATOM   4589  N   LYS Z 190      51.381  70.440  18.973  1.00  0.00           N
ATOM   4590  CA  LYS Z 190      50.747  70.307  20.277  1.00  0.00           C
ATOM   4591  C   LYS Z 190      50.357  71.664  20.853  1.00  0.00           C
ATOM   4592  O   LYS Z 190      49.257  71.840  21.373  1.00  0.00           O
ATOM   4593  HA  LYS Z 190      49.830  69.750  20.138  1.00  0.00           H
ATOM   4594  CB  LYS Z 190      51.645  69.521  21.264  1.00  0.00           C
ATOM   4595  1HB LYS Z 190      52.003  68.608  20.737  1.00  0.00           H
ATOM   4596  2HB LYS Z 190      52.543  70.128  21.517  1.00  0.00           H
ATOM   4597  CG  LYS Z 190      50.935  69.065  22.556  1.00  0.00           C
ATOM   4598  1HG LYS Z 190      50.509  69.950  23.082  1.00  0.00           H
ATOM   4599  2HG LYS Z 190      50.091  68.394  22.281  1.00  0.00           H
ATOM   4600  CD  LYS Z 190      51.898  68.336  23.512  1.00  0.00           C
ATOM   4601  1HD LYS Z 190      52.395  67.500  22.971  1.00  0.00           H
ATOM   4602  2HD LYS Z 190      52.697  69.058  23.803  1.00  0.00           H
ATOM   4603  CE  LYS Z 190      51.275  67.791  24.808  1.00  0.00           C
ATOM   4604  1HE LYS Z 190      52.092  67.433  25.475  1.00  0.00           H
ATOM   4605  2HE LYS Z 190      50.695  68.573  25.342  1.00  0.00           H
ATOM   4606  NZ  LYS Z 190      50.388  66.640  24.542  1.00  0.00           N
ATOM   4607  1HZ LYS Z 190      50.440  65.948  25.326  1.00  0.00           H
ATOM   4608  2HZ LYS Z 190      49.385  66.918  24.423  1.00  0.00           H
ATOM   4609  3HZ LYS Z 190      50.685  66.146  23.661  1.00  0.00           H
ATOM   4610  HN  LYS Z 190      52.334  70.141  18.897  1.00  0.00           H
ATOM   4611  N   ALA Z 191      51.233  72.684  20.707  1.00  0.00           N
ATOM   4612  CA  ALA Z 191      50.919  74.063  21.043  1.00  0.00           C
ATOM   4613  C   ALA Z 191      49.783  74.663  20.215  1.00  0.00           C
ATOM   4614  O   ALA Z 191      48.881  75.301  20.753  1.00  0.00           O
ATOM   4615  HA  ALA Z 191      50.587  74.086  22.072  1.00  0.00           H
ATOM   4616  CB  ALA Z 191      52.184  74.933  20.909  1.00  0.00           C
ATOM   4617  1HB ALA Z 191      51.980  75.977  21.233  1.00  0.00           H
ATOM   4618  2HB ALA Z 191      52.985  74.527  21.560  1.00  0.00           H
ATOM   4619  3HB ALA Z 191      52.557  74.947  19.863  1.00  0.00           H
ATOM   4620  HN  ALA Z 191      52.128  72.524  20.286  1.00  0.00           H
ATOM   4621  N   SER Z 192      49.756  74.430  18.882  1.00  0.00           N
ATOM   4622  CA  SER Z 192      48.654  74.843  18.008  1.00  0.00           C
ATOM   4623  C   SER Z 192      47.323  74.231  18.427  1.00  0.00           C
ATOM   4624  O   SER Z 192      46.316  74.930  18.546  1.00  0.00           O
ATOM   4625  HA  SER Z 192      48.545  75.914  18.088  1.00  0.00           H
ATOM   4626  CB  SER Z 192      48.926  74.482  16.516  1.00  0.00           C
ATOM   4627  1HB SER Z 192      49.886  74.953  16.202  1.00  0.00           H
ATOM   4628  2HB SER Z 192      49.049  73.380  16.422  1.00  0.00           H
ATOM   4629  OG  SER Z 192      47.877  74.906  15.636  1.00  0.00           O
ATOM   4630  1HG SER Z 192      48.194  75.698  15.144  1.00  0.00           H
ATOM   4631  HN  SER Z 192      50.545  73.977  18.453  1.00  0.00           H
ATOM   4632  N   SER Z 193      47.307  72.917  18.735  1.00  0.00           N
ATOM   4633  CA  SER Z 193      46.125  72.232  19.245  1.00  0.00           C
ATOM   4634  C   SER Z 193      45.660  72.759  20.591  1.00  0.00           C
ATOM   4635  O   SER Z 193      44.484  73.058  20.782  1.00  0.00           O
ATOM   4636  HA  SER Z 193      45.323  72.396  18.538  1.00  0.00           H
ATOM   4637  CB  SER Z 193      46.357  70.706  19.394  1.00  0.00           C
ATOM   4638  1HB SER Z 193      46.883  70.338  18.486  1.00  0.00           H
ATOM   4639  2HB SER Z 193      47.012  70.490  20.268  1.00  0.00           H
ATOM   4640  OG  SER Z 193      45.119  70.000  19.518  1.00  0.00           O
ATOM   4641  1HG SER Z 193      45.347  69.053  19.645  1.00  0.00           H
ATOM   4642  HN  SER Z 193      48.140  72.369  18.612  1.00  0.00           H
ATOM   4643  N   ALA Z 194      46.588  72.958  21.549  1.00  0.00           N
ATOM   4644  CA  ALA Z 194      46.286  73.482  22.866  1.00  0.00           C
ATOM   4645  C   ALA Z 194      45.705  74.896  22.839  1.00  0.00           C
ATOM   4646  O   ALA Z 194      44.727  75.194  23.531  1.00  0.00           O
ATOM   4647  HA  ALA Z 194      45.536  72.841  23.309  1.00  0.00           H
ATOM   4648  CB  ALA Z 194      47.564  73.432  23.722  1.00  0.00           C
ATOM   4649  1HB ALA Z 194      47.345  73.675  24.782  1.00  0.00           H
ATOM   4650  2HB ALA Z 194      47.993  72.408  23.686  1.00  0.00           H
ATOM   4651  3HB ALA Z 194      48.333  74.136  23.337  1.00  0.00           H
ATOM   4652  HN  ALA Z 194      47.545  72.702  21.394  1.00  0.00           H
ATOM   4653  N   LYS Z 195      46.271  75.777  21.983  1.00  0.00           N
ATOM   4654  CA  LYS Z 195      45.726  77.084  21.663  1.00  0.00           C
ATOM   4655  C   LYS Z 195      44.356  77.023  20.996  1.00  0.00           C
ATOM   4656  O   LYS Z 195      43.464  77.806  21.316  1.00  0.00           O
ATOM   4657  HA  LYS Z 195      45.596  77.631  22.587  1.00  0.00           H
ATOM   4658  CB  LYS Z 195      46.681  77.879  20.730  1.00  0.00           C
ATOM   4659  1HB LYS Z 195      46.959  77.246  19.861  1.00  0.00           H
ATOM   4660  2HB LYS Z 195      46.148  78.779  20.345  1.00  0.00           H
ATOM   4661  CG  LYS Z 195      47.951  78.390  21.430  1.00  0.00           C
ATOM   4662  1HG LYS Z 195      47.630  78.931  22.352  1.00  0.00           H
ATOM   4663  2HG LYS Z 195      48.597  77.548  21.760  1.00  0.00           H
ATOM   4664  CD  LYS Z 195      48.757  79.388  20.575  1.00  0.00           C
ATOM   4665  1HD LYS Z 195      48.048  80.132  20.151  1.00  0.00           H
ATOM   4666  2HD LYS Z 195      49.440  79.943  21.264  1.00  0.00           H
ATOM   4667  CE  LYS Z 195      49.605  78.767  19.456  1.00  0.00           C
ATOM   4668  1HE LYS Z 195      50.423  78.156  19.896  1.00  0.00           H
ATOM   4669  2HE LYS Z 195      48.987  78.123  18.793  1.00  0.00           H
ATOM   4670  NZ  LYS Z 195      50.211  79.827  18.626  1.00  0.00           N
ATOM   4671  1HZ LYS Z 195      51.088  79.501  18.151  1.00  0.00           H
ATOM   4672  2HZ LYS Z 195      49.532  80.150  17.892  1.00  0.00           H
ATOM   4673  3HZ LYS Z 195      50.408  80.682  19.207  1.00  0.00           H
ATOM   4674  HN  LYS Z 195      47.111  75.519  21.497  1.00  0.00           H
ATOM   4675  N   GLN Z 196      44.135  76.103  20.034  1.00  0.00           N
ATOM   4676  CA  GLN Z 196      42.848  75.961  19.371  1.00  0.00           C
ATOM   4677  C   GLN Z 196      41.751  75.419  20.271  1.00  0.00           C
ATOM   4678  O   GLN Z 196      40.619  75.892  20.244  1.00  0.00           O
ATOM   4679  HA  GLN Z 196      42.530  76.959  19.105  1.00  0.00           H
ATOM   4680  CB  GLN Z 196      42.943  75.136  18.067  1.00  0.00           C
ATOM   4681  1HB GLN Z 196      43.852  75.451  17.506  1.00  0.00           H
ATOM   4682  2HB GLN Z 196      43.079  74.060  18.312  1.00  0.00           H
ATOM   4683  CG  GLN Z 196      41.715  75.308  17.138  1.00  0.00           C
ATOM   4684  1HG GLN Z 196      41.859  74.703  16.219  1.00  0.00           H
ATOM   4685  2HG GLN Z 196      40.800  74.939  17.647  1.00  0.00           H
ATOM   4686  CD  GLN Z 196      41.508  76.767  16.710  1.00  0.00           C
ATOM   4687  OE1 GLN Z 196      42.469  77.509  16.486  1.00  0.00           O
ATOM   4688  NE2 GLN Z 196      40.235  77.202  16.593  1.00  0.00           N
ATOM   4689 1HE2 GLN Z 196      39.478  76.558  16.702  1.00  0.00           H
ATOM   4690 2HE2 GLN Z 196      40.072  78.137  16.263  1.00  0.00           H
ATOM   4691  HN  GLN Z 196      44.862  75.470  19.752  1.00  0.00           H
ATOM   4692  N   ARG Z 197      42.076  74.449  21.148  1.00  0.00           N
ATOM   4693  CA  ARG Z 197      41.177  73.918  22.156  1.00  0.00           C
ATOM   4694  C   ARG Z 197      40.690  74.996  23.126  1.00  0.00           C
ATOM   4695  O   ARG Z 197      39.520  75.026  23.499  1.00  0.00           O
ATOM   4696  HA  ARG Z 197      40.306  73.540  21.638  1.00  0.00           H
ATOM   4697  CB  ARG Z 197      41.878  72.762  22.910  1.00  0.00           C
ATOM   4698  1HB ARG Z 197      42.339  72.088  22.150  1.00  0.00           H
ATOM   4699  2HB ARG Z 197      42.715  73.180  23.510  1.00  0.00           H
ATOM   4700  CG  ARG Z 197      40.981  71.892  23.820  1.00  0.00           C
ATOM   4701  1HG ARG Z 197      41.658  71.209  24.384  1.00  0.00           H
ATOM   4702  2HG ARG Z 197      40.450  72.522  24.566  1.00  0.00           H
ATOM   4703  CD  ARG Z 197      39.965  71.030  23.055  1.00  0.00           C
ATOM   4704  1HD ARG Z 197      39.140  71.636  22.622  1.00  0.00           H
ATOM   4705  2HD ARG Z 197      40.486  70.498  22.225  1.00  0.00           H
ATOM   4706  NE  ARG Z 197      39.440  69.994  24.004  1.00  0.00           N
ATOM   4707  HE  ARG Z 197      39.966  69.129  24.134  1.00  0.00           H
ATOM   4708  CZ  ARG Z 197      38.375  70.126  24.807  1.00  0.00           C
ATOM   4709  NH1 ARG Z 197      37.489  71.105  24.669  1.00  0.00           N
ATOM   4710 1HH1 ARG Z 197      37.455  71.555  23.793  1.00  0.00           H
ATOM   4711 2HH1 ARG Z 197      36.642  71.013  25.199  1.00  0.00           H
ATOM   4712  NH2 ARG Z 197      38.177  69.234  25.770  1.00  0.00           N
ATOM   4713 1HH2 ARG Z 197      38.774  68.415  25.810  1.00  0.00           H
ATOM   4714 2HH2 ARG Z 197      37.379  69.364  26.371  1.00  0.00           H
ATOM   4715  HN  ARG Z 197      42.984  74.020  21.098  1.00  0.00           H
ATOM   4716  N   LEU Z 198      41.569  75.954  23.506  1.00  0.00           N
ATOM   4717  CA  LEU Z 198      41.184  77.169  24.213  1.00  0.00           C
ATOM   4718  C   LEU Z 198      40.217  78.053  23.429  1.00  0.00           C
ATOM   4719  O   LEU Z 198      39.211  78.514  23.967  1.00  0.00           O
ATOM   4720  HA  LEU Z 198      40.659  76.880  25.112  1.00  0.00           H
ATOM   4721  CB  LEU Z 198      42.446  77.987  24.603  1.00  0.00           C
ATOM   4722  1HB LEU Z 198      43.041  77.384  25.324  1.00  0.00           H
ATOM   4723  2HB LEU Z 198      43.075  78.122  23.698  1.00  0.00           H
ATOM   4724  HG  LEU Z 198      41.638  80.006  24.471  1.00  0.00           H
ATOM   4725  CG  LEU Z 198      42.197  79.388  25.216  1.00  0.00           C
ATOM   4726  CD1 LEU Z 198      41.367  79.339  26.505  1.00  0.00           C
ATOM   4727 1HD1 LEU Z 198      41.207  80.366  26.892  1.00  0.00           H
ATOM   4728 2HD1 LEU Z 198      40.373  78.877  26.335  1.00  0.00           H
ATOM   4729 3HD1 LEU Z 198      41.902  78.762  27.282  1.00  0.00           H
ATOM   4730  CD2 LEU Z 198      43.527  80.108  25.483  1.00  0.00           C
ATOM   4731 1HD2 LEU Z 198      43.343  81.141  25.845  1.00  0.00           H
ATOM   4732 2HD2 LEU Z 198      44.110  79.566  26.255  1.00  0.00           H
ATOM   4733 3HD2 LEU Z 198      44.135  80.168  24.554  1.00  0.00           H
ATOM   4734  HN  LEU Z 198      42.529  75.875  23.240  1.00  0.00           H
ATOM   4735  N   LYS Z 199      40.453  78.291  22.121  1.00  0.00           N
ATOM   4736  CA  LYS Z 199      39.539  79.059  21.285  1.00  0.00           C
ATOM   4737  C   LYS Z 199      38.165  78.412  21.150  1.00  0.00           C
ATOM   4738  O   LYS Z 199      37.138  79.057  21.341  1.00  0.00           O
ATOM   4739  HA  LYS Z 199      39.379  80.022  21.752  1.00  0.00           H
ATOM   4740  CB  LYS Z 199      40.119  79.279  19.867  1.00  0.00           C
ATOM   4741  1HB LYS Z 199      40.335  78.298  19.391  1.00  0.00           H
ATOM   4742  2HB LYS Z 199      39.350  79.783  19.235  1.00  0.00           H
ATOM   4743  CG  LYS Z 199      41.387  80.146  19.847  1.00  0.00           C
ATOM   4744  1HG LYS Z 199      41.190  81.085  20.412  1.00  0.00           H
ATOM   4745  2HG LYS Z 199      42.206  79.606  20.363  1.00  0.00           H
ATOM   4746  CD  LYS Z 199      41.796  80.502  18.407  1.00  0.00           C
ATOM   4747  1HD LYS Z 199      41.990  79.567  17.837  1.00  0.00           H
ATOM   4748  2HD LYS Z 199      40.924  80.996  17.915  1.00  0.00           H
ATOM   4749  CE  LYS Z 199      42.996  81.445  18.282  1.00  0.00           C
ATOM   4750  1HE LYS Z 199      43.185  81.694  17.214  1.00  0.00           H
ATOM   4751  2HE LYS Z 199      42.809  82.385  18.847  1.00  0.00           H
ATOM   4752  NZ  LYS Z 199      44.203  80.805  18.828  1.00  0.00           N
ATOM   4753  1HZ LYS Z 199      45.036  81.443  18.746  1.00  0.00           H
ATOM   4754  2HZ LYS Z 199      44.063  80.577  19.828  1.00  0.00           H
ATOM   4755  3HZ LYS Z 199      44.406  79.918  18.304  1.00  0.00           H
ATOM   4756  HN  LYS Z 199      41.269  77.916  21.681  1.00  0.00           H
ATOM   4757  N   CYS Z 200      38.123  77.097  20.886  1.00  0.00           N
ATOM   4758  CA  CYS Z 200      36.896  76.325  20.799  1.00  0.00           C
ATOM   4759  C   CYS Z 200      36.125  76.233  22.111  1.00  0.00           C
ATOM   4760  O   CYS Z 200      34.902  76.342  22.140  1.00  0.00           O
ATOM   4761  HA  CYS Z 200      36.229  76.837  20.120  1.00  0.00           H
ATOM   4762  CB  CYS Z 200      37.175  74.912  20.243  1.00  0.00           C
ATOM   4763  1HB CYS Z 200      37.857  74.371  20.934  1.00  0.00           H
ATOM   4764  2HB CYS Z 200      36.220  74.350  20.219  1.00  0.00           H
ATOM   4765  SG  CYS Z 200      37.903  74.902  18.564  1.00  0.00           S
ATOM   4766  HN  CYS Z 200      38.976  76.602  20.692  1.00  0.00           H
ATOM   4767  N   ALA Z 201      36.820  76.073  23.258  1.00  0.00           N
ATOM   4768  CA  ALA Z 201      36.216  76.173  24.576  1.00  0.00           C
ATOM   4769  C   ALA Z 201      35.628  77.555  24.860  1.00  0.00           C
ATOM   4770  O   ALA Z 201      34.548  77.684  25.434  1.00  0.00           O
ATOM   4771  HA  ALA Z 201      35.395  75.469  24.623  1.00  0.00           H
ATOM   4772  CB  ALA Z 201      37.257  75.819  25.657  1.00  0.00           C
ATOM   4773  1HB ALA Z 201      36.805  75.851  26.671  1.00  0.00           H
ATOM   4774  2HB ALA Z 201      37.649  74.794  25.480  1.00  0.00           H
ATOM   4775  3HB ALA Z 201      38.114  76.527  25.626  1.00  0.00           H
ATOM   4776  HN  ALA Z 201      37.808  75.906  23.238  1.00  0.00           H
ATOM   4777  N   SER Z 202      36.330  78.625  24.428  1.00  0.00           N
ATOM   4778  CA  SER Z 202      35.866  80.005  24.542  1.00  0.00           C
ATOM   4779  C   SER Z 202      34.580  80.256  23.781  1.00  0.00           C
ATOM   4780  O   SER Z 202      33.622  80.783  24.341  1.00  0.00           O
ATOM   4781  HA  SER Z 202      35.673  80.209  25.582  1.00  0.00           H
ATOM   4782  CB  SER Z 202      36.903  81.038  24.022  1.00  0.00           C
ATOM   4783  1HB SER Z 202      37.066  80.918  22.930  1.00  0.00           H
ATOM   4784  2HB SER Z 202      36.521  82.070  24.199  1.00  0.00           H
ATOM   4785  OG  SER Z 202      38.153  80.901  24.699  1.00  0.00           O
ATOM   4786  1HG SER Z 202      38.531  80.040  24.441  1.00  0.00           H
ATOM   4787  HN  SER Z 202      37.216  78.479  23.989  1.00  0.00           H
ATOM   4788  N   LEU Z 203      34.513  79.811  22.508  1.00  0.00           N
ATOM   4789  CA  LEU Z 203      33.337  79.906  21.657  1.00  0.00           C
ATOM   4790  C   LEU Z 203      32.138  79.140  22.194  1.00  0.00           C
ATOM   4791  O   LEU Z 203      31.030  79.666  22.269  1.00  0.00           O
ATOM   4792  HA  LEU Z 203      33.036  80.943  21.586  1.00  0.00           H
ATOM   4793  CB  LEU Z 203      33.688  79.353  20.251  1.00  0.00           C
ATOM   4794  1HB LEU Z 203      34.196  78.372  20.376  1.00  0.00           H
ATOM   4795  2HB LEU Z 203      32.762  79.174  19.661  1.00  0.00           H
ATOM   4796  HG  LEU Z 203      35.330  80.772  20.105  1.00  0.00           H
ATOM   4797  CG  LEU Z 203      34.591  80.288  19.425  1.00  0.00           C
ATOM   4798  CD1 LEU Z 203      35.382  79.509  18.368  1.00  0.00           C
ATOM   4799 1HD1 LEU Z 203      34.693  78.986  17.672  1.00  0.00           H
ATOM   4800 2HD1 LEU Z 203      36.019  80.202  17.780  1.00  0.00           H
ATOM   4801 3HD1 LEU Z 203      36.036  78.759  18.856  1.00  0.00           H
ATOM   4802  CD2 LEU Z 203      33.760  81.380  18.740  1.00  0.00           C
ATOM   4803 1HD2 LEU Z 203      34.410  82.047  18.137  1.00  0.00           H
ATOM   4804 2HD2 LEU Z 203      33.023  80.913  18.054  1.00  0.00           H
ATOM   4805 3HD2 LEU Z 203      33.206  81.991  19.482  1.00  0.00           H
ATOM   4806  HN  LEU Z 203      35.317  79.395  22.077  1.00  0.00           H
ATOM   4807  N   GLN Z 204      32.341  77.882  22.634  1.00  0.00           N
ATOM   4808  CA  GLN Z 204      31.278  77.052  23.171  1.00  0.00           C
ATOM   4809  C   GLN Z 204      30.652  77.583  24.456  1.00  0.00           C
ATOM   4810  O   GLN Z 204      29.433  77.649  24.609  1.00  0.00           O
ATOM   4811  HA  GLN Z 204      30.481  77.003  22.442  1.00  0.00           H
ATOM   4812  CB  GLN Z 204      31.847  75.625  23.414  1.00  0.00           C
ATOM   4813  1HB GLN Z 204      32.248  75.255  22.443  1.00  0.00           H
ATOM   4814  2HB GLN Z 204      32.706  75.702  24.117  1.00  0.00           H
ATOM   4815  CG  GLN Z 204      30.826  74.592  23.951  1.00  0.00           C
ATOM   4816  1HG GLN Z 204      30.375  74.955  24.897  1.00  0.00           H
ATOM   4817  2HG GLN Z 204      30.006  74.453  23.214  1.00  0.00           H
ATOM   4818  CD  GLN Z 204      31.488  73.248  24.265  1.00  0.00           C
ATOM   4819  OE1 GLN Z 204      32.335  73.137  25.162  1.00  0.00           O
ATOM   4820  NE2 GLN Z 204      31.107  72.185  23.525  1.00  0.00           N
ATOM   4821 1HE2 GLN Z 204      30.391  72.296  22.826  1.00  0.00           H
ATOM   4822 2HE2 GLN Z 204      31.539  71.297  23.696  1.00  0.00           H
ATOM   4823  HN  GLN Z 204      33.239  77.453  22.529  1.00  0.00           H
ATOM   4824  N   LYS Z 205      31.472  77.998  25.438  1.00  0.00           N
ATOM   4825  CA  LYS Z 205      30.961  78.188  26.784  1.00  0.00           C
ATOM   4826  C   LYS Z 205      30.766  79.638  27.155  1.00  0.00           C
ATOM   4827  O   LYS Z 205      29.801  79.985  27.836  1.00  0.00           O
ATOM   4828  HA  LYS Z 205      30.000  77.703  26.905  1.00  0.00           H
ATOM   4829  CB  LYS Z 205      31.943  77.545  27.782  1.00  0.00           C
ATOM   4830  1HB LYS Z 205      32.912  78.091  27.756  1.00  0.00           H
ATOM   4831  2HB LYS Z 205      31.533  77.623  28.815  1.00  0.00           H
ATOM   4832  CG  LYS Z 205      32.204  76.069  27.450  1.00  0.00           C
ATOM   4833  1HG LYS Z 205      31.239  75.512  27.440  1.00  0.00           H
ATOM   4834  2HG LYS Z 205      32.649  75.995  26.431  1.00  0.00           H
ATOM   4835  CD  LYS Z 205      33.186  75.436  28.433  1.00  0.00           C
ATOM   4836  1HD LYS Z 205      34.043  76.137  28.569  1.00  0.00           H
ATOM   4837  2HD LYS Z 205      32.696  75.317  29.423  1.00  0.00           H
ATOM   4838  CE  LYS Z 205      33.751  74.101  27.960  1.00  0.00           C
ATOM   4839  1HE LYS Z 205      34.206  74.185  26.949  1.00  0.00           H
ATOM   4840  2HE LYS Z 205      34.532  73.772  28.675  1.00  0.00           H
ATOM   4841  NZ  LYS Z 205      32.702  73.067  27.918  1.00  0.00           N
ATOM   4842  1HZ LYS Z 205      33.075  72.228  28.454  1.00  0.00           H
ATOM   4843  2HZ LYS Z 205      31.844  73.355  28.424  1.00  0.00           H
ATOM   4844  3HZ LYS Z 205      32.464  72.814  26.934  1.00  0.00           H
ATOM   4845  HN  LYS Z 205      32.464  77.993  25.306  1.00  0.00           H
ATOM   4846  N   PHE Z 206      31.653  80.528  26.674  1.00  0.00           N
ATOM   4847  CA  PHE Z 206      31.601  81.941  27.002  1.00  0.00           C
ATOM   4848  C   PHE Z 206      30.978  82.709  25.852  1.00  0.00           C
ATOM   4849  O   PHE Z 206      30.606  83.875  25.985  1.00  0.00           O
ATOM   4850  HA  PHE Z 206      30.969  82.110  27.867  1.00  0.00           H
ATOM   4851  CB  PHE Z 206      33.025  82.485  27.287  1.00  0.00           C
ATOM   4852  1HB PHE Z 206      33.706  82.278  26.435  1.00  0.00           H
ATOM   4853  2HB PHE Z 206      32.996  83.581  27.466  1.00  0.00           H
ATOM   4854  CG  PHE Z 206      33.574  81.834  28.526  1.00  0.00           C
ATOM   4855  HD1 PHE Z 206      32.519  83.150  29.865  1.00  0.00           H
ATOM   4856  CD1 PHE Z 206      33.194  82.310  29.790  1.00  0.00           C
ATOM   4857  HD2 PHE Z 206      34.707  80.331  27.481  1.00  0.00           H
ATOM   4858  CD2 PHE Z 206      34.430  80.721  28.447  1.00  0.00           C
ATOM   4859  CE1 PHE Z 206      33.658  81.687  30.955  1.00  0.00           C
ATOM   4860  HE1 PHE Z 206      33.334  82.044  31.922  1.00  0.00           H
ATOM   4861  CE2 PHE Z 206      34.897  80.096  29.610  1.00  0.00           C
ATOM   4862  HE2 PHE Z 206      35.540  79.232  29.538  1.00  0.00           H
ATOM   4863  CZ  PHE Z 206      34.511  80.582  30.865  1.00  0.00           C
ATOM   4864  HZ  PHE Z 206      34.850  80.098  31.771  1.00  0.00           H
ATOM   4865  HN  PHE Z 206      32.405  80.242  26.082  1.00  0.00           H
ATOM   4866  N   GLY Z 207      30.768  82.024  24.711  1.00  0.00           N
ATOM   4867  CA  GLY Z 207      30.029  82.534  23.576  1.00  0.00           C
ATOM   4868  C   GLY Z 207      30.800  83.400  22.633  1.00  0.00           C
ATOM   4869  O   GLY Z 207      31.996  83.663  22.767  1.00  0.00           O
ATOM   4870  1HA GLY Z 207      29.698  81.678  23.006  1.00  0.00           H
ATOM   4871  2HA GLY Z 207      29.208  83.132  23.940  1.00  0.00           H
ATOM   4872  HN  GLY Z 207      31.147  81.107  24.612  1.00  0.00           H
ATOM   4873  N   GLU Z 208      30.070  83.881  21.617  1.00  0.00           N
ATOM   4874  CA  GLU Z 208      30.571  84.715  20.555  1.00  0.00           C
ATOM   4875  C   GLU Z 208      31.182  86.015  21.049  1.00  0.00           C
ATOM   4876  O   GLU Z 208      32.247  86.411  20.590  1.00  0.00           O
ATOM   4877  HA  GLU Z 208      31.340  84.165  20.029  1.00  0.00           H
ATOM   4878  CB  GLU Z 208      29.420  85.047  19.588  1.00  0.00           C
ATOM   4879  1HB GLU Z 208      28.884  84.107  19.326  1.00  0.00           H
ATOM   4880  2HB GLU Z 208      28.687  85.705  20.106  1.00  0.00           H
ATOM   4881  CG  GLU Z 208      29.908  85.701  18.280  1.00  0.00           C
ATOM   4882  1HG GLU Z 208      30.657  86.494  18.487  1.00  0.00           H
ATOM   4883  2HG GLU Z 208      30.376  84.939  17.622  1.00  0.00           H
ATOM   4884  CD  GLU Z 208      28.763  86.351  17.544  1.00  0.00           C
ATOM   4885  OE1 GLU Z 208      28.095  85.678  16.726  1.00  0.00           O
ATOM   4886  OE2 GLU Z 208      28.577  87.579  17.728  1.00  0.00           O
ATOM   4887  HN  GLU Z 208      29.098  83.666  21.557  1.00  0.00           H
ATOM   4888  N   ARG Z 209      30.560  86.693  22.040  1.00  0.00           N
ATOM   4889  CA  ARG Z 209      31.026  87.966  22.572  1.00  0.00           C
ATOM   4890  C   ARG Z 209      32.433  87.897  23.160  1.00  0.00           C
ATOM   4891  O   ARG Z 209      33.254  88.796  22.971  1.00  0.00           O
ATOM   4892  HA  ARG Z 209      31.065  88.665  21.747  1.00  0.00           H
ATOM   4893  CB  ARG Z 209      30.039  88.517  23.636  1.00  0.00           C
ATOM   4894  1HB ARG Z 209      29.031  88.580  23.164  1.00  0.00           H
ATOM   4895  2HB ARG Z 209      29.965  87.800  24.484  1.00  0.00           H
ATOM   4896  CG  ARG Z 209      30.417  89.917  24.164  1.00  0.00           C
ATOM   4897  1HG ARG Z 209      31.408  89.861  24.664  1.00  0.00           H
ATOM   4898  2HG ARG Z 209      30.510  90.598  23.286  1.00  0.00           H
ATOM   4899  CD  ARG Z 209      29.426  90.524  25.164  1.00  0.00           C
ATOM   4900  1HD ARG Z 209      28.408  90.592  24.720  1.00  0.00           H
ATOM   4901  2HD ARG Z 209      29.392  89.907  26.085  1.00  0.00           H
ATOM   4902  NE  ARG Z 209      29.929  91.904  25.457  1.00  0.00           N
ATOM   4903  HE  ARG Z 209      30.170  92.485  24.682  1.00  0.00           H
ATOM   4904  CZ  ARG Z 209      29.892  92.515  26.646  1.00  0.00           C
ATOM   4905  NH1 ARG Z 209      29.334  92.006  27.739  1.00  0.00           N
ATOM   4906 1HH1 ARG Z 209      28.792  91.160  27.690  1.00  0.00           H
ATOM   4907 2HH1 ARG Z 209      29.362  92.604  28.548  1.00  0.00           H
ATOM   4908  NH2 ARG Z 209      30.476  93.703  26.785  1.00  0.00           N
ATOM   4909 1HH2 ARG Z 209      31.103  94.001  26.056  1.00  0.00           H
ATOM   4910 2HH2 ARG Z 209      30.546  94.028  27.730  1.00  0.00           H
ATOM   4911  HN  ARG Z 209      29.710  86.322  22.431  1.00  0.00           H
ATOM   4912  N   ALA Z 210      32.759  86.800  23.872  1.00  0.00           N
ATOM   4913  CA  ALA Z 210      34.089  86.559  24.392  1.00  0.00           C
ATOM   4914  C   ALA Z 210      35.142  86.370  23.301  1.00  0.00           C
ATOM   4915  O   ALA Z 210      36.228  86.950  23.346  1.00  0.00           O
ATOM   4916  HA  ALA Z 210      34.385  87.420  24.977  1.00  0.00           H
ATOM   4917  CB  ALA Z 210      34.047  85.312  25.295  1.00  0.00           C
ATOM   4918  1HB ALA Z 210      35.040  85.117  25.754  1.00  0.00           H
ATOM   4919  2HB ALA Z 210      33.314  85.473  26.115  1.00  0.00           H
ATOM   4920  3HB ALA Z 210      33.730  84.415  24.721  1.00  0.00           H
ATOM   4921  HN  ALA Z 210      32.091  86.068  23.995  1.00  0.00           H
ATOM   4922  N   PHE Z 211      34.827  85.568  22.263  1.00  0.00           N
ATOM   4923  CA  PHE Z 211      35.710  85.371  21.128  1.00  0.00           C
ATOM   4924  C   PHE Z 211      35.859  86.615  20.257  1.00  0.00           C
ATOM   4925  O   PHE Z 211      36.954  86.975  19.835  1.00  0.00           O
ATOM   4926  HA  PHE Z 211      36.693  85.161  21.531  1.00  0.00           H
ATOM   4927  CB  PHE Z 211      35.244  84.171  20.267  1.00  0.00           C
ATOM   4928  1HB PHE Z 211      34.979  83.315  20.923  1.00  0.00           H
ATOM   4929  2HB PHE Z 211      34.356  84.428  19.651  1.00  0.00           H
ATOM   4930  CG  PHE Z 211      36.378  83.740  19.375  1.00  0.00           C
ATOM   4931  HD1 PHE Z 211      35.718  84.856  17.655  1.00  0.00           H
ATOM   4932  CD1 PHE Z 211      36.487  84.214  18.057  1.00  0.00           C
ATOM   4933  HD2 PHE Z 211      37.344  82.604  20.925  1.00  0.00           H
ATOM   4934  CD2 PHE Z 211      37.411  82.954  19.905  1.00  0.00           C
ATOM   4935  CE1 PHE Z 211      37.614  83.913  17.281  1.00  0.00           C
ATOM   4936  HE1 PHE Z 211      37.690  84.295  16.272  1.00  0.00           H
ATOM   4937  CE2 PHE Z 211      38.541  82.660  19.136  1.00  0.00           C
ATOM   4938  HE2 PHE Z 211      39.341  82.085  19.567  1.00  0.00           H
ATOM   4939  CZ  PHE Z 211      38.642  83.135  17.825  1.00  0.00           C
ATOM   4940  HZ  PHE Z 211      39.520  82.911  17.237  1.00  0.00           H
ATOM   4941  HN  PHE Z 211      33.935  85.115  22.236  1.00  0.00           H
ATOM   4942  N   LYS Z 212      34.749  87.320  19.988  1.00  0.00           N
ATOM   4943  CA  LYS Z 212      34.697  88.530  19.194  1.00  0.00           C
ATOM   4944  C   LYS Z 212      35.526  89.652  19.804  1.00  0.00           C
ATOM   4945  O   LYS Z 212      36.271  90.341  19.115  1.00  0.00           O
ATOM   4946  HA  LYS Z 212      35.130  88.306  18.228  1.00  0.00           H
ATOM   4947  CB  LYS Z 212      33.217  88.925  18.985  1.00  0.00           C
ATOM   4948  1HB LYS Z 212      32.697  88.020  18.590  1.00  0.00           H
ATOM   4949  2HB LYS Z 212      32.746  89.167  19.963  1.00  0.00           H
ATOM   4950  CG  LYS Z 212      32.978  90.069  17.993  1.00  0.00           C
ATOM   4951  1HG LYS Z 212      33.291  91.027  18.466  1.00  0.00           H
ATOM   4952  2HG LYS Z 212      33.611  89.912  17.093  1.00  0.00           H
ATOM   4953  CD  LYS Z 212      31.505  90.171  17.554  1.00  0.00           C
ATOM   4954  1HD LYS Z 212      30.851  89.940  18.425  1.00  0.00           H
ATOM   4955  2HD LYS Z 212      31.299  91.225  17.253  1.00  0.00           H
ATOM   4956  CE  LYS Z 212      31.145  89.269  16.361  1.00  0.00           C
ATOM   4957  1HE LYS Z 212      31.669  89.624  15.447  1.00  0.00           H
ATOM   4958  2HE LYS Z 212      31.433  88.214  16.557  1.00  0.00           H
ATOM   4959  NZ  LYS Z 212      29.693  89.303  16.109  1.00  0.00           N
ATOM   4960  1HZ LYS Z 212      29.443  89.055  15.136  1.00  0.00           H
ATOM   4961  2HZ LYS Z 212      29.214  88.614  16.758  1.00  0.00           H
ATOM   4962  3HZ LYS Z 212      29.291  90.238  16.371  1.00  0.00           H
ATOM   4963  HN  LYS Z 212      33.857  86.984  20.311  1.00  0.00           H
ATOM   4964  N   ALA Z 213      35.496  89.810  21.145  1.00  0.00           N
ATOM   4965  CA  ALA Z 213      36.396  90.696  21.860  1.00  0.00           C
ATOM   4966  C   ALA Z 213      37.879  90.337  21.719  1.00  0.00           C
ATOM   4967  O   ALA Z 213      38.730  91.204  21.516  1.00  0.00           O
ATOM   4968  HA  ALA Z 213      36.277  91.689  21.447  1.00  0.00           H
ATOM   4969  CB  ALA Z 213      35.994  90.719  23.344  1.00  0.00           C
ATOM   4970  1HB ALA Z 213      36.591  91.468  23.908  1.00  0.00           H
ATOM   4971  2HB ALA Z 213      34.923  90.999  23.425  1.00  0.00           H
ATOM   4972  3HB ALA Z 213      36.127  89.719  23.809  1.00  0.00           H
ATOM   4973  HN  ALA Z 213      34.849  89.285  21.700  1.00  0.00           H
ATOM   4974  N   TRP Z 214      38.234  89.031  21.771  1.00  0.00           N
ATOM   4975  CA  TRP Z 214      39.576  88.556  21.452  1.00  0.00           C
ATOM   4976  C   TRP Z 214      39.968  88.879  20.006  1.00  0.00           C
ATOM   4977  O   TRP Z 214      41.084  89.327  19.743  1.00  0.00           O
ATOM   4978  HA  TRP Z 214      40.272  89.093  22.083  1.00  0.00           H
ATOM   4979  CB  TRP Z 214      39.716  87.025  21.741  1.00  0.00           C
ATOM   4980  1HB TRP Z 214      39.490  86.860  22.817  1.00  0.00           H
ATOM   4981  2HB TRP Z 214      38.948  86.480  21.153  1.00  0.00           H
ATOM   4982  CG  TRP Z 214      41.079  86.407  21.419  1.00  0.00           C
ATOM   4983  HD1 TRP Z 214      42.247  86.617  23.236  1.00  0.00           H
ATOM   4984  CD1 TRP Z 214      42.199  86.306  22.202  1.00  0.00           C
ATOM   4985  CD2 TRP Z 214      41.453  85.915  20.117  1.00  0.00           C
ATOM   4986  NE1 TRP Z 214      43.257  85.809  21.464  1.00  0.00           N
ATOM   4987  HE1 TRP Z 214      44.190  85.684  21.750  1.00  0.00           H
ATOM   4988  CE2 TRP Z 214      42.824  85.588  20.177  1.00  0.00           C
ATOM   4989  HE3 TRP Z 214      39.675  85.994  18.874  1.00  0.00           H
ATOM   4990  CE3 TRP Z 214      40.731  85.770  18.933  1.00  0.00           C
ATOM   4991  CZ2 TRP Z 214      43.500  85.140  19.048  1.00  0.00           C
ATOM   4992  HZ2 TRP Z 214      44.552  84.907  19.079  1.00  0.00           H
ATOM   4993  CZ3 TRP Z 214      41.417  85.331  17.791  1.00  0.00           C
ATOM   4994  HZ3 TRP Z 214      40.880  85.235  16.856  1.00  0.00           H
ATOM   4995  HH2 TRP Z 214      43.294  84.703  16.947  1.00  0.00           H
ATOM   4996  CH2 TRP Z 214      42.785  85.029  17.844  1.00  0.00           C
ATOM   4997  HN  TRP Z 214      37.539  88.338  21.965  1.00  0.00           H
ATOM   4998  N   ALA Z 215      39.044  88.694  19.041  1.00  0.00           N
ATOM   4999  CA  ALA Z 215      39.240  89.008  17.639  1.00  0.00           C
ATOM   5000  C   ALA Z 215      39.500  90.489  17.381  1.00  0.00           C
ATOM   5001  O   ALA Z 215      40.439  90.834  16.667  1.00  0.00           O
ATOM   5002  HA  ALA Z 215      40.123  88.478  17.308  1.00  0.00           H
ATOM   5003  CB  ALA Z 215      38.027  88.520  16.821  1.00  0.00           C
ATOM   5004  1HB ALA Z 215      38.187  88.679  15.734  1.00  0.00           H
ATOM   5005  2HB ALA Z 215      37.861  87.436  16.997  1.00  0.00           H
ATOM   5006  3HB ALA Z 215      37.104  89.059  17.118  1.00  0.00           H
ATOM   5007  HN  ALA Z 215      38.157  88.287  19.283  1.00  0.00           H
ATOM   5008  N   VAL Z 216      38.730  91.397  18.022  1.00  0.00           N
ATOM   5009  CA  VAL Z 216      38.951  92.843  17.994  1.00  0.00           C
ATOM   5010  C   VAL Z 216      40.328  93.207  18.530  1.00  0.00           C
ATOM   5011  O   VAL Z 216      41.097  93.937  17.906  1.00  0.00           O
ATOM   5012  HA  VAL Z 216      38.905  93.185  16.970  1.00  0.00           H
ATOM   5013  HB  VAL Z 216      37.820  93.088  19.832  1.00  0.00           H
ATOM   5014  CB  VAL Z 216      37.884  93.567  18.828  1.00  0.00           C
ATOM   5015  CG1 VAL Z 216      38.200  95.068  19.007  1.00  0.00           C
ATOM   5016 1HG1 VAL Z 216      37.340  95.582  19.488  1.00  0.00           H
ATOM   5017 2HG1 VAL Z 216      39.095  95.237  19.637  1.00  0.00           H
ATOM   5018 3HG1 VAL Z 216      38.363  95.539  18.016  1.00  0.00           H
ATOM   5019  CG2 VAL Z 216      36.518  93.440  18.134  1.00  0.00           C
ATOM   5020 1HG2 VAL Z 216      35.719  93.870  18.775  1.00  0.00           H
ATOM   5021 2HG2 VAL Z 216      36.523  94.010  17.182  1.00  0.00           H
ATOM   5022 3HG2 VAL Z 216      36.257  92.389  17.906  1.00  0.00           H
ATOM   5023  HN  VAL Z 216      37.933  91.081  18.544  1.00  0.00           H
ATOM   5024  N   ALA Z 217      40.717  92.644  19.689  1.00  0.00           N
ATOM   5025  CA  ALA Z 217      42.023  92.857  20.272  1.00  0.00           C
ATOM   5026  C   ALA Z 217      43.184  92.320  19.430  1.00  0.00           C
ATOM   5027  O   ALA Z 217      44.233  92.957  19.316  1.00  0.00           O
ATOM   5028  HA  ALA Z 217      42.170  93.926  20.352  1.00  0.00           H
ATOM   5029  CB  ALA Z 217      42.039  92.248  21.684  1.00  0.00           C
ATOM   5030  1HB ALA Z 217      42.998  92.463  22.202  1.00  0.00           H
ATOM   5031  2HB ALA Z 217      41.209  92.681  22.286  1.00  0.00           H
ATOM   5032  3HB ALA Z 217      41.881  91.150  21.634  1.00  0.00           H
ATOM   5033  HN  ALA Z 217      40.080  92.056  20.193  1.00  0.00           H
ATOM   5034  N   ARG Z 218      43.035  91.125  18.815  1.00  0.00           N
ATOM   5035  CA  ARG Z 218      44.007  90.563  17.890  1.00  0.00           C
ATOM   5036  C   ARG Z 218      44.173  91.389  16.623  1.00  0.00           C
ATOM   5037  O   ARG Z 218      45.292  91.732  16.248  1.00  0.00           O
ATOM   5038  HA  ARG Z 218      44.966  90.570  18.377  1.00  0.00           H
ATOM   5039  CB  ARG Z 218      43.642  89.092  17.543  1.00  0.00           C
ATOM   5040  1HB ARG Z 218      43.461  88.554  18.503  1.00  0.00           H
ATOM   5041  2HB ARG Z 218      42.673  89.084  16.994  1.00  0.00           H
ATOM   5042  CG  ARG Z 218      44.689  88.284  16.730  1.00  0.00           C
ATOM   5043  1HG ARG Z 218      44.275  87.258  16.594  1.00  0.00           H
ATOM   5044  2HG ARG Z 218      44.805  88.731  15.717  1.00  0.00           H
ATOM   5045  CD  ARG Z 218      46.075  88.178  17.388  1.00  0.00           C
ATOM   5046  1HD ARG Z 218      46.590  89.164  17.314  1.00  0.00           H
ATOM   5047  2HD ARG Z 218      45.969  87.895  18.459  1.00  0.00           H
ATOM   5048  NE  ARG Z 218      46.869  87.105  16.688  1.00  0.00           N
ATOM   5049  HE  ARG Z 218      46.419  86.431  16.086  1.00  0.00           H
ATOM   5050  CZ  ARG Z 218      48.209  87.057  16.651  1.00  0.00           C
ATOM   5051  NH1 ARG Z 218      48.979  88.026  17.128  1.00  0.00           N
ATOM   5052 1HH1 ARG Z 218      48.557  88.895  17.410  1.00  0.00           H
ATOM   5053 2HH1 ARG Z 218      49.899  88.106  16.732  1.00  0.00           H
ATOM   5054  NH2 ARG Z 218      48.807  86.022  16.061  1.00  0.00           N
ATOM   5055 1HH2 ARG Z 218      48.230  85.251  15.726  1.00  0.00           H
ATOM   5056 2HH2 ARG Z 218      49.792  85.994  15.958  1.00  0.00           H
ATOM   5057  HN  ARG Z 218      42.199  90.589  18.975  1.00  0.00           H
ATOM   5058  N   LEU Z 219      43.064  91.778  15.964  1.00  0.00           N
ATOM   5059  CA  LEU Z 219      43.094  92.567  14.747  1.00  0.00           C
ATOM   5060  C   LEU Z 219      43.565  94.001  14.932  1.00  0.00           C
ATOM   5061  O   LEU Z 219      44.397  94.481  14.172  1.00  0.00           O
ATOM   5062  HA  LEU Z 219      43.813  92.116  14.080  1.00  0.00           H
ATOM   5063  CB  LEU Z 219      41.717  92.545  14.050  1.00  0.00           C
[truncated: 452,122 more chars]
