# Supplementary material for: Molecular Basis for the Involvement of Mammalian Serum Albumin in the AGE/RAGE Axis: A Comprehensive Computational Study
Source: Int J Mol Sci. 2024 Mar 11;25(6):3204. doi: 10.3390/ijms25063204 (PMC10970403; doi:10.3390/ijms25063204)
Supplement: Supplementary file 1 [file ijms-25-03204-s001.zip › File S2/HSA-CML573-RAGE-docking-minimized.pdb]

ATOM      1  N   ALA X  21      74.887  47.238  24.960  1.00  0.00           N
ATOM      2  CA  ALA X  21      75.531  48.418  25.575  1.00  0.00           C
ATOM      3  C   ALA X  21      76.632  48.924  24.655  1.00  0.00           C
ATOM      4  O   ALA X  21      77.366  48.122  24.087  1.00  0.00           O
ATOM      5  HA  ALA X  21      74.784  49.195  25.673  1.00  0.00           H
ATOM      6  CB  ALA X  21      76.040  48.007  26.975  1.00  0.00           C
ATOM      7  1HB ALA X  21      76.484  48.876  27.504  1.00  0.00           H
ATOM      8  2HB ALA X  21      75.206  47.632  27.607  1.00  0.00           H
ATOM      9  3HB ALA X  21      76.814  47.213  26.908  1.00  0.00           H
ATOM     10  H1  ALA X  21      74.625  46.509  25.669  1.00  0.00           H
ATOM     11  H2  ALA X  21      74.008  47.474  24.441  1.00  0.00           H
ATOM     12  H3  ALA X  21      75.544  46.741  24.299  1.00  0.00           H
ATOM     13  N   MET X  22      76.731  50.249  24.421  1.00  0.00           N
ATOM     14  CA  MET X  22      77.623  50.789  23.411  1.00  0.00           C
ATOM     15  C   MET X  22      78.400  51.954  23.972  1.00  0.00           C
ATOM     16  O   MET X  22      77.800  52.911  24.457  1.00  0.00           O
ATOM     17  HA  MET X  22      78.340  50.046  23.099  1.00  0.00           H
ATOM     18  CB  MET X  22      76.861  51.329  22.171  1.00  0.00           C
ATOM     19  1HB MET X  22      76.140  52.113  22.492  1.00  0.00           H
ATOM     20  2HB MET X  22      77.598  51.809  21.487  1.00  0.00           H
ATOM     21  CG  MET X  22      76.106  50.250  21.373  1.00  0.00           C
ATOM     22  1HG MET X  22      76.822  49.440  21.107  1.00  0.00           H
ATOM     23  2HG MET X  22      75.338  49.791  22.033  1.00  0.00           H
ATOM     24  SD  MET X  22      75.303  50.874  19.863  1.00  0.00           S
ATOM     25  CE  MET X  22      76.812  51.160  18.889  1.00  0.00           C
ATOM     26  1HE MET X  22      76.572  51.415  17.833  1.00  0.00           H
ATOM     27  2HE MET X  22      77.417  51.994  19.303  1.00  0.00           H
ATOM     28  3HE MET X  22      77.459  50.255  18.875  1.00  0.00           H
ATOM     29  HN  MET X  22      76.263  50.930  24.976  1.00  0.00           H
ATOM     30  N   ALA X  23      79.742  51.925  23.884  1.00  0.00           N
ATOM     31  CA  ALA X  23      80.553  53.036  24.322  1.00  0.00           C
ATOM     32  C   ALA X  23      81.797  53.175  23.455  1.00  0.00           C
ATOM     33  O   ALA X  23      82.363  52.190  22.988  1.00  0.00           O
ATOM     34  HA  ALA X  23      79.986  53.945  24.198  1.00  0.00           H
ATOM     35  CB  ALA X  23      80.943  52.874  25.804  1.00  0.00           C
ATOM     36  1HB ALA X  23      81.461  53.779  26.182  1.00  0.00           H
ATOM     37  2HB ALA X  23      80.029  52.716  26.418  1.00  0.00           H
ATOM     38  3HB ALA X  23      81.601  51.988  25.944  1.00  0.00           H
ATOM     39  HN  ALA X  23      80.232  51.130  23.527  1.00  0.00           H
ATOM     40  N   GLN X  24      82.242  54.423  23.194  1.00  0.00           N
ATOM     41  CA  GLN X  24      83.432  54.685  22.394  1.00  0.00           C
ATOM     42  C   GLN X  24      84.697  54.671  23.224  1.00  0.00           C
ATOM     43  O   GLN X  24      84.777  55.367  24.227  1.00  0.00           O
ATOM     44  HA  GLN X  24      83.533  53.915  21.639  1.00  0.00           H
ATOM     45  CB  GLN X  24      83.388  56.088  21.723  1.00  0.00           C
ATOM     46  1HB GLN X  24      83.230  56.862  22.507  1.00  0.00           H
ATOM     47  2HB GLN X  24      84.374  56.305  21.247  1.00  0.00           H
ATOM     48  CG  GLN X  24      82.300  56.245  20.641  1.00  0.00           C
ATOM     49  1HG GLN X  24      81.291  56.151  21.098  1.00  0.00           H
ATOM     50  2HG GLN X  24      82.374  57.238  20.152  1.00  0.00           H
ATOM     51  CD  GLN X  24      82.425  55.157  19.578  1.00  0.00           C
ATOM     52  OE1 GLN X  24      81.552  54.289  19.487  1.00  0.00           O
ATOM     53  NE2 GLN X  24      83.504  55.192  18.767  1.00  0.00           N
ATOM     54 1HE2 GLN X  24      84.111  55.990  18.762  1.00  0.00           H
ATOM     55 2HE2 GLN X  24      83.602  54.475  18.082  1.00  0.00           H
ATOM     56  HN  GLN X  24      81.731  55.210  23.533  1.00  0.00           H
ATOM     57  N   ASN X  25      85.737  53.918  22.809  1.00  0.00           N
ATOM     58  CA  ASN X  25      87.052  53.980  23.431  1.00  0.00           C
ATOM     59  C   ASN X  25      87.727  55.343  23.250  1.00  0.00           C
ATOM     60  O   ASN X  25      87.928  55.796  22.125  1.00  0.00           O
ATOM     61  HA  ASN X  25      86.904  53.854  24.497  1.00  0.00           H
ATOM     62  CB  ASN X  25      87.992  52.824  22.959  1.00  0.00           C
ATOM     63  1HB ASN X  25      88.991  52.934  23.427  1.00  0.00           H
ATOM     64  2HB ASN X  25      87.571  51.854  23.294  1.00  0.00           H
ATOM     65  CG  ASN X  25      88.196  52.771  21.443  1.00  0.00           C
ATOM     66  OD1 ASN X  25      89.148  53.325  20.891  1.00  0.00           O
ATOM     67  ND2 ASN X  25      87.284  52.070  20.732  1.00  0.00           N
ATOM     68 1HD2 ASN X  25      86.673  51.431  21.196  1.00  0.00           H
ATOM     69 2HD2 ASN X  25      87.414  52.020  19.744  1.00  0.00           H
ATOM     70  HN  ASN X  25      85.649  53.321  22.018  1.00  0.00           H
ATOM     71  N   ILE X  26      88.061  56.043  24.354  1.00  0.00           N
ATOM     72  CA  ILE X  26      88.812  57.285  24.296  1.00  0.00           C
ATOM     73  C   ILE X  26      89.886  57.262  25.381  1.00  0.00           C
ATOM     74  O   ILE X  26      89.636  56.932  26.542  1.00  0.00           O
ATOM     75  HA  ILE X  26      89.326  57.341  23.347  1.00  0.00           H
ATOM     76  HB  ILE X  26      87.606  58.634  25.504  1.00  0.00           H
ATOM     77  CB  ILE X  26      87.955  58.551  24.448  1.00  0.00           C
ATOM     78  CG1 ILE X  26      86.688  58.538  23.554  1.00  0.00           C
ATOM     79 1HG1 ILE X  26      86.997  58.582  22.485  1.00  0.00           H
ATOM     80 2HG1 ILE X  26      86.138  57.582  23.703  1.00  0.00           H
ATOM     81  CG2 ILE X  26      88.840  59.764  24.096  1.00  0.00           C
ATOM     82 1HG2 ILE X  26      88.243  60.694  24.064  1.00  0.00           H
ATOM     83 2HG2 ILE X  26      89.639  59.906  24.852  1.00  0.00           H
ATOM     84 3HG2 ILE X  26      89.311  59.632  23.097  1.00  0.00           H
ATOM     85  CD  ILE X  26      85.711  59.681  23.863  1.00  0.00           C
ATOM     86  1HD ILE X  26      84.802  59.594  23.232  1.00  0.00           H
ATOM     87  2HD ILE X  26      85.410  59.647  24.932  1.00  0.00           H
ATOM     88  3HD ILE X  26      86.170  60.670  23.662  1.00  0.00           H
ATOM     89  HN  ILE X  26      87.739  55.773  25.264  1.00  0.00           H
ATOM     90  N   THR X  27      91.143  57.591  25.027  1.00  0.00           N
ATOM     91  CA  THR X  27      92.247  57.777  25.967  1.00  0.00           C
ATOM     92  C   THR X  27      92.314  59.201  26.485  1.00  0.00           C
ATOM     93  O   THR X  27      91.987  60.170  25.794  1.00  0.00           O
ATOM     94  HA  THR X  27      92.083  57.148  26.829  1.00  0.00           H
ATOM     95  HB  THR X  27      94.432  58.103  25.781  1.00  0.00           H
ATOM     96  CB  THR X  27      93.624  57.436  25.389  1.00  0.00           C
ATOM     97  OG1 THR X  27      93.610  57.505  23.971  1.00  0.00           O
ATOM     98  HG1 THR X  27      94.522  57.348  23.687  1.00  0.00           H
ATOM     99  CG2 THR X  27      93.985  55.997  25.763  1.00  0.00           C
ATOM    100 1HG2 THR X  27      94.986  55.729  25.360  1.00  0.00           H
ATOM    101 2HG2 THR X  27      94.021  55.878  26.867  1.00  0.00           H
ATOM    102 3HG2 THR X  27      93.248  55.278  25.353  1.00  0.00           H
ATOM    103  HN  THR X  27      91.388  57.755  24.072  1.00  0.00           H
ATOM    104  N   ALA X  28      92.775  59.341  27.739  1.00  0.00           N
ATOM    105  CA  ALA X  28      92.995  60.596  28.416  1.00  0.00           C
ATOM    106  C   ALA X  28      94.210  60.437  29.326  1.00  0.00           C
ATOM    107  O   ALA X  28      94.845  59.383  29.372  1.00  0.00           O
ATOM    108  HA  ALA X  28      93.238  61.357  27.685  1.00  0.00           H
ATOM    109  CB  ALA X  28      91.750  61.015  29.225  1.00  0.00           C
ATOM    110  1HB ALA X  28      91.890  62.007  29.705  1.00  0.00           H
ATOM    111  2HB ALA X  28      90.875  61.085  28.544  1.00  0.00           H
ATOM    112  3HB ALA X  28      91.517  60.262  30.005  1.00  0.00           H
ATOM    113  HN  ALA X  28      92.968  58.529  28.296  1.00  0.00           H
ATOM    114  N   ARG X  29      94.603  61.494  30.051  1.00  0.00           N
ATOM    115  CA  ARG X  29      95.764  61.482  30.916  1.00  0.00           C
ATOM    116  C   ARG X  29      95.384  62.215  32.176  1.00  0.00           C
ATOM    117  O   ARG X  29      94.669  63.212  32.120  1.00  0.00           O
ATOM    118  HA  ARG X  29      96.024  60.471  31.196  1.00  0.00           H
ATOM    119  CB  ARG X  29      96.970  62.168  30.217  1.00  0.00           C
ATOM    120  1HB ARG X  29      97.346  61.473  29.435  1.00  0.00           H
ATOM    121  2HB ARG X  29      96.600  63.067  29.677  1.00  0.00           H
ATOM    122  CG  ARG X  29      98.165  62.598  31.099  1.00  0.00           C
ATOM    123  1HG ARG X  29      98.240  61.920  31.975  1.00  0.00           H
ATOM    124  2HG ARG X  29      99.099  62.468  30.505  1.00  0.00           H
ATOM    125  CD  ARG X  29      98.117  64.075  31.536  1.00  0.00           C
ATOM    126  1HD ARG X  29      98.414  64.767  30.717  1.00  0.00           H
ATOM    127  2HD ARG X  29      97.093  64.349  31.863  1.00  0.00           H
ATOM    128  NE  ARG X  29      99.002  64.231  32.722  1.00  0.00           N
ATOM    129  HE  ARG X  29      98.584  64.148  33.634  1.00  0.00           H
ATOM    130  CZ  ARG X  29     100.333  64.247  32.645  1.00  0.00           C
ATOM    131  NH1 ARG X  29     100.982  64.490  31.512  1.00  0.00           N
ATOM    132 1HH1 ARG X  29     100.481  64.617  30.660  1.00  0.00           H
ATOM    133 2HH1 ARG X  29     101.947  64.204  31.493  1.00  0.00           H
ATOM    134  NH2 ARG X  29     101.061  63.923  33.710  1.00  0.00           N
ATOM    135 1HH2 ARG X  29     100.618  63.463  34.468  1.00  0.00           H
ATOM    136 2HH2 ARG X  29     101.985  63.616  33.434  1.00  0.00           H
ATOM    137  HN  ARG X  29      94.119  62.365  30.004  1.00  0.00           H
ATOM    138  N   ILE X  30      95.845  61.731  33.351  1.00  0.00           N
ATOM    139  CA  ILE X  30      95.588  62.347  34.642  1.00  0.00           C
ATOM    140  C   ILE X  30      96.076  63.786  34.748  1.00  0.00           C
ATOM    141  O   ILE X  30      97.267  64.088  34.825  1.00  0.00           O
ATOM    142  HA  ILE X  30      94.516  62.380  34.766  1.00  0.00           H
ATOM    143  HB  ILE X  30      96.209  62.183  36.715  1.00  0.00           H
ATOM    144  CB  ILE X  30      96.158  61.542  35.801  1.00  0.00           C
ATOM    145  CG1 ILE X  30      97.581  61.015  35.503  1.00  0.00           C
ATOM    146 1HG1 ILE X  30      97.516  60.066  34.925  1.00  0.00           H
ATOM    147 2HG1 ILE X  30      98.136  61.750  34.881  1.00  0.00           H
ATOM    148  CG2 ILE X  30      95.185  60.389  36.111  1.00  0.00           C
ATOM    149 1HG2 ILE X  30      95.537  59.828  37.001  1.00  0.00           H
ATOM    150 2HG2 ILE X  30      94.164  60.768  36.324  1.00  0.00           H
ATOM    151 3HG2 ILE X  30      95.134  59.679  35.262  1.00  0.00           H
ATOM    152  CD  ILE X  30      98.390  60.769  36.778  1.00  0.00           C
ATOM    153  1HD ILE X  30      99.394  60.369  36.526  1.00  0.00           H
ATOM    154  2HD ILE X  30      98.526  61.721  37.333  1.00  0.00           H
ATOM    155  3HD ILE X  30      97.877  60.038  37.438  1.00  0.00           H
ATOM    156  HN  ILE X  30      96.427  60.926  33.390  1.00  0.00           H
ATOM    157  N   GLY X  31      95.120  64.722  34.744  1.00  0.00           N
ATOM    158  CA  GLY X  31      95.368  66.145  34.787  1.00  0.00           C
ATOM    159  C   GLY X  31      95.398  66.825  33.450  1.00  0.00           C
ATOM    160  O   GLY X  31      95.699  68.009  33.390  1.00  0.00           O
ATOM    161  1HA GLY X  31      94.548  66.576  35.338  1.00  0.00           H
ATOM    162  2HA GLY X  31      96.327  66.328  35.246  1.00  0.00           H
ATOM    163  HN  GLY X  31      94.162  64.429  34.610  1.00  0.00           H
ATOM    164  N   GLU X  32      95.089  66.136  32.339  1.00  0.00           N
ATOM    165  CA  GLU X  32      95.062  66.786  31.037  1.00  0.00           C
ATOM    166  C   GLU X  32      93.721  67.498  30.837  1.00  0.00           C
ATOM    167  O   GLU X  32      92.691  66.904  31.160  1.00  0.00           O
ATOM    168  HA  GLU X  32      95.883  67.487  30.983  1.00  0.00           H
ATOM    169  CB  GLU X  32      95.258  65.768  29.890  1.00  0.00           C
ATOM    170  1HB GLU X  32      96.057  65.062  30.177  1.00  0.00           H
ATOM    171  2HB GLU X  32      94.334  65.164  29.772  1.00  0.00           H
ATOM    172  CG  GLU X  32      95.665  66.388  28.529  1.00  0.00           C
ATOM    173  1HG GLU X  32      95.582  65.622  27.731  1.00  0.00           H
ATOM    174  2HG GLU X  32      95.001  67.235  28.261  1.00  0.00           H
ATOM    175  CD  GLU X  32      97.111  66.881  28.515  1.00  0.00           C
ATOM    176  OE1 GLU X  32      98.025  66.041  28.750  1.00  0.00           O
ATOM    177  OE2 GLU X  32      97.320  68.082  28.235  1.00  0.00           O
ATOM    178  HN  GLU X  32      94.817  65.172  32.370  1.00  0.00           H
ATOM    179  N   PRO X  33      93.619  68.722  30.360  1.00  0.00           N
ATOM    180  CA  PRO X  33      92.343  69.317  29.979  1.00  0.00           C
ATOM    181  C   PRO X  33      91.826  68.761  28.662  1.00  0.00           C
ATOM    182  O   PRO X  33      92.598  68.589  27.725  1.00  0.00           O
ATOM    183  HA  PRO X  33      91.613  69.136  30.756  1.00  0.00           H
ATOM    184  CB  PRO X  33      92.645  70.807  29.814  1.00  0.00           C
ATOM    185  1HB PRO X  33      92.715  71.086  28.741  1.00  0.00           H
ATOM    186  2HB PRO X  33      91.864  71.427  30.304  1.00  0.00           H
ATOM    187  CG  PRO X  33      94.009  71.047  30.458  1.00  0.00           C
ATOM    188  1HG PRO X  33      94.561  71.832  29.910  1.00  0.00           H
ATOM    189  2HG PRO X  33      93.896  71.364  31.516  1.00  0.00           H
ATOM    190  CD  PRO X  33      94.703  69.691  30.419  1.00  0.00           C
ATOM    191  1HD PRO X  33      95.343  69.562  29.522  1.00  0.00           H
ATOM    192  2HD PRO X  33      95.320  69.556  31.337  1.00  0.00           H
ATOM    193  N   LEU X  34      90.516  68.489  28.544  1.00  0.00           N
ATOM    194  CA  LEU X  34      89.978  67.782  27.392  1.00  0.00           C
ATOM    195  C   LEU X  34      88.646  68.416  26.992  1.00  0.00           C
ATOM    196  O   LEU X  34      87.797  68.661  27.846  1.00  0.00           O
ATOM    197  HA  LEU X  34      90.645  67.870  26.545  1.00  0.00           H
ATOM    198  CB  LEU X  34      89.718  66.283  27.738  1.00  0.00           C
ATOM    199  1HB LEU X  34      89.469  66.218  28.812  1.00  0.00           H
ATOM    200  2HB LEU X  34      88.825  65.924  27.188  1.00  0.00           H
ATOM    201  HG  LEU X  34      91.198  65.440  26.388  1.00  0.00           H
ATOM    202  CG  LEU X  34      90.834  65.256  27.425  1.00  0.00           C
ATOM    203  CD1 LEU X  34      92.030  65.303  28.374  1.00  0.00           C
ATOM    204 1HD1 LEU X  34      92.737  64.479  28.145  1.00  0.00           H
ATOM    205 2HD1 LEU X  34      92.589  66.252  28.268  1.00  0.00           H
ATOM    206 3HD1 LEU X  34      91.700  65.203  29.429  1.00  0.00           H
ATOM    207  CD2 LEU X  34      90.270  63.833  27.490  1.00  0.00           C
ATOM    208 1HD2 LEU X  34      91.026  63.102  27.135  1.00  0.00           H
ATOM    209 2HD2 LEU X  34      90.005  63.579  28.537  1.00  0.00           H
ATOM    210 3HD2 LEU X  34      89.363  63.742  26.868  1.00  0.00           H
ATOM    211  HN  LEU X  34      89.897  68.729  29.284  1.00  0.00           H
ATOM    212  N   VAL X  35      88.392  68.651  25.680  1.00  0.00           N
ATOM    213  CA  VAL X  35      87.157  69.281  25.185  1.00  0.00           C
ATOM    214  C   VAL X  35      86.373  68.334  24.281  1.00  0.00           C
ATOM    215  O   VAL X  35      86.927  67.712  23.372  1.00  0.00           O
ATOM    216  HA  VAL X  35      86.525  69.541  26.021  1.00  0.00           H
ATOM    217  HB  VAL X  35      87.982  70.287  23.462  1.00  0.00           H
ATOM    218  CB  VAL X  35      87.405  70.552  24.366  1.00  0.00           C
ATOM    219  CG1 VAL X  35      86.093  71.236  23.920  1.00  0.00           C
ATOM    220 1HG1 VAL X  35      86.324  72.195  23.410  1.00  0.00           H
ATOM    221 2HG1 VAL X  35      85.504  70.607  23.223  1.00  0.00           H
ATOM    222 3HG1 VAL X  35      85.474  71.477  24.812  1.00  0.00           H
ATOM    223  CG2 VAL X  35      88.214  71.565  25.181  1.00  0.00           C
ATOM    224 1HG2 VAL X  35      88.426  72.460  24.560  1.00  0.00           H
ATOM    225 2HG2 VAL X  35      87.607  71.914  26.042  1.00  0.00           H
ATOM    226 3HG2 VAL X  35      89.171  71.148  25.553  1.00  0.00           H
ATOM    227  HN  VAL X  35      89.069  68.386  24.994  1.00  0.00           H
ATOM    228  N   LEU X  36      85.043  68.221  24.495  1.00  0.00           N
ATOM    229  CA  LEU X  36      84.181  67.367  23.696  1.00  0.00           C
ATOM    230  C   LEU X  36      82.823  67.999  23.412  1.00  0.00           C
ATOM    231  O   LEU X  36      82.118  68.435  24.317  1.00  0.00           O
ATOM    232  HA  LEU X  36      84.641  67.213  22.731  1.00  0.00           H
ATOM    233  CB  LEU X  36      83.940  66.012  24.417  1.00  0.00           C
ATOM    234  1HB LEU X  36      84.223  66.134  25.486  1.00  0.00           H
ATOM    235  2HB LEU X  36      82.865  65.741  24.426  1.00  0.00           H
ATOM    236  HG  LEU X  36      85.808  65.024  23.926  1.00  0.00           H
ATOM    237  CG  LEU X  36      84.715  64.816  23.833  1.00  0.00           C
ATOM    238  CD1 LEU X  36      84.397  63.547  24.641  1.00  0.00           C
ATOM    239 1HD1 LEU X  36      84.948  62.677  24.231  1.00  0.00           H
ATOM    240 2HD1 LEU X  36      84.681  63.688  25.706  1.00  0.00           H
ATOM    241 3HD1 LEU X  36      83.310  63.324  24.596  1.00  0.00           H
ATOM    242  CD2 LEU X  36      84.388  64.585  22.349  1.00  0.00           C
ATOM    243 1HD2 LEU X  36      84.795  63.605  22.017  1.00  0.00           H
ATOM    244 2HD2 LEU X  36      83.290  64.574  22.197  1.00  0.00           H
ATOM    245 3HD2 LEU X  36      84.828  65.379  21.712  1.00  0.00           H
ATOM    246  HN  LEU X  36      84.614  68.743  25.239  1.00  0.00           H
ATOM    247  N   LYS X  37      82.387  68.027  22.133  1.00  0.00           N
ATOM    248  CA  LYS X  37      81.068  68.511  21.743  1.00  0.00           C
ATOM    249  C   LYS X  37      80.008  67.431  21.938  1.00  0.00           C
ATOM    250  O   LYS X  37      80.197  66.301  21.495  1.00  0.00           O
ATOM    251  HA  LYS X  37      80.801  69.321  22.386  1.00  0.00           H
ATOM    252  CB  LYS X  37      81.012  69.055  20.284  1.00  0.00           C
ATOM    253  1HB LYS X  37      81.552  68.369  19.601  1.00  0.00           H
ATOM    254  2HB LYS X  37      79.946  69.063  19.950  1.00  0.00           H
ATOM    255  CG  LYS X  37      81.499  70.513  20.104  1.00  0.00           C
ATOM    256  1HG LYS X  37      81.150  70.890  19.120  1.00  0.00           H
ATOM    257  2HG LYS X  37      80.961  71.107  20.872  1.00  0.00           H
ATOM    258  CD  LYS X  37      83.017  70.759  20.233  1.00  0.00           C
ATOM    259  1HD LYS X  37      83.201  71.743  20.718  1.00  0.00           H
ATOM    260  2HD LYS X  37      83.437  70.003  20.933  1.00  0.00           H
ATOM    261  CE  LYS X  37      83.807  70.671  18.922  1.00  0.00           C
ATOM    262  1HE LYS X  37      84.859  70.377  19.137  1.00  0.00           H
ATOM    263  2HE LYS X  37      83.360  69.909  18.248  1.00  0.00           H
ATOM    264  NZ  LYS X  37      83.854  71.963  18.201  1.00  0.00           N
ATOM    265  1HZ LYS X  37      84.371  71.778  17.300  1.00  0.00           H
ATOM    266  2HZ LYS X  37      82.903  72.326  17.981  1.00  0.00           H
ATOM    267  3HZ LYS X  37      84.403  72.676  18.740  1.00  0.00           H
ATOM    268  HN  LYS X  37      82.984  67.717  21.388  1.00  0.00           H
ATOM    269  N   CYS X  38      78.857  67.740  22.591  1.00  0.00           N
ATOM    270  CA  CYS X  38      77.877  66.723  22.972  1.00  0.00           C
ATOM    271  C   CYS X  38      76.455  67.079  22.546  1.00  0.00           C
ATOM    272  O   CYS X  38      75.562  67.304  23.369  1.00  0.00           O
ATOM    273  HA  CYS X  38      78.115  65.800  22.461  1.00  0.00           H
ATOM    274  CB  CYS X  38      77.913  66.437  24.496  1.00  0.00           C
ATOM    275  1HB CYS X  38      78.966  66.553  24.836  1.00  0.00           H
ATOM    276  2HB CYS X  38      77.316  67.184  25.063  1.00  0.00           H
ATOM    277  SG  CYS X  38      77.414  64.725  24.869  1.00  0.00           S
ATOM    278  HN  CYS X  38      78.675  68.665  22.935  1.00  0.00           H
ATOM    279  N   LYS X  39      76.206  67.131  21.221  1.00  0.00           N
ATOM    280  CA  LYS X  39      74.936  67.552  20.648  1.00  0.00           C
ATOM    281  C   LYS X  39      73.703  66.728  21.027  1.00  0.00           C
ATOM    282  O   LYS X  39      73.731  65.507  21.196  1.00  0.00           O
ATOM    283  HA  LYS X  39      74.758  68.548  21.032  1.00  0.00           H
ATOM    284  CB  LYS X  39      74.992  67.665  19.097  1.00  0.00           C
ATOM    285  1HB LYS X  39      74.026  68.076  18.734  1.00  0.00           H
ATOM    286  2HB LYS X  39      75.771  68.417  18.828  1.00  0.00           H
ATOM    287  CG  LYS X  39      75.318  66.345  18.369  1.00  0.00           C
ATOM    288  1HG LYS X  39      76.426  66.282  18.266  1.00  0.00           H
ATOM    289  2HG LYS X  39      75.009  65.474  18.988  1.00  0.00           H
ATOM    290  CD  LYS X  39      74.683  66.198  16.970  1.00  0.00           C
ATOM    291  1HD LYS X  39      74.925  67.096  16.358  1.00  0.00           H
ATOM    292  2HD LYS X  39      75.162  65.311  16.493  1.00  0.00           H
ATOM    293  CE  LYS X  39      73.161  65.976  16.996  1.00  0.00           C
ATOM    294  1HE LYS X  39      72.905  65.196  17.747  1.00  0.00           H
ATOM    295  2HE LYS X  39      72.633  66.917  17.260  1.00  0.00           H
ATOM    296  NZ  LYS X  39      72.668  65.511  15.683  1.00  0.00           N
ATOM    297  1HZ LYS X  39      71.622  65.518  15.639  1.00  0.00           H
ATOM    298  2HZ LYS X  39      73.045  66.075  14.891  1.00  0.00           H
ATOM    299  3HZ LYS X  39      72.995  64.524  15.514  1.00  0.00           H
ATOM    300  HN  LYS X  39      76.921  66.876  20.570  1.00  0.00           H
ATOM    301  N   GLY X  40      72.551  67.408  21.141  1.00  0.00           N
ATOM    302  CA  GLY X  40      71.272  66.755  21.368  1.00  0.00           C
ATOM    303  C   GLY X  40      70.123  67.722  21.345  1.00  0.00           C
ATOM    304  O   GLY X  40      68.991  67.331  21.063  1.00  0.00           O
ATOM    305  1HA GLY X  40      71.104  66.036  20.580  1.00  0.00           H
ATOM    306  2HA GLY X  40      71.297  66.321  22.358  1.00  0.00           H
ATOM    307  HN  GLY X  40      72.579  68.408  21.142  1.00  0.00           H
ATOM    308  N   ALA X  41      70.382  69.020  21.596  1.00  0.00           N
ATOM    309  CA  ALA X  41      69.428  70.096  21.419  1.00  0.00           C
ATOM    310  C   ALA X  41      68.934  70.256  19.965  1.00  0.00           C
ATOM    311  O   ALA X  41      69.747  70.247  19.037  1.00  0.00           O
ATOM    312  HA  ALA X  41      68.601  69.879  22.073  1.00  0.00           H
ATOM    313  CB  ALA X  41      70.029  71.426  21.912  1.00  0.00           C
ATOM    314  1HB ALA X  41      69.283  72.249  21.861  1.00  0.00           H
ATOM    315  2HB ALA X  41      70.362  71.330  22.968  1.00  0.00           H
ATOM    316  3HB ALA X  41      70.907  71.714  21.296  1.00  0.00           H
ATOM    317  HN  ALA X  41      71.277  69.301  21.959  1.00  0.00           H
ATOM    318  N   PRO X  42      67.631  70.391  19.701  1.00  0.00           N
ATOM    319  CA  PRO X  42      67.140  70.672  18.352  1.00  0.00           C
ATOM    320  C   PRO X  42      67.321  72.120  17.914  1.00  0.00           C
ATOM    321  O   PRO X  42      67.961  72.914  18.591  1.00  0.00           O
ATOM    322  HA  PRO X  42      67.659  70.034  17.649  1.00  0.00           H
ATOM    323  CB  PRO X  42      65.632  70.350  18.455  1.00  0.00           C
ATOM    324  1HB PRO X  42      65.052  71.249  18.765  1.00  0.00           H
ATOM    325  2HB PRO X  42      65.235  69.960  17.497  1.00  0.00           H
ATOM    326  CG  PRO X  42      65.540  69.322  19.580  1.00  0.00           C
ATOM    327  1HG PRO X  42      64.532  69.249  20.030  1.00  0.00           H
ATOM    328  2HG PRO X  42      65.864  68.325  19.203  1.00  0.00           H
ATOM    329  CD  PRO X  42      66.582  69.838  20.563  1.00  0.00           C
ATOM    330  1HD PRO X  42      66.179  70.658  21.197  1.00  0.00           H
ATOM    331  2HD PRO X  42      66.947  69.002  21.202  1.00  0.00           H
ATOM    332  N   LYS X  43      66.668  72.511  16.796  1.00  0.00           N
ATOM    333  CA  LYS X  43      66.647  73.882  16.296  1.00  0.00           C
ATOM    334  C   LYS X  43      65.820  74.828  17.182  1.00  0.00           C
ATOM    335  O   LYS X  43      65.909  76.049  17.097  1.00  0.00           O
ATOM    336  HA  LYS X  43      67.664  74.254  16.276  1.00  0.00           H
ATOM    337  CB  LYS X  43      66.056  73.880  14.853  1.00  0.00           C
ATOM    338  1HB LYS X  43      66.468  73.000  14.309  1.00  0.00           H
ATOM    339  2HB LYS X  43      64.953  73.751  14.903  1.00  0.00           H
ATOM    340  CG  LYS X  43      66.410  75.129  14.026  1.00  0.00           C
ATOM    341  1HG LYS X  43      66.225  76.054  14.617  1.00  0.00           H
ATOM    342  2HG LYS X  43      67.506  75.100  13.820  1.00  0.00           H
ATOM    343  CD  LYS X  43      65.669  75.255  12.677  1.00  0.00           C
ATOM    344  1HD LYS X  43      66.254  75.996  12.082  1.00  0.00           H
ATOM    345  2HD LYS X  43      65.705  74.294  12.121  1.00  0.00           H
ATOM    346  CE  LYS X  43      64.221  75.758  12.807  1.00  0.00           C
ATOM    347  1HE LYS X  43      63.533  74.944  13.116  1.00  0.00           H
ATOM    348  2HE LYS X  43      64.195  76.555  13.581  1.00  0.00           H
ATOM    349  NZ  LYS X  43      63.726  76.357  11.550  1.00  0.00           N
ATOM    350  1HZ LYS X  43      62.988  77.060  11.743  1.00  0.00           H
ATOM    351  2HZ LYS X  43      64.519  76.844  11.051  1.00  0.00           H
ATOM    352  3HZ LYS X  43      63.332  75.665  10.870  1.00  0.00           H
ATOM    353  HN  LYS X  43      66.213  71.829  16.235  1.00  0.00           H
ATOM    354  N   LYS X  44      64.968  74.256  18.055  1.00  0.00           N
ATOM    355  CA  LYS X  44      64.124  74.927  19.030  1.00  0.00           C
ATOM    356  C   LYS X  44      64.890  75.712  20.116  1.00  0.00           C
ATOM    357  O   LYS X  44      66.033  75.355  20.401  1.00  0.00           O
ATOM    358  HA  LYS X  44      63.529  75.630  18.467  1.00  0.00           H
ATOM    359  CB  LYS X  44      63.179  73.883  19.679  1.00  0.00           C
ATOM    360  1HB LYS X  44      63.794  73.116  20.195  1.00  0.00           H
ATOM    361  2HB LYS X  44      62.541  74.377  20.447  1.00  0.00           H
ATOM    362  CG  LYS X  44      62.263  73.199  18.654  1.00  0.00           C
ATOM    363  1HG LYS X  44      61.733  73.995  18.079  1.00  0.00           H
ATOM    364  2HG LYS X  44      62.872  72.614  17.932  1.00  0.00           H
ATOM    365  CD  LYS X  44      61.197  72.279  19.274  1.00  0.00           C
ATOM    366  1HD LYS X  44      60.597  72.872  19.999  1.00  0.00           H
ATOM    367  2HD LYS X  44      60.515  71.964  18.449  1.00  0.00           H
ATOM    368  CE  LYS X  44      61.758  71.037  19.973  1.00  0.00           C
ATOM    369  1HE LYS X  44      62.481  70.514  19.314  1.00  0.00           H
ATOM    370  2HE LYS X  44      62.279  71.304  20.913  1.00  0.00           H
ATOM    371  NZ  LYS X  44      60.668  70.096  20.298  1.00  0.00           N
ATOM    372  1HZ LYS X  44      61.061  69.252  20.772  1.00  0.00           H
ATOM    373  2HZ LYS X  44      59.967  70.558  20.902  1.00  0.00           H
ATOM    374  3HZ LYS X  44      60.178  69.803  19.410  1.00  0.00           H
ATOM    375  HN  LYS X  44      64.991  73.269  18.122  1.00  0.00           H
ATOM    376  N   PRO X  45      64.349  76.786  20.725  1.00  0.00           N
ATOM    377  CA  PRO X  45      64.933  77.488  21.886  1.00  0.00           C
ATOM    378  C   PRO X  45      65.434  76.608  23.033  1.00  0.00           C
ATOM    379  O   PRO X  45      64.880  75.518  23.149  1.00  0.00           O
ATOM    380  HA  PRO X  45      65.792  78.021  21.507  1.00  0.00           H
ATOM    381  CB  PRO X  45      63.789  78.403  22.377  1.00  0.00           C
ATOM    382  1HB PRO X  45      63.181  77.879  23.152  1.00  0.00           H
ATOM    383  2HB PRO X  45      64.173  79.348  22.809  1.00  0.00           H
ATOM    384  CG  PRO X  45      62.908  78.614  21.150  1.00  0.00           C
ATOM    385  1HG PRO X  45      61.866  78.894  21.415  1.00  0.00           H
ATOM    386  2HG PRO X  45      63.347  79.386  20.480  1.00  0.00           H
ATOM    387  CD  PRO X  45      62.980  77.252  20.470  1.00  0.00           C
ATOM    388  1HD PRO X  45      62.263  76.551  20.954  1.00  0.00           H
ATOM    389  2HD PRO X  45      62.761  77.346  19.385  1.00  0.00           H
ATOM    390  N   PRO X  46      66.392  76.981  23.888  1.00  0.00           N
ATOM    391  CA  PRO X  46      66.978  76.126  24.929  1.00  0.00           C
ATOM    392  C   PRO X  46      66.021  75.248  25.733  1.00  0.00           C
ATOM    393  O   PRO X  46      65.186  75.749  26.490  1.00  0.00           O
ATOM    394  HA  PRO X  46      67.636  75.431  24.428  1.00  0.00           H
ATOM    395  CB  PRO X  46      67.800  77.090  25.808  1.00  0.00           C
ATOM    396  1HB PRO X  46      67.705  76.901  26.896  1.00  0.00           H
ATOM    397  2HB PRO X  46      68.872  76.994  25.533  1.00  0.00           H
ATOM    398  CG  PRO X  46      67.327  78.494  25.416  1.00  0.00           C
ATOM    399  1HG PRO X  46      66.416  78.766  25.995  1.00  0.00           H
ATOM    400  2HG PRO X  46      68.106  79.268  25.576  1.00  0.00           H
ATOM    401  CD  PRO X  46      66.955  78.329  23.946  1.00  0.00           C
ATOM    402  1HD PRO X  46      66.238  79.118  23.635  1.00  0.00           H
ATOM    403  2HD PRO X  46      67.865  78.363  23.307  1.00  0.00           H
ATOM    404  N   GLN X  47      66.137  73.915  25.586  1.00  0.00           N
ATOM    405  CA  GLN X  47      65.308  72.948  26.277  1.00  0.00           C
ATOM    406  C   GLN X  47      66.043  72.355  27.452  1.00  0.00           C
ATOM    407  O   GLN X  47      67.265  72.439  27.561  1.00  0.00           O
ATOM    408  HA  GLN X  47      64.430  73.436  26.678  1.00  0.00           H
ATOM    409  CB  GLN X  47      64.861  71.757  25.380  1.00  0.00           C
ATOM    410  1HB GLN X  47      65.669  71.503  24.667  1.00  0.00           H
ATOM    411  2HB GLN X  47      64.721  70.838  26.000  1.00  0.00           H
ATOM    412  CG  GLN X  47      63.487  71.950  24.699  1.00  0.00           C
ATOM    413  1HG GLN X  47      62.993  70.958  24.617  1.00  0.00           H
ATOM    414  2HG GLN X  47      62.846  72.594  25.337  1.00  0.00           H
ATOM    415  CD  GLN X  47      63.489  72.543  23.289  1.00  0.00           C
ATOM    416  OE1 GLN X  47      62.407  72.804  22.755  1.00  0.00           O
ATOM    417  NE2 GLN X  47      64.672  72.710  22.664  1.00  0.00           N
ATOM    418 1HE2 GLN X  47      65.509  72.540  23.175  1.00  0.00           H
ATOM    419 2HE2 GLN X  47      64.700  73.374  21.920  1.00  0.00           H
ATOM    420  HN  GLN X  47      66.876  73.561  25.017  1.00  0.00           H
ATOM    421  N   ARG X  48      65.278  71.684  28.341  1.00  0.00           N
ATOM    422  CA  ARG X  48      65.823  70.828  29.369  1.00  0.00           C
ATOM    423  C   ARG X  48      66.711  69.716  28.819  1.00  0.00           C
ATOM    424  O   ARG X  48      66.522  69.141  27.743  1.00  0.00           O
ATOM    425  HA  ARG X  48      66.466  71.445  29.987  1.00  0.00           H
ATOM    426  CB  ARG X  48      64.716  70.230  30.278  1.00  0.00           C
ATOM    427  1HB ARG X  48      63.885  69.875  29.630  1.00  0.00           H
ATOM    428  2HB ARG X  48      65.111  69.346  30.829  1.00  0.00           H
ATOM    429  CG  ARG X  48      64.190  71.236  31.325  1.00  0.00           C
ATOM    430  1HG ARG X  48      64.975  71.391  32.101  1.00  0.00           H
ATOM    431  2HG ARG X  48      64.034  72.217  30.821  1.00  0.00           H
ATOM    432  CD  ARG X  48      62.866  70.859  32.010  1.00  0.00           C
ATOM    433  1HD ARG X  48      62.566  71.678  32.704  1.00  0.00           H
ATOM    434  2HD ARG X  48      62.064  70.707  31.253  1.00  0.00           H
ATOM    435  NE  ARG X  48      63.060  69.594  32.791  1.00  0.00           N
ATOM    436  HE  ARG X  48      63.928  69.112  32.762  1.00  0.00           H
ATOM    437  CZ  ARG X  48      62.126  69.081  33.609  1.00  0.00           C
ATOM    438  NH1 ARG X  48      60.945  69.673  33.767  1.00  0.00           N
ATOM    439 1HH1 ARG X  48      60.803  70.581  33.395  1.00  0.00           H
ATOM    440 2HH1 ARG X  48      60.222  69.239  34.294  1.00  0.00           H
ATOM    441  NH2 ARG X  48      62.389  67.956  34.271  1.00  0.00           N
ATOM    442 1HH2 ARG X  48      63.228  67.444  34.108  1.00  0.00           H
ATOM    443 2HH2 ARG X  48      61.769  67.596  34.970  1.00  0.00           H
ATOM    444  HN  ARG X  48      64.291  71.645  28.235  1.00  0.00           H
ATOM    445  N   LEU X  49      67.745  69.441  29.599  1.00  0.00           N
ATOM    446  CA  LEU X  49      68.864  68.615  29.289  1.00  0.00           C
ATOM    447  C   LEU X  49      69.225  67.974  30.600  1.00  0.00           C
ATOM    448  O   LEU X  49      69.000  68.547  31.664  1.00  0.00           O
ATOM    449  HA  LEU X  49      68.598  67.852  28.585  1.00  0.00           H
ATOM    450  CB  LEU X  49      70.016  69.495  28.749  1.00  0.00           C
ATOM    451  1HB LEU X  49      69.670  69.925  27.781  1.00  0.00           H
ATOM    452  2HB LEU X  49      70.183  70.356  29.432  1.00  0.00           H
ATOM    453  HG  LEU X  49      71.153  67.695  28.357  1.00  0.00           H
ATOM    454  CG  LEU X  49      71.358  68.780  28.511  1.00  0.00           C
ATOM    455  CD1 LEU X  49      72.008  69.302  27.223  1.00  0.00           C
ATOM    456 1HD1 LEU X  49      72.989  68.814  27.056  1.00  0.00           H
ATOM    457 2HD1 LEU X  49      71.356  69.090  26.350  1.00  0.00           H
ATOM    458 3HD1 LEU X  49      72.162  70.401  27.289  1.00  0.00           H
ATOM    459  CD2 LEU X  49      72.308  68.937  29.714  1.00  0.00           C
ATOM    460 1HD2 LEU X  49      73.281  68.439  29.531  1.00  0.00           H
ATOM    461 2HD2 LEU X  49      72.506  70.011  29.899  1.00  0.00           H
ATOM    462 3HD2 LEU X  49      71.868  68.516  30.639  1.00  0.00           H
ATOM    463  HN  LEU X  49      67.867  69.951  30.458  1.00  0.00           H
ATOM    464  N   GLU X  50      69.790  66.768  30.579  1.00  0.00           N
ATOM    465  CA  GLU X  50      70.309  66.200  31.791  1.00  0.00           C
ATOM    466  C   GLU X  50      71.567  65.460  31.465  1.00  0.00           C
ATOM    467  O   GLU X  50      71.943  65.281  30.306  1.00  0.00           O
ATOM    468  HA  GLU X  50      70.640  67.004  32.438  1.00  0.00           H
ATOM    469  CB  GLU X  50      69.253  65.417  32.598  1.00  0.00           C
ATOM    470  1HB GLU X  50      69.681  64.991  33.530  1.00  0.00           H
ATOM    471  2HB GLU X  50      68.533  66.209  32.918  1.00  0.00           H
ATOM    472  CG  GLU X  50      68.448  64.330  31.850  1.00  0.00           C
ATOM    473  1HG GLU X  50      68.441  64.509  30.756  1.00  0.00           H
ATOM    474  2HG GLU X  50      68.873  63.325  32.046  1.00  0.00           H
ATOM    475  CD  GLU X  50      67.000  64.349  32.327  1.00  0.00           C
ATOM    476  OE1 GLU X  50      66.764  64.326  33.567  1.00  0.00           O
ATOM    477  OE2 GLU X  50      66.096  64.419  31.460  1.00  0.00           O
ATOM    478  HN  GLU X  50      69.962  66.264  29.729  1.00  0.00           H
ATOM    479  N   TRP X  51      72.330  65.126  32.504  1.00  0.00           N
ATOM    480  CA  TRP X  51      73.671  64.648  32.338  1.00  0.00           C
ATOM    481  C   TRP X  51      73.785  63.468  33.258  1.00  0.00           C
ATOM    482  O   TRP X  51      73.492  63.589  34.443  1.00  0.00           O
ATOM    483  HA  TRP X  51      73.835  64.296  31.327  1.00  0.00           H
ATOM    484  CB  TRP X  51      74.664  65.780  32.723  1.00  0.00           C
ATOM    485  1HB TRP X  51      74.157  66.752  32.540  1.00  0.00           H
ATOM    486  2HB TRP X  51      74.916  65.752  33.806  1.00  0.00           H
ATOM    487  CG  TRP X  51      75.913  65.804  31.872  1.00  0.00           C
ATOM    488  HD1 TRP X  51      75.156  66.212  29.885  1.00  0.00           H
ATOM    489  CD1 TRP X  51      75.993  65.961  30.516  1.00  0.00           C
ATOM    490  CD2 TRP X  51      77.241  65.527  32.336  1.00  0.00           C
ATOM    491  NE1 TRP X  51      77.278  65.728  30.092  1.00  0.00           N
ATOM    492  HE1 TRP X  51      77.620  65.803  29.172  1.00  0.00           H
ATOM    493  CE2 TRP X  51      78.066  65.456  31.183  1.00  0.00           C
ATOM    494  HE3 TRP X  51      77.174  65.418  34.504  1.00  0.00           H
ATOM    495  CE3 TRP X  51      77.765  65.309  33.605  1.00  0.00           C
ATOM    496  CZ2 TRP X  51      79.398  65.103  31.289  1.00  0.00           C
ATOM    497  HZ2 TRP X  51      80.030  65.016  30.418  1.00  0.00           H
ATOM    498  CZ3 TRP X  51      79.114  64.954  33.706  1.00  0.00           C
ATOM    499  HZ3 TRP X  51      79.555  64.787  34.681  1.00  0.00           H
ATOM    500  HH2 TRP X  51      80.953  64.564  32.665  1.00  0.00           H
ATOM    501  CH2 TRP X  51      79.914  64.833  32.560  1.00  0.00           C
ATOM    502  HN  TRP X  51      72.016  65.231  33.444  1.00  0.00           H
ATOM    503  N   LYS X  52      74.194  62.288  32.773  1.00  0.00           N
ATOM    504  CA  LYS X  52      74.204  61.097  33.601  1.00  0.00           C
ATOM    505  C   LYS X  52      75.397  60.257  33.219  1.00  0.00           C
ATOM    506  O   LYS X  52      75.709  60.091  32.052  1.00  0.00           O
ATOM    507  HA  LYS X  52      74.318  61.343  34.648  1.00  0.00           H
ATOM    508  CB  LYS X  52      72.915  60.262  33.393  1.00  0.00           C
ATOM    509  1HB LYS X  52      72.585  60.382  32.337  1.00  0.00           H
ATOM    510  2HB LYS X  52      73.130  59.183  33.563  1.00  0.00           H
ATOM    511  CG  LYS X  52      71.764  60.634  34.346  1.00  0.00           C
ATOM    512  1HG LYS X  52      72.151  60.587  35.391  1.00  0.00           H
ATOM    513  2HG LYS X  52      71.422  61.677  34.160  1.00  0.00           H
ATOM    514  CD  LYS X  52      70.602  59.642  34.193  1.00  0.00           C
ATOM    515  1HD LYS X  52      70.130  59.795  33.194  1.00  0.00           H
ATOM    516  2HD LYS X  52      71.063  58.627  34.198  1.00  0.00           H
ATOM    517  CE  LYS X  52      69.492  59.726  35.252  1.00  0.00           C
ATOM    518  1HE LYS X  52      69.828  60.288  36.147  1.00  0.00           H
ATOM    519  2HE LYS X  52      68.600  60.230  34.819  1.00  0.00           H
ATOM    520  NZ  LYS X  52      69.088  58.366  35.672  1.00  0.00           N
ATOM    521  1HZ LYS X  52      68.073  58.313  35.937  1.00  0.00           H
ATOM    522  2HZ LYS X  52      69.218  57.707  34.859  1.00  0.00           H
ATOM    523  3HZ LYS X  52      69.660  58.018  36.461  1.00  0.00           H
ATOM    524  HN  LYS X  52      74.474  62.167  31.815  1.00  0.00           H
ATOM    525  N   LEU X  53      76.100  59.644  34.173  1.00  0.00           N
ATOM    526  CA  LEU X  53      77.285  58.869  33.856  1.00  0.00           C
ATOM    527  C   LEU X  53      77.273  57.624  34.699  1.00  0.00           C
ATOM    528  O   LEU X  53      76.525  57.535  35.669  1.00  0.00           O
ATOM    529  HA  LEU X  53      77.247  58.519  32.833  1.00  0.00           H
ATOM    530  CB  LEU X  53      78.575  59.705  34.008  1.00  0.00           C
ATOM    531  1HB LEU X  53      79.477  59.097  33.778  1.00  0.00           H
ATOM    532  2HB LEU X  53      78.516  60.496  33.226  1.00  0.00           H
ATOM    533  HG  LEU X  53      77.778  60.458  35.893  1.00  0.00           H
ATOM    534  CG  LEU X  53      78.757  60.412  35.364  1.00  0.00           C
ATOM    535  CD1 LEU X  53      79.768  59.685  36.254  1.00  0.00           C
ATOM    536 1HD1 LEU X  53      79.805  60.153  37.259  1.00  0.00           H
ATOM    537 2HD1 LEU X  53      79.503  58.612  36.357  1.00  0.00           H
ATOM    538 3HD1 LEU X  53      80.780  59.740  35.801  1.00  0.00           H
ATOM    539  CD2 LEU X  53      79.223  61.851  35.135  1.00  0.00           C
ATOM    540 1HD2 LEU X  53      79.174  62.438  36.071  1.00  0.00           H
ATOM    541 2HD2 LEU X  53      80.269  61.863  34.775  1.00  0.00           H
ATOM    542 3HD2 LEU X  53      78.583  62.354  34.381  1.00  0.00           H
ATOM    543  HN  LEU X  53      75.874  59.716  35.142  1.00  0.00           H
ATOM    544  N   ASN X  54      78.025  56.591  34.284  1.00  0.00           N
ATOM    545  CA  ASN X  54      77.976  55.296  34.931  1.00  0.00           C
ATOM    546  C   ASN X  54      79.388  54.855  35.253  1.00  0.00           C
ATOM    547  O   ASN X  54      80.104  54.354  34.390  1.00  0.00           O
ATOM    548  HA  ASN X  54      77.425  55.357  35.863  1.00  0.00           H
ATOM    549  CB  ASN X  54      77.294  54.287  33.961  1.00  0.00           C
ATOM    550  1HB ASN X  54      76.370  54.767  33.574  1.00  0.00           H
ATOM    551  2HB ASN X  54      77.947  54.089  33.086  1.00  0.00           H
ATOM    552  CG  ASN X  54      76.856  52.944  34.550  1.00  0.00           C
ATOM    553  OD1 ASN X  54      76.046  52.262  33.914  1.00  0.00           O
ATOM    554  ND2 ASN X  54      77.373  52.512  35.720  1.00  0.00           N
ATOM    555 1HD2 ASN X  54      78.026  53.060  36.238  1.00  0.00           H
ATOM    556 2HD2 ASN X  54      77.032  51.652  36.085  1.00  0.00           H
ATOM    557  HN  ASN X  54      78.627  56.694  33.490  1.00  0.00           H
ATOM    558  N   THR X  55      79.795  54.966  36.524  1.00  0.00           N
ATOM    559  CA  THR X  55      81.141  54.621  36.964  1.00  0.00           C
ATOM    560  C   THR X  55      80.988  53.647  38.116  1.00  0.00           C
ATOM    561  O   THR X  55      79.875  53.228  38.417  1.00  0.00           O
ATOM    562  HA  THR X  55      81.655  54.100  36.170  1.00  0.00           H
ATOM    563  HB  THR X  55      81.872  56.063  38.447  1.00  0.00           H
ATOM    564  CB  THR X  55      82.004  55.815  37.373  1.00  0.00           C
ATOM    565  OG1 THR X  55      81.677  56.970  36.620  1.00  0.00           O
ATOM    566  HG1 THR X  55      82.283  57.674  36.910  1.00  0.00           H
ATOM    567  CG2 THR X  55      83.466  55.520  37.045  1.00  0.00           C
ATOM    568 1HG2 THR X  55      84.106  56.386  37.308  1.00  0.00           H
ATOM    569 2HG2 THR X  55      83.852  54.641  37.585  1.00  0.00           H
ATOM    570 3HG2 THR X  55      83.585  55.321  35.960  1.00  0.00           H
ATOM    571  HN  THR X  55      79.205  55.366  37.233  1.00  0.00           H
ATOM    572  N   GLY X  56      82.078  53.207  38.784  1.00  0.00           N
ATOM    573  CA  GLY X  56      81.973  52.288  39.918  1.00  0.00           C
ATOM    574  C   GLY X  56      81.447  52.928  41.178  1.00  0.00           C
ATOM    575  O   GLY X  56      80.646  52.333  41.889  1.00  0.00           O
ATOM    576  1HA GLY X  56      81.281  51.498  39.663  1.00  0.00           H
ATOM    577  2HA GLY X  56      82.964  51.918  40.133  1.00  0.00           H
ATOM    578  HN  GLY X  56      83.005  53.494  38.535  1.00  0.00           H
ATOM    579  N   ARG X  57      81.869  54.173  41.481  1.00  0.00           N
ATOM    580  CA  ARG X  57      81.300  54.941  42.588  1.00  0.00           C
ATOM    581  C   ARG X  57      80.508  56.159  42.111  1.00  0.00           C
ATOM    582  O   ARG X  57      79.666  56.671  42.836  1.00  0.00           O
ATOM    583  HA  ARG X  57      80.589  54.341  43.138  1.00  0.00           H
ATOM    584  CB  ARG X  57      82.417  55.369  43.580  1.00  0.00           C
ATOM    585  1HB ARG X  57      83.258  55.805  42.999  1.00  0.00           H
ATOM    586  2HB ARG X  57      82.042  56.152  44.277  1.00  0.00           H
ATOM    587  CG  ARG X  57      82.928  54.174  44.419  1.00  0.00           C
ATOM    588  1HG ARG X  57      82.185  53.895  45.197  1.00  0.00           H
ATOM    589  2HG ARG X  57      83.012  53.300  43.731  1.00  0.00           H
ATOM    590  CD  ARG X  57      84.323  54.350  45.031  1.00  0.00           C
ATOM    591  1HD ARG X  57      84.774  53.345  45.211  1.00  0.00           H
ATOM    592  2HD ARG X  57      84.967  54.915  44.325  1.00  0.00           H
ATOM    593  NE  ARG X  57      84.260  55.078  46.339  1.00  0.00           N
ATOM    594  HE  ARG X  57      83.393  55.362  46.751  1.00  0.00           H
ATOM    595  CZ  ARG X  57      85.365  55.283  47.070  1.00  0.00           C
ATOM    596  NH1 ARG X  57      86.573  55.180  46.520  1.00  0.00           N
ATOM    597 1HH1 ARG X  57      86.639  55.122  45.535  1.00  0.00           H
ATOM    598 2HH1 ARG X  57      87.399  55.255  47.094  1.00  0.00           H
ATOM    599  NH2 ARG X  57      85.279  55.551  48.368  1.00  0.00           N
ATOM    600 1HH2 ARG X  57      84.417  55.359  48.856  1.00  0.00           H
ATOM    601 2HH2 ARG X  57      86.119  55.667  48.878  1.00  0.00           H
ATOM    602  HN  ARG X  57      82.634  54.557  40.973  1.00  0.00           H
ATOM    603  N   THR X  58      80.694  56.607  40.846  1.00  0.00           N
ATOM    604  CA  THR X  58      79.855  57.628  40.188  1.00  0.00           C
ATOM    605  C   THR X  58      79.810  58.988  40.888  1.00  0.00           C
ATOM    606  O   THR X  58      78.766  59.511  41.268  1.00  0.00           O
ATOM    607  HA  THR X  58      80.333  57.821  39.240  1.00  0.00           H
ATOM    608  HB  THR X  58      77.862  56.964  40.771  1.00  0.00           H
ATOM    609  CB  THR X  58      78.451  57.124  39.836  1.00  0.00           C
ATOM    610  OG1 THR X  58      78.555  55.903  39.112  1.00  0.00           O
ATOM    611  HG1 THR X  58      78.507  55.193  39.765  1.00  0.00           H
ATOM    612  CG2 THR X  58      77.687  58.073  38.897  1.00  0.00           C
ATOM    613 1HG2 THR X  58      76.712  57.621  38.617  1.00  0.00           H
ATOM    614 2HG2 THR X  58      77.475  59.049  39.374  1.00  0.00           H
ATOM    615 3HG2 THR X  58      78.260  58.240  37.967  1.00  0.00           H
ATOM    616  HN  THR X  58      81.369  56.156  40.279  1.00  0.00           H
ATOM    617  N   GLU X  59      80.976  59.635  41.086  1.00  0.00           N
ATOM    618  CA  GLU X  59      81.030  60.822  41.925  1.00  0.00           C
ATOM    619  C   GLU X  59      80.939  62.142  41.168  1.00  0.00           C
ATOM    620  O   GLU X  59      80.857  63.207  41.774  1.00  0.00           O
ATOM    621  HA  GLU X  59      80.206  60.814  42.627  1.00  0.00           H
ATOM    622  CB  GLU X  59      82.315  60.805  42.780  1.00  0.00           C
ATOM    623  1HB GLU X  59      83.218  60.951  42.148  1.00  0.00           H
ATOM    624  2HB GLU X  59      82.260  61.654  43.502  1.00  0.00           H
ATOM    625  CG  GLU X  59      82.462  59.486  43.579  1.00  0.00           C
ATOM    626  1HG GLU X  59      81.465  59.167  43.956  1.00  0.00           H
ATOM    627  2HG GLU X  59      82.868  58.680  42.937  1.00  0.00           H
ATOM    628  CD  GLU X  59      83.375  59.623  44.783  1.00  0.00           C
ATOM    629  OE1 GLU X  59      84.255  60.519  44.783  1.00  0.00           O
ATOM    630  OE2 GLU X  59      83.220  58.804  45.728  1.00  0.00           O
ATOM    631  HN  GLU X  59      81.849  59.238  40.826  1.00  0.00           H
ATOM    632  N   ALA X  60      80.891  62.117  39.822  1.00  0.00           N
ATOM    633  CA  ALA X  60      80.827  63.328  39.023  1.00  0.00           C
ATOM    634  C   ALA X  60      79.440  63.604  38.454  1.00  0.00           C
ATOM    635  O   ALA X  60      79.250  64.553  37.698  1.00  0.00           O
ATOM    636  HA  ALA X  60      81.094  64.192  39.618  1.00  0.00           H
ATOM    637  CB  ALA X  60      81.829  63.219  37.860  1.00  0.00           C
ATOM    638  1HB ALA X  60      81.853  64.162  37.268  1.00  0.00           H
ATOM    639  2HB ALA X  60      82.854  63.040  38.251  1.00  0.00           H
ATOM    640  3HB ALA X  60      81.554  62.388  37.178  1.00  0.00           H
ATOM    641  HN  ALA X  60      80.975  61.257  39.335  1.00  0.00           H
ATOM    642  N   TRP X  61      78.413  62.789  38.784  1.00  0.00           N
ATOM    643  CA  TRP X  61      77.070  63.008  38.262  1.00  0.00           C
ATOM    644  C   TRP X  61      76.426  64.267  38.825  1.00  0.00           C
ATOM    645  O   TRP X  61      76.238  64.395  40.030  1.00  0.00           O
ATOM    646  HA  TRP X  61      77.174  63.162  37.202  1.00  0.00           H
ATOM    647  CB  TRP X  61      76.144  61.768  38.486  1.00  0.00           C
ATOM    648  1HB TRP X  61      76.576  60.912  37.924  1.00  0.00           H
ATOM    649  2HB TRP X  61      76.190  61.501  39.564  1.00  0.00           H
ATOM    650  CG  TRP X  61      74.652  61.869  38.106  1.00  0.00           C
ATOM    651  HD1 TRP X  61      74.412  63.612  36.818  1.00  0.00           H
ATOM    652  CD1 TRP X  61      73.969  62.796  37.362  1.00  0.00           C
ATOM    653  CD2 TRP X  61      73.660  60.965  38.611  1.00  0.00           C
ATOM    654  NE1 TRP X  61      72.618  62.551  37.410  1.00  0.00           N
ATOM    655  HE1 TRP X  61      71.934  63.073  36.933  1.00  0.00           H
ATOM    656  CE2 TRP X  61      72.395  61.440  38.173  1.00  0.00           C
ATOM    657  HE3 TRP X  61      74.710  59.456  39.745  1.00  0.00           H
ATOM    658  CE3 TRP X  61      73.755  59.834  39.405  1.00  0.00           C
ATOM    659  CZ2 TRP X  61      71.225  60.797  38.538  1.00  0.00           C
ATOM    660  HZ2 TRP X  61      70.259  61.179  38.234  1.00  0.00           H
ATOM    661  CZ3 TRP X  61      72.571  59.192  39.780  1.00  0.00           C
ATOM    662  HZ3 TRP X  61      72.630  58.345  40.440  1.00  0.00           H
ATOM    663  HH2 TRP X  61      70.422  59.149  39.669  1.00  0.00           H
ATOM    664  CH2 TRP X  61      71.319  59.661  39.352  1.00  0.00           C
ATOM    665  HN  TRP X  61      78.543  62.052  39.437  1.00  0.00           H
ATOM    666  N   LYS X  62      76.034  65.214  37.952  1.00  0.00           N
ATOM    667  CA  LYS X  62      75.443  66.462  38.373  1.00  0.00           C
ATOM    668  C   LYS X  62      74.344  66.899  37.417  1.00  0.00           C
ATOM    669  O   LYS X  62      74.427  66.724  36.202  1.00  0.00           O
ATOM    670  HA  LYS X  62      74.984  66.337  39.347  1.00  0.00           H
ATOM    671  CB  LYS X  62      76.557  67.526  38.467  1.00  0.00           C
ATOM    672  1HB LYS X  62      77.325  67.108  39.161  1.00  0.00           H
ATOM    673  2HB LYS X  62      77.058  67.635  37.478  1.00  0.00           H
ATOM    674  CG  LYS X  62      76.145  68.905  39.011  1.00  0.00           C
ATOM    675  1HG LYS X  62      75.262  68.794  39.680  1.00  0.00           H
ATOM    676  2HG LYS X  62      76.977  69.283  39.645  1.00  0.00           H
ATOM    677  CD  LYS X  62      75.871  69.927  37.895  1.00  0.00           C
ATOM    678  1HD LYS X  62      76.746  70.001  37.212  1.00  0.00           H
ATOM    679  2HD LYS X  62      75.028  69.530  37.296  1.00  0.00           H
ATOM    680  CE  LYS X  62      75.527  71.310  38.440  1.00  0.00           C
ATOM    681  1HE LYS X  62      74.884  71.184  39.339  1.00  0.00           H
ATOM    682  2HE LYS X  62      76.441  71.873  38.722  1.00  0.00           H
ATOM    683  NZ  LYS X  62      74.757  72.104  37.462  1.00  0.00           N
ATOM    684  1HZ LYS X  62      74.364  72.946  37.957  1.00  0.00           H
ATOM    685  2HZ LYS X  62      75.339  72.407  36.658  1.00  0.00           H
ATOM    686  3HZ LYS X  62      73.941  71.517  37.155  1.00  0.00           H
ATOM    687  HN  LYS X  62      76.218  65.106  36.978  1.00  0.00           H
ATOM    688  N   VAL X  63      73.255  67.481  37.960  1.00  0.00           N
ATOM    689  CA  VAL X  63      72.121  67.976  37.197  1.00  0.00           C
ATOM    690  C   VAL X  63      72.435  69.277  36.464  1.00  0.00           C
ATOM    691  O   VAL X  63      72.739  70.310  37.063  1.00  0.00           O
ATOM    692  HA  VAL X  63      71.869  67.230  36.455  1.00  0.00           H
ATOM    693  HB  VAL X  63      71.106  69.007  38.824  1.00  0.00           H
ATOM    694  CB  VAL X  63      70.903  68.190  38.090  1.00  0.00           C
ATOM    695  CG1 VAL X  63      69.672  68.574  37.243  1.00  0.00           C
ATOM    696 1HG1 VAL X  63      68.770  68.592  37.891  1.00  0.00           H
ATOM    697 2HG1 VAL X  63      69.789  69.577  36.782  1.00  0.00           H
ATOM    698 3HG1 VAL X  63      69.498  67.827  36.438  1.00  0.00           H
ATOM    699  CG2 VAL X  63      70.611  66.898  38.879  1.00  0.00           C
ATOM    700 1HG2 VAL X  63      69.674  67.018  39.464  1.00  0.00           H
ATOM    701 2HG2 VAL X  63      70.484  66.039  38.186  1.00  0.00           H
ATOM    702 3HG2 VAL X  63      71.428  66.662  39.593  1.00  0.00           H
ATOM    703  HN  VAL X  63      73.177  67.569  38.948  1.00  0.00           H
ATOM    704  N   LEU X  64      72.378  69.282  35.122  1.00  0.00           N
ATOM    705  CA  LEU X  64      72.566  70.489  34.337  1.00  0.00           C
ATOM    706  C   LEU X  64      71.215  71.114  34.039  1.00  0.00           C
ATOM    707  O   LEU X  64      70.214  70.431  33.834  1.00  0.00           O
ATOM    708  HA  LEU X  64      73.102  71.224  34.916  1.00  0.00           H
ATOM    709  CB  LEU X  64      73.370  70.242  33.032  1.00  0.00           C
ATOM    710  1HB LEU X  64      73.085  69.251  32.619  1.00  0.00           H
ATOM    711  2HB LEU X  64      73.096  71.009  32.273  1.00  0.00           H
ATOM    712  HG  LEU X  64      75.340  70.068  32.171  1.00  0.00           H
ATOM    713  CG  LEU X  64      74.912  70.311  33.176  1.00  0.00           C
ATOM    714  CD1 LEU X  64      75.395  71.728  33.528  1.00  0.00           C
ATOM    715 1HD1 LEU X  64      76.505  71.769  33.523  1.00  0.00           H
ATOM    716 2HD1 LEU X  64      75.027  72.466  32.783  1.00  0.00           H
ATOM    717 3HD1 LEU X  64      75.054  72.039  34.533  1.00  0.00           H
ATOM    718  CD2 LEU X  64      75.479  69.277  34.157  1.00  0.00           C
ATOM    719 1HD2 LEU X  64      76.587  69.318  34.173  1.00  0.00           H
ATOM    720 2HD2 LEU X  64      75.114  69.456  35.184  1.00  0.00           H
ATOM    721 3HD2 LEU X  64      75.186  68.250  33.864  1.00  0.00           H
ATOM    722  HN  LEU X  64      72.148  68.457  34.621  1.00  0.00           H
ATOM    723  N   SER X  65      71.159  72.456  34.030  1.00  0.00           N
ATOM    724  CA  SER X  65      69.934  73.206  33.832  1.00  0.00           C
ATOM    725  C   SER X  65      70.292  74.388  32.960  1.00  0.00           C
ATOM    726  O   SER X  65      71.452  74.803  33.003  1.00  0.00           O
ATOM    727  HA  SER X  65      69.216  72.602  33.314  1.00  0.00           H
ATOM    728  CB  SER X  65      69.319  73.701  35.165  1.00  0.00           C
ATOM    729  1HB SER X  65      69.991  73.404  36.002  1.00  0.00           H
ATOM    730  2HB SER X  65      69.221  74.807  35.191  1.00  0.00           H
ATOM    731  OG  SER X  65      68.029  73.130  35.380  1.00  0.00           O
ATOM    732  1HG SER X  65      67.737  73.484  36.245  1.00  0.00           H
ATOM    733  HN  SER X  65      71.976  73.019  34.141  1.00  0.00           H
ATOM    734  N   PRO X  66      69.411  74.984  32.154  1.00  0.00           N
ATOM    735  CA  PRO X  66      69.798  76.060  31.242  1.00  0.00           C
ATOM    736  C   PRO X  66      70.004  77.349  32.009  1.00  0.00           C
ATOM    737  O   PRO X  66      70.649  78.261  31.503  1.00  0.00           O
ATOM    738  HA  PRO X  66      70.733  75.818  30.757  1.00  0.00           H
ATOM    739  CB  PRO X  66      68.617  76.143  30.256  1.00  0.00           C
ATOM    740  1HB PRO X  66      68.455  77.165  29.856  1.00  0.00           H
ATOM    741  2HB PRO X  66      68.822  75.457  29.402  1.00  0.00           H
ATOM    742  CG  PRO X  66      67.417  75.610  31.046  1.00  0.00           C
ATOM    743  1HG PRO X  66      67.013  76.408  31.706  1.00  0.00           H
ATOM    744  2HG PRO X  66      66.610  75.232  30.389  1.00  0.00           H
ATOM    745  CD  PRO X  66      68.046  74.513  31.903  1.00  0.00           C
ATOM    746  1HD PRO X  66      67.484  74.345  32.847  1.00  0.00           H
ATOM    747  2HD PRO X  66      68.095  73.575  31.308  1.00  0.00           H
ATOM    748  N   GLN X  67      69.467  77.438  33.233  1.00  0.00           N
ATOM    749  CA  GLN X  67      69.673  78.542  34.139  1.00  0.00           C
ATOM    750  C   GLN X  67      70.255  77.982  35.424  1.00  0.00           C
ATOM    751  O   GLN X  67      69.652  77.096  36.036  1.00  0.00           O
ATOM    752  HA  GLN X  67      70.387  79.245  33.727  1.00  0.00           H
ATOM    753  CB  GLN X  67      68.317  79.249  34.409  1.00  0.00           C
ATOM    754  1HB GLN X  67      67.546  78.760  33.773  1.00  0.00           H
ATOM    755  2HB GLN X  67      67.992  79.123  35.466  1.00  0.00           H
ATOM    756  CG  GLN X  67      68.366  80.754  34.070  1.00  0.00           C
ATOM    757  1HG GLN X  67      69.109  81.246  34.737  1.00  0.00           H
ATOM    758  2HG GLN X  67      68.683  80.904  33.018  1.00  0.00           H
ATOM    759  CD  GLN X  67      67.030  81.470  34.278  1.00  0.00           C
ATOM    760  OE1 GLN X  67      66.993  82.548  34.877  1.00  0.00           O
ATOM    761  NE2 GLN X  67      65.927  80.909  33.735  1.00  0.00           N
ATOM    762 1HE2 GLN X  67      66.021  80.133  33.105  1.00  0.00           H
ATOM    763 2HE2 GLN X  67      65.046  81.320  33.955  1.00  0.00           H
ATOM    764  HN  GLN X  67      68.918  76.685  33.576  1.00  0.00           H
ATOM    765  N   GLY X  68      71.436  78.466  35.860  1.00  0.00           N
ATOM    766  CA  GLY X  68      72.038  78.100  37.141  1.00  0.00           C
ATOM    767  C   GLY X  68      73.062  76.980  37.120  1.00  0.00           C
ATOM    768  O   GLY X  68      73.134  76.162  36.201  1.00  0.00           O
ATOM    769  1HA GLY X  68      72.555  78.984  37.485  1.00  0.00           H
ATOM    770  2HA GLY X  68      71.256  77.811  37.827  1.00  0.00           H
ATOM    771  HN  GLY X  68      71.910  79.178  35.341  1.00  0.00           H
ATOM    772  N   GLY X  69      73.912  76.956  38.172  1.00  0.00           N
ATOM    773  CA  GLY X  69      75.069  76.070  38.315  1.00  0.00           C
ATOM    774  C   GLY X  69      74.882  74.893  39.246  1.00  0.00           C
ATOM    775  O   GLY X  69      73.948  74.103  39.116  1.00  0.00           O
ATOM    776  1HA GLY X  69      75.316  75.666  37.342  1.00  0.00           H
ATOM    777  2HA GLY X  69      75.877  76.672  38.706  1.00  0.00           H
ATOM    778  HN  GLY X  69      73.828  77.681  38.853  1.00  0.00           H
ATOM    779  N   GLY X  70      75.824  74.691  40.188  1.00  0.00           N
ATOM    780  CA  GLY X  70      75.902  73.581  41.140  1.00  0.00           C
ATOM    781  C   GLY X  70      77.335  73.100  41.269  1.00  0.00           C
ATOM    782  O   GLY X  70      78.221  73.724  40.699  1.00  0.00           O
ATOM    783  1HA GLY X  70      75.606  73.972  42.102  1.00  0.00           H
ATOM    784  2HA GLY X  70      75.284  72.763  40.810  1.00  0.00           H
ATOM    785  HN  GLY X  70      76.556  75.383  40.286  1.00  0.00           H
ATOM    786  N   PRO X  71      77.690  72.039  41.976  1.00  0.00           N
ATOM    787  CA  PRO X  71      79.071  71.835  42.434  1.00  0.00           C
ATOM    788  C   PRO X  71      80.012  71.381  41.333  1.00  0.00           C
ATOM    789  O   PRO X  71      81.206  71.663  41.398  1.00  0.00           O
ATOM    790  HA  PRO X  71      79.472  72.763  42.819  1.00  0.00           H
ATOM    791  CB  PRO X  71      78.918  70.757  43.508  1.00  0.00           C
ATOM    792  1HB PRO X  71      79.815  70.121  43.638  1.00  0.00           H
ATOM    793  2HB PRO X  71      78.682  71.235  44.484  1.00  0.00           H
ATOM    794  CG  PRO X  71      77.697  69.957  43.058  1.00  0.00           C
ATOM    795  1HG PRO X  71      77.996  69.260  42.245  1.00  0.00           H
ATOM    796  2HG PRO X  71      77.254  69.370  43.886  1.00  0.00           H
ATOM    797  CD  PRO X  71      76.766  71.034  42.506  1.00  0.00           C
ATOM    798  1HD PRO X  71      76.101  70.625  41.714  1.00  0.00           H
ATOM    799  2HD PRO X  71      76.156  71.471  43.327  1.00  0.00           H
ATOM    800  N   TRP X  72      79.512  70.673  40.307  1.00  0.00           N
ATOM    801  CA  TRP X  72      80.289  70.273  39.150  1.00  0.00           C
ATOM    802  C   TRP X  72      80.471  71.438  38.195  1.00  0.00           C
ATOM    803  O   TRP X  72      81.285  71.362  37.297  1.00  0.00           O
ATOM    804  HA  TRP X  72      81.271  69.955  39.469  1.00  0.00           H
ATOM    805  CB  TRP X  72      79.590  69.090  38.430  1.00  0.00           C
ATOM    806  1HB TRP X  72      79.455  68.271  39.171  1.00  0.00           H
ATOM    807  2HB TRP X  72      78.595  69.444  38.115  1.00  0.00           H
ATOM    808  CG  TRP X  72      80.195  68.465  37.172  1.00  0.00           C
ATOM    809  HD1 TRP X  72      81.335  66.757  37.886  1.00  0.00           H
ATOM    810  CD1 TRP X  72      80.953  67.331  37.057  1.00  0.00           C
ATOM    811  CD2 TRP X  72      79.877  68.884  35.833  1.00  0.00           C
ATOM    812  NE1 TRP X  72      81.117  67.011  35.727  1.00  0.00           N
ATOM    813  HE1 TRP X  72      81.658  66.268  35.360  1.00  0.00           H
ATOM    814  CE2 TRP X  72      80.456  67.928  34.954  1.00  0.00           C
ATOM    815  HE3 TRP X  72      78.748  70.729  35.964  1.00  0.00           H
ATOM    816  CE3 TRP X  72      79.160  69.964  35.325  1.00  0.00           C
ATOM    817  CZ2 TRP X  72      80.309  68.045  33.584  1.00  0.00           C
ATOM    818  HZ2 TRP X  72      80.774  67.331  32.918  1.00  0.00           H
ATOM    819  CZ3 TRP X  72      79.052  70.097  33.934  1.00  0.00           C
ATOM    820  HZ3 TRP X  72      78.550  70.955  33.514  1.00  0.00           H
ATOM    821  HH2 TRP X  72      79.506  69.270  32.007  1.00  0.00           H
ATOM    822  CH2 TRP X  72      79.602  69.139  33.073  1.00  0.00           C
ATOM    823  HN  TRP X  72      78.569  70.368  40.349  1.00  0.00           H
ATOM    824  N   ASP X  73      79.755  72.569  38.365  1.00  0.00           N
ATOM    825  CA  ASP X  73      79.889  73.736  37.508  1.00  0.00           C
ATOM    826  C   ASP X  73      81.293  74.343  37.572  1.00  0.00           C
ATOM    827  O   ASP X  73      81.868  74.766  36.579  1.00  0.00           O
ATOM    828  HA  ASP X  73      79.737  73.404  36.489  1.00  0.00           H
ATOM    829  CB  ASP X  73      78.802  74.758  37.920  1.00  0.00           C
ATOM    830  1HB ASP X  73      77.916  74.209  38.298  1.00  0.00           H
ATOM    831  2HB ASP X  73      79.157  75.437  38.721  1.00  0.00           H
ATOM    832  CG  ASP X  73      78.312  75.568  36.747  1.00  0.00           C
ATOM    833  OD1 ASP X  73      77.490  75.007  35.971  1.00  0.00           O
ATOM    834  OD2 ASP X  73      78.683  76.758  36.628  1.00  0.00           O
ATOM    835  HN  ASP X  73      79.153  72.693  39.150  1.00  0.00           H
ATOM    836  N   SER X  74      81.905  74.340  38.773  1.00  0.00           N
ATOM    837  CA  SER X  74      83.313  74.680  38.949  1.00  0.00           C
ATOM    838  C   SER X  74      84.264  73.670  38.304  1.00  0.00           C
ATOM    839  O   SER X  74      85.263  74.029  37.682  1.00  0.00           O
ATOM    840  HA  SER X  74      83.480  75.624  38.448  1.00  0.00           H
ATOM    841  CB  SER X  74      83.652  74.835  40.458  1.00  0.00           C
ATOM    842  1HB SER X  74      82.748  75.224  40.980  1.00  0.00           H
ATOM    843  2HB SER X  74      83.899  73.849  40.905  1.00  0.00           H
ATOM    844  OG  SER X  74      84.708  75.777  40.665  1.00  0.00           O
ATOM    845  1HG SER X  74      85.059  75.651  41.567  1.00  0.00           H
ATOM    846  HN  SER X  74      81.395  74.032  39.567  1.00  0.00           H
ATOM    847  N   VAL X  75      83.932  72.366  38.439  1.00  0.00           N
ATOM    848  CA  VAL X  75      84.644  71.221  37.880  1.00  0.00           C
ATOM    849  C   VAL X  75      84.565  71.133  36.362  1.00  0.00           C
ATOM    850  O   VAL X  75      85.490  70.672  35.716  1.00  0.00           O
ATOM    851  HA  VAL X  75      85.693  71.341  38.123  1.00  0.00           H
ATOM    852  HB  VAL X  75      83.141  69.658  38.086  1.00  0.00           H
ATOM    853  CB  VAL X  75      84.159  69.892  38.476  1.00  0.00           C
ATOM    854  CG1 VAL X  75      85.112  68.738  38.091  1.00  0.00           C
ATOM    855 1HG1 VAL X  75      84.803  67.791  38.582  1.00  0.00           H
ATOM    856 2HG1 VAL X  75      85.114  68.567  36.994  1.00  0.00           H
ATOM    857 3HG1 VAL X  75      86.154  68.977  38.394  1.00  0.00           H
ATOM    858  CG2 VAL X  75      84.086  70.010  40.009  1.00  0.00           C
ATOM    859 1HG2 VAL X  75      83.803  69.031  40.452  1.00  0.00           H
ATOM    860 2HG2 VAL X  75      85.073  70.315  40.416  1.00  0.00           H
ATOM    861 3HG2 VAL X  75      83.330  70.754  40.331  1.00  0.00           H
ATOM    862  HN  VAL X  75      83.087  72.135  38.903  1.00  0.00           H
ATOM    863  N   ALA X  76      83.452  71.522  35.728  1.00  0.00           N
ATOM    864  CA  ALA X  76      83.327  71.494  34.295  1.00  0.00           C
ATOM    865  C   ALA X  76      82.211  72.420  33.835  1.00  0.00           C
ATOM    866  O   ALA X  76      81.206  72.636  34.512  1.00  0.00           O
ATOM    867  HA  ALA X  76      84.248  71.847  33.849  1.00  0.00           H
ATOM    868  CB  ALA X  76      83.024  70.061  33.829  1.00  0.00           C
ATOM    869  1HB ALA X  76      82.882  70.001  32.732  1.00  0.00           H
ATOM    870  2HB ALA X  76      83.852  69.380  34.113  1.00  0.00           H
ATOM    871  3HB ALA X  76      82.111  69.706  34.344  1.00  0.00           H
ATOM    872  HN  ALA X  76      82.630  71.785  36.243  1.00  0.00           H
ATOM    873  N   ARG X  77      82.351  72.998  32.628  1.00  0.00           N
ATOM    874  CA  ARG X  77      81.423  74.002  32.143  1.00  0.00           C
ATOM    875  C   ARG X  77      80.977  73.704  30.731  1.00  0.00           C
ATOM    876  O   ARG X  77      81.765  73.373  29.842  1.00  0.00           O
ATOM    877  HA  ARG X  77      80.525  74.004  32.743  1.00  0.00           H
ATOM    878  CB  ARG X  77      82.028  75.424  32.173  1.00  0.00           C
ATOM    879  1HB ARG X  77      83.045  75.365  31.728  1.00  0.00           H
ATOM    880  2HB ARG X  77      81.423  76.120  31.548  1.00  0.00           H
ATOM    881  CG  ARG X  77      82.140  76.045  33.578  1.00  0.00           C
ATOM    882  1HG ARG X  77      82.427  75.250  34.299  1.00  0.00           H
ATOM    883  2HG ARG X  77      82.969  76.789  33.584  1.00  0.00           H
ATOM    884  CD  ARG X  77      80.865  76.739  34.087  1.00  0.00           C
ATOM    885  1HD ARG X  77      79.981  76.070  33.987  1.00  0.00           H
ATOM    886  2HD ARG X  77      80.956  77.009  35.165  1.00  0.00           H
ATOM    887  NE  ARG X  77      80.651  77.976  33.246  1.00  0.00           N
ATOM    888  HE  ARG X  77      79.876  78.010  32.625  1.00  0.00           H
ATOM    889  CZ  ARG X  77      81.220  79.162  33.513  1.00  0.00           C
ATOM    890  NH1 ARG X  77      82.090  79.321  34.500  1.00  0.00           N
ATOM    891 1HH1 ARG X  77      82.263  78.569  35.146  1.00  0.00           H
ATOM    892 2HH1 ARG X  77      82.165  80.240  34.894  1.00  0.00           H
ATOM    893  NH2 ARG X  77      80.864  80.241  32.814  1.00  0.00           N
ATOM    894 1HH2 ARG X  77      80.141  80.183  32.121  1.00  0.00           H
ATOM    895 2HH2 ARG X  77      81.103  81.157  33.164  1.00  0.00           H
ATOM    896  HN  ARG X  77      83.140  72.771  32.060  1.00  0.00           H
ATOM    897  N   VAL X  78      79.666  73.855  30.482  1.00  0.00           N
ATOM    898  CA  VAL X  78      79.070  73.640  29.179  1.00  0.00           C
ATOM    899  C   VAL X  78      79.187  74.881  28.308  1.00  0.00           C
ATOM    900  O   VAL X  78      78.772  75.980  28.671  1.00  0.00           O
ATOM    901  HA  VAL X  78      79.606  72.840  28.687  1.00  0.00           H
ATOM    902  HB  VAL X  78      77.031  74.049  29.775  1.00  0.00           H
ATOM    903  CB  VAL X  78      77.607  73.231  29.282  1.00  0.00           C
ATOM    904  CG1 VAL X  78      77.021  72.978  27.877  1.00  0.00           C
ATOM    905 1HG1 VAL X  78      75.940  72.771  27.946  1.00  0.00           H
ATOM    906 2HG1 VAL X  78      77.117  73.859  27.211  1.00  0.00           H
ATOM    907 3HG1 VAL X  78      77.518  72.115  27.393  1.00  0.00           H
ATOM    908  CG2 VAL X  78      77.514  71.961  30.156  1.00  0.00           C
ATOM    909 1HG2 VAL X  78      76.466  71.613  30.232  1.00  0.00           H
ATOM    910 2HG2 VAL X  78      78.129  71.144  29.721  1.00  0.00           H
ATOM    911 3HG2 VAL X  78      77.874  72.155  31.189  1.00  0.00           H
ATOM    912  HN  VAL X  78      79.046  74.134  31.213  1.00  0.00           H
ATOM    913  N   LEU X  79      79.747  74.728  27.100  1.00  0.00           N
ATOM    914  CA  LEU X  79      79.936  75.801  26.146  1.00  0.00           C
ATOM    915  C   LEU X  79      78.636  76.283  25.504  1.00  0.00           C
ATOM    916  O   LEU X  79      77.686  75.501  25.402  1.00  0.00           O
ATOM    917  HA  LEU X  79      80.374  76.619  26.694  1.00  0.00           H
ATOM    918  CB  LEU X  79      80.848  75.357  24.978  1.00  0.00           C
ATOM    919  1HB LEU X  79      80.452  74.407  24.577  1.00  0.00           H
ATOM    920  2HB LEU X  79      80.787  76.109  24.154  1.00  0.00           H
ATOM    921  HG  LEU X  79      82.860  74.986  24.302  1.00  0.00           H
ATOM    922  CG  LEU X  79      82.351  75.218  25.272  1.00  0.00           C
ATOM    923  CD1 LEU X  79      82.858  76.557  25.744  1.00  0.00           C
ATOM    924 1HD1 LEU X  79      83.952  76.563  25.831  1.00  0.00           H
ATOM    925 2HD1 LEU X  79      82.556  77.383  25.066  1.00  0.00           H
ATOM    926 3HD1 LEU X  79      82.463  76.740  26.763  1.00  0.00           H
ATOM    927  CD2 LEU X  79      82.749  74.130  26.277  1.00  0.00           C
ATOM    928 1HD2 LEU X  79      83.852  74.048  26.335  1.00  0.00           H
ATOM    929 2HD2 LEU X  79      82.371  74.364  27.293  1.00  0.00           H
ATOM    930 3HD2 LEU X  79      82.372  73.142  25.982  1.00  0.00           H
ATOM    931  HN  LEU X  79      80.046  73.816  26.818  1.00  0.00           H
ATOM    932  N   PRO X  80      78.544  77.512  24.981  1.00  0.00           N
ATOM    933  CA  PRO X  80      77.346  77.998  24.294  1.00  0.00           C
ATOM    934  C   PRO X  80      76.993  77.253  23.016  1.00  0.00           C
ATOM    935  O   PRO X  80      75.936  77.516  22.448  1.00  0.00           O
ATOM    936  HA  PRO X  80      76.512  77.884  24.973  1.00  0.00           H
ATOM    937  CB  PRO X  80      77.671  79.472  23.984  1.00  0.00           C
ATOM    938  1HB PRO X  80      78.186  79.572  23.002  1.00  0.00           H
ATOM    939  2HB PRO X  80      76.759  80.105  23.985  1.00  0.00           H
ATOM    940  CG  PRO X  80      78.656  79.876  25.081  1.00  0.00           C
ATOM    941  1HG PRO X  80      79.272  80.754  24.800  1.00  0.00           H
ATOM    942  2HG PRO X  80      78.101  80.099  26.020  1.00  0.00           H
ATOM    943  CD  PRO X  80      79.482  78.606  25.261  1.00  0.00           C
ATOM    944  1HD PRO X  80      80.311  78.572  24.519  1.00  0.00           H
ATOM    945  2HD PRO X  80      79.887  78.561  26.295  1.00  0.00           H
ATOM    946  N   ASN X  81      77.841  76.338  22.504  1.00  0.00           N
ATOM    947  CA  ASN X  81      77.513  75.494  21.368  1.00  0.00           C
ATOM    948  C   ASN X  81      77.098  74.082  21.783  1.00  0.00           C
ATOM    949  O   ASN X  81      76.875  73.230  20.926  1.00  0.00           O
ATOM    950  HA  ASN X  81      76.669  75.917  20.842  1.00  0.00           H
ATOM    951  CB  ASN X  81      78.688  75.425  20.347  1.00  0.00           C
ATOM    952  1HB ASN X  81      78.332  74.954  19.407  1.00  0.00           H
ATOM    953  2HB ASN X  81      79.017  76.455  20.109  1.00  0.00           H
ATOM    954  CG  ASN X  81      79.899  74.663  20.872  1.00  0.00           C
ATOM    955  OD1 ASN X  81      80.248  74.729  22.050  1.00  0.00           O
ATOM    956  ND2 ASN X  81      80.551  73.870  19.995  1.00  0.00           N
ATOM    957 1HD2 ASN X  81      80.197  73.760  19.068  1.00  0.00           H
ATOM    958 2HD2 ASN X  81      81.336  73.367  20.337  1.00  0.00           H
ATOM    959  HN  ASN X  81      78.745  76.209  22.906  1.00  0.00           H
ATOM    960  N   GLY X  82      77.007  73.789  23.099  1.00  0.00           N
ATOM    961  CA  GLY X  82      76.727  72.439  23.590  1.00  0.00           C
ATOM    962  C   GLY X  82      77.953  71.568  23.703  1.00  0.00           C
ATOM    963  O   GLY X  82      77.879  70.341  23.669  1.00  0.00           O
ATOM    964  1HA GLY X  82      76.324  72.541  24.587  1.00  0.00           H
ATOM    965  2HA GLY X  82      76.044  71.942  22.919  1.00  0.00           H
ATOM    966  HN  GLY X  82      77.127  74.509  23.792  1.00  0.00           H
ATOM    967  N   SER X  83      79.140  72.186  23.824  1.00  0.00           N
ATOM    968  CA  SER X  83      80.384  71.486  24.116  1.00  0.00           C
ATOM    969  C   SER X  83      80.609  71.365  25.603  1.00  0.00           C
ATOM    970  O   SER X  83      79.872  71.924  26.409  1.00  0.00           O
ATOM    971  HA  SER X  83      80.287  70.476  23.773  1.00  0.00           H
ATOM    972  CB  SER X  83      81.614  72.133  23.417  1.00  0.00           C
ATOM    973  1HB SER X  83      81.325  72.366  22.373  1.00  0.00           H
ATOM    974  2HB SER X  83      81.875  73.099  23.870  1.00  0.00           H
ATOM    975  OG  SER X  83      82.772  71.300  23.390  1.00  0.00           O
ATOM    976  1HG SER X  83      83.338  71.547  24.137  1.00  0.00           H
ATOM    977  HN  SER X  83      79.168  73.181  23.779  1.00  0.00           H
ATOM    978  N   LEU X  84      81.626  70.602  26.015  1.00  0.00           N
ATOM    979  CA  LEU X  84      81.993  70.401  27.395  1.00  0.00           C
ATOM    980  C   LEU X  84      83.503  70.490  27.511  1.00  0.00           C
ATOM    981  O   LEU X  84      84.219  70.146  26.571  1.00  0.00           O
ATOM    982  HA  LEU X  84      81.566  71.180  28.014  1.00  0.00           H
ATOM    983  CB  LEU X  84      81.496  69.004  27.834  1.00  0.00           C
ATOM    984  1HB LEU X  84      80.666  68.724  27.150  1.00  0.00           H
ATOM    985  2HB LEU X  84      82.278  68.226  27.687  1.00  0.00           H
ATOM    986  HG  LEU X  84      80.471  69.900  29.533  1.00  0.00           H
ATOM    987  CG  LEU X  84      80.956  68.929  29.272  1.00  0.00           C
ATOM    988  CD1 LEU X  84      79.896  67.828  29.365  1.00  0.00           C
ATOM    989 1HD1 LEU X  84      79.559  67.710  30.416  1.00  0.00           H
ATOM    990 2HD1 LEU X  84      79.009  68.060  28.744  1.00  0.00           H
ATOM    991 3HD1 LEU X  84      80.328  66.861  29.028  1.00  0.00           H
ATOM    992  CD2 LEU X  84      82.066  68.646  30.288  1.00  0.00           C
ATOM    993 1HD2 LEU X  84      81.658  68.578  31.314  1.00  0.00           H
ATOM    994 2HD2 LEU X  84      82.567  67.684  30.053  1.00  0.00           H
ATOM    995 3HD2 LEU X  84      82.838  69.438  30.293  1.00  0.00           H
ATOM    996  HN  LEU X  84      82.144  70.054  25.349  1.00  0.00           H
ATOM    997  N   PHE X  85      84.001  70.972  28.660  1.00  0.00           N
ATOM    998  CA  PHE X  85      85.404  71.022  28.999  1.00  0.00           C
ATOM    999  C   PHE X  85      85.529  70.700  30.461  1.00  0.00           C
ATOM   1000  O   PHE X  85      84.650  71.032  31.254  1.00  0.00           O
ATOM   1001  HA  PHE X  85      85.960  70.291  28.428  1.00  0.00           H
ATOM   1002  CB  PHE X  85      85.951  72.455  28.819  1.00  0.00           C
ATOM   1003  1HB PHE X  85      85.856  72.721  27.745  1.00  0.00           H
ATOM   1004  2HB PHE X  85      85.319  73.159  29.404  1.00  0.00           H
ATOM   1005  CG  PHE X  85      87.401  72.692  29.207  1.00  0.00           C
ATOM   1006  HD1 PHE X  85      88.196  71.177  27.907  1.00  0.00           H
ATOM   1007  CD1 PHE X  85      88.433  71.989  28.572  1.00  0.00           C
ATOM   1008  HD2 PHE X  85      86.962  74.288  30.596  1.00  0.00           H
ATOM   1009  CD2 PHE X  85      87.742  73.731  30.098  1.00  0.00           C
ATOM   1010  CE1 PHE X  85      89.768  72.369  28.740  1.00  0.00           C
ATOM   1011  HE1 PHE X  85      90.550  71.853  28.203  1.00  0.00           H
ATOM   1012  CE2 PHE X  85      89.081  74.104  30.283  1.00  0.00           C
ATOM   1013  HE2 PHE X  85      89.331  74.930  30.930  1.00  0.00           H
ATOM   1014  CZ  PHE X  85      90.093  73.431  29.591  1.00  0.00           C
ATOM   1015  HZ  PHE X  85      91.127  73.724  29.706  1.00  0.00           H
ATOM   1016  HN  PHE X  85      83.395  71.268  29.398  1.00  0.00           H
ATOM   1017  N   LEU X  86      86.669  70.102  30.834  1.00  0.00           N
ATOM   1018  CA  LEU X  86      87.078  69.954  32.205  1.00  0.00           C
ATOM   1019  C   LEU X  86      88.410  70.675  32.328  1.00  0.00           C
ATOM   1020  O   LEU X  86      89.260  70.414  31.471  1.00  0.00           O
ATOM   1021  HA  LEU X  86      86.328  70.390  32.845  1.00  0.00           H
ATOM   1022  CB  LEU X  86      87.250  68.461  32.550  1.00  0.00           C
ATOM   1023  1HB LEU X  86      86.746  67.894  31.738  1.00  0.00           H
ATOM   1024  2HB LEU X  86      88.315  68.148  32.560  1.00  0.00           H
ATOM   1025  HG  LEU X  86      85.867  68.859  34.165  1.00  0.00           H
ATOM   1026  CG  LEU X  86      86.570  68.049  33.863  1.00  0.00           C
ATOM   1027  CD1 LEU X  86      85.732  66.792  33.635  1.00  0.00           C
ATOM   1028 1HD1 LEU X  86      85.150  66.559  34.547  1.00  0.00           H
ATOM   1029 2HD1 LEU X  86      85.020  66.941  32.795  1.00  0.00           H
ATOM   1030 3HD1 LEU X  86      86.387  65.926  33.411  1.00  0.00           H
ATOM   1031  CD2 LEU X  86      87.562  67.838  35.011  1.00  0.00           C
ATOM   1032 1HD2 LEU X  86      87.020  67.539  35.934  1.00  0.00           H
ATOM   1033 2HD2 LEU X  86      88.274  67.023  34.767  1.00  0.00           H
ATOM   1034 3HD2 LEU X  86      88.132  68.764  35.227  1.00  0.00           H
ATOM   1035  HN  LEU X  86      87.361  69.874  30.153  1.00  0.00           H
ATOM   1036  N   PRO X  87      88.653  71.559  33.308  1.00  0.00           N
ATOM   1037  CA  PRO X  87      89.957  72.113  33.656  1.00  0.00           C
ATOM   1038  C   PRO X  87      91.086  71.120  33.625  1.00  0.00           C
ATOM   1039  O   PRO X  87      92.054  71.356  32.921  1.00  0.00           O
ATOM   1040  HA  PRO X  87      90.204  72.845  32.901  1.00  0.00           H
ATOM   1041  CB  PRO X  87      89.766  72.723  35.062  1.00  0.00           C
ATOM   1042  1HB PRO X  87      90.059  72.002  35.860  1.00  0.00           H
ATOM   1043  2HB PRO X  87      90.342  73.654  35.202  1.00  0.00           H
ATOM   1044  CG  PRO X  87      88.268  72.980  35.184  1.00  0.00           C
ATOM   1045  1HG PRO X  87      87.913  72.939  36.236  1.00  0.00           H
ATOM   1046  2HG PRO X  87      87.982  73.955  34.742  1.00  0.00           H
ATOM   1047  CD  PRO X  87      87.688  71.852  34.353  1.00  0.00           C
ATOM   1048  1HD PRO X  87      87.620  70.944  34.990  1.00  0.00           H
ATOM   1049  2HD PRO X  87      86.692  72.128  33.941  1.00  0.00           H
ATOM   1050  N   ALA X  88      90.970  70.002  34.357  1.00  0.00           N
ATOM   1051  CA  ALA X  88      91.969  68.969  34.315  1.00  0.00           C
ATOM   1052  C   ALA X  88      91.336  67.629  34.633  1.00  0.00           C
ATOM   1053  O   ALA X  88      90.705  67.461  35.674  1.00  0.00           O
ATOM   1054  HA  ALA X  88      92.395  68.908  33.320  1.00  0.00           H
ATOM   1055  CB  ALA X  88      93.058  69.298  35.342  1.00  0.00           C
ATOM   1056  1HB ALA X  88      93.818  68.500  35.393  1.00  0.00           H
ATOM   1057  2HB ALA X  88      93.568  70.241  35.041  1.00  0.00           H
ATOM   1058  3HB ALA X  88      92.608  69.461  36.343  1.00  0.00           H
ATOM   1059  HN  ALA X  88      90.180  69.862  34.945  1.00  0.00           H
ATOM   1060  N   VAL X  89      91.495  66.636  33.744  1.00  0.00           N
ATOM   1061  CA  VAL X  89      90.802  65.361  33.814  1.00  0.00           C
ATOM   1062  C   VAL X  89      91.572  64.351  34.643  1.00  0.00           C
ATOM   1063  O   VAL X  89      92.613  63.844  34.235  1.00  0.00           O
ATOM   1064  HA  VAL X  89      89.833  65.496  34.279  1.00  0.00           H
ATOM   1065  HB  VAL X  89      91.602  64.815  31.880  1.00  0.00           H
ATOM   1066  CB  VAL X  89      90.613  64.840  32.395  1.00  0.00           C
ATOM   1067  CG1 VAL X  89      90.012  63.431  32.340  1.00  0.00           C
ATOM   1068 1HG1 VAL X  89      89.855  63.136  31.280  1.00  0.00           H
ATOM   1069 2HG1 VAL X  89      90.692  62.687  32.801  1.00  0.00           H
ATOM   1070 3HG1 VAL X  89      89.032  63.415  32.857  1.00  0.00           H
ATOM   1071  CG2 VAL X  89      89.684  65.814  31.654  1.00  0.00           C
ATOM   1072 1HG2 VAL X  89      89.490  65.409  30.642  1.00  0.00           H
ATOM   1073 2HG2 VAL X  89      88.719  65.907  32.196  1.00  0.00           H
ATOM   1074 3HG2 VAL X  89      90.142  66.819  31.547  1.00  0.00           H
ATOM   1075  HN  VAL X  89      92.006  66.786  32.890  1.00  0.00           H
ATOM   1076  N   GLY X  90      91.091  64.020  35.851  1.00  0.00           N
ATOM   1077  CA  GLY X  90      91.782  63.128  36.777  1.00  0.00           C
ATOM   1078  C   GLY X  90      91.090  61.807  36.915  1.00  0.00           C
ATOM   1079  O   GLY X  90      90.174  61.478  36.170  1.00  0.00           O
ATOM   1080  1HA GLY X  90      92.790  62.934  36.440  1.00  0.00           H
ATOM   1081  2HA GLY X  90      91.753  63.598  37.746  1.00  0.00           H
ATOM   1082  HN  GLY X  90      90.195  64.394  36.141  1.00  0.00           H
ATOM   1083  N   ILE X  91      91.485  60.992  37.910  1.00  0.00           N
ATOM   1084  CA  ILE X  91      90.902  59.674  38.172  1.00  0.00           C
ATOM   1085  C   ILE X  91      89.411  59.720  38.483  1.00  0.00           C
ATOM   1086  O   ILE X  91      88.639  58.852  38.080  1.00  0.00           O
ATOM   1087  HA  ILE X  91      90.981  59.102  37.259  1.00  0.00           H
ATOM   1088  HB  ILE X  91      91.109  57.930  39.419  1.00  0.00           H
ATOM   1089  CB  ILE X  91      91.652  58.888  39.245  1.00  0.00           C
ATOM   1090  CG1 ILE X  91      91.793  59.634  40.594  1.00  0.00           C
ATOM   1091 1HG1 ILE X  91      92.820  59.471  40.993  1.00  0.00           H
ATOM   1092 2HG1 ILE X  91      91.692  60.724  40.426  1.00  0.00           H
ATOM   1093  CG2 ILE X  91      93.031  58.505  38.675  1.00  0.00           C
ATOM   1094 1HG2 ILE X  91      93.577  57.864  39.400  1.00  0.00           H
ATOM   1095 2HG2 ILE X  91      92.914  57.926  37.732  1.00  0.00           H
ATOM   1096 3HG2 ILE X  91      93.649  59.401  38.472  1.00  0.00           H
ATOM   1097  CD  ILE X  91      90.784  59.197  41.662  1.00  0.00           C
ATOM   1098  1HD ILE X  91      90.703  59.969  42.456  1.00  0.00           H
ATOM   1099  2HD ILE X  91      89.771  59.052  41.229  1.00  0.00           H
ATOM   1100  3HD ILE X  91      91.102  58.245  42.135  1.00  0.00           H
ATOM   1101  HN  ILE X  91      92.221  61.270  38.521  1.00  0.00           H
ATOM   1102  N   GLN X  92      88.947  60.796  39.150  1.00  0.00           N
ATOM   1103  CA  GLN X  92      87.546  61.058  39.429  1.00  0.00           C
ATOM   1104  C   GLN X  92      86.688  61.169  38.163  1.00  0.00           C
ATOM   1105  O   GLN X  92      85.503  60.829  38.153  1.00  0.00           O
ATOM   1106  HA  GLN X  92      87.164  60.221  39.995  1.00  0.00           H
ATOM   1107  CB  GLN X  92      87.409  62.350  40.273  1.00  0.00           C
ATOM   1108  1HB GLN X  92      87.680  63.231  39.650  1.00  0.00           H
ATOM   1109  2HB GLN X  92      86.338  62.469  40.557  1.00  0.00           H
ATOM   1110  CG  GLN X  92      88.253  62.348  41.576  1.00  0.00           C
ATOM   1111  1HG GLN X  92      87.642  62.749  42.414  1.00  0.00           H
ATOM   1112  2HG GLN X  92      88.547  61.315  41.850  1.00  0.00           H
ATOM   1113  CD  GLN X  92      89.522  63.200  41.460  1.00  0.00           C
ATOM   1114  OE1 GLN X  92      90.623  62.701  41.204  1.00  0.00           O
ATOM   1115  NE2 GLN X  92      89.368  64.529  41.645  1.00  0.00           N
ATOM   1116 1HE2 GLN X  92      88.466  64.904  41.840  1.00  0.00           H
ATOM   1117 2HE2 GLN X  92      90.168  65.121  41.597  1.00  0.00           H
ATOM   1118  HN  GLN X  92      89.591  61.478  39.492  1.00  0.00           H
ATOM   1119  N   ASP X  93      87.305  61.608  37.047  1.00  0.00           N
ATOM   1120  CA  ASP X  93      86.664  61.828  35.770  1.00  0.00           C
ATOM   1121  C   ASP X  93      86.736  60.605  34.861  1.00  0.00           C
ATOM   1122  O   ASP X  93      86.254  60.631  33.727  1.00  0.00           O
ATOM   1123  HA  ASP X  93      85.621  62.066  35.923  1.00  0.00           H
ATOM   1124  CB  ASP X  93      87.353  63.008  35.051  1.00  0.00           C
ATOM   1125  1HB ASP X  93      88.414  62.769  34.838  1.00  0.00           H
ATOM   1126  2HB ASP X  93      86.835  63.266  34.106  1.00  0.00           H
ATOM   1127  CG  ASP X  93      87.313  64.206  35.962  1.00  0.00           C
ATOM   1128  OD1 ASP X  93      86.189  64.673  36.272  1.00  0.00           O
ATOM   1129  OD2 ASP X  93      88.401  64.637  36.419  1.00  0.00           O
ATOM   1130  HN  ASP X  93      88.264  61.882  37.084  1.00  0.00           H
ATOM   1131  N   GLU X  94      87.321  59.478  35.320  1.00  0.00           N
ATOM   1132  CA  GLU X  94      87.233  58.211  34.612  1.00  0.00           C
ATOM   1133  C   GLU X  94      85.811  57.686  34.541  1.00  0.00           C
ATOM   1134  O   GLU X  94      84.976  57.951  35.410  1.00  0.00           O
ATOM   1135  HA  GLU X  94      87.565  58.371  33.594  1.00  0.00           H
ATOM   1136  CB  GLU X  94      88.084  57.082  35.234  1.00  0.00           C
ATOM   1137  1HB GLU X  94      87.897  57.042  36.329  1.00  0.00           H
ATOM   1138  2HB GLU X  94      87.771  56.100  34.803  1.00  0.00           H
ATOM   1139  CG  GLU X  94      89.601  57.198  34.996  1.00  0.00           C
ATOM   1140  1HG GLU X  94      89.824  57.286  33.915  1.00  0.00           H
ATOM   1141  2HG GLU X  94      90.012  58.076  35.534  1.00  0.00           H
ATOM   1142  CD  GLU X  94      90.264  55.939  35.525  1.00  0.00           C
ATOM   1143  OE1 GLU X  94      91.039  56.031  36.504  1.00  0.00           O
ATOM   1144  OE2 GLU X  94      89.982  54.845  34.967  1.00  0.00           O
ATOM   1145  HN  GLU X  94      87.758  59.459  36.220  1.00  0.00           H
ATOM   1146  N   GLY X  95      85.505  56.902  33.495  1.00  0.00           N
ATOM   1147  CA  GLY X  95      84.234  56.210  33.408  1.00  0.00           C
ATOM   1148  C   GLY X  95      83.580  56.419  32.090  1.00  0.00           C
ATOM   1149  O   GLY X  95      84.231  56.452  31.046  1.00  0.00           O
ATOM   1150  1HA GLY X  95      84.438  55.154  33.497  1.00  0.00           H
ATOM   1151  2HA GLY X  95      83.544  56.568  34.159  1.00  0.00           H
ATOM   1152  HN  GLY X  95      86.169  56.743  32.761  1.00  0.00           H
ATOM   1153  N   ILE X  96      82.237  56.481  32.105  1.00  0.00           N
ATOM   1154  CA  ILE X  96      81.459  56.500  30.890  1.00  0.00           C
ATOM   1155  C   ILE X  96      80.363  57.558  30.965  1.00  0.00           C
ATOM   1156  O   ILE X  96      79.311  57.360  31.579  1.00  0.00           O
ATOM   1157  HA  ILE X  96      82.107  56.800  30.086  1.00  0.00           H
ATOM   1158  HB  ILE X  96      79.965  54.926  31.126  1.00  0.00           H
ATOM   1159  CB  ILE X  96      80.875  55.133  30.518  1.00  0.00           C
ATOM   1160  CG1 ILE X  96      81.865  53.956  30.708  1.00  0.00           C
ATOM   1161 1HG1 ILE X  96      81.628  53.189  29.938  1.00  0.00           H
ATOM   1162 2HG1 ILE X  96      82.895  54.308  30.493  1.00  0.00           H
ATOM   1163  CG2 ILE X  96      80.505  55.177  29.025  1.00  0.00           C
ATOM   1164 1HG2 ILE X  96      79.885  54.294  28.762  1.00  0.00           H
ATOM   1165 2HG2 ILE X  96      79.959  56.102  28.765  1.00  0.00           H
ATOM   1166 3HG2 ILE X  96      81.428  55.142  28.410  1.00  0.00           H
ATOM   1167  CD  ILE X  96      81.817  53.269  32.074  1.00  0.00           C
ATOM   1168  1HD ILE X  96      82.497  52.391  32.101  1.00  0.00           H
ATOM   1169  2HD ILE X  96      82.122  53.963  32.885  1.00  0.00           H
ATOM   1170  3HD ILE X  96      80.786  52.927  32.290  1.00  0.00           H
ATOM   1171  HN  ILE X  96      81.747  56.544  32.973  1.00  0.00           H
ATOM   1172  N   PHE X  97      80.588  58.716  30.307  1.00  0.00           N
ATOM   1173  CA  PHE X  97      79.660  59.839  30.223  1.00  0.00           C
ATOM   1174  C   PHE X  97      78.477  59.575  29.309  1.00  0.00           C
ATOM   1175  O   PHE X  97      78.585  58.793  28.365  1.00  0.00           O
ATOM   1176  HA  PHE X  97      79.255  60.002  31.210  1.00  0.00           H
ATOM   1177  CB  PHE X  97      80.360  61.135  29.741  1.00  0.00           C
ATOM   1178  1HB PHE X  97      80.752  61.016  28.710  1.00  0.00           H
ATOM   1179  2HB PHE X  97      79.661  62.000  29.756  1.00  0.00           H
ATOM   1180  CG  PHE X  97      81.495  61.465  30.659  1.00  0.00           C
ATOM   1181  HD1 PHE X  97      80.225  61.849  32.356  1.00  0.00           H
ATOM   1182  CD1 PHE X  97      81.242  61.798  31.998  1.00  0.00           C
ATOM   1183  HD2 PHE X  97      83.028  61.192  29.172  1.00  0.00           H
ATOM   1184  CD2 PHE X  97      82.822  61.430  30.204  1.00  0.00           C
ATOM   1185  CE1 PHE X  97      82.296  62.085  32.872  1.00  0.00           C
ATOM   1186  HE1 PHE X  97      82.100  62.366  33.896  1.00  0.00           H
ATOM   1187  CE2 PHE X  97      83.879  61.701  31.082  1.00  0.00           C
ATOM   1188  HE2 PHE X  97      84.898  61.681  30.733  1.00  0.00           H
ATOM   1189  CZ  PHE X  97      83.613  62.025  32.416  1.00  0.00           C
ATOM   1190  HZ  PHE X  97      84.423  62.249  33.096  1.00  0.00           H
ATOM   1191  HN  PHE X  97      81.470  58.854  29.863  1.00  0.00           H
ATOM   1192  N   ARG X  98      77.319  60.218  29.569  1.00  0.00           N
ATOM   1193  CA  ARG X  98      76.116  60.070  28.768  1.00  0.00           C
ATOM   1194  C   ARG X  98      75.275  61.344  28.788  1.00  0.00           C
ATOM   1195  O   ARG X  98      74.600  61.680  29.763  1.00  0.00           O
ATOM   1196  HA  ARG X  98      76.404  59.876  27.747  1.00  0.00           H
ATOM   1197  CB  ARG X  98      75.237  58.912  29.298  1.00  0.00           C
ATOM   1198  1HB ARG X  98      75.911  58.111  29.666  1.00  0.00           H
ATOM   1199  2HB ARG X  98      74.667  59.262  30.185  1.00  0.00           H
ATOM   1200  CG  ARG X  98      74.230  58.296  28.313  1.00  0.00           C
ATOM   1201  1HG ARG X  98      73.771  59.088  27.678  1.00  0.00           H
ATOM   1202  2HG ARG X  98      74.787  57.599  27.650  1.00  0.00           H
ATOM   1203  CD  ARG X  98      73.121  57.579  29.089  1.00  0.00           C
ATOM   1204  1HD ARG X  98      73.550  57.140  30.022  1.00  0.00           H
ATOM   1205  2HD ARG X  98      72.319  58.305  29.357  1.00  0.00           H
ATOM   1206  NE  ARG X  98      72.559  56.474  28.254  1.00  0.00           N
ATOM   1207  HE  ARG X  98      72.999  56.241  27.395  1.00  0.00           H
ATOM   1208  CZ  ARG X  98      71.786  55.520  28.790  1.00  0.00           C
ATOM   1209  NH1 ARG X  98      71.222  55.651  29.981  1.00  0.00           N
ATOM   1210 1HH1 ARG X  98      71.203  56.546  30.442  1.00  0.00           H
ATOM   1211 2HH1 ARG X  98      70.876  54.832  30.446  1.00  0.00           H
ATOM   1212  NH2 ARG X  98      71.625  54.369  28.144  1.00  0.00           N
ATOM   1213 1HH2 ARG X  98      72.231  54.190  27.363  1.00  0.00           H
ATOM   1214 2HH2 ARG X  98      71.097  53.658  28.591  1.00  0.00           H
ATOM   1215  HN  ARG X  98      77.244  60.856  30.347  1.00  0.00           H
ATOM   1216  N   CYS X  99      75.276  62.101  27.681  1.00  0.00           N
ATOM   1217  CA  CYS X  99      74.343  63.183  27.446  1.00  0.00           C
ATOM   1218  C   CYS X  99      72.919  62.681  27.238  1.00  0.00           C
ATOM   1219  O   CYS X  99      72.697  61.595  26.703  1.00  0.00           O
ATOM   1220  HA  CYS X  99      74.327  63.806  28.331  1.00  0.00           H
ATOM   1221  CB  CYS X  99      74.811  64.043  26.249  1.00  0.00           C
ATOM   1222  1HB CYS X  99      74.897  63.383  25.357  1.00  0.00           H
ATOM   1223  2HB CYS X  99      74.062  64.829  26.026  1.00  0.00           H
ATOM   1224  SG  CYS X  99      76.418  64.815  26.625  1.00  0.00           S
ATOM   1225  HN  CYS X  99      75.880  61.879  26.908  1.00  0.00           H
ATOM   1226  N   GLN X 100      71.917  63.463  27.676  1.00  0.00           N
ATOM   1227  CA  GLN X 100      70.522  63.080  27.647  1.00  0.00           C
ATOM   1228  C   GLN X 100      69.694  64.357  27.641  1.00  0.00           C
ATOM   1229  O   GLN X 100      70.187  65.426  27.997  1.00  0.00           O
ATOM   1230  HA  GLN X 100      70.327  62.553  26.723  1.00  0.00           H
ATOM   1231  CB  GLN X 100      70.180  62.161  28.851  1.00  0.00           C
ATOM   1232  1HB GLN X 100      70.962  61.367  28.864  1.00  0.00           H
ATOM   1233  2HB GLN X 100      70.293  62.729  29.801  1.00  0.00           H
ATOM   1234  CG  GLN X 100      68.781  61.502  28.791  1.00  0.00           C
ATOM   1235  1HG GLN X 100      68.102  61.996  29.521  1.00  0.00           H
ATOM   1236  2HG GLN X 100      68.334  61.618  27.785  1.00  0.00           H
ATOM   1237  CD  GLN X 100      68.838  60.013  29.137  1.00  0.00           C
ATOM   1238  OE1 GLN X 100      69.065  59.622  30.285  1.00  0.00           O
ATOM   1239  NE2 GLN X 100      68.650  59.138  28.121  1.00  0.00           N
ATOM   1240 1HE2 GLN X 100      68.451  59.461  27.200  1.00  0.00           H
ATOM   1241 2HE2 GLN X 100      68.589  58.164  28.320  1.00  0.00           H
ATOM   1242  HN  GLN X 100      72.110  64.359  28.080  1.00  0.00           H
ATOM   1243  N   ALA X 101      68.424  64.327  27.191  1.00  0.00           N
ATOM   1244  CA  ALA X 101      67.679  65.553  27.027  1.00  0.00           C
ATOM   1245  C   ALA X 101      66.196  65.331  27.185  1.00  0.00           C
ATOM   1246  O   ALA X 101      65.687  64.259  26.872  1.00  0.00           O
ATOM   1247  HA  ALA X 101      67.942  66.223  27.824  1.00  0.00           H
ATOM   1248  CB  ALA X 101      67.969  66.196  25.656  1.00  0.00           C
ATOM   1249  1HB ALA X 101      67.410  67.148  25.547  1.00  0.00           H
ATOM   1250  2HB ALA X 101      69.055  66.414  25.564  1.00  0.00           H
ATOM   1251  3HB ALA X 101      67.675  65.512  24.831  1.00  0.00           H
ATOM   1252  HN  ALA X 101      67.926  63.484  27.011  1.00  0.00           H
ATOM   1253  N   MET X 102      65.476  66.361  27.674  1.00  0.00           N
ATOM   1254  CA  MET X 102      64.073  66.251  28.002  1.00  0.00           C
ATOM   1255  C   MET X 102      63.265  67.275  27.229  1.00  0.00           C
ATOM   1256  O   MET X 102      63.561  68.468  27.171  1.00  0.00           O
ATOM   1257  HA  MET X 102      63.713  65.273  27.714  1.00  0.00           H
ATOM   1258  CB  MET X 102      63.834  66.398  29.520  1.00  0.00           C
ATOM   1259  1HB MET X 102      64.564  65.727  30.032  1.00  0.00           H
ATOM   1260  2HB MET X 102      64.056  67.432  29.850  1.00  0.00           H
ATOM   1261  CG  MET X 102      62.424  65.975  29.969  1.00  0.00           C
ATOM   1262  1HG MET X 102      61.662  66.674  29.559  1.00  0.00           H
ATOM   1263  2HG MET X 102      62.219  64.971  29.535  1.00  0.00           H
ATOM   1264  SD  MET X 102      62.266  65.864  31.768  1.00  0.00           S
ATOM   1265  CE  MET X 102      60.704  64.949  31.741  1.00  0.00           C
ATOM   1266  1HE MET X 102      60.348  64.729  32.771  1.00  0.00           H
ATOM   1267  2HE MET X 102      59.912  65.510  31.203  1.00  0.00           H
ATOM   1268  3HE MET X 102      60.836  63.977  31.228  1.00  0.00           H
ATOM   1269  HN  MET X 102      65.903  67.246  27.867  1.00  0.00           H
ATOM   1270  N   ASN X 103      62.199  66.814  26.566  1.00  0.00           N
ATOM   1271  CA  ASN X 103      61.348  67.601  25.709  1.00  0.00           C
ATOM   1272  C   ASN X 103      59.922  67.400  26.188  1.00  0.00           C
ATOM   1273  O   ASN X 103      59.644  66.718  27.171  1.00  0.00           O
ATOM   1274  HA  ASN X 103      61.552  68.657  25.846  1.00  0.00           H
ATOM   1275  CB  ASN X 103      61.520  67.173  24.217  1.00  0.00           C
ATOM   1276  1HB ASN X 103      61.905  66.132  24.174  1.00  0.00           H
ATOM   1277  2HB ASN X 103      60.567  67.211  23.653  1.00  0.00           H
ATOM   1278  CG  ASN X 103      62.490  68.088  23.464  1.00  0.00           C
ATOM   1279  OD1 ASN X 103      62.113  68.673  22.440  1.00  0.00           O
ATOM   1280  ND2 ASN X 103      63.734  68.226  23.972  1.00  0.00           N
ATOM   1281 1HD2 ASN X 103      63.962  67.802  24.848  1.00  0.00           H
ATOM   1282 2HD2 ASN X 103      64.416  68.778  23.498  1.00  0.00           H
ATOM   1283  HN  ASN X 103      61.922  65.851  26.719  1.00  0.00           H
ATOM   1284  N   ARG X 104      58.951  68.019  25.491  1.00  0.00           N
ATOM   1285  CA  ARG X 104      57.547  67.977  25.860  1.00  0.00           C
ATOM   1286  C   ARG X 104      56.921  66.596  25.646  1.00  0.00           C
ATOM   1287  O   ARG X 104      55.841  66.298  26.152  1.00  0.00           O
ATOM   1288  HA  ARG X 104      57.456  68.212  26.914  1.00  0.00           H
ATOM   1289  CB  ARG X 104      56.762  69.025  25.024  1.00  0.00           C
ATOM   1290  1HB ARG X 104      56.699  68.678  23.967  1.00  0.00           H
ATOM   1291  2HB ARG X 104      55.719  69.075  25.414  1.00  0.00           H
ATOM   1292  CG  ARG X 104      57.361  70.452  25.040  1.00  0.00           C
ATOM   1293  1HG ARG X 104      57.411  70.815  26.091  1.00  0.00           H
ATOM   1294  2HG ARG X 104      58.397  70.423  24.640  1.00  0.00           H
ATOM   1295  CD  ARG X 104      56.545  71.454  24.206  1.00  0.00           C
ATOM   1296  1HD ARG X 104      56.392  71.046  23.180  1.00  0.00           H
ATOM   1297  2HD ARG X 104      55.551  71.630  24.682  1.00  0.00           H
ATOM   1298  NE  ARG X 104      57.309  72.747  24.119  1.00  0.00           N
ATOM   1299  HE  ARG X 104      58.161  72.870  24.634  1.00  0.00           H
ATOM   1300  CZ  ARG X 104      56.926  73.776  23.348  1.00  0.00           C
ATOM   1301  NH1 ARG X 104      55.863  73.686  22.556  1.00  0.00           N
ATOM   1302 1HH1 ARG X 104      55.210  72.955  22.704  1.00  0.00           H
ATOM   1303 2HH1 ARG X 104      55.609  74.483  21.997  1.00  0.00           H
ATOM   1304  NH2 ARG X 104      57.620  74.911  23.322  1.00  0.00           N
ATOM   1305 1HH2 ARG X 104      58.414  75.035  23.933  1.00  0.00           H
ATOM   1306 2HH2 ARG X 104      57.131  75.744  23.021  1.00  0.00           H
ATOM   1307  HN  ARG X 104      59.167  68.599  24.717  1.00  0.00           H
ATOM   1308  N   ASN X 105      57.607  65.725  24.876  1.00  0.00           N
ATOM   1309  CA  ASN X 105      57.180  64.371  24.576  1.00  0.00           C
ATOM   1310  C   ASN X 105      58.120  63.402  25.303  1.00  0.00           C
ATOM   1311  O   ASN X 105      57.866  62.997  26.433  1.00  0.00           O
ATOM   1312  HA  ASN X 105      56.187  64.198  24.976  1.00  0.00           H
ATOM   1313  CB  ASN X 105      57.178  64.081  23.042  1.00  0.00           C
ATOM   1314  1HB ASN X 105      58.206  64.125  22.629  1.00  0.00           H
ATOM   1315  2HB ASN X 105      56.779  63.056  22.883  1.00  0.00           H
ATOM   1316  CG  ASN X 105      56.341  65.060  22.206  1.00  0.00           C
ATOM   1317  OD1 ASN X 105      55.904  66.141  22.605  1.00  0.00           O
ATOM   1318  ND2 ASN X 105      56.149  64.673  20.922  1.00  0.00           N
ATOM   1319 1HD2 ASN X 105      56.196  63.690  20.721  1.00  0.00           H
ATOM   1320 2HD2 ASN X 105      55.590  65.264  20.344  1.00  0.00           H
ATOM   1321  HN  ASN X 105      58.479  66.014  24.509  1.00  0.00           H
ATOM   1322  N   GLY X 106      59.277  63.065  24.690  1.00  0.00           N
ATOM   1323  CA  GLY X 106      60.120  61.961  25.154  1.00  0.00           C
ATOM   1324  C   GLY X 106      61.369  61.766  24.320  1.00  0.00           C
ATOM   1325  O   GLY X 106      62.089  60.780  24.461  1.00  0.00           O
ATOM   1326  1HA GLY X 106      60.437  62.158  26.166  1.00  0.00           H
ATOM   1327  2HA GLY X 106      59.549  61.049  25.085  1.00  0.00           H
ATOM   1328  HN  GLY X 106      59.429  63.374  23.763  1.00  0.00           H
ATOM   1329  N   LYS X 107      61.656  62.693  23.381  1.00  0.00           N
ATOM   1330  CA  LYS X 107      62.789  62.605  22.474  1.00  0.00           C
ATOM   1331  C   LYS X 107      64.138  62.930  23.118  1.00  0.00           C
ATOM   1332  O   LYS X 107      64.679  64.030  22.993  1.00  0.00           O
ATOM   1333  HA  LYS X 107      62.850  61.580  22.134  1.00  0.00           H
ATOM   1334  CB  LYS X 107      62.576  63.483  21.213  1.00  0.00           C
ATOM   1335  1HB LYS X 107      61.582  63.229  20.785  1.00  0.00           H
ATOM   1336  2HB LYS X 107      62.562  64.555  21.506  1.00  0.00           H
ATOM   1337  CG  LYS X 107      63.640  63.253  20.124  1.00  0.00           C
ATOM   1338  1HG LYS X 107      64.647  63.494  20.533  1.00  0.00           H
ATOM   1339  2HG LYS X 107      63.643  62.170  19.854  1.00  0.00           H
ATOM   1340  CD  LYS X 107      63.416  64.088  18.853  1.00  0.00           C
ATOM   1341  1HD LYS X 107      62.447  63.772  18.405  1.00  0.00           H
ATOM   1342  2HD LYS X 107      63.340  65.162  19.128  1.00  0.00           H
ATOM   1343  CE  LYS X 107      64.557  63.886  17.848  1.00  0.00           C
ATOM   1344  1HE LYS X 107      65.502  64.336  18.219  1.00  0.00           H
ATOM   1345  2HE LYS X 107      64.721  62.795  17.690  1.00  0.00           H
ATOM   1346  NZ  LYS X 107      64.235  64.476  16.534  1.00  0.00           N
ATOM   1347  1HZ LYS X 107      64.961  64.137  15.847  1.00  0.00           H
ATOM   1348  2HZ LYS X 107      63.311  64.086  16.202  1.00  0.00           H
ATOM   1349  3HZ LYS X 107      64.206  65.510  16.525  1.00  0.00           H
ATOM   1350  HN  LYS X 107      61.097  63.501  23.297  1.00  0.00           H
ATOM   1351  N   GLU X 108      64.716  61.936  23.809  1.00  0.00           N
ATOM   1352  CA  GLU X 108      66.064  61.947  24.335  1.00  0.00           C
ATOM   1353  C   GLU X 108      67.157  61.791  23.277  1.00  0.00           C
ATOM   1354  O   GLU X 108      66.915  61.587  22.086  1.00  0.00           O
ATOM   1355  HA  GLU X 108      66.217  62.910  24.805  1.00  0.00           H
ATOM   1356  CB  GLU X 108      66.217  60.850  25.417  1.00  0.00           C
ATOM   1357  1HB GLU X 108      67.219  60.901  25.889  1.00  0.00           H
ATOM   1358  2HB GLU X 108      65.476  61.073  26.217  1.00  0.00           H
ATOM   1359  CG  GLU X 108      65.957  59.413  24.907  1.00  0.00           C
ATOM   1360  1HG GLU X 108      64.959  59.345  24.425  1.00  0.00           H
ATOM   1361  2HG GLU X 108      66.731  59.118  24.169  1.00  0.00           H
ATOM   1362  CD  GLU X 108      65.965  58.393  26.036  1.00  0.00           C
ATOM   1363  OE1 GLU X 108      65.017  58.420  26.864  1.00  0.00           O
ATOM   1364  OE2 GLU X 108      66.872  57.524  26.043  1.00  0.00           O
ATOM   1365  HN  GLU X 108      64.169  61.133  24.040  1.00  0.00           H
ATOM   1366  N   THR X 109      68.425  61.911  23.712  1.00  0.00           N
ATOM   1367  CA  THR X 109      69.626  61.628  22.938  1.00  0.00           C
ATOM   1368  C   THR X 109      70.346  60.552  23.730  1.00  0.00           C
ATOM   1369  O   THR X 109      70.244  60.534  24.956  1.00  0.00           O
ATOM   1370  HA  THR X 109      69.360  61.199  21.982  1.00  0.00           H
ATOM   1371  HB  THR X 109      69.872  63.613  22.149  1.00  0.00           H
ATOM   1372  CB  THR X 109      70.498  62.873  22.703  1.00  0.00           C
ATOM   1373  OG1 THR X 109      71.656  62.609  21.923  1.00  0.00           O
ATOM   1374  HG1 THR X 109      72.112  63.461  21.863  1.00  0.00           H
ATOM   1375  CG2 THR X 109      70.969  63.521  24.012  1.00  0.00           C
ATOM   1376 1HG2 THR X 109      71.564  64.437  23.808  1.00  0.00           H
ATOM   1377 2HG2 THR X 109      70.105  63.815  24.642  1.00  0.00           H
ATOM   1378 3HG2 THR X 109      71.611  62.823  24.591  1.00  0.00           H
ATOM   1379  HN  THR X 109      68.598  62.044  24.684  1.00  0.00           H
ATOM   1380  N   LYS X 110      71.011  59.578  23.069  1.00  0.00           N
ATOM   1381  CA  LYS X 110      71.699  58.510  23.783  1.00  0.00           C
ATOM   1382  C   LYS X 110      73.019  58.159  23.127  1.00  0.00           C
ATOM   1383  O   LYS X 110      73.065  57.521  22.072  1.00  0.00           O
ATOM   1384  HA  LYS X 110      71.923  58.830  24.793  1.00  0.00           H
ATOM   1385  CB  LYS X 110      70.847  57.213  23.847  1.00  0.00           C
ATOM   1386  1HB LYS X 110      69.911  57.438  24.406  1.00  0.00           H
ATOM   1387  2HB LYS X 110      70.555  56.951  22.808  1.00  0.00           H
ATOM   1388  CG  LYS X 110      71.530  55.983  24.488  1.00  0.00           C
ATOM   1389  1HG LYS X 110      72.517  55.806  24.010  1.00  0.00           H
ATOM   1390  2HG LYS X 110      71.723  56.193  25.562  1.00  0.00           H
ATOM   1391  CD  LYS X 110      70.681  54.703  24.360  1.00  0.00           C
ATOM   1392  1HD LYS X 110      70.152  54.533  25.325  1.00  0.00           H
ATOM   1393  2HD LYS X 110      69.887  54.867  23.597  1.00  0.00           H
ATOM   1394  CE  LYS X 110      71.466  53.437  23.984  1.00  0.00           C
ATOM   1395  1HE LYS X 110      72.313  53.263  24.675  1.00  0.00           H
ATOM   1396  2HE LYS X 110      70.796  52.549  24.021  1.00  0.00           H
ATOM   1397  NZ  LYS X 110      71.993  53.550  22.605  1.00  0.00           N
ATOM   1398  1HZ LYS X 110      72.617  52.754  22.380  1.00  0.00           H
ATOM   1399  2HZ LYS X 110      71.164  53.533  21.955  1.00  0.00           H
ATOM   1400  3HZ LYS X 110      72.506  54.445  22.462  1.00  0.00           H
ATOM   1401  HN  LYS X 110      71.080  59.595  22.068  1.00  0.00           H
ATOM   1402  N   SER X 111      74.127  58.487  23.813  1.00  0.00           N
ATOM   1403  CA  SER X 111      75.467  58.095  23.414  1.00  0.00           C
ATOM   1404  C   SER X 111      76.276  57.927  24.674  1.00  0.00           C
ATOM   1405  O   SER X 111      76.089  58.674  25.629  1.00  0.00           O
ATOM   1406  HA  SER X 111      75.449  57.143  22.902  1.00  0.00           H
ATOM   1407  CB  SER X 111      76.164  59.175  22.550  1.00  0.00           C
ATOM   1408  1HB SER X 111      75.661  60.156  22.712  1.00  0.00           H
ATOM   1409  2HB SER X 111      77.232  59.296  22.825  1.00  0.00           H
ATOM   1410  OG  SER X 111      76.112  58.818  21.172  1.00  0.00           O
ATOM   1411  1HG SER X 111      76.334  59.612  20.669  1.00  0.00           H
ATOM   1412  HN  SER X 111      74.065  59.039  24.643  1.00  0.00           H
ATOM   1413  N   ASN X 112      77.199  56.950  24.725  1.00  0.00           N
ATOM   1414  CA  ASN X 112      78.098  56.762  25.852  1.00  0.00           C
ATOM   1415  C   ASN X 112      79.537  56.804  25.356  1.00  0.00           C
ATOM   1416  O   ASN X 112      79.863  56.283  24.290  1.00  0.00           O
ATOM   1417  HA  ASN X 112      77.999  57.591  26.532  1.00  0.00           H
ATOM   1418  CB  ASN X 112      77.836  55.418  26.586  1.00  0.00           C
ATOM   1419  1HB ASN X 112      77.364  54.710  25.878  1.00  0.00           H
ATOM   1420  2HB ASN X 112      78.776  54.950  26.941  1.00  0.00           H
ATOM   1421  CG  ASN X 112      76.901  55.550  27.784  1.00  0.00           C
ATOM   1422  OD1 ASN X 112      75.773  55.052  27.774  1.00  0.00           O
ATOM   1423  ND2 ASN X 112      77.369  56.186  28.877  1.00  0.00           N
ATOM   1424 1HD2 ASN X 112      78.172  56.779  28.817  1.00  0.00           H
ATOM   1425 2HD2 ASN X 112      76.822  56.168  29.709  1.00  0.00           H
ATOM   1426  HN  ASN X 112      77.357  56.347  23.946  1.00  0.00           H
ATOM   1427  N   TYR X 113      80.448  57.447  26.113  1.00  0.00           N
ATOM   1428  CA  TYR X 113      81.846  57.580  25.722  1.00  0.00           C
ATOM   1429  C   TYR X 113      82.717  57.043  26.841  1.00  0.00           C
ATOM   1430  O   TYR X 113      82.593  57.495  27.975  1.00  0.00           O
ATOM   1431  HA  TYR X 113      82.053  56.991  24.839  1.00  0.00           H
ATOM   1432  CB  TYR X 113      82.247  59.057  25.462  1.00  0.00           C
ATOM   1433  1HB TYR X 113      82.349  59.601  26.428  1.00  0.00           H
ATOM   1434  2HB TYR X 113      83.217  59.106  24.928  1.00  0.00           H
ATOM   1435  CG  TYR X 113      81.225  59.786  24.633  1.00  0.00           C
ATOM   1436  HD1 TYR X 113      81.123  58.334  23.033  1.00  0.00           H
ATOM   1437  CD1 TYR X 113      80.751  59.274  23.410  1.00  0.00           C
ATOM   1438  HD2 TYR X 113      81.047  61.411  26.045  1.00  0.00           H
ATOM   1439  CD2 TYR X 113      80.696  60.995  25.111  1.00  0.00           C
ATOM   1440  CE1 TYR X 113      79.755  59.953  22.696  1.00  0.00           C
ATOM   1441  HE1 TYR X 113      79.366  59.539  21.780  1.00  0.00           H
ATOM   1442  HE2 TYR X 113      79.316  62.600  24.781  1.00  0.00           H
ATOM   1443  CE2 TYR X 113      79.703  61.670  24.394  1.00  0.00           C
ATOM   1444  CZ  TYR X 113      79.238  61.159  23.181  1.00  0.00           C
ATOM   1445  OH  TYR X 113      78.232  61.845  22.471  1.00  0.00           O
ATOM   1446  HH  TYR X 113      77.892  62.531  23.058  1.00  0.00           H
ATOM   1447  HN  TYR X 113      80.179  57.917  26.955  1.00  0.00           H
ATOM   1448  N   ARG X 114      83.596  56.057  26.569  1.00  0.00           N
ATOM   1449  CA  ARG X 114      84.344  55.325  27.574  1.00  0.00           C
ATOM   1450  C   ARG X 114      85.745  55.885  27.696  1.00  0.00           C
ATOM   1451  O   ARG X 114      86.614  55.651  26.853  1.00  0.00           O
ATOM   1452  HA  ARG X 114      83.849  55.427  28.532  1.00  0.00           H
ATOM   1453  CB  ARG X 114      84.449  53.819  27.199  1.00  0.00           C
ATOM   1454  1HB ARG X 114      83.518  53.552  26.654  1.00  0.00           H
ATOM   1455  2HB ARG X 114      85.271  53.643  26.471  1.00  0.00           H
ATOM   1456  CG  ARG X 114      84.557  52.833  28.384  1.00  0.00           C
ATOM   1457  1HG ARG X 114      83.614  52.915  28.963  1.00  0.00           H
ATOM   1458  2HG ARG X 114      84.590  51.801  27.964  1.00  0.00           H
ATOM   1459  CD  ARG X 114      85.749  52.998  29.338  1.00  0.00           C
ATOM   1460  1HD ARG X 114      86.696  52.750  28.809  1.00  0.00           H
ATOM   1461  2HD ARG X 114      85.806  54.025  29.763  1.00  0.00           H
ATOM   1462  NE  ARG X 114      85.500  52.039  30.459  1.00  0.00           N
ATOM   1463  HE  ARG X 114      84.596  51.591  30.523  1.00  0.00           H
ATOM   1464  CZ  ARG X 114      86.427  51.523  31.275  1.00  0.00           C
ATOM   1465  NH1 ARG X 114      87.715  51.811  31.145  1.00  0.00           N
ATOM   1466 1HH1 ARG X 114      87.984  52.375  30.377  1.00  0.00           H
ATOM   1467 2HH1 ARG X 114      88.371  51.370  31.741  1.00  0.00           H
ATOM   1468  NH2 ARG X 114      86.031  50.669  32.220  1.00  0.00           N
ATOM   1469 1HH2 ARG X 114      85.072  50.395  32.207  1.00  0.00           H
ATOM   1470 2HH2 ARG X 114      86.701  50.164  32.752  1.00  0.00           H
ATOM   1471  HN  ARG X 114      83.825  55.794  25.626  1.00  0.00           H
ATOM   1472  N   VAL X 115      86.009  56.613  28.788  1.00  0.00           N
ATOM   1473  CA  VAL X 115      87.223  57.382  28.943  1.00  0.00           C
ATOM   1474  C   VAL X 115      88.100  56.692  29.973  1.00  0.00           C
ATOM   1475  O   VAL X 115      87.616  56.169  30.979  1.00  0.00           O
ATOM   1476  HA  VAL X 115      87.760  57.394  28.007  1.00  0.00           H
ATOM   1477  HB  VAL X 115      86.897  58.945  30.431  1.00  0.00           H
ATOM   1478  CB  VAL X 115      86.948  58.835  29.322  1.00  0.00           C
ATOM   1479  CG1 VAL X 115      88.086  59.715  28.765  1.00  0.00           C
ATOM   1480 1HG1 VAL X 115      87.950  60.768  29.090  1.00  0.00           H
ATOM   1481 2HG1 VAL X 115      89.073  59.367  29.131  1.00  0.00           H
ATOM   1482 3HG1 VAL X 115      88.096  59.689  27.655  1.00  0.00           H
ATOM   1483  CG2 VAL X 115      85.598  59.300  28.736  1.00  0.00           C
ATOM   1484 1HG2 VAL X 115      85.434  60.365  28.986  1.00  0.00           H
ATOM   1485 2HG2 VAL X 115      85.590  59.187  27.631  1.00  0.00           H
ATOM   1486 3HG2 VAL X 115      84.744  58.736  29.168  1.00  0.00           H
ATOM   1487  HN  VAL X 115      85.334  56.721  29.526  1.00  0.00           H
ATOM   1488  N   ARG X 116      89.419  56.608  29.711  1.00  0.00           N
ATOM   1489  CA  ARG X 116      90.346  55.955  30.611  1.00  0.00           C
ATOM   1490  C   ARG X 116      91.696  56.653  30.551  1.00  0.00           C
ATOM   1491  O   ARG X 116      92.126  57.117  29.495  1.00  0.00           O
ATOM   1492  HA  ARG X 116      89.981  56.049  31.626  1.00  0.00           H
ATOM   1493  CB  ARG X 116      90.479  54.466  30.207  1.00  0.00           C
ATOM   1494  1HB ARG X 116      89.453  54.044  30.133  1.00  0.00           H
ATOM   1495  2HB ARG X 116      90.931  54.416  29.189  1.00  0.00           H
ATOM   1496  CG  ARG X 116      91.301  53.556  31.140  1.00  0.00           C
ATOM   1497  1HG ARG X 116      91.365  52.568  30.629  1.00  0.00           H
ATOM   1498  2HG ARG X 116      92.344  53.940  31.212  1.00  0.00           H
ATOM   1499  CD  ARG X 116      90.747  53.391  32.560  1.00  0.00           C
ATOM   1500  1HD ARG X 116      91.413  53.906  33.290  1.00  0.00           H
ATOM   1501  2HD ARG X 116      89.724  53.831  32.633  1.00  0.00           H
ATOM   1502  NE  ARG X 116      90.689  51.926  32.894  1.00  0.00           N
ATOM   1503  HE  ARG X 116      91.298  51.299  32.414  1.00  0.00           H
ATOM   1504  CZ  ARG X 116      90.016  51.453  33.956  1.00  0.00           C
ATOM   1505  NH1 ARG X 116      89.397  52.254  34.814  1.00  0.00           N
ATOM   1506 1HH1 ARG X 116      89.638  53.254  34.821  1.00  0.00           H
ATOM   1507 2HH1 ARG X 116      89.071  51.881  35.680  1.00  0.00           H
ATOM   1508  NH2 ARG X 116      89.908  50.134  34.120  1.00  0.00           N
ATOM   1509 1HH2 ARG X 116      90.446  49.504  33.576  1.00  0.00           H
ATOM   1510 2HH2 ARG X 116      89.293  49.781  34.831  1.00  0.00           H
ATOM   1511  HN  ARG X 116      89.798  57.007  28.877  1.00  0.00           H
ATOM   1512  N   VAL X 117      92.380  56.785  31.704  1.00  0.00           N
ATOM   1513  CA  VAL X 117      93.683  57.426  31.827  1.00  0.00           C
ATOM   1514  C   VAL X 117      94.849  56.447  31.648  1.00  0.00           C
ATOM   1515  O   VAL X 117      94.660  55.259  31.392  1.00  0.00           O
ATOM   1516  HA  VAL X 117      93.771  58.136  31.024  1.00  0.00           H
ATOM   1517  HB  VAL X 117      94.833  58.674  33.198  1.00  0.00           H
ATOM   1518  CB  VAL X 117      93.817  58.222  33.123  1.00  0.00           C
ATOM   1519  CG1 VAL X 117      92.799  59.378  33.110  1.00  0.00           C
ATOM   1520 1HG1 VAL X 117      92.912  59.999  34.025  1.00  0.00           H
ATOM   1521 2HG1 VAL X 117      92.943  60.032  32.226  1.00  0.00           H
ATOM   1522 3HG1 VAL X 117      91.768  58.969  33.094  1.00  0.00           H
ATOM   1523  CG2 VAL X 117      93.591  57.313  34.341  1.00  0.00           C
ATOM   1524 1HG2 VAL X 117      93.739  57.877  35.285  1.00  0.00           H
ATOM   1525 2HG2 VAL X 117      92.563  56.897  34.365  1.00  0.00           H
ATOM   1526 3HG2 VAL X 117      94.307  56.467  34.343  1.00  0.00           H
ATOM   1527  HN  VAL X 117      92.015  56.427  32.559  1.00  0.00           H
ATOM   1528  N   TYR X 118      96.108  56.939  31.726  1.00  0.00           N
ATOM   1529  CA  TYR X 118      97.327  56.135  31.632  1.00  0.00           C
ATOM   1530  C   TYR X 118      97.557  55.304  32.900  1.00  0.00           C
ATOM   1531  O   TYR X 118      97.174  54.134  32.968  1.00  0.00           O
ATOM   1532  HA  TYR X 118      97.208  55.410  30.837  1.00  0.00           H
ATOM   1533  CB  TYR X 118      98.578  57.024  31.329  1.00  0.00           C
ATOM   1534  1HB TYR X 118      98.508  57.996  31.862  1.00  0.00           H
ATOM   1535  2HB TYR X 118      99.499  56.502  31.676  1.00  0.00           H
ATOM   1536  CG  TYR X 118      98.809  57.310  29.858  1.00  0.00           C
ATOM   1537  HD1 TYR X 118      96.761  57.114  29.148  1.00  0.00           H
ATOM   1538  CD1 TYR X 118      97.789  57.306  28.885  1.00  0.00           C
ATOM   1539  HD2 TYR X 118     100.931  57.575  30.159  1.00  0.00           H
ATOM   1540  CD2 TYR X 118     100.127  57.573  29.435  1.00  0.00           C
ATOM   1541  CE1 TYR X 118      98.091  57.519  27.533  1.00  0.00           C
ATOM   1542  HE1 TYR X 118      97.298  57.498  26.802  1.00  0.00           H
ATOM   1543  HE2 TYR X 118     101.441  58.009  27.785  1.00  0.00           H
ATOM   1544  CE2 TYR X 118     100.423  57.814  28.085  1.00  0.00           C
ATOM   1545  CZ  TYR X 118      99.403  57.789  27.132  1.00  0.00           C
ATOM   1546  OH  TYR X 118      99.682  58.057  25.773  1.00  0.00           O
ATOM   1547  HH  TYR X 118     100.513  58.560  25.735  1.00  0.00           H
ATOM   1548  HN  TYR X 118      96.248  57.912  31.861  1.00  0.00           H
ATOM   1549  N   GLN X 119      98.210  55.871  33.940  1.00  0.00           N
ATOM   1550  CA  GLN X 119      98.286  55.261  35.260  1.00  0.00           C
ATOM   1551  C   GLN X 119      96.920  55.161  35.947  1.00  0.00           C
ATOM   1552  O   GLN X 119      96.131  56.104  35.933  1.00  0.00           O
ATOM   1553  HA  GLN X 119      98.653  54.251  35.140  1.00  0.00           H
ATOM   1554  CB  GLN X 119      99.255  56.047  36.180  1.00  0.00           C
ATOM   1555  1HB GLN X 119      98.922  57.110  36.204  1.00  0.00           H
ATOM   1556  2HB GLN X 119      99.188  55.662  37.222  1.00  0.00           H
ATOM   1557  CG  GLN X 119     100.743  56.017  35.744  1.00  0.00           C
ATOM   1558  1HG GLN X 119     100.854  56.296  34.676  1.00  0.00           H
ATOM   1559  2HG GLN X 119     101.298  56.770  36.347  1.00  0.00           H
ATOM   1560  CD  GLN X 119     101.419  54.669  36.013  1.00  0.00           C
ATOM   1561  OE1 GLN X 119     101.838  54.357  37.131  1.00  0.00           O
ATOM   1562  NE2 GLN X 119     101.546  53.828  34.961  1.00  0.00           N
ATOM   1563 1HE2 GLN X 119     101.255  54.126  34.051  1.00  0.00           H
ATOM   1564 2HE2 GLN X 119     102.121  53.017  35.082  1.00  0.00           H
ATOM   1565  HN  GLN X 119      98.595  56.788  33.870  1.00  0.00           H
ATOM   1566  N   ILE X 120      96.621  54.017  36.591  1.00  0.00           N
ATOM   1567  CA  ILE X 120      95.326  53.731  37.198  1.00  0.00           C
ATOM   1568  C   ILE X 120      95.579  53.093  38.564  1.00  0.00           C
ATOM   1569  O   ILE X 120      96.704  52.644  38.796  1.00  0.00           O
ATOM   1570  HA  ILE X 120      94.817  54.666  37.388  1.00  0.00           H
ATOM   1571  HB  ILE X 120      93.777  52.204  36.961  1.00  0.00           H
ATOM   1572  CB  ILE X 120      94.434  52.837  36.319  1.00  0.00           C
ATOM   1573  CG1 ILE X 120      95.237  51.883  35.405  1.00  0.00           C
ATOM   1574 1HG1 ILE X 120      95.798  52.486  34.655  1.00  0.00           H
ATOM   1575 2HG1 ILE X 120      95.975  51.325  36.026  1.00  0.00           H
ATOM   1576  CG2 ILE X 120      93.505  53.759  35.499  1.00  0.00           C
ATOM   1577 1HG2 ILE X 120      92.737  53.167  34.963  1.00  0.00           H
ATOM   1578 2HG2 ILE X 120      92.969  54.468  36.166  1.00  0.00           H
ATOM   1579 3HG2 ILE X 120      94.094  54.344  34.762  1.00  0.00           H
ATOM   1580  CD  ILE X 120      94.349  50.872  34.668  1.00  0.00           C
ATOM   1581  1HD ILE X 120      94.965  50.211  34.024  1.00  0.00           H
ATOM   1582  2HD ILE X 120      93.799  50.241  35.398  1.00  0.00           H
ATOM   1583  3HD ILE X 120      93.608  51.389  34.023  1.00  0.00           H
ATOM   1584  HN  ILE X 120      97.299  53.295  36.696  1.00  0.00           H
ATOM   1585  N   PRO X 121      94.632  53.089  39.507  1.00  0.00           N
ATOM   1586  CA  PRO X 121      94.888  52.674  40.888  1.00  0.00           C
ATOM   1587  C   PRO X 121      94.879  51.167  41.096  1.00  0.00           C
ATOM   1588  HA  PRO X 121      95.850  53.040  41.218  1.00  0.00           H
ATOM   1589  CB  PRO X 121      93.724  53.327  41.655  1.00  0.00           C
ATOM   1590  1HB PRO X 121      93.469  52.803  42.597  1.00  0.00           H
ATOM   1591  2HB PRO X 121      94.004  54.378  41.898  1.00  0.00           H
ATOM   1592  CG  PRO X 121      92.583  53.328  40.642  1.00  0.00           C
ATOM   1593  1HG PRO X 121      92.176  52.298  40.529  1.00  0.00           H
ATOM   1594  2HG PRO X 121      91.765  54.020  40.906  1.00  0.00           H
ATOM   1595  CD  PRO X 121      93.313  53.719  39.365  1.00  0.00           C
ATOM   1596  1HD PRO X 121      92.763  53.353  38.471  1.00  0.00           H
ATOM   1597  2HD PRO X 121      93.442  54.824  39.312  1.00  0.00           H
ATOM   1598  OT1 PRO X 121      94.988  50.395  40.109  1.00  0.00           O
ATOM   1599  OT2 PRO X 121      94.775  50.725  42.281  1.00  0.00           O
ATOM   1600  N   ASP Z   1     121.731  93.707  81.009  1.00  0.00           N
ATOM   1601  CA  ASP Z   1     122.247  92.341  81.327  1.00  0.00           C
ATOM   1602  C   ASP Z   1     121.216  91.425  81.976  1.00  0.00           C
ATOM   1603  O   ASP Z   1     120.153  91.864  82.414  1.00  0.00           O
ATOM   1604  HA  ASP Z   1     122.541  91.876  80.394  1.00  0.00           H
ATOM   1605  CB  ASP Z   1     123.470  92.504  82.267  1.00  0.00           C
ATOM   1606  1HB ASP Z   1     123.218  93.154  83.131  1.00  0.00           H
ATOM   1607  2HB ASP Z   1     123.815  91.523  82.649  1.00  0.00           H
ATOM   1608  CG  ASP Z   1     124.606  93.146  81.505  1.00  0.00           C
ATOM   1609  OD1 ASP Z   1     124.347  94.210  80.890  1.00  0.00           O
ATOM   1610  OD2 ASP Z   1     125.738  92.603  81.513  1.00  0.00           O
ATOM   1611  H1  ASP Z   1     122.589  94.271  80.760  1.00  0.00           H
ATOM   1612  H2  ASP Z   1     121.076  93.679  80.180  1.00  0.00           H
ATOM   1613  H3  ASP Z   1     121.241  94.141  81.808  1.00  0.00           H
ATOM   1614  N   ALA Z   2     121.508  90.109  82.060  1.00  0.00           N
ATOM   1615  CA  ALA Z   2     120.774  89.138  82.856  1.00  0.00           C
ATOM   1616  C   ALA Z   2     120.810  89.403  84.358  1.00  0.00           C
ATOM   1617  O   ALA Z   2     121.740  90.011  84.885  1.00  0.00           O
ATOM   1618  HA  ALA Z   2     119.739  89.184  82.543  1.00  0.00           H
ATOM   1619  CB  ALA Z   2     121.307  87.717  82.599  1.00  0.00           C
ATOM   1620  1HB ALA Z   2     120.691  86.950  83.116  1.00  0.00           H
ATOM   1621  2HB ALA Z   2     121.280  87.501  81.510  1.00  0.00           H
ATOM   1622  3HB ALA Z   2     122.360  87.624  82.943  1.00  0.00           H
ATOM   1623  HN  ALA Z   2     122.319  89.733  81.596  1.00  0.00           H
ATOM   1624  N   HIE Z   3     119.778  88.959  85.098  1.00  0.00           N
ATOM   1625  CA  HIE Z   3     119.751  89.115  86.542  1.00  0.00           C
ATOM   1626  C   HIE Z   3     118.838  88.083  87.149  1.00  0.00           C
ATOM   1627  O   HIE Z   3     117.997  87.516  86.454  1.00  0.00           O
ATOM   1628  HA  HIE Z   3     120.746  88.962  86.943  1.00  0.00           H
ATOM   1629  CB  HIE Z   3     119.196  90.491  86.953  1.00  0.00           C
ATOM   1630  1HB HIE Z   3     119.763  91.280  86.422  1.00  0.00           H
ATOM   1631  2HB HIE Z   3     118.135  90.580  86.651  1.00  0.00           H
ATOM   1632  CG  HIE Z   3     119.299  90.810  88.403  1.00  0.00           C
ATOM   1633  ND1 HIE Z   3     120.502  90.607  89.038  1.00  0.00           N
ATOM   1634  HD2 HIE Z   3     117.400  91.717  89.043  1.00  0.00           H
ATOM   1635  CD2 HIE Z   3     118.418  91.417  89.234  1.00  0.00           C
ATOM   1636  HE1 HIE Z   3     121.123  91.175  91.002  1.00  0.00           H
ATOM   1637  CE1 HIE Z   3     120.343  91.119  90.241  1.00  0.00           C
ATOM   1638  HE2 HIE Z   3     118.840  92.278  91.142  1.00  0.00           H
ATOM   1639  NE2 HIE Z   3     119.101  91.627  90.411  1.00  0.00           N
ATOM   1640  HN  HIE Z   3     119.009  88.481  84.683  1.00  0.00           H
ATOM   1641  N   LYS Z   4     118.981  87.815  88.459  1.00  0.00           N
ATOM   1642  CA  LYS Z   4     118.073  86.986  89.234  1.00  0.00           C
ATOM   1643  C   LYS Z   4     116.658  87.557  89.314  1.00  0.00           C
ATOM   1644  O   LYS Z   4     116.459  88.773  89.316  1.00  0.00           O
ATOM   1645  HA  LYS Z   4     117.991  86.042  88.714  1.00  0.00           H
ATOM   1646  CB  LYS Z   4     118.646  86.705  90.649  1.00  0.00           C
ATOM   1647  1HB LYS Z   4     118.042  85.915  91.145  1.00  0.00           H
ATOM   1648  2HB LYS Z   4     119.675  86.300  90.508  1.00  0.00           H
ATOM   1649  CG  LYS Z   4     118.722  87.945  91.557  1.00  0.00           C
ATOM   1650  1HG LYS Z   4     119.055  88.813  90.941  1.00  0.00           H
ATOM   1651  2HG LYS Z   4     117.705  88.189  91.940  1.00  0.00           H
ATOM   1652  CD  LYS Z   4     119.717  87.809  92.723  1.00  0.00           C
ATOM   1653  1HD LYS Z   4     120.726  87.623  92.284  1.00  0.00           H
ATOM   1654  2HD LYS Z   4     119.754  88.791  93.246  1.00  0.00           H
ATOM   1655  CE  LYS Z   4     119.405  86.703  93.739  1.00  0.00           C
ATOM   1656  1HE LYS Z   4     118.385  86.824  94.155  1.00  0.00           H
ATOM   1657  2HE LYS Z   4     119.479  85.702  93.265  1.00  0.00           H
ATOM   1658  NZ  LYS Z   4     120.376  86.763  94.857  1.00  0.00           N
ATOM   1659  1HZ LYS Z   4     120.538  85.803  95.246  1.00  0.00           H
ATOM   1660  2HZ LYS Z   4     121.283  87.154  94.520  1.00  0.00           H
ATOM   1661  3HZ LYS Z   4     120.014  87.369  95.619  1.00  0.00           H
ATOM   1662  HN  LYS Z   4     119.675  88.320  88.974  1.00  0.00           H
ATOM   1663  N   SER Z   5     115.629  86.678  89.346  1.00  0.00           N
ATOM   1664  CA  SER Z   5     114.222  87.077  89.277  1.00  0.00           C
ATOM   1665  C   SER Z   5     113.893  87.826  87.992  1.00  0.00           C
ATOM   1666  O   SER Z   5     113.442  88.973  87.995  1.00  0.00           O
ATOM   1667  HA  SER Z   5     113.664  86.155  89.217  1.00  0.00           H
ATOM   1668  CB  SER Z   5     113.666  87.829  90.522  1.00  0.00           C
ATOM   1669  1HB SER Z   5     114.219  88.785  90.658  1.00  0.00           H
ATOM   1670  2HB SER Z   5     112.591  88.069  90.363  1.00  0.00           H
ATOM   1671  OG  SER Z   5     113.786  87.033  91.708  1.00  0.00           O
ATOM   1672  1HG SER Z   5     113.228  87.457  92.379  1.00  0.00           H
ATOM   1673  HN  SER Z   5     115.804  85.693  89.360  1.00  0.00           H
ATOM   1674  N   GLU Z   6     114.133  87.155  86.841  1.00  0.00           N
ATOM   1675  CA  GLU Z   6     114.088  87.675  85.480  1.00  0.00           C
ATOM   1676  C   GLU Z   6     112.819  88.443  85.143  1.00  0.00           C
ATOM   1677  O   GLU Z   6     112.863  89.532  84.571  1.00  0.00           O
ATOM   1678  HA  GLU Z   6     114.924  88.347  85.348  1.00  0.00           H
ATOM   1679  CB  GLU Z   6     114.228  86.474  84.508  1.00  0.00           C
ATOM   1680  1HB GLU Z   6     115.172  85.935  84.751  1.00  0.00           H
ATOM   1681  2HB GLU Z   6     113.392  85.762  84.701  1.00  0.00           H
ATOM   1682  CG  GLU Z   6     114.251  86.817  82.995  1.00  0.00           C
ATOM   1683  1HG GLU Z   6     113.335  87.368  82.699  1.00  0.00           H
ATOM   1684  2HG GLU Z   6     115.137  87.439  82.752  1.00  0.00           H
ATOM   1685  CD  GLU Z   6     114.307  85.562  82.132  1.00  0.00           C
ATOM   1686  OE1 GLU Z   6     113.719  84.529  82.540  1.00  0.00           O
ATOM   1687  OE2 GLU Z   6     114.886  85.611  81.017  1.00  0.00           O
ATOM   1688  HN  GLU Z   6     114.499  86.230  86.906  1.00  0.00           H
ATOM   1689  N   VAL Z   7     111.654  87.918  85.561  1.00  0.00           N
ATOM   1690  CA  VAL Z   7     110.338  88.508  85.382  1.00  0.00           C
ATOM   1691  C   VAL Z   7     110.217  89.908  85.990  1.00  0.00           C
ATOM   1692  O   VAL Z   7     109.768  90.852  85.339  1.00  0.00           O
ATOM   1693  HA  VAL Z   7     110.149  88.612  84.323  1.00  0.00           H
ATOM   1694  HB  VAL Z   7     109.640  87.283  87.033  1.00  0.00           H
ATOM   1695  CB  VAL Z   7     109.322  87.544  85.996  1.00  0.00           C
ATOM   1696  CG1 VAL Z   7     107.903  88.135  86.056  1.00  0.00           C
ATOM   1697 1HG1 VAL Z   7     107.572  88.433  85.041  1.00  0.00           H
ATOM   1698 2HG1 VAL Z   7     107.189  87.377  86.445  1.00  0.00           H
ATOM   1699 3HG1 VAL Z   7     107.856  89.017  86.730  1.00  0.00           H
ATOM   1700  CG2 VAL Z   7     109.308  86.258  85.146  1.00  0.00           C
ATOM   1701 1HG2 VAL Z   7     108.994  86.487  84.106  1.00  0.00           H
ATOM   1702 2HG2 VAL Z   7     110.301  85.765  85.113  1.00  0.00           H
ATOM   1703 3HG2 VAL Z   7     108.591  85.525  85.565  1.00  0.00           H
ATOM   1704  HN  VAL Z   7     111.668  87.032  86.018  1.00  0.00           H
ATOM   1705  N   ALA Z   8     110.679  90.097  87.244  1.00  0.00           N
ATOM   1706  CA  ALA Z   8     110.734  91.394  87.890  1.00  0.00           C
ATOM   1707  C   ALA Z   8     111.788  92.321  87.289  1.00  0.00           C
ATOM   1708  O   ALA Z   8     111.547  93.504  87.051  1.00  0.00           O
ATOM   1709  HA  ALA Z   8     109.775  91.878  87.762  1.00  0.00           H
ATOM   1710  CB  ALA Z   8     111.008  91.199  89.392  1.00  0.00           C
ATOM   1711  1HB ALA Z   8     111.007  92.169  89.931  1.00  0.00           H
ATOM   1712  2HB ALA Z   8     110.223  90.559  89.846  1.00  0.00           H
ATOM   1713  3HB ALA Z   8     111.988  90.703  89.562  1.00  0.00           H
ATOM   1714  HN  ALA Z   8     111.083  89.338  87.747  1.00  0.00           H
ATOM   1715  N   HIE Z   9     112.992  91.786  86.999  1.00  0.00           N
ATOM   1716  CA  HIE Z   9     114.106  92.528  86.423  1.00  0.00           C
ATOM   1717  C   HIE Z   9     113.812  93.122  85.053  1.00  0.00           C
ATOM   1718  O   HIE Z   9     114.032  94.307  84.804  1.00  0.00           O
ATOM   1719  HA  HIE Z   9     114.355  93.351  87.079  1.00  0.00           H
ATOM   1720  CB  HIE Z   9     115.323  91.580  86.296  1.00  0.00           C
ATOM   1721  1HB HIE Z   9     115.634  91.251  87.309  1.00  0.00           H
ATOM   1722  2HB HIE Z   9     115.020  90.672  85.734  1.00  0.00           H
ATOM   1723  CG  HIE Z   9     116.523  92.153  85.603  1.00  0.00           C
ATOM   1724  ND1 HIE Z   9     117.203  93.221  86.157  1.00  0.00           N
ATOM   1725  HD2 HIE Z   9     116.896  90.916  83.804  1.00  0.00           H
ATOM   1726  CD2 HIE Z   9     117.143  91.732  84.471  1.00  0.00           C
ATOM   1727  HE1 HIE Z   9     119.007  94.185  85.480  1.00  0.00           H
ATOM   1728  CE1 HIE Z   9     118.232  93.426  85.348  1.00  0.00           C
ATOM   1729  HE2 HIE Z   9     118.965  92.447  83.618  1.00  0.00           H
ATOM   1730  NE2 HIE Z   9     118.240  92.547  84.319  1.00  0.00           N
ATOM   1731  HN  HIE Z   9     113.147  90.818  87.216  1.00  0.00           H
ATOM   1732  N   ARG Z  10     113.241  92.319  84.135  1.00  0.00           N
ATOM   1733  CA  ARG Z  10     112.845  92.770  82.814  1.00  0.00           C
ATOM   1734  C   ARG Z  10     111.691  93.762  82.862  1.00  0.00           C
ATOM   1735  O   ARG Z  10     111.637  94.705  82.073  1.00  0.00           O
ATOM   1736  HA  ARG Z  10     113.670  93.339  82.405  1.00  0.00           H
ATOM   1737  CB  ARG Z  10     112.550  91.570  81.875  1.00  0.00           C
ATOM   1738  1HB ARG Z  10     111.760  90.940  82.340  1.00  0.00           H
ATOM   1739  2HB ARG Z  10     112.155  91.945  80.904  1.00  0.00           H
ATOM   1740  CG  ARG Z  10     113.788  90.677  81.589  1.00  0.00           C
ATOM   1741  1HG ARG Z  10     114.184  90.286  82.552  1.00  0.00           H
ATOM   1742  2HG ARG Z  10     113.464  89.802  80.984  1.00  0.00           H
ATOM   1743  CD  ARG Z  10     114.921  91.404  80.847  1.00  0.00           C
ATOM   1744  1HD ARG Z  10     114.579  91.747  79.844  1.00  0.00           H
ATOM   1745  2HD ARG Z  10     115.231  92.286  81.442  1.00  0.00           H
ATOM   1746  NE  ARG Z  10     116.095  90.480  80.691  1.00  0.00           N
ATOM   1747  HE  ARG Z  10     115.987  89.489  80.744  1.00  0.00           H
ATOM   1748  CZ  ARG Z  10     117.278  90.897  80.209  1.00  0.00           C
ATOM   1749  NH1 ARG Z  10     117.540  92.179  79.995  1.00  0.00           N
ATOM   1750 1HH1 ARG Z  10     117.076  92.839  80.595  1.00  0.00           H
ATOM   1751 2HH1 ARG Z  10     118.481  92.423  79.693  1.00  0.00           H
ATOM   1752  NH2 ARG Z  10     118.235  90.014  79.953  1.00  0.00           N
ATOM   1753 1HH2 ARG Z  10     118.119  89.056  80.256  1.00  0.00           H
ATOM   1754 2HH2 ARG Z  10     119.102  90.352  79.601  1.00  0.00           H
ATOM   1755  HN  ARG Z  10     113.060  91.352  84.344  1.00  0.00           H
ATOM   1756  N   PHE Z  11     110.748  93.618  83.823  1.00  0.00           N
ATOM   1757  CA  PHE Z  11     109.744  94.643  84.043  1.00  0.00           C
ATOM   1758  C   PHE Z  11     110.326  95.983  84.503  1.00  0.00           C
ATOM   1759  O   PHE Z  11     109.923  97.050  84.030  1.00  0.00           O
ATOM   1760  HA  PHE Z  11     109.296  94.800  83.080  1.00  0.00           H
ATOM   1761  CB  PHE Z  11     108.628  94.199  85.029  1.00  0.00           C
ATOM   1762  1HB PHE Z  11     108.242  93.200  84.732  1.00  0.00           H
ATOM   1763  2HB PHE Z  11     109.014  94.128  86.068  1.00  0.00           H
ATOM   1764  CG  PHE Z  11     107.471  95.173  84.975  1.00  0.00           C
ATOM   1765  HD1 PHE Z  11     107.630  95.887  87.000  1.00  0.00           H
ATOM   1766  CD1 PHE Z  11     107.099  95.968  86.070  1.00  0.00           C
ATOM   1767  HD2 PHE Z  11     107.087  94.777  82.900  1.00  0.00           H
ATOM   1768  CD2 PHE Z  11     106.793  95.355  83.767  1.00  0.00           C
ATOM   1769  CE1 PHE Z  11     106.043  96.882  85.967  1.00  0.00           C
ATOM   1770  HE1 PHE Z  11     105.759  97.465  86.828  1.00  0.00           H
ATOM   1771  CE2 PHE Z  11     105.738  96.266  83.650  1.00  0.00           C
ATOM   1772  HE2 PHE Z  11     105.220  96.367  82.707  1.00  0.00           H
ATOM   1773  CZ  PHE Z  11     105.354  97.024  84.757  1.00  0.00           C
ATOM   1774  HZ  PHE Z  11     104.534  97.718  84.674  1.00  0.00           H
ATOM   1775  HN  PHE Z  11     110.747  92.832  84.442  1.00  0.00           H
ATOM   1776  N   LYS Z  12     111.286  95.941  85.439  1.00  0.00           N
ATOM   1777  CA  LYS Z  12     111.944  97.105  85.986  1.00  0.00           C
ATOM   1778  C   LYS Z  12     112.814  97.883  85.001  1.00  0.00           C
ATOM   1779  O   LYS Z  12     112.724  99.106  84.940  1.00  0.00           O
ATOM   1780  HA  LYS Z  12     111.175  97.789  86.309  1.00  0.00           H
ATOM   1781  CB  LYS Z  12     112.744  96.668  87.232  1.00  0.00           C
ATOM   1782  1HB LYS Z  12     112.033  96.131  87.904  1.00  0.00           H
ATOM   1783  2HB LYS Z  12     113.522  95.935  86.920  1.00  0.00           H
ATOM   1784  CG  LYS Z  12     113.387  97.811  88.032  1.00  0.00           C
ATOM   1785  1HG LYS Z  12     114.266  98.204  87.469  1.00  0.00           H
ATOM   1786  2HG LYS Z  12     112.660  98.649  88.132  1.00  0.00           H
ATOM   1787  CD  LYS Z  12     113.829  97.381  89.445  1.00  0.00           C
ATOM   1788  1HD LYS Z  12     114.371  98.238  89.902  1.00  0.00           H
ATOM   1789  2HD LYS Z  12     112.918  97.186  90.057  1.00  0.00           H
ATOM   1790  CE  LYS Z  12     114.724  96.139  89.463  1.00  0.00           C
ATOM   1791  1HE LYS Z  12     114.179  95.253  89.070  1.00  0.00           H
ATOM   1792  2HE LYS Z  12     115.626  96.314  88.837  1.00  0.00           H
ATOM   1793  NZ  LYS Z  12     115.172  95.802  90.830  1.00  0.00           N
ATOM   1794  1HZ LYS Z  12     115.645  94.865  90.774  1.00  0.00           H
ATOM   1795  2HZ LYS Z  12     115.829  96.510  91.205  1.00  0.00           H
ATOM   1796  3HZ LYS Z  12     114.358  95.659  91.480  1.00  0.00           H
ATOM   1797  HN  LYS Z  12     111.558  95.056  85.827  1.00  0.00           H
ATOM   1798  N   ASP Z  13     113.657  97.214  84.186  1.00  0.00           N
ATOM   1799  CA  ASP Z  13     114.534  97.892  83.239  1.00  0.00           C
ATOM   1800  C   ASP Z  13     113.820  98.500  82.021  1.00  0.00           C
ATOM   1801  O   ASP Z  13     114.099  99.621  81.590  1.00  0.00           O
ATOM   1802  HA  ASP Z  13     115.004  98.713  83.769  1.00  0.00           H
ATOM   1803  CB  ASP Z  13     115.631  96.893  82.784  1.00  0.00           C
ATOM   1804  1HB ASP Z  13     115.954  96.287  83.657  1.00  0.00           H
ATOM   1805  2HB ASP Z  13     115.247  96.200  82.008  1.00  0.00           H
ATOM   1806  CG  ASP Z  13     116.873  97.596  82.264  1.00  0.00           C
ATOM   1807  OD1 ASP Z  13     117.228  97.402  81.070  1.00  0.00           O
ATOM   1808  OD2 ASP Z  13     117.525  98.312  83.065  1.00  0.00           O
ATOM   1809  HN  ASP Z  13     113.758  96.219  84.263  1.00  0.00           H
ATOM   1810  N   LEU Z  14     112.879  97.756  81.405  1.00  0.00           N
ATOM   1811  CA  LEU Z  14     112.323  98.138  80.118  1.00  0.00           C
ATOM   1812  C   LEU Z  14     111.163  99.127  80.174  1.00  0.00           C
ATOM   1813  O   LEU Z  14     111.070 100.050  79.358  1.00  0.00           O
ATOM   1814  HA  LEU Z  14     113.091  98.653  79.557  1.00  0.00           H
ATOM   1815  CB  LEU Z  14     111.930  96.877  79.313  1.00  0.00           C
ATOM   1816  1HB LEU Z  14     111.161  96.303  79.875  1.00  0.00           H
ATOM   1817  2HB LEU Z  14     111.485  97.180  78.344  1.00  0.00           H
ATOM   1818  HG  LEU Z  14     113.496  95.513  79.961  1.00  0.00           H
ATOM   1819  CG  LEU Z  14     113.118  95.936  78.999  1.00  0.00           C
ATOM   1820  CD1 LEU Z  14     112.648  94.768  78.126  1.00  0.00           C
ATOM   1821 1HD1 LEU Z  14     111.844  94.193  78.632  1.00  0.00           H
ATOM   1822 2HD1 LEU Z  14     112.262  95.141  77.155  1.00  0.00           H
ATOM   1823 3HD1 LEU Z  14     113.498  94.082  77.920  1.00  0.00           H
ATOM   1824  CD2 LEU Z  14     114.293  96.649  78.307  1.00  0.00           C
ATOM   1825 1HD2 LEU Z  14     115.073  95.913  78.017  1.00  0.00           H
ATOM   1826 2HD2 LEU Z  14     113.954  97.174  77.390  1.00  0.00           H
ATOM   1827 3HD2 LEU Z  14     114.770  97.386  78.988  1.00  0.00           H
ATOM   1828  HN  LEU Z  14     112.644  96.850  81.754  1.00  0.00           H
ATOM   1829  N   GLY Z  15     110.242  98.996  81.141  1.00  0.00           N
ATOM   1830  CA  GLY Z  15     109.003  99.775  81.211  1.00  0.00           C
ATOM   1831  C   GLY Z  15     107.916  99.170  80.363  1.00  0.00           C
ATOM   1832  O   GLY Z  15     108.176  98.644  79.279  1.00  0.00           O
ATOM   1833  1HA GLY Z  15     108.671  99.758  82.237  1.00  0.00           H
ATOM   1834  2HA GLY Z  15     109.173 100.779  80.850  1.00  0.00           H
ATOM   1835  HN  GLY Z  15     110.349  98.274  81.823  1.00  0.00           H
ATOM   1836  N   GLU Z  16     106.647  99.247  80.828  1.00  0.00           N
ATOM   1837  CA  GLU Z  16     105.529  98.456  80.315  1.00  0.00           C
ATOM   1838  C   GLU Z  16     105.314  98.595  78.812  1.00  0.00           C
ATOM   1839  O   GLU Z  16     105.038  97.624  78.113  1.00  0.00           O
ATOM   1840  HA  GLU Z  16     105.758  97.416  80.501  1.00  0.00           H
ATOM   1841  CB  GLU Z  16     104.225  98.821  81.079  1.00  0.00           C
ATOM   1842  1HB GLU Z  16     104.408  98.668  82.166  1.00  0.00           H
ATOM   1843  2HB GLU Z  16     104.032  99.902  80.934  1.00  0.00           H
ATOM   1844  CG  GLU Z  16     102.966  97.996  80.698  1.00  0.00           C
ATOM   1845  1HG GLU Z  16     102.828  97.967  79.598  1.00  0.00           H
ATOM   1846  2HG GLU Z  16     103.096  96.957  81.062  1.00  0.00           H
ATOM   1847  CD  GLU Z  16     101.675  98.557  81.284  1.00  0.00           C
ATOM   1848  OE1 GLU Z  16     101.048  97.884  82.148  1.00  0.00           O
ATOM   1849  OE2 GLU Z  16     101.272  99.667  80.842  1.00  0.00           O
ATOM   1850  HN  GLU Z  16     106.469  99.734  81.682  1.00  0.00           H
ATOM   1851  N   GLU Z  17     105.511  99.810  78.273  1.00  0.00           N
ATOM   1852  CA  GLU Z  17     105.467 100.128  76.861  1.00  0.00           C
ATOM   1853  C   GLU Z  17     106.475  99.379  75.981  1.00  0.00           C
ATOM   1854  O   GLU Z  17     106.132  98.896  74.901  1.00  0.00           O
ATOM   1855  HA  GLU Z  17     104.483  99.879  76.493  1.00  0.00           H
ATOM   1856  CB  GLU Z  17     105.696 101.647  76.726  1.00  0.00           C
ATOM   1857  1HB GLU Z  17     104.997 102.175  77.416  1.00  0.00           H
ATOM   1858  2HB GLU Z  17     106.729 101.888  77.067  1.00  0.00           H
ATOM   1859  CG  GLU Z  17     105.466 102.206  75.308  1.00  0.00           C
ATOM   1860  1HG GLU Z  17     106.024 101.617  74.551  1.00  0.00           H
ATOM   1861  2HG GLU Z  17     104.389 102.175  75.058  1.00  0.00           H
ATOM   1862  CD  GLU Z  17     105.950 103.640  75.218  1.00  0.00           C
ATOM   1863  OE1 GLU Z  17     106.779 103.914  74.307  1.00  0.00           O
ATOM   1864  OE2 GLU Z  17     105.565 104.482  76.063  1.00  0.00           O
ATOM   1865  HN  GLU Z  17     105.726 100.564  78.884  1.00  0.00           H
ATOM   1866  N   ASN Z  18     107.745  99.231  76.423  1.00  0.00           N
ATOM   1867  CA  ASN Z  18     108.714  98.371  75.754  1.00  0.00           C
ATOM   1868  C   ASN Z  18     108.355  96.908  75.928  1.00  0.00           C
ATOM   1869  O   ASN Z  18     108.348  96.140  74.968  1.00  0.00           O
ATOM   1870  HA  ASN Z  18     108.701  98.571  74.691  1.00  0.00           H
ATOM   1871  CB  ASN Z  18     110.146  98.533  76.337  1.00  0.00           C
ATOM   1872  1HB ASN Z  18     110.087  98.658  77.436  1.00  0.00           H
ATOM   1873  2HB ASN Z  18     110.764  97.633  76.117  1.00  0.00           H
ATOM   1874  CG  ASN Z  18     110.895  99.694  75.702  1.00  0.00           C
ATOM   1875  OD1 ASN Z  18     110.934  99.833  74.480  1.00  0.00           O
ATOM   1876  ND2 ASN Z  18     111.589 100.507  76.526  1.00  0.00           N
ATOM   1877 1HD2 ASN Z  18     112.098 101.259  76.119  1.00  0.00           H
ATOM   1878 2HD2 ASN Z  18     111.609 100.330  77.511  1.00  0.00           H
ATOM   1879  HN  ASN Z  18     108.003  99.599  77.313  1.00  0.00           H
ATOM   1880  N   PHE Z  19     108.029  96.506  77.174  1.00  0.00           N
ATOM   1881  CA  PHE Z  19     107.782  95.126  77.552  1.00  0.00           C
ATOM   1882  C   PHE Z  19     106.609  94.517  76.806  1.00  0.00           C
ATOM   1883  O   PHE Z  19     106.753  93.472  76.185  1.00  0.00           O
ATOM   1884  HA  PHE Z  19     108.660  94.546  77.297  1.00  0.00           H
ATOM   1885  CB  PHE Z  19     107.569  95.093  79.089  1.00  0.00           C
ATOM   1886  1HB PHE Z  19     108.436  95.619  79.540  1.00  0.00           H
ATOM   1887  2HB PHE Z  19     106.651  95.649  79.372  1.00  0.00           H
ATOM   1888  CG  PHE Z  19     107.493  93.721  79.720  1.00  0.00           C
ATOM   1889  HD1 PHE Z  19     105.448  93.343  79.127  1.00  0.00           H
ATOM   1890  CD1 PHE Z  19     106.314  92.959  79.647  1.00  0.00           C
ATOM   1891  HD2 PHE Z  19     109.499  93.771  80.520  1.00  0.00           H
ATOM   1892  CD2 PHE Z  19     108.577  93.211  80.457  1.00  0.00           C
ATOM   1893  CE1 PHE Z  19     106.231  91.704  80.261  1.00  0.00           C
ATOM   1894  HE1 PHE Z  19     105.318  91.133  80.190  1.00  0.00           H
ATOM   1895  CE2 PHE Z  19     108.492  91.961  81.090  1.00  0.00           C
ATOM   1896  HE2 PHE Z  19     109.337  91.572  81.639  1.00  0.00           H
ATOM   1897  CZ  PHE Z  19     107.320  91.204  80.983  1.00  0.00           C
ATOM   1898  HZ  PHE Z  19     107.252  90.239  81.466  1.00  0.00           H
ATOM   1899  HN  PHE Z  19     108.008  97.174  77.922  1.00  0.00           H
ATOM   1900  N   LYS Z  20     105.437  95.187  76.760  1.00  0.00           N
ATOM   1901  CA  LYS Z  20     104.274  94.667  76.060  1.00  0.00           C
ATOM   1902  C   LYS Z  20     104.484  94.529  74.561  1.00  0.00           C
ATOM   1903  O   LYS Z  20     104.049  93.562  73.939  1.00  0.00           O
ATOM   1904  HA  LYS Z  20     104.115  93.662  76.432  1.00  0.00           H
ATOM   1905  CB  LYS Z  20     102.978  95.471  76.367  1.00  0.00           C
ATOM   1906  1HB LYS Z  20     102.110  94.873  76.009  1.00  0.00           H
ATOM   1907  2HB LYS Z  20     102.890  95.538  77.476  1.00  0.00           H
ATOM   1908  CG  LYS Z  20     102.869  96.891  75.775  1.00  0.00           C
ATOM   1909  1HG LYS Z  20     103.747  97.486  76.105  1.00  0.00           H
ATOM   1910  2HG LYS Z  20     102.896  96.843  74.664  1.00  0.00           H
ATOM   1911  CD  LYS Z  20     101.575  97.605  76.212  1.00  0.00           C
ATOM   1912  1HD LYS Z  20     100.710  97.083  75.747  1.00  0.00           H
ATOM   1913  2HD LYS Z  20     101.483  97.490  77.318  1.00  0.00           H
ATOM   1914  CE  LYS Z  20     101.533  99.107  75.880  1.00  0.00           C
ATOM   1915  1HE LYS Z  20     102.332  99.623  76.454  1.00  0.00           H
ATOM   1916  2HE LYS Z  20     101.698  99.275  74.796  1.00  0.00           H
ATOM   1917  NZ  LYS Z  20     100.244  99.741  76.250  1.00  0.00           N
ATOM   1918  1HZ LYS Z  20     100.420 100.730  76.540  1.00  0.00           H
ATOM   1919  2HZ LYS Z  20      99.585  99.769  75.445  1.00  0.00           H
ATOM   1920  3HZ LYS Z  20      99.791  99.208  77.037  1.00  0.00           H
ATOM   1921  HN  LYS Z  20     105.325  96.052  77.259  1.00  0.00           H
ATOM   1922  N   ALA Z  21     105.184  95.495  73.936  1.00  0.00           N
ATOM   1923  CA  ALA Z  21     105.515  95.439  72.533  1.00  0.00           C
ATOM   1924  C   ALA Z  21     106.535  94.356  72.188  1.00  0.00           C
ATOM   1925  O   ALA Z  21     106.316  93.563  71.278  1.00  0.00           O
ATOM   1926  HA  ALA Z  21     104.614  95.206  71.979  1.00  0.00           H
ATOM   1927  CB  ALA Z  21     106.023  96.822  72.099  1.00  0.00           C
ATOM   1928  1HB ALA Z  21     106.237  96.848  71.011  1.00  0.00           H
ATOM   1929  2HB ALA Z  21     105.241  97.582  72.317  1.00  0.00           H
ATOM   1930  3HB ALA Z  21     106.937  97.099  72.667  1.00  0.00           H
ATOM   1931  HN  ALA Z  21     105.544  96.266  74.456  1.00  0.00           H
ATOM   1932  N   LEU Z  22     107.652  94.250  72.940  1.00  0.00           N
ATOM   1933  CA  LEU Z  22     108.643  93.201  72.748  1.00  0.00           C
ATOM   1934  C   LEU Z  22     108.110  91.812  73.066  1.00  0.00           C
ATOM   1935  O   LEU Z  22     108.378  90.857  72.346  1.00  0.00           O
ATOM   1936  HA  LEU Z  22     108.887  93.170  71.696  1.00  0.00           H
ATOM   1937  CB  LEU Z  22     109.944  93.462  73.546  1.00  0.00           C
ATOM   1938  1HB LEU Z  22     109.681  93.652  74.610  1.00  0.00           H
ATOM   1939  2HB LEU Z  22     110.588  92.553  73.519  1.00  0.00           H
ATOM   1940  HG  LEU Z  22     110.156  95.553  72.991  1.00  0.00           H
ATOM   1941  CG  LEU Z  22     110.796  94.640  73.021  1.00  0.00           C
ATOM   1942  CD1 LEU Z  22     111.964  94.917  73.978  1.00  0.00           C
ATOM   1943 1HD1 LEU Z  22     111.585  95.132  74.998  1.00  0.00           H
ATOM   1944 2HD1 LEU Z  22     112.636  94.032  74.029  1.00  0.00           H
ATOM   1945 3HD1 LEU Z  22     112.558  95.788  73.628  1.00  0.00           H
ATOM   1946  CD2 LEU Z  22     111.348  94.380  71.608  1.00  0.00           C
ATOM   1947 1HD2 LEU Z  22     111.922  93.430  71.589  1.00  0.00           H
ATOM   1948 2HD2 LEU Z  22     110.530  94.318  70.860  1.00  0.00           H
ATOM   1949 3HD2 LEU Z  22     112.029  95.204  71.305  1.00  0.00           H
ATOM   1950  HN  LEU Z  22     107.831  94.892  73.694  1.00  0.00           H
ATOM   1951  N   VAL Z  23     107.304  91.650  74.133  1.00  0.00           N
ATOM   1952  CA  VAL Z  23     106.609  90.407  74.442  1.00  0.00           C
ATOM   1953  C   VAL Z  23     105.600  90.022  73.364  1.00  0.00           C
ATOM   1954  O   VAL Z  23     105.521  88.861  72.976  1.00  0.00           O
ATOM   1955  HA  VAL Z  23     107.347  89.617  74.428  1.00  0.00           H
ATOM   1956  HB  VAL Z  23     105.432  91.358  75.998  1.00  0.00           H
ATOM   1957  CB  VAL Z  23     106.030  90.428  75.855  1.00  0.00           C
ATOM   1958  CG1 VAL Z  23     105.128  89.218  76.155  1.00  0.00           C
ATOM   1959 1HG1 VAL Z  23     105.655  88.269  75.939  1.00  0.00           H
ATOM   1960 2HG1 VAL Z  23     104.833  89.220  77.227  1.00  0.00           H
ATOM   1961 3HG1 VAL Z  23     104.203  89.249  75.551  1.00  0.00           H
ATOM   1962  CG2 VAL Z  23     107.213  90.424  76.846  1.00  0.00           C
ATOM   1963 1HG2 VAL Z  23     107.818  89.500  76.728  1.00  0.00           H
ATOM   1964 2HG2 VAL Z  23     107.869  91.303  76.686  1.00  0.00           H
ATOM   1965 3HG2 VAL Z  23     106.831  90.461  77.889  1.00  0.00           H
ATOM   1966  HN  VAL Z  23     107.131  92.412  74.767  1.00  0.00           H
ATOM   1967  N   LEU Z  24     104.842  90.973  72.773  1.00  0.00           N
ATOM   1968  CA  LEU Z  24     104.010  90.689  71.608  1.00  0.00           C
ATOM   1969  C   LEU Z  24     104.788  90.227  70.382  1.00  0.00           C
ATOM   1970  O   LEU Z  24     104.414  89.261  69.719  1.00  0.00           O
ATOM   1971  HA  LEU Z  24     103.358  89.870  71.866  1.00  0.00           H
ATOM   1972  CB  LEU Z  24     103.161  91.926  71.225  1.00  0.00           C
ATOM   1973  1HB LEU Z  24     102.625  92.277  72.134  1.00  0.00           H
ATOM   1974  2HB LEU Z  24     103.847  92.746  70.917  1.00  0.00           H
ATOM   1975  HG  LEU Z  24     102.633  91.214  69.234  1.00  0.00           H
ATOM   1976  CG  LEU Z  24     102.124  91.692  70.105  1.00  0.00           C
ATOM   1977  CD1 LEU Z  24     100.976  90.770  70.549  1.00  0.00           C
ATOM   1978 1HD1 LEU Z  24     100.225  90.664  69.739  1.00  0.00           H
ATOM   1979 2HD1 LEU Z  24     101.356  89.755  70.796  1.00  0.00           H
ATOM   1980 3HD1 LEU Z  24     100.467  91.184  71.445  1.00  0.00           H
ATOM   1981  CD2 LEU Z  24     101.569  93.033  69.618  1.00  0.00           C
ATOM   1982 1HD2 LEU Z  24     101.069  93.559  70.457  1.00  0.00           H
ATOM   1983 2HD2 LEU Z  24     102.388  93.676  69.232  1.00  0.00           H
ATOM   1984 3HD2 LEU Z  24     100.832  92.874  68.802  1.00  0.00           H
ATOM   1985  HN  LEU Z  24     104.842  91.915  73.114  1.00  0.00           H
ATOM   1986  N   ILE Z  25     105.927  90.878  70.069  1.00  0.00           N
ATOM   1987  CA  ILE Z  25     106.841  90.443  69.020  1.00  0.00           C
ATOM   1988  C   ILE Z  25     107.430  89.065  69.331  1.00  0.00           C
ATOM   1989  O   ILE Z  25     107.546  88.206  68.455  1.00  0.00           O
ATOM   1990  HA  ILE Z  25     106.266  90.330  68.112  1.00  0.00           H
ATOM   1991  HB  ILE Z  25     108.488  91.655  69.716  1.00  0.00           H
ATOM   1992  CB  ILE Z  25     107.935  91.483  68.762  1.00  0.00           C
ATOM   1993  CG1 ILE Z  25     107.354  92.837  68.309  1.00  0.00           C
ATOM   1994 1HG1 ILE Z  25     107.006  92.753  67.256  1.00  0.00           H
ATOM   1995 2HG1 ILE Z  25     106.469  93.105  68.924  1.00  0.00           H
ATOM   1996  CG2 ILE Z  25     108.929  91.006  67.688  1.00  0.00           C
ATOM   1997 1HG2 ILE Z  25     109.846  90.620  68.177  1.00  0.00           H
ATOM   1998 2HG2 ILE Z  25     108.499  90.215  67.042  1.00  0.00           H
ATOM   1999 3HG2 ILE Z  25     109.247  91.839  67.030  1.00  0.00           H
ATOM   2000  CD  ILE Z  25     108.390  93.960  68.435  1.00  0.00           C
ATOM   2001  1HD ILE Z  25     107.946  94.929  68.136  1.00  0.00           H
ATOM   2002  2HD ILE Z  25     108.732  94.050  69.489  1.00  0.00           H
ATOM   2003  3HD ILE Z  25     109.278  93.781  67.796  1.00  0.00           H
ATOM   2004  HN  ILE Z  25     106.191  91.696  70.587  1.00  0.00           H
ATOM   2005  N   ALA Z  26     107.785  88.788  70.604  1.00  0.00           N
ATOM   2006  CA  ALA Z  26     108.219  87.483  71.064  1.00  0.00           C
ATOM   2007  C   ALA Z  26     107.186  86.389  70.896  1.00  0.00           C
ATOM   2008  O   ALA Z  26     107.484  85.365  70.299  1.00  0.00           O
ATOM   2009  HA  ALA Z  26     109.069  87.184  70.471  1.00  0.00           H
ATOM   2010  CB  ALA Z  26     108.630  87.540  72.547  1.00  0.00           C
ATOM   2011  1HB ALA Z  26     109.082  86.577  72.871  1.00  0.00           H
ATOM   2012  2HB ALA Z  26     109.389  88.336  72.684  1.00  0.00           H
ATOM   2013  3HB ALA Z  26     107.764  87.763  73.203  1.00  0.00           H
ATOM   2014  HN  ALA Z  26     107.772  89.517  71.295  1.00  0.00           H
ATOM   2015  N   PHE Z  27     105.930  86.610  71.328  1.00  0.00           N
ATOM   2016  CA  PHE Z  27     104.831  85.677  71.134  1.00  0.00           C
ATOM   2017  C   PHE Z  27     104.557  85.413  69.655  1.00  0.00           C
ATOM   2018  O   PHE Z  27     104.402  84.266  69.241  1.00  0.00           O
ATOM   2019  HA  PHE Z  27     105.126  84.721  71.548  1.00  0.00           H
ATOM   2020  CB  PHE Z  27     103.548  86.198  71.844  1.00  0.00           C
ATOM   2021  1HB PHE Z  27     103.579  87.303  71.937  1.00  0.00           H
ATOM   2022  2HB PHE Z  27     102.635  85.937  71.272  1.00  0.00           H
ATOM   2023  CG  PHE Z  27     103.386  85.590  73.214  1.00  0.00           C
ATOM   2024  HD1 PHE Z  27     104.433  87.146  74.260  1.00  0.00           H
ATOM   2025  CD1 PHE Z  27     103.892  86.221  74.360  1.00  0.00           C
ATOM   2026  HD2 PHE Z  27     102.291  83.886  72.492  1.00  0.00           H
ATOM   2027  CD2 PHE Z  27     102.689  84.380  73.366  1.00  0.00           C
ATOM   2028  CE1 PHE Z  27     103.694  85.672  75.634  1.00  0.00           C
ATOM   2029  HE1 PHE Z  27     104.091  86.172  76.506  1.00  0.00           H
ATOM   2030  CE2 PHE Z  27     102.494  83.820  74.636  1.00  0.00           C
ATOM   2031  HE2 PHE Z  27     101.957  82.889  74.737  1.00  0.00           H
ATOM   2032  CZ  PHE Z  27     102.993  84.469  75.772  1.00  0.00           C
ATOM   2033  HZ  PHE Z  27     102.831  84.052  76.757  1.00  0.00           H
ATOM   2034  HN  PHE Z  27     105.719  87.453  71.833  1.00  0.00           H
ATOM   2035  N   ALA Z  28     104.570  86.465  68.812  1.00  0.00           N
ATOM   2036  CA  ALA Z  28     104.427  86.367  67.372  1.00  0.00           C
ATOM   2037  C   ALA Z  28     105.531  85.579  66.655  1.00  0.00           C
ATOM   2038  O   ALA Z  28     105.269  84.821  65.721  1.00  0.00           O
ATOM   2039  HA  ALA Z  28     103.495  85.851  67.174  1.00  0.00           H
ATOM   2040  CB  ALA Z  28     104.357  87.792  66.791  1.00  0.00           C
ATOM   2041  1HB ALA Z  28     104.127  87.772  65.706  1.00  0.00           H
ATOM   2042  2HB ALA Z  28     103.557  88.360  67.307  1.00  0.00           H
ATOM   2043  3HB ALA Z  28     105.315  88.328  66.953  1.00  0.00           H
ATOM   2044  HN  ALA Z  28     104.653  87.391  69.183  1.00  0.00           H
ATOM   2045  N   GLN Z  29     106.813  85.736  67.048  1.00  0.00           N
ATOM   2046  CA  GLN Z  29     107.871  84.847  66.582  1.00  0.00           C
ATOM   2047  C   GLN Z  29     107.804  83.444  67.175  1.00  0.00           C
ATOM   2048  O   GLN Z  29     108.037  82.461  66.475  1.00  0.00           O
ATOM   2049  HA  GLN Z  29     107.729  84.699  65.526  1.00  0.00           H
ATOM   2050  CB  GLN Z  29     109.300  85.428  66.733  1.00  0.00           C
ATOM   2051  1HB GLN Z  29     109.457  85.763  67.781  1.00  0.00           H
ATOM   2052  2HB GLN Z  29     110.036  84.620  66.523  1.00  0.00           H
ATOM   2053  CG  GLN Z  29     109.599  86.584  65.745  1.00  0.00           C
ATOM   2054  1HG GLN Z  29     109.319  86.289  64.714  1.00  0.00           H
ATOM   2055  2HG GLN Z  29     108.998  87.475  66.022  1.00  0.00           H
ATOM   2056  CD  GLN Z  29     111.086  86.972  65.747  1.00  0.00           C
ATOM   2057  OE1 GLN Z  29     111.950  86.342  66.363  1.00  0.00           O
ATOM   2058  NE2 GLN Z  29     111.407  88.062  65.014  1.00  0.00           N
ATOM   2059 1HE2 GLN Z  29     110.725  88.453  64.405  1.00  0.00           H
ATOM   2060 2HE2 GLN Z  29     112.350  88.389  65.033  1.00  0.00           H
ATOM   2061  HN  GLN Z  29     107.046  86.420  67.742  1.00  0.00           H
ATOM   2062  N   TYR Z  30     107.488  83.310  68.479  1.00  0.00           N
ATOM   2063  CA  TYR Z  30     107.381  82.032  69.162  1.00  0.00           C
ATOM   2064  C   TYR Z  30     106.275  81.127  68.638  1.00  0.00           C
ATOM   2065  O   TYR Z  30     106.495  79.940  68.405  1.00  0.00           O
ATOM   2066  HA  TYR Z  30     108.288  81.499  68.994  1.00  0.00           H
ATOM   2067  CB  TYR Z  30     107.242  82.186  70.695  1.00  0.00           C
ATOM   2068  1HB TYR Z  30     106.418  82.894  70.926  1.00  0.00           H
ATOM   2069  2HB TYR Z  30     106.997  81.202  71.152  1.00  0.00           H
ATOM   2070  CG  TYR Z  30     108.490  82.655  71.411  1.00  0.00           C
ATOM   2071  HD1 TYR Z  30     109.973  82.404  69.833  1.00  0.00           H
ATOM   2072  CD1 TYR Z  30     109.789  82.688  70.857  1.00  0.00           C
ATOM   2073  HD2 TYR Z  30     107.342  82.996  73.191  1.00  0.00           H
ATOM   2074  CD2 TYR Z  30     108.329  83.021  72.757  1.00  0.00           C
ATOM   2075  CE1 TYR Z  30     110.889  83.071  71.643  1.00  0.00           C
ATOM   2076  HE1 TYR Z  30     111.883  83.097  71.225  1.00  0.00           H
ATOM   2077  HE2 TYR Z  30     109.288  83.613  74.592  1.00  0.00           H
ATOM   2078  CE2 TYR Z  30     109.428  83.375  73.548  1.00  0.00           C
ATOM   2079  CZ  TYR Z  30     110.702  83.396  72.988  1.00  0.00           C
ATOM   2080  OH  TYR Z  30     111.800  83.722  73.798  1.00  0.00           O
ATOM   2081  HH  TYR Z  30     111.459  83.889  74.682  1.00  0.00           H
ATOM   2082  HN  TYR Z  30     107.354  84.119  69.063  1.00  0.00           H
ATOM   2083  N   LEU Z  31     105.069  81.671  68.405  1.00  0.00           N
ATOM   2084  CA  LEU Z  31     103.960  80.920  67.855  1.00  0.00           C
ATOM   2085  C   LEU Z  31     103.308  81.730  66.767  1.00  0.00           C
ATOM   2086  O   LEU Z  31     102.389  82.515  66.988  1.00  0.00           O
ATOM   2087  HA  LEU Z  31     104.313  80.005  67.397  1.00  0.00           H
ATOM   2088  CB  LEU Z  31     102.883  80.573  68.906  1.00  0.00           C
ATOM   2089  1HB LEU Z  31     102.569  81.497  69.434  1.00  0.00           H
ATOM   2090  2HB LEU Z  31     101.995  80.159  68.377  1.00  0.00           H
ATOM   2091  HG  LEU Z  31     104.184  78.956  69.460  1.00  0.00           H
ATOM   2092  CG  LEU Z  31     103.350  79.531  69.930  1.00  0.00           C
ATOM   2093  CD1 LEU Z  31     103.865  80.180  71.218  1.00  0.00           C
ATOM   2094 1HD1 LEU Z  31     103.055  80.730  71.741  1.00  0.00           H
ATOM   2095 2HD1 LEU Z  31     104.274  79.416  71.911  1.00  0.00           H
ATOM   2096 3HD1 LEU Z  31     104.679  80.902  71.002  1.00  0.00           H
ATOM   2097  CD2 LEU Z  31     102.221  78.549  70.244  1.00  0.00           C
ATOM   2098 1HD2 LEU Z  31     101.371  79.084  70.718  1.00  0.00           H
ATOM   2099 2HD2 LEU Z  31     101.864  78.060  69.311  1.00  0.00           H
ATOM   2100 3HD2 LEU Z  31     102.605  77.765  70.930  1.00  0.00           H
ATOM   2101  HN  LEU Z  31     104.900  82.639  68.624  1.00  0.00           H
ATOM   2102  N   GLN Z  32     103.778  81.527  65.529  1.00  0.00           N
ATOM   2103  CA  GLN Z  32     103.420  82.328  64.384  1.00  0.00           C
ATOM   2104  C   GLN Z  32     101.947  82.257  63.989  1.00  0.00           C
ATOM   2105  O   GLN Z  32     101.328  83.268  63.651  1.00  0.00           O
ATOM   2106  HA  GLN Z  32     103.613  83.359  64.643  1.00  0.00           H
ATOM   2107  CB  GLN Z  32     104.330  81.936  63.193  1.00  0.00           C
ATOM   2108  1HB GLN Z  32     104.068  80.907  62.856  1.00  0.00           H
ATOM   2109  2HB GLN Z  32     104.136  82.639  62.353  1.00  0.00           H
ATOM   2110  CG  GLN Z  32     105.839  81.985  63.529  1.00  0.00           C
ATOM   2111  1HG GLN Z  32     106.131  83.007  63.835  1.00  0.00           H
ATOM   2112  2HG GLN Z  32     106.081  81.302  64.372  1.00  0.00           H
ATOM   2113  CD  GLN Z  32     106.707  81.528  62.357  1.00  0.00           C
ATOM   2114  OE1 GLN Z  32     107.291  80.449  62.399  1.00  0.00           O
ATOM   2115  NE2 GLN Z  32     106.815  82.331  61.279  1.00  0.00           N
ATOM   2116 1HE2 GLN Z  32     106.323  83.201  61.249  1.00  0.00           H
ATOM   2117 2HE2 GLN Z  32     107.411  82.005  60.543  1.00  0.00           H
ATOM   2118  HN  GLN Z  32     104.505  80.861  65.388  1.00  0.00           H
ATOM   2119  N   GLN Z  33     101.330  81.057  64.036  1.00  0.00           N
ATOM   2120  CA  GLN Z  33     100.067  80.786  63.361  1.00  0.00           C
ATOM   2121  C   GLN Z  33      98.829  81.050  64.225  1.00  0.00           C
ATOM   2122  O   GLN Z  33      97.711  80.675  63.870  1.00  0.00           O
ATOM   2123  HA  GLN Z  33      99.979  81.454  62.515  1.00  0.00           H
ATOM   2124  CB  GLN Z  33     100.068  79.339  62.780  1.00  0.00           C
ATOM   2125  1HB GLN Z  33     100.177  78.604  63.606  1.00  0.00           H
ATOM   2126  2HB GLN Z  33      99.095  79.155  62.271  1.00  0.00           H
ATOM   2127  CG  GLN Z  33     101.210  79.144  61.741  1.00  0.00           C
ATOM   2128  1HG GLN Z  33     101.132  79.957  60.988  1.00  0.00           H
ATOM   2129  2HG GLN Z  33     102.199  79.230  62.236  1.00  0.00           H
ATOM   2130  CD  GLN Z  33     101.227  77.841  60.925  1.00  0.00           C
ATOM   2131  OE1 GLN Z  33     101.938  77.776  59.916  1.00  0.00           O
ATOM   2132  NE2 GLN Z  33     100.472  76.800  61.326  1.00  0.00           N
ATOM   2133 1HE2 GLN Z  33      99.957  76.831  62.182  1.00  0.00           H
ATOM   2134 2HE2 GLN Z  33     100.458  75.980  60.750  1.00  0.00           H
ATOM   2135  HN  GLN Z  33     101.816  80.267  64.407  1.00  0.00           H
ATOM   2136  N   CYS Z  34      98.977  81.746  65.371  1.00  0.00           N
ATOM   2137  CA  CYS Z  34      97.870  82.077  66.262  1.00  0.00           C
ATOM   2138  C   CYS Z  34      97.085  83.343  65.878  1.00  0.00           C
ATOM   2139  O   CYS Z  34      97.673  84.297  65.361  1.00  0.00           O
ATOM   2140  HA  CYS Z  34      97.201  81.233  66.258  1.00  0.00           H
ATOM   2141  CB  CYS Z  34      98.366  82.281  67.714  1.00  0.00           C
ATOM   2142  1HB CYS Z  34      99.121  83.101  67.732  1.00  0.00           H
ATOM   2143  2HB CYS Z  34      97.516  82.606  68.355  1.00  0.00           H
ATOM   2144  SG  CYS Z  34      99.080  80.761  68.409  1.00  0.00           S
ATOM   2145  1HG CYS Z  34      99.179  81.238  69.641  1.00  0.00           H
ATOM   2146  HN  CYS Z  34      99.886  82.035  65.671  1.00  0.00           H
ATOM   2147  N   PRO Z  35      95.774  83.441  66.111  1.00  0.00           N
ATOM   2148  CA  PRO Z  35      95.022  84.692  66.210  1.00  0.00           C
ATOM   2149  C   PRO Z  35      95.653  85.820  66.988  1.00  0.00           C
ATOM   2150  O   PRO Z  35      96.342  85.590  67.981  1.00  0.00           O
ATOM   2151  HA  PRO Z  35      94.912  85.055  65.198  1.00  0.00           H
ATOM   2152  CB  PRO Z  35      93.690  84.282  66.839  1.00  0.00           C
ATOM   2153  1HB PRO Z  35      93.778  84.213  67.949  1.00  0.00           H
ATOM   2154  2HB PRO Z  35      92.866  84.982  66.583  1.00  0.00           H
ATOM   2155  CG  PRO Z  35      93.486  82.888  66.273  1.00  0.00           C
ATOM   2156  1HG PRO Z  35      92.744  82.299  66.850  1.00  0.00           H
ATOM   2157  2HG PRO Z  35      93.161  82.960  65.211  1.00  0.00           H
ATOM   2158  CD  PRO Z  35      94.894  82.299  66.332  1.00  0.00           C
ATOM   2159  1HD PRO Z  35      95.095  81.887  67.345  1.00  0.00           H
ATOM   2160  2HD PRO Z  35      95.040  81.514  65.557  1.00  0.00           H
ATOM   2161  N   PHE Z  36      95.402  87.064  66.552  1.00  0.00           N
ATOM   2162  CA  PHE Z  36      95.916  88.255  67.183  1.00  0.00           C
ATOM   2163  C   PHE Z  36      95.410  88.453  68.604  1.00  0.00           C
ATOM   2164  O   PHE Z  36      96.190  88.642  69.533  1.00  0.00           O
ATOM   2165  HA  PHE Z  36      96.995  88.180  67.225  1.00  0.00           H
ATOM   2166  CB  PHE Z  36      95.446  89.448  66.303  1.00  0.00           C
ATOM   2167  1HB PHE Z  36      95.782  89.298  65.261  1.00  0.00           H
ATOM   2168  2HB PHE Z  36      94.333  89.471  66.287  1.00  0.00           H
ATOM   2169  CG  PHE Z  36      95.944  90.808  66.697  1.00  0.00           C
ATOM   2170  HD1 PHE Z  36      94.129  91.754  66.030  1.00  0.00           H
ATOM   2171  CD1 PHE Z  36      95.113  91.911  66.447  1.00  0.00           C
ATOM   2172  HD2 PHE Z  36      97.894  90.197  67.418  1.00  0.00           H
ATOM   2173  CD2 PHE Z  36      97.231  91.026  67.220  1.00  0.00           C
ATOM   2174  CE1 PHE Z  36      95.554  93.212  66.704  1.00  0.00           C
ATOM   2175  HE1 PHE Z  36      94.905  94.050  66.494  1.00  0.00           H
ATOM   2176  CE2 PHE Z  36      97.675  92.328  67.480  1.00  0.00           C
ATOM   2177  HE2 PHE Z  36      98.665  92.484  67.879  1.00  0.00           H
ATOM   2178  CZ  PHE Z  36      96.835  93.418  67.221  1.00  0.00           C
ATOM   2179  HZ  PHE Z  36      97.172  94.424  67.407  1.00  0.00           H
ATOM   2180  HN  PHE Z  36      94.769  87.201  65.786  1.00  0.00           H
ATOM   2181  N   GLU Z  37      94.086  88.386  68.805  1.00  0.00           N
ATOM   2182  CA  GLU Z  37      93.433  88.787  70.036  1.00  0.00           C
ATOM   2183  C   GLU Z  37      93.758  87.881  71.214  1.00  0.00           C
ATOM   2184  O   GLU Z  37      94.090  88.346  72.305  1.00  0.00           O
ATOM   2185  HA  GLU Z  37      93.809  89.765  70.306  1.00  0.00           H
ATOM   2186  CB  GLU Z  37      91.921  88.937  69.756  1.00  0.00           C
ATOM   2187  1HB GLU Z  37      91.534  87.977  69.345  1.00  0.00           H
ATOM   2188  2HB GLU Z  37      91.367  89.152  70.696  1.00  0.00           H
ATOM   2189  CG  GLU Z  37      91.662  90.087  68.740  1.00  0.00           C
ATOM   2190  1HG GLU Z  37      91.824  91.066  69.236  1.00  0.00           H
ATOM   2191  2HG GLU Z  37      92.368  90.029  67.888  1.00  0.00           H
ATOM   2192  CD  GLU Z  37      90.265  90.067  68.152  1.00  0.00           C
ATOM   2193  OE1 GLU Z  37      90.066  89.419  67.084  1.00  0.00           O
ATOM   2194  OE2 GLU Z  37      89.364  90.722  68.737  1.00  0.00           O
ATOM   2195  HN  GLU Z  37      93.465  88.146  68.049  1.00  0.00           H
ATOM   2196  N   ASP Z  38      93.762  86.553  71.006  1.00  0.00           N
ATOM   2197  CA  ASP Z  38      94.230  85.589  71.982  1.00  0.00           C
ATOM   2198  C   ASP Z  38      95.725  85.689  72.301  1.00  0.00           C
ATOM   2199  O   ASP Z  38      96.133  85.555  73.454  1.00  0.00           O
ATOM   2200  HA  ASP Z  38      93.733  85.813  72.917  1.00  0.00           H
ATOM   2201  CB  ASP Z  38      93.831  84.166  71.546  1.00  0.00           C
ATOM   2202  1HB ASP Z  38      94.164  83.961  70.509  1.00  0.00           H
ATOM   2203  2HB ASP Z  38      94.262  83.404  72.229  1.00  0.00           H
ATOM   2204  CG  ASP Z  38      92.324  84.050  71.622  1.00  0.00           C
ATOM   2205  OD1 ASP Z  38      91.681  83.791  70.582  1.00  0.00           O
ATOM   2206  OD2 ASP Z  38      91.781  84.187  72.754  1.00  0.00           O
ATOM   2207  HN  ASP Z  38      93.413  86.177  70.151  1.00  0.00           H
ATOM   2208  N   HIE Z  39      96.605  85.972  71.314  1.00  0.00           N
ATOM   2209  CA  HIE Z  39      97.993  86.314  71.615  1.00  0.00           C
ATOM   2210  C   HIE Z  39      98.157  87.612  72.396  1.00  0.00           C
ATOM   2211  O   HIE Z  39      98.927  87.668  73.349  1.00  0.00           O
ATOM   2212  HA  HIE Z  39      98.372  85.558  72.289  1.00  0.00           H
ATOM   2213  CB  HIE Z  39      98.906  86.313  70.370  1.00  0.00           C
ATOM   2214  1HB HIE Z  39      98.313  86.444  69.442  1.00  0.00           H
ATOM   2215  2HB HIE Z  39      99.644  87.143  70.416  1.00  0.00           H
ATOM   2216  CG  HIE Z  39      99.709  85.053  70.264  1.00  0.00           C
ATOM   2217  ND1 HIE Z  39     100.926  85.111  69.626  1.00  0.00           N
ATOM   2218  HD2 HIE Z  39      98.619  83.393  71.233  1.00  0.00           H
ATOM   2219  CD2 HIE Z  39      99.475  83.791  70.712  1.00  0.00           C
ATOM   2220  HE1 HIE Z  39     102.348  83.575  69.213  1.00  0.00           H
ATOM   2221  CE1 HIE Z  39     101.412  83.892  69.679  1.00  0.00           C
ATOM   2222  HE2 HIE Z  39     100.754  82.085  70.518  1.00  0.00           H
ATOM   2223  NE2 HIE Z  39     100.581  83.053  70.344  1.00  0.00           N
ATOM   2224  HN  HIE Z  39      96.305  86.046  70.362  1.00  0.00           H
ATOM   2225  N   VAL Z  40      97.401  88.680  72.069  1.00  0.00           N
ATOM   2226  CA  VAL Z  40      97.373  89.921  72.840  1.00  0.00           C
ATOM   2227  C   VAL Z  40      96.926  89.682  74.280  1.00  0.00           C
ATOM   2228  O   VAL Z  40      97.514  90.212  75.221  1.00  0.00           O
ATOM   2229  HA  VAL Z  40      98.385  90.295  72.901  1.00  0.00           H
ATOM   2230  HB  VAL Z  40      95.516  90.541  71.906  1.00  0.00           H
ATOM   2231  CB  VAL Z  40      96.509  90.984  72.157  1.00  0.00           C
ATOM   2232  CG1 VAL Z  40      96.285  92.220  73.052  1.00  0.00           C
ATOM   2233 1HG1 VAL Z  40      97.253  92.621  73.416  1.00  0.00           H
ATOM   2234 2HG1 VAL Z  40      95.758  93.010  72.474  1.00  0.00           H
ATOM   2235 3HG1 VAL Z  40      95.647  91.968  73.924  1.00  0.00           H
ATOM   2236  CG2 VAL Z  40      97.202  91.432  70.858  1.00  0.00           C
ATOM   2237 1HG2 VAL Z  40      97.415  90.573  70.191  1.00  0.00           H
ATOM   2238 2HG2 VAL Z  40      96.546  92.137  70.303  1.00  0.00           H
ATOM   2239 3HG2 VAL Z  40      98.162  91.939  71.082  1.00  0.00           H
ATOM   2240  HN  VAL Z  40      96.811  88.645  71.255  1.00  0.00           H
ATOM   2241  N   LYS Z  41      95.921  88.814  74.496  1.00  0.00           N
ATOM   2242  CA  LYS Z  41      95.482  88.360  75.806  1.00  0.00           C
ATOM   2243  C   LYS Z  41      96.570  87.669  76.629  1.00  0.00           C
ATOM   2244  O   LYS Z  41      96.745  87.966  77.811  1.00  0.00           O
ATOM   2245  HA  LYS Z  41      95.155  89.223  76.366  1.00  0.00           H
ATOM   2246  CB  LYS Z  41      94.290  87.400  75.600  1.00  0.00           C
ATOM   2247  1HB LYS Z  41      93.544  87.926  74.958  1.00  0.00           H
ATOM   2248  2HB LYS Z  41      94.637  86.514  75.029  1.00  0.00           H
ATOM   2249  CG  LYS Z  41      93.580  86.925  76.875  1.00  0.00           C
ATOM   2250  1HG LYS Z  41      94.252  86.286  77.491  1.00  0.00           H
ATOM   2251  2HG LYS Z  41      93.307  87.822  77.477  1.00  0.00           H
ATOM   2252  CD  LYS Z  41      92.288  86.157  76.541  1.00  0.00           C
ATOM   2253  1HD LYS Z  41      91.689  86.032  77.473  1.00  0.00           H
ATOM   2254  2HD LYS Z  41      91.700  86.796  75.846  1.00  0.00           H
ATOM   2255  CE  LYS Z  41      92.507  84.776  75.912  1.00  0.00           C
ATOM   2256  1HE LYS Z  41      93.235  84.816  75.074  1.00  0.00           H
ATOM   2257  2HE LYS Z  41      92.880  84.059  76.675  1.00  0.00           H
ATOM   2258  NZ  LYS Z  41      91.236  84.259  75.367  1.00  0.00           N
ATOM   2259  1HZ LYS Z  41      91.099  83.272  75.689  1.00  0.00           H
ATOM   2260  2HZ LYS Z  41      90.423  84.829  75.688  1.00  0.00           H
ATOM   2261  3HZ LYS Z  41      91.297  84.276  74.308  1.00  0.00           H
ATOM   2262  HN  LYS Z  41      95.408  88.456  73.709  1.00  0.00           H
ATOM   2263  N   LEU Z  42      97.371  86.773  76.010  1.00  0.00           N
ATOM   2264  CA  LEU Z  42      98.545  86.168  76.625  1.00  0.00           C
ATOM   2265  C   LEU Z  42      99.626  87.169  76.993  1.00  0.00           C
ATOM   2266  O   LEU Z  42     100.178  87.125  78.092  1.00  0.00           O
ATOM   2267  HA  LEU Z  42      98.240  85.700  77.551  1.00  0.00           H
ATOM   2268  CB  LEU Z  42      99.172  85.115  75.685  1.00  0.00           C
ATOM   2269  1HB LEU Z  42      99.253  85.551  74.665  1.00  0.00           H
ATOM   2270  2HB LEU Z  42     100.204  84.861  76.017  1.00  0.00           H
ATOM   2271  HG  LEU Z  42      97.289  84.045  75.556  1.00  0.00           H
ATOM   2272  CG  LEU Z  42      98.378  83.803  75.617  1.00  0.00           C
ATOM   2273  CD1 LEU Z  42      98.755  83.026  74.351  1.00  0.00           C
ATOM   2274 1HD1 LEU Z  42      98.192  82.073  74.303  1.00  0.00           H
ATOM   2275 2HD1 LEU Z  42      98.509  83.628  73.452  1.00  0.00           H
ATOM   2276 3HD1 LEU Z  42      99.837  82.793  74.339  1.00  0.00           H
ATOM   2277  CD2 LEU Z  42      98.624  82.952  76.869  1.00  0.00           C
ATOM   2278 1HD2 LEU Z  42      98.313  83.495  77.786  1.00  0.00           H
ATOM   2279 2HD2 LEU Z  42      98.046  82.007  76.823  1.00  0.00           H
ATOM   2280 3HD2 LEU Z  42      99.701  82.696  76.958  1.00  0.00           H
ATOM   2281  HN  LEU Z  42      97.179  86.506  75.065  1.00  0.00           H
ATOM   2282  N   VAL Z  43      99.924  88.136  76.099  1.00  0.00           N
ATOM   2283  CA  VAL Z  43     100.844  89.231  76.377  1.00  0.00           C
ATOM   2284  C   VAL Z  43     100.358  90.059  77.552  1.00  0.00           C
ATOM   2285  O   VAL Z  43     101.110  90.340  78.477  1.00  0.00           O
ATOM   2286  HA  VAL Z  43     101.801  88.813  76.657  1.00  0.00           H
ATOM   2287  HB  VAL Z  43     100.023  90.494  74.821  1.00  0.00           H
ATOM   2288  CB  VAL Z  43     101.023  90.133  75.157  1.00  0.00           C
ATOM   2289  CG1 VAL Z  43     101.917  91.353  75.468  1.00  0.00           C
ATOM   2290 1HG1 VAL Z  43     102.879  91.029  75.914  1.00  0.00           H
ATOM   2291 2HG1 VAL Z  43     102.142  91.911  74.535  1.00  0.00           H
ATOM   2292 3HG1 VAL Z  43     101.428  92.052  76.179  1.00  0.00           H
ATOM   2293  CG2 VAL Z  43     101.652  89.315  74.016  1.00  0.00           C
ATOM   2294 1HG2 VAL Z  43     101.666  89.928  73.094  1.00  0.00           H
ATOM   2295 2HG2 VAL Z  43     102.691  89.023  74.256  1.00  0.00           H
ATOM   2296 3HG2 VAL Z  43     101.092  88.387  73.798  1.00  0.00           H
ATOM   2297  HN  VAL Z  43      99.502  88.114  75.189  1.00  0.00           H
ATOM   2298  N   ASN Z  44      99.055  90.399  77.591  1.00  0.00           N
ATOM   2299  CA  ASN Z  44      98.443  91.126  78.690  1.00  0.00           C
ATOM   2300  C   ASN Z  44      98.530  90.399  80.028  1.00  0.00           C
ATOM   2301  O   ASN Z  44      98.862  91.023  81.032  1.00  0.00           O
ATOM   2302  HA  ASN Z  44      99.008  92.036  78.834  1.00  0.00           H
ATOM   2303  CB  ASN Z  44      96.967  91.477  78.375  1.00  0.00           C
ATOM   2304  1HB ASN Z  44      96.412  90.553  78.113  1.00  0.00           H
ATOM   2305  2HB ASN Z  44      96.484  91.951  79.256  1.00  0.00           H
ATOM   2306  CG  ASN Z  44      96.888  92.469  77.215  1.00  0.00           C
ATOM   2307  OD1 ASN Z  44      97.843  93.174  76.873  1.00  0.00           O
ATOM   2308  ND2 ASN Z  44      95.687  92.554  76.597  1.00  0.00           N
ATOM   2309 1HD2 ASN Z  44      94.933  91.979  76.896  1.00  0.00           H
ATOM   2310 2HD2 ASN Z  44      95.576  93.229  75.873  1.00  0.00           H
ATOM   2311  HN  ASN Z  44      98.467  90.168  76.812  1.00  0.00           H
ATOM   2312  N   GLU Z  45      98.295  89.070  80.074  1.00  0.00           N
ATOM   2313  CA  GLU Z  45      98.501  88.249  81.265  1.00  0.00           C
ATOM   2314  C   GLU Z  45      99.944  88.236  81.763  1.00  0.00           C
ATOM   2315  O   GLU Z  45     100.204  88.437  82.948  1.00  0.00           O
ATOM   2316  HA  GLU Z  45      97.895  88.637  82.072  1.00  0.00           H
ATOM   2317  CB  GLU Z  45      98.097  86.782  80.968  1.00  0.00           C
ATOM   2318  1HB GLU Z  45      98.427  86.539  79.933  1.00  0.00           H
ATOM   2319  2HB GLU Z  45      98.622  86.077  81.649  1.00  0.00           H
ATOM   2320  CG  GLU Z  45      96.578  86.512  81.082  1.00  0.00           C
ATOM   2321  1HG GLU Z  45      96.011  87.379  80.695  1.00  0.00           H
ATOM   2322  2HG GLU Z  45      96.326  85.621  80.466  1.00  0.00           H
ATOM   2323  CD  GLU Z  45      96.132  86.219  82.507  1.00  0.00           C
ATOM   2324  OE1 GLU Z  45      95.957  85.011  82.828  1.00  0.00           O
ATOM   2325  OE2 GLU Z  45      95.901  87.158  83.304  1.00  0.00           O
ATOM   2326  HN  GLU Z  45      97.972  88.589  79.257  1.00  0.00           H
ATOM   2327  N   VAL Z  46     100.932  88.037  80.862  1.00  0.00           N
ATOM   2328  CA  VAL Z  46     102.351  88.076  81.207  1.00  0.00           C
ATOM   2329  C   VAL Z  46     102.773  89.456  81.690  1.00  0.00           C
ATOM   2330  O   VAL Z  46     103.435  89.595  82.720  1.00  0.00           O
ATOM   2331  HA  VAL Z  46     102.514  87.402  82.037  1.00  0.00           H
ATOM   2332  HB  VAL Z  46     102.963  88.220  79.131  1.00  0.00           H
ATOM   2333  CB  VAL Z  46     103.222  87.623  80.036  1.00  0.00           C
ATOM   2334  CG1 VAL Z  46     104.725  87.799  80.338  1.00  0.00           C
ATOM   2335 1HG1 VAL Z  46     105.325  87.386  79.502  1.00  0.00           H
ATOM   2336 2HG1 VAL Z  46     105.003  88.866  80.458  1.00  0.00           H
ATOM   2337 3HG1 VAL Z  46     105.002  87.255  81.264  1.00  0.00           H
ATOM   2338  CG2 VAL Z  46     102.938  86.133  79.751  1.00  0.00           C
ATOM   2339 1HG2 VAL Z  46     101.878  85.968  79.472  1.00  0.00           H
ATOM   2340 2HG2 VAL Z  46     103.576  85.776  78.915  1.00  0.00           H
ATOM   2341 3HG2 VAL Z  46     103.163  85.516  80.647  1.00  0.00           H
ATOM   2342  HN  VAL Z  46     100.707  87.860  79.901  1.00  0.00           H
ATOM   2343  N   THR Z  47     102.332  90.525  80.989  1.00  0.00           N
ATOM   2344  CA  THR Z  47     102.587  91.911  81.367  1.00  0.00           C
ATOM   2345  C   THR Z  47     102.008  92.244  82.729  1.00  0.00           C
ATOM   2346  O   THR Z  47     102.642  92.866  83.580  1.00  0.00           O
ATOM   2347  HA  THR Z  47     103.654  92.030  81.409  1.00  0.00           H
ATOM   2348  HB  THR Z  47     100.915  92.830  80.320  1.00  0.00           H
ATOM   2349  CB  THR Z  47     102.023  92.933  80.375  1.00  0.00           C
ATOM   2350  OG1 THR Z  47     102.558  92.745  79.074  1.00  0.00           O
ATOM   2351  HG1 THR Z  47     101.848  93.011  78.465  1.00  0.00           H
ATOM   2352  CG2 THR Z  47     102.415  94.368  80.752  1.00  0.00           C
ATOM   2353 1HG2 THR Z  47     102.014  94.672  81.740  1.00  0.00           H
ATOM   2354 2HG2 THR Z  47     103.524  94.452  80.789  1.00  0.00           H
ATOM   2355 3HG2 THR Z  47     102.048  95.081  79.984  1.00  0.00           H
ATOM   2356  HN  THR Z  47     101.846  90.394  80.117  1.00  0.00           H
ATOM   2357  N   GLU Z  48     100.768  91.826  83.006  1.00  0.00           N
ATOM   2358  CA  GLU Z  48     100.136  92.079  84.280  1.00  0.00           C
ATOM   2359  C   GLU Z  48     100.764  91.347  85.458  1.00  0.00           C
ATOM   2360  O   GLU Z  48     101.019  91.933  86.509  1.00  0.00           O
ATOM   2361  HA  GLU Z  48     100.236  93.134  84.488  1.00  0.00           H
ATOM   2362  CB  GLU Z  48      98.644  91.770  84.149  1.00  0.00           C
ATOM   2363  1HB GLU Z  48      98.329  92.115  83.135  1.00  0.00           H
ATOM   2364  2HB GLU Z  48      98.455  90.673  84.189  1.00  0.00           H
ATOM   2365  CG  GLU Z  48      97.790  92.519  85.178  1.00  0.00           C
ATOM   2366  1HG GLU Z  48      97.886  92.074  86.189  1.00  0.00           H
ATOM   2367  2HG GLU Z  48      98.097  93.585  85.229  1.00  0.00           H
ATOM   2368  CD  GLU Z  48      96.356  92.463  84.729  1.00  0.00           C
ATOM   2369  OE1 GLU Z  48      95.707  91.400  84.863  1.00  0.00           O
ATOM   2370  OE2 GLU Z  48      95.860  93.505  84.220  1.00  0.00           O
ATOM   2371  HN  GLU Z  48     100.225  91.319  82.330  1.00  0.00           H
ATOM   2372  N   PHE Z  49     101.098  90.056  85.281  1.00  0.00           N
ATOM   2373  CA  PHE Z  49     101.757  89.247  86.290  1.00  0.00           C
ATOM   2374  C   PHE Z  49     103.152  89.765  86.659  1.00  0.00           C
ATOM   2375  O   PHE Z  49     103.500  89.912  87.830  1.00  0.00           O
ATOM   2376  HA  PHE Z  49     101.151  89.282  87.186  1.00  0.00           H
ATOM   2377  CB  PHE Z  49     101.829  87.795  85.745  1.00  0.00           C
ATOM   2378  1HB PHE Z  49     100.842  87.529  85.309  1.00  0.00           H
ATOM   2379  2HB PHE Z  49     102.590  87.705  84.941  1.00  0.00           H
ATOM   2380  CG  PHE Z  49     102.129  86.795  86.824  1.00  0.00           C
ATOM   2381  HD1 PHE Z  49     104.266  87.086  86.755  1.00  0.00           H
ATOM   2382  CD1 PHE Z  49     103.453  86.551  87.222  1.00  0.00           C
ATOM   2383  HD2 PHE Z  49     100.060  86.287  87.162  1.00  0.00           H
ATOM   2384  CD2 PHE Z  49     101.084  86.098  87.452  1.00  0.00           C
ATOM   2385  CE1 PHE Z  49     103.727  85.630  88.238  1.00  0.00           C
ATOM   2386  HE1 PHE Z  49     104.747  85.476  88.561  1.00  0.00           H
ATOM   2387  CE2 PHE Z  49     101.358  85.165  88.460  1.00  0.00           C
ATOM   2388  HE2 PHE Z  49     100.548  84.642  88.949  1.00  0.00           H
ATOM   2389  CZ  PHE Z  49     102.679  84.933  88.853  1.00  0.00           C
ATOM   2390  HZ  PHE Z  49     102.891  84.233  89.647  1.00  0.00           H
ATOM   2391  HN  PHE Z  49     100.865  89.591  84.422  1.00  0.00           H
ATOM   2392  N   ALA Z  50     103.976  90.113  85.649  1.00  0.00           N
ATOM   2393  CA  ALA Z  50     105.303  90.664  85.847  1.00  0.00           C
ATOM   2394  C   ALA Z  50     105.303  92.027  86.536  1.00  0.00           C
ATOM   2395  O   ALA Z  50     106.177  92.347  87.342  1.00  0.00           O
ATOM   2396  HA  ALA Z  50     105.834  89.997  86.512  1.00  0.00           H
ATOM   2397  CB  ALA Z  50     106.036  90.712  84.495  1.00  0.00           C
ATOM   2398  1HB ALA Z  50     107.072  91.097  84.610  1.00  0.00           H
ATOM   2399  2HB ALA Z  50     106.088  89.690  84.061  1.00  0.00           H
ATOM   2400  3HB ALA Z  50     105.489  91.342  83.769  1.00  0.00           H
ATOM   2401  HN  ALA Z  50     103.690  89.982  84.696  1.00  0.00           H
ATOM   2402  N   LYS Z  51     104.277  92.853  86.254  1.00  0.00           N
ATOM   2403  CA  LYS Z  51     104.015  94.109  86.930  1.00  0.00           C
ATOM   2404  C   LYS Z  51     103.734  93.956  88.423  1.00  0.00           C
ATOM   2405  O   LYS Z  51     104.289  94.683  89.249  1.00  0.00           O
ATOM   2406  HA  LYS Z  51     104.905  94.711  86.859  1.00  0.00           H
ATOM   2407  CB  LYS Z  51     102.853  94.811  86.189  1.00  0.00           C
ATOM   2408  1HB LYS Z  51     103.196  94.979  85.142  1.00  0.00           H
ATOM   2409  2HB LYS Z  51     101.989  94.115  86.144  1.00  0.00           H
ATOM   2410  CG  LYS Z  51     102.380  96.152  86.764  1.00  0.00           C
ATOM   2411  1HG LYS Z  51     101.791  95.976  87.694  1.00  0.00           H
ATOM   2412  2HG LYS Z  51     103.270  96.760  87.048  1.00  0.00           H
ATOM   2413  CD  LYS Z  51     101.543  96.960  85.751  1.00  0.00           C
ATOM   2414  1HD LYS Z  51     101.254  97.922  86.232  1.00  0.00           H
ATOM   2415  2HD LYS Z  51     102.200  97.199  84.883  1.00  0.00           H
ATOM   2416  CE  LYS Z  51     100.286  96.248  85.236  1.00  0.00           C
ATOM   2417  1HE LYS Z  51     100.554  95.295  84.732  1.00  0.00           H
ATOM   2418  2HE LYS Z  51      99.588  96.033  86.074  1.00  0.00           H
ATOM   2419  NZ  LYS Z  51      99.581  97.086  84.247  1.00  0.00           N
ATOM   2420  1HZ LYS Z  51      98.755  96.564  83.863  1.00  0.00           H
ATOM   2421  2HZ LYS Z  51      99.228  97.965  84.700  1.00  0.00           H
ATOM   2422  3HZ LYS Z  51     100.218  97.367  83.448  1.00  0.00           H
ATOM   2423  HN  LYS Z  51     103.592  92.562  85.587  1.00  0.00           H
ATOM   2424  N   THR Z  52     102.922  92.950  88.809  1.00  0.00           N
ATOM   2425  CA  THR Z  52     102.658  92.591  90.204  1.00  0.00           C
ATOM   2426  C   THR Z  52     103.906  92.183  90.962  1.00  0.00           C
ATOM   2427  O   THR Z  52     104.107  92.602  92.098  1.00  0.00           O
ATOM   2428  HA  THR Z  52     102.304  93.482  90.702  1.00  0.00           H
ATOM   2429  HB  THR Z  52     101.805  90.666  89.660  1.00  0.00           H
ATOM   2430  CB  THR Z  52     101.576  91.521  90.339  1.00  0.00           C
ATOM   2431  OG1 THR Z  52     100.328  92.095  89.981  1.00  0.00           O
ATOM   2432  HG1 THR Z  52      99.647  91.421  90.160  1.00  0.00           H
ATOM   2433  CG2 THR Z  52     101.410  91.006  91.777  1.00  0.00           C
ATOM   2434 1HG2 THR Z  52     102.307  90.444  92.110  1.00  0.00           H
ATOM   2435 2HG2 THR Z  52     101.243  91.846  92.486  1.00  0.00           H
ATOM   2436 3HG2 THR Z  52     100.547  90.310  91.846  1.00  0.00           H
ATOM   2437  HN  THR Z  52     102.432  92.412  88.121  1.00  0.00           H
ATOM   2438  N   CYS Z  53     104.827  91.417  90.342  1.00  0.00           N
ATOM   2439  CA  CYS Z  53     106.091  91.026  90.963  1.00  0.00           C
ATOM   2440  C   CYS Z  53     106.968  92.184  91.425  1.00  0.00           C
ATOM   2441  O   CYS Z  53     107.608  92.115  92.472  1.00  0.00           O
ATOM   2442  HA  CYS Z  53     105.858  90.467  91.859  1.00  0.00           H
ATOM   2443  CB  CYS Z  53     106.933  90.144  90.006  1.00  0.00           C
ATOM   2444  1HB CYS Z  53     106.985  90.628  89.008  1.00  0.00           H
ATOM   2445  2HB CYS Z  53     107.974  90.052  90.390  1.00  0.00           H
ATOM   2446  SG  CYS Z  53     106.251  88.470  89.865  1.00  0.00           S
ATOM   2447  HN  CYS Z  53     104.635  91.053  89.430  1.00  0.00           H
ATOM   2448  N   VAL Z  54     107.028  93.287  90.658  1.00  0.00           N
ATOM   2449  CA  VAL Z  54     107.703  94.510  91.078  1.00  0.00           C
ATOM   2450  C   VAL Z  54     106.954  95.271  92.175  1.00  0.00           C
ATOM   2451  O   VAL Z  54     107.561  95.823  93.092  1.00  0.00           O
ATOM   2452  HA  VAL Z  54     108.652  94.232  91.516  1.00  0.00           H
ATOM   2453  HB  VAL Z  54     107.067  95.641  89.337  1.00  0.00           H
ATOM   2454  CB  VAL Z  54     108.011  95.390  89.873  1.00  0.00           C
ATOM   2455  CG1 VAL Z  54     108.723  96.697  90.281  1.00  0.00           C
ATOM   2456 1HG1 VAL Z  54     109.637  96.473  90.871  1.00  0.00           H
ATOM   2457 2HG1 VAL Z  54     109.022  97.261  89.373  1.00  0.00           H
ATOM   2458 3HG1 VAL Z  54     108.056  97.348  90.885  1.00  0.00           H
ATOM   2459  CG2 VAL Z  54     108.930  94.578  88.937  1.00  0.00           C
ATOM   2460 1HG2 VAL Z  54     108.380  93.733  88.468  1.00  0.00           H
ATOM   2461 2HG2 VAL Z  54     109.328  95.222  88.126  1.00  0.00           H
ATOM   2462 3HG2 VAL Z  54     109.797  94.172  89.498  1.00  0.00           H
ATOM   2463  HN  VAL Z  54     106.534  93.313  89.791  1.00  0.00           H
ATOM   2464  N   ALA Z  55     105.607  95.324  92.116  1.00  0.00           N
ATOM   2465  CA  ALA Z  55     104.763  95.972  93.109  1.00  0.00           C
ATOM   2466  C   ALA Z  55     104.794  95.345  94.509  1.00  0.00           C
ATOM   2467  O   ALA Z  55     104.775  96.052  95.523  1.00  0.00           O
ATOM   2468  HA  ALA Z  55     105.113  96.989  93.224  1.00  0.00           H
ATOM   2469  CB  ALA Z  55     103.312  95.993  92.586  1.00  0.00           C
ATOM   2470  1HB ALA Z  55     102.644  96.541  93.285  1.00  0.00           H
ATOM   2471  2HB ALA Z  55     103.269  96.482  91.589  1.00  0.00           H
ATOM   2472  3HB ALA Z  55     102.920  94.959  92.478  1.00  0.00           H
ATOM   2473  HN  ALA Z  55     105.126  94.869  91.367  1.00  0.00           H
ATOM   2474  N   ASP Z  56     104.816  93.997  94.565  1.00  0.00           N
ATOM   2475  CA  ASP Z  56     104.883  93.139  95.735  1.00  0.00           C
ATOM   2476  C   ASP Z  56     105.884  93.537  96.841  1.00  0.00           C
ATOM   2477  O   ASP Z  56     106.893  94.214  96.627  1.00  0.00           O
ATOM   2478  HA  ASP Z  56     103.897  93.191  96.180  1.00  0.00           H
ATOM   2479  CB  ASP Z  56     105.119  91.688  95.225  1.00  0.00           C
ATOM   2480  1HB ASP Z  56     104.514  91.543  94.304  1.00  0.00           H
ATOM   2481  2HB ASP Z  56     106.184  91.535  94.962  1.00  0.00           H
ATOM   2482  CG  ASP Z  56     104.679  90.616  96.199  1.00  0.00           C
ATOM   2483  OD1 ASP Z  56     105.319  90.466  97.271  1.00  0.00           O
ATOM   2484  OD2 ASP Z  56     103.705  89.895  95.884  1.00  0.00           O
ATOM   2485  HN  ASP Z  56     104.765  93.494  93.699  1.00  0.00           H
ATOM   2486  N   GLU Z  57     105.617  93.096  98.087  1.00  0.00           N
ATOM   2487  CA  GLU Z  57     106.502  93.267  99.220  1.00  0.00           C
ATOM   2488  C   GLU Z  57     107.776  92.426  99.120  1.00  0.00           C
ATOM   2489  O   GLU Z  57     108.874  92.906  99.404  1.00  0.00           O
ATOM   2490  HA  GLU Z  57     106.817  94.299  99.239  1.00  0.00           H
ATOM   2491  CB  GLU Z  57     105.769  92.959 100.551  1.00  0.00           C
ATOM   2492  1HB GLU Z  57     104.829  93.552 100.595  1.00  0.00           H
ATOM   2493  2HB GLU Z  57     105.485  91.884 100.576  1.00  0.00           H
ATOM   2494  CG  GLU Z  57     106.627  93.301 101.795  1.00  0.00           C
ATOM   2495  1HG GLU Z  57     107.578  92.732 101.742  1.00  0.00           H
ATOM   2496  2HG GLU Z  57     106.870  94.381 101.814  1.00  0.00           H
ATOM   2497  CD  GLU Z  57     105.966  92.959 103.123  1.00  0.00           C
ATOM   2498  OE1 GLU Z  57     104.980  93.635 103.499  1.00  0.00           O
ATOM   2499  OE2 GLU Z  57     106.478  92.028 103.804  1.00  0.00           O
ATOM   2500  HN  GLU Z  57     104.889  92.420  98.198  1.00  0.00           H
ATOM   2501  N   SER Z  58     107.671  91.156  98.680  1.00  0.00           N
ATOM   2502  CA  SER Z  58     108.819  90.253  98.688  1.00  0.00           C
ATOM   2503  C   SER Z  58     108.789  89.205  97.596  1.00  0.00           C
ATOM   2504  O   SER Z  58     109.785  88.501  97.401  1.00  0.00           O
ATOM   2505  HA  SER Z  58     109.710  90.832  98.494  1.00  0.00           H
ATOM   2506  CB  SER Z  58     109.020  89.521 100.046  1.00  0.00           C
ATOM   2507  1HB SER Z  58     109.973  88.946 100.027  1.00  0.00           H
ATOM   2508  2HB SER Z  58     109.102  90.283 100.854  1.00  0.00           H
ATOM   2509  OG  SER Z  58     107.952  88.625 100.354  1.00  0.00           O
ATOM   2510  1HG SER Z  58     107.424  89.059 101.060  1.00  0.00           H
ATOM   2511  HN  SER Z  58     106.774  90.803  98.383  1.00  0.00           H
ATOM   2512  N   ALA Z  59     107.692  89.121  96.811  1.00  0.00           N
ATOM   2513  CA  ALA Z  59     107.654  88.458  95.524  1.00  0.00           C
ATOM   2514  C   ALA Z  59     108.021  86.969  95.538  1.00  0.00           C
ATOM   2515  O   ALA Z  59     108.946  86.520  94.855  1.00  0.00           O
ATOM   2516  HA  ALA Z  59     106.621  88.497  95.205  1.00  0.00           H
ATOM   2517  CB  ALA Z  59     108.490  89.295  94.530  1.00  0.00           C
ATOM   2518  1HB ALA Z  59     108.402  88.921  93.496  1.00  0.00           H
ATOM   2519  2HB ALA Z  59     108.136  90.348  94.542  1.00  0.00           H
ATOM   2520  3HB ALA Z  59     109.559  89.294  94.824  1.00  0.00           H
ATOM   2521  HN  ALA Z  59     106.853  89.632  97.048  1.00  0.00           H
ATOM   2522  N   GLU Z  60     107.299  86.165  96.345  1.00  0.00           N
ATOM   2523  CA  GLU Z  60     107.631  84.792  96.699  1.00  0.00           C
ATOM   2524  C   GLU Z  60     107.680  83.815  95.530  1.00  0.00           C
ATOM   2525  O   GLU Z  60     108.558  82.961  95.454  1.00  0.00           O
ATOM   2526  HA  GLU Z  60     108.622  84.799  97.129  1.00  0.00           H
ATOM   2527  CB  GLU Z  60     106.650  84.249  97.770  1.00  0.00           C
ATOM   2528  1HB GLU Z  60     105.622  84.209  97.347  1.00  0.00           H
ATOM   2529  2HB GLU Z  60     106.950  83.210  98.037  1.00  0.00           H
ATOM   2530  CG  GLU Z  60     106.628  85.082  99.076  1.00  0.00           C
ATOM   2531  1HG GLU Z  60     107.633  85.068  99.545  1.00  0.00           H
ATOM   2532  2HG GLU Z  60     106.351  86.137  98.874  1.00  0.00           H
ATOM   2533  CD  GLU Z  60     105.633  84.533 100.084  1.00  0.00           C
ATOM   2534  OE1 GLU Z  60     104.399  84.643  99.847  1.00  0.00           O
ATOM   2535  OE2 GLU Z  60     106.070  84.003 101.139  1.00  0.00           O
ATOM   2536  HN  GLU Z  60     106.478  86.527  96.797  1.00  0.00           H
ATOM   2537  N   ASN Z  61     106.747  83.917  94.564  1.00  0.00           N
ATOM   2538  CA  ASN Z  61     106.705  83.008  93.426  1.00  0.00           C
ATOM   2539  C   ASN Z  61     107.292  83.638  92.165  1.00  0.00           C
ATOM   2540  O   ASN Z  61     107.098  83.129  91.061  1.00  0.00           O
ATOM   2541  HA  ASN Z  61     107.293  82.124  93.634  1.00  0.00           H
ATOM   2542  CB  ASN Z  61     105.254  82.566  93.097  1.00  0.00           C
ATOM   2543  1HB ASN Z  61     104.675  83.427  92.714  1.00  0.00           H
ATOM   2544  2HB ASN Z  61     105.247  81.768  92.326  1.00  0.00           H
ATOM   2545  CG  ASN Z  61     104.494  82.071  94.319  1.00  0.00           C
ATOM   2546  OD1 ASN Z  61     103.513  82.689  94.735  1.00  0.00           O
ATOM   2547  ND2 ASN Z  61     104.917  80.925  94.886  1.00  0.00           N
ATOM   2548 1HD2 ASN Z  61     105.695  80.423  94.520  1.00  0.00           H
ATOM   2549 2HD2 ASN Z  61     104.423  80.591  95.687  1.00  0.00           H
ATOM   2550  HN  ASN Z  61     106.021  84.598  94.647  1.00  0.00           H
ATOM   2551  N   CYS Z  62     108.014  84.772  92.281  1.00  0.00           N
ATOM   2552  CA  CYS Z  62     108.437  85.554  91.126  1.00  0.00           C
ATOM   2553  C   CYS Z  62     109.846  85.245  90.660  1.00  0.00           C
ATOM   2554  O   CYS Z  62     110.317  85.839  89.691  1.00  0.00           O
ATOM   2555  HA  CYS Z  62     107.779  85.364  90.287  1.00  0.00           H
ATOM   2556  CB  CYS Z  62     108.410  87.069  91.439  1.00  0.00           C
ATOM   2557  1HB CYS Z  62     109.021  87.249  92.350  1.00  0.00           H
ATOM   2558  2HB CYS Z  62     108.879  87.646  90.612  1.00  0.00           H
ATOM   2559  SG  CYS Z  62     106.725  87.701  91.682  1.00  0.00           S
ATOM   2560  HN  CYS Z  62     108.189  85.165  93.184  1.00  0.00           H
ATOM   2561  N   ASP Z  63     110.562  84.305  91.307  1.00  0.00           N
ATOM   2562  CA  ASP Z  63     111.907  83.961  90.900  1.00  0.00           C
ATOM   2563  C   ASP Z  63     111.963  83.082  89.650  1.00  0.00           C
ATOM   2564  O   ASP Z  63     112.983  83.046  88.964  1.00  0.00           O
ATOM   2565  HA  ASP Z  63     112.416  84.876  90.626  1.00  0.00           H
ATOM   2566  CB  ASP Z  63     112.722  83.357  92.076  1.00  0.00           C
ATOM   2567  1HB ASP Z  63     113.724  83.043  91.720  1.00  0.00           H
ATOM   2568  2HB ASP Z  63     112.869  84.137  92.852  1.00  0.00           H
ATOM   2569  CG  ASP Z  63     112.042  82.180  92.737  1.00  0.00           C
ATOM   2570  OD1 ASP Z  63     111.069  82.402  93.504  1.00  0.00           O
ATOM   2571  OD2 ASP Z  63     112.502  81.029  92.514  1.00  0.00           O
ATOM   2572  HN  ASP Z  63     110.225  83.825  92.121  1.00  0.00           H
ATOM   2573  N   LYS Z  64     110.858  82.390  89.295  1.00  0.00           N
ATOM   2574  CA  LYS Z  64     110.777  81.566  88.098  1.00  0.00           C
ATOM   2575  C   LYS Z  64     111.004  82.339  86.789  1.00  0.00           C
ATOM   2576  O   LYS Z  64     110.623  83.503  86.648  1.00  0.00           O
ATOM   2577  HA  LYS Z  64     111.588  80.853  88.176  1.00  0.00           H
ATOM   2578  CB  LYS Z  64     109.452  80.749  88.043  1.00  0.00           C
ATOM   2579  1HB LYS Z  64     109.546  79.984  87.239  1.00  0.00           H
ATOM   2580  2HB LYS Z  64     109.339  80.204  89.007  1.00  0.00           H
ATOM   2581  CG  LYS Z  64     108.190  81.589  87.773  1.00  0.00           C
ATOM   2582  1HG LYS Z  64     108.038  82.340  88.579  1.00  0.00           H
ATOM   2583  2HG LYS Z  64     108.369  82.156  86.828  1.00  0.00           H
ATOM   2584  CD  LYS Z  64     106.898  80.774  87.549  1.00  0.00           C
ATOM   2585  1HD LYS Z  64     106.280  81.386  86.848  1.00  0.00           H
ATOM   2586  2HD LYS Z  64     107.140  79.823  87.035  1.00  0.00           H
ATOM   2587  CE  LYS Z  64     106.056  80.495  88.804  1.00  0.00           C
ATOM   2588  1HE LYS Z  64     106.507  79.703  89.437  1.00  0.00           H
ATOM   2589  2HE LYS Z  64     105.956  81.430  89.401  1.00  0.00           H
ATOM   2590  NZ  LYS Z  64     104.694  80.082  88.399  1.00  0.00           N
ATOM   2591  1HZ LYS Z  64     104.020  80.116  89.198  1.00  0.00           H
ATOM   2592  2HZ LYS Z  64     104.343  80.826  87.737  1.00  0.00           H
ATOM   2593  3HZ LYS Z  64     104.651  79.153  87.931  1.00  0.00           H
ATOM   2594  HN  LYS Z  64     110.047  82.445  89.866  1.00  0.00           H
ATOM   2595  N   SER Z  65     111.654  81.697  85.793  1.00  0.00           N
ATOM   2596  CA  SER Z  65     111.993  82.288  84.500  1.00  0.00           C
ATOM   2597  C   SER Z  65     110.828  82.831  83.688  1.00  0.00           C
ATOM   2598  O   SER Z  65     109.674  82.406  83.803  1.00  0.00           O
ATOM   2599  HA  SER Z  65     112.615  83.145  84.718  1.00  0.00           H
ATOM   2600  CB  SER Z  65     112.854  81.349  83.603  1.00  0.00           C
ATOM   2601  1HB SER Z  65     113.154  81.875  82.669  1.00  0.00           H
ATOM   2602  2HB SER Z  65     113.791  81.111  84.159  1.00  0.00           H
ATOM   2603  OG  SER Z  65     112.176  80.127  83.281  1.00  0.00           O
ATOM   2604  1HG SER Z  65     112.868  79.472  83.066  1.00  0.00           H
ATOM   2605  HN  SER Z  65     111.962  80.757  85.907  1.00  0.00           H
ATOM   2606  N   LEU Z  66     111.109  83.825  82.822  1.00  0.00           N
ATOM   2607  CA  LEU Z  66     110.140  84.423  81.925  1.00  0.00           C
ATOM   2608  C   LEU Z  66     109.597  83.416  80.923  1.00  0.00           C
ATOM   2609  O   LEU Z  66     108.396  83.372  80.668  1.00  0.00           O
ATOM   2610  HA  LEU Z  66     109.302  84.730  82.531  1.00  0.00           H
ATOM   2611  CB  LEU Z  66     110.728  85.670  81.224  1.00  0.00           C
ATOM   2612  1HB LEU Z  66     111.164  86.330  82.007  1.00  0.00           H
ATOM   2613  2HB LEU Z  66     111.571  85.351  80.570  1.00  0.00           H
ATOM   2614  HG  LEU Z  66     109.299  85.838  79.603  1.00  0.00           H
ATOM   2615  CG  LEU Z  66     109.728  86.501  80.393  1.00  0.00           C
ATOM   2616  CD1 LEU Z  66     108.571  87.066  81.232  1.00  0.00           C
ATOM   2617 1HD1 LEU Z  66     107.919  87.708  80.602  1.00  0.00           H
ATOM   2618 2HD1 LEU Z  66     107.949  86.248  81.651  1.00  0.00           H
ATOM   2619 3HD1 LEU Z  66     108.966  87.683  82.066  1.00  0.00           H
ATOM   2620  CD2 LEU Z  66     110.461  87.647  79.693  1.00  0.00           C
ATOM   2621 1HD2 LEU Z  66     109.763  88.220  79.046  1.00  0.00           H
ATOM   2622 2HD2 LEU Z  66     110.898  88.341  80.443  1.00  0.00           H
ATOM   2623 3HD2 LEU Z  66     111.286  87.247  79.065  1.00  0.00           H
ATOM   2624  HN  LEU Z  66     112.070  84.142  82.723  1.00  0.00           H
ATOM   2625  N   HIE Z  67     110.455  82.512  80.402  1.00  0.00           N
ATOM   2626  CA  HIE Z  67     110.036  81.352  79.623  1.00  0.00           C
ATOM   2627  C   HIE Z  67     109.056  80.435  80.365  1.00  0.00           C
ATOM   2628  O   HIE Z  67     108.067  79.971  79.797  1.00  0.00           O
ATOM   2629  HA  HIE Z  67     109.525  81.712  78.741  1.00  0.00           H
ATOM   2630  CB  HIE Z  67     111.244  80.493  79.180  1.00  0.00           C
ATOM   2631  1HB HIE Z  67     111.855  80.220  80.066  1.00  0.00           H
ATOM   2632  2HB HIE Z  67     110.887  79.560  78.695  1.00  0.00           H
ATOM   2633  CG  HIE Z  67     112.149  81.139  78.172  1.00  0.00           C
ATOM   2634  ND1 HIE Z  67     111.615  81.665  77.006  1.00  0.00           N
ATOM   2635  HD2 HIE Z  67     114.230  80.715  78.795  1.00  0.00           H
ATOM   2636  CD2 HIE Z  67     113.506  81.100  78.091  1.00  0.00           C
ATOM   2637  HE1 HIE Z  67     112.631  82.271  75.210  1.00  0.00           H
ATOM   2638  CE1 HIE Z  67     112.663  81.931  76.245  1.00  0.00           C
ATOM   2639  HE2 HIE Z  67     114.735  81.642  76.419  1.00  0.00           H
ATOM   2640  NE2 HIE Z  67     113.826  81.608  76.851  1.00  0.00           N
ATOM   2641  HN  HIE Z  67     111.446  82.652  80.514  1.00  0.00           H
ATOM   2642  N   THR Z  68     109.266  80.171  81.674  1.00  0.00           N
ATOM   2643  CA  THR Z  68     108.289  79.461  82.508  1.00  0.00           C
ATOM   2644  C   THR Z  68     106.977  80.223  82.680  1.00  0.00           C
ATOM   2645  O   THR Z  68     105.904  79.640  82.540  1.00  0.00           O
ATOM   2646  HA  THR Z  68     108.010  78.566  81.972  1.00  0.00           H
ATOM   2647  HB  THR Z  68     109.298  79.881  84.391  1.00  0.00           H
ATOM   2648  CB  THR Z  68     108.858  79.008  83.857  1.00  0.00           C
ATOM   2649  OG1 THR Z  68     109.856  78.013  83.646  1.00  0.00           O
ATOM   2650  HG1 THR Z  68     110.532  78.122  84.341  1.00  0.00           H
ATOM   2651  CG2 THR Z  68     107.797  78.321  84.730  1.00  0.00           C
ATOM   2652 1HG2 THR Z  68     106.986  79.022  85.011  1.00  0.00           H
ATOM   2653 2HG2 THR Z  68     107.339  77.467  84.185  1.00  0.00           H
ATOM   2654 3HG2 THR Z  68     108.258  77.936  85.664  1.00  0.00           H
ATOM   2655  HN  THR Z  68     110.093  80.496  82.136  1.00  0.00           H
ATOM   2656  N   LEU Z  69     106.998  81.555  82.915  1.00  0.00           N
ATOM   2657  CA  LEU Z  69     105.788  82.385  82.948  1.00  0.00           C
ATOM   2658  C   LEU Z  69     105.022  82.390  81.623  1.00  0.00           C
ATOM   2659  O   LEU Z  69     103.797  82.260  81.578  1.00  0.00           O
ATOM   2660  HA  LEU Z  69     105.122  81.962  83.687  1.00  0.00           H
ATOM   2661  CB  LEU Z  69     106.137  83.843  83.356  1.00  0.00           C
ATOM   2662  1HB LEU Z  69     106.598  83.814  84.368  1.00  0.00           H
ATOM   2663  2HB LEU Z  69     106.908  84.234  82.658  1.00  0.00           H
ATOM   2664  HG  LEU Z  69     104.554  84.949  82.355  1.00  0.00           H
ATOM   2665  CG  LEU Z  69     104.959  84.849  83.390  1.00  0.00           C
ATOM   2666  CD1 LEU Z  69     103.809  84.405  84.306  1.00  0.00           C
ATOM   2667 1HD1 LEU Z  69     104.176  84.319  85.350  1.00  0.00           H
ATOM   2668 2HD1 LEU Z  69     102.991  85.156  84.291  1.00  0.00           H
ATOM   2669 3HD1 LEU Z  69     103.386  83.428  83.991  1.00  0.00           H
ATOM   2670  CD2 LEU Z  69     105.446  86.236  83.837  1.00  0.00           C
ATOM   2671 1HD2 LEU Z  69     105.819  86.186  84.882  1.00  0.00           H
ATOM   2672 2HD2 LEU Z  69     106.269  86.594  83.185  1.00  0.00           H
ATOM   2673 3HD2 LEU Z  69     104.615  86.972  83.795  1.00  0.00           H
ATOM   2674  HN  LEU Z  69     107.878  82.017  83.054  1.00  0.00           H
ATOM   2675  N   PHE Z  70     105.753  82.472  80.491  1.00  0.00           N
ATOM   2676  CA  PHE Z  70     105.233  82.333  79.141  1.00  0.00           C
ATOM   2677  C   PHE Z  70     104.540  80.991  78.928  1.00  0.00           C
ATOM   2678  O   PHE Z  70     103.471  80.926  78.319  1.00  0.00           O
ATOM   2679  HA  PHE Z  70     104.490  83.100  78.971  1.00  0.00           H
ATOM   2680  CB  PHE Z  70     106.399  82.429  78.109  1.00  0.00           C
ATOM   2681  1HB PHE Z  70     107.346  82.124  78.597  1.00  0.00           H
ATOM   2682  2HB PHE Z  70     106.242  81.737  77.254  1.00  0.00           H
ATOM   2683  CG  PHE Z  70     106.627  83.804  77.532  1.00  0.00           C
ATOM   2684  HD1 PHE Z  70     106.669  84.875  79.408  1.00  0.00           H
ATOM   2685  CD1 PHE Z  70     106.776  84.948  78.336  1.00  0.00           C
ATOM   2686  HD2 PHE Z  70     106.709  83.062  75.510  1.00  0.00           H
ATOM   2687  CD2 PHE Z  70     106.803  83.932  76.142  1.00  0.00           C
ATOM   2688  CE1 PHE Z  70     107.129  86.179  77.765  1.00  0.00           C
ATOM   2689  HE1 PHE Z  70     107.273  87.046  78.394  1.00  0.00           H
ATOM   2690  CE2 PHE Z  70     107.145  85.163  75.568  1.00  0.00           C
ATOM   2691  HE2 PHE Z  70     107.284  85.244  74.500  1.00  0.00           H
ATOM   2692  CZ  PHE Z  70     107.329  86.282  76.384  1.00  0.00           C
ATOM   2693  HZ  PHE Z  70     107.627  87.223  75.946  1.00  0.00           H
ATOM   2694  HN  PHE Z  70     106.743  82.639  80.565  1.00  0.00           H
ATOM   2695  N   GLY Z  71     105.130  79.885  79.431  1.00  0.00           N
ATOM   2696  CA  GLY Z  71     104.574  78.540  79.312  1.00  0.00           C
ATOM   2697  C   GLY Z  71     103.346  78.294  80.149  1.00  0.00           C
ATOM   2698  O   GLY Z  71     102.391  77.676  79.679  1.00  0.00           O
ATOM   2699  1HA GLY Z  71     104.298  78.374  78.281  1.00  0.00           H
ATOM   2700  2HA GLY Z  71     105.327  77.849  79.661  1.00  0.00           H
ATOM   2701  HN  GLY Z  71     106.023  79.977  79.882  1.00  0.00           H
ATOM   2702  N   ASP Z  72     103.316  78.809  81.394  1.00  0.00           N
ATOM   2703  CA  ASP Z  72     102.233  78.624  82.349  1.00  0.00           C
ATOM   2704  C   ASP Z  72     100.903  79.175  81.837  1.00  0.00           C
ATOM   2705  O   ASP Z  72      99.854  78.527  81.874  1.00  0.00           O
ATOM   2706  HA  ASP Z  72     102.104  77.560  82.482  1.00  0.00           H
ATOM   2707  CB  ASP Z  72     102.670  79.309  83.681  1.00  0.00           C
ATOM   2708  1HB ASP Z  72     103.770  79.181  83.789  1.00  0.00           H
ATOM   2709  2HB ASP Z  72     102.452  80.393  83.678  1.00  0.00           H
ATOM   2710  CG  ASP Z  72     102.067  78.654  84.906  1.00  0.00           C
ATOM   2711  OD1 ASP Z  72     102.321  77.435  85.087  1.00  0.00           O
ATOM   2712  OD2 ASP Z  72     101.418  79.357  85.727  1.00  0.00           O
ATOM   2713  HN  ASP Z  72     104.132  79.270  81.753  1.00  0.00           H
ATOM   2714  N   LYS Z  73     100.948  80.392  81.267  1.00  0.00           N
ATOM   2715  CA  LYS Z  73      99.834  81.000  80.571  1.00  0.00           C
ATOM   2716  C   LYS Z  73      99.495  80.323  79.241  1.00  0.00           C
ATOM   2717  O   LYS Z  73      98.329  80.090  78.928  1.00  0.00           O
ATOM   2718  HA  LYS Z  73      98.950  80.870  81.179  1.00  0.00           H
ATOM   2719  CB  LYS Z  73     100.104  82.516  80.388  1.00  0.00           C
ATOM   2720  1HB LYS Z  73     101.032  82.648  79.789  1.00  0.00           H
ATOM   2721  2HB LYS Z  73      99.261  82.973  79.824  1.00  0.00           H
ATOM   2722  CG  LYS Z  73     100.263  83.285  81.720  1.00  0.00           C
ATOM   2723  1HG LYS Z  73     101.112  82.862  82.302  1.00  0.00           H
ATOM   2724  2HG LYS Z  73     100.520  84.343  81.485  1.00  0.00           H
ATOM   2725  CD  LYS Z  73      98.982  83.258  82.577  1.00  0.00           C
ATOM   2726  1HD LYS Z  73      98.144  83.654  81.957  1.00  0.00           H
ATOM   2727  2HD LYS Z  73      98.741  82.201  82.828  1.00  0.00           H
ATOM   2728  CE  LYS Z  73      99.054  84.054  83.888  1.00  0.00           C
ATOM   2729  1HE LYS Z  73      99.841  83.652  84.561  1.00  0.00           H
ATOM   2730  2HE LYS Z  73      99.256  85.128  83.684  1.00  0.00           H
ATOM   2731  NZ  LYS Z  73      97.753  83.950  84.571  1.00  0.00           N
ATOM   2732  1HZ LYS Z  73      97.660  84.634  85.362  1.00  0.00           H
ATOM   2733  2HZ LYS Z  73      96.995  84.213  83.883  1.00  0.00           H
ATOM   2734  3HZ LYS Z  73      97.604  82.981  84.934  1.00  0.00           H
ATOM   2735  HN  LYS Z  73     101.807  80.904  81.289  1.00  0.00           H
ATOM   2736  N   LEU Z  74     100.502  79.947  78.424  1.00  0.00           N
ATOM   2737  CA  LEU Z  74     100.298  79.311  77.127  1.00  0.00           C
ATOM   2738  C   LEU Z  74      99.594  77.962  77.184  1.00  0.00           C
ATOM   2739  O   LEU Z  74      98.777  77.624  76.330  1.00  0.00           O
ATOM   2740  HA  LEU Z  74      99.655  79.964  76.554  1.00  0.00           H
ATOM   2741  CB  LEU Z  74     101.647  79.145  76.386  1.00  0.00           C
ATOM   2742  1HB LEU Z  74     102.136  80.141  76.357  1.00  0.00           H
ATOM   2743  2HB LEU Z  74     102.305  78.472  76.979  1.00  0.00           H
ATOM   2744  HG  LEU Z  74     101.099  77.610  74.951  1.00  0.00           H
ATOM   2745  CG  LEU Z  74     101.566  78.624  74.933  1.00  0.00           C
ATOM   2746  CD1 LEU Z  74     100.711  79.547  74.050  1.00  0.00           C
ATOM   2747 1HD1 LEU Z  74     100.776  79.258  72.983  1.00  0.00           H
ATOM   2748 2HD1 LEU Z  74      99.642  79.503  74.354  1.00  0.00           H
ATOM   2749 3HD1 LEU Z  74     101.064  80.597  74.144  1.00  0.00           H
ATOM   2750  CD2 LEU Z  74     102.976  78.482  74.343  1.00  0.00           C
ATOM   2751 1HD2 LEU Z  74     103.620  77.864  75.001  1.00  0.00           H
ATOM   2752 2HD2 LEU Z  74     102.948  78.015  73.339  1.00  0.00           H
ATOM   2753 3HD2 LEU Z  74     103.450  79.482  74.245  1.00  0.00           H
ATOM   2754  HN  LEU Z  74     101.452  80.116  78.688  1.00  0.00           H
ATOM   2755  N   CYS Z  75      99.888  77.143  78.206  1.00  0.00           N
ATOM   2756  CA  CYS Z  75      99.292  75.825  78.343  1.00  0.00           C
ATOM   2757  C   CYS Z  75      97.889  75.839  78.929  1.00  0.00           C
ATOM   2758  O   CYS Z  75      97.183  74.831  78.874  1.00  0.00           O
ATOM   2759  HA  CYS Z  75      99.166  75.397  77.360  1.00  0.00           H
ATOM   2760  CB  CYS Z  75     100.227  74.908  79.175  1.00  0.00           C
ATOM   2761  1HB CYS Z  75     100.979  75.540  79.695  1.00  0.00           H
ATOM   2762  2HB CYS Z  75      99.674  74.365  79.969  1.00  0.00           H
ATOM   2763  SG  CYS Z  75     101.092  73.685  78.147  1.00  0.00           S
ATOM   2764  HN  CYS Z  75     100.596  77.403  78.869  1.00  0.00           H
ATOM   2765  N   THR Z  76      97.440  76.976  79.495  1.00  0.00           N
ATOM   2766  CA  THR Z  76      96.143  77.082  80.163  1.00  0.00           C
ATOM   2767  C   THR Z  76      95.146  77.950  79.409  1.00  0.00           C
ATOM   2768  O   THR Z  76      94.013  78.130  79.857  1.00  0.00           O
ATOM   2769  HA  THR Z  76      95.683  76.106  80.236  1.00  0.00           H
ATOM   2770  HB  THR Z  76      95.246  77.832  82.011  1.00  0.00           H
ATOM   2771  CB  THR Z  76      96.259  77.629  81.585  1.00  0.00           C
ATOM   2772  OG1 THR Z  76      97.025  78.826  81.641  1.00  0.00           O
ATOM   2773  HG1 THR Z  76      97.955  78.556  81.728  1.00  0.00           H
ATOM   2774  CG2 THR Z  76      96.958  76.606  82.490  1.00  0.00           C
ATOM   2775 1HG2 THR Z  76      96.377  75.660  82.523  1.00  0.00           H
ATOM   2776 2HG2 THR Z  76      97.980  76.376  82.123  1.00  0.00           H
ATOM   2777 3HG2 THR Z  76      97.041  76.998  83.526  1.00  0.00           H
ATOM   2778  HN  THR Z  76      98.011  77.796  79.506  1.00  0.00           H
ATOM   2779  N   VAL Z  77      95.497  78.509  78.233  1.00  0.00           N
ATOM   2780  CA  VAL Z  77      94.577  79.325  77.445  1.00  0.00           C
ATOM   2781  C   VAL Z  77      93.689  78.471  76.536  1.00  0.00           C
ATOM   2782  O   VAL Z  77      94.110  77.877  75.543  1.00  0.00           O
ATOM   2783  HA  VAL Z  77      93.907  79.831  78.127  1.00  0.00           H
ATOM   2784  HB  VAL Z  77      95.727  81.135  77.455  1.00  0.00           H
ATOM   2785  CB  VAL Z  77      95.282  80.453  76.688  1.00  0.00           C
ATOM   2786  CG1 VAL Z  77      96.441  79.931  75.822  1.00  0.00           C
ATOM   2787 1HG1 VAL Z  77      97.232  79.489  76.458  1.00  0.00           H
ATOM   2788 2HG1 VAL Z  77      96.101  79.169  75.090  1.00  0.00           H
ATOM   2789 3HG1 VAL Z  77      96.890  80.772  75.258  1.00  0.00           H
ATOM   2790  CG2 VAL Z  77      94.283  81.284  75.856  1.00  0.00           C
ATOM   2791 1HG2 VAL Z  77      94.801  82.170  75.427  1.00  0.00           H
ATOM   2792 2HG2 VAL Z  77      93.867  80.692  75.014  1.00  0.00           H
ATOM   2793 3HG2 VAL Z  77      93.449  81.645  76.494  1.00  0.00           H
ATOM   2794  HN  VAL Z  77      96.415  78.389  77.860  1.00  0.00           H
ATOM   2795  N   ALA Z  78      92.386  78.380  76.877  1.00  0.00           N
ATOM   2796  CA  ALA Z  78      91.440  77.518  76.194  1.00  0.00           C
ATOM   2797  C   ALA Z  78      91.171  77.850  74.736  1.00  0.00           C
ATOM   2798  O   ALA Z  78      91.095  76.955  73.903  1.00  0.00           O
ATOM   2799  HA  ALA Z  78      91.850  76.515  76.202  1.00  0.00           H
ATOM   2800  CB  ALA Z  78      90.097  77.506  76.944  1.00  0.00           C
ATOM   2801  1HB ALA Z  78      89.385  76.801  76.464  1.00  0.00           H
ATOM   2802  2HB ALA Z  78      90.248  77.177  77.993  1.00  0.00           H
ATOM   2803  3HB ALA Z  78      89.641  78.520  76.952  1.00  0.00           H
ATOM   2804  HN  ALA Z  78      92.043  78.846  77.689  1.00  0.00           H
ATOM   2805  N   THR Z  79      91.029  79.138  74.374  1.00  0.00           N
ATOM   2806  CA  THR Z  79      90.612  79.585  73.043  1.00  0.00           C
ATOM   2807  C   THR Z  79      91.535  79.159  71.916  1.00  0.00           C
ATOM   2808  O   THR Z  79      91.085  78.739  70.846  1.00  0.00           O
ATOM   2809  HA  THR Z  79      89.653  79.133  72.829  1.00  0.00           H
ATOM   2810  HB  THR Z  79      90.369  81.445  71.908  1.00  0.00           H
ATOM   2811  CB  THR Z  79      90.454  81.095  72.967  1.00  0.00           C
ATOM   2812  OG1 THR Z  79      91.546  81.745  73.606  1.00  0.00           O
ATOM   2813  HG1 THR Z  79      91.615  82.615  73.148  1.00  0.00           H
ATOM   2814  CG2 THR Z  79      89.182  81.509  73.717  1.00  0.00           C
ATOM   2815 1HG2 THR Z  79      88.293  81.007  73.277  1.00  0.00           H
ATOM   2816 2HG2 THR Z  79      89.240  81.237  74.792  1.00  0.00           H
ATOM   2817 3HG2 THR Z  79      89.025  82.606  73.636  1.00  0.00           H
ATOM   2818  HN  THR Z  79      91.168  79.874  75.032  1.00  0.00           H
ATOM   2819  N   LEU Z  80      92.866  79.221  72.134  1.00  0.00           N
ATOM   2820  CA  LEU Z  80      93.845  78.692  71.203  1.00  0.00           C
ATOM   2821  C   LEU Z  80      93.746  77.181  71.030  1.00  0.00           C
ATOM   2822  O   LEU Z  80      93.745  76.686  69.908  1.00  0.00           O
ATOM   2823  HA  LEU Z  80      93.651  79.118  70.231  1.00  0.00           H
ATOM   2824  CB  LEU Z  80      95.292  79.035  71.634  1.00  0.00           C
ATOM   2825  1HB LEU Z  80      95.475  78.618  72.650  1.00  0.00           H
ATOM   2826  2HB LEU Z  80      96.007  78.530  70.943  1.00  0.00           H
ATOM   2827  HG  LEU Z  80      95.028  81.047  72.413  1.00  0.00           H
ATOM   2828  CG  LEU Z  80      95.667  80.532  71.657  1.00  0.00           C
ATOM   2829  CD1 LEU Z  80      97.133  80.679  72.084  1.00  0.00           C
ATOM   2830 1HD1 LEU Z  80      97.413  81.750  72.148  1.00  0.00           H
ATOM   2831 2HD1 LEU Z  80      97.297  80.203  73.074  1.00  0.00           H
ATOM   2832 3HD1 LEU Z  80      97.798  80.173  71.352  1.00  0.00           H
ATOM   2833  CD2 LEU Z  80      95.476  81.223  70.301  1.00  0.00           C
ATOM   2834 1HD2 LEU Z  80      95.852  82.268  70.349  1.00  0.00           H
ATOM   2835 2HD2 LEU Z  80      96.046  80.688  69.516  1.00  0.00           H
ATOM   2836 3HD2 LEU Z  80      94.404  81.257  70.018  1.00  0.00           H
ATOM   2837  HN  LEU Z  80      93.200  79.610  72.988  1.00  0.00           H
ATOM   2838  N   ARG Z  81      93.618  76.417  72.136  1.00  0.00           N
ATOM   2839  CA  ARG Z  81      93.484  74.968  72.119  1.00  0.00           C
ATOM   2840  C   ARG Z  81      92.164  74.464  71.535  1.00  0.00           C
ATOM   2841  O   ARG Z  81      92.123  73.511  70.757  1.00  0.00           O
ATOM   2842  HA  ARG Z  81      94.268  74.585  71.481  1.00  0.00           H
ATOM   2843  CB  ARG Z  81      93.666  74.414  73.552  1.00  0.00           C
ATOM   2844  1HB ARG Z  81      94.591  74.855  73.990  1.00  0.00           H
ATOM   2845  2HB ARG Z  81      92.818  74.756  74.187  1.00  0.00           H
ATOM   2846  CG  ARG Z  81      93.779  72.878  73.641  1.00  0.00           C
ATOM   2847  1HG ARG Z  81      93.790  72.607  74.722  1.00  0.00           H
ATOM   2848  2HG ARG Z  81      92.884  72.406  73.179  1.00  0.00           H
ATOM   2849  CD  ARG Z  81      95.051  72.311  73.001  1.00  0.00           C
ATOM   2850  1HD ARG Z  81      95.083  72.504  71.904  1.00  0.00           H
ATOM   2851  2HD ARG Z  81      95.939  72.781  73.485  1.00  0.00           H
ATOM   2852  NE  ARG Z  81      95.030  70.830  73.234  1.00  0.00           N
ATOM   2853  HE  ARG Z  81      94.159  70.355  73.264  1.00  0.00           H
ATOM   2854  CZ  ARG Z  81      96.125  70.108  73.504  1.00  0.00           C
ATOM   2855  NH1 ARG Z  81      97.343  70.619  73.508  1.00  0.00           N
ATOM   2856 1HH1 ARG Z  81      97.505  71.460  72.981  1.00  0.00           H
ATOM   2857 2HH1 ARG Z  81      98.106  69.964  73.610  1.00  0.00           H
ATOM   2858  NH2 ARG Z  81      96.022  68.809  73.759  1.00  0.00           N
ATOM   2859 1HH2 ARG Z  81      95.170  68.344  73.583  1.00  0.00           H
ATOM   2860 2HH2 ARG Z  81      96.893  68.318  73.767  1.00  0.00           H
ATOM   2861  HN  ARG Z  81      93.594  76.847  73.037  1.00  0.00           H
ATOM   2862  N   GLU Z  82      91.038  75.125  71.879  1.00  0.00           N
ATOM   2863  CA  GLU Z  82      89.708  74.861  71.352  1.00  0.00           C
ATOM   2864  C   GLU Z  82      89.676  75.041  69.844  1.00  0.00           C
ATOM   2865  O   GLU Z  82      89.116  74.230  69.110  1.00  0.00           O
ATOM   2866  HA  GLU Z  82      89.462  73.826  71.549  1.00  0.00           H
ATOM   2867  CB  GLU Z  82      88.651  75.769  72.051  1.00  0.00           C
ATOM   2868  1HB GLU Z  82      88.610  75.461  73.121  1.00  0.00           H
ATOM   2869  2HB GLU Z  82      88.990  76.828  72.032  1.00  0.00           H
ATOM   2870  CG  GLU Z  82      87.223  75.696  71.447  1.00  0.00           C
ATOM   2871  1HG GLU Z  82      87.161  76.321  70.531  1.00  0.00           H
ATOM   2872  2HG GLU Z  82      87.005  74.643  71.167  1.00  0.00           H
ATOM   2873  CD  GLU Z  82      86.115  76.145  72.395  1.00  0.00           C
ATOM   2874  OE1 GLU Z  82      85.214  75.300  72.652  1.00  0.00           O
ATOM   2875  OE2 GLU Z  82      86.107  77.299  72.885  1.00  0.00           O
ATOM   2876  HN  GLU Z  82      91.087  75.857  72.569  1.00  0.00           H
ATOM   2877  N   THR Z  83      90.351  76.087  69.339  1.00  0.00           N
ATOM   2878  CA  THR Z  83      90.523  76.301  67.909  1.00  0.00           C
ATOM   2879  C   THR Z  83      91.537  75.362  67.240  1.00  0.00           C
ATOM   2880  O   THR Z  83      91.248  74.746  66.210  1.00  0.00           O
ATOM   2881  HA  THR Z  83      89.569  76.135  67.429  1.00  0.00           H
ATOM   2882  HB  THR Z  83      91.939  77.933  68.059  1.00  0.00           H
ATOM   2883  CB  THR Z  83      90.932  77.733  67.625  1.00  0.00           C
ATOM   2884  OG1 THR Z  83      90.002  78.654  68.190  1.00  0.00           O
ATOM   2885  HG1 THR Z  83      90.255  78.726  69.128  1.00  0.00           H
ATOM   2886  CG2 THR Z  83      90.939  77.994  66.118  1.00  0.00           C
ATOM   2887 1HG2 THR Z  83      91.754  77.446  65.608  1.00  0.00           H
ATOM   2888 2HG2 THR Z  83      89.973  77.684  65.669  1.00  0.00           H
ATOM   2889 3HG2 THR Z  83      91.081  79.077  65.936  1.00  0.00           H
ATOM   2890  HN  THR Z  83      90.769  76.743  69.966  1.00  0.00           H
ATOM   2891  N   TYR Z  84      92.750  75.190  67.804  1.00  0.00           N
ATOM   2892  CA  TYR Z  84      93.810  74.370  67.231  1.00  0.00           C
ATOM   2893  C   TYR Z  84      94.306  73.330  68.224  1.00  0.00           C
ATOM   2894  O   TYR Z  84      94.983  73.636  69.203  1.00  0.00           O
ATOM   2895  HA  TYR Z  84      93.445  73.825  66.372  1.00  0.00           H
ATOM   2896  CB  TYR Z  84      95.041  75.227  66.824  1.00  0.00           C
ATOM   2897  1HB TYR Z  84      95.229  76.007  67.593  1.00  0.00           H
ATOM   2898  2HB TYR Z  84      95.958  74.607  66.734  1.00  0.00           H
ATOM   2899  CG  TYR Z  84      94.838  75.880  65.490  1.00  0.00           C
ATOM   2900  HD1 TYR Z  84      94.167  77.754  66.297  1.00  0.00           H
ATOM   2901  CD1 TYR Z  84      94.407  77.212  65.395  1.00  0.00           C
ATOM   2902  HD2 TYR Z  84      95.434  74.138  64.364  1.00  0.00           H
ATOM   2903  CD2 TYR Z  84      95.102  75.165  64.311  1.00  0.00           C
ATOM   2904  CE1 TYR Z  84      94.265  77.830  64.145  1.00  0.00           C
ATOM   2905  HE1 TYR Z  84      93.938  78.857  64.085  1.00  0.00           H
ATOM   2906  HE2 TYR Z  84      95.116  75.199  62.163  1.00  0.00           H
ATOM   2907  CE2 TYR Z  84      94.939  75.773  63.060  1.00  0.00           C
ATOM   2908  CZ  TYR Z  84      94.533  77.107  62.977  1.00  0.00           C
ATOM   2909  OH  TYR Z  84      94.345  77.712  61.717  1.00  0.00           O
ATOM   2910  HH  TYR Z  84      93.536  78.266  61.792  1.00  0.00           H
ATOM   2911  HN  TYR Z  84      92.997  75.669  68.656  1.00  0.00           H
ATOM   2912  N   GLY Z  85      94.043  72.034  67.949  1.00  0.00           N
ATOM   2913  CA  GLY Z  85      94.388  70.950  68.871  1.00  0.00           C
ATOM   2914  C   GLY Z  85      95.832  70.522  68.867  1.00  0.00           C
ATOM   2915  O   GLY Z  85      96.253  69.732  69.705  1.00  0.00           O
ATOM   2916  1HA GLY Z  85      94.152  71.266  69.879  1.00  0.00           H
ATOM   2917  2HA GLY Z  85      93.819  70.084  68.574  1.00  0.00           H
ATOM   2918  HN  GLY Z  85      93.518  71.785  67.139  1.00  0.00           H
ATOM   2919  N   GLU Z  86      96.638  71.057  67.932  1.00  0.00           N
ATOM   2920  CA  GLU Z  86      98.047  70.727  67.799  1.00  0.00           C
ATOM   2921  C   GLU Z  86      98.930  71.701  68.564  1.00  0.00           C
ATOM   2922  O   GLU Z  86     100.157  71.581  68.582  1.00  0.00           O
ATOM   2923  HA  GLU Z  86      98.239  69.731  68.175  1.00  0.00           H
ATOM   2924  CB  GLU Z  86      98.469  70.821  66.314  1.00  0.00           C
ATOM   2925  1HB GLU Z  86      98.241  71.841  65.929  1.00  0.00           H
ATOM   2926  2HB GLU Z  86      99.572  70.674  66.239  1.00  0.00           H
ATOM   2927  CG  GLU Z  86      97.813  69.771  65.390  1.00  0.00           C
ATOM   2928  1HG GLU Z  86      98.080  68.755  65.751  1.00  0.00           H
ATOM   2929  2HG GLU Z  86      96.710  69.868  65.388  1.00  0.00           H
ATOM   2930  CD  GLU Z  86      98.303  69.901  63.957  1.00  0.00           C
ATOM   2931  OE1 GLU Z  86      98.077  68.954  63.155  1.00  0.00           O
ATOM   2932  OE2 GLU Z  86      98.916  70.949  63.620  1.00  0.00           O
ATOM   2933  HN  GLU Z  86      96.254  71.661  67.246  1.00  0.00           H
ATOM   2934  N   MET Z  87      98.313  72.701  69.219  1.00  0.00           N
ATOM   2935  CA  MET Z  87      99.004  73.706  69.990  1.00  0.00           C
ATOM   2936  C   MET Z  87      98.911  73.402  71.474  1.00  0.00           C
ATOM   2937  O   MET Z  87      98.016  72.702  71.935  1.00  0.00           O
ATOM   2938  HA  MET Z  87     100.053  73.722  69.728  1.00  0.00           H
ATOM   2939  CB  MET Z  87      98.405  75.106  69.740  1.00  0.00           C
ATOM   2940  1HB MET Z  87      97.299  75.056  69.878  1.00  0.00           H
ATOM   2941  2HB MET Z  87      98.799  75.827  70.490  1.00  0.00           H
ATOM   2942  CG  MET Z  87      98.717  75.676  68.349  1.00  0.00           C
ATOM   2943  1HG MET Z  87      99.820  75.711  68.209  1.00  0.00           H
ATOM   2944  2HG MET Z  87      98.305  75.002  67.568  1.00  0.00           H
ATOM   2945  SD  MET Z  87      98.020  77.336  68.177  1.00  0.00           S
ATOM   2946  CE  MET Z  87      98.614  77.684  66.499  1.00  0.00           C
ATOM   2947  1HE MET Z  87      98.229  78.656  66.123  1.00  0.00           H
ATOM   2948  2HE MET Z  87      99.723  77.743  66.483  1.00  0.00           H
ATOM   2949  3HE MET Z  87      98.300  76.891  65.788  1.00  0.00           H
ATOM   2950  HN  MET Z  87      97.317  72.741  69.233  1.00  0.00           H
ATOM   2951  N   ALA Z  88      99.852  73.956  72.257  1.00  0.00           N
ATOM   2952  CA  ALA Z  88      99.902  73.903  73.703  1.00  0.00           C
ATOM   2953  C   ALA Z  88     100.180  72.547  74.342  1.00  0.00           C
ATOM   2954  O   ALA Z  88      99.726  72.266  75.446  1.00  0.00           O
ATOM   2955  HA  ALA Z  88     100.760  74.501  73.965  1.00  0.00           H
ATOM   2956  CB  ALA Z  88      98.689  74.604  74.356  1.00  0.00           C
ATOM   2957  1HB ALA Z  88      98.753  74.570  75.463  1.00  0.00           H
ATOM   2958  2HB ALA Z  88      98.659  75.669  74.059  1.00  0.00           H
ATOM   2959  3HB ALA Z  88      97.736  74.120  74.058  1.00  0.00           H
ATOM   2960  HN  ALA Z  88     100.492  74.604  71.848  1.00  0.00           H
ATOM   2961  N   ASP Z  89     101.009  71.690  73.714  1.00  0.00           N
ATOM   2962  CA  ASP Z  89     101.385  70.435  74.345  1.00  0.00           C
ATOM   2963  C   ASP Z  89     102.753  70.472  75.007  1.00  0.00           C
ATOM   2964  O   ASP Z  89     102.974  69.778  75.995  1.00  0.00           O
ATOM   2965  HA  ASP Z  89     100.690  70.179  75.139  1.00  0.00           H
ATOM   2966  CB  ASP Z  89     101.381  69.301  73.299  1.00  0.00           C
ATOM   2967  1HB ASP Z  89     101.945  69.593  72.392  1.00  0.00           H
ATOM   2968  2HB ASP Z  89     101.817  68.367  73.709  1.00  0.00           H
ATOM   2969  CG  ASP Z  89      99.952  69.010  72.934  1.00  0.00           C
ATOM   2970  OD1 ASP Z  89      99.561  69.158  71.756  1.00  0.00           O
ATOM   2971  OD2 ASP Z  89      99.174  68.606  73.840  1.00  0.00           O
ATOM   2972  HN  ASP Z  89     101.272  71.829  72.765  1.00  0.00           H
ATOM   2973  N   CYS Z  90     103.708  71.289  74.519  1.00  0.00           N
ATOM   2974  CA  CYS Z  90     105.072  71.274  75.040  1.00  0.00           C
ATOM   2975  C   CYS Z  90     105.360  72.409  76.009  1.00  0.00           C
ATOM   2976  O   CYS Z  90     106.458  72.525  76.544  1.00  0.00           O
ATOM   2977  HA  CYS Z  90     105.244  70.362  75.598  1.00  0.00           H
ATOM   2978  CB  CYS Z  90     106.112  71.294  73.891  1.00  0.00           C
ATOM   2979  1HB CYS Z  90     107.140  71.278  74.318  1.00  0.00           H
ATOM   2980  2HB CYS Z  90     105.994  70.355  73.306  1.00  0.00           H
ATOM   2981  SG  CYS Z  90     105.950  72.703  72.752  1.00  0.00           S
ATOM   2982  HN  CYS Z  90     103.539  71.822  73.696  1.00  0.00           H
ATOM   2983  N   CYS Z  91     104.360  73.257  76.313  1.00  0.00           N
ATOM   2984  CA  CYS Z  91     104.504  74.370  77.244  1.00  0.00           C
ATOM   2985  C   CYS Z  91     104.550  73.939  78.698  1.00  0.00           C
ATOM   2986  O   CYS Z  91     105.025  74.683  79.552  1.00  0.00           O
ATOM   2987  HA  CYS Z  91     105.450  74.856  77.057  1.00  0.00           H
ATOM   2988  CB  CYS Z  91     103.388  75.428  77.053  1.00  0.00           C
ATOM   2989  1HB CYS Z  91     103.279  76.059  77.962  1.00  0.00           H
ATOM   2990  2HB CYS Z  91     103.715  76.104  76.234  1.00  0.00           H
ATOM   2991  SG  CYS Z  91     101.776  74.752  76.563  1.00  0.00           S
ATOM   2992  HN  CYS Z  91     103.460  73.134  75.903  1.00  0.00           H
ATOM   2993  N   ALA Z  92     104.098  72.705  78.988  1.00  0.00           N
ATOM   2994  CA  ALA Z  92     104.069  72.124  80.309  1.00  0.00           C
ATOM   2995  C   ALA Z  92     105.429  71.616  80.758  1.00  0.00           C
ATOM   2996  O   ALA Z  92     105.643  71.328  81.933  1.00  0.00           O
ATOM   2997  HA  ALA Z  92     103.752  72.873  81.022  1.00  0.00           H
ATOM   2998  CB  ALA Z  92     103.073  70.946  80.294  1.00  0.00           C
ATOM   2999  1HB ALA Z  92     103.006  70.469  81.296  1.00  0.00           H
ATOM   3000  2HB ALA Z  92     102.061  71.308  80.014  1.00  0.00           H
ATOM   3001  3HB ALA Z  92     103.384  70.174  79.557  1.00  0.00           H
ATOM   3002  HN  ALA Z  92     103.703  72.144  78.268  1.00  0.00           H
ATOM   3003  N   LYS Z  93     106.377  71.482  79.818  1.00  0.00           N
ATOM   3004  CA  LYS Z  93     107.669  70.886  80.057  1.00  0.00           C
ATOM   3005  C   LYS Z  93     108.674  71.833  80.693  1.00  0.00           C
ATOM   3006  O   LYS Z  93     108.492  73.050  80.777  1.00  0.00           O
ATOM   3007  HA  LYS Z  93     107.537  70.057  80.740  1.00  0.00           H
ATOM   3008  CB  LYS Z  93     108.245  70.338  78.734  1.00  0.00           C
ATOM   3009  1HB LYS Z  93     108.431  71.177  78.030  1.00  0.00           H
ATOM   3010  2HB LYS Z  93     109.219  69.832  78.928  1.00  0.00           H
ATOM   3011  CG  LYS Z  93     107.314  69.335  78.042  1.00  0.00           C
ATOM   3012  1HG LYS Z  93     107.125  68.489  78.742  1.00  0.00           H
ATOM   3013  2HG LYS Z  93     106.330  69.795  77.801  1.00  0.00           H
ATOM   3014  CD  LYS Z  93     107.955  68.796  76.760  1.00  0.00           C
ATOM   3015  1HD LYS Z  93     108.026  69.603  75.998  1.00  0.00           H
ATOM   3016  2HD LYS Z  93     108.988  68.517  77.051  1.00  0.00           H
ATOM   3017  CE  LYS Z  93     107.258  67.563  76.185  1.00  0.00           C
ATOM   3018  1HE LYS Z  93     107.047  66.828  76.993  1.00  0.00           H
ATOM   3019  2HE LYS Z  93     106.304  67.841  75.687  1.00  0.00           H
ATOM   3020  NZ  LYS Z  93     108.137  66.912  75.206  1.00  0.00           N
ATOM   3021  1HZ LYS Z  93     107.681  66.094  74.766  1.00  0.00           H
ATOM   3022  2HZ LYS Z  93     108.401  67.550  74.424  1.00  0.00           H
ATOM   3023  3HZ LYS Z  93     109.034  66.590  75.677  1.00  0.00           H
ATOM   3024  HN  LYS Z  93     106.201  71.785  78.887  1.00  0.00           H
ATOM   3025  N   GLN Z  94     109.801  71.269  81.162  1.00  0.00           N
ATOM   3026  CA  GLN Z  94     110.901  72.028  81.706  1.00  0.00           C
ATOM   3027  C   GLN Z  94     111.828  72.526  80.604  1.00  0.00           C
ATOM   3028  O   GLN Z  94     111.732  72.148  79.437  1.00  0.00           O
ATOM   3029  HA  GLN Z  94     110.510  72.900  82.213  1.00  0.00           H
ATOM   3030  CB  GLN Z  94     111.695  71.178  82.733  1.00  0.00           C
ATOM   3031  1HB GLN Z  94     112.128  70.291  82.218  1.00  0.00           H
ATOM   3032  2HB GLN Z  94     112.542  71.782  83.125  1.00  0.00           H
ATOM   3033  CG  GLN Z  94     110.816  70.699  83.917  1.00  0.00           C
ATOM   3034  1HG GLN Z  94     110.305  71.568  84.383  1.00  0.00           H
ATOM   3035  2HG GLN Z  94     110.037  69.996  83.553  1.00  0.00           H
ATOM   3036  CD  GLN Z  94     111.616  69.977  85.001  1.00  0.00           C
ATOM   3037  OE1 GLN Z  94     111.421  68.793  85.291  1.00  0.00           O
ATOM   3038  NE2 GLN Z  94     112.533  70.711  85.668  1.00  0.00           N
ATOM   3039 1HE2 GLN Z  94     112.691  71.673  85.407  1.00  0.00           H
ATOM   3040 2HE2 GLN Z  94     113.006  70.279  86.431  1.00  0.00           H
ATOM   3041  HN  GLN Z  94     109.955  70.289  81.082  1.00  0.00           H
ATOM   3042  N   GLU Z  95     112.766  73.421  80.955  1.00  0.00           N
ATOM   3043  CA  GLU Z  95     113.852  73.830  80.090  1.00  0.00           C
ATOM   3044  C   GLU Z  95     114.955  72.768  80.115  1.00  0.00           C
ATOM   3045  O   GLU Z  95     115.383  72.375  81.202  1.00  0.00           O
ATOM   3046  HA  GLU Z  95     113.474  73.889  79.081  1.00  0.00           H
ATOM   3047  CB  GLU Z  95     114.334  75.253  80.479  1.00  0.00           C
ATOM   3048  1HB GLU Z  95     115.244  75.533  79.906  1.00  0.00           H
ATOM   3049  2HB GLU Z  95     113.525  75.938  80.137  1.00  0.00           H
ATOM   3050  CG  GLU Z  95     114.565  75.545  81.989  1.00  0.00           C
ATOM   3051  1HG GLU Z  95     113.919  74.929  82.642  1.00  0.00           H
ATOM   3052  2HG GLU Z  95     115.621  75.328  82.256  1.00  0.00           H
ATOM   3053  CD  GLU Z  95     114.266  77.007  82.317  1.00  0.00           C
ATOM   3054  OE1 GLU Z  95     114.856  77.905  81.670  1.00  0.00           O
ATOM   3055  OE2 GLU Z  95     113.391  77.269  83.191  1.00  0.00           O
ATOM   3056  HN  GLU Z  95     112.828  73.765  81.888  1.00  0.00           H
ATOM   3057  N   PRO Z  96     115.407  72.194  78.996  1.00  0.00           N
ATOM   3058  CA  PRO Z  96     115.467  72.813  77.668  1.00  0.00           C
ATOM   3059  C   PRO Z  96     114.293  72.426  76.800  1.00  0.00           C
ATOM   3060  O   PRO Z  96     114.065  73.075  75.783  1.00  0.00           O
ATOM   3061  HA  PRO Z  96     115.514  73.891  77.736  1.00  0.00           H
ATOM   3062  CB  PRO Z  96     116.724  72.178  77.045  1.00  0.00           C
ATOM   3063  1HB PRO Z  96     116.703  72.133  75.936  1.00  0.00           H
ATOM   3064  2HB PRO Z  96     117.608  72.779  77.344  1.00  0.00           H
ATOM   3065  CG  PRO Z  96     116.827  70.796  77.697  1.00  0.00           C
ATOM   3066  1HG PRO Z  96     116.145  70.078  77.191  1.00  0.00           H
ATOM   3067  2HG PRO Z  96     117.864  70.405  77.680  1.00  0.00           H
ATOM   3068  CD  PRO Z  96     116.341  71.070  79.119  1.00  0.00           C
ATOM   3069  1HD PRO Z  96     115.837  70.185  79.567  1.00  0.00           H
ATOM   3070  2HD PRO Z  96     117.197  71.373  79.763  1.00  0.00           H
ATOM   3071  N   GLU Z  97     113.576  71.348  77.149  1.00  0.00           N
ATOM   3072  CA  GLU Z  97     112.653  70.622  76.297  1.00  0.00           C
ATOM   3073  C   GLU Z  97     111.486  71.463  75.780  1.00  0.00           C
ATOM   3074  O   GLU Z  97     111.123  71.433  74.603  1.00  0.00           O
ATOM   3075  HA  GLU Z  97     113.204  70.274  75.433  1.00  0.00           H
ATOM   3076  CB  GLU Z  97     112.162  69.408  77.123  1.00  0.00           C
ATOM   3077  1HB GLU Z  97     113.039  69.009  77.686  1.00  0.00           H
ATOM   3078  2HB GLU Z  97     111.422  69.746  77.880  1.00  0.00           H
ATOM   3079  CG  GLU Z  97     111.597  68.234  76.294  1.00  0.00           C
ATOM   3080  1HG GLU Z  97     110.768  68.592  75.649  1.00  0.00           H
ATOM   3081  2HG GLU Z  97     112.389  67.825  75.637  1.00  0.00           H
ATOM   3082  CD  GLU Z  97     111.074  67.098  77.163  1.00  0.00           C
ATOM   3083  OE1 GLU Z  97     111.392  67.032  78.379  1.00  0.00           O
ATOM   3084  OE2 GLU Z  97     110.275  66.280  76.642  1.00  0.00           O
ATOM   3085  HN  GLU Z  97     113.756  70.935  78.037  1.00  0.00           H
ATOM   3086  N   ARG Z  98     110.900  72.292  76.665  1.00  0.00           N
ATOM   3087  CA  ARG Z  98     109.951  73.334  76.319  1.00  0.00           C
ATOM   3088  C   ARG Z  98     110.538  74.456  75.476  1.00  0.00           C
ATOM   3089  O   ARG Z  98     109.948  74.894  74.492  1.00  0.00           O
ATOM   3090  HA  ARG Z  98     109.123  72.903  75.772  1.00  0.00           H
ATOM   3091  CB  ARG Z  98     109.466  73.973  77.637  1.00  0.00           C
ATOM   3092  1HB ARG Z  98     108.923  73.203  78.223  1.00  0.00           H
ATOM   3093  2HB ARG Z  98     110.366  74.242  78.234  1.00  0.00           H
ATOM   3094  CG  ARG Z  98     108.542  75.204  77.510  1.00  0.00           C
ATOM   3095  1HG ARG Z  98     108.966  75.965  76.817  1.00  0.00           H
ATOM   3096  2HG ARG Z  98     107.577  74.869  77.076  1.00  0.00           H
ATOM   3097  CD  ARG Z  98     108.297  75.882  78.858  1.00  0.00           C
ATOM   3098  1HD ARG Z  98     107.589  76.734  78.758  1.00  0.00           H
ATOM   3099  2HD ARG Z  98     107.889  75.141  79.584  1.00  0.00           H
ATOM   3100  NE  ARG Z  98     109.636  76.402  79.292  1.00  0.00           N
ATOM   3101  HE  ARG Z  98     110.335  76.630  78.606  1.00  0.00           H
ATOM   3102  CZ  ARG Z  98     110.011  76.599  80.560  1.00  0.00           C
ATOM   3103  NH1 ARG Z  98     111.181  77.191  80.793  1.00  0.00           N
ATOM   3104 1HH1 ARG Z  98     111.790  77.306  80.010  1.00  0.00           H
ATOM   3105 2HH1 ARG Z  98     111.520  77.291  81.730  1.00  0.00           H
ATOM   3106  NH2 ARG Z  98     109.260  76.224  81.584  1.00  0.00           N
ATOM   3107 1HH2 ARG Z  98     108.458  75.666  81.406  1.00  0.00           H
ATOM   3108 2HH2 ARG Z  98     109.462  76.674  82.462  1.00  0.00           H
ATOM   3109  HN  ARG Z  98     111.185  72.242  77.627  1.00  0.00           H
ATOM   3110  N   ASN Z  99     111.725  74.965  75.857  1.00  0.00           N
ATOM   3111  CA  ASN Z  99     112.331  76.135  75.246  1.00  0.00           C
ATOM   3112  C   ASN Z  99     112.745  75.884  73.800  1.00  0.00           C
ATOM   3113  O   ASN Z  99     112.513  76.695  72.901  1.00  0.00           O
ATOM   3114  HA  ASN Z  99     111.576  76.906  75.211  1.00  0.00           H
ATOM   3115  CB  ASN Z  99     113.567  76.640  76.039  1.00  0.00           C
ATOM   3116  1HB ASN Z  99     114.338  75.844  76.090  1.00  0.00           H
ATOM   3117  2HB ASN Z  99     113.997  77.512  75.496  1.00  0.00           H
ATOM   3118  CG  ASN Z  99     113.264  77.102  77.468  1.00  0.00           C
ATOM   3119  OD1 ASN Z  99     112.245  76.814  78.107  1.00  0.00           O
ATOM   3120  ND2 ASN Z  99     114.259  77.826  78.035  1.00  0.00           N
ATOM   3121 1HD2 ASN Z  99     115.033  78.117  77.466  1.00  0.00           H
ATOM   3122 2HD2 ASN Z  99     114.217  78.081  78.999  1.00  0.00           H
ATOM   3123  HN  ASN Z  99     112.211  74.563  76.627  1.00  0.00           H
ATOM   3124  N   GLU Z 100     113.328  74.695  73.540  1.00  0.00           N
ATOM   3125  CA  GLU Z 100     113.666  74.214  72.215  1.00  0.00           C
ATOM   3126  C   GLU Z 100     112.435  74.056  71.331  1.00  0.00           C
ATOM   3127  O   GLU Z 100     112.464  74.378  70.143  1.00  0.00           O
ATOM   3128  HA  GLU Z 100     114.302  74.956  71.751  1.00  0.00           H
ATOM   3129  CB  GLU Z 100     114.442  72.876  72.304  1.00  0.00           C
ATOM   3130  1HB GLU Z 100     115.235  72.996  73.076  1.00  0.00           H
ATOM   3131  2HB GLU Z 100     113.763  72.069  72.657  1.00  0.00           H
ATOM   3132  CG  GLU Z 100     115.122  72.457  70.975  1.00  0.00           C
ATOM   3133  1HG GLU Z 100     114.367  72.315  70.173  1.00  0.00           H
ATOM   3134  2HG GLU Z 100     115.833  73.247  70.653  1.00  0.00           H
ATOM   3135  CD  GLU Z 100     115.897  71.156  71.110  1.00  0.00           C
ATOM   3136  OE1 GLU Z 100     115.263  70.070  71.083  1.00  0.00           O
ATOM   3137  OE2 GLU Z 100     117.146  71.203  71.263  1.00  0.00           O
ATOM   3138  HN  GLU Z 100     113.544  74.076  74.302  1.00  0.00           H
ATOM   3139  N   CYS Z 101     111.295  73.615  71.915  1.00  0.00           N
ATOM   3140  CA  CYS Z 101     110.030  73.385  71.229  1.00  0.00           C
ATOM   3141  C   CYS Z 101     109.501  74.605  70.500  1.00  0.00           C
ATOM   3142  O   CYS Z 101     109.021  74.502  69.373  1.00  0.00           O
ATOM   3143  HA  CYS Z 101     110.199  72.609  70.495  1.00  0.00           H
ATOM   3144  CB  CYS Z 101     108.915  72.929  72.212  1.00  0.00           C
ATOM   3145  1HB CYS Z 101     109.328  72.127  72.859  1.00  0.00           H
ATOM   3146  2HB CYS Z 101     108.647  73.773  72.881  1.00  0.00           H
ATOM   3147  SG  CYS Z 101     107.403  72.311  71.397  1.00  0.00           S
ATOM   3148  HN  CYS Z 101     111.311  73.402  72.891  1.00  0.00           H
ATOM   3149  N   PHE Z 102     109.590  75.811  71.105  1.00  0.00           N
ATOM   3150  CA  PHE Z 102     109.158  77.034  70.446  1.00  0.00           C
ATOM   3151  C   PHE Z 102     109.948  77.284  69.168  1.00  0.00           C
ATOM   3152  O   PHE Z 102     109.395  77.520  68.095  1.00  0.00           O
ATOM   3153  HA  PHE Z 102     108.119  76.939  70.164  1.00  0.00           H
ATOM   3154  CB  PHE Z 102     109.374  78.290  71.346  1.00  0.00           C
ATOM   3155  1HB PHE Z 102     110.452  78.368  71.615  1.00  0.00           H
ATOM   3156  2HB PHE Z 102     109.093  79.208  70.781  1.00  0.00           H
ATOM   3157  CG  PHE Z 102     108.611  78.349  72.650  1.00  0.00           C
ATOM   3158  HD1 PHE Z 102     107.330  76.615  72.424  1.00  0.00           H
ATOM   3159  CD1 PHE Z 102     107.611  77.442  73.054  1.00  0.00           C
ATOM   3160  HD2 PHE Z 102     109.718  80.102  73.232  1.00  0.00           H
ATOM   3161  CD2 PHE Z 102     108.948  79.399  73.521  1.00  0.00           C
ATOM   3162  CE1 PHE Z 102     106.988  77.574  74.305  1.00  0.00           C
ATOM   3163  HE1 PHE Z 102     106.238  76.861  74.610  1.00  0.00           H
ATOM   3164  CE2 PHE Z 102     108.340  79.527  74.775  1.00  0.00           C
ATOM   3165  HE2 PHE Z 102     108.655  80.321  75.441  1.00  0.00           H
ATOM   3166  CZ  PHE Z 102     107.358  78.613  75.169  1.00  0.00           C
ATOM   3167  HZ  PHE Z 102     106.898  78.707  76.142  1.00  0.00           H
ATOM   3168  HN  PHE Z 102     109.986  75.895  72.021  1.00  0.00           H
ATOM   3169  N   LEU Z 103     111.284  77.184  69.257  1.00  0.00           N
ATOM   3170  CA  LEU Z 103     112.193  77.606  68.214  1.00  0.00           C
ATOM   3171  C   LEU Z 103     112.386  76.541  67.142  1.00  0.00           C
ATOM   3172  O   LEU Z 103     112.747  76.838  66.003  1.00  0.00           O
ATOM   3173  HA  LEU Z 103     111.774  78.470  67.713  1.00  0.00           H
ATOM   3174  CB  LEU Z 103     113.527  78.020  68.878  1.00  0.00           C
ATOM   3175  1HB LEU Z 103     114.024  77.115  69.296  1.00  0.00           H
ATOM   3176  2HB LEU Z 103     114.205  78.456  68.113  1.00  0.00           H
ATOM   3177  HG  LEU Z 103     112.663  78.605  70.803  1.00  0.00           H
ATOM   3178  CG  LEU Z 103     113.344  79.040  70.034  1.00  0.00           C
ATOM   3179  CD1 LEU Z 103     114.671  79.313  70.738  1.00  0.00           C
ATOM   3180 1HD1 LEU Z 103     114.549  80.038  71.569  1.00  0.00           H
ATOM   3181 2HD1 LEU Z 103     115.110  78.376  71.143  1.00  0.00           H
ATOM   3182 3HD1 LEU Z 103     115.374  79.753  70.011  1.00  0.00           H
ATOM   3183  CD2 LEU Z 103     112.743  80.371  69.559  1.00  0.00           C
ATOM   3184 1HD2 LEU Z 103     112.692  81.088  70.405  1.00  0.00           H
ATOM   3185 2HD2 LEU Z 103     113.374  80.810  68.759  1.00  0.00           H
ATOM   3186 3HD2 LEU Z 103     111.713  80.224  69.176  1.00  0.00           H
ATOM   3187  HN  LEU Z 103     111.701  76.902  70.119  1.00  0.00           H
ATOM   3188  N   GLN Z 104     112.048  75.280  67.471  1.00  0.00           N
ATOM   3189  CA  GLN Z 104     111.883  74.151  66.567  1.00  0.00           C
ATOM   3190  C   GLN Z 104     110.766  74.383  65.560  1.00  0.00           C
ATOM   3191  O   GLN Z 104     110.859  74.018  64.387  1.00  0.00           O
ATOM   3192  HA  GLN Z 104     112.805  74.004  66.020  1.00  0.00           H
ATOM   3193  CB  GLN Z 104     111.551  72.895  67.420  1.00  0.00           C
ATOM   3194  1HB GLN Z 104     112.418  72.712  68.096  1.00  0.00           H
ATOM   3195  2HB GLN Z 104     110.681  73.144  68.065  1.00  0.00           H
ATOM   3196  CG  GLN Z 104     111.247  71.595  66.633  1.00  0.00           C
ATOM   3197  1HG GLN Z 104     110.360  71.727  65.980  1.00  0.00           H
ATOM   3198  2HG GLN Z 104     112.116  71.335  65.993  1.00  0.00           H
ATOM   3199  CD  GLN Z 104     110.977  70.404  67.560  1.00  0.00           C
ATOM   3200  OE1 GLN Z 104     111.599  69.341  67.451  1.00  0.00           O
ATOM   3201  NE2 GLN Z 104     110.009  70.581  68.489  1.00  0.00           N
ATOM   3202 1HE2 GLN Z 104     109.492  71.433  68.501  1.00  0.00           H
ATOM   3203 2HE2 GLN Z 104     109.934  69.913  69.230  1.00  0.00           H
ATOM   3204  HN  GLN Z 104     111.884  75.069  68.438  1.00  0.00           H
ATOM   3205  N   HIE Z 105     109.671  75.024  66.011  1.00  0.00           N
ATOM   3206  CA  HIE Z 105     108.451  75.173  65.240  1.00  0.00           C
ATOM   3207  C   HIE Z 105     108.381  76.469  64.454  1.00  0.00           C
ATOM   3208  O   HIE Z 105     107.342  76.780  63.874  1.00  0.00           O
ATOM   3209  HA  HIE Z 105     108.382  74.374  64.514  1.00  0.00           H
ATOM   3210  CB  HIE Z 105     107.215  75.108  66.169  1.00  0.00           C
ATOM   3211  1HB HIE Z 105     107.318  75.851  66.988  1.00  0.00           H
ATOM   3212  2HB HIE Z 105     106.293  75.341  65.602  1.00  0.00           H
ATOM   3213  CG  HIE Z 105     106.984  73.754  66.767  1.00  0.00           C
ATOM   3214  ND1 HIE Z 105     106.993  72.639  65.947  1.00  0.00           N
ATOM   3215  HD2 HIE Z 105     106.478  74.034  68.898  1.00  0.00           H
ATOM   3216  CD2 HIE Z 105     106.615  73.408  68.027  1.00  0.00           C
ATOM   3217  HE1 HIE Z 105     106.520  70.602  66.405  1.00  0.00           H
ATOM   3218  CE1 HIE Z 105     106.636  71.638  66.728  1.00  0.00           C
ATOM   3219  HE2 HIE Z 105     106.081  71.472  68.755  1.00  0.00           H
ATOM   3220  NE2 HIE Z 105     106.395  72.047  67.996  1.00  0.00           N
ATOM   3221  HN  HIE Z 105     109.641  75.337  66.960  1.00  0.00           H
ATOM   3222  N   LYS Z 106     109.481  77.251  64.389  1.00  0.00           N
ATOM   3223  CA  LYS Z 106     109.600  78.353  63.448  1.00  0.00           C
ATOM   3224  C   LYS Z 106     109.630  77.914  61.995  1.00  0.00           C
ATOM   3225  O   LYS Z 106     110.294  76.943  61.632  1.00  0.00           O
ATOM   3226  HA  LYS Z 106     108.733  78.983  63.577  1.00  0.00           H
ATOM   3227  CB  LYS Z 106     110.870  79.210  63.676  1.00  0.00           C
ATOM   3228  1HB LYS Z 106     111.747  78.535  63.790  1.00  0.00           H
ATOM   3229  2HB LYS Z 106     111.060  79.870  62.797  1.00  0.00           H
ATOM   3230  CG  LYS Z 106     110.757  80.115  64.900  1.00  0.00           C
ATOM   3231  1HG LYS Z 106     109.873  80.785  64.783  1.00  0.00           H
ATOM   3232  2HG LYS Z 106     110.582  79.458  65.777  1.00  0.00           H
ATOM   3233  CD  LYS Z 106     112.018  80.954  65.139  1.00  0.00           C
ATOM   3234  1HD LYS Z 106     112.859  80.259  65.367  1.00  0.00           H
ATOM   3235  2HD LYS Z 106     112.266  81.489  64.196  1.00  0.00           H
ATOM   3236  CE  LYS Z 106     111.870  81.974  66.273  1.00  0.00           C
ATOM   3237  1HE LYS Z 106     111.035  82.676  66.058  1.00  0.00           H
ATOM   3238  2HE LYS Z 106     111.683  81.475  67.244  1.00  0.00           H
ATOM   3239  NZ  LYS Z 106     113.117  82.743  66.361  1.00  0.00           N
ATOM   3240  1HZ LYS Z 106     113.140  83.442  67.136  1.00  0.00           H
ATOM   3241  2HZ LYS Z 106     113.946  82.103  66.459  1.00  0.00           H
ATOM   3242  3HZ LYS Z 106     113.208  83.302  65.479  1.00  0.00           H
ATOM   3243  HN  LYS Z 106     110.304  76.994  64.888  1.00  0.00           H
ATOM   3244  N   ASP Z 107     108.977  78.683  61.108  1.00  0.00           N
ATOM   3245  CA  ASP Z 107     109.126  78.520  59.685  1.00  0.00           C
ATOM   3246  C   ASP Z 107     109.345  79.860  59.008  1.00  0.00           C
ATOM   3247  O   ASP Z 107     108.727  80.879  59.320  1.00  0.00           O
ATOM   3248  HA  ASP Z 107     110.032  77.958  59.510  1.00  0.00           H
ATOM   3249  CB  ASP Z 107     107.931  77.760  59.052  1.00  0.00           C
ATOM   3250  1HB ASP Z 107     107.599  76.977  59.770  1.00  0.00           H
ATOM   3251  2HB ASP Z 107     107.074  78.430  58.846  1.00  0.00           H
ATOM   3252  CG  ASP Z 107     108.374  77.069  57.784  1.00  0.00           C
ATOM   3253  OD1 ASP Z 107     108.694  77.741  56.770  1.00  0.00           O
ATOM   3254  OD2 ASP Z 107     108.484  75.816  57.802  1.00  0.00           O
ATOM   3255  HN  ASP Z 107     108.366  79.413  61.438  1.00  0.00           H
ATOM   3256  N   ASP Z 108     110.256  79.855  58.018  1.00  0.00           N
ATOM   3257  CA  ASP Z 108     110.525  80.942  57.113  1.00  0.00           C
ATOM   3258  C   ASP Z 108     109.294  81.333  56.280  1.00  0.00           C
ATOM   3259  O   ASP Z 108     109.090  82.508  55.981  1.00  0.00           O
ATOM   3260  HA  ASP Z 108     110.793  81.805  57.705  1.00  0.00           H
ATOM   3261  CB  ASP Z 108     111.686  80.552  56.168  1.00  0.00           C
ATOM   3262  1HB ASP Z 108     111.439  79.608  55.639  1.00  0.00           H
ATOM   3263  2HB ASP Z 108     111.846  81.361  55.425  1.00  0.00           H
ATOM   3264  CG  ASP Z 108     112.998  80.378  56.904  1.00  0.00           C
ATOM   3265  OD1 ASP Z 108     113.570  81.401  57.359  1.00  0.00           O
ATOM   3266  OD2 ASP Z 108     113.535  79.240  56.942  1.00  0.00           O
ATOM   3267  HN  ASP Z 108     110.728  78.999  57.813  1.00  0.00           H
ATOM   3268  N   ASN Z 109     108.445  80.356  55.895  1.00  0.00           N
ATOM   3269  CA  ASN Z 109     107.147  80.600  55.291  1.00  0.00           C
ATOM   3270  C   ASN Z 109     106.069  79.949  56.148  1.00  0.00           C
ATOM   3271  O   ASN Z 109     105.802  78.759  55.973  1.00  0.00           O
ATOM   3272  HA  ASN Z 109     106.948  81.659  55.200  1.00  0.00           H
ATOM   3273  CB  ASN Z 109     106.991  79.902  53.917  1.00  0.00           C
ATOM   3274  1HB ASN Z 109     107.209  78.814  54.017  1.00  0.00           H
ATOM   3275  2HB ASN Z 109     105.948  80.003  53.545  1.00  0.00           H
ATOM   3276  CG  ASN Z 109     107.898  80.491  52.858  1.00  0.00           C
ATOM   3277  OD1 ASN Z 109     107.639  81.568  52.311  1.00  0.00           O
ATOM   3278  ND2 ASN Z 109     108.973  79.754  52.506  1.00  0.00           N
ATOM   3279 1HD2 ASN Z 109     109.169  78.911  53.025  1.00  0.00           H
ATOM   3280 2HD2 ASN Z 109     109.585  80.101  51.802  1.00  0.00           H
ATOM   3281  HN  ASN Z 109     108.615  79.398  56.184  1.00  0.00           H
ATOM   3282  N   PRO Z 110     105.366  80.635  57.026  1.00  0.00           N
ATOM   3283  CA  PRO Z 110     104.345  79.977  57.818  1.00  0.00           C
ATOM   3284  C   PRO Z 110     103.019  80.018  57.079  1.00  0.00           C
ATOM   3285  O   PRO Z 110     102.809  80.884  56.223  1.00  0.00           O
ATOM   3286  HA  PRO Z 110     104.595  78.943  58.024  1.00  0.00           H
ATOM   3287  CB  PRO Z 110     104.322  80.829  59.087  1.00  0.00           C
ATOM   3288  1HB PRO Z 110     103.375  80.697  59.640  1.00  0.00           H
ATOM   3289  2HB PRO Z 110     105.161  80.502  59.746  1.00  0.00           H
ATOM   3290  CG  PRO Z 110     104.615  82.246  58.581  1.00  0.00           C
ATOM   3291  1HG PRO Z 110     103.708  82.670  58.098  1.00  0.00           H
ATOM   3292  2HG PRO Z 110     104.964  82.934  59.375  1.00  0.00           H
ATOM   3293  CD  PRO Z 110     105.685  81.979  57.517  1.00  0.00           C
ATOM   3294  1HD PRO Z 110     105.643  82.728  56.698  1.00  0.00           H
ATOM   3295  2HD PRO Z 110     106.700  81.966  57.978  1.00  0.00           H
ATOM   3296  N   ASN Z 111     102.104  79.082  57.388  1.00  0.00           N
ATOM   3297  CA  ASN Z 111     100.782  79.043  56.793  1.00  0.00           C
ATOM   3298  C   ASN Z 111      99.918  80.133  57.401  1.00  0.00           C
ATOM   3299  O   ASN Z 111      99.707  80.174  58.610  1.00  0.00           O
ATOM   3300  HA  ASN Z 111     100.869  79.246  55.733  1.00  0.00           H
ATOM   3301  CB  ASN Z 111     100.079  77.680  57.017  1.00  0.00           C
ATOM   3302  1HB ASN Z 111     100.093  77.423  58.097  1.00  0.00           H
ATOM   3303  2HB ASN Z 111      99.022  77.728  56.675  1.00  0.00           H
ATOM   3304  CG  ASN Z 111     100.770  76.578  56.227  1.00  0.00           C
ATOM   3305  OD1 ASN Z 111     101.613  76.800  55.351  1.00  0.00           O
ATOM   3306  ND2 ASN Z 111     100.364  75.319  56.498  1.00  0.00           N
ATOM   3307 1HD2 ASN Z 111      99.646  75.160  57.174  1.00  0.00           H
ATOM   3308 2HD2 ASN Z 111     100.856  74.555  56.085  1.00  0.00           H
ATOM   3309  HN  ASN Z 111     102.266  78.431  58.136  1.00  0.00           H
ATOM   3310  N   LEU Z 112      99.416  81.060  56.565  1.00  0.00           N
ATOM   3311  CA  LEU Z 112      98.586  82.153  57.013  1.00  0.00           C
ATOM   3312  C   LEU Z 112      97.636  82.517  55.892  1.00  0.00           C
ATOM   3313  O   LEU Z 112      98.018  82.405  54.723  1.00  0.00           O
ATOM   3314  HA  LEU Z 112      97.995  81.804  57.848  1.00  0.00           H
ATOM   3315  CB  LEU Z 112      99.411  83.426  57.359  1.00  0.00           C
ATOM   3316  1HB LEU Z 112     100.150  83.601  56.548  1.00  0.00           H
ATOM   3317  2HB LEU Z 112      98.743  84.314  57.407  1.00  0.00           H
ATOM   3318  HG  LEU Z 112     100.851  82.484  58.650  1.00  0.00           H
ATOM   3319  CG  LEU Z 112     100.153  83.352  58.702  1.00  0.00           C
ATOM   3320  CD1 LEU Z 112     100.982  84.619  58.946  1.00  0.00           C
ATOM   3321 1HD1 LEU Z 112     101.587  84.526  59.871  1.00  0.00           H
ATOM   3322 2HD1 LEU Z 112     101.665  84.817  58.094  1.00  0.00           H
ATOM   3323 3HD1 LEU Z 112     100.303  85.486  59.083  1.00  0.00           H
ATOM   3324  CD2 LEU Z 112      99.180  83.141  59.871  1.00  0.00           C
ATOM   3325 1HD2 LEU Z 112      98.640  82.175  59.794  1.00  0.00           H
ATOM   3326 2HD2 LEU Z 112      99.732  83.135  60.831  1.00  0.00           H
ATOM   3327 3HD2 LEU Z 112      98.434  83.962  59.907  1.00  0.00           H
ATOM   3328  HN  LEU Z 112      99.577  81.014  55.583  1.00  0.00           H
ATOM   3329  N   PRO Z 113      96.411  82.956  56.179  1.00  0.00           N
ATOM   3330  CA  PRO Z 113      95.480  83.422  55.164  1.00  0.00           C
ATOM   3331  C   PRO Z 113      95.948  84.696  54.486  1.00  0.00           C
ATOM   3332  O   PRO Z 113      96.927  85.323  54.897  1.00  0.00           O
ATOM   3333  HA  PRO Z 113      95.390  82.668  54.396  1.00  0.00           H
ATOM   3334  CB  PRO Z 113      94.183  83.636  55.958  1.00  0.00           C
ATOM   3335  1HB PRO Z 113      93.477  84.341  55.477  1.00  0.00           H
ATOM   3336  2HB PRO Z 113      93.676  82.649  56.075  1.00  0.00           H
ATOM   3337  CG  PRO Z 113      94.669  84.105  57.328  1.00  0.00           C
ATOM   3338  1HG PRO Z 113      94.936  85.184  57.293  1.00  0.00           H
ATOM   3339  2HG PRO Z 113      93.923  83.932  58.132  1.00  0.00           H
ATOM   3340  CD  PRO Z 113      95.931  83.269  57.534  1.00  0.00           C
ATOM   3341  1HD PRO Z 113      96.679  83.845  58.122  1.00  0.00           H
ATOM   3342  2HD PRO Z 113      95.685  82.319  58.061  1.00  0.00           H
ATOM   3343  N   ARG Z 114      95.258  85.099  53.413  1.00  0.00           N
ATOM   3344  CA  ARG Z 114      95.588  86.293  52.678  1.00  0.00           C
ATOM   3345  C   ARG Z 114      94.533  87.351  52.904  1.00  0.00           C
ATOM   3346  O   ARG Z 114      93.354  87.130  52.648  1.00  0.00           O
ATOM   3347  HA  ARG Z 114      96.541  86.696  52.995  1.00  0.00           H
ATOM   3348  CB  ARG Z 114      95.643  85.980  51.169  1.00  0.00           C
ATOM   3349  1HB ARG Z 114      96.437  85.220  50.999  1.00  0.00           H
ATOM   3350  2HB ARG Z 114      94.677  85.523  50.851  1.00  0.00           H
ATOM   3351  CG  ARG Z 114      95.934  87.213  50.305  1.00  0.00           C
ATOM   3352  1HG ARG Z 114      95.111  87.957  50.427  1.00  0.00           H
ATOM   3353  2HG ARG Z 114      96.874  87.687  50.669  1.00  0.00           H
ATOM   3354  CD  ARG Z 114      96.043  86.894  48.823  1.00  0.00           C
ATOM   3355  1HD ARG Z 114      96.800  86.095  48.641  1.00  0.00           H
ATOM   3356  2HD ARG Z 114      95.057  86.585  48.401  1.00  0.00           H
ATOM   3357  NE  ARG Z 114      96.483  88.177  48.210  1.00  0.00           N
ATOM   3358  HE  ARG Z 114      96.431  89.034  48.745  1.00  0.00           H
ATOM   3359  CZ  ARG Z 114      96.898  88.284  46.945  1.00  0.00           C
ATOM   3360  NH1 ARG Z 114      97.172  89.489  46.463  1.00  0.00           N
ATOM   3361 1HH1 ARG Z 114      96.650  90.252  46.872  1.00  0.00           H
ATOM   3362 2HH1 ARG Z 114      97.268  89.523  45.446  1.00  0.00           H
ATOM   3363  NH2 ARG Z 114      97.030  87.218  46.166  1.00  0.00           N
ATOM   3364 1HH2 ARG Z 114      96.574  86.387  46.440  1.00  0.00           H
ATOM   3365 2HH2 ARG Z 114      97.206  87.374  45.170  1.00  0.00           H
ATOM   3366  HN  ARG Z 114      94.463  84.583  53.098  1.00  0.00           H
ATOM   3367  N   LEU Z 115      94.937  88.545  53.380  1.00  0.00           N
ATOM   3368  CA  LEU Z 115      94.043  89.682  53.486  1.00  0.00           C
ATOM   3369  C   LEU Z 115      93.479  90.195  52.164  1.00  0.00           C
ATOM   3370  O   LEU Z 115      94.176  90.315  51.154  1.00  0.00           O
ATOM   3371  HA  LEU Z 115      93.194  89.352  54.065  1.00  0.00           H
ATOM   3372  CB  LEU Z 115      94.689  90.845  54.287  1.00  0.00           C
ATOM   3373  1HB LEU Z 115      93.935  91.645  54.459  1.00  0.00           H
ATOM   3374  2HB LEU Z 115      94.943  90.430  55.289  1.00  0.00           H
ATOM   3375  HG  LEU Z 115      96.530  90.701  53.126  1.00  0.00           H
ATOM   3376  CG  LEU Z 115      95.973  91.480  53.696  1.00  0.00           C
ATOM   3377  CD1 LEU Z 115      95.714  92.682  52.775  1.00  0.00           C
ATOM   3378 1HD1 LEU Z 115      96.673  93.126  52.437  1.00  0.00           H
ATOM   3379 2HD1 LEU Z 115      95.136  92.395  51.874  1.00  0.00           H
ATOM   3380 3HD1 LEU Z 115      95.137  93.462  53.316  1.00  0.00           H
ATOM   3381  CD2 LEU Z 115      96.868  91.955  54.840  1.00  0.00           C
ATOM   3382 1HD2 LEU Z 115      97.080  91.118  55.536  1.00  0.00           H
ATOM   3383 2HD2 LEU Z 115      97.827  92.355  54.457  1.00  0.00           H
ATOM   3384 3HD2 LEU Z 115      96.363  92.762  55.409  1.00  0.00           H
ATOM   3385  HN  LEU Z 115      95.882  88.712  53.639  1.00  0.00           H
ATOM   3386  N   VAL Z 116      92.182  90.549  52.163  1.00  0.00           N
ATOM   3387  CA  VAL Z 116      91.596  91.533  51.268  1.00  0.00           C
ATOM   3388  C   VAL Z 116      92.176  92.907  51.595  1.00  0.00           C
ATOM   3389  O   VAL Z 116      92.464  93.214  52.748  1.00  0.00           O
ATOM   3390  HA  VAL Z 116      91.876  91.273  50.256  1.00  0.00           H
ATOM   3391  HB  VAL Z 116      89.797  91.956  52.398  1.00  0.00           H
ATOM   3392  CB  VAL Z 116      90.069  91.586  51.380  1.00  0.00           C
ATOM   3393  CG1 VAL Z 116      89.444  92.504  50.306  1.00  0.00           C
ATOM   3394 1HG1 VAL Z 116      88.337  92.498  50.393  1.00  0.00           H
ATOM   3395 2HG1 VAL Z 116      89.779  93.556  50.406  1.00  0.00           H
ATOM   3396 3HG1 VAL Z 116      89.713  92.151  49.288  1.00  0.00           H
ATOM   3397  CG2 VAL Z 116      89.484  90.171  51.221  1.00  0.00           C
ATOM   3398 1HG2 VAL Z 116      89.949  89.448  51.914  1.00  0.00           H
ATOM   3399 2HG2 VAL Z 116      88.404  90.182  51.473  1.00  0.00           H
ATOM   3400 3HG2 VAL Z 116      89.634  89.791  50.188  1.00  0.00           H
ATOM   3401  HN  VAL Z 116      91.587  90.200  52.892  1.00  0.00           H
ATOM   3402  N   ARG Z 117      92.374  93.781  50.595  1.00  0.00           N
ATOM   3403  CA  ARG Z 117      92.743  95.171  50.786  1.00  0.00           C
ATOM   3404  C   ARG Z 117      91.666  95.979  51.530  1.00  0.00           C
ATOM   3405  O   ARG Z 117      90.533  96.040  51.047  1.00  0.00           O
ATOM   3406  HA  ARG Z 117      93.679  95.222  51.321  1.00  0.00           H
ATOM   3407  CB  ARG Z 117      92.914  95.763  49.369  1.00  0.00           C
ATOM   3408  1HB ARG Z 117      93.736  95.227  48.845  1.00  0.00           H
ATOM   3409  2HB ARG Z 117      91.977  95.517  48.824  1.00  0.00           H
ATOM   3410  CG  ARG Z 117      93.144  97.283  49.242  1.00  0.00           C
ATOM   3411  1HG ARG Z 117      92.508  97.847  49.958  1.00  0.00           H
ATOM   3412  2HG ARG Z 117      94.199  97.515  49.494  1.00  0.00           H
ATOM   3413  CD  ARG Z 117      92.833  97.800  47.829  1.00  0.00           C
ATOM   3414  1HD ARG Z 117      93.140  98.858  47.698  1.00  0.00           H
ATOM   3415  2HD ARG Z 117      93.368  97.185  47.069  1.00  0.00           H
ATOM   3416  NE  ARG Z 117      91.355  97.671  47.605  1.00  0.00           N
ATOM   3417  HE  ARG Z 117      90.974  96.780  47.341  1.00  0.00           H
ATOM   3418  CZ  ARG Z 117      90.442  98.544  48.058  1.00  0.00           C
ATOM   3419  NH1 ARG Z 117      89.152  98.298  47.854  1.00  0.00           N
ATOM   3420 1HH1 ARG Z 117      88.908  97.552  47.242  1.00  0.00           H
ATOM   3421 2HH1 ARG Z 117      88.471  98.955  48.222  1.00  0.00           H
ATOM   3422  NH2 ARG Z 117      90.780  99.660  48.689  1.00  0.00           N
ATOM   3423 1HH2 ARG Z 117      91.725  99.937  48.761  1.00  0.00           H
ATOM   3424 2HH2 ARG Z 117      90.063 100.363  48.840  1.00  0.00           H
ATOM   3425  HN  ARG Z 117      92.151  93.523  49.659  1.00  0.00           H
ATOM   3426  N   PRO Z 118      91.908  96.627  52.667  1.00  0.00           N
ATOM   3427  CA  PRO Z 118      91.002  97.641  53.186  1.00  0.00           C
ATOM   3428  C   PRO Z 118      91.337  99.002  52.602  1.00  0.00           C
ATOM   3429  O   PRO Z 118      92.491  99.266  52.253  1.00  0.00           O
ATOM   3430  HA  PRO Z 118      89.974  97.410  52.940  1.00  0.00           H
ATOM   3431  CB  PRO Z 118      91.248  97.600  54.699  1.00  0.00           C
ATOM   3432  1HB PRO Z 118      91.024  98.564  55.200  1.00  0.00           H
ATOM   3433  2HB PRO Z 118      90.601  96.802  55.134  1.00  0.00           H
ATOM   3434  CG  PRO Z 118      92.708  97.181  54.824  1.00  0.00           C
ATOM   3435  1HG PRO Z 118      93.361  98.059  54.631  1.00  0.00           H
ATOM   3436  2HG PRO Z 118      92.952  96.747  55.813  1.00  0.00           H
ATOM   3437  CD  PRO Z 118      92.856  96.174  53.684  1.00  0.00           C
ATOM   3438  1HD PRO Z 118      93.891  96.125  53.289  1.00  0.00           H
ATOM   3439  2HD PRO Z 118      92.539  95.171  54.050  1.00  0.00           H
ATOM   3440  N   GLU Z 119      90.307  99.852  52.459  1.00  0.00           N
ATOM   3441  CA  GLU Z 119      90.351 101.188  51.900  1.00  0.00           C
ATOM   3442  C   GLU Z 119      91.233 102.184  52.648  1.00  0.00           C
ATOM   3443  O   GLU Z 119      91.202 102.263  53.876  1.00  0.00           O
ATOM   3444  HA  GLU Z 119      90.734 101.113  50.896  1.00  0.00           H
ATOM   3445  CB  GLU Z 119      88.911 101.758  51.856  1.00  0.00           C
ATOM   3446  1HB GLU Z 119      88.547 101.849  52.903  1.00  0.00           H
ATOM   3447  2HB GLU Z 119      88.919 102.780  51.414  1.00  0.00           H
ATOM   3448  CG  GLU Z 119      87.876 100.889  51.088  1.00  0.00           C
ATOM   3449  1HG GLU Z 119      87.896  99.835  51.431  1.00  0.00           H
ATOM   3450  2HG GLU Z 119      86.862 101.290  51.296  1.00  0.00           H
ATOM   3451  CD  GLU Z 119      88.053 100.893  49.578  1.00  0.00           C
ATOM   3452  OE1 GLU Z 119      88.928 101.628  49.054  1.00  0.00           O
ATOM   3453  OE2 GLU Z 119      87.342 100.118  48.887  1.00  0.00           O
ATOM   3454  HN  GLU Z 119      89.400  99.563  52.745  1.00  0.00           H
ATOM   3455  N   VAL Z 120      92.012 103.020  51.921  1.00  0.00           N
ATOM   3456  CA  VAL Z 120      92.930 104.002  52.505  1.00  0.00           C
ATOM   3457  C   VAL Z 120      92.244 105.016  53.399  1.00  0.00           C
ATOM   3458  O   VAL Z 120      92.719 105.304  54.493  1.00  0.00           O
ATOM   3459  HA  VAL Z 120      93.593 103.469  53.164  1.00  0.00           H
ATOM   3460  HB  VAL Z 120      93.155 105.174  50.685  1.00  0.00           H
ATOM   3461  CB  VAL Z 120      93.803 104.711  51.465  1.00  0.00           C
ATOM   3462  CG1 VAL Z 120      94.682 105.802  52.112  1.00  0.00           C
ATOM   3463 1HG1 VAL Z 120      94.076 106.658  52.476  1.00  0.00           H
ATOM   3464 2HG1 VAL Z 120      95.250 105.385  52.972  1.00  0.00           H
ATOM   3465 3HG1 VAL Z 120      95.414 106.190  51.371  1.00  0.00           H
ATOM   3466  CG2 VAL Z 120      94.744 103.685  50.809  1.00  0.00           C
ATOM   3467 1HG2 VAL Z 120      95.370 104.182  50.037  1.00  0.00           H
ATOM   3468 2HG2 VAL Z 120      95.417 103.239  51.570  1.00  0.00           H
ATOM   3469 3HG2 VAL Z 120      94.186 102.865  50.325  1.00  0.00           H
ATOM   3470  HN  VAL Z 120      92.031 102.915  50.919  1.00  0.00           H
ATOM   3471  N   ASP Z 121      91.077 105.550  53.002  1.00  0.00           N
ATOM   3472  CA  ASP Z 121      90.318 106.486  53.810  1.00  0.00           C
ATOM   3473  C   ASP Z 121      89.857 105.916  55.152  1.00  0.00           C
ATOM   3474  O   ASP Z 121      89.967 106.570  56.182  1.00  0.00           O
ATOM   3475  HA  ASP Z 121      90.965 107.320  54.053  1.00  0.00           H
ATOM   3476  CB  ASP Z 121      89.117 106.988  52.987  1.00  0.00           C
ATOM   3477  1HB ASP Z 121      88.494 106.138  52.639  1.00  0.00           H
ATOM   3478  2HB ASP Z 121      88.487 107.687  53.575  1.00  0.00           H
ATOM   3479  CG  ASP Z 121      89.659 107.730  51.792  1.00  0.00           C
ATOM   3480  OD1 ASP Z 121      90.254 108.823  51.968  1.00  0.00           O
ATOM   3481  OD2 ASP Z 121      89.478 107.248  50.646  1.00  0.00           O
ATOM   3482  HN  ASP Z 121      90.703 105.357  52.096  1.00  0.00           H
ATOM   3483  N   VAL Z 122      89.388 104.652  55.176  1.00  0.00           N
ATOM   3484  CA  VAL Z 122      88.999 103.923  56.381  1.00  0.00           C
ATOM   3485  C   VAL Z 122      90.176 103.681  57.318  1.00  0.00           C
ATOM   3486  O   VAL Z 122      90.066 103.747  58.545  1.00  0.00           O
ATOM   3487  HA  VAL Z 122      88.291 104.536  56.924  1.00  0.00           H
ATOM   3488  HB  VAL Z 122      89.052 101.941  55.480  1.00  0.00           H
ATOM   3489  CB  VAL Z 122      88.331 102.597  56.021  1.00  0.00           C
ATOM   3490  CG1 VAL Z 122      87.828 101.875  57.288  1.00  0.00           C
ATOM   3491 1HG1 VAL Z 122      88.670 101.515  57.915  1.00  0.00           H
ATOM   3492 2HG1 VAL Z 122      87.198 102.562  57.894  1.00  0.00           H
ATOM   3493 3HG1 VAL Z 122      87.202 101.000  57.020  1.00  0.00           H
ATOM   3494  CG2 VAL Z 122      87.135 102.895  55.098  1.00  0.00           C
ATOM   3495 1HG2 VAL Z 122      87.444 103.338  54.132  1.00  0.00           H
ATOM   3496 2HG2 VAL Z 122      86.571 101.962  54.883  1.00  0.00           H
ATOM   3497 3HG2 VAL Z 122      86.440 103.603  55.599  1.00  0.00           H
ATOM   3498  HN  VAL Z 122      89.333 104.142  54.324  1.00  0.00           H
ATOM   3499  N   MET Z 123      91.364 103.392  56.748  1.00  0.00           N
ATOM   3500  CA  MET Z 123      92.613 103.372  57.484  1.00  0.00           C
ATOM   3501  C   MET Z 123      93.017 104.741  58.012  1.00  0.00           C
ATOM   3502  O   MET Z 123      93.365 104.884  59.173  1.00  0.00           O
ATOM   3503  HA  MET Z 123      92.474 102.759  58.361  1.00  0.00           H
ATOM   3504  CB  MET Z 123      93.748 102.744  56.641  1.00  0.00           C
ATOM   3505  1HB MET Z 123      93.921 103.370  55.738  1.00  0.00           H
ATOM   3506  2HB MET Z 123      94.682 102.740  57.246  1.00  0.00           H
ATOM   3507  CG  MET Z 123      93.430 101.296  56.216  1.00  0.00           C
ATOM   3508  1HG MET Z 123      93.127 100.740  57.130  1.00  0.00           H
ATOM   3509  2HG MET Z 123      92.549 101.292  55.544  1.00  0.00           H
ATOM   3510  SD  MET Z 123      94.786 100.387  55.425  1.00  0.00           S
ATOM   3511  CE  MET Z 123      95.102 101.427  53.978  1.00  0.00           C
ATOM   3512  1HE MET Z 123      95.971 101.050  53.399  1.00  0.00           H
ATOM   3513  2HE MET Z 123      94.222 101.428  53.300  1.00  0.00           H
ATOM   3514  3HE MET Z 123      95.330 102.475  54.267  1.00  0.00           H
ATOM   3515  HN  MET Z 123      91.424 103.270  55.756  1.00  0.00           H
ATOM   3516  N   CYS Z 124      92.920 105.818  57.216  1.00  0.00           N
ATOM   3517  CA  CYS Z 124      93.201 107.166  57.688  1.00  0.00           C
ATOM   3518  C   CYS Z 124      92.275 107.656  58.797  1.00  0.00           C
ATOM   3519  O   CYS Z 124      92.729 108.336  59.715  1.00  0.00           O
ATOM   3520  HA  CYS Z 124      94.175 107.133  58.157  1.00  0.00           H
ATOM   3521  CB  CYS Z 124      93.298 108.177  56.528  1.00  0.00           C
ATOM   3522  1HB CYS Z 124      92.358 108.142  55.935  1.00  0.00           H
ATOM   3523  2HB CYS Z 124      93.401 109.209  56.933  1.00  0.00           H
ATOM   3524  SG  CYS Z 124      94.736 107.812  55.468  1.00  0.00           S
ATOM   3525  HN  CYS Z 124      92.676 105.714  56.248  1.00  0.00           H
ATOM   3526  N   THR Z 125      90.977 107.273  58.803  1.00  0.00           N
ATOM   3527  CA  THR Z 125      90.105 107.467  59.969  1.00  0.00           C
ATOM   3528  C   THR Z 125      90.631 106.753  61.209  1.00  0.00           C
ATOM   3529  O   THR Z 125      90.706 107.312  62.296  1.00  0.00           O
ATOM   3530  HA  THR Z 125      90.068 108.527  60.179  1.00  0.00           H
ATOM   3531  HB  THR Z 125      88.652 105.833  59.873  1.00  0.00           H
ATOM   3532  CB  THR Z 125      88.677 106.944  59.799  1.00  0.00           C
ATOM   3533  OG1 THR Z 125      88.112 107.283  58.543  1.00  0.00           O
ATOM   3534  HG1 THR Z 125      87.348 106.681  58.474  1.00  0.00           H
ATOM   3535  CG2 THR Z 125      87.759 107.568  60.862  1.00  0.00           C
ATOM   3536 1HG2 THR Z 125      87.787 108.677  60.780  1.00  0.00           H
ATOM   3537 2HG2 THR Z 125      86.713 107.226  60.720  1.00  0.00           H
ATOM   3538 3HG2 THR Z 125      88.078 107.294  61.889  1.00  0.00           H
ATOM   3539  HN  THR Z 125      90.548 106.866  57.990  1.00  0.00           H
ATOM   3540  N   ALA Z 126      91.079 105.487  61.077  1.00  0.00           N
ATOM   3541  CA  ALA Z 126      91.677 104.729  62.164  1.00  0.00           C
ATOM   3542  C   ALA Z 126      92.980 105.335  62.693  1.00  0.00           C
ATOM   3543  O   ALA Z 126      93.236 105.355  63.899  1.00  0.00           O
ATOM   3544  HA  ALA Z 126      90.981 104.746  62.989  1.00  0.00           H
ATOM   3545  CB  ALA Z 126      91.883 103.266  61.729  1.00  0.00           C
ATOM   3546  1HB ALA Z 126      92.268 102.657  62.575  1.00  0.00           H
ATOM   3547  2HB ALA Z 126      90.917 102.831  61.395  1.00  0.00           H
ATOM   3548  3HB ALA Z 126      92.607 103.205  60.890  1.00  0.00           H
ATOM   3549  HN  ALA Z 126      91.059 105.044  60.182  1.00  0.00           H
ATOM   3550  N   PHE Z 127      93.811 105.888  61.792  1.00  0.00           N
ATOM   3551  CA  PHE Z 127      94.994 106.669  62.091  1.00  0.00           C
ATOM   3552  C   PHE Z 127      94.681 107.950  62.862  1.00  0.00           C
ATOM   3553  O   PHE Z 127      95.447 108.378  63.724  1.00  0.00           O
ATOM   3554  HA  PHE Z 127      95.618 106.053  62.725  1.00  0.00           H
ATOM   3555  CB  PHE Z 127      95.737 107.006  60.768  1.00  0.00           C
ATOM   3556  1HB PHE Z 127      95.780 106.091  60.136  1.00  0.00           H
ATOM   3557  2HB PHE Z 127      95.203 107.794  60.196  1.00  0.00           H
ATOM   3558  CG  PHE Z 127      97.155 107.434  61.017  1.00  0.00           C
ATOM   3559  HD1 PHE Z 127      97.741 105.488  61.687  1.00  0.00           H
ATOM   3560  CD1 PHE Z 127      98.074 106.498  61.505  1.00  0.00           C
ATOM   3561  HD2 PHE Z 127      96.879 109.480  60.402  1.00  0.00           H
ATOM   3562  CD2 PHE Z 127      97.581 108.751  60.778  1.00  0.00           C
ATOM   3563  CE1 PHE Z 127      99.404 106.857  61.746  1.00  0.00           C
ATOM   3564  HE1 PHE Z 127     100.105 106.123  62.113  1.00  0.00           H
ATOM   3565  CE2 PHE Z 127      98.912 109.119  61.020  1.00  0.00           C
ATOM   3566  HE2 PHE Z 127      99.238 110.130  60.831  1.00  0.00           H
ATOM   3567  CZ  PHE Z 127      99.826 108.168  61.495  1.00  0.00           C
ATOM   3568  HZ  PHE Z 127     100.860 108.436  61.647  1.00  0.00           H
ATOM   3569  HN  PHE Z 127      93.643 105.698  60.819  1.00  0.00           H
ATOM   3570  N   HIE Z 128      93.538 108.590  62.554  1.00  0.00           N
ATOM   3571  CA  HIE Z 128      93.036 109.774  63.228  1.00  0.00           C
ATOM   3572  C   HIE Z 128      92.338 109.475  64.555  1.00  0.00           C
ATOM   3573  O   HIE Z 128      92.141 110.353  65.397  1.00  0.00           O
ATOM   3574  HA  HIE Z 128      93.872 110.428  63.440  1.00  0.00           H
ATOM   3575  CB  HIE Z 128      92.038 110.479  62.279  1.00  0.00           C
ATOM   3576  1HB HIE Z 128      92.462 110.469  61.252  1.00  0.00           H
ATOM   3577  2HB HIE Z 128      91.077 109.923  62.248  1.00  0.00           H
ATOM   3578  CG  HIE Z 128      91.764 111.912  62.594  1.00  0.00           C
ATOM   3579  ND1 HIE Z 128      90.788 112.565  61.866  1.00  0.00           N
ATOM   3580  HD2 HIE Z 128      93.194 112.608  64.131  1.00  0.00           H
ATOM   3581  CD2 HIE Z 128      92.381 112.777  63.439  1.00  0.00           C
ATOM   3582  HE1 HIE Z 128      90.158 114.606  61.941  1.00  0.00           H
ATOM   3583  CE1 HIE Z 128      90.815 113.809  62.294  1.00  0.00           C
ATOM   3584  HE2 HIE Z 128      92.010 114.867  63.664  1.00  0.00           H
ATOM   3585  NE2 HIE Z 128      91.767 113.994  63.239  1.00  0.00           N
ATOM   3586  HN  HIE Z 128      92.984 108.248  61.793  1.00  0.00           H
ATOM   3587  N   ASP Z 129      91.938 108.211  64.781  1.00  0.00           N
ATOM   3588  CA  ASP Z 129      91.435 107.726  66.049  1.00  0.00           C
ATOM   3589  C   ASP Z 129      92.557 107.472  67.060  1.00  0.00           C
ATOM   3590  O   ASP Z 129      92.538 108.000  68.175  1.00  0.00           O
ATOM   3591  HA  ASP Z 129      90.787 108.471  66.482  1.00  0.00           H
ATOM   3592  CB  ASP Z 129      90.595 106.446  65.748  1.00  0.00           C
ATOM   3593  1HB ASP Z 129      89.672 106.751  65.208  1.00  0.00           H
ATOM   3594  2HB ASP Z 129      91.170 105.780  65.079  1.00  0.00           H
ATOM   3595  CG  ASP Z 129      90.187 105.642  66.968  1.00  0.00           C
ATOM   3596  OD1 ASP Z 129      89.465 106.173  67.846  1.00  0.00           O
ATOM   3597  OD2 ASP Z 129      90.589 104.447  67.037  1.00  0.00           O
ATOM   3598  HN  ASP Z 129      91.929 107.566  64.019  1.00  0.00           H
ATOM   3599  N   ASN Z 130      93.571 106.657  66.697  1.00  0.00           N
ATOM   3600  CA  ASN Z 130      94.449 106.097  67.707  1.00  0.00           C
ATOM   3601  C   ASN Z 130      95.775 105.628  67.121  1.00  0.00           C
ATOM   3602  O   ASN Z 130      95.871 105.239  65.957  1.00  0.00           O
ATOM   3603  HA  ASN Z 130      94.677 106.866  68.435  1.00  0.00           H
ATOM   3604  CB  ASN Z 130      93.704 104.900  68.361  1.00  0.00           C
ATOM   3605  1HB ASN Z 130      92.665 105.210  68.606  1.00  0.00           H
ATOM   3606  2HB ASN Z 130      93.643 104.063  67.633  1.00  0.00           H
ATOM   3607  CG  ASN Z 130      94.363 104.390  69.633  1.00  0.00           C
ATOM   3608  OD1 ASN Z 130      95.137 103.433  69.596  1.00  0.00           O
ATOM   3609  ND2 ASN Z 130      94.043 105.017  70.784  1.00  0.00           N
ATOM   3610 1HD2 ASN Z 130      93.422 105.798  70.773  1.00  0.00           H
ATOM   3611 2HD2 ASN Z 130      94.416 104.646  71.632  1.00  0.00           H
ATOM   3612  HN  ASN Z 130      93.630 106.296  65.764  1.00  0.00           H
ATOM   3613  N   GLU Z 131      96.854 105.648  67.928  1.00  0.00           N
ATOM   3614  CA  GLU Z 131      98.172 105.206  67.515  1.00  0.00           C
ATOM   3615  C   GLU Z 131      98.511 103.820  68.041  1.00  0.00           C
ATOM   3616  O   GLU Z 131      99.097 103.001  67.333  1.00  0.00           O
ATOM   3617  HA  GLU Z 131      98.239 105.169  66.437  1.00  0.00           H
ATOM   3618  CB  GLU Z 131      99.213 106.218  68.048  1.00  0.00           C
ATOM   3619  1HB GLU Z 131      98.831 107.241  67.825  1.00  0.00           H
ATOM   3620  2HB GLU Z 131      99.285 106.137  69.154  1.00  0.00           H
ATOM   3621  CG  GLU Z 131     100.608 106.072  67.407  1.00  0.00           C
ATOM   3622  1HG GLU Z 131     100.999 105.048  67.565  1.00  0.00           H
ATOM   3623  2HG GLU Z 131     100.533 106.257  66.314  1.00  0.00           H
ATOM   3624  CD  GLU Z 131     101.597 107.063  67.987  1.00  0.00           C
ATOM   3625  OE1 GLU Z 131     101.432 108.287  67.754  1.00  0.00           O
ATOM   3626  OE2 GLU Z 131     102.583 106.621  68.638  1.00  0.00           O
ATOM   3627  HN  GLU Z 131      96.801 106.047  68.851  1.00  0.00           H
ATOM   3628  N   GLU Z 132      98.105 103.500  69.290  1.00  0.00           N
ATOM   3629  CA  GLU Z 132      98.411 102.243  69.959  1.00  0.00           C
ATOM   3630  C   GLU Z 132      97.869 101.016  69.242  1.00  0.00           C
ATOM   3631  O   GLU Z 132      98.591 100.053  68.978  1.00  0.00           O
ATOM   3632  HA  GLU Z 132      99.482 102.127  69.994  1.00  0.00           H
ATOM   3633  CB  GLU Z 132      97.805 102.233  71.396  1.00  0.00           C
ATOM   3634  1HB GLU Z 132      96.799 102.708  71.359  1.00  0.00           H
ATOM   3635  2HB GLU Z 132      97.631 101.180  71.710  1.00  0.00           H
ATOM   3636  CG  GLU Z 132      98.651 102.932  72.495  1.00  0.00           C
ATOM   3637  1HG GLU Z 132      99.529 103.431  72.038  1.00  0.00           H
ATOM   3638  2HG GLU Z 132      98.043 103.706  73.007  1.00  0.00           H
ATOM   3639  CD  GLU Z 132      99.136 101.936  73.540  1.00  0.00           C
ATOM   3640  OE1 GLU Z 132      98.328 101.451  74.376  1.00  0.00           O
ATOM   3641  OE2 GLU Z 132     100.328 101.529  73.458  1.00  0.00           O
ATOM   3642  HN  GLU Z 132      97.556 104.149  69.812  1.00  0.00           H
ATOM   3643  N   THR Z 133      96.574 101.034  68.870  1.00  0.00           N
ATOM   3644  CA  THR Z 133      95.931  99.933  68.159  1.00  0.00           C
ATOM   3645  C   THR Z 133      96.493  99.763  66.768  1.00  0.00           C
ATOM   3646  O   THR Z 133      96.650  98.655  66.260  1.00  0.00           O
ATOM   3647  HA  THR Z 133      96.164  99.022  68.693  1.00  0.00           H
ATOM   3648  HB  THR Z 133      94.004  99.093  67.608  1.00  0.00           H
ATOM   3649  CB  THR Z 133      94.404 100.025  68.078  1.00  0.00           C
ATOM   3650  OG1 THR Z 133      93.953 101.155  67.339  1.00  0.00           O
ATOM   3651  HG1 THR Z 133      93.024 101.295  67.592  1.00  0.00           H
ATOM   3652  CG2 THR Z 133      93.829 100.144  69.492  1.00  0.00           C
ATOM   3653 1HG2 THR Z 133      94.147 101.091  69.979  1.00  0.00           H
ATOM   3654 2HG2 THR Z 133      92.719 100.126  69.470  1.00  0.00           H
ATOM   3655 3HG2 THR Z 133      94.177  99.294  70.117  1.00  0.00           H
ATOM   3656  HN  THR Z 133      96.001 101.835  69.086  1.00  0.00           H
ATOM   3657  N   PHE Z 134      96.802 100.884  66.090  1.00  0.00           N
ATOM   3658  CA  PHE Z 134      97.365 100.898  64.757  1.00  0.00           C
ATOM   3659  C   PHE Z 134      98.754 100.276  64.682  1.00  0.00           C
ATOM   3660  O   PHE Z 134      99.025  99.424  63.833  1.00  0.00           O
ATOM   3661  HA  PHE Z 134      96.725 100.295  64.131  1.00  0.00           H
ATOM   3662  CB  PHE Z 134      97.399 102.361  64.242  1.00  0.00           C
ATOM   3663  1HB PHE Z 134      96.378 102.799  64.281  1.00  0.00           H
ATOM   3664  2HB PHE Z 134      98.069 102.984  64.874  1.00  0.00           H
ATOM   3665  CG  PHE Z 134      97.863 102.419  62.816  1.00  0.00           C
ATOM   3666  HD1 PHE Z 134      99.479 103.792  63.189  1.00  0.00           H
ATOM   3667  CD1 PHE Z 134      98.963 103.208  62.442  1.00  0.00           C
ATOM   3668  HD2 PHE Z 134      96.379 101.011  62.113  1.00  0.00           H
ATOM   3669  CD2 PHE Z 134      97.225 101.630  61.848  1.00  0.00           C
ATOM   3670  CE1 PHE Z 134      99.374 103.259  61.104  1.00  0.00           C
ATOM   3671  HE1 PHE Z 134     100.207 103.882  60.811  1.00  0.00           H
ATOM   3672  CE2 PHE Z 134      97.642 101.668  60.517  1.00  0.00           C
ATOM   3673  HE2 PHE Z 134      97.116 101.073  59.789  1.00  0.00           H
ATOM   3674  CZ  PHE Z 134      98.692 102.510  60.138  1.00  0.00           C
ATOM   3675  HZ  PHE Z 134      99.001 102.552  59.106  1.00  0.00           H
ATOM   3676  HN  PHE Z 134      96.637 101.766  66.525  1.00  0.00           H
ATOM   3677  N   LEU Z 135      99.649 100.649  65.618  1.00  0.00           N
ATOM   3678  CA  LEU Z 135     100.967 100.059  65.722  1.00  0.00           C
ATOM   3679  C   LEU Z 135     100.891  98.573  66.008  1.00  0.00           C
ATOM   3680  O   LEU Z 135     101.554  97.781  65.347  1.00  0.00           O
ATOM   3681  HA  LEU Z 135     101.466 100.162  64.770  1.00  0.00           H
ATOM   3682  CB  LEU Z 135     101.792 100.752  66.833  1.00  0.00           C
ATOM   3683  1HB LEU Z 135     101.150 100.845  67.738  1.00  0.00           H
ATOM   3684  2HB LEU Z 135     102.674 100.132  67.109  1.00  0.00           H
ATOM   3685  HG  LEU Z 135     101.471 102.734  66.003  1.00  0.00           H
ATOM   3686  CG  LEU Z 135     102.313 102.153  66.450  1.00  0.00           C
ATOM   3687  CD1 LEU Z 135     102.785 102.900  67.705  1.00  0.00           C
ATOM   3688 1HD1 LEU Z 135     103.613 102.348  68.198  1.00  0.00           H
ATOM   3689 2HD1 LEU Z 135     103.147 103.916  67.441  1.00  0.00           H
ATOM   3690 3HD1 LEU Z 135     101.946 103.004  68.426  1.00  0.00           H
ATOM   3691  CD2 LEU Z 135     103.458 102.077  65.426  1.00  0.00           C
ATOM   3692 1HD2 LEU Z 135     103.123 101.608  64.478  1.00  0.00           H
ATOM   3693 2HD2 LEU Z 135     103.843 103.092  65.197  1.00  0.00           H
ATOM   3694 3HD2 LEU Z 135     104.297 101.479  65.841  1.00  0.00           H
ATOM   3695  HN  LEU Z 135      99.424 101.366  66.284  1.00  0.00           H
ATOM   3696  N   LYS Z 136     100.020  98.152  66.946  1.00  0.00           N
ATOM   3697  CA  LYS Z 136      99.856  96.762  67.329  1.00  0.00           C
ATOM   3698  C   LYS Z 136      99.393  95.845  66.198  1.00  0.00           C
ATOM   3699  O   LYS Z 136      99.919  94.747  65.999  1.00  0.00           O
ATOM   3700  HA  LYS Z 136     100.825  96.407  67.654  1.00  0.00           H
ATOM   3701  CB  LYS Z 136      98.865  96.674  68.515  1.00  0.00           C
ATOM   3702  1HB LYS Z 136      99.042  97.560  69.165  1.00  0.00           H
ATOM   3703  2HB LYS Z 136      97.814  96.738  68.157  1.00  0.00           H
ATOM   3704  CG  LYS Z 136      99.092  95.414  69.358  1.00  0.00           C
ATOM   3705  1HG LYS Z 136      99.012  94.519  68.704  1.00  0.00           H
ATOM   3706  2HG LYS Z 136     100.140  95.451  69.736  1.00  0.00           H
ATOM   3707  CD  LYS Z 136      98.142  95.246  70.554  1.00  0.00           C
ATOM   3708  1HD LYS Z 136      97.088  95.218  70.200  1.00  0.00           H
ATOM   3709  2HD LYS Z 136      98.376  94.253  71.007  1.00  0.00           H
ATOM   3710  CE  LYS Z 136      98.312  96.338  71.617  1.00  0.00           C
ATOM   3711  1HE LYS Z 136      99.397  96.532  71.776  1.00  0.00           H
ATOM   3712  2HE LYS Z 136      97.817  97.282  71.305  1.00  0.00           H
ATOM   3713  NZ  LYS Z 136      97.748  95.899  72.904  1.00  0.00           N
ATOM   3714  1HZ LYS Z 136      97.948  96.590  73.665  1.00  0.00           H
ATOM   3715  2HZ LYS Z 136      96.704  95.809  72.873  1.00  0.00           H
ATOM   3716  3HZ LYS Z 136      98.197  94.992  73.183  1.00  0.00           H
ATOM   3717  HN  LYS Z 136      99.485  98.822  67.465  1.00  0.00           H
ATOM   3718  N   LYS Z 137      98.408  96.320  65.408  1.00  0.00           N
ATOM   3719  CA  LYS Z 137      97.828  95.656  64.251  1.00  0.00           C
ATOM   3720  C   LYS Z 137      98.850  95.395  63.154  1.00  0.00           C
ATOM   3721  O   LYS Z 137      98.936  94.300  62.599  1.00  0.00           O
ATOM   3722  HA  LYS Z 137      97.436  94.699  64.570  1.00  0.00           H
ATOM   3723  CB  LYS Z 137      96.675  96.566  63.755  1.00  0.00           C
ATOM   3724  1HB LYS Z 137      96.139  96.890  64.678  1.00  0.00           H
ATOM   3725  2HB LYS Z 137      97.089  97.486  63.286  1.00  0.00           H
ATOM   3726  CG  LYS Z 137      95.587  95.957  62.851  1.00  0.00           C
ATOM   3727  1HG LYS Z 137      95.991  95.749  61.837  1.00  0.00           H
ATOM   3728  2HG LYS Z 137      95.249  94.995  63.302  1.00  0.00           H
ATOM   3729  CD  LYS Z 137      94.401  96.943  62.800  1.00  0.00           C
ATOM   3730  1HD LYS Z 137      94.248  97.299  63.849  1.00  0.00           H
ATOM   3731  2HD LYS Z 137      94.683  97.839  62.205  1.00  0.00           H
ATOM   3732  CE  LYS Z 137      93.025  96.405  62.381  1.00  0.00           C
ATOM   3733  1HE LYS Z 137      92.851  95.378  62.767  1.00  0.00           H
ATOM   3734  2HE LYS Z 137      92.238  97.078  62.799  1.00  0.00           H
ATOM   3735  NZ  LYS Z 137      92.855  96.416  60.924  1.00  0.00           N
ATOM   3736  1HZ LYS Z 137      91.834  96.337  60.693  1.00  0.00           H
ATOM   3737  2HZ LYS Z 137      93.145  97.326  60.505  1.00  0.00           H
ATOM   3738  3HZ LYS Z 137      93.371  95.659  60.435  1.00  0.00           H
ATOM   3739  HN  LYS Z 137      98.009  97.211  65.631  1.00  0.00           H
ATOM   3740  N   TYR Z 138      99.712  96.391  62.853  1.00  0.00           N
ATOM   3741  CA  TYR Z 138     100.841  96.196  61.962  1.00  0.00           C
ATOM   3742  C   TYR Z 138     101.928  95.301  62.549  1.00  0.00           C
ATOM   3743  O   TYR Z 138     102.413  94.376  61.896  1.00  0.00           O
ATOM   3744  HA  TYR Z 138     100.471  95.707  61.071  1.00  0.00           H
ATOM   3745  CB  TYR Z 138     101.458  97.576  61.606  1.00  0.00           C
ATOM   3746  1HB TYR Z 138     100.642  98.256  61.281  1.00  0.00           H
ATOM   3747  2HB TYR Z 138     101.949  98.034  62.491  1.00  0.00           H
ATOM   3748  CG  TYR Z 138     102.444  97.491  60.464  1.00  0.00           C
ATOM   3749  HD1 TYR Z 138     100.981  96.721  59.085  1.00  0.00           H
ATOM   3750  CD1 TYR Z 138     102.011  97.017  59.219  1.00  0.00           C
ATOM   3751  HD2 TYR Z 138     104.121  98.276  61.557  1.00  0.00           H
ATOM   3752  CD2 TYR Z 138     103.781  97.907  60.603  1.00  0.00           C
ATOM   3753  CE1 TYR Z 138     102.890  96.963  58.133  1.00  0.00           C
ATOM   3754  HE1 TYR Z 138     102.547  96.588  57.185  1.00  0.00           H
ATOM   3755  HE2 TYR Z 138     105.678  98.212  59.618  1.00  0.00           H
ATOM   3756  CE2 TYR Z 138     104.662  97.868  59.506  1.00  0.00           C
ATOM   3757  CZ  TYR Z 138     104.207  97.397  58.267  1.00  0.00           C
ATOM   3758  OH  TYR Z 138     105.026  97.348  57.121  1.00  0.00           O
ATOM   3759  HH  TYR Z 138     105.961  97.335  57.396  1.00  0.00           H
ATOM   3760  HN  TYR Z 138      99.615  97.287  63.289  1.00  0.00           H
ATOM   3761  N   LEU Z 139     102.324  95.561  63.813  1.00  0.00           N
ATOM   3762  CA  LEU Z 139     103.482  94.975  64.460  1.00  0.00           C
ATOM   3763  C   LEU Z 139     103.414  93.467  64.591  1.00  0.00           C
ATOM   3764  O   LEU Z 139     104.368  92.764  64.265  1.00  0.00           O
ATOM   3765  HA  LEU Z 139     104.337  95.202  63.843  1.00  0.00           H
ATOM   3766  CB  LEU Z 139     103.688  95.610  65.855  1.00  0.00           C
ATOM   3767  1HB LEU Z 139     103.665  96.717  65.738  1.00  0.00           H
ATOM   3768  2HB LEU Z 139     102.834  95.336  66.511  1.00  0.00           H
ATOM   3769  HG  LEU Z 139     105.121  94.159  66.614  1.00  0.00           H
ATOM   3770  CG  LEU Z 139     105.010  95.269  66.566  1.00  0.00           C
ATOM   3771  CD1 LEU Z 139     106.218  95.850  65.811  1.00  0.00           C
ATOM   3772 1HD1 LEU Z 139     106.286  95.441  64.783  1.00  0.00           H
ATOM   3773 2HD1 LEU Z 139     106.134  96.956  65.749  1.00  0.00           H
ATOM   3774 3HD1 LEU Z 139     107.163  95.606  66.335  1.00  0.00           H
ATOM   3775  CD2 LEU Z 139     104.965  95.799  68.008  1.00  0.00           C
ATOM   3776 1HD2 LEU Z 139     105.886  95.522  68.560  1.00  0.00           H
ATOM   3777 2HD2 LEU Z 139     104.871  96.906  68.012  1.00  0.00           H
ATOM   3778 3HD2 LEU Z 139     104.095  95.371  68.551  1.00  0.00           H
ATOM   3779  HN  LEU Z 139     101.874  96.295  64.334  1.00  0.00           H
ATOM   3780  N   TYR Z 140     102.258  92.920  65.012  1.00  0.00           N
ATOM   3781  CA  TYR Z 140     102.051  91.485  65.099  1.00  0.00           C
ATOM   3782  C   TYR Z 140     102.123  90.798  63.732  1.00  0.00           C
ATOM   3783  O   TYR Z 140     102.791  89.777  63.560  1.00  0.00           O
ATOM   3784  HA  TYR Z 140     102.843  91.066  65.707  1.00  0.00           H
ATOM   3785  CB  TYR Z 140     100.681  91.238  65.786  1.00  0.00           C
ATOM   3786  1HB TYR Z 140     100.670  91.764  66.765  1.00  0.00           H
ATOM   3787  2HB TYR Z 140      99.857  91.656  65.170  1.00  0.00           H
ATOM   3788  CG  TYR Z 140     100.410  89.781  66.053  1.00  0.00           C
ATOM   3789  HD1 TYR Z 140     101.569  89.680  67.868  1.00  0.00           H
ATOM   3790  CD1 TYR Z 140     100.944  89.137  67.177  1.00  0.00           C
ATOM   3791  HD2 TYR Z 140      99.219  89.530  64.292  1.00  0.00           H
ATOM   3792  CD2 TYR Z 140      99.612  89.043  65.165  1.00  0.00           C
ATOM   3793  CE1 TYR Z 140     100.686  87.778  67.405  1.00  0.00           C
ATOM   3794  HE1 TYR Z 140     101.113  87.283  68.265  1.00  0.00           H
ATOM   3795  HE2 TYR Z 140      98.741  87.122  64.706  1.00  0.00           H
ATOM   3796  CE2 TYR Z 140      99.343  87.688  65.397  1.00  0.00           C
ATOM   3797  CZ  TYR Z 140      99.882  87.054  66.517  1.00  0.00           C
ATOM   3798  OH  TYR Z 140      99.628  85.689  66.741  1.00  0.00           O
ATOM   3799  HH  TYR Z 140      98.887  85.396  66.194  1.00  0.00           H
ATOM   3800  HN  TYR Z 140     101.493  93.515  65.270  1.00  0.00           H
ATOM   3801  N   GLU Z 141     101.467  91.377  62.704  1.00  0.00           N
ATOM   3802  CA  GLU Z 141     101.464  90.834  61.359  1.00  0.00           C
ATOM   3803  C   GLU Z 141     102.814  90.849  60.666  1.00  0.00           C
ATOM   3804  O   GLU Z 141     103.143  89.906  59.944  1.00  0.00           O
ATOM   3805  HA  GLU Z 141     101.223  89.790  61.450  1.00  0.00           H
ATOM   3806  CB  GLU Z 141     100.376  91.470  60.461  1.00  0.00           C
ATOM   3807  1HB GLU Z 141     100.504  92.576  60.458  1.00  0.00           H
ATOM   3808  2HB GLU Z 141     100.494  91.112  59.412  1.00  0.00           H
ATOM   3809  CG  GLU Z 141      98.929  91.132  60.910  1.00  0.00           C
ATOM   3810  1HG GLU Z 141      98.736  91.624  61.884  1.00  0.00           H
ATOM   3811  2HG GLU Z 141      98.210  91.543  60.173  1.00  0.00           H
ATOM   3812  CD  GLU Z 141      98.658  89.642  61.051  1.00  0.00           C
ATOM   3813  OE1 GLU Z 141      98.272  89.188  62.157  1.00  0.00           O
ATOM   3814  OE2 GLU Z 141      98.834  88.889  60.054  1.00  0.00           O
ATOM   3815  HN  GLU Z 141     100.957  92.224  62.841  1.00  0.00           H
ATOM   3816  N   ILE Z 142     103.639  91.901  60.862  1.00  0.00           N
ATOM   3817  CA  ILE Z 142     105.027  91.871  60.423  1.00  0.00           C
ATOM   3818  C   ILE Z 142     105.899  90.921  61.240  1.00  0.00           C
ATOM   3819  O   ILE Z 142     106.674  90.154  60.675  1.00  0.00           O
ATOM   3820  HA  ILE Z 142     105.029  91.447  59.428  1.00  0.00           H
ATOM   3821  HB  ILE Z 142     106.672  93.112  59.786  1.00  0.00           H
ATOM   3822  CB  ILE Z 142     105.671  93.250  60.261  1.00  0.00           C
ATOM   3823  CG1 ILE Z 142     105.885  94.031  61.579  1.00  0.00           C
ATOM   3824 1HG1 ILE Z 142     104.889  94.265  62.011  1.00  0.00           H
ATOM   3825 2HG1 ILE Z 142     106.425  93.401  62.316  1.00  0.00           H
ATOM   3826  CG2 ILE Z 142     104.790  94.046  59.275  1.00  0.00           C
ATOM   3827 1HG2 ILE Z 142     104.510  93.423  58.402  1.00  0.00           H
ATOM   3828 2HG2 ILE Z 142     103.859  94.390  59.773  1.00  0.00           H
ATOM   3829 3HG2 ILE Z 142     105.333  94.941  58.911  1.00  0.00           H
ATOM   3830  CD  ILE Z 142     106.677  95.332  61.406  1.00  0.00           C
ATOM   3831  1HD ILE Z 142     106.825  95.830  62.390  1.00  0.00           H
ATOM   3832  2HD ILE Z 142     107.675  95.132  60.963  1.00  0.00           H
ATOM   3833  3HD ILE Z 142     106.136  96.037  60.745  1.00  0.00           H
ATOM   3834  HN  ILE Z 142     103.329  92.710  61.370  1.00  0.00           H
ATOM   3835  N   ALA Z 143     105.771  90.899  62.587  1.00  0.00           N
ATOM   3836  CA  ALA Z 143     106.598  90.095  63.469  1.00  0.00           C
ATOM   3837  C   ALA Z 143     106.496  88.603  63.220  1.00  0.00           C
ATOM   3838  O   ALA Z 143     107.503  87.907  63.131  1.00  0.00           O
ATOM   3839  HA  ALA Z 143     107.631  90.362  63.292  1.00  0.00           H
ATOM   3840  CB  ALA Z 143     106.239  90.387  64.938  1.00  0.00           C
ATOM   3841  1HB ALA Z 143     106.849  89.768  65.631  1.00  0.00           H
ATOM   3842  2HB ALA Z 143     106.425  91.457  65.171  1.00  0.00           H
ATOM   3843  3HB ALA Z 143     105.165  90.178  65.129  1.00  0.00           H
ATOM   3844  HN  ALA Z 143     105.125  91.512  63.052  1.00  0.00           H
ATOM   3845  N   ARG Z 144     105.265  88.091  63.017  1.00  0.00           N
ATOM   3846  CA  ARG Z 144     105.016  86.678  62.802  1.00  0.00           C
ATOM   3847  C   ARG Z 144     105.527  86.155  61.461  1.00  0.00           C
ATOM   3848  O   ARG Z 144     105.710  84.952  61.277  1.00  0.00           O
ATOM   3849  HA  ARG Z 144     105.533  86.134  63.579  1.00  0.00           H
ATOM   3850  CB  ARG Z 144     103.503  86.385  62.928  1.00  0.00           C
ATOM   3851  1HB ARG Z 144     103.345  85.288  63.015  1.00  0.00           H
ATOM   3852  2HB ARG Z 144     103.145  86.844  63.878  1.00  0.00           H
ATOM   3853  CG  ARG Z 144     102.672  86.938  61.756  1.00  0.00           C
ATOM   3854  1HG ARG Z 144     103.065  87.944  61.490  1.00  0.00           H
ATOM   3855  2HG ARG Z 144     102.799  86.283  60.866  1.00  0.00           H
ATOM   3856  CD  ARG Z 144     101.186  87.115  62.049  1.00  0.00           C
ATOM   3857  1HD ARG Z 144     101.030  87.790  62.922  1.00  0.00           H
ATOM   3858  2HD ARG Z 144     100.675  87.536  61.154  1.00  0.00           H
ATOM   3859  NE  ARG Z 144     100.631  85.776  62.356  1.00  0.00           N
ATOM   3860  HE  ARG Z 144     101.215  85.041  62.715  1.00  0.00           H
ATOM   3861  CZ  ARG Z 144      99.319  85.529  62.402  1.00  0.00           C
ATOM   3862  NH1 ARG Z 144      98.412  86.408  62.001  1.00  0.00           N
ATOM   3863 1HH1 ARG Z 144      98.658  87.376  61.868  1.00  0.00           H
ATOM   3864 2HH1 ARG Z 144      97.443  86.212  62.158  1.00  0.00           H
ATOM   3865  NH2 ARG Z 144      98.928  84.378  62.929  1.00  0.00           N
ATOM   3866 1HH2 ARG Z 144      99.674  83.840  63.332  1.00  0.00           H
ATOM   3867 2HH2 ARG Z 144      98.037  84.351  63.376  1.00  0.00           H
ATOM   3868  HN  ARG Z 144     104.462  88.686  63.106  1.00  0.00           H
ATOM   3869  N   ARG Z 145     105.819  87.052  60.499  1.00  0.00           N
ATOM   3870  CA  ARG Z 145     106.330  86.698  59.189  1.00  0.00           C
ATOM   3871  C   ARG Z 145     107.830  86.930  59.077  1.00  0.00           C
ATOM   3872  O   ARG Z 145     108.416  86.734  58.012  1.00  0.00           O
ATOM   3873  HA  ARG Z 145     106.159  85.649  58.984  1.00  0.00           H
ATOM   3874  CB  ARG Z 145     105.624  87.546  58.109  1.00  0.00           C
ATOM   3875  1HB ARG Z 145     105.717  88.623  58.380  1.00  0.00           H
ATOM   3876  2HB ARG Z 145     106.129  87.399  57.125  1.00  0.00           H
ATOM   3877  CG  ARG Z 145     104.140  87.191  57.922  1.00  0.00           C
ATOM   3878  1HG ARG Z 145     104.074  86.135  57.571  1.00  0.00           H
ATOM   3879  2HG ARG Z 145     103.617  87.256  58.900  1.00  0.00           H
ATOM   3880  CD  ARG Z 145     103.436  88.108  56.917  1.00  0.00           C
ATOM   3881  1HD ARG Z 145     103.368  89.156  57.289  1.00  0.00           H
ATOM   3882  2HD ARG Z 145     103.999  88.116  55.955  1.00  0.00           H
ATOM   3883  NE  ARG Z 145     102.072  87.542  56.663  1.00  0.00           N
ATOM   3884  HE  ARG Z 145     101.934  86.931  55.889  1.00  0.00           H
ATOM   3885  CZ  ARG Z 145     100.999  87.734  57.446  1.00  0.00           C
ATOM   3886  NH1 ARG Z 145     101.052  88.436  58.572  1.00  0.00           N
ATOM   3887 1HH1 ARG Z 145     101.895  88.915  58.808  1.00  0.00           H
ATOM   3888 2HH1 ARG Z 145     100.182  88.646  59.052  1.00  0.00           H
ATOM   3889  NH2 ARG Z 145      99.846  87.169  57.098  1.00  0.00           N
ATOM   3890 1HH2 ARG Z 145      99.797  86.624  56.253  1.00  0.00           H
ATOM   3891 2HH2 ARG Z 145      99.098  87.128  57.766  1.00  0.00           H
ATOM   3892  HN  ARG Z 145     105.706  88.027  60.685  1.00  0.00           H
ATOM   3893  N   HIE Z 146     108.499  87.320  60.178  1.00  0.00           N
ATOM   3894  CA  HIE Z 146     109.917  87.639  60.164  1.00  0.00           C
ATOM   3895  C   HIE Z 146     110.677  86.906  61.274  1.00  0.00           C
ATOM   3896  O   HIE Z 146     111.237  87.565  62.148  1.00  0.00           O
ATOM   3897  HA  HIE Z 146     110.369  87.339  59.228  1.00  0.00           H
ATOM   3898  CB  HIE Z 146     110.118  89.167  60.320  1.00  0.00           C
ATOM   3899  1HB HIE Z 146     109.551  89.534  61.201  1.00  0.00           H
ATOM   3900  2HB HIE Z 146     111.187  89.397  60.461  1.00  0.00           H
ATOM   3901  CG  HIE Z 146     109.731  89.969  59.116  1.00  0.00           C
ATOM   3902  ND1 HIE Z 146     110.325  89.672  57.906  1.00  0.00           N
ATOM   3903  HD2 HIE Z 146     108.374  91.599  59.739  1.00  0.00           H
ATOM   3904  CD2 HIE Z 146     108.945  91.071  58.992  1.00  0.00           C
ATOM   3905  HE1 HIE Z 146     110.123  90.628  56.003  1.00  0.00           H
ATOM   3906  CE1 HIE Z 146     109.875  90.584  57.066  1.00  0.00           C
ATOM   3907  HE2 HIE Z 146     108.591  92.261  57.261  1.00  0.00           H
ATOM   3908  NE2 HIE Z 146     109.040  91.460  57.675  1.00  0.00           N
ATOM   3909  HN  HIE Z 146     108.018  87.445  61.048  1.00  0.00           H
ATOM   3910  N   PRO Z 147     110.755  85.570  61.290  1.00  0.00           N
ATOM   3911  CA  PRO Z 147     110.986  84.763  62.496  1.00  0.00           C
ATOM   3912  C   PRO Z 147     112.401  84.783  63.032  1.00  0.00           C
ATOM   3913  O   PRO Z 147     112.631  84.295  64.136  1.00  0.00           O
ATOM   3914  HA  PRO Z 147     110.347  85.122  63.286  1.00  0.00           H
ATOM   3915  CB  PRO Z 147     110.636  83.333  62.039  1.00  0.00           C
ATOM   3916  1HB PRO Z 147     111.212  82.540  62.557  1.00  0.00           H
ATOM   3917  2HB PRO Z 147     109.554  83.150  62.223  1.00  0.00           H
ATOM   3918  CG  PRO Z 147     110.887  83.348  60.531  1.00  0.00           C
ATOM   3919  1HG PRO Z 147     111.973  83.259  60.321  1.00  0.00           H
ATOM   3920  2HG PRO Z 147     110.345  82.538  60.005  1.00  0.00           H
ATOM   3921  CD  PRO Z 147     110.395  84.734  60.146  1.00  0.00           C
ATOM   3922  1HD PRO Z 147     110.867  85.103  59.212  1.00  0.00           H
ATOM   3923  2HD PRO Z 147     109.287  84.716  60.042  1.00  0.00           H
ATOM   3924  N   TYR Z 148     113.381  85.282  62.270  1.00  0.00           N
ATOM   3925  CA  TYR Z 148     114.764  85.325  62.710  1.00  0.00           C
ATOM   3926  C   TYR Z 148     115.290  86.739  62.610  1.00  0.00           C
ATOM   3927  O   TYR Z 148     116.491  86.986  62.703  1.00  0.00           O
ATOM   3928  HA  TYR Z 148     114.848  85.047  63.754  1.00  0.00           H
ATOM   3929  CB  TYR Z 148     115.657  84.404  61.843  1.00  0.00           C
ATOM   3930  1HB TYR Z 148     115.609  84.707  60.777  1.00  0.00           H
ATOM   3931  2HB TYR Z 148     116.711  84.451  62.187  1.00  0.00           H
ATOM   3932  CG  TYR Z 148     115.207  82.977  61.967  1.00  0.00           C
ATOM   3933  HD1 TYR Z 148     114.187  82.926  60.065  1.00  0.00           H
ATOM   3934  CD1 TYR Z 148     114.457  82.367  60.947  1.00  0.00           C
ATOM   3935  HD2 TYR Z 148     116.102  82.685  63.909  1.00  0.00           H
ATOM   3936  CD2 TYR Z 148     115.534  82.230  63.110  1.00  0.00           C
ATOM   3937  CE1 TYR Z 148     114.050  81.031  61.059  1.00  0.00           C
ATOM   3938  HE1 TYR Z 148     113.481  80.567  60.266  1.00  0.00           H
ATOM   3939  HE2 TYR Z 148     115.400  80.320  64.094  1.00  0.00           H
ATOM   3940  CE2 TYR Z 148     115.134  80.892  63.220  1.00  0.00           C
ATOM   3941  CZ  TYR Z 148     114.395  80.294  62.194  1.00  0.00           C
ATOM   3942  OH  TYR Z 148     113.998  78.949  62.301  1.00  0.00           O
ATOM   3943  HH  TYR Z 148     114.359  78.595  63.142  1.00  0.00           H
ATOM   3944  HN  TYR Z 148     113.161  85.599  61.355  1.00  0.00           H
ATOM   3945  N   PHE Z 149     114.394  87.717  62.409  1.00  0.00           N
ATOM   3946  CA  PHE Z 149     114.751  89.103  62.225  1.00  0.00           C
ATOM   3947  C   PHE Z 149     114.732  89.822  63.565  1.00  0.00           C
ATOM   3948  O   PHE Z 149     114.059  89.393  64.500  1.00  0.00           O
ATOM   3949  HA  PHE Z 149     115.753  89.167  61.822  1.00  0.00           H
ATOM   3950  CB  PHE Z 149     113.735  89.737  61.246  1.00  0.00           C
ATOM   3951  1HB PHE Z 149     113.688  89.134  60.314  1.00  0.00           H
ATOM   3952  2HB PHE Z 149     112.732  89.734  61.723  1.00  0.00           H
ATOM   3953  CG  PHE Z 149     114.088  91.139  60.858  1.00  0.00           C
ATOM   3954  HD1 PHE Z 149     115.909  90.601  59.852  1.00  0.00           H
ATOM   3955  CD1 PHE Z 149     115.257  91.409  60.142  1.00  0.00           C
ATOM   3956  HD2 PHE Z 149     112.382  91.995  61.826  1.00  0.00           H
ATOM   3957  CD2 PHE Z 149     113.273  92.205  61.259  1.00  0.00           C
ATOM   3958  CE1 PHE Z 149     115.600  92.721  59.808  1.00  0.00           C
ATOM   3959  HE1 PHE Z 149     116.512  92.906  59.257  1.00  0.00           H
ATOM   3960  CE2 PHE Z 149     113.624  93.525  60.958  1.00  0.00           C
ATOM   3961  HE2 PHE Z 149     112.993  94.338  61.284  1.00  0.00           H
ATOM   3962  CZ  PHE Z 149     114.792  93.784  60.226  1.00  0.00           C
ATOM   3963  HZ  PHE Z 149     115.080  94.800  59.996  1.00  0.00           H
ATOM   3964  HN  PHE Z 149     113.415  87.510  62.431  1.00  0.00           H
ATOM   3965  N   TYR Z 150     115.482  90.937  63.683  1.00  0.00           N
ATOM   3966  CA  TYR Z 150     115.585  91.741  64.885  1.00  0.00           C
ATOM   3967  C   TYR Z 150     114.257  92.323  65.373  1.00  0.00           C
ATOM   3968  O   TYR Z 150     113.616  93.129  64.698  1.00  0.00           O
ATOM   3969  HA  TYR Z 150     115.967  91.115  65.679  1.00  0.00           H
ATOM   3970  CB  TYR Z 150     116.549  92.941  64.658  1.00  0.00           C
ATOM   3971  1HB TYR Z 150     116.472  93.277  63.602  1.00  0.00           H
ATOM   3972  2HB TYR Z 150     116.264  93.797  65.308  1.00  0.00           H
ATOM   3973  CG  TYR Z 150     118.007  92.666  64.934  1.00  0.00           C
ATOM   3974  HD1 TYR Z 150     118.265  94.575  65.905  1.00  0.00           H
ATOM   3975  CD1 TYR Z 150     118.751  93.664  65.585  1.00  0.00           C
ATOM   3976  HD2 TYR Z 150     118.137  90.707  64.020  1.00  0.00           H
ATOM   3977  CD2 TYR Z 150     118.671  91.495  64.525  1.00  0.00           C
ATOM   3978  CE1 TYR Z 150     120.123  93.506  65.804  1.00  0.00           C
ATOM   3979  HE1 TYR Z 150     120.688  94.282  66.284  1.00  0.00           H
ATOM   3980  HE2 TYR Z 150     120.545  90.431  64.452  1.00  0.00           H
ATOM   3981  CE2 TYR Z 150     120.048  91.335  64.761  1.00  0.00           C
ATOM   3982  CZ  TYR Z 150     120.776  92.352  65.380  1.00  0.00           C
ATOM   3983  OH  TYR Z 150     122.174  92.262  65.547  1.00  0.00           O
ATOM   3984  HH  TYR Z 150     122.476  91.471  65.063  1.00  0.00           H
ATOM   3985  HN  TYR Z 150     115.998  91.284  62.904  1.00  0.00           H
ATOM   3986  N   ALA Z 151     113.862  91.991  66.617  1.00  0.00           N
ATOM   3987  CA  ALA Z 151     112.733  92.596  67.302  1.00  0.00           C
ATOM   3988  C   ALA Z 151     112.821  94.126  67.456  1.00  0.00           C
ATOM   3989  O   ALA Z 151     111.817  94.790  67.184  1.00  0.00           O
ATOM   3990  HA  ALA Z 151     111.866  92.427  66.683  1.00  0.00           H
ATOM   3991  CB  ALA Z 151     112.471  91.873  68.641  1.00  0.00           C
ATOM   3992  1HB ALA Z 151     111.575  92.291  69.149  1.00  0.00           H
ATOM   3993  2HB ALA Z 151     112.282  90.793  68.449  1.00  0.00           H
ATOM   3994  3HB ALA Z 151     113.337  91.942  69.328  1.00  0.00           H
ATOM   3995  HN  ALA Z 151     114.320  91.235  67.096  1.00  0.00           H
ATOM   3996  N   PRO Z 152     113.952  94.767  67.783  1.00  0.00           N
ATOM   3997  CA  PRO Z 152     114.089  96.222  67.702  1.00  0.00           C
ATOM   3998  C   PRO Z 152     113.835  96.836  66.337  1.00  0.00           C
ATOM   3999  O   PRO Z 152     113.360  97.967  66.238  1.00  0.00           O
ATOM   4000  HA  PRO Z 152     113.373  96.657  68.382  1.00  0.00           H
ATOM   4001  CB  PRO Z 152     115.540  96.462  68.124  1.00  0.00           C
ATOM   4002  1HB PRO Z 152     116.234  96.355  67.261  1.00  0.00           H
ATOM   4003  2HB PRO Z 152     115.658  97.472  68.568  1.00  0.00           H
ATOM   4004  CG  PRO Z 152     115.821  95.348  69.129  1.00  0.00           C
ATOM   4005  1HG PRO Z 152     116.903  95.147  69.268  1.00  0.00           H
ATOM   4006  2HG PRO Z 152     115.368  95.616  70.110  1.00  0.00           H
ATOM   4007  CD  PRO Z 152     115.070  94.164  68.527  1.00  0.00           C
ATOM   4008  1HD PRO Z 152     115.725  93.609  67.821  1.00  0.00           H
ATOM   4009  2HD PRO Z 152     114.715  93.486  69.334  1.00  0.00           H
ATOM   4010  N   GLU Z 153     114.176  96.136  65.246  1.00  0.00           N
ATOM   4011  CA  GLU Z 153     114.003  96.663  63.910  1.00  0.00           C
ATOM   4012  C   GLU Z 153     112.563  96.515  63.436  1.00  0.00           C
ATOM   4013  O   GLU Z 153     112.078  97.313  62.641  1.00  0.00           O
ATOM   4014  HA  GLU Z 153     114.236  97.720  63.906  1.00  0.00           H
ATOM   4015  CB  GLU Z 153     114.972  95.965  62.938  1.00  0.00           C
ATOM   4016  1HB GLU Z 153     114.777  94.870  62.989  1.00  0.00           H
ATOM   4017  2HB GLU Z 153     114.774  96.297  61.894  1.00  0.00           H
ATOM   4018  CG  GLU Z 153     116.473  96.188  63.255  1.00  0.00           C
ATOM   4019  1HG GLU Z 153     116.670  96.098  64.341  1.00  0.00           H
ATOM   4020  2HG GLU Z 153     117.055  95.396  62.740  1.00  0.00           H
ATOM   4021  CD  GLU Z 153     117.034  97.510  62.761  1.00  0.00           C
ATOM   4022  OE1 GLU Z 153     116.826  97.850  61.566  1.00  0.00           O
ATOM   4023  OE2 GLU Z 153     117.751  98.171  63.561  1.00  0.00           O
ATOM   4024  HN  GLU Z 153     114.541  95.213  65.323  1.00  0.00           H
ATOM   4025  N   LEU Z 154     111.800  95.533  63.966  1.00  0.00           N
ATOM   4026  CA  LEU Z 154     110.358  95.424  63.763  1.00  0.00           C
ATOM   4027  C   LEU Z 154     109.597  96.610  64.342  1.00  0.00           C
ATOM   4028  O   LEU Z 154     108.716  97.180  63.698  1.00  0.00           O
ATOM   4029  HA  LEU Z 154     110.171  95.448  62.700  1.00  0.00           H
ATOM   4030  CB  LEU Z 154     109.810  94.094  64.349  1.00  0.00           C
ATOM   4031  1HB LEU Z 154     110.159  93.997  65.399  1.00  0.00           H
ATOM   4032  2HB LEU Z 154     108.698  94.106  64.361  1.00  0.00           H
ATOM   4033  HG  LEU Z 154     111.356  92.973  63.348  1.00  0.00           H
ATOM   4034  CG  LEU Z 154     110.265  92.856  63.549  1.00  0.00           C
ATOM   4035  CD1 LEU Z 154     110.088  91.547  64.330  1.00  0.00           C
ATOM   4036 1HD1 LEU Z 154     110.364  90.677  63.697  1.00  0.00           H
ATOM   4037 2HD1 LEU Z 154     110.739  91.533  65.226  1.00  0.00           H
ATOM   4038 3HD1 LEU Z 154     109.036  91.431  64.659  1.00  0.00           H
ATOM   4039  CD2 LEU Z 154     109.523  92.744  62.210  1.00  0.00           C
ATOM   4040 1HD2 LEU Z 154     109.937  91.905  61.613  1.00  0.00           H
ATOM   4041 2HD2 LEU Z 154     108.446  92.545  62.391  1.00  0.00           H
ATOM   4042 3HD2 LEU Z 154     109.615  93.680  61.625  1.00  0.00           H
ATOM   4043  HN  LEU Z 154     112.221  94.846  64.561  1.00  0.00           H
ATOM   4044  N   LEU Z 155     109.979  97.065  65.553  1.00  0.00           N
ATOM   4045  CA  LEU Z 155     109.482  98.294  66.154  1.00  0.00           C
ATOM   4046  C   LEU Z 155     109.804  99.529  65.322  1.00  0.00           C
ATOM   4047  O   LEU Z 155     108.972 100.418  65.131  1.00  0.00           O
ATOM   4048  HA  LEU Z 155     108.405  98.229  66.239  1.00  0.00           H
ATOM   4049  CB  LEU Z 155     110.127  98.518  67.541  1.00  0.00           C
ATOM   4050  1HB LEU Z 155     111.232  98.571  67.416  1.00  0.00           H
ATOM   4051  2HB LEU Z 155     109.792  99.494  67.962  1.00  0.00           H
ATOM   4052  HG  LEU Z 155     110.050  96.430  68.152  1.00  0.00           H
ATOM   4053  CG  LEU Z 155     109.831  97.433  68.588  1.00  0.00           C
ATOM   4054  CD1 LEU Z 155     110.763  97.630  69.789  1.00  0.00           C
ATOM   4055 1HD1 LEU Z 155     110.605  98.636  70.228  1.00  0.00           H
ATOM   4056 2HD1 LEU Z 155     110.567  96.868  70.570  1.00  0.00           H
ATOM   4057 3HD1 LEU Z 155     111.826  97.559  69.482  1.00  0.00           H
ATOM   4058  CD2 LEU Z 155     108.366  97.466  69.040  1.00  0.00           C
ATOM   4059 1HD2 LEU Z 155     107.681  97.278  68.188  1.00  0.00           H
ATOM   4060 2HD2 LEU Z 155     108.190  96.685  69.810  1.00  0.00           H
ATOM   4061 3HD2 LEU Z 155     108.120  98.457  69.476  1.00  0.00           H
ATOM   4062  HN  LEU Z 155     110.662  96.559  66.081  1.00  0.00           H
ATOM   4063  N   PHE Z 156     111.042  99.599  64.791  1.00  0.00           N
ATOM   4064  CA  PHE Z 156     111.485 100.658  63.908  1.00  0.00           C
ATOM   4065  C   PHE Z 156     110.751 100.681  62.564  1.00  0.00           C
ATOM   4066  O   PHE Z 156     110.329 101.736  62.094  1.00  0.00           O
ATOM   4067  HA  PHE Z 156     111.228 101.579  64.409  1.00  0.00           H
ATOM   4068  CB  PHE Z 156     113.027 100.582  63.728  1.00  0.00           C
ATOM   4069  1HB PHE Z 156     113.510 100.526  64.726  1.00  0.00           H
ATOM   4070  2HB PHE Z 156     113.293  99.666  63.157  1.00  0.00           H
ATOM   4071  CG  PHE Z 156     113.618 101.778  63.020  1.00  0.00           C
ATOM   4072  HD1 PHE Z 156     112.238 103.272  63.797  1.00  0.00           H
ATOM   4073  CD1 PHE Z 156     113.083 103.074  63.158  1.00  0.00           C
ATOM   4074  HD2 PHE Z 156     115.178 100.613  62.088  1.00  0.00           H
ATOM   4075  CD2 PHE Z 156     114.737 101.595  62.191  1.00  0.00           C
ATOM   4076  CE1 PHE Z 156     113.619 104.145  62.439  1.00  0.00           C
ATOM   4077  HE1 PHE Z 156     113.180 105.126  62.536  1.00  0.00           H
ATOM   4078  CE2 PHE Z 156     115.285 102.672  61.484  1.00  0.00           C
ATOM   4079  HE2 PHE Z 156     116.141 102.520  60.841  1.00  0.00           H
ATOM   4080  CZ  PHE Z 156     114.721 103.947  61.604  1.00  0.00           C
ATOM   4081  HZ  PHE Z 156     115.142 104.780  61.058  1.00  0.00           H
ATOM   4082  HN  PHE Z 156     111.710  98.891  65.017  1.00  0.00           H
ATOM   4083  N   PHE Z 157     110.512  99.515  61.931  1.00  0.00           N
ATOM   4084  CA  PHE Z 157     109.676  99.389  60.746  1.00  0.00           C
ATOM   4085  C   PHE Z 157     108.247  99.860  60.977  1.00  0.00           C
ATOM   4086  O   PHE Z 157     107.657 100.509  60.115  1.00  0.00           O
ATOM   4087  HA  PHE Z 157     110.078 100.054  59.993  1.00  0.00           H
ATOM   4088  CB  PHE Z 157     109.646  97.927  60.223  1.00  0.00           C
ATOM   4089  1HB PHE Z 157     109.759  97.219  61.072  1.00  0.00           H
ATOM   4090  2HB PHE Z 157     108.687  97.693  59.715  1.00  0.00           H
ATOM   4091  CG  PHE Z 157     110.727  97.672  59.207  1.00  0.00           C
ATOM   4092  HD1 PHE Z 157     111.722  96.163  60.373  1.00  0.00           H
ATOM   4093  CD1 PHE Z 157     111.716  96.704  59.438  1.00  0.00           C
ATOM   4094  HD2 PHE Z 157     109.970  99.094  57.770  1.00  0.00           H
ATOM   4095  CD2 PHE Z 157     110.718  98.343  57.969  1.00  0.00           C
ATOM   4096  CE1 PHE Z 157     112.675  96.411  58.462  1.00  0.00           C
ATOM   4097  HE1 PHE Z 157     113.428  95.662  58.648  1.00  0.00           H
ATOM   4098  CE2 PHE Z 157     111.659  98.034  56.979  1.00  0.00           C
ATOM   4099  HE2 PHE Z 157     111.642  98.549  56.028  1.00  0.00           H
ATOM   4100  CZ  PHE Z 157     112.648  97.077  57.233  1.00  0.00           C
ATOM   4101  HZ  PHE Z 157     113.390  96.850  56.482  1.00  0.00           H
ATOM   4102  HN  PHE Z 157     110.940  98.670  62.269  1.00  0.00           H
ATOM   4103  N   ALA Z 158     107.662  99.577  62.158  1.00  0.00           N
ATOM   4104  CA  ALA Z 158     106.401 100.151  62.587  1.00  0.00           C
ATOM   4105  C   ALA Z 158     106.429 101.679  62.749  1.00  0.00           C
ATOM   4106  O   ALA Z 158     105.497 102.371  62.345  1.00  0.00           O
ATOM   4107  HA  ALA Z 158     105.678  99.949  61.811  1.00  0.00           H
ATOM   4108  CB  ALA Z 158     105.921  99.455  63.874  1.00  0.00           C
ATOM   4109  1HB ALA Z 158     104.903  99.799  64.156  1.00  0.00           H
ATOM   4110  2HB ALA Z 158     105.883  98.355  63.715  1.00  0.00           H
ATOM   4111  3HB ALA Z 158     106.610  99.656  64.720  1.00  0.00           H
ATOM   4112  HN  ALA Z 158     108.121  98.972  62.812  1.00  0.00           H
ATOM   4113  N   LYS Z 159     107.515 102.264  63.296  1.00  0.00           N
ATOM   4114  CA  LYS Z 159     107.709 103.711  63.332  1.00  0.00           C
ATOM   4115  C   LYS Z 159     107.855 104.352  61.940  1.00  0.00           C
ATOM   4116  O   LYS Z 159     107.282 105.404  61.655  1.00  0.00           O
ATOM   4117  HA  LYS Z 159     106.813 104.133  63.768  1.00  0.00           H
ATOM   4118  CB  LYS Z 159     108.897 104.107  64.249  1.00  0.00           C
ATOM   4119  1HB LYS Z 159     108.805 103.530  65.198  1.00  0.00           H
ATOM   4120  2HB LYS Z 159     109.854 103.817  63.767  1.00  0.00           H
ATOM   4121  CG  LYS Z 159     108.905 105.608  64.593  1.00  0.00           C
ATOM   4122  1HG LYS Z 159     108.956 106.196  63.647  1.00  0.00           H
ATOM   4123  2HG LYS Z 159     107.943 105.866  65.093  1.00  0.00           H
ATOM   4124  CD  LYS Z 159     110.073 106.059  65.490  1.00  0.00           C
ATOM   4125  1HD LYS Z 159     110.000 105.549  66.475  1.00  0.00           H
ATOM   4126  2HD LYS Z 159     111.025 105.747  65.003  1.00  0.00           H
ATOM   4127  CE  LYS Z 159     110.073 107.587  65.677  1.00  0.00           C
ATOM   4128  1HE LYS Z 159     110.062 108.093  64.686  1.00  0.00           H
ATOM   4129  2HE LYS Z 159     109.167 107.898  66.240  1.00  0.00           H
ATOM   4130  NZ  LYS Z 159     111.261 108.064  66.417  1.00  0.00           N
ATOM   4131  1HZ LYS Z 159     111.239 109.104  66.470  1.00  0.00           H
ATOM   4132  2HZ LYS Z 159     111.244 107.667  67.384  1.00  0.00           H
ATOM   4133  3HZ LYS Z 159     112.155 107.818  65.921  1.00  0.00           H
ATOM   4134  HN  LYS Z 159     108.239 101.695  63.689  1.00  0.00           H
ATOM   4135  N   ARG Z 160     108.592 103.708  61.008  1.00  0.00           N
ATOM   4136  CA  ARG Z 160     108.676 104.104  59.603  1.00  0.00           C
ATOM   4137  C   ARG Z 160     107.320 104.056  58.895  1.00  0.00           C
ATOM   4138  O   ARG Z 160     106.935 104.961  58.158  1.00  0.00           O
ATOM   4139  HA  ARG Z 160     109.012 105.128  59.553  1.00  0.00           H
ATOM   4140  CB  ARG Z 160     109.684 103.202  58.837  1.00  0.00           C
ATOM   4141  1HB ARG Z 160     109.410 102.138  59.002  1.00  0.00           H
ATOM   4142  2HB ARG Z 160     109.598 103.414  57.747  1.00  0.00           H
ATOM   4143  CG  ARG Z 160     111.160 103.417  59.250  1.00  0.00           C
ATOM   4144  1HG ARG Z 160     111.472 104.441  58.944  1.00  0.00           H
ATOM   4145  2HG ARG Z 160     111.238 103.374  60.359  1.00  0.00           H
ATOM   4146  CD  ARG Z 160     112.156 102.389  58.682  1.00  0.00           C
ATOM   4147  1HD ARG Z 160     113.198 102.648  58.982  1.00  0.00           H
ATOM   4148  2HD ARG Z 160     111.910 101.367  59.047  1.00  0.00           H
ATOM   4149  NE  ARG Z 160     112.041 102.437  57.190  1.00  0.00           N
ATOM   4150  HE  ARG Z 160     111.546 103.182  56.756  1.00  0.00           H
ATOM   4151  CZ  ARG Z 160     112.664 101.593  56.354  1.00  0.00           C
ATOM   4152  NH1 ARG Z 160     113.473 100.631  56.765  1.00  0.00           N
ATOM   4153 1HH1 ARG Z 160     113.708 100.500  57.730  1.00  0.00           H
ATOM   4154 2HH1 ARG Z 160     114.064 100.197  56.063  1.00  0.00           H
ATOM   4155  NH2 ARG Z 160     112.489 101.742  55.043  1.00  0.00           N
ATOM   4156 1HH2 ARG Z 160     112.362 102.693  54.744  1.00  0.00           H
ATOM   4157 2HH2 ARG Z 160     113.057 101.155  54.433  1.00  0.00           H
ATOM   4158  HN  ARG Z 160     109.126 102.905  61.286  1.00  0.00           H
ATOM   4159  N   TYR Z 161     106.528 102.999  59.155  1.00  0.00           N
ATOM   4160  CA  TYR Z 161     105.151 102.853  58.720  1.00  0.00           C
ATOM   4161  C   TYR Z 161     104.240 103.955  59.262  1.00  0.00           C
ATOM   4162  O   TYR Z 161     103.457 104.546  58.522  1.00  0.00           O
ATOM   4163  HA  TYR Z 161     105.123 102.921  57.642  1.00  0.00           H
ATOM   4164  CB  TYR Z 161     104.694 101.448  59.182  1.00  0.00           C
ATOM   4165  1HB TYR Z 161     105.346 100.683  58.712  1.00  0.00           H
ATOM   4166  2HB TYR Z 161     104.828 101.356  60.277  1.00  0.00           H
ATOM   4167  CG  TYR Z 161     103.277 101.077  58.865  1.00  0.00           C
ATOM   4168  HD1 TYR Z 161     103.657 100.627  56.797  1.00  0.00           H
ATOM   4169  CD1 TYR Z 161     102.921 100.625  57.587  1.00  0.00           C
ATOM   4170  HD2 TYR Z 161     102.598 101.366  60.892  1.00  0.00           H
ATOM   4171  CD2 TYR Z 161     102.328 101.036  59.899  1.00  0.00           C
ATOM   4172  CE1 TYR Z 161     101.648 100.083  57.357  1.00  0.00           C
ATOM   4173  HE1 TYR Z 161     101.388  99.691  56.386  1.00  0.00           H
ATOM   4174  HE2 TYR Z 161     100.367 100.387  60.494  1.00  0.00           H
ATOM   4175  CE2 TYR Z 161     101.063 100.481  59.673  1.00  0.00           C
ATOM   4176  CZ  TYR Z 161     100.732  99.988  58.409  1.00  0.00           C
ATOM   4177  OH  TYR Z 161      99.528  99.287  58.218  1.00  0.00           O
ATOM   4178  HH  TYR Z 161      98.830  99.927  57.983  1.00  0.00           H
ATOM   4179  HN  TYR Z 161     106.891 102.247  59.711  1.00  0.00           H
ATOM   4180  N   LYS Z 162     104.369 104.312  60.558  1.00  0.00           N
ATOM   4181  CA  LYS Z 162     103.665 105.432  61.159  1.00  0.00           C
ATOM   4182  C   LYS Z 162     103.996 106.762  60.495  1.00  0.00           C
ATOM   4183  O   LYS Z 162     103.102 107.539  60.175  1.00  0.00           O
ATOM   4184  HA  LYS Z 162     102.605 105.270  61.019  1.00  0.00           H
ATOM   4185  CB  LYS Z 162     103.966 105.513  62.679  1.00  0.00           C
ATOM   4186  1HB LYS Z 162     103.716 104.524  63.126  1.00  0.00           H
ATOM   4187  2HB LYS Z 162     105.053 105.680  62.833  1.00  0.00           H
ATOM   4188  CG  LYS Z 162     103.164 106.599  63.417  1.00  0.00           C
ATOM   4189  1HG LYS Z 162     103.444 107.612  63.050  1.00  0.00           H
ATOM   4190  2HG LYS Z 162     102.086 106.454  63.178  1.00  0.00           H
ATOM   4191  CD  LYS Z 162     103.314 106.552  64.949  1.00  0.00           C
ATOM   4192  1HD LYS Z 162     102.488 107.170  65.374  1.00  0.00           H
ATOM   4193  2HD LYS Z 162     103.175 105.505  65.297  1.00  0.00           H
ATOM   4194  CE  LYS Z 162     104.632 107.128  65.483  1.00  0.00           C
ATOM   4195  1HE LYS Z 162     105.507 106.611  65.031  1.00  0.00           H
ATOM   4196  2HE LYS Z 162     104.693 108.213  65.246  1.00  0.00           H
ATOM   4197  NZ  LYS Z 162     104.718 106.972  66.947  1.00  0.00           N
ATOM   4198  1HZ LYS Z 162     105.246 107.772  67.372  1.00  0.00           H
ATOM   4199  2HZ LYS Z 162     103.776 106.942  67.417  1.00  0.00           H
ATOM   4200  3HZ LYS Z 162     105.217 106.077  67.177  1.00  0.00           H
ATOM   4201  HN  LYS Z 162     104.965 103.779  61.164  1.00  0.00           H
ATOM   4202  N   ALA Z 163     105.284 107.028  60.199  1.00  0.00           N
ATOM   4203  CA  ALA Z 163     105.713 108.202  59.460  1.00  0.00           C
ATOM   4204  C   ALA Z 163     105.136 108.284  58.047  1.00  0.00           C
ATOM   4205  O   ALA Z 163     104.688 109.340  57.605  1.00  0.00           O
ATOM   4206  HA  ALA Z 163     105.356 109.074  59.990  1.00  0.00           H
ATOM   4207  CB  ALA Z 163     107.251 108.246  59.400  1.00  0.00           C
ATOM   4208  1HB ALA Z 163     107.601 109.171  58.890  1.00  0.00           H
ATOM   4209  2HB ALA Z 163     107.664 108.237  60.431  1.00  0.00           H
ATOM   4210  3HB ALA Z 163     107.655 107.368  58.852  1.00  0.00           H
ATOM   4211  HN  ALA Z 163     106.002 106.395  60.497  1.00  0.00           H
ATOM   4212  N   ALA Z 164     105.089 107.148  57.318  1.00  0.00           N
ATOM   4213  CA  ALA Z 164     104.449 107.044  56.019  1.00  0.00           C
ATOM   4214  C   ALA Z 164     102.950 107.348  56.042  1.00  0.00           C
ATOM   4215  O   ALA Z 164     102.433 108.066  55.190  1.00  0.00           O
ATOM   4216  HA  ALA Z 164     104.906 107.770  55.361  1.00  0.00           H
ATOM   4217  CB  ALA Z 164     104.684 105.634  55.446  1.00  0.00           C
ATOM   4218  1HB ALA Z 164     104.276 105.556  54.415  1.00  0.00           H
ATOM   4219  2HB ALA Z 164     105.777 105.433  55.411  1.00  0.00           H
ATOM   4220  3HB ALA Z 164     104.204 104.864  56.086  1.00  0.00           H
ATOM   4221  HN  ALA Z 164     105.501 106.310  57.684  1.00  0.00           H
ATOM   4222  N   PHE Z 165     102.214 106.840  57.050  1.00  0.00           N
ATOM   4223  CA  PHE Z 165     100.832 107.222  57.294  1.00  0.00           C
ATOM   4224  C   PHE Z 165     100.678 108.694  57.678  1.00  0.00           C
ATOM   4225  O   PHE Z 165      99.784 109.374  57.180  1.00  0.00           O
ATOM   4226  HA  PHE Z 165     100.296 107.135  56.357  1.00  0.00           H
ATOM   4227  CB  PHE Z 165     100.163 106.299  58.347  1.00  0.00           C
ATOM   4228  1HB PHE Z 165     100.904 105.948  59.096  1.00  0.00           H
ATOM   4229  2HB PHE Z 165      99.347 106.832  58.881  1.00  0.00           H
ATOM   4230  CG  PHE Z 165      99.546 105.108  57.660  1.00  0.00           C
ATOM   4231  HD1 PHE Z 165      97.542 105.871  57.830  1.00  0.00           H
ATOM   4232  CD1 PHE Z 165      98.159 105.074  57.444  1.00  0.00           C
ATOM   4233  HD2 PHE Z 165     101.398 104.056  57.329  1.00  0.00           H
ATOM   4234  CD2 PHE Z 165     100.331 104.050  57.171  1.00  0.00           C
ATOM   4235  CE1 PHE Z 165      97.571 104.035  56.714  1.00  0.00           C
ATOM   4236  HE1 PHE Z 165      96.506 104.049  56.527  1.00  0.00           H
ATOM   4237  CE2 PHE Z 165      99.745 102.995  56.460  1.00  0.00           C
ATOM   4238  HE2 PHE Z 165     100.359 102.194  56.083  1.00  0.00           H
ATOM   4239  CZ  PHE Z 165      98.367 102.999  56.215  1.00  0.00           C
ATOM   4240  HZ  PHE Z 165      97.924 102.204  55.633  1.00  0.00           H
ATOM   4241  HN  PHE Z 165     102.635 106.213  57.709  1.00  0.00           H
ATOM   4242  N   THR Z 166     101.575 109.250  58.522  1.00  0.00           N
ATOM   4243  CA  THR Z 166     101.591 110.676  58.867  1.00  0.00           C
ATOM   4244  C   THR Z 166     101.749 111.577  57.656  1.00  0.00           C
ATOM   4245  O   THR Z 166     101.006 112.547  57.508  1.00  0.00           O
ATOM   4246  HA  THR Z 166     100.633 110.919  59.298  1.00  0.00           H
ATOM   4247  HB  THR Z 166     103.663 110.666  59.518  1.00  0.00           H
ATOM   4248  CB  THR Z 166     102.680 111.040  59.886  1.00  0.00           C
ATOM   4249  OG1 THR Z 166     102.403 110.446  61.146  1.00  0.00           O
ATOM   4250  HG1 THR Z 166     103.073 110.785  61.755  1.00  0.00           H
ATOM   4251  CG2 THR Z 166     102.764 112.548  60.168  1.00  0.00           C
ATOM   4252 1HG2 THR Z 166     103.492 112.756  60.983  1.00  0.00           H
ATOM   4253 2HG2 THR Z 166     103.087 113.122  59.275  1.00  0.00           H
ATOM   4254 3HG2 THR Z 166     101.773 112.926  60.496  1.00  0.00           H
ATOM   4255  HN  THR Z 166     102.239 108.668  59.002  1.00  0.00           H
ATOM   4256  N   GLU Z 167     102.685 111.292  56.723  1.00  0.00           N
ATOM   4257  CA  GLU Z 167     102.761 112.057  55.487  1.00  0.00           C
ATOM   4258  C   GLU Z 167     101.582 111.807  54.539  1.00  0.00           C
ATOM   4259  O   GLU Z 167     100.981 112.744  54.014  1.00  0.00           O
ATOM   4260  HA  GLU Z 167     102.672 113.099  55.762  1.00  0.00           H
ATOM   4261  CB  GLU Z 167     104.161 111.969  54.805  1.00  0.00           C
ATOM   4262  1HB GLU Z 167     104.231 112.772  54.036  1.00  0.00           H
ATOM   4263  2HB GLU Z 167     104.922 112.200  55.585  1.00  0.00           H
ATOM   4264  CG  GLU Z 167     104.552 110.628  54.136  1.00  0.00           C
ATOM   4265  1HG GLU Z 167     104.412 109.793  54.847  1.00  0.00           H
ATOM   4266  2HG GLU Z 167     103.917 110.457  53.245  1.00  0.00           H
ATOM   4267  CD  GLU Z 167     106.009 110.622  53.682  1.00  0.00           C
ATOM   4268  OE1 GLU Z 167     106.905 110.343  54.523  1.00  0.00           O
ATOM   4269  OE2 GLU Z 167     106.267 110.912  52.484  1.00  0.00           O
ATOM   4270  HN  GLU Z 167     103.332 110.533  56.838  1.00  0.00           H
ATOM   4271  N   CYS Z 168     101.149 110.546  54.334  1.00  0.00           N
ATOM   4272  CA  CYS Z 168     100.195 110.252  53.275  1.00  0.00           C
ATOM   4273  C   CYS Z 168      98.723 110.250  53.641  1.00  0.00           C
ATOM   4274  O   CYS Z 168      97.891 110.325  52.743  1.00  0.00           O
ATOM   4275  HA  CYS Z 168     100.285 110.999  52.500  1.00  0.00           H
ATOM   4276  CB  CYS Z 168     100.503 108.886  52.638  1.00  0.00           C
ATOM   4277  1HB CYS Z 168     100.485 108.103  53.428  1.00  0.00           H
ATOM   4278  2HB CYS Z 168      99.719 108.628  51.891  1.00  0.00           H
ATOM   4279  SG  CYS Z 168     102.110 108.865  51.798  1.00  0.00           S
ATOM   4280  HN  CYS Z 168     101.609 109.769  54.772  1.00  0.00           H
ATOM   4281  N   CYS Z 169      98.324 110.225  54.929  1.00  0.00           N
ATOM   4282  CA  CYS Z 169      96.928 110.477  55.280  1.00  0.00           C
ATOM   4283  C   CYS Z 169      96.613 111.958  55.269  1.00  0.00           C
ATOM   4284  O   CYS Z 169      95.467 112.360  55.087  1.00  0.00           O
ATOM   4285  HA  CYS Z 169      96.280 110.030  54.537  1.00  0.00           H
ATOM   4286  CB  CYS Z 169      96.546 109.922  56.674  1.00  0.00           C
ATOM   4287  1HB CYS Z 169      97.321 110.220  57.414  1.00  0.00           H
ATOM   4288  2HB CYS Z 169      95.580 110.365  57.008  1.00  0.00           H
ATOM   4289  SG  CYS Z 169      96.346 108.118  56.671  1.00  0.00           S
ATOM   4290  HN  CYS Z 169      98.967 110.042  55.682  1.00  0.00           H
ATOM   4291  N   GLN Z 170      97.642 112.813  55.429  1.00  0.00           N
ATOM   4292  CA  GLN Z 170      97.483 114.245  55.293  1.00  0.00           C
ATOM   4293  C   GLN Z 170      97.537 114.688  53.839  1.00  0.00           C
ATOM   4294  O   GLN Z 170      96.951 115.706  53.478  1.00  0.00           O
ATOM   4295  HA  GLN Z 170      96.510 114.530  55.671  1.00  0.00           H
ATOM   4296  CB  GLN Z 170      98.551 114.996  56.119  1.00  0.00           C
ATOM   4297  1HB GLN Z 170      99.563 114.668  55.790  1.00  0.00           H
ATOM   4298  2HB GLN Z 170      98.462 116.091  55.925  1.00  0.00           H
ATOM   4299  CG  GLN Z 170      98.382 114.750  57.634  1.00  0.00           C
ATOM   4300  1HG GLN Z 170      97.357 115.042  57.947  1.00  0.00           H
ATOM   4301  2HG GLN Z 170      98.508 113.673  57.873  1.00  0.00           H
ATOM   4302  CD  GLN Z 170      99.363 115.581  58.459  1.00  0.00           C
ATOM   4303  OE1 GLN Z 170      99.195 116.783  58.672  1.00  0.00           O
ATOM   4304  NE2 GLN Z 170     100.439 114.926  58.943  1.00  0.00           N
ATOM   4305 1HE2 GLN Z 170     100.580 113.969  58.679  1.00  0.00           H
ATOM   4306 2HE2 GLN Z 170     101.004 115.387  59.622  1.00  0.00           H
ATOM   4307  HN  GLN Z 170      98.558 112.470  55.620  1.00  0.00           H
ATOM   4308  N   ALA Z 171      98.186 113.913  52.948  1.00  0.00           N
ATOM   4309  CA  ALA Z 171      98.173 114.152  51.517  1.00  0.00           C
ATOM   4310  C   ALA Z 171      96.777 114.065  50.898  1.00  0.00           C
ATOM   4311  O   ALA Z 171      95.980 113.196  51.235  1.00  0.00           O
ATOM   4312  HA  ALA Z 171      98.541 115.155  51.358  1.00  0.00           H
ATOM   4313  CB  ALA Z 171      99.109 113.155  50.804  1.00  0.00           C
ATOM   4314  1HB ALA Z 171      99.169 113.370  49.718  1.00  0.00           H
ATOM   4315  2HB ALA Z 171     100.133 113.221  51.234  1.00  0.00           H
ATOM   4316  3HB ALA Z 171      98.739 112.116  50.941  1.00  0.00           H
ATOM   4317  HN  ALA Z 171      98.666 113.097  53.252  1.00  0.00           H
ATOM   4318  N   ALA Z 172      96.435 114.971  49.956  1.00  0.00           N
ATOM   4319  CA  ALA Z 172      95.130 114.953  49.315  1.00  0.00           C
ATOM   4320  C   ALA Z 172      94.880 113.705  48.467  1.00  0.00           C
ATOM   4321  O   ALA Z 172      93.847 113.045  48.580  1.00  0.00           O
ATOM   4322  HA  ALA Z 172      94.375 114.958  50.091  1.00  0.00           H
ATOM   4323  CB  ALA Z 172      94.976 116.217  48.450  1.00  0.00           C
ATOM   4324  1HB ALA Z 172      93.974 116.243  47.969  1.00  0.00           H
ATOM   4325  2HB ALA Z 172      95.082 117.125  49.083  1.00  0.00           H
ATOM   4326  3HB ALA Z 172      95.759 116.244  47.664  1.00  0.00           H
ATOM   4327  HN  ALA Z 172      97.055 115.707  49.703  1.00  0.00           H
ATOM   4328  N   ASP Z 173      95.869 113.309  47.643  1.00  0.00           N
ATOM   4329  CA  ASP Z 173      95.866 112.032  46.965  1.00  0.00           C
ATOM   4330  C   ASP Z 173      96.509 110.978  47.862  1.00  0.00           C
ATOM   4331  O   ASP Z 173      97.692 110.646  47.747  1.00  0.00           O
ATOM   4332  HA  ASP Z 173      94.846 111.703  46.803  1.00  0.00           H
ATOM   4333  CB  ASP Z 173      96.615 112.131  45.611  1.00  0.00           C
ATOM   4334  1HB ASP Z 173      97.494 112.800  45.686  1.00  0.00           H
ATOM   4335  2HB ASP Z 173      96.959 111.128  45.296  1.00  0.00           H
ATOM   4336  CG  ASP Z 173      95.695 112.600  44.509  1.00  0.00           C
ATOM   4337  OD1 ASP Z 173      96.109 113.475  43.704  1.00  0.00           O
ATOM   4338  OD2 ASP Z 173      94.581 112.019  44.394  1.00  0.00           O
ATOM   4339  HN  ASP Z 173      96.685 113.864  47.536  1.00  0.00           H
ATOM   4340  N   LYS Z 174      95.711 110.418  48.794  1.00  0.00           N
ATOM   4341  CA  LYS Z 174      96.176 109.479  49.796  1.00  0.00           C
ATOM   4342  C   LYS Z 174      96.724 108.178  49.215  1.00  0.00           C
ATOM   4343  O   LYS Z 174      97.815 107.732  49.566  1.00  0.00           O
ATOM   4344  HA  LYS Z 174      96.980 109.953  50.345  1.00  0.00           H
ATOM   4345  CB  LYS Z 174      95.044 109.109  50.788  1.00  0.00           C
ATOM   4346  1HB LYS Z 174      94.276 108.485  50.279  1.00  0.00           H
ATOM   4347  2HB LYS Z 174      95.497 108.500  51.605  1.00  0.00           H
ATOM   4348  CG  LYS Z 174      94.322 110.292  51.456  1.00  0.00           C
ATOM   4349  1HG LYS Z 174      95.081 111.000  51.864  1.00  0.00           H
ATOM   4350  2HG LYS Z 174      93.712 110.837  50.706  1.00  0.00           H
ATOM   4351  CD  LYS Z 174      93.444 109.796  52.619  1.00  0.00           C
ATOM   4352  1HD LYS Z 174      92.810 108.947  52.279  1.00  0.00           H
ATOM   4353  2HD LYS Z 174      94.146 109.391  53.381  1.00  0.00           H
ATOM   4354  CE  LYS Z 174      92.575 110.847  53.324  1.00  0.00           C
ATOM   4355  1HE LYS Z 174      92.236 110.434  54.301  1.00  0.00           H
ATOM   4356  2HE LYS Z 174      93.135 111.789  53.500  1.00  0.00           H
ATOM   4357  NZ  LYS Z 174      91.367 111.136  52.533  1.00  0.00           N
ATOM   4358  1HZ LYS Z 174      90.695 111.727  53.058  1.00  0.00           H
ATOM   4359  2HZ LYS Z 174      91.621 111.622  51.638  1.00  0.00           H
ATOM   4360  3HZ LYS Z 174      90.893 110.218  52.294  1.00  0.00           H
ATOM   4361  HN  LYS Z 174      94.772 110.738  48.892  1.00  0.00           H
ATOM   4362  N   ALA Z 175      95.996 107.550  48.265  1.00  0.00           N
ATOM   4363  CA  ALA Z 175      96.413 106.314  47.626  1.00  0.00           C
ATOM   4364  C   ALA Z 175      97.674 106.464  46.785  1.00  0.00           C
ATOM   4365  O   ALA Z 175      98.578 105.631  46.845  1.00  0.00           O
ATOM   4366  HA  ALA Z 175      96.648 105.606  48.409  1.00  0.00           H
ATOM   4367  CB  ALA Z 175      95.265 105.736  46.774  1.00  0.00           C
ATOM   4368  1HB ALA Z 175      95.546 104.751  46.344  1.00  0.00           H
ATOM   4369  2HB ALA Z 175      94.364 105.591  47.407  1.00  0.00           H
ATOM   4370  3HB ALA Z 175      94.997 106.422  45.943  1.00  0.00           H
ATOM   4371  HN  ALA Z 175      95.116 107.930  47.964  1.00  0.00           H
ATOM   4372  N   ALA Z 176      97.792 107.571  46.018  1.00  0.00           N
ATOM   4373  CA  ALA Z 176      98.977 107.883  45.241  1.00  0.00           C
ATOM   4374  C   ALA Z 176     100.234 108.033  46.078  1.00  0.00           C
ATOM   4375  O   ALA Z 176     101.306 107.541  45.730  1.00  0.00           O
ATOM   4376  HA  ALA Z 176      99.147 107.078  44.539  1.00  0.00           H
ATOM   4377  CB  ALA Z 176      98.775 109.216  44.501  1.00  0.00           C
ATOM   4378  1HB ALA Z 176      99.639 109.426  43.837  1.00  0.00           H
ATOM   4379  2HB ALA Z 176      97.856 109.203  43.881  1.00  0.00           H
ATOM   4380  3HB ALA Z 176      98.693 110.057  45.220  1.00  0.00           H
ATOM   4381  HN  ALA Z 176      97.047 108.239  45.987  1.00  0.00           H
ATOM   4382  N   CYS Z 177     100.112 108.726  47.225  1.00  0.00           N
ATOM   4383  CA  CYS Z 177     101.188 108.869  48.177  1.00  0.00           C
ATOM   4384  C   CYS Z 177     101.559 107.566  48.869  1.00  0.00           C
ATOM   4385  O   CYS Z 177     102.739 107.219  48.951  1.00  0.00           O
ATOM   4386  HA  CYS Z 177     102.063 109.223  47.650  1.00  0.00           H
ATOM   4387  CB  CYS Z 177     100.756 109.915  49.242  1.00  0.00           C
ATOM   4388  1HB CYS Z 177     100.445 110.830  48.692  1.00  0.00           H
ATOM   4389  2HB CYS Z 177      99.844 109.551  49.764  1.00  0.00           H
ATOM   4390  SG  CYS Z 177     102.015 110.406  50.470  1.00  0.00           S
ATOM   4391  HN  CYS Z 177      99.235 109.157  47.450  1.00  0.00           H
ATOM   4392  N   LEU Z 178     100.561 106.838  49.409  1.00  0.00           N
ATOM   4393  CA  LEU Z 178     100.786 105.784  50.379  1.00  0.00           C
ATOM   4394  C   LEU Z 178     101.275 104.474  49.799  1.00  0.00           C
ATOM   4395  O   LEU Z 178     102.259 103.890  50.254  1.00  0.00           O
ATOM   4396  HA  LEU Z 178     101.536 106.117  51.084  1.00  0.00           H
ATOM   4397  CB  LEU Z 178      99.453 105.518  51.126  1.00  0.00           C
ATOM   4398  1HB LEU Z 178      99.056 106.486  51.505  1.00  0.00           H
ATOM   4399  2HB LEU Z 178      98.700 105.136  50.400  1.00  0.00           H
ATOM   4400  HG  LEU Z 178     100.060 103.620  51.981  1.00  0.00           H
ATOM   4401  CG  LEU Z 178      99.535 104.545  52.316  1.00  0.00           C
ATOM   4402  CD1 LEU Z 178     100.313 105.144  53.498  1.00  0.00           C
ATOM   4403 1HD1 LEU Z 178     100.423 104.389  54.303  1.00  0.00           H
ATOM   4404 2HD1 LEU Z 178     101.327 105.474  53.196  1.00  0.00           H
ATOM   4405 3HD1 LEU Z 178      99.766 106.013  53.918  1.00  0.00           H
ATOM   4406  CD2 LEU Z 178      98.126 104.127  52.758  1.00  0.00           C
ATOM   4407 1HD2 LEU Z 178      97.568 103.693  51.903  1.00  0.00           H
ATOM   4408 2HD2 LEU Z 178      98.185 103.363  53.560  1.00  0.00           H
ATOM   4409 3HD2 LEU Z 178      97.566 105.004  53.146  1.00  0.00           H
ATOM   4410  HN  LEU Z 178      99.606 107.126  49.290  1.00  0.00           H
ATOM   4411  N   LEU Z 179     100.589 103.970  48.761  1.00  0.00           N
ATOM   4412  CA  LEU Z 179     100.769 102.612  48.288  1.00  0.00           C
ATOM   4413  C   LEU Z 179     102.144 102.256  47.724  1.00  0.00           C
ATOM   4414  O   LEU Z 179     102.641 101.198  48.115  1.00  0.00           O
ATOM   4415  HA  LEU Z 179     100.667 101.974  49.157  1.00  0.00           H
ATOM   4416  CB  LEU Z 179      99.635 102.210  47.321  1.00  0.00           C
ATOM   4417  1HB LEU Z 179      99.744 102.771  46.366  1.00  0.00           H
ATOM   4418  2HB LEU Z 179      99.721 101.125  47.089  1.00  0.00           H
ATOM   4419  HG  LEU Z 179      98.083 103.573  48.008  1.00  0.00           H
ATOM   4420  CG  LEU Z 179      98.212 102.474  47.869  1.00  0.00           C
ATOM   4421  CD1 LEU Z 179      97.182 102.023  46.831  1.00  0.00           C
ATOM   4422 1HD1 LEU Z 179      97.278 100.929  46.675  1.00  0.00           H
ATOM   4423 2HD1 LEU Z 179      96.151 102.259  47.170  1.00  0.00           H
ATOM   4424 3HD1 LEU Z 179      97.360 102.531  45.859  1.00  0.00           H
ATOM   4425  CD2 LEU Z 179      97.935 101.806  49.227  1.00  0.00           C
ATOM   4426 1HD2 LEU Z 179      98.605 102.207  50.016  1.00  0.00           H
ATOM   4427 2HD2 LEU Z 179      96.890 102.004  49.543  1.00  0.00           H
ATOM   4428 3HD2 LEU Z 179      98.086 100.709  49.164  1.00  0.00           H
ATOM   4429  HN  LEU Z 179      99.855 104.497  48.332  1.00  0.00           H
ATOM   4430  N   PRO Z 180     102.865 103.020  46.888  1.00  0.00           N
ATOM   4431  CA  PRO Z 180     104.235 102.675  46.504  1.00  0.00           C
ATOM   4432  C   PRO Z 180     105.187 102.640  47.684  1.00  0.00           C
ATOM   4433  O   PRO Z 180     106.069 101.784  47.713  1.00  0.00           O
ATOM   4434  HA  PRO Z 180     104.241 101.677  46.092  1.00  0.00           H
ATOM   4435  CB  PRO Z 180     104.624 103.745  45.464  1.00  0.00           C
ATOM   4436  1HB PRO Z 180     105.690 104.049  45.527  1.00  0.00           H
ATOM   4437  2HB PRO Z 180     104.440 103.336  44.447  1.00  0.00           H
ATOM   4438  CG  PRO Z 180     103.662 104.910  45.716  1.00  0.00           C
ATOM   4439  1HG PRO Z 180     104.040 105.548  46.546  1.00  0.00           H
ATOM   4440  2HG PRO Z 180     103.495 105.540  44.820  1.00  0.00           H
ATOM   4441  CD  PRO Z 180     102.384 104.206  46.168  1.00  0.00           C
ATOM   4442  1HD PRO Z 180     101.778 104.891  46.799  1.00  0.00           H
ATOM   4443  2HD PRO Z 180     101.785 103.878  45.289  1.00  0.00           H
ATOM   4444  N   LYS Z 181     105.019 103.533  48.682  1.00  0.00           N
ATOM   4445  CA  LYS Z 181     105.840 103.551  49.876  1.00  0.00           C
ATOM   4446  C   LYS Z 181     105.665 102.302  50.724  1.00  0.00           C
ATOM   4447  O   LYS Z 181     106.645 101.726  51.193  1.00  0.00           O
ATOM   4448  HA  LYS Z 181     106.878 103.580  49.568  1.00  0.00           H
ATOM   4449  CB  LYS Z 181     105.544 104.787  50.757  1.00  0.00           C
ATOM   4450  1HB LYS Z 181     104.477 104.766  51.072  1.00  0.00           H
ATOM   4451  2HB LYS Z 181     106.168 104.747  51.679  1.00  0.00           H
ATOM   4452  CG  LYS Z 181     105.826 106.132  50.073  1.00  0.00           C
ATOM   4453  1HG LYS Z 181     106.914 106.222  49.854  1.00  0.00           H
ATOM   4454  2HG LYS Z 181     105.273 106.158  49.107  1.00  0.00           H
ATOM   4455  CD  LYS Z 181     105.368 107.298  50.966  1.00  0.00           C
ATOM   4456  1HD LYS Z 181     104.287 107.152  51.191  1.00  0.00           H
ATOM   4457  2HD LYS Z 181     105.910 107.254  51.940  1.00  0.00           H
ATOM   4458  CE  LYS Z 181     105.560 108.706  50.384  1.00  0.00           C
ATOM   4459  1HE LYS Z 181     104.997 109.444  50.995  1.00  0.00           H
ATOM   4460  2HE LYS Z 181     106.631 108.988  50.380  1.00  0.00           H
ATOM   4461  NZ  LYS Z 181     105.053 108.770  49.001  1.00  0.00           N
ATOM   4462  1HZ LYS Z 181     104.964 109.769  48.686  1.00  0.00           H
ATOM   4463  2HZ LYS Z 181     105.710 108.290  48.353  1.00  0.00           H
ATOM   4464  3HZ LYS Z 181     104.121 108.293  48.958  1.00  0.00           H
ATOM   4465  HN  LYS Z 181     104.264 104.183  48.643  1.00  0.00           H
ATOM   4466  N   LEU Z 182     104.415 101.835  50.937  1.00  0.00           N
ATOM   4467  CA  LEU Z 182     104.134 100.589  51.640  1.00  0.00           C
ATOM   4468  C   LEU Z 182     104.623  99.348  50.908  1.00  0.00           C
ATOM   4469  O   LEU Z 182     105.212  98.453  51.511  1.00  0.00           O
ATOM   4470  HA  LEU Z 182     104.676 100.605  52.574  1.00  0.00           H
ATOM   4471  CB  LEU Z 182     102.630 100.405  51.956  1.00  0.00           C
ATOM   4472  1HB LEU Z 182     102.054 100.331  51.006  1.00  0.00           H
ATOM   4473  2HB LEU Z 182     102.501  99.441  52.501  1.00  0.00           H
ATOM   4474  HG  LEU Z 182     101.929 102.440  52.219  1.00  0.00           H
ATOM   4475  CG  LEU Z 182     101.992 101.507  52.827  1.00  0.00           C
ATOM   4476  CD1 LEU Z 182     100.564 101.091  53.207  1.00  0.00           C
ATOM   4477 1HD1 LEU Z 182      99.963 100.887  52.295  1.00  0.00           H
ATOM   4478 2HD1 LEU Z 182     100.577 100.174  53.832  1.00  0.00           H
ATOM   4479 3HD1 LEU Z 182     100.062 101.899  53.780  1.00  0.00           H
ATOM   4480  CD2 LEU Z 182     102.799 101.829  54.093  1.00  0.00           C
ATOM   4481 1HD2 LEU Z 182     103.778 102.274  53.833  1.00  0.00           H
ATOM   4482 2HD2 LEU Z 182     102.246 102.559  54.723  1.00  0.00           H
ATOM   4483 3HD2 LEU Z 182     102.964 100.903  54.681  1.00  0.00           H
ATOM   4484  HN  LEU Z 182     103.625 102.345  50.589  1.00  0.00           H
ATOM   4485  N   ASP Z 183     104.427  99.274  49.576  1.00  0.00           N
ATOM   4486  CA  ASP Z 183     104.866  98.157  48.761  1.00  0.00           C
ATOM   4487  C   ASP Z 183     106.396  97.994  48.779  1.00  0.00           C
ATOM   4488  O   ASP Z 183     106.934  96.904  48.980  1.00  0.00           O
ATOM   4489  HA  ASP Z 183     104.459  97.269  49.219  1.00  0.00           H
ATOM   4490  CB  ASP Z 183     104.277  98.349  47.331  1.00  0.00           C
ATOM   4491  1HB ASP Z 183     103.325  98.918  47.410  1.00  0.00           H
ATOM   4492  2HB ASP Z 183     104.967  98.934  46.695  1.00  0.00           H
ATOM   4493  CG  ASP Z 183     103.909  97.044  46.654  1.00  0.00           C
ATOM   4494  OD1 ASP Z 183     104.464  96.732  45.568  1.00  0.00           O
ATOM   4495  OD2 ASP Z 183     103.042  96.314  47.204  1.00  0.00           O
ATOM   4496  HN  ASP Z 183     103.922  99.998  49.097  1.00  0.00           H
ATOM   4497  N   GLU Z 184     107.128  99.125  48.667  1.00  0.00           N
ATOM   4498  CA  GLU Z 184     108.569  99.210  48.840  1.00  0.00           C
ATOM   4499  C   GLU Z 184     109.059  98.860  50.250  1.00  0.00           C
ATOM   4500  O   GLU Z 184     110.051  98.149  50.427  1.00  0.00           O
ATOM   4501  HA  GLU Z 184     109.032  98.511  48.156  1.00  0.00           H
ATOM   4502  CB  GLU Z 184     109.015 100.651  48.489  1.00  0.00           C
ATOM   4503  1HB GLU Z 184     108.612 100.914  47.484  1.00  0.00           H
ATOM   4504  2HB GLU Z 184     108.550 101.361  49.207  1.00  0.00           H
ATOM   4505  CG  GLU Z 184     110.542 100.886  48.471  1.00  0.00           C
ATOM   4506  1HG GLU Z 184     110.739 101.973  48.347  1.00  0.00           H
ATOM   4507  2HG GLU Z 184     111.001 100.566  49.429  1.00  0.00           H
ATOM   4508  CD  GLU Z 184     111.266 100.179  47.339  1.00  0.00           C
ATOM   4509  OE1 GLU Z 184     112.523 100.127  47.434  1.00  0.00           O
ATOM   4510  OE2 GLU Z 184     110.656  99.671  46.367  1.00  0.00           O
ATOM   4511  HN  GLU Z 184     106.666  99.991  48.463  1.00  0.00           H
ATOM   4512  N   LEU Z 185     108.349  99.343  51.297  1.00  0.00           N
ATOM   4513  CA  LEU Z 185     108.617  99.086  52.709  1.00  0.00           C
ATOM   4514  C   LEU Z 185     108.518  97.606  53.055  1.00  0.00           C
ATOM   4515  O   LEU Z 185     109.337  97.053  53.787  1.00  0.00           O
ATOM   4516  HA  LEU Z 185     109.627  99.405  52.926  1.00  0.00           H
ATOM   4517  CB  LEU Z 185     107.602  99.882  53.576  1.00  0.00           C
ATOM   4518  1HB LEU Z 185     107.610 100.939  53.232  1.00  0.00           H
ATOM   4519  2HB LEU Z 185     106.583  99.480  53.388  1.00  0.00           H
ATOM   4520  HG  LEU Z 185     108.106  98.878  55.430  1.00  0.00           H
ATOM   4521  CG  LEU Z 185     107.847  99.909  55.098  1.00  0.00           C
ATOM   4522  CD1 LEU Z 185     109.000 100.853  55.466  1.00  0.00           C
ATOM   4523 1HD1 LEU Z 185     109.954 100.508  55.017  1.00  0.00           H
ATOM   4524 2HD1 LEU Z 185     108.788 101.880  55.096  1.00  0.00           H
ATOM   4525 3HD1 LEU Z 185     109.126 100.906  56.568  1.00  0.00           H
ATOM   4526  CD2 LEU Z 185     106.571 100.336  55.841  1.00  0.00           C
ATOM   4527 1HD2 LEU Z 185     105.727  99.657  55.589  1.00  0.00           H
ATOM   4528 2HD2 LEU Z 185     106.731 100.310  56.938  1.00  0.00           H
ATOM   4529 3HD2 LEU Z 185     106.286 101.370  55.560  1.00  0.00           H
ATOM   4530  HN  LEU Z 185     107.559  99.928  51.110  1.00  0.00           H
ATOM   4531  N   ARG Z 186     107.505  96.917  52.495  1.00  0.00           N
ATOM   4532  CA  ARG Z 186     107.331  95.484  52.607  1.00  0.00           C
ATOM   4533  C   ARG Z 186     108.463  94.679  51.985  1.00  0.00           C
ATOM   4534  O   ARG Z 186     108.990  93.745  52.590  1.00  0.00           O
ATOM   4535  HA  ARG Z 186     107.283  95.230  53.658  1.00  0.00           H
ATOM   4536  CB  ARG Z 186     106.012  95.088  51.909  1.00  0.00           C
ATOM   4537  1HB ARG Z 186     105.234  95.819  52.229  1.00  0.00           H
ATOM   4538  2HB ARG Z 186     106.117  95.196  50.807  1.00  0.00           H
ATOM   4539  CG  ARG Z 186     105.519  93.671  52.263  1.00  0.00           C
ATOM   4540  1HG ARG Z 186     106.341  92.935  52.129  1.00  0.00           H
ATOM   4541  2HG ARG Z 186     105.262  93.672  53.343  1.00  0.00           H
ATOM   4542  CD  ARG Z 186     104.294  93.156  51.493  1.00  0.00           C
ATOM   4543  1HD ARG Z 186     104.588  92.829  50.471  1.00  0.00           H
ATOM   4544  2HD ARG Z 186     103.851  92.277  52.015  1.00  0.00           H
ATOM   4545  NE  ARG Z 186     103.271  94.254  51.447  1.00  0.00           N
ATOM   4546  HE  ARG Z 186     102.910  94.607  52.310  1.00  0.00           H
ATOM   4547  CZ  ARG Z 186     103.029  94.989  50.353  1.00  0.00           C
ATOM   4548  NH1 ARG Z 186     103.644  94.771  49.199  1.00  0.00           N
ATOM   4549 1HH1 ARG Z 186     104.225  93.973  49.044  1.00  0.00           H
ATOM   4550 2HH1 ARG Z 186     103.425  95.378  48.410  1.00  0.00           H
ATOM   4551  NH2 ARG Z 186     102.171  96.001  50.393  1.00  0.00           N
ATOM   4552 1HH2 ARG Z 186     101.613  96.144  51.217  1.00  0.00           H
ATOM   4553 2HH2 ARG Z 186     101.997  96.498  49.549  1.00  0.00           H
ATOM   4554  HN  ARG Z 186     106.812  97.408  51.957  1.00  0.00           H
ATOM   4555  N   ASP Z 187     108.895  95.049  50.758  1.00  0.00           N
ATOM   4556  CA  ASP Z 187     110.007  94.409  50.079  1.00  0.00           C
ATOM   4557  C   ASP Z 187     111.334  94.646  50.804  1.00  0.00           C
ATOM   4558  O   ASP Z 187     112.141  93.731  50.958  1.00  0.00           O
ATOM   4559  HA  ASP Z 187     109.821  93.344  50.150  1.00  0.00           H
ATOM   4560  CB  ASP Z 187     110.037  94.826  48.581  1.00  0.00           C
ATOM   4561  1HB ASP Z 187     108.994  95.011  48.246  1.00  0.00           H
ATOM   4562  2HB ASP Z 187     110.618  95.755  48.422  1.00  0.00           H
ATOM   4563  CG  ASP Z 187     110.578  93.720  47.693  1.00  0.00           C
ATOM   4564  OD1 ASP Z 187     110.195  92.537  47.908  1.00  0.00           O
ATOM   4565  OD2 ASP Z 187     111.309  94.008  46.712  1.00  0.00           O
ATOM   4566  HN  ASP Z 187     108.446  95.796  50.268  1.00  0.00           H
ATOM   4567  N   GLU Z 188     111.563  95.864  51.354  1.00  0.00           N
ATOM   4568  CA  GLU Z 188     112.698  96.129  52.230  1.00  0.00           C
ATOM   4569  C   GLU Z 188     112.669  95.294  53.498  1.00  0.00           C
ATOM   4570  O   GLU Z 188     113.690  94.752  53.919  1.00  0.00           O
ATOM   4571  HA  GLU Z 188     113.592  95.848  51.691  1.00  0.00           H
ATOM   4572  CB  GLU Z 188     112.847  97.614  52.657  1.00  0.00           C
ATOM   4573  1HB GLU Z 188     112.902  98.246  51.742  1.00  0.00           H
ATOM   4574  2HB GLU Z 188     111.951  97.934  53.231  1.00  0.00           H
ATOM   4575  CG  GLU Z 188     114.134  97.837  53.506  1.00  0.00           C
ATOM   4576  1HG GLU Z 188     114.108  97.213  54.422  1.00  0.00           H
ATOM   4577  2HG GLU Z 188     115.020  97.539  52.907  1.00  0.00           H
ATOM   4578  CD  GLU Z 188     114.364  99.255  53.976  1.00  0.00           C
ATOM   4579  OE1 GLU Z 188     113.879 100.217  53.335  1.00  0.00           O
ATOM   4580  OE2 GLU Z 188     115.079  99.428  54.998  1.00  0.00           O
ATOM   4581  HN  GLU Z 188     110.922  96.617  51.188  1.00  0.00           H
ATOM   4582  N   GLY Z 189     111.494  95.128  54.142  1.00  0.00           N
ATOM   4583  CA  GLY Z 189     111.372  94.281  55.323  1.00  0.00           C
ATOM   4584  C   GLY Z 189     111.654  92.830  55.040  1.00  0.00           C
ATOM   4585  O   GLY Z 189     112.332  92.150  55.809  1.00  0.00           O
ATOM   4586  1HA GLY Z 189     112.090  94.612  56.059  1.00  0.00           H
ATOM   4587  2HA GLY Z 189     110.352  94.349  55.671  1.00  0.00           H
ATOM   4588  HN  GLY Z 189     110.679  95.626  53.828  1.00  0.00           H
ATOM   4589  N   LYS Z 190     111.200  92.319  53.886  1.00  0.00           N
ATOM   4590  CA  LYS Z 190     111.551  90.994  53.414  1.00  0.00           C
ATOM   4591  C   LYS Z 190     113.040  90.835  53.098  1.00  0.00           C
ATOM   4592  O   LYS Z 190     113.679  89.865  53.511  1.00  0.00           O
ATOM   4593  HA  LYS Z 190     111.315  90.290  54.201  1.00  0.00           H
ATOM   4594  CB  LYS Z 190     110.695  90.644  52.176  1.00  0.00           C
ATOM   4595  1HB LYS Z 190     109.635  90.896  52.408  1.00  0.00           H
ATOM   4596  2HB LYS Z 190     111.000  91.272  51.310  1.00  0.00           H
ATOM   4597  CG  LYS Z 190     110.763  89.157  51.808  1.00  0.00           C
ATOM   4598  1HG LYS Z 190     111.814  88.873  51.577  1.00  0.00           H
ATOM   4599  2HG LYS Z 190     110.435  88.556  52.690  1.00  0.00           H
ATOM   4600  CD  LYS Z 190     109.881  88.794  50.606  1.00  0.00           C
ATOM   4601  1HD LYS Z 190     108.835  89.115  50.807  1.00  0.00           H
ATOM   4602  2HD LYS Z 190     110.249  89.348  49.713  1.00  0.00           H
ATOM   4603  CE  LYS Z 190     109.913  87.288  50.349  1.00  0.00           C
ATOM   4604  1HE LYS Z 190     110.970  86.947  50.268  1.00  0.00           H
ATOM   4605  2HE LYS Z 190     109.424  86.734  51.178  1.00  0.00           H
ATOM   4606  NZ  LYS Z 190     109.239  86.931  49.091  1.00  0.00           N
ATOM   4607  1HZ LYS Z 190     109.428  85.909  48.940  1.00  0.00           H
ATOM   4608  2HZ LYS Z 190     108.204  87.044  49.138  1.00  0.00           H
ATOM   4609  3HZ LYS Z 190     109.651  87.484  48.289  1.00  0.00           H
ATOM   4610  HN  LYS Z 190     110.605  92.872  53.294  1.00  0.00           H
ATOM   4611  N   ALA Z 191     113.646  91.814  52.399  1.00  0.00           N
ATOM   4612  CA  ALA Z 191     115.062  91.859  52.088  1.00  0.00           C
ATOM   4613  C   ALA Z 191     115.978  92.008  53.301  1.00  0.00           C
ATOM   4614  O   ALA Z 191     116.982  91.310  53.421  1.00  0.00           O
ATOM   4615  HA  ALA Z 191     115.325  90.921  51.615  1.00  0.00           H
ATOM   4616  CB  ALA Z 191     115.328  92.998  51.089  1.00  0.00           C
ATOM   4617  1HB ALA Z 191     116.395  93.015  50.784  1.00  0.00           H
ATOM   4618  2HB ALA Z 191     114.704  92.855  50.180  1.00  0.00           H
ATOM   4619  3HB ALA Z 191     115.069  93.983  51.533  1.00  0.00           H
ATOM   4620  HN  ALA Z 191     113.100  92.568  52.017  1.00  0.00           H
ATOM   4621  N   SER Z 192     115.641  92.888  54.270  1.00  0.00           N
ATOM   4622  CA  SER Z 192     116.381  93.036  55.526  1.00  0.00           C
ATOM   4623  C   SER Z 192     116.299  91.776  56.368  1.00  0.00           C
ATOM   4624  O   SER Z 192     117.272  91.316  56.963  1.00  0.00           O
ATOM   4625  HA  SER Z 192     117.419  93.173  55.259  1.00  0.00           H
ATOM   4626  CB  SER Z 192     115.969  94.263  56.386  1.00  0.00           C
ATOM   4627  1HB SER Z 192     115.871  95.150  55.721  1.00  0.00           H
ATOM   4628  2HB SER Z 192     114.987  94.090  56.879  1.00  0.00           H
ATOM   4629  OG  SER Z 192     116.987  94.525  57.356  1.00  0.00           O
ATOM   4630  1HG SER Z 192     116.787  95.332  57.862  1.00  0.00           H
ATOM   4631  HN  SER Z 192     114.854  93.500  54.128  1.00  0.00           H
ATOM   4632  N   SER Z 193     115.121  91.118  56.371  1.00  0.00           N
ATOM   4633  CA  SER Z 193     114.939  89.801  56.965  1.00  0.00           C
ATOM   4634  C   SER Z 193     115.833  88.745  56.333  1.00  0.00           C
ATOM   4635  O   SER Z 193     116.472  87.964  57.029  1.00  0.00           O
ATOM   4636  HA  SER Z 193     115.233  89.855  57.999  1.00  0.00           H
ATOM   4637  CB  SER Z 193     113.446  89.394  56.923  1.00  0.00           C
ATOM   4638  1HB SER Z 193     112.863  90.215  57.397  1.00  0.00           H
ATOM   4639  2HB SER Z 193     113.093  89.301  55.875  1.00  0.00           H
ATOM   4640  OG  SER Z 193     113.160  88.194  57.634  1.00  0.00           O
ATOM   4641  1HG SER Z 193     112.190  88.168  57.701  1.00  0.00           H
ATOM   4642  HN  SER Z 193     114.331  91.519  55.906  1.00  0.00           H
ATOM   4643  N   ALA Z 194     115.982  88.737  54.991  1.00  0.00           N
ATOM   4644  CA  ALA Z 194     116.933  87.891  54.288  1.00  0.00           C
ATOM   4645  C   ALA Z 194     118.396  88.208  54.611  1.00  0.00           C
ATOM   4646  O   ALA Z 194     119.216  87.316  54.827  1.00  0.00           O
ATOM   4647  HA  ALA Z 194     116.758  86.868  54.595  1.00  0.00           H
ATOM   4648  CB  ALA Z 194     116.696  87.997  52.768  1.00  0.00           C
ATOM   4649  1HB ALA Z 194     117.340  87.279  52.217  1.00  0.00           H
ATOM   4650  2HB ALA Z 194     115.638  87.762  52.529  1.00  0.00           H
ATOM   4651  3HB ALA Z 194     116.910  89.022  52.398  1.00  0.00           H
ATOM   4652  HN  ALA Z 194     115.460  89.376  54.423  1.00  0.00           H
ATOM   4653  N   LYS Z 195     118.748  89.507  54.687  1.00  0.00           N
ATOM   4654  CA  LYS Z 195     120.054  90.015  55.076  1.00  0.00           C
ATOM   4655  C   LYS Z 195     120.460  89.628  56.491  1.00  0.00           C
ATOM   4656  O   LYS Z 195     121.619  89.313  56.769  1.00  0.00           O
ATOM   4657  HA  LYS Z 195     120.788  89.578  54.413  1.00  0.00           H
ATOM   4658  CB  LYS Z 195     120.075  91.557  54.911  1.00  0.00           C
ATOM   4659  1HB LYS Z 195     119.851  91.774  53.842  1.00  0.00           H
ATOM   4660  2HB LYS Z 195     119.258  92.008  55.515  1.00  0.00           H
ATOM   4661  CG  LYS Z 195     121.403  92.232  55.291  1.00  0.00           C
ATOM   4662  1HG LYS Z 195     121.467  92.358  56.393  1.00  0.00           H
ATOM   4663  2HG LYS Z 195     122.233  91.559  54.965  1.00  0.00           H
ATOM   4664  CD  LYS Z 195     121.621  93.580  54.584  1.00  0.00           C
ATOM   4665  1HD LYS Z 195     122.682  93.889  54.734  1.00  0.00           H
ATOM   4666  2HD LYS Z 195     121.487  93.363  53.502  1.00  0.00           H
ATOM   4667  CE  LYS Z 195     120.701  94.751  54.975  1.00  0.00           C
ATOM   4668  1HE LYS Z 195     119.633  94.512  54.774  1.00  0.00           H
ATOM   4669  2HE LYS Z 195     120.823  94.998  56.050  1.00  0.00           H
ATOM   4670  NZ  LYS Z 195     121.068  95.946  54.181  1.00  0.00           N
ATOM   4671  1HZ LYS Z 195     120.569  96.809  54.511  1.00  0.00           H
ATOM   4672  2HZ LYS Z 195     122.082  96.132  54.277  1.00  0.00           H
ATOM   4673  3HZ LYS Z 195     120.876  95.787  53.164  1.00  0.00           H
ATOM   4674  HN  LYS Z 195     118.066  90.201  54.436  1.00  0.00           H
ATOM   4675  N   GLN Z 196     119.507  89.643  57.437  1.00  0.00           N
ATOM   4676  CA  GLN Z 196     119.692  89.082  58.757  1.00  0.00           C
ATOM   4677  C   GLN Z 196     119.713  87.559  58.803  1.00  0.00           C
ATOM   4678  O   GLN Z 196     120.544  86.957  59.476  1.00  0.00           O
ATOM   4679  HA  GLN Z 196     120.668  89.397  59.092  1.00  0.00           H
ATOM   4680  CB  GLN Z 196     118.629  89.638  59.729  1.00  0.00           C
ATOM   4681  1HB GLN Z 196     118.614  90.749  59.627  1.00  0.00           H
ATOM   4682  2HB GLN Z 196     117.624  89.265  59.434  1.00  0.00           H
ATOM   4683  CG  GLN Z 196     118.901  89.294  61.209  1.00  0.00           C
ATOM   4684  1HG GLN Z 196     118.198  89.847  61.866  1.00  0.00           H
ATOM   4685  2HG GLN Z 196     118.751  88.206  61.377  1.00  0.00           H
ATOM   4686  CD  GLN Z 196     120.328  89.675  61.611  1.00  0.00           C
ATOM   4687  OE1 GLN Z 196     120.871  90.693  61.169  1.00  0.00           O
ATOM   4688  NE2 GLN Z 196     120.971  88.830  62.442  1.00  0.00           N
ATOM   4689 1HE2 GLN Z 196     120.456  88.093  62.875  1.00  0.00           H
ATOM   4690 2HE2 GLN Z 196     121.887  89.085  62.765  1.00  0.00           H
ATOM   4691  HN  GLN Z 196     118.608  90.047  57.236  1.00  0.00           H
ATOM   4692  N   ARG Z 197     118.831  86.877  58.049  1.00  0.00           N
ATOM   4693  CA  ARG Z 197     118.781  85.426  57.952  1.00  0.00           C
ATOM   4694  C   ARG Z 197     120.067  84.818  57.417  1.00  0.00           C
ATOM   4695  O   ARG Z 197     120.480  83.745  57.850  1.00  0.00           O
ATOM   4696  HA  ARG Z 197     118.643  85.047  58.955  1.00  0.00           H
ATOM   4697  CB  ARG Z 197     117.595  84.986  57.069  1.00  0.00           C
ATOM   4698  1HB ARG Z 197     116.677  85.506  57.428  1.00  0.00           H
ATOM   4699  2HB ARG Z 197     117.773  85.337  56.028  1.00  0.00           H
ATOM   4700  CG  ARG Z 197     117.297  83.472  57.038  1.00  0.00           C
ATOM   4701  1HG ARG Z 197     116.509  83.351  56.265  1.00  0.00           H
ATOM   4702  2HG ARG Z 197     118.177  82.891  56.696  1.00  0.00           H
ATOM   4703  CD  ARG Z 197     116.762  82.895  58.354  1.00  0.00           C
ATOM   4704  1HD ARG Z 197     117.546  82.825  59.140  1.00  0.00           H
ATOM   4705  2HD ARG Z 197     115.947  83.553  58.730  1.00  0.00           H
ATOM   4706  NE  ARG Z 197     116.159  81.552  58.072  1.00  0.00           N
ATOM   4707  HE  ARG Z 197     115.168  81.492  57.826  1.00  0.00           H
ATOM   4708  CZ  ARG Z 197     116.759  80.358  58.187  1.00  0.00           C
ATOM   4709  NH1 ARG Z 197     118.041  80.246  58.521  1.00  0.00           N
ATOM   4710 1HH1 ARG Z 197     118.572  81.070  58.605  1.00  0.00           H
ATOM   4711 2HH1 ARG Z 197     118.465  79.329  58.562  1.00  0.00           H
ATOM   4712  NH2 ARG Z 197     116.045  79.259  57.958  1.00  0.00           N
ATOM   4713 1HH2 ARG Z 197     115.072  79.362  57.679  1.00  0.00           H
ATOM   4714 2HH2 ARG Z 197     116.401  78.367  58.207  1.00  0.00           H
ATOM   4715  HN  ARG Z 197     118.110  87.371  57.552  1.00  0.00           H
ATOM   4716  N   LEU Z 198     120.753  85.527  56.498  1.00  0.00           N
ATOM   4717  CA  LEU Z 198     122.115  85.250  56.068  1.00  0.00           C
ATOM   4718  C   LEU Z 198     123.110  85.225  57.218  1.00  0.00           C
ATOM   4719  O   LEU Z 198     123.882  84.280  57.350  1.00  0.00           O
ATOM   4720  HA  LEU Z 198     122.152  84.267  55.628  1.00  0.00           H
ATOM   4721  CB  LEU Z 198     122.511  86.324  55.017  1.00  0.00           C
ATOM   4722  1HB LEU Z 198     121.944  86.123  54.083  1.00  0.00           H
ATOM   4723  2HB LEU Z 198     122.160  87.310  55.394  1.00  0.00           H
ATOM   4724  HG  LEU Z 198     124.546  86.762  55.611  1.00  0.00           H
ATOM   4725  CG  LEU Z 198     124.010  86.483  54.672  1.00  0.00           C
ATOM   4726  CD1 LEU Z 198     124.666  85.213  54.113  1.00  0.00           C
ATOM   4727 1HD1 LEU Z 198     125.749  85.377  53.935  1.00  0.00           H
ATOM   4728 2HD1 LEU Z 198     124.559  84.357  54.814  1.00  0.00           H
ATOM   4729 3HD1 LEU Z 198     124.205  84.932  53.147  1.00  0.00           H
ATOM   4730  CD2 LEU Z 198     124.192  87.642  53.680  1.00  0.00           C
ATOM   4731 1HD2 LEU Z 198     125.268  87.798  53.454  1.00  0.00           H
ATOM   4732 2HD2 LEU Z 198     123.671  87.417  52.727  1.00  0.00           H
ATOM   4733 3HD2 LEU Z 198     123.781  88.584  54.100  1.00  0.00           H
ATOM   4734  HN  LEU Z 198     120.315  86.331  56.087  1.00  0.00           H
ATOM   4735  N   LYS Z 199     123.082  86.218  58.126  1.00  0.00           N
ATOM   4736  CA  LYS Z 199     123.916  86.219  59.316  1.00  0.00           C
ATOM   4737  C   LYS Z 199     123.566  85.100  60.289  1.00  0.00           C
ATOM   4738  O   LYS Z 199     124.449  84.419  60.813  1.00  0.00           O
ATOM   4739  HA  LYS Z 199     124.939  86.054  59.009  1.00  0.00           H
ATOM   4740  CB  LYS Z 199     123.838  87.569  60.053  1.00  0.00           C
ATOM   4741  1HB LYS Z 199     122.806  87.725  60.443  1.00  0.00           H
ATOM   4742  2HB LYS Z 199     124.516  87.536  60.939  1.00  0.00           H
ATOM   4743  CG  LYS Z 199     124.236  88.775  59.199  1.00  0.00           C
ATOM   4744  1HG LYS Z 199     125.261  88.611  58.792  1.00  0.00           H
ATOM   4745  2HG LYS Z 199     123.536  88.863  58.341  1.00  0.00           H
ATOM   4746  CD  LYS Z 199     124.214  90.048  60.055  1.00  0.00           C
ATOM   4747  1HD LYS Z 199     123.212  90.149  60.528  1.00  0.00           H
ATOM   4748  2HD LYS Z 199     124.938  89.913  60.892  1.00  0.00           H
ATOM   4749  CE  LYS Z 199     124.571  91.332  59.311  1.00  0.00           C
ATOM   4750  1HE LYS Z 199     124.619  92.187  60.016  1.00  0.00           H
ATOM   4751  2HE LYS Z 199     125.552  91.232  58.799  1.00  0.00           H
ATOM   4752  NZ  LYS Z 199     123.536  91.616  58.300  1.00  0.00           N
ATOM   4753  1HZ LYS Z 199     123.683  92.569  57.907  1.00  0.00           H
ATOM   4754  2HZ LYS Z 199     123.587  90.896  57.549  1.00  0.00           H
ATOM   4755  3HZ LYS Z 199     122.603  91.569  58.759  1.00  0.00           H
ATOM   4756  HN  LYS Z 199     122.412  86.952  58.056  1.00  0.00           H
ATOM   4757  N   CYS Z 200     122.255  84.846  60.512  1.00  0.00           N
ATOM   4758  CA  CYS Z 200     121.788  83.750  61.350  1.00  0.00           C
ATOM   4759  C   CYS Z 200     122.238  82.395  60.827  1.00  0.00           C
ATOM   4760  O   CYS Z 200     122.741  81.561  61.579  1.00  0.00           O
ATOM   4761  HA  CYS Z 200     122.231  83.875  62.328  1.00  0.00           H
ATOM   4762  CB  CYS Z 200     120.239  83.695  61.480  1.00  0.00           C
ATOM   4763  1HB CYS Z 200     119.795  83.519  60.478  1.00  0.00           H
ATOM   4764  2HB CYS Z 200     119.966  82.830  62.126  1.00  0.00           H
ATOM   4765  SG  CYS Z 200     119.469  85.181  62.195  1.00  0.00           S
ATOM   4766  HN  CYS Z 200     121.569  85.479  60.145  1.00  0.00           H
ATOM   4767  N   ALA Z 201     122.112  82.178  59.502  1.00  0.00           N
ATOM   4768  CA  ALA Z 201     122.615  81.010  58.814  1.00  0.00           C
ATOM   4769  C   ALA Z 201     124.128  80.889  58.910  1.00  0.00           C
ATOM   4770  O   ALA Z 201     124.641  79.822  59.219  1.00  0.00           O
ATOM   4771  HA  ALA Z 201     122.199  80.131  59.287  1.00  0.00           H
ATOM   4772  CB  ALA Z 201     122.182  81.047  57.332  1.00  0.00           C
ATOM   4773  1HB ALA Z 201     122.526  80.136  56.797  1.00  0.00           H
ATOM   4774  2HB ALA Z 201     121.074  81.086  57.262  1.00  0.00           H
ATOM   4775  3HB ALA Z 201     122.593  81.943  56.820  1.00  0.00           H
ATOM   4776  HN  ALA Z 201     121.680  82.870  58.916  1.00  0.00           H
ATOM   4777  N   SER Z 202     124.886  81.990  58.716  1.00  0.00           N
ATOM   4778  CA  SER Z 202     126.340  81.993  58.840  1.00  0.00           C
ATOM   4779  C   SER Z 202     126.864  81.616  60.208  1.00  0.00           C
ATOM   4780  O   SER Z 202     127.786  80.810  60.310  1.00  0.00           O
ATOM   4781  HA  SER Z 202     126.728  81.256  58.152  1.00  0.00           H
ATOM   4782  CB  SER Z 202     126.980  83.365  58.516  1.00  0.00           C
ATOM   4783  1HB SER Z 202     126.464  84.165  59.094  1.00  0.00           H
ATOM   4784  2HB SER Z 202     128.055  83.361  58.806  1.00  0.00           H
ATOM   4785  OG  SER Z 202     126.904  83.652  57.121  1.00  0.00           O
ATOM   4786  1HG SER Z 202     127.538  84.365  56.969  1.00  0.00           H
ATOM   4787  HN  SER Z 202     124.466  82.853  58.418  1.00  0.00           H
ATOM   4788  N   LEU Z 203     126.281  82.155  61.301  1.00  0.00           N
ATOM   4789  CA  LEU Z 203     126.655  81.784  62.660  1.00  0.00           C
ATOM   4790  C   LEU Z 203     126.399  80.313  62.966  1.00  0.00           C
ATOM   4791  O   LEU Z 203     127.206  79.640  63.607  1.00  0.00           O
ATOM   4792  HA  LEU Z 203     127.724  81.914  62.761  1.00  0.00           H
ATOM   4793  CB  LEU Z 203     125.918  82.664  63.706  1.00  0.00           C
ATOM   4794  1HB LEU Z 203     124.858  82.782  63.395  1.00  0.00           H
ATOM   4795  2HB LEU Z 203     125.920  82.157  64.699  1.00  0.00           H
ATOM   4796  HG  LEU Z 203     126.663  84.558  62.943  1.00  0.00           H
ATOM   4797  CG  LEU Z 203     126.546  84.056  63.932  1.00  0.00           C
ATOM   4798  CD1 LEU Z 203     125.646  84.930  64.817  1.00  0.00           C
ATOM   4799 1HD1 LEU Z 203     124.594  84.890  64.479  1.00  0.00           H
ATOM   4800 2HD1 LEU Z 203     125.676  84.563  65.867  1.00  0.00           H
ATOM   4801 3HD1 LEU Z 203     126.003  85.982  64.820  1.00  0.00           H
ATOM   4802  CD2 LEU Z 203     127.918  83.937  64.610  1.00  0.00           C
ATOM   4803 1HD2 LEU Z 203     128.333  84.942  64.824  1.00  0.00           H
ATOM   4804 2HD2 LEU Z 203     127.814  83.398  65.579  1.00  0.00           H
ATOM   4805 3HD2 LEU Z 203     128.640  83.384  63.976  1.00  0.00           H
ATOM   4806  HN  LEU Z 203     125.555  82.841  61.204  1.00  0.00           H
ATOM   4807  N   GLN Z 204     125.264  79.762  62.500  1.00  0.00           N
ATOM   4808  CA  GLN Z 204     124.974  78.347  62.628  1.00  0.00           C
ATOM   4809  C   GLN Z 204     125.835  77.435  61.743  1.00  0.00           C
ATOM   4810  O   GLN Z 204     126.401  76.453  62.215  1.00  0.00           O
ATOM   4811  HA  GLN Z 204     125.153  78.046  63.652  1.00  0.00           H
ATOM   4812  CB  GLN Z 204     123.481  78.127  62.304  1.00  0.00           C
ATOM   4813  1HB GLN Z 204     123.251  78.612  61.328  1.00  0.00           H
ATOM   4814  2HB GLN Z 204     123.281  77.040  62.202  1.00  0.00           H
ATOM   4815  CG  GLN Z 204     122.531  78.665  63.398  1.00  0.00           C
ATOM   4816  1HG GLN Z 204     122.617  78.041  64.312  1.00  0.00           H
ATOM   4817  2HG GLN Z 204     122.820  79.700  63.663  1.00  0.00           H
ATOM   4818  CD  GLN Z 204     121.073  78.632  62.937  1.00  0.00           C
ATOM   4819  OE1 GLN Z 204     120.589  77.645  62.381  1.00  0.00           O
ATOM   4820  NE2 GLN Z 204     120.338  79.747  63.149  1.00  0.00           N
ATOM   4821 1HE2 GLN Z 204     120.771  80.541  63.584  1.00  0.00           H
ATOM   4822 2HE2 GLN Z 204     119.374  79.710  62.906  1.00  0.00           H
ATOM   4823  HN  GLN Z 204     124.595  80.320  62.014  1.00  0.00           H
ATOM   4824  N   LYS Z 205     125.972  77.744  60.436  1.00  0.00           N
ATOM   4825  CA  LYS Z 205     126.736  76.971  59.464  1.00  0.00           C
ATOM   4826  C   LYS Z 205     128.237  77.001  59.635  1.00  0.00           C
ATOM   4827  O   LYS Z 205     128.907  75.982  59.481  1.00  0.00           O
ATOM   4828  HA  LYS Z 205     126.470  75.933  59.564  1.00  0.00           H
ATOM   4829  CB  LYS Z 205     126.424  77.442  58.016  1.00  0.00           C
ATOM   4830  1HB LYS Z 205     126.367  78.552  58.011  1.00  0.00           H
ATOM   4831  2HB LYS Z 205     127.249  77.160  57.322  1.00  0.00           H
ATOM   4832  CG  LYS Z 205     125.132  76.854  57.427  1.00  0.00           C
ATOM   4833  1HG LYS Z 205     124.339  76.871  58.208  1.00  0.00           H
ATOM   4834  2HG LYS Z 205     124.793  77.509  56.591  1.00  0.00           H
ATOM   4835  CD  LYS Z 205     125.362  75.433  56.874  1.00  0.00           C
ATOM   4836  1HD LYS Z 205     126.139  75.498  56.078  1.00  0.00           H
ATOM   4837  2HD LYS Z 205     125.775  74.776  57.670  1.00  0.00           H
ATOM   4838  CE  LYS Z 205     124.117  74.777  56.270  1.00  0.00           C
ATOM   4839  1HE LYS Z 205     123.704  75.430  55.469  1.00  0.00           H
ATOM   4840  2HE LYS Z 205     124.359  73.783  55.835  1.00  0.00           H
ATOM   4841  NZ  LYS Z 205     123.071  74.592  57.290  1.00  0.00           N
ATOM   4842  1HZ LYS Z 205     122.127  74.798  56.854  1.00  0.00           H
ATOM   4843  2HZ LYS Z 205     123.023  73.610  57.641  1.00  0.00           H
ATOM   4844  3HZ LYS Z 205     123.223  75.223  58.097  1.00  0.00           H
ATOM   4845  HN  LYS Z 205     125.486  78.543  60.064  1.00  0.00           H
ATOM   4846  N   PHE Z 206     128.808  78.187  59.900  1.00  0.00           N
ATOM   4847  CA  PHE Z 206     130.239  78.384  59.789  1.00  0.00           C
ATOM   4848  C   PHE Z 206     130.829  78.848  61.112  1.00  0.00           C
ATOM   4849  O   PHE Z 206     132.027  79.113  61.222  1.00  0.00           O
ATOM   4850  HA  PHE Z 206     130.738  77.452  59.560  1.00  0.00           H
ATOM   4851  CB  PHE Z 206     130.544  79.397  58.651  1.00  0.00           C
ATOM   4852  1HB PHE Z 206     130.115  80.391  58.906  1.00  0.00           H
ATOM   4853  2HB PHE Z 206     131.639  79.494  58.503  1.00  0.00           H
ATOM   4854  CG  PHE Z 206     129.947  78.933  57.343  1.00  0.00           C
ATOM   4855  HD1 PHE Z 206     131.096  77.108  57.253  1.00  0.00           H
ATOM   4856  CD1 PHE Z 206     130.343  77.712  56.766  1.00  0.00           C
ATOM   4857  HD2 PHE Z 206     128.644  80.634  57.124  1.00  0.00           H
ATOM   4858  CD2 PHE Z 206     128.959  79.695  56.696  1.00  0.00           C
ATOM   4859  CE1 PHE Z 206     129.753  77.257  55.579  1.00  0.00           C
ATOM   4860  HE1 PHE Z 206     130.059  76.313  55.152  1.00  0.00           H
ATOM   4861  CE2 PHE Z 206     128.358  79.237  55.515  1.00  0.00           C
ATOM   4862  HE2 PHE Z 206     127.591  79.830  55.036  1.00  0.00           H
ATOM   4863  CZ  PHE Z 206     128.760  78.019  54.953  1.00  0.00           C
ATOM   4864  HZ  PHE Z 206     128.303  77.662  54.042  1.00  0.00           H
ATOM   4865  HN  PHE Z 206     128.252  79.014  60.022  1.00  0.00           H
ATOM   4866  N   GLY Z 207     130.005  78.893  62.180  1.00  0.00           N
ATOM   4867  CA  GLY Z 207     130.437  79.248  63.527  1.00  0.00           C
ATOM   4868  C   GLY Z 207     130.676  80.715  63.756  1.00  0.00           C
ATOM   4869  O   GLY Z 207     130.503  81.561  62.878  1.00  0.00           O
ATOM   4870  1HA GLY Z 207     129.644  78.960  64.200  1.00  0.00           H
ATOM   4871  2HA GLY Z 207     131.366  78.734  63.736  1.00  0.00           H
ATOM   4872  HN  GLY Z 207     129.028  78.730  62.050  1.00  0.00           H
ATOM   4873  N   GLU Z 208     131.094  81.064  64.989  1.00  0.00           N
ATOM   4874  CA  GLU Z 208     131.371  82.433  65.374  1.00  0.00           C
ATOM   4875  C   GLU Z 208     132.488  83.047  64.571  1.00  0.00           C
ATOM   4876  O   GLU Z 208     132.386  84.185  64.125  1.00  0.00           O
ATOM   4877  HA  GLU Z 208     130.488  83.035  65.220  1.00  0.00           H
ATOM   4878  CB  GLU Z 208     131.847  82.559  66.834  1.00  0.00           C
ATOM   4879  1HB GLU Z 208     132.650  81.813  67.039  1.00  0.00           H
ATOM   4880  2HB GLU Z 208     132.302  83.573  66.959  1.00  0.00           H
ATOM   4881  CG  GLU Z 208     130.769  82.435  67.927  1.00  0.00           C
ATOM   4882  1HG GLU Z 208     129.846  82.988  67.654  1.00  0.00           H
ATOM   4883  2HG GLU Z 208     130.522  81.375  68.132  1.00  0.00           H
ATOM   4884  CD  GLU Z 208     131.355  83.062  69.177  1.00  0.00           C
ATOM   4885  OE1 GLU Z 208     132.533  82.754  69.499  1.00  0.00           O
ATOM   4886  OE2 GLU Z 208     130.720  83.968  69.769  1.00  0.00           O
ATOM   4887  HN  GLU Z 208     131.310  80.369  65.681  1.00  0.00           H
ATOM   4888  N   ARG Z 209     133.587  82.297  64.366  1.00  0.00           N
ATOM   4889  CA  ARG Z 209     134.805  82.797  63.757  1.00  0.00           C
ATOM   4890  C   ARG Z 209     134.591  83.345  62.361  1.00  0.00           C
ATOM   4891  O   ARG Z 209     135.032  84.442  62.035  1.00  0.00           O
ATOM   4892  HA  ARG Z 209     135.172  83.618  64.357  1.00  0.00           H
ATOM   4893  CB  ARG Z 209     135.885  81.697  63.719  1.00  0.00           C
ATOM   4894  1HB ARG Z 209     135.510  80.818  63.149  1.00  0.00           H
ATOM   4895  2HB ARG Z 209     136.767  82.105  63.175  1.00  0.00           H
ATOM   4896  CG  ARG Z 209     136.332  81.256  65.125  1.00  0.00           C
ATOM   4897  1HG ARG Z 209     136.688  82.148  65.692  1.00  0.00           H
ATOM   4898  2HG ARG Z 209     135.466  80.833  65.681  1.00  0.00           H
ATOM   4899  CD  ARG Z 209     137.447  80.209  65.126  1.00  0.00           C
ATOM   4900  1HD ARG Z 209     137.701  79.903  66.166  1.00  0.00           H
ATOM   4901  2HD ARG Z 209     137.125  79.303  64.562  1.00  0.00           H
ATOM   4902  NE  ARG Z 209     138.622  80.824  64.422  1.00  0.00           N
ATOM   4903  HE  ARG Z 209     138.500  81.239  63.523  1.00  0.00           H
ATOM   4904  CZ  ARG Z 209     139.875  80.827  64.891  1.00  0.00           C
ATOM   4905  NH1 ARG Z 209     140.161  80.587  66.160  1.00  0.00           N
ATOM   4906 1HH1 ARG Z 209     139.462  80.820  66.850  1.00  0.00           H
ATOM   4907 2HH1 ARG Z 209     141.152  80.604  66.414  1.00  0.00           H
ATOM   4908  NH2 ARG Z 209     140.865  81.041  64.031  1.00  0.00           N
ATOM   4909 1HH2 ARG Z 209     140.651  81.106  63.053  1.00  0.00           H
ATOM   4910 2HH2 ARG Z 209     141.834  80.895  64.332  1.00  0.00           H
ATOM   4911  HN  ARG Z 209     133.609  81.367  64.727  1.00  0.00           H
ATOM   4912  N   ALA Z 210     133.805  82.637  61.528  1.00  0.00           N
ATOM   4913  CA  ALA Z 210     133.453  83.086  60.201  1.00  0.00           C
ATOM   4914  C   ALA Z 210     132.714  84.419  60.188  1.00  0.00           C
ATOM   4915  O   ALA Z 210     132.990  85.304  59.376  1.00  0.00           O
ATOM   4916  HA  ALA Z 210     134.368  83.214  59.637  1.00  0.00           H
ATOM   4917  CB  ALA Z 210     132.563  82.011  59.562  1.00  0.00           C
ATOM   4918  1HB ALA Z 210     132.279  82.277  58.522  1.00  0.00           H
ATOM   4919  2HB ALA Z 210     133.107  81.041  59.537  1.00  0.00           H
ATOM   4920  3HB ALA Z 210     131.640  81.856  60.164  1.00  0.00           H
ATOM   4921  HN  ALA Z 210     133.429  81.763  61.822  1.00  0.00           H
ATOM   4922  N   PHE Z 211     131.760  84.597  61.122  1.00  0.00           N
ATOM   4923  CA  PHE Z 211     131.086  85.859  61.339  1.00  0.00           C
ATOM   4924  C   PHE Z 211     132.011  86.937  61.912  1.00  0.00           C
ATOM   4925  O   PHE Z 211     131.975  88.082  61.476  1.00  0.00           O
ATOM   4926  HA  PHE Z 211     130.780  86.217  60.366  1.00  0.00           H
ATOM   4927  CB  PHE Z 211     129.825  85.638  62.219  1.00  0.00           C
ATOM   4928  1HB PHE Z 211     129.237  84.783  61.823  1.00  0.00           H
ATOM   4929  2HB PHE Z 211     130.119  85.402  63.265  1.00  0.00           H
ATOM   4930  CG  PHE Z 211     128.921  86.843  62.200  1.00  0.00           C
ATOM   4931  HD1 PHE Z 211     128.962  87.135  64.337  1.00  0.00           H
ATOM   4932  CD1 PHE Z 211     128.609  87.517  63.390  1.00  0.00           C
ATOM   4933  HD2 PHE Z 211     128.636  86.831  60.060  1.00  0.00           H
ATOM   4934  CD2 PHE Z 211     128.427  87.348  60.984  1.00  0.00           C
ATOM   4935  CE1 PHE Z 211     127.900  88.723  63.362  1.00  0.00           C
ATOM   4936  HE1 PHE Z 211     127.725  89.261  64.282  1.00  0.00           H
ATOM   4937  CE2 PHE Z 211     127.700  88.543  60.953  1.00  0.00           C
ATOM   4938  HE2 PHE Z 211     127.355  88.937  60.009  1.00  0.00           H
ATOM   4939  CZ  PHE Z 211     127.455  89.242  62.140  1.00  0.00           C
ATOM   4940  HZ  PHE Z 211     126.926  90.182  62.118  1.00  0.00           H
ATOM   4941  HN  PHE Z 211     131.571  83.871  61.783  1.00  0.00           H
ATOM   4942  N   LYS Z 212     132.891  86.593  62.879  1.00  0.00           N
ATOM   4943  CA  LYS Z 212     133.896  87.478  63.461  1.00  0.00           C
ATOM   4944  C   LYS Z 212     134.909  87.975  62.442  1.00  0.00           C
ATOM   4945  O   LYS Z 212     135.314  89.135  62.469  1.00  0.00           O
ATOM   4946  HA  LYS Z 212     133.398  88.376  63.788  1.00  0.00           H
ATOM   4947  CB  LYS Z 212     134.562  86.850  64.721  1.00  0.00           C
ATOM   4948  1HB LYS Z 212     134.956  85.844  64.465  1.00  0.00           H
ATOM   4949  2HB LYS Z 212     135.421  87.480  65.043  1.00  0.00           H
ATOM   4950  CG  LYS Z 212     133.580  86.751  65.910  1.00  0.00           C
ATOM   4951  1HG LYS Z 212     133.242  87.781  66.167  1.00  0.00           H
ATOM   4952  2HG LYS Z 212     132.677  86.183  65.593  1.00  0.00           H
ATOM   4953  CD  LYS Z 212     134.147  86.090  67.183  1.00  0.00           C
ATOM   4954  1HD LYS Z 212     134.460  85.053  66.928  1.00  0.00           H
ATOM   4955  2HD LYS Z 212     135.047  86.658  67.507  1.00  0.00           H
ATOM   4956  CE  LYS Z 212     133.123  86.056  68.336  1.00  0.00           C
ATOM   4957  1HE LYS Z 212     132.882  87.086  68.679  1.00  0.00           H
ATOM   4958  2HE LYS Z 212     132.186  85.573  67.984  1.00  0.00           H
ATOM   4959  NZ  LYS Z 212     133.610  85.285  69.493  1.00  0.00           N
ATOM   4960  1HZ LYS Z 212     132.829  85.104  70.173  1.00  0.00           H
ATOM   4961  2HZ LYS Z 212     133.890  84.317  69.234  1.00  0.00           H
ATOM   4962  3HZ LYS Z 212     134.361  85.768  70.039  1.00  0.00           H
ATOM   4963  HN  LYS Z 212     132.872  85.659  63.250  1.00  0.00           H
ATOM   4964  N   ALA Z 213     135.317  87.139  61.472  1.00  0.00           N
ATOM   4965  CA  ALA Z 213     136.057  87.572  60.304  1.00  0.00           C
ATOM   4966  C   ALA Z 213     135.290  88.574  59.439  1.00  0.00           C
ATOM   4967  O   ALA Z 213     135.806  89.624  59.064  1.00  0.00           O
ATOM   4968  HA  ALA Z 213     136.962  88.063  60.638  1.00  0.00           H
ATOM   4969  CB  ALA Z 213     136.425  86.335  59.461  1.00  0.00           C
ATOM   4970  1HB ALA Z 213     137.003  86.621  58.558  1.00  0.00           H
ATOM   4971  2HB ALA Z 213     137.050  85.648  60.071  1.00  0.00           H
ATOM   4972  3HB ALA Z 213     135.515  85.784  59.155  1.00  0.00           H
ATOM   4973  HN  ALA Z 213     135.114  86.155  61.544  1.00  0.00           H
ATOM   4974  N   TRP Z 214     133.995  88.316  59.148  1.00  0.00           N
ATOM   4975  CA  TRP Z 214     133.153  89.246  58.406  1.00  0.00           C
ATOM   4976  C   TRP Z 214     132.996  90.584  59.119  1.00  0.00           C
ATOM   4977  O   TRP Z 214     133.086  91.643  58.504  1.00  0.00           O
ATOM   4978  HA  TRP Z 214     133.655  89.468  57.476  1.00  0.00           H
ATOM   4979  CB  TRP Z 214     131.760  88.609  58.102  1.00  0.00           C
ATOM   4980  1HB TRP Z 214     131.942  87.649  57.570  1.00  0.00           H
ATOM   4981  2HB TRP Z 214     131.262  88.371  59.065  1.00  0.00           H
ATOM   4982  CG  TRP Z 214     130.799  89.456  57.256  1.00  0.00           C
ATOM   4983  HD1 TRP Z 214     131.197  88.905  55.188  1.00  0.00           H
ATOM   4984  CD1 TRP Z 214     130.649  89.509  55.894  1.00  0.00           C
ATOM   4985  CD2 TRP Z 214     129.873  90.411  57.803  1.00  0.00           C
ATOM   4986  NE1 TRP Z 214     129.697  90.450  55.559  1.00  0.00           N
ATOM   4987  HE1 TRP Z 214     129.388  90.696  54.650  1.00  0.00           H
ATOM   4988  CE2 TRP Z 214     129.225  91.033  56.705  1.00  0.00           C
ATOM   4989  HE3 TRP Z 214     130.043  90.318  59.963  1.00  0.00           H
ATOM   4990  CE3 TRP Z 214     129.569  90.784  59.109  1.00  0.00           C
ATOM   4991  CZ2 TRP Z 214     128.295  92.037  56.905  1.00  0.00           C
ATOM   4992  HZ2 TRP Z 214     127.822  92.523  56.067  1.00  0.00           H
ATOM   4993  CZ3 TRP Z 214     128.629  91.805  59.309  1.00  0.00           C
ATOM   4994  HZ3 TRP Z 214     128.401  92.126  60.315  1.00  0.00           H
ATOM   4995  HH2 TRP Z 214     127.309  93.242  58.392  1.00  0.00           H
ATOM   4996  CH2 TRP Z 214     128.002  92.431  58.218  1.00  0.00           C
ATOM   4997  HN  TRP Z 214     133.570  87.476  59.482  1.00  0.00           H
ATOM   4998  N   ALA Z 215     132.792  90.567  60.445  1.00  0.00           N
ATOM   4999  CA  ALA Z 215     132.684  91.752  61.260  1.00  0.00           C
ATOM   5000  C   ALA Z 215     133.952  92.602  61.340  1.00  0.00           C
ATOM   5001  O   ALA Z 215     133.877  93.818  61.184  1.00  0.00           O
ATOM   5002  HA  ALA Z 215     131.922  92.382  60.821  1.00  0.00           H
ATOM   5003  CB  ALA Z 215     132.211  91.327  62.651  1.00  0.00           C
ATOM   5004  1HB ALA Z 215     131.986  92.209  63.287  1.00  0.00           H
ATOM   5005  2HB ALA Z 215     131.281  90.724  62.570  1.00  0.00           H
ATOM   5006  3HB ALA Z 215     132.977  90.701  63.155  1.00  0.00           H
ATOM   5007  HN  ALA Z 215     132.676  89.691  60.921  1.00  0.00           H
ATOM   5008  N   VAL Z 216     135.150  91.990  61.515  1.00  0.00           N
ATOM   5009  CA  VAL Z 216     136.440  92.691  61.474  1.00  0.00           C
ATOM   5010  C   VAL Z 216     136.703  93.325  60.109  1.00  0.00           C
ATOM   5011  O   VAL Z 216     137.220  94.436  59.990  1.00  0.00           O
ATOM   5012  HA  VAL Z 216     136.389  93.508  62.179  1.00  0.00           H
ATOM   5013  HB  VAL Z 216     137.588  90.857  61.258  1.00  0.00           H
ATOM   5014  CB  VAL Z 216     137.614  91.784  61.875  1.00  0.00           C
ATOM   5015  CG1 VAL Z 216     138.978  92.485  61.687  1.00  0.00           C
ATOM   5016 1HG1 VAL Z 216     139.793  91.840  62.079  1.00  0.00           H
ATOM   5017 2HG1 VAL Z 216     139.193  92.689  60.619  1.00  0.00           H
ATOM   5018 3HG1 VAL Z 216     138.994  93.446  62.245  1.00  0.00           H
ATOM   5019  CG2 VAL Z 216     137.478  91.406  63.363  1.00  0.00           C
ATOM   5020 1HG2 VAL Z 216     138.290  90.711  63.662  1.00  0.00           H
ATOM   5021 2HG2 VAL Z 216     137.554  92.316  63.998  1.00  0.00           H
ATOM   5022 3HG2 VAL Z 216     136.505  90.922  63.573  1.00  0.00           H
ATOM   5023  HN  VAL Z 216     135.185  91.005  61.691  1.00  0.00           H
ATOM   5024  N   ALA Z 217     136.330  92.631  59.016  1.00  0.00           N
ATOM   5025  CA  ALA Z 217     136.337  93.210  57.689  1.00  0.00           C
ATOM   5026  C   ALA Z 217     135.351  94.374  57.509  1.00  0.00           C
ATOM   5027  O   ALA Z 217     135.697  95.419  56.963  1.00  0.00           O
ATOM   5028  HA  ALA Z 217     137.325  93.605  57.494  1.00  0.00           H
ATOM   5029  CB  ALA Z 217     136.020  92.088  56.681  1.00  0.00           C
ATOM   5030  1HB ALA Z 217     135.985  92.480  55.644  1.00  0.00           H
ATOM   5031  2HB ALA Z 217     136.799  91.299  56.737  1.00  0.00           H
ATOM   5032  3HB ALA Z 217     135.041  91.619  56.910  1.00  0.00           H
ATOM   5033  HN  ALA Z 217     135.978  91.699  59.104  1.00  0.00           H
ATOM   5034  N   ARG Z 218     134.094  94.221  57.979  1.00  0.00           N
ATOM   5035  CA  ARG Z 218     133.039  95.213  57.855  1.00  0.00           C
ATOM   5036  C   ARG Z 218     133.248  96.473  58.690  1.00  0.00           C
ATOM   5037  O   ARG Z 218     133.182  97.587  58.176  1.00  0.00           O
ATOM   5038  HA  ARG Z 218     133.000  95.522  56.820  1.00  0.00           H
ATOM   5039  CB  ARG Z 218     131.690  94.550  58.263  1.00  0.00           C
ATOM   5040  1HB ARG Z 218     131.634  93.556  57.766  1.00  0.00           H
ATOM   5041  2HB ARG Z 218     131.719  94.345  59.358  1.00  0.00           H
ATOM   5042  CG  ARG Z 218     130.378  95.307  57.936  1.00  0.00           C
ATOM   5043  1HG ARG Z 218     129.569  94.769  58.485  1.00  0.00           H
ATOM   5044  2HG ARG Z 218     130.407  96.341  58.339  1.00  0.00           H
ATOM   5045  CD  ARG Z 218     130.010  95.330  56.442  1.00  0.00           C
ATOM   5046  1HD ARG Z 218     130.575  96.131  55.912  1.00  0.00           H
ATOM   5047  2HD ARG Z 218     130.261  94.338  55.998  1.00  0.00           H
ATOM   5048  NE  ARG Z 218     128.524  95.575  56.314  1.00  0.00           N
ATOM   5049  HE  ARG Z 218     128.013  96.063  57.050  1.00  0.00           H
ATOM   5050  CZ  ARG Z 218     127.779  95.206  55.262  1.00  0.00           C
ATOM   5051  NH1 ARG Z 218     128.310  94.678  54.169  1.00  0.00           N
ATOM   5052 1HH1 ARG Z 218     129.279  94.807  53.985  1.00  0.00           H
ATOM   5053 2HH1 ARG Z 218     127.714  94.421  53.387  1.00  0.00           H
ATOM   5054  NH2 ARG Z 218     126.455  95.348  55.293  1.00  0.00           N
ATOM   5055 1HH2 ARG Z 218     126.027  95.692  56.162  1.00  0.00           H
ATOM   5056 2HH2 ARG Z 218     125.925  95.324  54.444  1.00  0.00           H
ATOM   5057  HN  ARG Z 218     133.836  93.346  58.399  1.00  0.00           H
ATOM   5058  N   LEU Z 219     133.535  96.356  60.005  1.00  0.00           N
ATOM   5059  CA  LEU Z 219     133.516  97.505  60.900  1.00  0.00           C
ATOM   5060  C   LEU Z 219     134.747  98.387  60.778  1.00  0.00           C
ATOM   5061  O   LEU Z 219     134.702  99.574  61.090  1.00  0.00           O
ATOM   5062  HA  LEU Z 219     132.687  98.139  60.623  1.00  0.00           H
ATOM   5063  CB  LEU Z 219     133.313  97.100  62.381  1.00  0.00           C
[truncated: 452,122 more chars]
