# Supplementary material for: Molecular Basis for the Involvement of Mammalian Serum Albumin in the AGE/RAGE Axis: A Comprehensive Computational Study
Source: Int J Mol Sci. 2024 Mar 11;25(6):3204. doi: 10.3390/ijms25063204 (PMC10970403; doi:10.3390/ijms25063204)
Supplement: Supplementary file 1 [file ijms-25-03204-s001.zip › File S2/HSA-CML574-RAGE-docking-minimized.pdb]

ATOM      1  N   ALA X  21      75.235  46.306  23.860  1.00  0.00           N
ATOM      2  CA  ALA X  21      75.597  47.534  24.619  1.00  0.00           C
ATOM      3  C   ALA X  21      76.769  48.274  23.993  1.00  0.00           C
ATOM      4  O   ALA X  21      77.553  47.687  23.253  1.00  0.00           O
ATOM      5  HA  ALA X  21      74.744  48.200  24.579  1.00  0.00           H
ATOM      6  CB  ALA X  21      75.876  47.131  26.080  1.00  0.00           C
ATOM      7  1HB ALA X  21      76.105  48.023  26.698  1.00  0.00           H
ATOM      8  2HB ALA X  21      74.988  46.633  26.528  1.00  0.00           H
ATOM      9  3HB ALA X  21      76.740  46.433  26.148  1.00  0.00           H
ATOM     10  H1  ALA X  21      74.245  46.007  24.040  1.00  0.00           H
ATOM     11  H2  ALA X  21      75.381  46.437  22.825  1.00  0.00           H
ATOM     12  H3  ALA X  21      75.873  45.512  24.130  1.00  0.00           H
ATOM     13  N   MET X  22      76.879  49.603  24.204  1.00  0.00           N
ATOM     14  CA  MET X  22      77.756  50.439  23.397  1.00  0.00           C
ATOM     15  C   MET X  22      78.441  51.513  24.222  1.00  0.00           C
ATOM     16  O   MET X  22      77.787  52.244  24.964  1.00  0.00           O
ATOM     17  HA  MET X  22      78.537  49.845  22.953  1.00  0.00           H
ATOM     18  CB  MET X  22      76.964  51.160  22.270  1.00  0.00           C
ATOM     19  1HB MET X  22      76.172  51.789  22.736  1.00  0.00           H
ATOM     20  2HB MET X  22      77.651  51.839  21.716  1.00  0.00           H
ATOM     21  CG  MET X  22      76.303  50.216  21.244  1.00  0.00           C
ATOM     22  1HG MET X  22      77.100  49.686  20.676  1.00  0.00           H
ATOM     23  2HG MET X  22      75.726  49.439  21.787  1.00  0.00           H
ATOM     24  SD  MET X  22      75.168  51.042  20.095  1.00  0.00           S
ATOM     25  CE  MET X  22      76.429  51.912  19.124  1.00  0.00           C
ATOM     26  1HE MET X  22      75.989  52.343  18.200  1.00  0.00           H
ATOM     27  2HE MET X  22      76.885  52.741  19.705  1.00  0.00           H
ATOM     28  3HE MET X  22      77.244  51.221  18.820  1.00  0.00           H
ATOM     29  HN  MET X  22      76.322  50.081  24.889  1.00  0.00           H
ATOM     30  N   ALA X  23      79.780  51.646  24.101  1.00  0.00           N
ATOM     31  CA  ALA X  23      80.482  52.868  24.450  1.00  0.00           C
ATOM     32  C   ALA X  23      81.769  52.987  23.637  1.00  0.00           C
ATOM     33  O   ALA X  23      82.557  52.043  23.602  1.00  0.00           O
ATOM     34  HA  ALA X  23      79.854  53.703  24.177  1.00  0.00           H
ATOM     35  CB  ALA X  23      80.815  52.929  25.958  1.00  0.00           C
ATOM     36  1HB ALA X  23      81.337  53.877  26.209  1.00  0.00           H
ATOM     37  2HB ALA X  23      79.882  52.877  26.557  1.00  0.00           H
ATOM     38  3HB ALA X  23      81.467  52.078  26.251  1.00  0.00           H
ATOM     39  HN  ALA X  23      80.323  50.956  23.623  1.00  0.00           H
ATOM     40  N   GLN X  24      82.043  54.146  22.986  1.00  0.00           N
ATOM     41  CA  GLN X  24      83.302  54.377  22.270  1.00  0.00           C
ATOM     42  C   GLN X  24      84.516  54.422  23.193  1.00  0.00           C
ATOM     43  O   GLN X  24      84.400  54.669  24.391  1.00  0.00           O
ATOM     44  HA  GLN X  24      83.450  53.534  21.608  1.00  0.00           H
ATOM     45  CB  GLN X  24      83.352  55.677  21.417  1.00  0.00           C
ATOM     46  1HB GLN X  24      83.305  56.546  22.103  1.00  0.00           H
ATOM     47  2HB GLN X  24      84.345  55.759  20.917  1.00  0.00           H
ATOM     48  CG  GLN X  24      82.265  55.830  20.328  1.00  0.00           C
ATOM     49  1HG GLN X  24      81.254  55.753  20.779  1.00  0.00           H
ATOM     50  2HG GLN X  24      82.353  56.836  19.861  1.00  0.00           H
ATOM     51  CD  GLN X  24      82.347  54.804  19.192  1.00  0.00           C
ATOM     52  OE1 GLN X  24      81.320  54.269  18.762  1.00  0.00           O
ATOM     53  NE2 GLN X  24      83.558  54.531  18.666  1.00  0.00           N
ATOM     54 1HE2 GLN X  24      84.391  54.939  19.050  1.00  0.00           H
ATOM     55 2HE2 GLN X  24      83.604  53.901  17.896  1.00  0.00           H
ATOM     56  HN  GLN X  24      81.390  54.902  23.026  1.00  0.00           H
ATOM     57  N   ASN X  25      85.721  54.192  22.642  1.00  0.00           N
ATOM     58  CA  ASN X  25      86.957  54.125  23.398  1.00  0.00           C
ATOM     59  C   ASN X  25      87.772  55.411  23.236  1.00  0.00           C
ATOM     60  O   ASN X  25      88.163  55.793  22.134  1.00  0.00           O
ATOM     61  HA  ASN X  25      86.727  54.043  24.453  1.00  0.00           H
ATOM     62  CB  ASN X  25      87.773  52.853  23.024  1.00  0.00           C
ATOM     63  1HB ASN X  25      88.758  52.868  23.535  1.00  0.00           H
ATOM     64  2HB ASN X  25      87.223  51.955  23.377  1.00  0.00           H
ATOM     65  CG  ASN X  25      88.025  52.707  21.525  1.00  0.00           C
ATOM     66  OD1 ASN X  25      89.081  53.095  21.020  1.00  0.00           O
ATOM     67  ND2 ASN X  25      87.069  52.115  20.779  1.00  0.00           N
ATOM     68 1HD2 ASN X  25      86.331  51.617  21.232  1.00  0.00           H
ATOM     69 2HD2 ASN X  25      87.206  52.066  19.792  1.00  0.00           H
ATOM     70  HN  ASN X  25      85.815  54.090  21.649  1.00  0.00           H
ATOM     71  N   ILE X  26      88.010  56.136  24.352  1.00  0.00           N
ATOM     72  CA  ILE X  26      88.722  57.407  24.359  1.00  0.00           C
ATOM     73  C   ILE X  26      89.858  57.363  25.381  1.00  0.00           C
ATOM     74  O   ILE X  26      89.659  57.025  26.550  1.00  0.00           O
ATOM     75  HA  ILE X  26      89.169  57.584  23.391  1.00  0.00           H
ATOM     76  HB  ILE X  26      87.367  58.445  25.706  1.00  0.00           H
ATOM     77  CB  ILE X  26      87.786  58.577  24.681  1.00  0.00           C
ATOM     78  CG1 ILE X  26      86.596  58.611  23.686  1.00  0.00           C
ATOM     79 1HG1 ILE X  26      86.998  58.599  22.648  1.00  0.00           H
ATOM     80 2HG1 ILE X  26      85.989  57.688  23.820  1.00  0.00           H
ATOM     81  CG2 ILE X  26      88.582  59.899  24.637  1.00  0.00           C
ATOM     82 1HG2 ILE X  26      87.920  60.758  24.867  1.00  0.00           H
ATOM     83 2HG2 ILE X  26      89.399  59.916  25.386  1.00  0.00           H
ATOM     84 3HG2 ILE X  26      89.006  60.050  23.622  1.00  0.00           H
ATOM     85  CD  ILE X  26      85.673  59.824  23.847  1.00  0.00           C
ATOM     86  1HD ILE X  26      84.775  59.722  23.203  1.00  0.00           H
ATOM     87  2HD ILE X  26      85.345  59.929  24.904  1.00  0.00           H
ATOM     88  3HD ILE X  26      86.191  60.762  23.552  1.00  0.00           H
ATOM     89  HN  ILE X  26      87.618  55.862  25.229  1.00  0.00           H
ATOM     90  N   THR X  27      91.101  57.707  24.976  1.00  0.00           N
ATOM     91  CA  THR X  27      92.236  57.799  25.902  1.00  0.00           C
ATOM     92  C   THR X  27      92.440  59.216  26.413  1.00  0.00           C
ATOM     93  O   THR X  27      92.247  60.196  25.691  1.00  0.00           O
ATOM     94  HA  THR X  27      92.020  57.191  26.769  1.00  0.00           H
ATOM     95  HB  THR X  27      94.334  57.322  26.185  1.00  0.00           H
ATOM     96  CB  THR X  27      93.573  57.279  25.367  1.00  0.00           C
ATOM     97  OG1 THR X  27      94.084  58.022  24.265  1.00  0.00           O
ATOM     98  HG1 THR X  27      93.541  57.788  23.489  1.00  0.00           H
ATOM     99  CG2 THR X  27      93.429  55.818  24.925  1.00  0.00           C
ATOM    100 1HG2 THR X  27      94.417  55.414  24.620  1.00  0.00           H
ATOM    101 2HG2 THR X  27      93.048  55.194  25.762  1.00  0.00           H
ATOM    102 3HG2 THR X  27      92.731  55.720  24.068  1.00  0.00           H
ATOM    103  HN  THR X  27      91.276  57.960  24.027  1.00  0.00           H
ATOM    104  N   ALA X  28      92.841  59.357  27.691  1.00  0.00           N
ATOM    105  CA  ALA X  28      93.132  60.643  28.293  1.00  0.00           C
ATOM    106  C   ALA X  28      94.370  60.542  29.174  1.00  0.00           C
ATOM    107  O   ALA X  28      94.829  59.456  29.522  1.00  0.00           O
ATOM    108  HA  ALA X  28      93.358  61.369  27.522  1.00  0.00           H
ATOM    109  CB  ALA X  28      91.926  61.122  29.129  1.00  0.00           C
ATOM    110  1HB ALA X  28      92.123  62.106  29.603  1.00  0.00           H
ATOM    111  2HB ALA X  28      91.035  61.229  28.472  1.00  0.00           H
ATOM    112  3HB ALA X  28      91.679  60.384  29.921  1.00  0.00           H
ATOM    113  HN  ALA X  28      92.935  58.564  28.294  1.00  0.00           H
ATOM    114  N   ARG X  29      94.956  61.688  29.564  1.00  0.00           N
ATOM    115  CA  ARG X  29      96.124  61.739  30.420  1.00  0.00           C
ATOM    116  C   ARG X  29      95.727  62.356  31.748  1.00  0.00           C
ATOM    117  O   ARG X  29      94.988  63.337  31.796  1.00  0.00           O
ATOM    118  HA  ARG X  29      96.487  60.742  30.627  1.00  0.00           H
ATOM    119  CB  ARG X  29      97.270  62.535  29.735  1.00  0.00           C
ATOM    120  1HB ARG X  29      97.570  61.951  28.834  1.00  0.00           H
ATOM    121  2HB ARG X  29      96.891  63.511  29.366  1.00  0.00           H
ATOM    122  CG  ARG X  29      98.537  62.760  30.592  1.00  0.00           C
ATOM    123  1HG ARG X  29      98.619  61.946  31.344  1.00  0.00           H
ATOM    124  2HG ARG X  29      99.429  62.670  29.928  1.00  0.00           H
ATOM    125  CD  ARG X  29      98.614  64.133  31.274  1.00  0.00           C
ATOM    126  1HD ARG X  29      98.808  64.944  30.541  1.00  0.00           H
ATOM    127  2HD ARG X  29      97.660  64.363  31.797  1.00  0.00           H
ATOM    128  NE  ARG X  29      99.691  64.085  32.309  1.00  0.00           N
ATOM    129  HE  ARG X  29      99.427  63.993  33.266  1.00  0.00           H
ATOM    130  CZ  ARG X  29     100.982  64.347  32.068  1.00  0.00           C
ATOM    131  NH1 ARG X  29     101.470  64.586  30.857  1.00  0.00           N
ATOM    132 1HH1 ARG X  29     100.870  64.598  30.050  1.00  0.00           H
ATOM    133 2HH1 ARG X  29     102.435  64.803  30.784  1.00  0.00           H
ATOM    134  NH2 ARG X  29     101.828  64.390  33.092  1.00  0.00           N
ATOM    135 1HH2 ARG X  29     101.476  64.321  34.026  1.00  0.00           H
ATOM    136 2HH2 ARG X  29     102.761  64.738  32.904  1.00  0.00           H
ATOM    137  HN  ARG X  29      94.589  62.570  29.280  1.00  0.00           H
ATOM    138  N   ILE X  30      96.198  61.779  32.879  1.00  0.00           N
ATOM    139  CA  ILE X  30      95.901  62.259  34.222  1.00  0.00           C
ATOM    140  C   ILE X  30      96.300  63.710  34.464  1.00  0.00           C
ATOM    141  O   ILE X  30      97.470  64.097  34.420  1.00  0.00           O
ATOM    142  HA  ILE X  30      94.825  62.225  34.332  1.00  0.00           H
ATOM    143  HB  ILE X  30      96.533  61.977  36.286  1.00  0.00           H
ATOM    144  CB  ILE X  30      96.500  61.392  35.332  1.00  0.00           C
ATOM    145  CG1 ILE X  30      97.942  60.930  35.010  1.00  0.00           C
ATOM    146 1HG1 ILE X  30      97.922  60.177  34.194  1.00  0.00           H
ATOM    147 2HG1 ILE X  30      98.535  61.804  34.660  1.00  0.00           H
ATOM    148  CG2 ILE X  30      95.558  60.201  35.598  1.00  0.00           C
ATOM    149 1HG2 ILE X  30      95.873  59.657  36.515  1.00  0.00           H
ATOM    150 2HG2 ILE X  30      94.514  60.545  35.756  1.00  0.00           H
ATOM    151 3HG2 ILE X  30      95.579  59.486  34.754  1.00  0.00           H
ATOM    152  CD  ILE X  30      98.646  60.329  36.229  1.00  0.00           C
ATOM    153  1HD ILE X  30      99.694  60.050  35.993  1.00  0.00           H
ATOM    154  2HD ILE X  30      98.662  61.066  37.062  1.00  0.00           H
ATOM    155  3HD ILE X  30      98.115  59.425  36.595  1.00  0.00           H
ATOM    156  HN  ILE X  30      96.798  60.990  32.837  1.00  0.00           H
ATOM    157  N   GLY X  31      95.295  64.556  34.746  1.00  0.00           N
ATOM    158  CA  GLY X  31      95.457  65.976  34.991  1.00  0.00           C
ATOM    159  C   GLY X  31      95.502  66.826  33.752  1.00  0.00           C
ATOM    160  O   GLY X  31      95.892  67.990  33.830  1.00  0.00           O
ATOM    161  1HA GLY X  31      94.596  66.292  35.559  1.00  0.00           H
ATOM    162  2HA GLY X  31      96.382  66.139  35.524  1.00  0.00           H
ATOM    163  HN  GLY X  31      94.348  64.201  34.745  1.00  0.00           H
ATOM    164  N   GLU X  32      95.138  66.286  32.573  1.00  0.00           N
ATOM    165  CA  GLU X  32      95.144  67.036  31.324  1.00  0.00           C
ATOM    166  C   GLU X  32      93.779  67.666  31.038  1.00  0.00           C
ATOM    167  O   GLU X  32      92.768  67.033  31.351  1.00  0.00           O
ATOM    168  HA  GLU X  32      95.880  67.814  31.415  1.00  0.00           H
ATOM    169  CB  GLU X  32      95.553  66.125  30.140  1.00  0.00           C
ATOM    170  1HB GLU X  32      96.219  65.333  30.538  1.00  0.00           H
ATOM    171  2HB GLU X  32      94.657  65.600  29.741  1.00  0.00           H
ATOM    172  CG  GLU X  32      96.306  66.830  28.982  1.00  0.00           C
ATOM    173  1HG GLU X  32      96.409  66.114  28.136  1.00  0.00           H
ATOM    174  2HG GLU X  32      95.745  67.712  28.619  1.00  0.00           H
ATOM    175  CD  GLU X  32      97.712  67.261  29.373  1.00  0.00           C
ATOM    176  OE1 GLU X  32      98.690  66.675  28.843  1.00  0.00           O
ATOM    177  OE2 GLU X  32      97.867  68.178  30.220  1.00  0.00           O
ATOM    178  HN  GLU X  32      94.853  65.328  32.510  1.00  0.00           H
ATOM    179  N   PRO X  33      93.628  68.863  30.482  1.00  0.00           N
ATOM    180  CA  PRO X  33      92.329  69.366  30.041  1.00  0.00           C
ATOM    181  C   PRO X  33      91.859  68.682  28.759  1.00  0.00           C
ATOM    182  O   PRO X  33      92.679  68.429  27.878  1.00  0.00           O
ATOM    183  HA  PRO X  33      91.598  69.187  30.818  1.00  0.00           H
ATOM    184  CB  PRO X  33      92.572  70.871  29.799  1.00  0.00           C
ATOM    185  1HB PRO X  33      92.674  71.087  28.714  1.00  0.00           H
ATOM    186  2HB PRO X  33      91.748  71.480  30.222  1.00  0.00           H
ATOM    187  CG  PRO X  33      93.914  71.196  30.466  1.00  0.00           C
ATOM    188  1HG PRO X  33      94.447  72.032  29.970  1.00  0.00           H
ATOM    189  2HG PRO X  33      93.759  71.448  31.536  1.00  0.00           H
ATOM    190  CD  PRO X  33      94.675  69.879  30.372  1.00  0.00           C
ATOM    191  1HD PRO X  33      95.158  69.778  29.376  1.00  0.00           H
ATOM    192  2HD PRO X  33      95.434  69.807  31.182  1.00  0.00           H
ATOM    193  N   LEU X  34      90.551  68.382  28.613  1.00  0.00           N
ATOM    194  CA  LEU X  34      90.006  67.752  27.415  1.00  0.00           C
ATOM    195  C   LEU X  34      88.631  68.358  27.105  1.00  0.00           C
ATOM    196  O   LEU X  34      87.857  68.673  28.009  1.00  0.00           O
ATOM    197  HA  LEU X  34      90.640  67.969  26.566  1.00  0.00           H
ATOM    198  CB  LEU X  34      89.843  66.205  27.535  1.00  0.00           C
ATOM    199  1HB LEU X  34      89.406  65.949  28.522  1.00  0.00           H
ATOM    200  2HB LEU X  34      89.113  65.880  26.758  1.00  0.00           H
ATOM    201  HG  LEU X  34      91.695  65.819  26.475  1.00  0.00           H
ATOM    202  CG  LEU X  34      91.102  65.332  27.283  1.00  0.00           C
ATOM    203  CD1 LEU X  34      92.007  65.146  28.508  1.00  0.00           C
ATOM    204 1HD1 LEU X  34      92.876  64.506  28.247  1.00  0.00           H
ATOM    205 2HD1 LEU X  34      92.394  66.113  28.877  1.00  0.00           H
ATOM    206 3HD1 LEU X  34      91.451  64.653  29.331  1.00  0.00           H
ATOM    207  CD2 LEU X  34      90.680  63.940  26.783  1.00  0.00           C
ATOM    208 1HD2 LEU X  34      91.574  63.326  26.546  1.00  0.00           H
ATOM    209 2HD2 LEU X  34      90.090  63.417  27.566  1.00  0.00           H
ATOM    210 3HD2 LEU X  34      90.057  64.028  25.868  1.00  0.00           H
ATOM    211  HN  LEU X  34      89.902  68.588  29.342  1.00  0.00           H
ATOM    212  N   VAL X  35      88.308  68.540  25.800  1.00  0.00           N
ATOM    213  CA  VAL X  35      87.055  69.072  25.259  1.00  0.00           C
ATOM    214  C   VAL X  35      86.315  67.946  24.536  1.00  0.00           C
ATOM    215  O   VAL X  35      86.938  67.051  23.967  1.00  0.00           O
ATOM    216  HA  VAL X  35      86.420  69.415  26.063  1.00  0.00           H
ATOM    217  HB  VAL X  35      88.243  69.964  23.674  1.00  0.00           H
ATOM    218  CB  VAL X  35      87.331  70.223  24.260  1.00  0.00           C
ATOM    219  CG1 VAL X  35      86.204  70.492  23.237  1.00  0.00           C
ATOM    220 1HG1 VAL X  35      86.451  71.395  22.638  1.00  0.00           H
ATOM    221 2HG1 VAL X  35      86.096  69.646  22.525  1.00  0.00           H
ATOM    222 3HG1 VAL X  35      85.231  70.658  23.745  1.00  0.00           H
ATOM    223  CG2 VAL X  35      87.621  71.524  25.026  1.00  0.00           C
ATOM    224 1HG2 VAL X  35      87.835  72.351  24.312  1.00  0.00           H
ATOM    225 2HG2 VAL X  35      86.757  71.805  25.659  1.00  0.00           H
ATOM    226 3HG2 VAL X  35      88.503  71.407  25.681  1.00  0.00           H
ATOM    227  HN  VAL X  35      88.962  68.294  25.081  1.00  0.00           H
ATOM    228  N   LEU X  36      84.961  67.967  24.544  1.00  0.00           N
ATOM    229  CA  LEU X  36      84.130  67.204  23.622  1.00  0.00           C
ATOM    230  C   LEU X  36      82.860  68.002  23.343  1.00  0.00           C
ATOM    231  O   LEU X  36      82.363  68.724  24.207  1.00  0.00           O
ATOM    232  HA  LEU X  36      84.644  67.108  22.676  1.00  0.00           H
ATOM    233  CB  LEU X  36      83.694  65.812  24.161  1.00  0.00           C
ATOM    234  1HB LEU X  36      83.390  65.924  25.225  1.00  0.00           H
ATOM    235  2HB LEU X  36      82.800  65.457  23.601  1.00  0.00           H
ATOM    236  HG  LEU X  36      85.641  64.995  24.640  1.00  0.00           H
ATOM    237  CG  LEU X  36      84.746  64.688  24.053  1.00  0.00           C
ATOM    238  CD1 LEU X  36      84.193  63.396  24.668  1.00  0.00           C
ATOM    239 1HD1 LEU X  36      84.977  62.611  24.712  1.00  0.00           H
ATOM    240 2HD1 LEU X  36      83.816  63.581  25.694  1.00  0.00           H
ATOM    241 3HD1 LEU X  36      83.348  63.011  24.061  1.00  0.00           H
ATOM    242  CD2 LEU X  36      85.173  64.418  22.601  1.00  0.00           C
ATOM    243 1HD2 LEU X  36      85.842  63.536  22.542  1.00  0.00           H
ATOM    244 2HD2 LEU X  36      84.280  64.204  21.974  1.00  0.00           H
ATOM    245 3HD2 LEU X  36      85.708  65.289  22.168  1.00  0.00           H
ATOM    246  HN  LEU X  36      84.469  68.630  25.108  1.00  0.00           H
ATOM    247  N   LYS X  37      82.297  67.883  22.120  1.00  0.00           N
ATOM    248  CA  LYS X  37      81.044  68.519  21.735  1.00  0.00           C
ATOM    249  C   LYS X  37      79.888  67.563  21.946  1.00  0.00           C
ATOM    250  O   LYS X  37      79.871  66.474  21.376  1.00  0.00           O
ATOM    251  HA  LYS X  37      80.871  69.389  22.343  1.00  0.00           H
ATOM    252  CB  LYS X  37      80.988  68.944  20.241  1.00  0.00           C
ATOM    253  1HB LYS X  37      81.404  68.138  19.599  1.00  0.00           H
ATOM    254  2HB LYS X  37      79.920  69.083  19.943  1.00  0.00           H
ATOM    255  CG  LYS X  37      81.665  70.285  19.918  1.00  0.00           C
ATOM    256  1HG LYS X  37      81.252  70.641  18.946  1.00  0.00           H
ATOM    257  2HG LYS X  37      81.372  71.032  20.688  1.00  0.00           H
ATOM    258  CD  LYS X  37      83.193  70.208  19.811  1.00  0.00           C
ATOM    259  1HD LYS X  37      83.640  70.938  20.517  1.00  0.00           H
ATOM    260  2HD LYS X  37      83.532  69.200  20.139  1.00  0.00           H
ATOM    261  CE  LYS X  37      83.747  70.429  18.395  1.00  0.00           C
ATOM    262  1HE LYS X  37      84.852  70.309  18.410  1.00  0.00           H
ATOM    263  2HE LYS X  37      83.334  69.683  17.687  1.00  0.00           H
ATOM    264  NZ  LYS X  37      83.446  71.778  17.873  1.00  0.00           N
ATOM    265  1HZ LYS X  37      83.809  71.850  16.877  1.00  0.00           H
ATOM    266  2HZ LYS X  37      82.428  71.983  17.815  1.00  0.00           H
ATOM    267  3HZ LYS X  37      83.917  72.525  18.425  1.00  0.00           H
ATOM    268  HN  LYS X  37      82.701  67.270  21.441  1.00  0.00           H
ATOM    269  N   CYS X  38      78.862  67.942  22.736  1.00  0.00           N
ATOM    270  CA  CYS X  38      77.789  67.017  23.053  1.00  0.00           C
ATOM    271  C   CYS X  38      76.438  67.576  22.671  1.00  0.00           C
ATOM    272  O   CYS X  38      75.539  67.707  23.497  1.00  0.00           O
ATOM    273  HA  CYS X  38      77.894  66.127  22.447  1.00  0.00           H
ATOM    274  CB  CYS X  38      77.815  66.560  24.534  1.00  0.00           C
ATOM    275  1HB CYS X  38      78.868  66.624  24.889  1.00  0.00           H
ATOM    276  2HB CYS X  38      77.218  67.233  25.185  1.00  0.00           H
ATOM    277  SG  CYS X  38      77.306  64.817  24.684  1.00  0.00           S
ATOM    278  HN  CYS X  38      78.822  68.849  23.160  1.00  0.00           H
ATOM    279  N   LYS X  39      76.268  67.902  21.373  1.00  0.00           N
ATOM    280  CA  LYS X  39      75.014  68.221  20.703  1.00  0.00           C
ATOM    281  C   LYS X  39      73.782  67.383  21.084  1.00  0.00           C
ATOM    282  O   LYS X  39      73.870  66.292  21.650  1.00  0.00           O
ATOM    283  HA  LYS X  39      74.784  69.243  20.971  1.00  0.00           H
ATOM    284  CB  LYS X  39      75.197  68.148  19.163  1.00  0.00           C
ATOM    285  1HB LYS X  39      74.268  68.508  18.671  1.00  0.00           H
ATOM    286  2HB LYS X  39      76.005  68.855  18.864  1.00  0.00           H
ATOM    287  CG  LYS X  39      75.566  66.738  18.662  1.00  0.00           C
ATOM    288  1HG LYS X  39      76.628  66.529  18.930  1.00  0.00           H
ATOM    289  2HG LYS X  39      74.939  65.975  19.176  1.00  0.00           H
ATOM    290  CD  LYS X  39      75.391  66.526  17.147  1.00  0.00           C
ATOM    291  1HD LYS X  39      76.033  67.239  16.585  1.00  0.00           H
ATOM    292  2HD LYS X  39      75.756  65.496  16.928  1.00  0.00           H
ATOM    293  CE  LYS X  39      73.940  66.654  16.676  1.00  0.00           C
ATOM    294  1HE LYS X  39      73.255  66.168  17.407  1.00  0.00           H
ATOM    295  2HE LYS X  39      73.650  67.722  16.571  1.00  0.00           H
ATOM    296  NZ  LYS X  39      73.739  65.984  15.378  1.00  0.00           N
ATOM    297  1HZ LYS X  39      72.755  66.191  15.074  1.00  0.00           H
ATOM    298  2HZ LYS X  39      74.410  66.328  14.642  1.00  0.00           H
ATOM    299  3HZ LYS X  39      73.845  64.949  15.504  1.00  0.00           H
ATOM    300  HN  LYS X  39      77.072  67.931  20.785  1.00  0.00           H
ATOM    301  N   GLY X  40      72.571  67.860  20.739  1.00  0.00           N
ATOM    302  CA  GLY X  40      71.346  67.207  21.189  1.00  0.00           C
ATOM    303  C   GLY X  40      70.211  68.164  21.386  1.00  0.00           C
ATOM    304  O   GLY X  40      69.055  67.753  21.436  1.00  0.00           O
ATOM    305  1HA GLY X  40      71.043  66.512  20.420  1.00  0.00           H
ATOM    306  2HA GLY X  40      71.512  66.737  22.149  1.00  0.00           H
ATOM    307  HN  GLY X  40      72.489  68.672  20.165  1.00  0.00           H
ATOM    308  N   ALA X  41      70.495  69.476  21.495  1.00  0.00           N
ATOM    309  CA  ALA X  41      69.490  70.513  21.384  1.00  0.00           C
ATOM    310  C   ALA X  41      68.881  70.593  19.966  1.00  0.00           C
ATOM    311  O   ALA X  41      69.653  70.673  19.006  1.00  0.00           O
ATOM    312  HA  ALA X  41      68.722  70.303  22.115  1.00  0.00           H
ATOM    313  CB  ALA X  41      70.115  71.870  21.759  1.00  0.00           C
ATOM    314  1HB ALA X  41      69.363  72.688  21.704  1.00  0.00           H
ATOM    315  2HB ALA X  41      70.506  71.834  22.796  1.00  0.00           H
ATOM    316  3HB ALA X  41      70.962  72.121  21.086  1.00  0.00           H
ATOM    317  HN  ALA X  41      71.434  69.792  21.570  1.00  0.00           H
ATOM    318  N   PRO X  42      67.558  70.570  19.750  1.00  0.00           N
ATOM    319  CA  PRO X  42      66.940  70.772  18.433  1.00  0.00           C
ATOM    320  C   PRO X  42      67.153  72.149  17.808  1.00  0.00           C
ATOM    321  O   PRO X  42      67.874  72.974  18.354  1.00  0.00           O
ATOM    322  HA  PRO X  42      67.359  70.039  17.756  1.00  0.00           H
ATOM    323  CB  PRO X  42      65.439  70.556  18.719  1.00  0.00           C
ATOM    324  1HB PRO X  42      64.971  71.505  19.064  1.00  0.00           H
ATOM    325  2HB PRO X  42      64.898  70.171  17.831  1.00  0.00           H
ATOM    326  CG  PRO X  42      65.417  69.564  19.881  1.00  0.00           C
ATOM    327  1HG PRO X  42      64.467  69.569  20.453  1.00  0.00           H
ATOM    328  2HG PRO X  42      65.611  68.537  19.498  1.00  0.00           H
ATOM    329  CD  PRO X  42      66.608  70.016  20.720  1.00  0.00           C
ATOM    330  1HD PRO X  42      66.326  70.819  21.435  1.00  0.00           H
ATOM    331  2HD PRO X  42      67.037  69.153  21.277  1.00  0.00           H
ATOM    332  N   LYS X  43      66.478  72.452  16.672  1.00  0.00           N
ATOM    333  CA  LYS X  43      66.489  73.789  16.081  1.00  0.00           C
ATOM    334  C   LYS X  43      65.556  74.752  16.829  1.00  0.00           C
ATOM    335  O   LYS X  43      65.617  75.972  16.689  1.00  0.00           O
ATOM    336  HA  LYS X  43      67.495  74.185  16.154  1.00  0.00           H
ATOM    337  CB  LYS X  43      66.074  73.743  14.580  1.00  0.00           C
ATOM    338  1HB LYS X  43      66.427  72.782  14.143  1.00  0.00           H
ATOM    339  2HB LYS X  43      64.966  73.754  14.495  1.00  0.00           H
ATOM    340  CG  LYS X  43      66.697  74.874  13.735  1.00  0.00           C
ATOM    341  1HG LYS X  43      66.943  75.741  14.388  1.00  0.00           H
ATOM    342  2HG LYS X  43      67.664  74.496  13.329  1.00  0.00           H
ATOM    343  CD  LYS X  43      65.843  75.380  12.557  1.00  0.00           C
ATOM    344  1HD LYS X  43      66.521  75.937  11.869  1.00  0.00           H
ATOM    345  2HD LYS X  43      65.423  74.518  11.992  1.00  0.00           H
ATOM    346  CE  LYS X  43      64.726  76.326  13.013  1.00  0.00           C
ATOM    347  1HE LYS X  43      63.994  75.770  13.640  1.00  0.00           H
ATOM    348  2HE LYS X  43      65.147  77.160  13.617  1.00  0.00           H
ATOM    349  NZ  LYS X  43      63.987  76.917  11.880  1.00  0.00           N
ATOM    350  1HZ LYS X  43      63.166  77.438  12.278  1.00  0.00           H
ATOM    351  2HZ LYS X  43      64.538  77.583  11.314  1.00  0.00           H
ATOM    352  3HZ LYS X  43      63.593  76.159  11.250  1.00  0.00           H
ATOM    353  HN  LYS X  43      65.942  71.763  16.199  1.00  0.00           H
ATOM    354  N   LYS X  44      64.647  74.201  17.654  1.00  0.00           N
ATOM    355  CA  LYS X  44      63.830  74.918  18.618  1.00  0.00           C
ATOM    356  C   LYS X  44      64.664  75.579  19.729  1.00  0.00           C
ATOM    357  O   LYS X  44      65.715  75.032  20.060  1.00  0.00           O
ATOM    358  HA  LYS X  44      63.303  75.681  18.065  1.00  0.00           H
ATOM    359  CB  LYS X  44      62.815  73.949  19.279  1.00  0.00           C
ATOM    360  1HB LYS X  44      63.389  73.135  19.770  1.00  0.00           H
ATOM    361  2HB LYS X  44      62.249  74.485  20.073  1.00  0.00           H
ATOM    362  CG  LYS X  44      61.799  73.350  18.291  1.00  0.00           C
ATOM    363  1HG LYS X  44      61.155  74.180  17.914  1.00  0.00           H
ATOM    364  2HG LYS X  44      62.321  72.916  17.409  1.00  0.00           H
ATOM    365  CD  LYS X  44      60.899  72.270  18.924  1.00  0.00           C
ATOM    366  1HD LYS X  44      60.462  72.670  19.865  1.00  0.00           H
ATOM    367  2HD LYS X  44      60.063  72.069  18.214  1.00  0.00           H
ATOM    368  CE  LYS X  44      61.634  70.952  19.193  1.00  0.00           C
ATOM    369  1HE LYS X  44      62.043  70.547  18.241  1.00  0.00           H
ATOM    370  2HE LYS X  44      62.472  71.097  19.909  1.00  0.00           H
ATOM    371  NZ  LYS X  44      60.724  69.943  19.761  1.00  0.00           N
ATOM    372  1HZ LYS X  44      61.200  69.004  19.725  1.00  0.00           H
ATOM    373  2HZ LYS X  44      60.495  70.157  20.763  1.00  0.00           H
ATOM    374  3HZ LYS X  44      59.838  69.876  19.201  1.00  0.00           H
ATOM    375  HN  LYS X  44      64.612  73.212  17.703  1.00  0.00           H
ATOM    376  N   PRO X  45      64.265  76.712  20.332  1.00  0.00           N
ATOM    377  CA  PRO X  45      64.898  77.308  21.521  1.00  0.00           C
ATOM    378  C   PRO X  45      65.364  76.345  22.617  1.00  0.00           C
ATOM    379  O   PRO X  45      64.661  75.352  22.819  1.00  0.00           O
ATOM    380  HA  PRO X  45      65.785  77.796  21.149  1.00  0.00           H
ATOM    381  CB  PRO X  45      63.831  78.286  22.042  1.00  0.00           C
ATOM    382  1HB PRO X  45      63.115  77.754  22.709  1.00  0.00           H
ATOM    383  2HB PRO X  45      64.277  79.140  22.591  1.00  0.00           H
ATOM    384  CG  PRO X  45      63.095  78.728  20.779  1.00  0.00           C
ATOM    385  1HG PRO X  45      62.081  79.125  20.990  1.00  0.00           H
ATOM    386  2HG PRO X  45      63.691  79.506  20.254  1.00  0.00           H
ATOM    387  CD  PRO X  45      63.066  77.457  19.934  1.00  0.00           C
ATOM    388  1HD PRO X  45      62.161  76.857  20.182  1.00  0.00           H
ATOM    389  2HD PRO X  45      63.083  77.705  18.849  1.00  0.00           H
ATOM    390  N   PRO X  46      66.481  76.560  23.319  1.00  0.00           N
ATOM    391  CA  PRO X  46      67.128  75.564  24.176  1.00  0.00           C
ATOM    392  C   PRO X  46      66.216  74.939  25.218  1.00  0.00           C
ATOM    393  O   PRO X  46      65.525  75.642  25.954  1.00  0.00           O
ATOM    394  HA  PRO X  46      67.457  74.754  23.543  1.00  0.00           H
ATOM    395  CB  PRO X  46      68.321  76.305  24.803  1.00  0.00           C
ATOM    396  1HB PRO X  46      68.560  75.969  25.834  1.00  0.00           H
ATOM    397  2HB PRO X  46      69.220  76.149  24.164  1.00  0.00           H
ATOM    398  CG  PRO X  46      67.916  77.777  24.742  1.00  0.00           C
ATOM    399  1HG PRO X  46      67.228  78.011  25.586  1.00  0.00           H
ATOM    400  2HG PRO X  46      68.788  78.461  24.769  1.00  0.00           H
ATOM    401  CD  PRO X  46      67.141  77.861  23.426  1.00  0.00           C
ATOM    402  1HD PRO X  46      66.415  78.705  23.453  1.00  0.00           H
ATOM    403  2HD PRO X  46      67.842  77.982  22.571  1.00  0.00           H
ATOM    404  N   GLN X  47      66.188  73.600  25.273  1.00  0.00           N
ATOM    405  CA  GLN X  47      65.335  72.844  26.162  1.00  0.00           C
ATOM    406  C   GLN X  47      66.163  72.224  27.272  1.00  0.00           C
ATOM    407  O   GLN X  47      67.393  72.157  27.198  1.00  0.00           O
ATOM    408  HA  GLN X  47      64.615  73.500  26.630  1.00  0.00           H
ATOM    409  CB  GLN X  47      64.572  71.740  25.385  1.00  0.00           C
ATOM    410  1HB GLN X  47      65.314  71.126  24.823  1.00  0.00           H
ATOM    411  2HB GLN X  47      64.063  71.057  26.103  1.00  0.00           H
ATOM    412  CG  GLN X  47      63.487  72.312  24.436  1.00  0.00           C
ATOM    413  1HG GLN X  47      62.490  71.940  24.754  1.00  0.00           H
ATOM    414  2HG GLN X  47      63.469  73.421  24.497  1.00  0.00           H
ATOM    415  CD  GLN X  47      63.693  71.901  22.978  1.00  0.00           C
ATOM    416  OE1 GLN X  47      63.067  70.961  22.479  1.00  0.00           O
ATOM    417  NE2 GLN X  47      64.564  72.636  22.256  1.00  0.00           N
ATOM    418 1HE2 GLN X  47      64.847  73.539  22.599  1.00  0.00           H
ATOM    419 2HE2 GLN X  47      64.789  72.365  21.327  1.00  0.00           H
ATOM    420  HN  GLN X  47      66.817  73.060  24.710  1.00  0.00           H
ATOM    421  N   ARG X  48      65.495  71.772  28.352  1.00  0.00           N
ATOM    422  CA  ARG X  48      66.026  70.934  29.418  1.00  0.00           C
ATOM    423  C   ARG X  48      67.072  69.908  28.985  1.00  0.00           C
ATOM    424  O   ARG X  48      66.832  69.017  28.173  1.00  0.00           O
ATOM    425  HA  ARG X  48      66.515  71.599  30.116  1.00  0.00           H
ATOM    426  CB  ARG X  48      64.878  70.213  30.169  1.00  0.00           C
ATOM    427  1HB ARG X  48      64.259  69.684  29.410  1.00  0.00           H
ATOM    428  2HB ARG X  48      65.283  69.445  30.867  1.00  0.00           H
ATOM    429  CG  ARG X  48      63.990  71.179  30.975  1.00  0.00           C
ATOM    430  1HG ARG X  48      64.501  71.464  31.919  1.00  0.00           H
ATOM    431  2HG ARG X  48      63.869  72.117  30.388  1.00  0.00           H
ATOM    432  CD  ARG X  48      62.571  70.672  31.251  1.00  0.00           C
ATOM    433  1HD ARG X  48      61.933  71.520  31.597  1.00  0.00           H
ATOM    434  2HD ARG X  48      62.136  70.238  30.320  1.00  0.00           H
ATOM    435  NE  ARG X  48      62.610  69.629  32.326  1.00  0.00           N
ATOM    436  HE  ARG X  48      63.432  69.509  32.898  1.00  0.00           H
ATOM    437  CZ  ARG X  48      61.499  69.041  32.799  1.00  0.00           C
ATOM    438  NH1 ARG X  48      60.319  69.264  32.233  1.00  0.00           N
ATOM    439 1HH1 ARG X  48      60.260  69.882  31.451  1.00  0.00           H
ATOM    440 2HH1 ARG X  48      59.461  68.947  32.656  1.00  0.00           H
ATOM    441  NH2 ARG X  48      61.583  68.230  33.849  1.00  0.00           N
ATOM    442 1HH2 ARG X  48      62.494  67.915  34.135  1.00  0.00           H
ATOM    443 2HH2 ARG X  48      60.812  67.634  34.071  1.00  0.00           H
ATOM    444  HN  ARG X  48      64.534  72.027  28.440  1.00  0.00           H
ATOM    445  N   LEU X  49      68.276  70.028  29.557  1.00  0.00           N
ATOM    446  CA  LEU X  49      69.414  69.204  29.248  1.00  0.00           C
ATOM    447  C   LEU X  49      69.747  68.520  30.537  1.00  0.00           C
ATOM    448  O   LEU X  49      69.784  69.155  31.589  1.00  0.00           O
ATOM    449  HA  LEU X  49      69.169  68.453  28.509  1.00  0.00           H
ATOM    450  CB  LEU X  49      70.590  70.083  28.753  1.00  0.00           C
ATOM    451  1HB LEU X  49      70.253  70.545  27.798  1.00  0.00           H
ATOM    452  2HB LEU X  49      70.765  70.916  29.468  1.00  0.00           H
ATOM    453  HG  LEU X  49      71.727  68.349  28.091  1.00  0.00           H
ATOM    454  CG  LEU X  49      71.937  69.370  28.490  1.00  0.00           C
ATOM    455  CD1 LEU X  49      72.725  70.137  27.427  1.00  0.00           C
ATOM    456 1HD1 LEU X  49      73.753  69.722  27.344  1.00  0.00           H
ATOM    457 2HD1 LEU X  49      72.240  70.034  26.435  1.00  0.00           H
ATOM    458 3HD1 LEU X  49      72.811  71.211  27.699  1.00  0.00           H
ATOM    459  CD2 LEU X  49      72.830  69.260  29.736  1.00  0.00           C
ATOM    460 1HD2 LEU X  49      73.813  68.814  29.473  1.00  0.00           H
ATOM    461 2HD2 LEU X  49      73.018  70.275  30.149  1.00  0.00           H
ATOM    462 3HD2 LEU X  49      72.371  68.638  30.529  1.00  0.00           H
ATOM    463  HN  LEU X  49      68.444  70.709  30.261  1.00  0.00           H
ATOM    464  N   GLU X  50      69.979  67.200  30.499  1.00  0.00           N
ATOM    465  CA  GLU X  50      70.214  66.465  31.713  1.00  0.00           C
ATOM    466  C   GLU X  50      71.300  65.447  31.468  1.00  0.00           C
ATOM    467  O   GLU X  50      71.414  64.876  30.387  1.00  0.00           O
ATOM    468  HA  GLU X  50      70.611  67.135  32.465  1.00  0.00           H
ATOM    469  CB  GLU X  50      68.916  65.837  32.272  1.00  0.00           C
ATOM    470  1HB GLU X  50      69.160  65.382  33.252  1.00  0.00           H
ATOM    471  2HB GLU X  50      68.188  66.657  32.467  1.00  0.00           H
ATOM    472  CG  GLU X  50      68.224  64.772  31.391  1.00  0.00           C
ATOM    473  1HG GLU X  50      67.791  65.235  30.482  1.00  0.00           H
ATOM    474  2HG GLU X  50      68.937  63.986  31.082  1.00  0.00           H
ATOM    475  CD  GLU X  50      67.112  64.090  32.169  1.00  0.00           C
ATOM    476  OE1 GLU X  50      67.383  63.532  33.266  1.00  0.00           O
ATOM    477  OE2 GLU X  50      65.949  64.119  31.699  1.00  0.00           O
ATOM    478  HN  GLU X  50      69.963  66.672  29.650  1.00  0.00           H
ATOM    479  N   TRP X  51      72.196  65.259  32.445  1.00  0.00           N
ATOM    480  CA  TRP X  51      73.450  64.563  32.249  1.00  0.00           C
ATOM    481  C   TRP X  51      73.545  63.390  33.208  1.00  0.00           C
ATOM    482  O   TRP X  51      73.054  63.457  34.336  1.00  0.00           O
ATOM    483  HA  TRP X  51      73.501  64.158  31.245  1.00  0.00           H
ATOM    484  CB  TRP X  51      74.617  65.562  32.461  1.00  0.00           C
ATOM    485  1HB TRP X  51      74.305  66.535  32.021  1.00  0.00           H
ATOM    486  2HB TRP X  51      74.781  65.736  33.547  1.00  0.00           H
ATOM    487  CG  TRP X  51      75.924  65.216  31.766  1.00  0.00           C
ATOM    488  HD1 TRP X  51      75.414  65.211  29.659  1.00  0.00           H
ATOM    489  CD1 TRP X  51      76.162  65.083  30.426  1.00  0.00           C
ATOM    490  CD2 TRP X  51      77.192  65.056  32.421  1.00  0.00           C
ATOM    491  NE1 TRP X  51      77.495  64.822  30.198  1.00  0.00           N
ATOM    492  HE1 TRP X  51      77.917  64.687  29.328  1.00  0.00           H
ATOM    493  CE2 TRP X  51      78.147  64.810  31.410  1.00  0.00           C
ATOM    494  HE3 TRP X  51      76.849  65.326  34.547  1.00  0.00           H
ATOM    495  CE3 TRP X  51      77.561  65.123  33.762  1.00  0.00           C
ATOM    496  CZ2 TRP X  51      79.485  64.624  31.724  1.00  0.00           C
ATOM    497  HZ2 TRP X  51      80.224  64.451  30.957  1.00  0.00           H
ATOM    498  CZ3 TRP X  51      78.915  64.940  34.077  1.00  0.00           C
ATOM    499  HZ3 TRP X  51      79.236  65.005  35.108  1.00  0.00           H
ATOM    500  HH2 TRP X  51      80.899  64.563  33.346  1.00  0.00           H
ATOM    501  CH2 TRP X  51      79.862  64.689  33.073  1.00  0.00           C
ATOM    502  HN  TRP X  51      72.047  65.664  33.350  1.00  0.00           H
ATOM    503  N   LYS X  52      74.153  62.272  32.766  1.00  0.00           N
ATOM    504  CA  LYS X  52      74.349  61.088  33.581  1.00  0.00           C
ATOM    505  C   LYS X  52      75.689  60.473  33.243  1.00  0.00           C
ATOM    506  O   LYS X  52      76.335  60.807  32.251  1.00  0.00           O
ATOM    507  HA  LYS X  52      74.413  61.376  34.620  1.00  0.00           H
ATOM    508  CB  LYS X  52      73.223  60.024  33.406  1.00  0.00           C
ATOM    509  1HB LYS X  52      72.931  59.987  32.334  1.00  0.00           H
ATOM    510  2HB LYS X  52      73.577  59.012  33.702  1.00  0.00           H
ATOM    511  CG  LYS X  52      71.990  60.340  34.266  1.00  0.00           C
ATOM    512  1HG LYS X  52      72.301  60.387  35.332  1.00  0.00           H
ATOM    513  2HG LYS X  52      71.627  61.354  33.986  1.00  0.00           H
ATOM    514  CD  LYS X  52      70.827  59.341  34.141  1.00  0.00           C
ATOM    515  1HD LYS X  52      70.674  59.076  33.073  1.00  0.00           H
ATOM    516  2HD LYS X  52      71.116  58.414  34.685  1.00  0.00           H
ATOM    517  CE  LYS X  52      69.514  59.932  34.684  1.00  0.00           C
ATOM    518  1HE LYS X  52      69.754  60.691  35.462  1.00  0.00           H
ATOM    519  2HE LYS X  52      68.937  60.437  33.880  1.00  0.00           H
ATOM    520  NZ  LYS X  52      68.655  58.917  35.324  1.00  0.00           N
ATOM    521  1HZ LYS X  52      68.310  59.323  36.232  1.00  0.00           H
ATOM    522  2HZ LYS X  52      67.806  58.695  34.745  1.00  0.00           H
ATOM    523  3HZ LYS X  52      69.175  58.026  35.508  1.00  0.00           H
ATOM    524  HN  LYS X  52      74.543  62.230  31.840  1.00  0.00           H
ATOM    525  N   LEU X  53      76.152  59.541  34.085  1.00  0.00           N
ATOM    526  CA  LEU X  53      77.354  58.792  33.820  1.00  0.00           C
ATOM    527  C   LEU X  53      77.302  57.510  34.616  1.00  0.00           C
ATOM    528  O   LEU X  53      76.520  57.378  35.560  1.00  0.00           O
ATOM    529  HA  LEU X  53      77.349  58.505  32.778  1.00  0.00           H
ATOM    530  CB  LEU X  53      78.666  59.563  34.124  1.00  0.00           C
ATOM    531  1HB LEU X  53      79.540  58.880  34.019  1.00  0.00           H
ATOM    532  2HB LEU X  53      78.791  60.342  33.341  1.00  0.00           H
ATOM    533  HG  LEU X  53      77.948  59.838  36.162  1.00  0.00           H
ATOM    534  CG  LEU X  53      78.733  60.262  35.494  1.00  0.00           C
ATOM    535  CD1 LEU X  53      80.094  60.030  36.161  1.00  0.00           C
ATOM    536 1HD1 LEU X  53      80.119  60.488  37.171  1.00  0.00           H
ATOM    537 2HD1 LEU X  53      80.301  58.942  36.255  1.00  0.00           H
ATOM    538 3HD1 LEU X  53      80.904  60.478  35.546  1.00  0.00           H
ATOM    539  CD2 LEU X  53      78.495  61.768  35.333  1.00  0.00           C
ATOM    540 1HD2 LEU X  53      78.584  62.283  36.307  1.00  0.00           H
ATOM    541 2HD2 LEU X  53      79.261  62.200  34.653  1.00  0.00           H
ATOM    542 3HD2 LEU X  53      77.494  61.978  34.901  1.00  0.00           H
ATOM    543  HN  LEU X  53      75.666  59.292  34.917  1.00  0.00           H
ATOM    544  N   ASN X  54      78.118  56.520  34.218  1.00  0.00           N
ATOM    545  CA  ASN X  54      78.266  55.266  34.923  1.00  0.00           C
ATOM    546  C   ASN X  54      79.738  55.052  35.173  1.00  0.00           C
ATOM    547  O   ASN X  54      80.555  55.125  34.258  1.00  0.00           O
ATOM    548  HA  ASN X  54      77.804  55.339  35.902  1.00  0.00           H
ATOM    549  CB  ASN X  54      77.716  54.058  34.115  1.00  0.00           C
ATOM    550  1HB ASN X  54      77.477  54.378  33.082  1.00  0.00           H
ATOM    551  2HB ASN X  54      78.441  53.218  34.048  1.00  0.00           H
ATOM    552  CG  ASN X  54      76.439  53.546  34.763  1.00  0.00           C
ATOM    553  OD1 ASN X  54      75.330  53.932  34.390  1.00  0.00           O
ATOM    554  ND2 ASN X  54      76.595  52.655  35.769  1.00  0.00           N
ATOM    555 1HD2 ASN X  54      77.507  52.322  36.012  1.00  0.00           H
ATOM    556 2HD2 ASN X  54      75.772  52.314  36.217  1.00  0.00           H
ATOM    557  HN  ASN X  54      78.751  56.677  33.457  1.00  0.00           H
ATOM    558  N   THR X  55      80.088  54.767  36.435  1.00  0.00           N
ATOM    559  CA  THR X  55      81.453  54.545  36.868  1.00  0.00           C
ATOM    560  C   THR X  55      81.289  53.658  38.083  1.00  0.00           C
ATOM    561  O   THR X  55      80.165  53.437  38.533  1.00  0.00           O
ATOM    562  HA  THR X  55      81.981  53.999  36.101  1.00  0.00           H
ATOM    563  HB  THR X  55      81.888  56.185  38.255  1.00  0.00           H
ATOM    564  CB  THR X  55      82.216  55.816  37.260  1.00  0.00           C
ATOM    565  OG1 THR X  55      82.005  56.864  36.334  1.00  0.00           O
ATOM    566  HG1 THR X  55      82.810  57.402  36.347  1.00  0.00           H
ATOM    567  CG2 THR X  55      83.722  55.569  37.237  1.00  0.00           C
ATOM    568 1HG2 THR X  55      84.276  56.523  37.362  1.00  0.00           H
ATOM    569 2HG2 THR X  55      84.046  54.902  38.057  1.00  0.00           H
ATOM    570 3HG2 THR X  55      84.036  55.127  36.267  1.00  0.00           H
ATOM    571  HN  THR X  55      79.413  54.702  37.169  1.00  0.00           H
ATOM    572  N   GLY X  56      82.369  53.097  38.674  1.00  0.00           N
ATOM    573  CA  GLY X  56      82.242  52.259  39.866  1.00  0.00           C
ATOM    574  C   GLY X  56      81.737  52.993  41.087  1.00  0.00           C
ATOM    575  O   GLY X  56      80.915  52.466  41.832  1.00  0.00           O
ATOM    576  1HA GLY X  56      81.541  51.462  39.655  1.00  0.00           H
ATOM    577  2HA GLY X  56      83.228  51.888  40.108  1.00  0.00           H
ATOM    578  HN  GLY X  56      83.285  53.221  38.295  1.00  0.00           H
ATOM    579  N   ARG X  57      82.177  54.254  41.286  1.00  0.00           N
ATOM    580  CA  ARG X  57      81.762  55.070  42.421  1.00  0.00           C
ATOM    581  C   ARG X  57      80.976  56.308  41.994  1.00  0.00           C
ATOM    582  O   ARG X  57      80.013  56.685  42.650  1.00  0.00           O
ATOM    583  HA  ARG X  57      81.095  54.506  43.061  1.00  0.00           H
ATOM    584  CB  ARG X  57      83.002  55.466  43.260  1.00  0.00           C
ATOM    585  1HB ARG X  57      83.676  56.110  42.651  1.00  0.00           H
ATOM    586  2HB ARG X  57      82.675  56.056  44.146  1.00  0.00           H
ATOM    587  CG  ARG X  57      83.792  54.227  43.735  1.00  0.00           C
ATOM    588  1HG ARG X  57      83.130  53.556  44.324  1.00  0.00           H
ATOM    589  2HG ARG X  57      84.116  53.652  42.836  1.00  0.00           H
ATOM    590  CD  ARG X  57      85.070  54.534  44.517  1.00  0.00           C
ATOM    591  1HD ARG X  57      85.698  53.620  44.590  1.00  0.00           H
ATOM    592  2HD ARG X  57      85.647  55.340  44.008  1.00  0.00           H
ATOM    593  NE  ARG X  57      84.683  54.954  45.896  1.00  0.00           N
ATOM    594  HE  ARG X  57      83.778  54.742  46.259  1.00  0.00           H
ATOM    595  CZ  ARG X  57      85.521  55.574  46.734  1.00  0.00           C
ATOM    596  NH1 ARG X  57      86.817  55.710  46.473  1.00  0.00           N
ATOM    597 1HH1 ARG X  57      87.214  55.283  45.653  1.00  0.00           H
ATOM    598 2HH1 ARG X  57      87.395  56.157  47.144  1.00  0.00           H
ATOM    599  NH2 ARG X  57      85.041  56.085  47.864  1.00  0.00           N
ATOM    600 1HH2 ARG X  57      84.063  56.038  48.018  1.00  0.00           H
ATOM    601 2HH2 ARG X  57      85.577  56.837  48.270  1.00  0.00           H
ATOM    602  HN  ARG X  57      82.909  54.600  40.706  1.00  0.00           H
ATOM    603  N   THR X  58      81.299  56.918  40.832  1.00  0.00           N
ATOM    604  CA  THR X  58      80.430  57.883  40.128  1.00  0.00           C
ATOM    605  C   THR X  58      80.396  59.282  40.732  1.00  0.00           C
ATOM    606  O   THR X  58      79.383  59.977  40.692  1.00  0.00           O
ATOM    607  HA  THR X  58      80.880  58.002  39.155  1.00  0.00           H
ATOM    608  HB  THR X  58      78.331  57.673  40.730  1.00  0.00           H
ATOM    609  CB  THR X  58      78.987  57.420  39.863  1.00  0.00           C
ATOM    610  OG1 THR X  58      78.917  56.017  39.650  1.00  0.00           O
ATOM    611  HG1 THR X  58      79.109  55.631  40.517  1.00  0.00           H
ATOM    612  CG2 THR X  58      78.430  58.045  38.574  1.00  0.00           C
ATOM    613 1HG2 THR X  58      77.381  57.727  38.412  1.00  0.00           H
ATOM    614 2HG2 THR X  58      78.444  59.153  38.622  1.00  0.00           H
ATOM    615 3HG2 THR X  58      79.029  57.721  37.697  1.00  0.00           H
ATOM    616  HN  THR X  58      82.127  56.645  40.352  1.00  0.00           H
ATOM    617  N   GLU X  59      81.522  59.793  41.271  1.00  0.00           N
ATOM    618  CA  GLU X  59      81.529  61.049  42.016  1.00  0.00           C
ATOM    619  C   GLU X  59      81.599  62.315  41.154  1.00  0.00           C
ATOM    620  O   GLU X  59      82.085  63.360  41.581  1.00  0.00           O
ATOM    621  HA  GLU X  59      80.608  61.116  42.576  1.00  0.00           H
ATOM    622  CB  GLU X  59      82.684  61.071  43.047  1.00  0.00           C
ATOM    623  1HB GLU X  59      83.653  61.001  42.511  1.00  0.00           H
ATOM    624  2HB GLU X  59      82.678  62.057  43.570  1.00  0.00           H
ATOM    625  CG  GLU X  59      82.601  59.936  44.103  1.00  0.00           C
ATOM    626  1HG GLU X  59      81.665  59.356  43.964  1.00  0.00           H
ATOM    627  2HG GLU X  59      83.464  59.245  44.002  1.00  0.00           H
ATOM    628  CD  GLU X  59      82.598  60.485  45.520  1.00  0.00           C
ATOM    629  OE1 GLU X  59      83.661  60.952  46.004  1.00  0.00           O
ATOM    630  OE2 GLU X  59      81.506  60.503  46.149  1.00  0.00           O
ATOM    631  HN  GLU X  59      82.365  59.267  41.299  1.00  0.00           H
ATOM    632  N   ALA X  60      81.095  62.259  39.909  1.00  0.00           N
ATOM    633  CA  ALA X  60      81.016  63.397  39.015  1.00  0.00           C
ATOM    634  C   ALA X  60      79.582  63.653  38.563  1.00  0.00           C
ATOM    635  O   ALA X  60      79.332  64.453  37.664  1.00  0.00           O
ATOM    636  HA  ALA X  60      81.342  64.300  39.514  1.00  0.00           H
ATOM    637  CB  ALA X  60      81.919  63.150  37.788  1.00  0.00           C
ATOM    638  1HB ALA X  60      81.900  64.025  37.104  1.00  0.00           H
ATOM    639  2HB ALA X  60      82.970  62.999  38.119  1.00  0.00           H
ATOM    640  3HB ALA X  60      81.599  62.250  37.226  1.00  0.00           H
ATOM    641  HN  ALA X  60      80.719  61.395  39.592  1.00  0.00           H
ATOM    642  N   TRP X  61      78.572  62.982  39.160  1.00  0.00           N
ATOM    643  CA  TRP X  61      77.205  63.109  38.681  1.00  0.00           C
ATOM    644  C   TRP X  61      76.456  64.280  39.318  1.00  0.00           C
ATOM    645  O   TRP X  61      76.184  64.323  40.520  1.00  0.00           O
ATOM    646  HA  TRP X  61      77.244  63.318  37.621  1.00  0.00           H
ATOM    647  CB  TRP X  61      76.420  61.776  38.823  1.00  0.00           C
ATOM    648  1HB TRP X  61      77.019  60.973  38.342  1.00  0.00           H
ATOM    649  2HB TRP X  61      76.328  61.509  39.897  1.00  0.00           H
ATOM    650  CG  TRP X  61      75.040  61.762  38.178  1.00  0.00           C
ATOM    651  HD1 TRP X  61      75.153  63.236  36.575  1.00  0.00           H
ATOM    652  CD1 TRP X  61      74.567  62.531  37.151  1.00  0.00           C
ATOM    653  CD2 TRP X  61      73.939  60.942  38.609  1.00  0.00           C
ATOM    654  NE1 TRP X  61      73.231  62.286  36.948  1.00  0.00           N
ATOM    655  HE1 TRP X  61      72.736  62.653  36.176  1.00  0.00           H
ATOM    656  CE2 TRP X  61      72.824  61.305  37.824  1.00  0.00           C
ATOM    657  HE3 TRP X  61      74.676  59.688  40.218  1.00  0.00           H
ATOM    658  CE3 TRP X  61      73.838  59.966  39.595  1.00  0.00           C
ATOM    659  CZ2 TRP X  61      71.585  60.712  38.026  1.00  0.00           C
ATOM    660  HZ2 TRP X  61      70.716  61.014  37.463  1.00  0.00           H
ATOM    661  CZ3 TRP X  61      72.589  59.355  39.788  1.00  0.00           C
ATOM    662  HZ3 TRP X  61      72.483  58.599  40.552  1.00  0.00           H
ATOM    663  HH2 TRP X  61      70.518  59.261  39.208  1.00  0.00           H
ATOM    664  CH2 TRP X  61      71.475  59.727  39.020  1.00  0.00           C
ATOM    665  HN  TRP X  61      78.739  62.373  39.934  1.00  0.00           H
ATOM    666  N   LYS X  62      76.074  65.259  38.478  1.00  0.00           N
ATOM    667  CA  LYS X  62      75.498  66.514  38.896  1.00  0.00           C
ATOM    668  C   LYS X  62      74.445  66.937  37.885  1.00  0.00           C
ATOM    669  O   LYS X  62      74.538  66.629  36.699  1.00  0.00           O
ATOM    670  HA  LYS X  62      75.005  66.396  39.852  1.00  0.00           H
ATOM    671  CB  LYS X  62      76.641  67.555  39.000  1.00  0.00           C
ATOM    672  1HB LYS X  62      77.343  67.176  39.781  1.00  0.00           H
ATOM    673  2HB LYS X  62      77.214  67.568  38.046  1.00  0.00           H
ATOM    674  CG  LYS X  62      76.247  68.993  39.381  1.00  0.00           C
ATOM    675  1HG LYS X  62      75.360  68.975  40.051  1.00  0.00           H
ATOM    676  2HG LYS X  62      77.090  69.426  39.967  1.00  0.00           H
ATOM    677  CD  LYS X  62      76.002  69.908  38.167  1.00  0.00           C
ATOM    678  1HD LYS X  62      76.917  69.967  37.539  1.00  0.00           H
ATOM    679  2HD LYS X  62      75.213  69.457  37.531  1.00  0.00           H
ATOM    680  CE  LYS X  62      75.576  71.312  38.585  1.00  0.00           C
ATOM    681  1HE LYS X  62      74.717  71.259  39.291  1.00  0.00           H
ATOM    682  2HE LYS X  62      76.422  71.844  39.073  1.00  0.00           H
ATOM    683  NZ  LYS X  62      75.151  72.108  37.423  1.00  0.00           N
ATOM    684  1HZ LYS X  62      74.599  72.923  37.785  1.00  0.00           H
ATOM    685  2HZ LYS X  62      76.016  72.513  36.952  1.00  0.00           H
ATOM    686  3HZ LYS X  62      74.565  71.540  36.782  1.00  0.00           H
ATOM    687  HN  LYS X  62      76.287  65.205  37.506  1.00  0.00           H
ATOM    688  N   VAL X  63      73.392  67.642  38.348  1.00  0.00           N
ATOM    689  CA  VAL X  63      72.238  68.003  37.546  1.00  0.00           C
ATOM    690  C   VAL X  63      72.451  69.286  36.739  1.00  0.00           C
ATOM    691  O   VAL X  63      72.897  70.314  37.252  1.00  0.00           O
ATOM    692  HA  VAL X  63      72.071  67.199  36.848  1.00  0.00           H
ATOM    693  HB  VAL X  63      71.040  69.091  39.003  1.00  0.00           H
ATOM    694  CB  VAL X  63      70.986  68.148  38.408  1.00  0.00           C
ATOM    695  CG1 VAL X  63      69.726  68.175  37.522  1.00  0.00           C
ATOM    696 1HG1 VAL X  63      68.826  68.300  38.160  1.00  0.00           H
ATOM    697 2HG1 VAL X  63      69.755  69.008  36.793  1.00  0.00           H
ATOM    698 3HG1 VAL X  63      69.621  67.218  36.970  1.00  0.00           H
ATOM    699  CG2 VAL X  63      70.877  66.961  39.387  1.00  0.00           C
ATOM    700 1HG2 VAL X  63      69.912  67.011  39.937  1.00  0.00           H
ATOM    701 2HG2 VAL X  63      70.908  65.999  38.833  1.00  0.00           H
ATOM    702 3HG2 VAL X  63      71.689  66.963  40.142  1.00  0.00           H
ATOM    703  HN  VAL X  63      73.328  67.888  39.309  1.00  0.00           H
ATOM    704  N   LEU X  64      72.147  69.271  35.428  1.00  0.00           N
ATOM    705  CA  LEU X  64      72.253  70.446  34.572  1.00  0.00           C
ATOM    706  C   LEU X  64      70.897  71.120  34.373  1.00  0.00           C
ATOM    707  O   LEU X  64      69.841  70.583  34.701  1.00  0.00           O
ATOM    708  HA  LEU X  64      72.864  71.192  35.058  1.00  0.00           H
ATOM    709  CB  LEU X  64      72.917  70.124  33.204  1.00  0.00           C
ATOM    710  1HB LEU X  64      72.573  69.120  32.877  1.00  0.00           H
ATOM    711  2HB LEU X  64      72.575  70.848  32.429  1.00  0.00           H
ATOM    712  HG  LEU X  64      74.769  69.849  32.143  1.00  0.00           H
ATOM    713  CG  LEU X  64      74.469  70.165  33.174  1.00  0.00           C
ATOM    714  CD1 LEU X  64      75.028  71.587  33.372  1.00  0.00           C
ATOM    715 1HD1 LEU X  64      76.132  71.584  33.247  1.00  0.00           H
ATOM    716 2HD1 LEU X  64      74.602  72.286  32.621  1.00  0.00           H
ATOM    717 3HD1 LEU X  64      74.803  71.977  34.384  1.00  0.00           H
ATOM    718  CD2 LEU X  64      75.136  69.178  34.144  1.00  0.00           C
ATOM    719 1HD2 LEU X  64      76.233  69.143  33.968  1.00  0.00           H
ATOM    720 2HD2 LEU X  64      74.965  69.473  35.197  1.00  0.00           H
ATOM    721 3HD2 LEU X  64      74.732  68.153  34.000  1.00  0.00           H
ATOM    722  HN  LEU X  64      71.808  68.428  35.010  1.00  0.00           H
ATOM    723  N   SER X  65      70.926  72.367  33.864  1.00  0.00           N
ATOM    724  CA  SER X  65      69.776  73.206  33.559  1.00  0.00           C
ATOM    725  C   SER X  65      70.306  74.202  32.541  1.00  0.00           C
ATOM    726  O   SER X  65      71.530  74.285  32.414  1.00  0.00           O
ATOM    727  HA  SER X  65      69.004  72.606  33.097  1.00  0.00           H
ATOM    728  CB  SER X  65      69.241  74.010  34.789  1.00  0.00           C
ATOM    729  1HB SER X  65      70.020  74.004  35.587  1.00  0.00           H
ATOM    730  2HB SER X  65      69.043  75.072  34.531  1.00  0.00           H
ATOM    731  OG  SER X  65      68.016  73.469  35.290  1.00  0.00           O
ATOM    732  1HG SER X  65      67.800  73.971  36.108  1.00  0.00           H
ATOM    733  HN  SER X  65      71.801  72.778  33.612  1.00  0.00           H
ATOM    734  N   PRO X  66      69.524  74.975  31.789  1.00  0.00           N
ATOM    735  CA  PRO X  66      70.061  76.042  30.939  1.00  0.00           C
ATOM    736  C   PRO X  66      70.366  77.279  31.762  1.00  0.00           C
ATOM    737  O   PRO X  66      71.143  78.121  31.326  1.00  0.00           O
ATOM    738  HA  PRO X  66      70.987  75.740  30.472  1.00  0.00           H
ATOM    739  CB  PRO X  66      68.938  76.295  29.916  1.00  0.00           C
ATOM    740  1HB PRO X  66      68.897  77.347  29.567  1.00  0.00           H
ATOM    741  2HB PRO X  66      69.108  75.639  29.032  1.00  0.00           H
ATOM    742  CG  PRO X  66      67.652  75.859  30.627  1.00  0.00           C
ATOM    743  1HG PRO X  66      67.281  76.690  31.269  1.00  0.00           H
ATOM    744  2HG PRO X  66      66.852  75.571  29.914  1.00  0.00           H
ATOM    745  CD  PRO X  66      68.114  74.692  31.502  1.00  0.00           C
ATOM    746  1HD PRO X  66      67.514  74.634  32.435  1.00  0.00           H
ATOM    747  2HD PRO X  66      68.043  73.738  30.935  1.00  0.00           H
ATOM    748  N   GLN X  67      69.751  77.408  32.948  1.00  0.00           N
ATOM    749  CA  GLN X  67      69.916  78.536  33.833  1.00  0.00           C
ATOM    750  C   GLN X  67      70.441  78.030  35.173  1.00  0.00           C
ATOM    751  O   GLN X  67      69.907  77.075  35.741  1.00  0.00           O
ATOM    752  HA  GLN X  67      70.638  79.231  33.423  1.00  0.00           H
ATOM    753  CB  GLN X  67      68.544  79.239  33.994  1.00  0.00           C
ATOM    754  1HB GLN X  67      68.078  79.297  32.982  1.00  0.00           H
ATOM    755  2HB GLN X  67      67.878  78.606  34.624  1.00  0.00           H
ATOM    756  CG  GLN X  67      68.618  80.669  34.568  1.00  0.00           C
ATOM    757  1HG GLN X  67      69.131  80.658  35.553  1.00  0.00           H
ATOM    758  2HG GLN X  67      69.185  81.337  33.887  1.00  0.00           H
ATOM    759  CD  GLN X  67      67.220  81.251  34.785  1.00  0.00           C
ATOM    760  OE1 GLN X  67      66.762  81.396  35.923  1.00  0.00           O
ATOM    761  NE2 GLN X  67      66.513  81.596  33.686  1.00  0.00           N
ATOM    762 1HE2 GLN X  67      66.875  81.431  32.770  1.00  0.00           H
ATOM    763 2HE2 GLN X  67      65.620  82.021  33.812  1.00  0.00           H
ATOM    764  HN  GLN X  67      69.109  76.711  33.240  1.00  0.00           H
ATOM    765  N   GLY X  68      71.524  78.636  35.703  1.00  0.00           N
ATOM    766  CA  GLY X  68      72.171  78.211  36.944  1.00  0.00           C
ATOM    767  C   GLY X  68      73.129  77.049  36.809  1.00  0.00           C
ATOM    768  O   GLY X  68      73.011  76.198  35.927  1.00  0.00           O
ATOM    769  1HA GLY X  68      72.747  79.052  37.300  1.00  0.00           H
ATOM    770  2HA GLY X  68      71.409  77.917  37.652  1.00  0.00           H
ATOM    771  HN  GLY X  68      71.933  79.431  35.252  1.00  0.00           H
ATOM    772  N   GLY X  69      74.132  77.008  37.708  1.00  0.00           N
ATOM    773  CA  GLY X  69      75.205  76.021  37.718  1.00  0.00           C
ATOM    774  C   GLY X  69      75.122  75.036  38.857  1.00  0.00           C
ATOM    775  O   GLY X  69      74.209  74.212  38.907  1.00  0.00           O
ATOM    776  1HA GLY X  69      75.176  75.444  36.804  1.00  0.00           H
ATOM    777  2HA GLY X  69      76.131  76.561  37.811  1.00  0.00           H
ATOM    778  HN  GLY X  69      74.197  77.725  38.418  1.00  0.00           H
ATOM    779  N   GLY X  70      76.112  75.044  39.779  1.00  0.00           N
ATOM    780  CA  GLY X  70      76.205  74.114  40.910  1.00  0.00           C
ATOM    781  C   GLY X  70      77.617  73.589  41.093  1.00  0.00           C
ATOM    782  O   GLY X  70      78.550  74.260  40.658  1.00  0.00           O
ATOM    783  1HA GLY X  70      75.954  74.665  41.804  1.00  0.00           H
ATOM    784  2HA GLY X  70      75.544  73.279  40.738  1.00  0.00           H
ATOM    785  HN  GLY X  70      76.872  75.696  39.669  1.00  0.00           H
ATOM    786  N   PRO X  71      77.891  72.434  41.708  1.00  0.00           N
ATOM    787  CA  PRO X  71      79.216  72.174  42.274  1.00  0.00           C
ATOM    788  C   PRO X  71      80.174  71.662  41.223  1.00  0.00           C
ATOM    789  O   PRO X  71      81.372  71.923  41.302  1.00  0.00           O
ATOM    790  HA  PRO X  71      79.629  73.085  42.682  1.00  0.00           H
ATOM    791  CB  PRO X  71      78.961  71.102  43.350  1.00  0.00           C
ATOM    792  1HB PRO X  71      79.812  70.405  43.499  1.00  0.00           H
ATOM    793  2HB PRO X  71      78.748  71.609  44.319  1.00  0.00           H
ATOM    794  CG  PRO X  71      77.690  70.389  42.882  1.00  0.00           C
ATOM    795  1HG PRO X  71      77.944  69.629  42.112  1.00  0.00           H
ATOM    796  2HG PRO X  71      77.154  69.889  43.714  1.00  0.00           H
ATOM    797  CD  PRO X  71      76.883  71.533  42.267  1.00  0.00           C
ATOM    798  1HD PRO X  71      76.178  71.168  41.491  1.00  0.00           H
ATOM    799  2HD PRO X  71      76.315  72.063  43.062  1.00  0.00           H
ATOM    800  N   TRP X  72      79.675  70.914  40.230  1.00  0.00           N
ATOM    801  CA  TRP X  72      80.467  70.385  39.140  1.00  0.00           C
ATOM    802  C   TRP X  72      80.713  71.448  38.081  1.00  0.00           C
ATOM    803  O   TRP X  72      81.595  71.290  37.257  1.00  0.00           O
ATOM    804  HA  TRP X  72      81.438  70.089  39.514  1.00  0.00           H
ATOM    805  CB  TRP X  72      79.775  69.123  38.563  1.00  0.00           C
ATOM    806  1HB TRP X  72      79.743  68.352  39.366  1.00  0.00           H
ATOM    807  2HB TRP X  72      78.738  69.400  38.313  1.00  0.00           H
ATOM    808  CG  TRP X  72      80.330  68.463  37.309  1.00  0.00           C
ATOM    809  HD1 TRP X  72      81.611  66.853  38.007  1.00  0.00           H
ATOM    810  CD1 TRP X  72      81.155  67.379  37.178  1.00  0.00           C
ATOM    811  CD2 TRP X  72      79.937  68.840  35.976  1.00  0.00           C
ATOM    812  NE1 TRP X  72      81.294  67.046  35.845  1.00  0.00           N
ATOM    813  HE1 TRP X  72      81.860  66.331  35.500  1.00  0.00           H
ATOM    814  CE2 TRP X  72      80.540  67.921  35.093  1.00  0.00           C
ATOM    815  HE3 TRP X  72      78.690  70.610  36.153  1.00  0.00           H
ATOM    816  CE3 TRP X  72      79.127  69.872  35.500  1.00  0.00           C
ATOM    817  CZ2 TRP X  72      80.328  68.011  33.721  1.00  0.00           C
ATOM    818  HZ2 TRP X  72      80.782  67.315  33.036  1.00  0.00           H
ATOM    819  CZ3 TRP X  72      78.944  69.982  34.116  1.00  0.00           C
ATOM    820  HZ3 TRP X  72      78.358  70.799  33.723  1.00  0.00           H
ATOM    821  HH2 TRP X  72      79.371  69.173  32.178  1.00  0.00           H
ATOM    822  CH2 TRP X  72      79.527  69.058  33.238  1.00  0.00           C
ATOM    823  HN  TRP X  72      78.716  70.666  40.255  1.00  0.00           H
ATOM    824  N   ASP X  73      80.013  72.603  38.098  1.00  0.00           N
ATOM    825  CA  ASP X  73      80.275  73.700  37.176  1.00  0.00           C
ATOM    826  C   ASP X  73      81.683  74.289  37.330  1.00  0.00           C
ATOM    827  O   ASP X  73      82.288  74.782  36.383  1.00  0.00           O
ATOM    828  HA  ASP X  73      80.230  73.302  36.174  1.00  0.00           H
ATOM    829  CB  ASP X  73      79.215  74.815  37.319  1.00  0.00           C
ATOM    830  1HB ASP X  73      78.963  74.976  38.384  1.00  0.00           H
ATOM    831  2HB ASP X  73      79.592  75.769  36.891  1.00  0.00           H
ATOM    832  CG  ASP X  73      77.957  74.452  36.559  1.00  0.00           C
ATOM    833  OD1 ASP X  73      77.329  73.405  36.862  1.00  0.00           O
ATOM    834  OD2 ASP X  73      77.562  75.262  35.681  1.00  0.00           O
ATOM    835  HN  ASP X  73      79.274  72.761  38.745  1.00  0.00           H
ATOM    836  N   SER X  74      82.261  74.235  38.545  1.00  0.00           N
ATOM    837  CA  SER X  74      83.681  74.507  38.764  1.00  0.00           C
ATOM    838  C   SER X  74      84.591  73.477  38.083  1.00  0.00           C
ATOM    839  O   SER X  74      85.606  73.806  37.466  1.00  0.00           O
ATOM    840  HA  SER X  74      83.906  75.472  38.332  1.00  0.00           H
ATOM    841  CB  SER X  74      83.986  74.556  40.284  1.00  0.00           C
ATOM    842  1HB SER X  74      83.200  75.172  40.779  1.00  0.00           H
ATOM    843  2HB SER X  74      83.941  73.533  40.723  1.00  0.00           H
ATOM    844  OG  SER X  74      85.255  75.153  40.556  1.00  0.00           O
ATOM    845  1HG SER X  74      85.339  75.164  41.521  1.00  0.00           H
ATOM    846  HN  SER X  74      81.728  73.899  39.318  1.00  0.00           H
ATOM    847  N   VAL X  75      84.190  72.191  38.155  1.00  0.00           N
ATOM    848  CA  VAL X  75      84.885  71.014  37.649  1.00  0.00           C
ATOM    849  C   VAL X  75      84.708  70.828  36.145  1.00  0.00           C
ATOM    850  O   VAL X  75      85.476  70.124  35.498  1.00  0.00           O
ATOM    851  HA  VAL X  75      85.942  71.137  37.838  1.00  0.00           H
ATOM    852  HB  VAL X  75      83.347  69.522  38.051  1.00  0.00           H
ATOM    853  CB  VAL X  75      84.391  69.755  38.370  1.00  0.00           C
ATOM    854  CG1 VAL X  75      85.282  68.534  38.066  1.00  0.00           C
ATOM    855 1HG1 VAL X  75      84.961  67.664  38.678  1.00  0.00           H
ATOM    856 2HG1 VAL X  75      85.213  68.230  37.000  1.00  0.00           H
ATOM    857 3HG1 VAL X  75      86.345  68.753  38.304  1.00  0.00           H
ATOM    858  CG2 VAL X  75      84.393  70.000  39.889  1.00  0.00           C
ATOM    859 1HG2 VAL X  75      84.115  69.062  40.415  1.00  0.00           H
ATOM    860 2HG2 VAL X  75      85.409  70.298  40.224  1.00  0.00           H
ATOM    861 3HG2 VAL X  75      83.674  70.785  40.195  1.00  0.00           H
ATOM    862  HN  VAL X  75      83.312  71.985  38.573  1.00  0.00           H
ATOM    863  N   ALA X  76      83.718  71.485  35.522  1.00  0.00           N
ATOM    864  CA  ALA X  76      83.529  71.452  34.095  1.00  0.00           C
ATOM    865  C   ALA X  76      82.441  72.423  33.682  1.00  0.00           C
ATOM    866  O   ALA X  76      81.419  72.577  34.338  1.00  0.00           O
ATOM    867  HA  ALA X  76      84.450  71.768  33.631  1.00  0.00           H
ATOM    868  CB  ALA X  76      83.109  70.051  33.606  1.00  0.00           C
ATOM    869  1HB ALA X  76      82.898  70.049  32.519  1.00  0.00           H
ATOM    870  2HB ALA X  76      83.905  69.308  33.812  1.00  0.00           H
ATOM    871  3HB ALA X  76      82.202  69.737  34.163  1.00  0.00           H
ATOM    872  HN  ALA X  76      82.996  71.923  36.059  1.00  0.00           H
ATOM    873  N   ARG X  77      82.624  73.104  32.541  1.00  0.00           N
ATOM    874  CA  ARG X  77      81.685  74.105  32.075  1.00  0.00           C
ATOM    875  C   ARG X  77      81.117  73.690  30.735  1.00  0.00           C
ATOM    876  O   ARG X  77      81.832  73.241  29.837  1.00  0.00           O
ATOM    877  HA  ARG X  77      80.845  74.183  32.752  1.00  0.00           H
ATOM    878  CB  ARG X  77      82.346  75.501  31.940  1.00  0.00           C
ATOM    879  1HB ARG X  77      83.295  75.382  31.369  1.00  0.00           H
ATOM    880  2HB ARG X  77      81.691  76.181  31.351  1.00  0.00           H
ATOM    881  CG  ARG X  77      82.677  76.195  33.284  1.00  0.00           C
ATOM    882  1HG ARG X  77      83.253  75.482  33.918  1.00  0.00           H
ATOM    883  2HG ARG X  77      83.340  77.064  33.081  1.00  0.00           H
ATOM    884  CD  ARG X  77      81.471  76.687  34.102  1.00  0.00           C
ATOM    885  1HD ARG X  77      80.773  75.843  34.312  1.00  0.00           H
ATOM    886  2HD ARG X  77      81.797  77.101  35.081  1.00  0.00           H
ATOM    887  NE  ARG X  77      80.748  77.724  33.291  1.00  0.00           N
ATOM    888  HE  ARG X  77      80.007  77.435  32.674  1.00  0.00           H
ATOM    889  CZ  ARG X  77      80.863  79.058  33.398  1.00  0.00           C
ATOM    890  NH1 ARG X  77      81.682  79.627  34.271  1.00  0.00           N
ATOM    891 1HH1 ARG X  77      82.123  79.039  34.932  1.00  0.00           H
ATOM    892 2HH1 ARG X  77      81.667  80.613  34.423  1.00  0.00           H
ATOM    893  NH2 ARG X  77      80.115  79.797  32.583  1.00  0.00           N
ATOM    894 1HH2 ARG X  77      79.574  79.328  31.891  1.00  0.00           H
ATOM    895 2HH2 ARG X  77      80.082  80.810  32.596  1.00  0.00           H
ATOM    896  HN  ARG X  77      83.435  72.919  31.986  1.00  0.00           H
ATOM    897  N   VAL X  78      79.787  73.845  30.575  1.00  0.00           N
ATOM    898  CA  VAL X  78      79.100  73.649  29.313  1.00  0.00           C
ATOM    899  C   VAL X  78      79.078  74.974  28.570  1.00  0.00           C
ATOM    900  O   VAL X  78      78.632  76.003  29.080  1.00  0.00           O
ATOM    901  HA  VAL X  78      79.656  72.939  28.715  1.00  0.00           H
ATOM    902  HB  VAL X  78      77.048  73.859  30.010  1.00  0.00           H
ATOM    903  CB  VAL X  78      77.680  73.112  29.473  1.00  0.00           C
ATOM    904  CG1 VAL X  78      77.061  72.825  28.087  1.00  0.00           C
ATOM    905 1HG1 VAL X  78      76.057  72.363  28.205  1.00  0.00           H
ATOM    906 2HG1 VAL X  78      76.937  73.756  27.495  1.00  0.00           H
ATOM    907 3HG1 VAL X  78      77.702  72.123  27.512  1.00  0.00           H
ATOM    908  CG2 VAL X  78      77.717  71.814  30.306  1.00  0.00           C
ATOM    909 1HG2 VAL X  78      76.694  71.388  30.387  1.00  0.00           H
ATOM    910 2HG2 VAL X  78      78.370  71.061  29.817  1.00  0.00           H
ATOM    911 3HG2 VAL X  78      78.093  72.000  31.333  1.00  0.00           H
ATOM    912  HN  VAL X  78      79.216  74.156  31.329  1.00  0.00           H
ATOM    913  N   LEU X  79      79.606  74.986  27.340  1.00  0.00           N
ATOM    914  CA  LEU X  79      79.747  76.156  26.508  1.00  0.00           C
ATOM    915  C   LEU X  79      78.440  76.470  25.776  1.00  0.00           C
ATOM    916  O   LEU X  79      77.590  75.590  25.636  1.00  0.00           O
ATOM    917  HA  LEU X  79      79.992  76.983  27.155  1.00  0.00           H
ATOM    918  CB  LEU X  79      80.866  75.948  25.447  1.00  0.00           C
ATOM    919  1HB LEU X  79      80.725  74.949  24.985  1.00  0.00           H
ATOM    920  2HB LEU X  79      80.746  76.696  24.635  1.00  0.00           H
ATOM    921  HG  LEU X  79      82.972  76.029  25.030  1.00  0.00           H
ATOM    922  CG  LEU X  79      82.327  76.071  25.943  1.00  0.00           C
ATOM    923  CD1 LEU X  79      82.596  77.419  26.628  1.00  0.00           C
ATOM    924 1HD1 LEU X  79      83.682  77.557  26.804  1.00  0.00           H
ATOM    925 2HD1 LEU X  79      82.243  78.271  26.014  1.00  0.00           H
ATOM    926 3HD1 LEU X  79      82.084  77.468  27.612  1.00  0.00           H
ATOM    927  CD2 LEU X  79      82.774  74.902  26.834  1.00  0.00           C
ATOM    928 1HD2 LEU X  79      83.869  74.956  27.010  1.00  0.00           H
ATOM    929 2HD2 LEU X  79      82.250  74.924  27.812  1.00  0.00           H
ATOM    930 3HD2 LEU X  79      82.555  73.931  26.341  1.00  0.00           H
ATOM    931  HN  LEU X  79      79.937  74.122  26.943  1.00  0.00           H
ATOM    932  N   PRO X  80      78.236  77.679  25.244  1.00  0.00           N
ATOM    933  CA  PRO X  80      76.986  78.048  24.576  1.00  0.00           C
ATOM    934  C   PRO X  80      76.619  77.291  23.306  1.00  0.00           C
ATOM    935  O   PRO X  80      75.559  77.562  22.756  1.00  0.00           O
ATOM    936  HA  PRO X  80      76.182  77.876  25.279  1.00  0.00           H
ATOM    937  CB  PRO X  80      77.186  79.533  24.259  1.00  0.00           C
ATOM    938  1HB PRO X  80      77.766  79.668  23.319  1.00  0.00           H
ATOM    939  2HB PRO X  80      76.215  80.061  24.179  1.00  0.00           H
ATOM    940  CG  PRO X  80      78.013  80.046  25.433  1.00  0.00           C
ATOM    941  1HG PRO X  80      78.567  80.976  25.192  1.00  0.00           H
ATOM    942  2HG PRO X  80      77.355  80.222  26.314  1.00  0.00           H
ATOM    943  CD  PRO X  80      78.951  78.877  25.719  1.00  0.00           C
ATOM    944  1HD PRO X  80      79.898  78.995  25.153  1.00  0.00           H
ATOM    945  2HD PRO X  80      79.168  78.842  26.811  1.00  0.00           H
ATOM    946  N   ASN X  81      77.466  76.379  22.794  1.00  0.00           N
ATOM    947  CA  ASN X  81      77.160  75.521  21.658  1.00  0.00           C
ATOM    948  C   ASN X  81      76.879  74.087  22.106  1.00  0.00           C
ATOM    949  O   ASN X  81      76.674  73.182  21.296  1.00  0.00           O
ATOM    950  HA  ASN X  81      76.263  75.867  21.163  1.00  0.00           H
ATOM    951  CB  ASN X  81      78.323  75.527  20.622  1.00  0.00           C
ATOM    952  1HB ASN X  81      78.047  74.879  19.761  1.00  0.00           H
ATOM    953  2HB ASN X  81      78.468  76.556  20.233  1.00  0.00           H
ATOM    954  CG  ASN X  81      79.647  75.034  21.194  1.00  0.00           C
ATOM    955  OD1 ASN X  81      79.886  75.048  22.406  1.00  0.00           O
ATOM    956  ND2 ASN X  81      80.555  74.579  20.307  1.00  0.00           N
ATOM    957 1HD2 ASN X  81      80.483  74.840  19.332  1.00  0.00           H
ATOM    958 2HD2 ASN X  81      81.417  74.221  20.645  1.00  0.00           H
ATOM    959  HN  ASN X  81      78.324  76.170  23.256  1.00  0.00           H
ATOM    960  N   GLY X  82      76.879  73.827  23.428  1.00  0.00           N
ATOM    961  CA  GLY X  82      76.725  72.488  23.981  1.00  0.00           C
ATOM    962  C   GLY X  82      77.991  71.683  24.072  1.00  0.00           C
ATOM    963  O   GLY X  82      77.968  70.504  24.420  1.00  0.00           O
ATOM    964  1HA GLY X  82      76.358  72.605  24.990  1.00  0.00           H
ATOM    965  2HA GLY X  82      76.040  71.927  23.362  1.00  0.00           H
ATOM    966  HN  GLY X  82      76.967  74.576  24.092  1.00  0.00           H
ATOM    967  N   SER X  83      79.146  72.302  23.764  1.00  0.00           N
ATOM    968  CA  SER X  83      80.461  71.745  24.046  1.00  0.00           C
ATOM    969  C   SER X  83      80.757  71.709  25.533  1.00  0.00           C
ATOM    970  O   SER X  83      80.303  72.563  26.287  1.00  0.00           O
ATOM    971  HA  SER X  83      80.454  70.723  23.712  1.00  0.00           H
ATOM    972  CB  SER X  83      81.578  72.503  23.291  1.00  0.00           C
ATOM    973  1HB SER X  83      81.246  72.631  22.237  1.00  0.00           H
ATOM    974  2HB SER X  83      81.722  73.517  23.723  1.00  0.00           H
ATOM    975  OG  SER X  83      82.813  71.792  23.271  1.00  0.00           O
ATOM    976  1HG SER X  83      83.458  72.325  23.780  1.00  0.00           H
ATOM    977  HN  SER X  83      79.117  73.239  23.420  1.00  0.00           H
ATOM    978  N   LEU X  84      81.513  70.711  26.009  1.00  0.00           N
ATOM    979  CA  LEU X  84      81.758  70.501  27.423  1.00  0.00           C
ATOM    980  C   LEU X  84      83.256  70.516  27.657  1.00  0.00           C
ATOM    981  O   LEU X  84      84.008  69.842  26.950  1.00  0.00           O
ATOM    982  HA  LEU X  84      81.323  71.301  28.008  1.00  0.00           H
ATOM    983  CB  LEU X  84      81.111  69.153  27.838  1.00  0.00           C
ATOM    984  1HB LEU X  84      80.127  69.118  27.314  1.00  0.00           H
ATOM    985  2HB LEU X  84      81.708  68.302  27.449  1.00  0.00           H
ATOM    986  HG  LEU X  84      80.342  69.889  29.726  1.00  0.00           H
ATOM    987  CG  LEU X  84      80.813  68.953  29.340  1.00  0.00           C
ATOM    988  CD1 LEU X  84      79.797  67.813  29.522  1.00  0.00           C
ATOM    989 1HD1 LEU X  84      79.502  67.713  30.588  1.00  0.00           H
ATOM    990 2HD1 LEU X  84      78.878  68.003  28.927  1.00  0.00           H
ATOM    991 3HD1 LEU X  84      80.239  66.845  29.211  1.00  0.00           H
ATOM    992  CD2 LEU X  84      82.057  68.656  30.188  1.00  0.00           C
ATOM    993 1HD2 LEU X  84      81.756  68.426  31.232  1.00  0.00           H
ATOM    994 2HD2 LEU X  84      82.601  67.777  29.788  1.00  0.00           H
ATOM    995 3HD2 LEU X  84      82.747  69.520  30.224  1.00  0.00           H
ATOM    996  HN  LEU X  84      81.900  70.029  25.376  1.00  0.00           H
ATOM    997  N   PHE X  85      83.748  71.306  28.637  1.00  0.00           N
ATOM    998  CA  PHE X  85      85.171  71.414  28.917  1.00  0.00           C
ATOM    999  C   PHE X  85      85.507  71.165  30.384  1.00  0.00           C
ATOM   1000  O   PHE X  85      84.888  71.740  31.274  1.00  0.00           O
ATOM   1001  HA  PHE X  85      85.688  70.646  28.361  1.00  0.00           H
ATOM   1002  CB  PHE X  85      85.675  72.825  28.491  1.00  0.00           C
ATOM   1003  1HB PHE X  85      85.398  73.009  27.432  1.00  0.00           H
ATOM   1004  2HB PHE X  85      85.183  73.600  29.120  1.00  0.00           H
ATOM   1005  CG  PHE X  85      87.169  72.982  28.598  1.00  0.00           C
ATOM   1006  HD1 PHE X  85      87.643  71.008  27.868  1.00  0.00           H
ATOM   1007  CD1 PHE X  85      88.033  71.932  28.253  1.00  0.00           C
ATOM   1008  HD2 PHE X  85      87.080  75.019  29.296  1.00  0.00           H
ATOM   1009  CD2 PHE X  85      87.727  74.189  29.045  1.00  0.00           C
ATOM   1010  CE1 PHE X  85      89.415  72.059  28.372  1.00  0.00           C
ATOM   1011  HE1 PHE X  85      90.054  71.227  28.112  1.00  0.00           H
ATOM   1012  CE2 PHE X  85      89.117  74.329  29.134  1.00  0.00           C
ATOM   1013  HE2 PHE X  85      89.548  75.272  29.420  1.00  0.00           H
ATOM   1014  CZ  PHE X  85      89.961  73.267  28.801  1.00  0.00           C
ATOM   1015  HZ  PHE X  85      91.035  73.382  28.844  1.00  0.00           H
ATOM   1016  HN  PHE X  85      83.133  71.878  29.188  1.00  0.00           H
ATOM   1017  N   LEU X  86      86.532  70.322  30.654  1.00  0.00           N
ATOM   1018  CA  LEU X  86      86.955  69.900  31.981  1.00  0.00           C
ATOM   1019  C   LEU X  86      88.366  70.449  32.275  1.00  0.00           C
ATOM   1020  O   LEU X  86      89.222  70.328  31.397  1.00  0.00           O
ATOM   1021  HA  LEU X  86      86.244  70.255  32.712  1.00  0.00           H
ATOM   1022  CB  LEU X  86      86.946  68.346  32.001  1.00  0.00           C
ATOM   1023  1HB LEU X  86      86.127  68.035  31.311  1.00  0.00           H
ATOM   1024  2HB LEU X  86      87.886  67.935  31.577  1.00  0.00           H
ATOM   1025  HG  LEU X  86      85.815  68.256  33.848  1.00  0.00           H
ATOM   1026  CG  LEU X  86      86.635  67.679  33.358  1.00  0.00           C
ATOM   1027  CD1 LEU X  86      86.107  66.251  33.142  1.00  0.00           C
ATOM   1028 1HD1 LEU X  86      85.805  65.808  34.117  1.00  0.00           H
ATOM   1029 2HD1 LEU X  86      85.229  66.258  32.466  1.00  0.00           H
ATOM   1030 3HD1 LEU X  86      86.892  65.607  32.699  1.00  0.00           H
ATOM   1031  CD2 LEU X  86      87.827  67.642  34.323  1.00  0.00           C
ATOM   1032 1HD2 LEU X  86      87.544  67.074  35.239  1.00  0.00           H
ATOM   1033 2HD2 LEU X  86      88.693  67.131  33.856  1.00  0.00           H
ATOM   1034 3HD2 LEU X  86      88.124  68.660  34.635  1.00  0.00           H
ATOM   1035  HN  LEU X  86      87.033  69.890  29.904  1.00  0.00           H
ATOM   1036  N   PRO X  87      88.710  71.090  33.411  1.00  0.00           N
ATOM   1037  CA  PRO X  87      90.030  71.661  33.656  1.00  0.00           C
ATOM   1038  C   PRO X  87      91.204  70.716  33.733  1.00  0.00           C
ATOM   1039  O   PRO X  87      92.295  71.151  33.387  1.00  0.00           O
ATOM   1040  HA  PRO X  87      90.248  72.289  32.813  1.00  0.00           H
ATOM   1041  CB  PRO X  87      89.891  72.437  34.985  1.00  0.00           C
ATOM   1042  1HB PRO X  87      90.188  71.790  35.845  1.00  0.00           H
ATOM   1043  2HB PRO X  87      90.518  73.351  35.016  1.00  0.00           H
ATOM   1044  CG  PRO X  87      88.398  72.725  35.123  1.00  0.00           C
ATOM   1045  1HG PRO X  87      88.079  72.785  36.186  1.00  0.00           H
ATOM   1046  2HG PRO X  87      88.100  73.670  34.630  1.00  0.00           H
ATOM   1047  CD  PRO X  87      87.766  71.524  34.432  1.00  0.00           C
ATOM   1048  1HD PRO X  87      87.684  70.700  35.177  1.00  0.00           H
ATOM   1049  2HD PRO X  87      86.763  71.780  34.024  1.00  0.00           H
ATOM   1050  N   ALA X  88      91.030  69.475  34.212  1.00  0.00           N
ATOM   1051  CA  ALA X  88      92.150  68.588  34.438  1.00  0.00           C
ATOM   1052  C   ALA X  88      91.622  67.209  34.787  1.00  0.00           C
ATOM   1053  O   ALA X  88      91.315  66.925  35.942  1.00  0.00           O
ATOM   1054  HA  ALA X  88      92.726  68.510  33.526  1.00  0.00           H
ATOM   1055  CB  ALA X  88      93.050  69.088  35.596  1.00  0.00           C
ATOM   1056  1HB ALA X  88      93.898  68.398  35.773  1.00  0.00           H
ATOM   1057  2HB ALA X  88      93.471  70.086  35.349  1.00  0.00           H
ATOM   1058  3HB ALA X  88      92.469  69.182  36.537  1.00  0.00           H
ATOM   1059  HN  ALA X  88      90.132  69.175  34.518  1.00  0.00           H
ATOM   1060  N   VAL X  89      91.487  66.325  33.777  1.00  0.00           N
ATOM   1061  CA  VAL X  89      90.875  65.005  33.881  1.00  0.00           C
ATOM   1062  C   VAL X  89      91.618  64.083  34.841  1.00  0.00           C
ATOM   1063  O   VAL X  89      92.734  63.637  34.573  1.00  0.00           O
ATOM   1064  HA  VAL X  89      89.879  65.136  34.284  1.00  0.00           H
ATOM   1065  HB  VAL X  89      91.765  64.277  32.042  1.00  0.00           H
ATOM   1066  CB  VAL X  89      90.749  64.369  32.495  1.00  0.00           C
ATOM   1067  CG1 VAL X  89      90.104  62.968  32.550  1.00  0.00           C
ATOM   1068 1HG1 VAL X  89      90.029  62.548  31.525  1.00  0.00           H
ATOM   1069 2HG1 VAL X  89      90.701  62.262  33.164  1.00  0.00           H
ATOM   1070 3HG1 VAL X  89      89.081  63.031  32.970  1.00  0.00           H
ATOM   1071  CG2 VAL X  89      89.887  65.290  31.605  1.00  0.00           C
ATOM   1072 1HG2 VAL X  89      89.697  64.802  30.627  1.00  0.00           H
ATOM   1073 2HG2 VAL X  89      88.912  65.488  32.092  1.00  0.00           H
ATOM   1074 3HG2 VAL X  89      90.388  66.260  31.409  1.00  0.00           H
ATOM   1075  HN  VAL X  89      91.805  66.567  32.855  1.00  0.00           H
ATOM   1076  N   GLY X  90      91.024  63.796  36.013  1.00  0.00           N
ATOM   1077  CA  GLY X  90      91.633  62.972  37.048  1.00  0.00           C
ATOM   1078  C   GLY X  90      91.149  61.551  37.014  1.00  0.00           C
ATOM   1079  O   GLY X  90      90.499  61.103  36.073  1.00  0.00           O
ATOM   1080  1HA GLY X  90      92.706  62.954  36.922  1.00  0.00           H
ATOM   1081  2HA GLY X  90      91.331  63.392  37.997  1.00  0.00           H
ATOM   1082  HN  GLY X  90      90.094  64.162  36.198  1.00  0.00           H
ATOM   1083  N   ILE X  91      91.420  60.791  38.094  1.00  0.00           N
ATOM   1084  CA  ILE X  91      90.910  59.434  38.253  1.00  0.00           C
ATOM   1085  C   ILE X  91      89.439  59.454  38.644  1.00  0.00           C
ATOM   1086  O   ILE X  91      88.680  58.518  38.409  1.00  0.00           O
ATOM   1087  HA  ILE X  91      90.955  58.942  37.291  1.00  0.00           H
ATOM   1088  HB  ILE X  91      91.311  57.570  39.280  1.00  0.00           H
ATOM   1089  CB  ILE X  91      91.752  58.594  39.217  1.00  0.00           C
ATOM   1090  CG1 ILE X  91      91.864  59.155  40.658  1.00  0.00           C
ATOM   1091 1HG1 ILE X  91      92.832  58.799  41.082  1.00  0.00           H
ATOM   1092 2HG1 ILE X  91      91.915  60.265  40.646  1.00  0.00           H
ATOM   1093  CG2 ILE X  91      93.158  58.445  38.587  1.00  0.00           C
ATOM   1094 1HG2 ILE X  91      93.791  57.790  39.222  1.00  0.00           H
ATOM   1095 2HG2 ILE X  91      93.084  57.989  37.577  1.00  0.00           H
ATOM   1096 3HG2 ILE X  91      93.665  59.428  38.502  1.00  0.00           H
ATOM   1097  CD  ILE X  91      90.756  58.688  41.612  1.00  0.00           C
ATOM   1098  1HD ILE X  91      90.967  59.060  42.638  1.00  0.00           H
ATOM   1099  2HD ILE X  91      89.762  59.067  41.302  1.00  0.00           H
ATOM   1100  3HD ILE X  91      90.716  57.577  41.640  1.00  0.00           H
ATOM   1101  HN  ILE X  91      91.932  61.159  38.866  1.00  0.00           H
ATOM   1102  N   GLN X  92      88.969  60.599  39.177  1.00  0.00           N
ATOM   1103  CA  GLN X  92      87.571  60.881  39.441  1.00  0.00           C
ATOM   1104  C   GLN X  92      86.727  60.854  38.180  1.00  0.00           C
ATOM   1105  O   GLN X  92      85.594  60.373  38.175  1.00  0.00           O
ATOM   1106  HA  GLN X  92      87.204  60.104  40.098  1.00  0.00           H
ATOM   1107  CB  GLN X  92      87.370  62.278  40.090  1.00  0.00           C
ATOM   1108  1HB GLN X  92      87.425  63.072  39.309  1.00  0.00           H
ATOM   1109  2HB GLN X  92      86.336  62.321  40.501  1.00  0.00           H
ATOM   1110  CG  GLN X  92      88.363  62.628  41.224  1.00  0.00           C
ATOM   1111  1HG GLN X  92      87.886  63.343  41.928  1.00  0.00           H
ATOM   1112  2HG GLN X  92      88.646  61.717  41.790  1.00  0.00           H
ATOM   1113  CD  GLN X  92      89.629  63.283  40.665  1.00  0.00           C
ATOM   1114  OE1 GLN X  92      90.659  62.635  40.470  1.00  0.00           O
ATOM   1115  NE2 GLN X  92      89.532  64.591  40.347  1.00  0.00           N
ATOM   1116 1HE2 GLN X  92      88.630  65.022  40.346  1.00  0.00           H
ATOM   1117 2HE2 GLN X  92      90.331  65.043  39.947  1.00  0.00           H
ATOM   1118  HN  GLN X  92      89.623  61.316  39.424  1.00  0.00           H
ATOM   1119  N   ASP X  93      87.311  61.365  37.081  1.00  0.00           N
ATOM   1120  CA  ASP X  93      86.630  61.697  35.854  1.00  0.00           C
ATOM   1121  C   ASP X  93      86.650  60.519  34.873  1.00  0.00           C
ATOM   1122  O   ASP X  93      86.153  60.602  33.748  1.00  0.00           O
ATOM   1123  HA  ASP X  93      85.593  61.925  36.069  1.00  0.00           H
ATOM   1124  CB  ASP X  93      87.324  62.943  35.237  1.00  0.00           C
ATOM   1125  1HB ASP X  93      88.372  62.697  34.972  1.00  0.00           H
ATOM   1126  2HB ASP X  93      86.783  63.274  34.329  1.00  0.00           H
ATOM   1127  CG  ASP X  93      87.347  64.104  36.218  1.00  0.00           C
ATOM   1128  OD1 ASP X  93      86.279  64.443  36.782  1.00  0.00           O
ATOM   1129  OD2 ASP X  93      88.446  64.684  36.437  1.00  0.00           O
ATOM   1130  HN  ASP X  93      88.255  61.680  37.125  1.00  0.00           H
ATOM   1131  N   GLU X  94      87.186  59.354  35.305  1.00  0.00           N
ATOM   1132  CA  GLU X  94      87.016  58.067  34.651  1.00  0.00           C
ATOM   1133  C   GLU X  94      85.561  57.618  34.535  1.00  0.00           C
ATOM   1134  O   GLU X  94      84.684  57.994  35.318  1.00  0.00           O
ATOM   1135  HA  GLU X  94      87.405  58.159  33.647  1.00  0.00           H
ATOM   1136  CB  GLU X  94      87.758  56.910  35.370  1.00  0.00           C
ATOM   1137  1HB GLU X  94      87.418  56.861  36.430  1.00  0.00           H
ATOM   1138  2HB GLU X  94      87.470  55.949  34.881  1.00  0.00           H
ATOM   1139  CG  GLU X  94      89.301  56.976  35.353  1.00  0.00           C
ATOM   1140  1HG GLU X  94      89.673  57.227  34.340  1.00  0.00           H
ATOM   1141  2HG GLU X  94      89.665  57.737  36.071  1.00  0.00           H
ATOM   1142  CD  GLU X  94      89.858  55.617  35.737  1.00  0.00           C
ATOM   1143  OE1 GLU X  94      90.359  55.422  36.874  1.00  0.00           O
ATOM   1144  OE2 GLU X  94      89.754  54.699  34.879  1.00  0.00           O
ATOM   1145  HN  GLU X  94      87.630  59.329  36.197  1.00  0.00           H
ATOM   1146  N   GLY X  95      85.269  56.767  33.532  1.00  0.00           N
ATOM   1147  CA  GLY X  95      83.976  56.108  33.425  1.00  0.00           C
ATOM   1148  C   GLY X  95      83.356  56.309  32.085  1.00  0.00           C
ATOM   1149  O   GLY X  95      84.039  56.298  31.062  1.00  0.00           O
ATOM   1150  1HA GLY X  95      84.144  55.050  33.545  1.00  0.00           H
ATOM   1151  2HA GLY X  95      83.280  56.501  34.151  1.00  0.00           H
ATOM   1152  HN  GLY X  95      85.957  56.560  32.835  1.00  0.00           H
ATOM   1153  N   ILE X  96      82.017  56.421  32.058  1.00  0.00           N
ATOM   1154  CA  ILE X  96      81.255  56.547  30.831  1.00  0.00           C
ATOM   1155  C   ILE X  96      80.303  57.723  30.937  1.00  0.00           C
ATOM   1156  O   ILE X  96      79.211  57.611  31.502  1.00  0.00           O
ATOM   1157  HA  ILE X  96      81.928  56.758  30.019  1.00  0.00           H
ATOM   1158  HB  ILE X  96      79.676  55.100  31.254  1.00  0.00           H
ATOM   1159  CB  ILE X  96      80.456  55.286  30.481  1.00  0.00           C
ATOM   1160  CG1 ILE X  96      81.354  54.032  30.401  1.00  0.00           C
ATOM   1161 1HG1 ILE X  96      80.898  53.320  29.674  1.00  0.00           H
ATOM   1162 2HG1 ILE X  96      82.339  54.337  29.993  1.00  0.00           H
ATOM   1163  CG2 ILE X  96      79.774  55.476  29.109  1.00  0.00           C
ATOM   1164 1HG2 ILE X  96      79.202  54.558  28.857  1.00  0.00           H
ATOM   1165 2HG2 ILE X  96      79.076  56.338  29.108  1.00  0.00           H
ATOM   1166 3HG2 ILE X  96      80.545  55.636  28.326  1.00  0.00           H
ATOM   1167  CD  ILE X  96      81.533  53.280  31.723  1.00  0.00           C
ATOM   1168  1HD ILE X  96      82.154  52.372  31.571  1.00  0.00           H
ATOM   1169  2HD ILE X  96      82.017  53.901  32.501  1.00  0.00           H
ATOM   1170  3HD ILE X  96      80.543  52.961  32.118  1.00  0.00           H
ATOM   1171  HN  ILE X  96      81.500  56.361  32.915  1.00  0.00           H
ATOM   1172  N   PHE X  97      80.682  58.881  30.354  1.00  0.00           N
ATOM   1173  CA  PHE X  97      79.832  60.057  30.241  1.00  0.00           C
ATOM   1174  C   PHE X  97      78.660  59.859  29.279  1.00  0.00           C
ATOM   1175  O   PHE X  97      78.815  59.323  28.177  1.00  0.00           O
ATOM   1176  HA  PHE X  97      79.399  60.238  31.215  1.00  0.00           H
ATOM   1177  CB  PHE X  97      80.626  61.320  29.796  1.00  0.00           C
ATOM   1178  1HB PHE X  97      81.076  61.139  28.795  1.00  0.00           H
ATOM   1179  2HB PHE X  97      79.945  62.195  29.720  1.00  0.00           H
ATOM   1180  CG  PHE X  97      81.726  61.713  30.756  1.00  0.00           C
ATOM   1181  HD1 PHE X  97      80.542  61.573  32.563  1.00  0.00           H
ATOM   1182  CD1 PHE X  97      81.507  61.813  32.143  1.00  0.00           C
ATOM   1183  HD2 PHE X  97      83.177  62.008  29.192  1.00  0.00           H
ATOM   1184  CD2 PHE X  97      82.991  62.064  30.255  1.00  0.00           C
ATOM   1185  CE1 PHE X  97      82.526  62.243  33.003  1.00  0.00           C
ATOM   1186  HE1 PHE X  97      82.346  62.290  34.069  1.00  0.00           H
ATOM   1187  CE2 PHE X  97      84.013  62.499  31.110  1.00  0.00           C
ATOM   1188  HE2 PHE X  97      84.982  62.762  30.705  1.00  0.00           H
ATOM   1189  CZ  PHE X  97      83.779  62.591  32.488  1.00  0.00           C
ATOM   1190  HZ  PHE X  97      84.570  62.904  33.157  1.00  0.00           H
ATOM   1191  HN  PHE X  97      81.587  58.946  29.939  1.00  0.00           H
ATOM   1192  N   ARG X  98      77.448  60.301  29.670  1.00  0.00           N
ATOM   1193  CA  ARG X  98      76.235  60.120  28.895  1.00  0.00           C
ATOM   1194  C   ARG X  98      75.414  61.405  28.851  1.00  0.00           C
ATOM   1195  O   ARG X  98      74.856  61.847  29.856  1.00  0.00           O
ATOM   1196  HA  ARG X  98      76.471  59.837  27.877  1.00  0.00           H
ATOM   1197  CB  ARG X  98      75.405  59.008  29.580  1.00  0.00           C
ATOM   1198  1HB ARG X  98      76.087  58.144  29.756  1.00  0.00           H
ATOM   1199  2HB ARG X  98      75.083  59.371  30.582  1.00  0.00           H
ATOM   1200  CG  ARG X  98      74.175  58.495  28.812  1.00  0.00           C
ATOM   1201  1HG ARG X  98      73.526  59.347  28.510  1.00  0.00           H
ATOM   1202  2HG ARG X  98      74.535  57.988  27.886  1.00  0.00           H
ATOM   1203  CD  ARG X  98      73.367  57.524  29.679  1.00  0.00           C
ATOM   1204  1HD ARG X  98      74.047  56.765  30.130  1.00  0.00           H
ATOM   1205  2HD ARG X  98      72.840  58.076  30.493  1.00  0.00           H
ATOM   1206  NE  ARG X  98      72.372  56.837  28.799  1.00  0.00           N
ATOM   1207  HE  ARG X  98      72.374  57.018  27.821  1.00  0.00           H
ATOM   1208  CZ  ARG X  98      71.691  55.752  29.185  1.00  0.00           C
ATOM   1209  NH1 ARG X  98      71.645  55.345  30.449  1.00  0.00           N
ATOM   1210 1HH1 ARG X  98      71.891  55.997  31.165  1.00  0.00           H
ATOM   1211 2HH1 ARG X  98      70.955  54.663  30.686  1.00  0.00           H
ATOM   1212  NH2 ARG X  98      70.987  55.077  28.287  1.00  0.00           N
ATOM   1213 1HH2 ARG X  98      70.595  55.623  27.535  1.00  0.00           H
ATOM   1214 2HH2 ARG X  98      70.411  54.334  28.634  1.00  0.00           H
ATOM   1215  HN  ARG X  98      77.304  60.715  30.575  1.00  0.00           H
ATOM   1216  N   CYS X  99      75.283  62.034  27.665  1.00  0.00           N
ATOM   1217  CA  CYS X  99      74.444  63.213  27.506  1.00  0.00           C
ATOM   1218  C   CYS X  99      73.023  62.823  27.153  1.00  0.00           C
ATOM   1219  O   CYS X  99      72.781  61.803  26.510  1.00  0.00           O
ATOM   1220  HA  CYS X  99      74.407  63.745  28.445  1.00  0.00           H
ATOM   1221  CB  CYS X  99      74.962  64.200  26.426  1.00  0.00           C
ATOM   1222  1HB CYS X  99      74.785  63.760  25.420  1.00  0.00           H
ATOM   1223  2HB CYS X  99      74.385  65.148  26.478  1.00  0.00           H
ATOM   1224  SG  CYS X  99      76.731  64.571  26.609  1.00  0.00           S
ATOM   1225  HN  CYS X  99      75.745  61.702  26.844  1.00  0.00           H
ATOM   1226  N   GLN X 100      72.043  63.645  27.565  1.00  0.00           N
ATOM   1227  CA  GLN X 100      70.634  63.364  27.405  1.00  0.00           C
ATOM   1228  C   GLN X 100      69.872  64.687  27.436  1.00  0.00           C
ATOM   1229  O   GLN X 100      70.430  65.744  27.733  1.00  0.00           O
ATOM   1230  HA  GLN X 100      70.483  62.917  26.433  1.00  0.00           H
ATOM   1231  CB  GLN X 100      70.146  62.371  28.493  1.00  0.00           C
ATOM   1232  1HB GLN X 100      70.921  61.571  28.564  1.00  0.00           H
ATOM   1233  2HB GLN X 100      70.118  62.883  29.477  1.00  0.00           H
ATOM   1234  CG  GLN X 100      68.795  61.686  28.196  1.00  0.00           C
ATOM   1235  1HG GLN X 100      67.955  62.409  28.274  1.00  0.00           H
ATOM   1236  2HG GLN X 100      68.823  61.260  27.171  1.00  0.00           H
ATOM   1237  CD  GLN X 100      68.523  60.564  29.191  1.00  0.00           C
ATOM   1238  OE1 GLN X 100      68.895  60.634  30.367  1.00  0.00           O
ATOM   1239  NE2 GLN X 100      67.879  59.475  28.721  1.00  0.00           N
ATOM   1240 1HE2 GLN X 100      67.654  59.376  27.749  1.00  0.00           H
ATOM   1241 2HE2 GLN X 100      67.415  58.872  29.370  1.00  0.00           H
ATOM   1242  HN  GLN X 100      72.284  64.479  28.073  1.00  0.00           H
ATOM   1243  N   ALA X 101      68.585  64.703  27.063  1.00  0.00           N
ATOM   1244  CA  ALA X 101      67.820  65.923  26.984  1.00  0.00           C
ATOM   1245  C   ALA X 101      66.373  65.562  27.214  1.00  0.00           C
ATOM   1246  O   ALA X 101      65.979  64.422  26.973  1.00  0.00           O
ATOM   1247  HA  ALA X 101      68.110  66.597  27.779  1.00  0.00           H
ATOM   1248  CB  ALA X 101      67.974  66.598  25.604  1.00  0.00           C
ATOM   1249  1HB ALA X 101      67.379  67.536  25.554  1.00  0.00           H
ATOM   1250  2HB ALA X 101      69.038  66.856  25.421  1.00  0.00           H
ATOM   1251  3HB ALA X 101      67.636  65.919  24.792  1.00  0.00           H
ATOM   1252  HN  ALA X 101      68.065  63.875  26.874  1.00  0.00           H
ATOM   1253  N   MET X 102      65.569  66.527  27.695  1.00  0.00           N
ATOM   1254  CA  MET X 102      64.160  66.331  27.952  1.00  0.00           C
ATOM   1255  C   MET X 102      63.354  67.327  27.137  1.00  0.00           C
ATOM   1256  O   MET X 102      63.664  68.513  27.038  1.00  0.00           O
ATOM   1257  HA  MET X 102      63.871  65.343  27.622  1.00  0.00           H
ATOM   1258  CB  MET X 102      63.821  66.421  29.458  1.00  0.00           C
ATOM   1259  1HB MET X 102      64.466  65.681  29.989  1.00  0.00           H
ATOM   1260  2HB MET X 102      64.077  67.425  29.854  1.00  0.00           H
ATOM   1261  CG  MET X 102      62.348  66.089  29.763  1.00  0.00           C
ATOM   1262  1HG MET X 102      61.697  66.919  29.417  1.00  0.00           H
ATOM   1263  2HG MET X 102      62.077  65.193  29.162  1.00  0.00           H
ATOM   1264  SD  MET X 102      62.016  65.724  31.506  1.00  0.00           S
ATOM   1265  CE  MET X 102      60.333  65.154  31.149  1.00  0.00           C
ATOM   1266  1HE MET X 102      59.837  64.743  32.053  1.00  0.00           H
ATOM   1267  2HE MET X 102      59.704  65.983  30.760  1.00  0.00           H
ATOM   1268  3HE MET X 102      60.343  64.349  30.383  1.00  0.00           H
ATOM   1269  HN  MET X 102      65.930  67.447  27.874  1.00  0.00           H
ATOM   1270  N   ASN X 103      62.303  66.845  26.460  1.00  0.00           N
ATOM   1271  CA  ASN X 103      61.464  67.604  25.560  1.00  0.00           C
ATOM   1272  C   ASN X 103      60.026  67.453  26.036  1.00  0.00           C
ATOM   1273  O   ASN X 103      59.744  66.822  27.052  1.00  0.00           O
ATOM   1274  HA  ASN X 103      61.698  68.660  25.615  1.00  0.00           H
ATOM   1275  CB  ASN X 103      61.578  67.068  24.103  1.00  0.00           C
ATOM   1276  1HB ASN X 103      61.467  65.963  24.112  1.00  0.00           H
ATOM   1277  2HB ASN X 103      60.785  67.495  23.456  1.00  0.00           H
ATOM   1278  CG  ASN X 103      62.899  67.379  23.386  1.00  0.00           C
ATOM   1279  OD1 ASN X 103      63.005  67.055  22.200  1.00  0.00           O
ATOM   1280  ND2 ASN X 103      63.884  68.026  24.038  1.00  0.00           N
ATOM   1281 1HD2 ASN X 103      63.797  68.224  25.016  1.00  0.00           H
ATOM   1282 2HD2 ASN X 103      64.727  68.206  23.539  1.00  0.00           H
ATOM   1283  HN  ASN X 103      62.082  65.862  26.541  1.00  0.00           H
ATOM   1284  N   ARG X 104      59.052  68.061  25.323  1.00  0.00           N
ATOM   1285  CA  ARG X 104      57.643  67.901  25.652  1.00  0.00           C
ATOM   1286  C   ARG X 104      57.131  66.463  25.533  1.00  0.00           C
ATOM   1287  O   ARG X 104      56.403  65.976  26.392  1.00  0.00           O
ATOM   1288  HA  ARG X 104      57.511  68.188  26.687  1.00  0.00           H
ATOM   1289  CB  ARG X 104      56.747  68.816  24.776  1.00  0.00           C
ATOM   1290  1HB ARG X 104      56.872  68.543  23.704  1.00  0.00           H
ATOM   1291  2HB ARG X 104      55.679  68.635  25.049  1.00  0.00           H
ATOM   1292  CG  ARG X 104      57.025  70.323  24.954  1.00  0.00           C
ATOM   1293  1HG ARG X 104      56.921  70.580  26.032  1.00  0.00           H
ATOM   1294  2HG ARG X 104      58.073  70.540  24.649  1.00  0.00           H
ATOM   1295  CD  ARG X 104      56.074  71.212  24.138  1.00  0.00           C
ATOM   1296  1HD ARG X 104      56.140  70.937  23.061  1.00  0.00           H
ATOM   1297  2HD ARG X 104      55.023  71.090  24.485  1.00  0.00           H
ATOM   1298  NE  ARG X 104      56.508  72.634  24.356  1.00  0.00           N
ATOM   1299  HE  ARG X 104      56.825  72.926  25.267  1.00  0.00           H
ATOM   1300  CZ  ARG X 104      56.492  73.576  23.407  1.00  0.00           C
ATOM   1301  NH1 ARG X 104      55.956  73.395  22.206  1.00  0.00           N
ATOM   1302 1HH1 ARG X 104      55.274  72.670  22.083  1.00  0.00           H
ATOM   1303 2HH1 ARG X 104      55.896  74.232  21.648  1.00  0.00           H
ATOM   1304  NH2 ARG X 104      57.059  74.759  23.628  1.00  0.00           N
ATOM   1305 1HH2 ARG X 104      57.154  75.075  24.583  1.00  0.00           H
ATOM   1306 2HH2 ARG X 104      56.815  75.474  22.968  1.00  0.00           H
ATOM   1307  HN  ARG X 104      59.267  68.647  24.548  1.00  0.00           H
ATOM   1308  N   ASN X 105      57.504  65.739  24.460  1.00  0.00           N
ATOM   1309  CA  ASN X 105      56.915  64.437  24.188  1.00  0.00           C
ATOM   1310  C   ASN X 105      57.560  63.287  24.952  1.00  0.00           C
ATOM   1311  O   ASN X 105      56.920  62.594  25.736  1.00  0.00           O
ATOM   1312  HA  ASN X 105      55.871  64.451  24.471  1.00  0.00           H
ATOM   1313  CB  ASN X 105      57.048  64.106  22.675  1.00  0.00           C
ATOM   1314  1HB ASN X 105      58.109  63.952  22.389  1.00  0.00           H
ATOM   1315  2HB ASN X 105      56.485  63.180  22.432  1.00  0.00           H
ATOM   1316  CG  ASN X 105      56.536  65.255  21.819  1.00  0.00           C
ATOM   1317  OD1 ASN X 105      57.287  66.179  21.484  1.00  0.00           O
ATOM   1318  ND2 ASN X 105      55.249  65.200  21.430  1.00  0.00           N
ATOM   1319 1HD2 ASN X 105      54.675  64.425  21.686  1.00  0.00           H
ATOM   1320 2HD2 ASN X 105      54.911  65.861  20.752  1.00  0.00           H
ATOM   1321  HN  ASN X 105      58.070  66.141  23.749  1.00  0.00           H
ATOM   1322  N   GLY X 106      58.858  63.057  24.699  1.00  0.00           N
ATOM   1323  CA  GLY X 106      59.561  61.888  25.203  1.00  0.00           C
ATOM   1324  C   GLY X 106      60.748  61.585  24.341  1.00  0.00           C
ATOM   1325  O   GLY X 106      61.116  60.432  24.146  1.00  0.00           O
ATOM   1326  1HA GLY X 106      59.921  62.106  26.199  1.00  0.00           H
ATOM   1327  2HA GLY X 106      58.912  61.027  25.156  1.00  0.00           H
ATOM   1328  HN  GLY X 106      59.349  63.663  24.090  1.00  0.00           H
ATOM   1329  N   LYS X 107      61.359  62.625  23.745  1.00  0.00           N
ATOM   1330  CA  LYS X 107      62.452  62.464  22.812  1.00  0.00           C
ATOM   1331  C   LYS X 107      63.726  62.805  23.553  1.00  0.00           C
ATOM   1332  O   LYS X 107      63.881  63.904  24.083  1.00  0.00           O
ATOM   1333  HA  LYS X 107      62.513  61.433  22.484  1.00  0.00           H
ATOM   1334  CB  LYS X 107      62.298  63.372  21.561  1.00  0.00           C
ATOM   1335  1HB LYS X 107      61.256  63.271  21.184  1.00  0.00           H
ATOM   1336  2HB LYS X 107      62.451  64.435  21.850  1.00  0.00           H
ATOM   1337  CG  LYS X 107      63.251  63.002  20.407  1.00  0.00           C
ATOM   1338  1HG LYS X 107      64.299  62.963  20.785  1.00  0.00           H
ATOM   1339  2HG LYS X 107      62.987  61.982  20.044  1.00  0.00           H
ATOM   1340  CD  LYS X 107      63.196  63.995  19.229  1.00  0.00           C
ATOM   1341  1HD LYS X 107      62.132  64.167  18.945  1.00  0.00           H
ATOM   1342  2HD LYS X 107      63.619  64.961  19.586  1.00  0.00           H
ATOM   1343  CE  LYS X 107      63.961  63.505  17.987  1.00  0.00           C
ATOM   1344  1HE LYS X 107      64.950  63.092  18.284  1.00  0.00           H
ATOM   1345  2HE LYS X 107      63.383  62.713  17.465  1.00  0.00           H
ATOM   1346  NZ  LYS X 107      64.208  64.616  17.047  1.00  0.00           N
ATOM   1347  1HZ LYS X 107      64.612  64.280  16.138  1.00  0.00           H
ATOM   1348  2HZ LYS X 107      63.356  65.184  16.863  1.00  0.00           H
ATOM   1349  3HZ LYS X 107      64.914  65.258  17.494  1.00  0.00           H
ATOM   1350  HN  LYS X 107      61.194  63.545  24.082  1.00  0.00           H
ATOM   1351  N   GLU X 108      64.652  61.845  23.638  1.00  0.00           N
ATOM   1352  CA  GLU X 108      65.899  61.986  24.350  1.00  0.00           C
ATOM   1353  C   GLU X 108      67.024  61.756  23.363  1.00  0.00           C
ATOM   1354  O   GLU X 108      66.797  61.446  22.194  1.00  0.00           O
ATOM   1355  HA  GLU X 108      66.005  62.990  24.738  1.00  0.00           H
ATOM   1356  CB  GLU X 108      65.992  60.964  25.515  1.00  0.00           C
ATOM   1357  1HB GLU X 108      66.954  61.096  26.050  1.00  0.00           H
ATOM   1358  2HB GLU X 108      65.178  61.191  26.242  1.00  0.00           H
ATOM   1359  CG  GLU X 108      65.853  59.490  25.063  1.00  0.00           C
ATOM   1360  1HG GLU X 108      64.834  59.317  24.661  1.00  0.00           H
ATOM   1361  2HG GLU X 108      66.591  59.258  24.266  1.00  0.00           H
ATOM   1362  CD  GLU X 108      66.074  58.502  26.190  1.00  0.00           C
ATOM   1363  OE1 GLU X 108      65.200  58.360  27.082  1.00  0.00           O
ATOM   1364  OE2 GLU X 108      67.129  57.817  26.175  1.00  0.00           O
ATOM   1365  HN  GLU X 108      64.491  60.947  23.237  1.00  0.00           H
ATOM   1366  N   THR X 109      68.285  61.917  23.793  1.00  0.00           N
ATOM   1367  CA  THR X 109      69.441  61.532  22.996  1.00  0.00           C
ATOM   1368  C   THR X 109      70.222  60.549  23.833  1.00  0.00           C
ATOM   1369  O   THR X 109      70.139  60.556  25.060  1.00  0.00           O
ATOM   1370  HA  THR X 109      69.119  60.991  22.117  1.00  0.00           H
ATOM   1371  HB  THR X 109      69.679  63.386  21.922  1.00  0.00           H
ATOM   1372  CB  THR X 109      70.320  62.692  22.519  1.00  0.00           C
ATOM   1373  OG1 THR X 109      71.376  62.240  21.678  1.00  0.00           O
ATOM   1374  HG1 THR X 109      72.147  62.814  21.860  1.00  0.00           H
ATOM   1375  CG2 THR X 109      70.932  63.475  23.689  1.00  0.00           C
ATOM   1376 1HG2 THR X 109      71.514  64.338  23.300  1.00  0.00           H
ATOM   1377 2HG2 THR X 109      70.133  63.870  24.348  1.00  0.00           H
ATOM   1378 3HG2 THR X 109      71.616  62.833  24.285  1.00  0.00           H
ATOM   1379  HN  THR X 109      68.474  62.130  24.745  1.00  0.00           H
ATOM   1380  N   LYS X 110      70.958  59.645  23.172  1.00  0.00           N
ATOM   1381  CA  LYS X 110      71.744  58.614  23.803  1.00  0.00           C
ATOM   1382  C   LYS X 110      73.045  58.513  23.045  1.00  0.00           C
ATOM   1383  O   LYS X 110      73.070  58.368  21.822  1.00  0.00           O
ATOM   1384  HA  LYS X 110      71.969  58.888  24.826  1.00  0.00           H
ATOM   1385  CB  LYS X 110      70.999  57.254  23.754  1.00  0.00           C
ATOM   1386  1HB LYS X 110      70.110  57.332  24.418  1.00  0.00           H
ATOM   1387  2HB LYS X 110      70.617  57.118  22.721  1.00  0.00           H
ATOM   1388  CG  LYS X 110      71.789  55.977  24.106  1.00  0.00           C
ATOM   1389  1HG LYS X 110      72.615  55.848  23.370  1.00  0.00           H
ATOM   1390  2HG LYS X 110      72.242  56.068  25.118  1.00  0.00           H
ATOM   1391  CD  LYS X 110      70.858  54.747  24.057  1.00  0.00           C
ATOM   1392  1HD LYS X 110      70.165  54.810  24.926  1.00  0.00           H
ATOM   1393  2HD LYS X 110      70.227  54.810  23.141  1.00  0.00           H
ATOM   1394  CE  LYS X 110      71.541  53.373  24.092  1.00  0.00           C
ATOM   1395  1HE LYS X 110      72.279  53.307  24.921  1.00  0.00           H
ATOM   1396  2HE LYS X 110      70.771  52.581  24.230  1.00  0.00           H
ATOM   1397  NZ  LYS X 110      72.232  53.100  22.820  1.00  0.00           N
ATOM   1398  1HZ LYS X 110      72.199  52.079  22.607  1.00  0.00           H
ATOM   1399  2HZ LYS X 110      71.769  53.613  22.025  1.00  0.00           H
ATOM   1400  3HZ LYS X 110      73.232  53.430  22.890  1.00  0.00           H
ATOM   1401  HN  LYS X 110      71.025  59.706  22.179  1.00  0.00           H
ATOM   1402  N   SER X 111      74.166  58.579  23.775  1.00  0.00           N
ATOM   1403  CA  SER X 111      75.455  58.146  23.291  1.00  0.00           C
ATOM   1404  C   SER X 111      76.264  57.921  24.542  1.00  0.00           C
ATOM   1405  O   SER X 111      75.883  58.380  25.619  1.00  0.00           O
ATOM   1406  HA  SER X 111      75.328  57.192  22.800  1.00  0.00           H
ATOM   1407  CB  SER X 111      76.179  59.131  22.339  1.00  0.00           C
ATOM   1408  1HB SER X 111      75.448  59.499  21.583  1.00  0.00           H
ATOM   1409  2HB SER X 111      76.557  60.013  22.903  1.00  0.00           H
ATOM   1410  OG  SER X 111      77.253  58.486  21.647  1.00  0.00           O
ATOM   1411  1HG SER X 111      77.837  59.210  21.349  1.00  0.00           H
ATOM   1412  HN  SER X 111      74.149  58.798  24.751  1.00  0.00           H
ATOM   1413  N   ASN X 112      77.362  57.160  24.451  1.00  0.00           N
ATOM   1414  CA  ASN X 112      78.128  56.750  25.605  1.00  0.00           C
ATOM   1415  C   ASN X 112      79.581  56.682  25.190  1.00  0.00           C
ATOM   1416  O   ASN X 112      79.914  56.091  24.163  1.00  0.00           O
ATOM   1417  HA  ASN X 112      78.049  57.485  26.398  1.00  0.00           H
ATOM   1418  CB  ASN X 112      77.705  55.336  26.073  1.00  0.00           C
ATOM   1419  1HB ASN X 112      77.625  54.672  25.188  1.00  0.00           H
ATOM   1420  2HB ASN X 112      78.448  54.894  26.764  1.00  0.00           H
ATOM   1421  CG  ASN X 112      76.344  55.353  26.755  1.00  0.00           C
ATOM   1422  OD1 ASN X 112      75.306  55.115  26.132  1.00  0.00           O
ATOM   1423  ND2 ASN X 112      76.345  55.605  28.084  1.00  0.00           N
ATOM   1424 1HD2 ASN X 112      77.201  55.757  28.572  1.00  0.00           H
ATOM   1425 2HD2 ASN X 112      75.484  55.553  28.581  1.00  0.00           H
ATOM   1426  HN  ASN X 112      77.699  56.872  23.556  1.00  0.00           H
ATOM   1427  N   TYR X 113      80.488  57.282  25.979  1.00  0.00           N
ATOM   1428  CA  TYR X 113      81.898  57.329  25.636  1.00  0.00           C
ATOM   1429  C   TYR X 113      82.712  56.934  26.852  1.00  0.00           C
ATOM   1430  O   TYR X 113      82.560  57.526  27.916  1.00  0.00           O
ATOM   1431  HA  TYR X 113      82.128  56.612  24.859  1.00  0.00           H
ATOM   1432  CB  TYR X 113      82.315  58.755  25.184  1.00  0.00           C
ATOM   1433  1HB TYR X 113      82.224  59.465  26.035  1.00  0.00           H
ATOM   1434  2HB TYR X 113      83.366  58.754  24.834  1.00  0.00           H
ATOM   1435  CG  TYR X 113      81.451  59.257  24.052  1.00  0.00           C
ATOM   1436  HD1 TYR X 113      81.746  57.552  22.790  1.00  0.00           H
ATOM   1437  CD1 TYR X 113      81.280  58.513  22.875  1.00  0.00           C
ATOM   1438  HD2 TYR X 113      80.891  61.063  25.068  1.00  0.00           H
ATOM   1439  CD2 TYR X 113      80.769  60.477  24.169  1.00  0.00           C
ATOM   1440  CE1 TYR X 113      80.459  58.969  21.837  1.00  0.00           C
ATOM   1441  HE1 TYR X 113      80.340  58.377  20.942  1.00  0.00           H
ATOM   1442  HE2 TYR X 113      79.397  61.867  23.263  1.00  0.00           H
ATOM   1443  CE2 TYR X 113      79.927  60.933  23.144  1.00  0.00           C
ATOM   1444  CZ  TYR X 113      79.791  60.189  21.970  1.00  0.00           C
ATOM   1445  OH  TYR X 113      78.963  60.641  20.924  1.00  0.00           O
ATOM   1446  HH  TYR X 113      78.941  61.620  20.979  1.00  0.00           H
ATOM   1447  HN  TYR X 113      80.220  57.794  26.794  1.00  0.00           H
ATOM   1448  N   ARG X 114      83.579  55.905  26.736  1.00  0.00           N
ATOM   1449  CA  ARG X 114      84.358  55.388  27.846  1.00  0.00           C
ATOM   1450  C   ARG X 114      85.694  56.107  27.902  1.00  0.00           C
ATOM   1451  O   ARG X 114      86.528  55.961  27.007  1.00  0.00           O
ATOM   1452  HA  ARG X 114      83.822  55.573  28.765  1.00  0.00           H
ATOM   1453  CB  ARG X 114      84.603  53.856  27.694  1.00  0.00           C
ATOM   1454  1HB ARG X 114      83.693  53.429  27.213  1.00  0.00           H
ATOM   1455  2HB ARG X 114      85.435  53.667  26.980  1.00  0.00           H
ATOM   1456  CG  ARG X 114      84.823  53.036  28.995  1.00  0.00           C
ATOM   1457  1HG ARG X 114      83.876  53.054  29.574  1.00  0.00           H
ATOM   1458  2HG ARG X 114      84.991  51.976  28.695  1.00  0.00           H
ATOM   1459  CD  ARG X 114      85.971  53.452  29.925  1.00  0.00           C
ATOM   1460  1HD ARG X 114      86.958  53.353  29.419  1.00  0.00           H
ATOM   1461  2HD ARG X 114      85.849  54.508  30.254  1.00  0.00           H
ATOM   1462  NE  ARG X 114      85.874  52.586  31.157  1.00  0.00           N
ATOM   1463  HE  ARG X 114      85.126  52.739  31.792  1.00  0.00           H
ATOM   1464  CZ  ARG X 114      86.744  51.629  31.503  1.00  0.00           C
ATOM   1465  NH1 ARG X 114      87.768  51.286  30.729  1.00  0.00           N
ATOM   1466 1HH1 ARG X 114      87.802  51.587  29.773  1.00  0.00           H
ATOM   1467 2HH1 ARG X 114      88.258  50.428  30.925  1.00  0.00           H
ATOM   1468  NH2 ARG X 114      86.592  50.973  32.656  1.00  0.00           N
ATOM   1469 1HH2 ARG X 114      85.857  51.192  33.303  1.00  0.00           H
ATOM   1470 2HH2 ARG X 114      87.261  50.280  32.888  1.00  0.00           H
ATOM   1471  HN  ARG X 114      83.760  55.460  25.852  1.00  0.00           H
ATOM   1472  N   VAL X 115      85.948  56.876  28.974  1.00  0.00           N
ATOM   1473  CA  VAL X 115      87.200  57.586  29.167  1.00  0.00           C
ATOM   1474  C   VAL X 115      88.065  56.791  30.132  1.00  0.00           C
ATOM   1475  O   VAL X 115      87.607  56.337  31.182  1.00  0.00           O
ATOM   1476  HA  VAL X 115      87.727  57.658  28.226  1.00  0.00           H
ATOM   1477  HB  VAL X 115      86.566  58.982  30.710  1.00  0.00           H
ATOM   1478  CB  VAL X 115      86.990  59.008  29.680  1.00  0.00           C
ATOM   1479  CG1 VAL X 115      88.326  59.781  29.696  1.00  0.00           C
ATOM   1480 1HG1 VAL X 115      88.146  60.836  29.997  1.00  0.00           H
ATOM   1481 2HG1 VAL X 115      89.044  59.339  30.418  1.00  0.00           H
ATOM   1482 3HG1 VAL X 115      88.784  59.786  28.685  1.00  0.00           H
ATOM   1483  CG2 VAL X 115      85.983  59.732  28.761  1.00  0.00           C
ATOM   1484 1HG2 VAL X 115      85.882  60.794  29.071  1.00  0.00           H
ATOM   1485 2HG2 VAL X 115      86.331  59.714  27.706  1.00  0.00           H
ATOM   1486 3HG2 VAL X 115      84.976  59.266  28.814  1.00  0.00           H
ATOM   1487  HN  VAL X 115      85.265  56.975  29.704  1.00  0.00           H
ATOM   1488  N   ARG X 116      89.344  56.562  29.772  1.00  0.00           N
ATOM   1489  CA  ARG X 116      90.274  55.794  30.577  1.00  0.00           C
ATOM   1490  C   ARG X 116      91.624  56.482  30.507  1.00  0.00           C
ATOM   1491  O   ARG X 116      92.092  56.877  29.436  1.00  0.00           O
ATOM   1492  HA  ARG X 116      89.950  55.812  31.610  1.00  0.00           H
ATOM   1493  CB  ARG X 116      90.365  54.332  30.054  1.00  0.00           C
ATOM   1494  1HB ARG X 116      89.321  53.973  29.910  1.00  0.00           H
ATOM   1495  2HB ARG X 116      90.836  54.337  29.045  1.00  0.00           H
ATOM   1496  CG  ARG X 116      91.088  53.288  30.941  1.00  0.00           C
ATOM   1497  1HG ARG X 116      91.009  52.315  30.403  1.00  0.00           H
ATOM   1498  2HG ARG X 116      92.170  53.532  31.026  1.00  0.00           H
ATOM   1499  CD  ARG X 116      90.489  53.142  32.348  1.00  0.00           C
ATOM   1500  1HD ARG X 116      90.965  53.884  33.029  1.00  0.00           H
ATOM   1501  2HD ARG X 116      89.390  53.324  32.317  1.00  0.00           H
ATOM   1502  NE  ARG X 116      90.738  51.748  32.867  1.00  0.00           N
ATOM   1503  HE  ARG X 116      91.317  51.112  32.369  1.00  0.00           H
ATOM   1504  CZ  ARG X 116      90.215  51.315  34.023  1.00  0.00           C
ATOM   1505  NH1 ARG X 116      89.505  52.108  34.819  1.00  0.00           N
ATOM   1506 1HH1 ARG X 116      89.631  53.121  34.714  1.00  0.00           H
ATOM   1507 2HH1 ARG X 116      89.467  51.832  35.777  1.00  0.00           H
ATOM   1508  NH2 ARG X 116      90.389  50.063  34.441  1.00  0.00           N
ATOM   1509 1HH2 ARG X 116      90.965  49.387  33.964  1.00  0.00           H
ATOM   1510 2HH2 ARG X 116      90.046  49.849  35.364  1.00  0.00           H
ATOM   1511  HN  ARG X 116      89.699  56.916  28.907  1.00  0.00           H
ATOM   1512  N   VAL X 117      92.268  56.691  31.669  1.00  0.00           N
ATOM   1513  CA  VAL X 117      93.526  57.406  31.763  1.00  0.00           C
ATOM   1514  C   VAL X 117      94.711  56.450  31.741  1.00  0.00           C
ATOM   1515  O   VAL X 117      94.575  55.259  32.012  1.00  0.00           O
ATOM   1516  HA  VAL X 117      93.625  58.035  30.895  1.00  0.00           H
ATOM   1517  HB  VAL X 117      94.613  58.760  33.057  1.00  0.00           H
ATOM   1518  CB  VAL X 117      93.592  58.321  32.982  1.00  0.00           C
ATOM   1519  CG1 VAL X 117      92.604  59.491  32.803  1.00  0.00           C
ATOM   1520 1HG1 VAL X 117      92.653  60.171  33.682  1.00  0.00           H
ATOM   1521 2HG1 VAL X 117      92.849  60.081  31.896  1.00  0.00           H
ATOM   1522 3HG1 VAL X 117      91.560  59.122  32.720  1.00  0.00           H
ATOM   1523  CG2 VAL X 117      93.284  57.545  34.275  1.00  0.00           C
ATOM   1524 1HG2 VAL X 117      93.395  58.213  35.156  1.00  0.00           H
ATOM   1525 2HG2 VAL X 117      92.245  57.156  34.286  1.00  0.00           H
ATOM   1526 3HG2 VAL X 117      93.984  56.694  34.407  1.00  0.00           H
ATOM   1527  HN  VAL X 117      91.895  56.379  32.538  1.00  0.00           H
ATOM   1528  N   TYR X 118      95.921  56.948  31.387  1.00  0.00           N
ATOM   1529  CA  TYR X 118      97.150  56.156  31.273  1.00  0.00           C
ATOM   1530  C   TYR X 118      97.571  55.468  32.574  1.00  0.00           C
ATOM   1531  O   TYR X 118      98.023  54.326  32.572  1.00  0.00           O
ATOM   1532  HA  TYR X 118      96.989  55.365  30.553  1.00  0.00           H
ATOM   1533  CB  TYR X 118      98.369  57.031  30.832  1.00  0.00           C
ATOM   1534  1HB TYR X 118      98.367  57.987  31.394  1.00  0.00           H
ATOM   1535  2HB TYR X 118      99.310  56.489  31.085  1.00  0.00           H
ATOM   1536  CG  TYR X 118      98.469  57.355  29.354  1.00  0.00           C
ATOM   1537  HD1 TYR X 118      96.366  57.658  28.934  1.00  0.00           H
ATOM   1538  CD1 TYR X 118      97.366  57.684  28.542  1.00  0.00           C
ATOM   1539  HD2 TYR X 118     100.618  57.147  29.374  1.00  0.00           H
ATOM   1540  CD2 TYR X 118      99.753  57.400  28.777  1.00  0.00           C
ATOM   1541  CE1 TYR X 118      97.548  58.078  27.209  1.00  0.00           C
ATOM   1542  HE1 TYR X 118      96.696  58.346  26.600  1.00  0.00           H
ATOM   1543  HE2 TYR X 118     100.935  57.820  27.025  1.00  0.00           H
ATOM   1544  CE2 TYR X 118      99.937  57.779  27.439  1.00  0.00           C
ATOM   1545  CZ  TYR X 118      98.833  58.131  26.662  1.00  0.00           C
ATOM   1546  OH  TYR X 118      99.006  58.557  25.331  1.00  0.00           O
ATOM   1547  HH  TYR X 118      99.866  58.230  25.016  1.00  0.00           H
ATOM   1548  HN  TYR X 118      95.982  57.896  31.085  1.00  0.00           H
ATOM   1549  N   GLN X 119      97.444  56.167  33.715  1.00  0.00           N
ATOM   1550  CA  GLN X 119      97.794  55.655  35.024  1.00  0.00           C
ATOM   1551  C   GLN X 119      96.560  55.715  35.899  1.00  0.00           C
ATOM   1552  O   GLN X 119      95.925  56.761  36.039  1.00  0.00           O
ATOM   1553  HA  GLN X 119      98.094  54.616  34.965  1.00  0.00           H
ATOM   1554  CB  GLN X 119      98.921  56.499  35.670  1.00  0.00           C
ATOM   1555  1HB GLN X 119      98.723  57.570  35.444  1.00  0.00           H
ATOM   1556  2HB GLN X 119      98.901  56.390  36.777  1.00  0.00           H
ATOM   1557  CG  GLN X 119     100.340  56.136  35.176  1.00  0.00           C
ATOM   1558  1HG GLN X 119     100.376  56.087  34.068  1.00  0.00           H
ATOM   1559  2HG GLN X 119     101.051  56.918  35.516  1.00  0.00           H
ATOM   1560  CD  GLN X 119     100.810  54.818  35.794  1.00  0.00           C
ATOM   1561  OE1 GLN X 119     100.897  54.704  37.022  1.00  0.00           O
ATOM   1562  NE2 GLN X 119     101.101  53.801  34.955  1.00  0.00           N
ATOM   1563 1HE2 GLN X 119     100.934  53.886  33.977  1.00  0.00           H
ATOM   1564 2HE2 GLN X 119     101.387  52.932  35.348  1.00  0.00           H
ATOM   1565  HN  GLN X 119      97.034  57.071  33.703  1.00  0.00           H
ATOM   1566  N   ILE X 120      96.203  54.577  36.512  1.00  0.00           N
ATOM   1567  CA  ILE X 120      94.941  54.337  37.185  1.00  0.00           C
ATOM   1568  C   ILE X 120      95.219  53.838  38.598  1.00  0.00           C
ATOM   1569  O   ILE X 120      96.373  53.546  38.920  1.00  0.00           O
ATOM   1570  HA  ILE X 120      94.395  55.266  37.270  1.00  0.00           H
ATOM   1571  HB  ILE X 120      93.307  52.907  37.112  1.00  0.00           H
ATOM   1572  CB  ILE X 120      94.095  53.302  36.432  1.00  0.00           C
ATOM   1573  CG1 ILE X 120      94.924  52.087  35.949  1.00  0.00           C
ATOM   1574 1HG1 ILE X 120      95.674  52.415  35.194  1.00  0.00           H
ATOM   1575 2HG1 ILE X 120      95.481  51.661  36.816  1.00  0.00           H
ATOM   1576  CG2 ILE X 120      93.389  54.023  35.264  1.00  0.00           C
ATOM   1577 1HG2 ILE X 120      92.693  53.341  34.736  1.00  0.00           H
ATOM   1578 2HG2 ILE X 120      92.799  54.886  35.641  1.00  0.00           H
ATOM   1579 3HG2 ILE X 120      94.136  54.394  34.531  1.00  0.00           H
ATOM   1580  CD  ILE X 120      94.064  50.975  35.333  1.00  0.00           C
ATOM   1581  1HD ILE X 120      94.705  50.110  35.056  1.00  0.00           H
ATOM   1582  2HD ILE X 120      93.303  50.624  36.061  1.00  0.00           H
ATOM   1583  3HD ILE X 120      93.554  51.329  34.414  1.00  0.00           H
ATOM   1584  HN  ILE X 120      96.813  53.785  36.478  1.00  0.00           H
ATOM   1585  N   PRO X 121      94.254  53.776  39.504  1.00  0.00           N
ATOM   1586  CA  PRO X 121      94.415  53.040  40.751  1.00  0.00           C
ATOM   1587  C   PRO X 121      94.413  51.531  40.536  1.00  0.00           C
ATOM   1588  HA  PRO X 121      95.362  53.289  41.208  1.00  0.00           H
ATOM   1589  CB  PRO X 121      93.242  53.530  41.622  1.00  0.00           C
ATOM   1590  1HB PRO X 121      92.856  52.736  42.293  1.00  0.00           H
ATOM   1591  2HB PRO X 121      93.590  54.390  42.235  1.00  0.00           H
ATOM   1592  CG  PRO X 121      92.185  54.023  40.628  1.00  0.00           C
ATOM   1593  1HG PRO X 121      91.591  53.157  40.266  1.00  0.00           H
ATOM   1594  2HG PRO X 121      91.500  54.782  41.057  1.00  0.00           H
ATOM   1595  CD  PRO X 121      93.023  54.574  39.478  1.00  0.00           C
ATOM   1596  1HD PRO X 121      92.481  54.491  38.512  1.00  0.00           H
ATOM   1597  2HD PRO X 121      93.284  55.637  39.676  1.00  0.00           H
ATOM   1598  OT1 PRO X 121      93.598  50.993  39.737  1.00  0.00           O
ATOM   1599  OT2 PRO X 121      95.236  50.856  41.223  1.00  0.00           O
ATOM   1600  N   ASP Z   1      38.081 115.619  20.221  1.00  0.00           N
ATOM   1601  CA  ASP Z   1      38.940 114.506  19.708  1.00  0.00           C
ATOM   1602  C   ASP Z   1      38.622 113.147  20.314  1.00  0.00           C
ATOM   1603  O   ASP Z   1      37.740 113.048  21.165  1.00  0.00           O
ATOM   1604  HA  ASP Z   1      38.733 114.417  18.650  1.00  0.00           H
ATOM   1605  CB  ASP Z   1      40.431 114.902  19.897  1.00  0.00           C
ATOM   1606  1HB ASP Z   1      40.643 115.195  20.945  1.00  0.00           H
ATOM   1607  2HB ASP Z   1      41.111 114.073  19.608  1.00  0.00           H
ATOM   1608  CG  ASP Z   1      40.731 116.074  18.986  1.00  0.00           C
ATOM   1609  OD1 ASP Z   1      39.944 117.052  19.036  1.00  0.00           O
ATOM   1610  OD2 ASP Z   1      41.686 115.995  18.183  1.00  0.00           O
ATOM   1611  H1  ASP Z   1      38.639 116.484  19.974  1.00  0.00           H
ATOM   1612  H2  ASP Z   1      37.179 115.673  19.692  1.00  0.00           H
ATOM   1613  H3  ASP Z   1      37.920 115.596  21.258  1.00  0.00           H
ATOM   1614  N   ALA Z   2      39.314 112.079  19.845  1.00  0.00           N
ATOM   1615  CA  ALA Z   2      39.234 110.711  20.341  1.00  0.00           C
ATOM   1616  C   ALA Z   2      38.054 109.905  19.796  1.00  0.00           C
ATOM   1617  O   ALA Z   2      37.595 108.933  20.394  1.00  0.00           O
ATOM   1618  HA  ALA Z   2      40.103 110.216  19.930  1.00  0.00           H
ATOM   1619  CB  ALA Z   2      39.389 110.597  21.872  1.00  0.00           C
ATOM   1620  1HB ALA Z   2      39.448 109.531  22.179  1.00  0.00           H
ATOM   1621  2HB ALA Z   2      40.316 111.107  22.204  1.00  0.00           H
ATOM   1622  3HB ALA Z   2      38.526 111.053  22.398  1.00  0.00           H
ATOM   1623  HN  ALA Z   2      39.979 112.218  19.112  1.00  0.00           H
ATOM   1624  N   HIE Z   3      37.554 110.270  18.601  1.00  0.00           N
ATOM   1625  CA  HIE Z   3      36.476 109.572  17.917  1.00  0.00           C
ATOM   1626  C   HIE Z   3      36.944 109.003  16.596  1.00  0.00           C
ATOM   1627  O   HIE Z   3      36.147 108.656  15.728  1.00  0.00           O
ATOM   1628  HA  HIE Z   3      36.118 108.739  18.505  1.00  0.00           H
ATOM   1629  CB  HIE Z   3      35.309 110.535  17.630  1.00  0.00           C
ATOM   1630  1HB HIE Z   3      35.671 111.410  17.049  1.00  0.00           H
ATOM   1631  2HB HIE Z   3      34.520 110.025  17.035  1.00  0.00           H
ATOM   1632  CG  HIE Z   3      34.674 111.031  18.885  1.00  0.00           C
ATOM   1633  ND1 HIE Z   3      33.709 110.248  19.485  1.00  0.00           N
ATOM   1634  HD2 HIE Z   3      35.541 112.993  19.413  1.00  0.00           H
ATOM   1635  CD2 HIE Z   3      34.864 112.172  19.594  1.00  0.00           C
ATOM   1636  HE1 HIE Z   3      32.578 110.596  21.275  1.00  0.00           H
ATOM   1637  CE1 HIE Z   3      33.328 110.924  20.552  1.00  0.00           C
ATOM   1638  HE2 HIE Z   3      33.908 112.746  21.417  1.00  0.00           H
ATOM   1639  NE2 HIE Z   3      33.997 112.095  20.663  1.00  0.00           N
ATOM   1640  HN  HIE Z   3      37.876 111.110  18.148  1.00  0.00           H
ATOM   1641  N   LYS Z   4      38.266 108.888  16.389  1.00  0.00           N
ATOM   1642  CA  LYS Z   4      38.824 108.539  15.096  1.00  0.00           C
ATOM   1643  C   LYS Z   4      39.168 107.061  14.982  1.00  0.00           C
ATOM   1644  O   LYS Z   4      39.578 106.601  13.917  1.00  0.00           O
ATOM   1645  HA  LYS Z   4      38.103 108.742  14.315  1.00  0.00           H
ATOM   1646  CB  LYS Z   4      40.067 109.422  14.810  1.00  0.00           C
ATOM   1647  1HB LYS Z   4      40.455 109.185  13.795  1.00  0.00           H
ATOM   1648  2HB LYS Z   4      39.723 110.482  14.785  1.00  0.00           H
ATOM   1649  CG  LYS Z   4      41.199 109.315  15.846  1.00  0.00           C
ATOM   1650  1HG LYS Z   4      40.788 109.548  16.854  1.00  0.00           H
ATOM   1651  2HG LYS Z   4      41.593 108.274  15.883  1.00  0.00           H
ATOM   1652  CD  LYS Z   4      42.357 110.299  15.590  1.00  0.00           C
ATOM   1653  1HD LYS Z   4      41.930 111.307  15.392  1.00  0.00           H
ATOM   1654  2HD LYS Z   4      42.953 110.365  16.531  1.00  0.00           H
ATOM   1655  CE  LYS Z   4      43.299 109.886  14.452  1.00  0.00           C
ATOM   1656  1HE LYS Z   4      43.775 108.912  14.697  1.00  0.00           H
ATOM   1657  2HE LYS Z   4      42.745 109.789  13.494  1.00  0.00           H
ATOM   1658  NZ  LYS Z   4      44.366 110.888  14.267  1.00  0.00           N
ATOM   1659  1HZ LYS Z   4      45.207 110.492  13.784  1.00  0.00           H
ATOM   1660  2HZ LYS Z   4      44.008 111.692  13.697  1.00  0.00           H
ATOM   1661  3HZ LYS Z   4      44.687 111.246  15.200  1.00  0.00           H
ATOM   1662  HN  LYS Z   4      38.909 109.108  17.119  1.00  0.00           H
ATOM   1663  N   SER Z   5      38.976 106.276  16.071  1.00  0.00           N
ATOM   1664  CA  SER Z   5      39.154 104.822  16.140  1.00  0.00           C
ATOM   1665  C   SER Z   5      40.479 104.343  15.576  1.00  0.00           C
ATOM   1666  O   SER Z   5      40.547 103.650  14.559  1.00  0.00           O
ATOM   1667  HA  SER Z   5      39.194 104.594  17.196  1.00  0.00           H
ATOM   1668  CB  SER Z   5      37.965 103.990  15.577  1.00  0.00           C
ATOM   1669  1HB SER Z   5      37.019 104.430  15.970  1.00  0.00           H
ATOM   1670  2HB SER Z   5      37.950 104.066  14.467  1.00  0.00           H
ATOM   1671  OG  SER Z   5      38.035 102.616  15.987  1.00  0.00           O
ATOM   1672  1HG SER Z   5      37.239 102.157  15.663  1.00  0.00           H
ATOM   1673  HN  SER Z   5      38.726 106.728  16.926  1.00  0.00           H
ATOM   1674  N   GLU Z   6      41.594 104.751  16.221  1.00  0.00           N
ATOM   1675  CA  GLU Z   6      42.941 104.582  15.703  1.00  0.00           C
ATOM   1676  C   GLU Z   6      43.288 103.150  15.358  1.00  0.00           C
ATOM   1677  O   GLU Z   6      43.824 102.862  14.294  1.00  0.00           O
ATOM   1678  HA  GLU Z   6      43.029 105.166  14.796  1.00  0.00           H
ATOM   1679  CB  GLU Z   6      43.992 105.058  16.731  1.00  0.00           C
ATOM   1680  1HB GLU Z   6      43.910 104.452  17.663  1.00  0.00           H
ATOM   1681  2HB GLU Z   6      45.012 104.893  16.310  1.00  0.00           H
ATOM   1682  CG  GLU Z   6      43.863 106.548  17.106  1.00  0.00           C
ATOM   1683  1HG GLU Z   6      43.931 107.177  16.194  1.00  0.00           H
ATOM   1684  2HG GLU Z   6      42.890 106.746  17.599  1.00  0.00           H
ATOM   1685  CD  GLU Z   6      44.964 106.986  18.053  1.00  0.00           C
ATOM   1686  OE1 GLU Z   6      45.973 106.250  18.219  1.00  0.00           O
ATOM   1687  OE2 GLU Z   6      44.833 108.107  18.612  1.00  0.00           O
ATOM   1688  HN  GLU Z   6      41.509 105.326  17.031  1.00  0.00           H
ATOM   1689  N   VAL Z   7      42.927 102.198  16.235  1.00  0.00           N
ATOM   1690  CA  VAL Z   7      43.169 100.783  16.036  1.00  0.00           C
ATOM   1691  C   VAL Z   7      42.487 100.228  14.786  1.00  0.00           C
ATOM   1692  O   VAL Z   7      43.094  99.496  14.004  1.00  0.00           O
ATOM   1693  HA  VAL Z   7      44.231 100.665  15.867  1.00  0.00           H
ATOM   1694  HB  VAL Z   7      43.102  98.918  17.136  1.00  0.00           H
ATOM   1695  CB  VAL Z   7      42.818  99.986  17.292  1.00  0.00           C
ATOM   1696  CG1 VAL Z   7      43.654 100.533  18.466  1.00  0.00           C
ATOM   1697 1HG1 VAL Z   7      43.496  99.907  19.369  1.00  0.00           H
ATOM   1698 2HG1 VAL Z   7      44.733 100.524  18.216  1.00  0.00           H
ATOM   1699 3HG1 VAL Z   7      43.359 101.569  18.732  1.00  0.00           H
ATOM   1700  CG2 VAL Z   7      41.320 100.059  17.650  1.00  0.00           C
ATOM   1701 1HG2 VAL Z   7      40.980 101.109  17.770  1.00  0.00           H
ATOM   1702 2HG2 VAL Z   7      40.695  99.567  16.880  1.00  0.00           H
ATOM   1703 3HG2 VAL Z   7      41.140  99.540  18.617  1.00  0.00           H
ATOM   1704  HN  VAL Z   7      42.468 102.450  17.082  1.00  0.00           H
ATOM   1705  N   ALA Z   8      41.220 100.616  14.525  1.00  0.00           N
ATOM   1706  CA  ALA Z   8      40.505 100.242  13.326  1.00  0.00           C
ATOM   1707  C   ALA Z   8      41.040 100.922  12.071  1.00  0.00           C
ATOM   1708  O   ALA Z   8      41.248 100.288  11.036  1.00  0.00           O
ATOM   1709  HA  ALA Z   8      40.629  99.177  13.191  1.00  0.00           H
ATOM   1710  CB  ALA Z   8      39.009 100.563  13.495  1.00  0.00           C
ATOM   1711  1HB ALA Z   8      38.419 100.213  12.622  1.00  0.00           H
ATOM   1712  2HB ALA Z   8      38.613 100.059  14.402  1.00  0.00           H
ATOM   1713  3HB ALA Z   8      38.851 101.656  13.617  1.00  0.00           H
ATOM   1714  HN  ALA Z   8      40.754 101.259  15.131  1.00  0.00           H
ATOM   1715  N   HIE Z   9      41.312 102.243  12.141  1.00  0.00           N
ATOM   1716  CA  HIE Z   9      41.853 103.008  11.026  1.00  0.00           C
ATOM   1717  C   HIE Z   9      43.229 102.529  10.591  1.00  0.00           C
ATOM   1718  O   HIE Z   9      43.463 102.326   9.403  1.00  0.00           O
ATOM   1719  HA  HIE Z   9      41.195 102.871  10.179  1.00  0.00           H
ATOM   1720  CB  HIE Z   9      41.911 104.517  11.356  1.00  0.00           C
ATOM   1721  1HB HIE Z   9      40.889 104.880  11.596  1.00  0.00           H
ATOM   1722  2HB HIE Z   9      42.536 104.668  12.262  1.00  0.00           H
ATOM   1723  CG  HIE Z   9      42.471 105.382  10.258  1.00  0.00           C
ATOM   1724  ND1 HIE Z   9      41.730 105.655   9.118  1.00  0.00           N
ATOM   1725  HD2 HIE Z   9      44.533 105.904  10.854  1.00  0.00           H
ATOM   1726  CD2 HIE Z   9      43.706 105.935  10.158  1.00  0.00           C
ATOM   1727  HE1 HIE Z   9      42.290 106.764   7.360  1.00  0.00           H
ATOM   1728  CE1 HIE Z   9      42.536 106.378   8.353  1.00  0.00           C
ATOM   1729  HE2 HIE Z   9      44.522 107.074   8.556  1.00  0.00           H
ATOM   1730  NE2 HIE Z   9      43.741 106.571   8.936  1.00  0.00           N
ATOM   1731  HN  HIE Z   9      41.121 102.741  12.995  1.00  0.00           H
ATOM   1732  N   ARG Z  10      44.153 102.264  11.543  1.00  0.00           N
ATOM   1733  CA  ARG Z  10      45.472 101.719  11.263  1.00  0.00           C
ATOM   1734  C   ARG Z  10      45.412 100.349  10.599  1.00  0.00           C
ATOM   1735  O   ARG Z  10      46.150 100.065   9.655  1.00  0.00           O
ATOM   1736  HA  ARG Z  10      45.976 102.383  10.572  1.00  0.00           H
ATOM   1737  CB  ARG Z  10      46.305 101.563  12.566  1.00  0.00           C
ATOM   1738  1HB ARG Z  10      45.689 100.997  13.304  1.00  0.00           H
ATOM   1739  2HB ARG Z  10      47.224 100.966  12.368  1.00  0.00           H
ATOM   1740  CG  ARG Z  10      46.756 102.880  13.232  1.00  0.00           C
ATOM   1741  1HG ARG Z  10      45.885 103.565  13.337  1.00  0.00           H
ATOM   1742  2HG ARG Z  10      47.112 102.630  14.257  1.00  0.00           H
ATOM   1743  CD  ARG Z  10      47.866 103.625  12.494  1.00  0.00           C
ATOM   1744  1HD ARG Z  10      48.758 102.977  12.340  1.00  0.00           H
ATOM   1745  2HD ARG Z  10      47.497 103.990  11.513  1.00  0.00           H
ATOM   1746  NE  ARG Z  10      48.238 104.780  13.368  1.00  0.00           N
ATOM   1747  HE  ARG Z  10      47.947 104.826  14.323  1.00  0.00           H
ATOM   1748  CZ  ARG Z  10      48.977 105.816  12.961  1.00  0.00           C
ATOM   1749  NH1 ARG Z  10      49.386 105.962  11.707  1.00  0.00           N
ATOM   1750 1HH1 ARG Z  10      49.059 105.347  10.993  1.00  0.00           H
ATOM   1751 2HH1 ARG Z  10      49.906 106.809  11.465  1.00  0.00           H
ATOM   1752  NH2 ARG Z  10      49.321 106.733  13.854  1.00  0.00           N
ATOM   1753 1HH2 ARG Z  10      48.942 106.681  14.777  1.00  0.00           H
ATOM   1754 2HH2 ARG Z  10      49.849 107.538  13.509  1.00  0.00           H
ATOM   1755  HN  ARG Z  10      43.948 102.447  12.512  1.00  0.00           H
ATOM   1756  N   PHE Z  11      44.529  99.448  11.076  1.00  0.00           N
ATOM   1757  CA  PHE Z  11      44.349  98.127  10.497  1.00  0.00           C
ATOM   1758  C   PHE Z  11      43.810  98.177   9.065  1.00  0.00           C
ATOM   1759  O   PHE Z  11      44.295  97.470   8.183  1.00  0.00           O
ATOM   1760  HA  PHE Z  11      45.327  97.667  10.441  1.00  0.00           H
ATOM   1761  CB  PHE Z  11      43.450  97.274  11.430  1.00  0.00           C
ATOM   1762  1HB PHE Z  11      43.749  97.459  12.484  1.00  0.00           H
ATOM   1763  2HB PHE Z  11      42.385  97.561  11.330  1.00  0.00           H
ATOM   1764  CG  PHE Z  11      43.605  95.798  11.164  1.00  0.00           C
ATOM   1765  HD1 PHE Z  11      42.300  95.775   9.454  1.00  0.00           H
ATOM   1766  CD1 PHE Z  11      42.940  95.183  10.091  1.00  0.00           C
ATOM   1767  HD2 PHE Z  11      44.956  95.476  12.810  1.00  0.00           H
ATOM   1768  CD2 PHE Z  11      44.439  95.017  11.981  1.00  0.00           C
ATOM   1769  CE1 PHE Z  11      43.120  93.820   9.823  1.00  0.00           C
ATOM   1770  HE1 PHE Z  11      42.619  93.358   8.982  1.00  0.00           H
ATOM   1771  CE2 PHE Z  11      44.604  93.649  11.731  1.00  0.00           C
ATOM   1772  HE2 PHE Z  11      45.228  93.053  12.377  1.00  0.00           H
ATOM   1773  CZ  PHE Z  11      43.945  93.051  10.650  1.00  0.00           C
ATOM   1774  HZ  PHE Z  11      44.068  91.993  10.458  1.00  0.00           H
ATOM   1775  HN  PHE Z  11      43.946  99.676  11.857  1.00  0.00           H
ATOM   1776  N   LYS Z  12      42.821  99.054   8.782  1.00  0.00           N
ATOM   1777  CA  LYS Z  12      42.348  99.319   7.428  1.00  0.00           C
ATOM   1778  C   LYS Z  12      43.421  99.923   6.519  1.00  0.00           C
ATOM   1779  O   LYS Z  12      43.538  99.574   5.345  1.00  0.00           O
ATOM   1780  HA  LYS Z  12      42.094  98.373   6.973  1.00  0.00           H
ATOM   1781  CB  LYS Z  12      41.059 100.188   7.438  1.00  0.00           C
ATOM   1782  1HB LYS Z  12      41.227 101.107   8.038  1.00  0.00           H
ATOM   1783  2HB LYS Z  12      40.823 100.497   6.393  1.00  0.00           H
ATOM   1784  CG  LYS Z  12      39.847  99.403   7.974  1.00  0.00           C
ATOM   1785  1HG LYS Z  12      39.793  98.459   7.379  1.00  0.00           H
ATOM   1786  2HG LYS Z  12      40.022  99.113   9.032  1.00  0.00           H
ATOM   1787  CD  LYS Z  12      38.473 100.096   7.841  1.00  0.00           C
ATOM   1788  1HD LYS Z  12      38.377 100.537   6.824  1.00  0.00           H
ATOM   1789  2HD LYS Z  12      37.708  99.290   7.925  1.00  0.00           H
ATOM   1790  CE  LYS Z  12      38.175 101.160   8.910  1.00  0.00           C
ATOM   1791  1HE LYS Z  12      38.480 100.788   9.913  1.00  0.00           H
ATOM   1792  2HE LYS Z  12      38.723 102.102   8.691  1.00  0.00           H
ATOM   1793  NZ  LYS Z  12      36.729 101.453   8.966  1.00  0.00           N
ATOM   1794  1HZ LYS Z  12      36.514 102.192   9.682  1.00  0.00           H
ATOM   1795  2HZ LYS Z  12      36.341 101.788   8.053  1.00  0.00           H
ATOM   1796  3HZ LYS Z  12      36.186 100.600   9.238  1.00  0.00           H
ATOM   1797  HN  LYS Z  12      42.393  99.587   9.515  1.00  0.00           H
ATOM   1798  N   ASP Z  13      44.253 100.841   7.042  1.00  0.00           N
ATOM   1799  CA  ASP Z  13      45.326 101.471   6.300  1.00  0.00           C
ATOM   1800  C   ASP Z  13      46.461 100.517   5.905  1.00  0.00           C
ATOM   1801  O   ASP Z  13      46.836 100.418   4.735  1.00  0.00           O
ATOM   1802  HA  ASP Z  13      44.909 101.845   5.378  1.00  0.00           H
ATOM   1803  CB  ASP Z  13      45.819 102.654   7.181  1.00  0.00           C
ATOM   1804  1HB ASP Z  13      44.935 103.110   7.676  1.00  0.00           H
ATOM   1805  2HB ASP Z  13      46.504 102.303   7.977  1.00  0.00           H
ATOM   1806  CG  ASP Z  13      46.454 103.793   6.419  1.00  0.00           C
ATOM   1807  OD1 ASP Z  13      47.505 104.304   6.892  1.00  0.00           O
ATOM   1808  OD2 ASP Z  13      45.874 104.248   5.398  1.00  0.00           O
ATOM   1809  HN  ASP Z  13      44.130 101.148   7.987  1.00  0.00           H
ATOM   1810  N   LEU Z  14      47.008  99.734   6.861  1.00  0.00           N
ATOM   1811  CA  LEU Z  14      48.241  98.998   6.611  1.00  0.00           C
ATOM   1812  C   LEU Z  14      48.076  97.485   6.490  1.00  0.00           C
ATOM   1813  O   LEU Z  14      48.959  96.811   5.961  1.00  0.00           O
ATOM   1814  HA  LEU Z  14      48.688  99.326   5.682  1.00  0.00           H
ATOM   1815  CB  LEU Z  14      49.284  99.265   7.731  1.00  0.00           C
ATOM   1816  1HB LEU Z  14      48.971  98.732   8.654  1.00  0.00           H
ATOM   1817  2HB LEU Z  14      50.258  98.835   7.414  1.00  0.00           H
ATOM   1818  HG  LEU Z  14      48.580 101.180   8.478  1.00  0.00           H
ATOM   1819  CG  LEU Z  14      49.533 100.747   8.093  1.00  0.00           C
ATOM   1820  CD1 LEU Z  14      50.580 100.847   9.215  1.00  0.00           C
ATOM   1821 1HD1 LEU Z  14      50.259 100.266  10.104  1.00  0.00           H
ATOM   1822 2HD1 LEU Z  14      51.557 100.454   8.867  1.00  0.00           H
ATOM   1823 3HD1 LEU Z  14      50.715 101.906   9.521  1.00  0.00           H
ATOM   1824  CD2 LEU Z  14      49.991 101.588   6.894  1.00  0.00           C
ATOM   1825 1HD2 LEU Z  14      50.154 102.640   7.203  1.00  0.00           H
ATOM   1826 2HD2 LEU Z  14      50.941 101.187   6.485  1.00  0.00           H
ATOM   1827 3HD2 LEU Z  14      49.230 101.586   6.085  1.00  0.00           H
ATOM   1828  HN  LEU Z  14      46.676  99.793   7.805  1.00  0.00           H
ATOM   1829  N   GLY Z  15      46.946  96.894   6.929  1.00  0.00           N
ATOM   1830  CA  GLY Z  15      46.744  95.442   6.931  1.00  0.00           C
ATOM   1831  C   GLY Z  15      47.522  94.661   7.976  1.00  0.00           C
ATOM   1832  O   GLY Z  15      48.402  95.174   8.667  1.00  0.00           O
ATOM   1833  1HA GLY Z  15      45.695  95.279   7.133  1.00  0.00           H
ATOM   1834  2HA GLY Z  15      47.036  95.061   5.962  1.00  0.00           H
ATOM   1835  HN  GLY Z  15      46.189  97.445   7.288  1.00  0.00           H
ATOM   1836  N   GLU Z  16      47.193  93.357   8.136  1.00  0.00           N
ATOM   1837  CA  GLU Z  16      47.655  92.553   9.263  1.00  0.00           C
ATOM   1838  C   GLU Z  16      49.170  92.349   9.379  1.00  0.00           C
ATOM   1839  O   GLU Z  16      49.743  92.527  10.453  1.00  0.00           O
ATOM   1840  HA  GLU Z  16      47.360  93.089  10.155  1.00  0.00           H
ATOM   1841  CB  GLU Z  16      46.939  91.172   9.310  1.00  0.00           C
ATOM   1842  1HB GLU Z  16      45.876  91.306   9.006  1.00  0.00           H
ATOM   1843  2HB GLU Z  16      47.403  90.471   8.584  1.00  0.00           H
ATOM   1844  CG  GLU Z  16      46.949  90.559  10.736  1.00  0.00           C
ATOM   1845  1HG GLU Z  16      47.987  90.546  11.126  1.00  0.00           H
ATOM   1846  2HG GLU Z  16      46.337  91.191  11.410  1.00  0.00           H
ATOM   1847  CD  GLU Z  16      46.413  89.138  10.833  1.00  0.00           C
ATOM   1848  OE1 GLU Z  16      47.253  88.199  10.806  1.00  0.00           O
ATOM   1849  OE2 GLU Z  16      45.184  88.944  11.004  1.00  0.00           O
ATOM   1850  HN  GLU Z  16      46.490  92.943   7.561  1.00  0.00           H
ATOM   1851  N   GLU Z  17      49.876  92.016   8.271  1.00  0.00           N
ATOM   1852  CA  GLU Z  17      51.317  91.762   8.272  1.00  0.00           C
ATOM   1853  C   GLU Z  17      52.147  92.975   8.690  1.00  0.00           C
ATOM   1854  O   GLU Z  17      53.075  92.887   9.500  1.00  0.00           O
ATOM   1855  HA  GLU Z  17      51.514  90.981   8.995  1.00  0.00           H
ATOM   1856  CB  GLU Z  17      51.795  91.276   6.872  1.00  0.00           C
ATOM   1857  1HB GLU Z  17      51.179  90.393   6.585  1.00  0.00           H
ATOM   1858  2HB GLU Z  17      51.610  92.071   6.117  1.00  0.00           H
ATOM   1859  CG  GLU Z  17      53.292  90.858   6.823  1.00  0.00           C
ATOM   1860  1HG GLU Z  17      53.935  91.718   7.092  1.00  0.00           H
ATOM   1861  2HG GLU Z  17      53.474  90.044   7.556  1.00  0.00           H
ATOM   1862  CD  GLU Z  17      53.743  90.356   5.460  1.00  0.00           C
ATOM   1863  OE1 GLU Z  17      54.670  90.971   4.859  1.00  0.00           O
ATOM   1864  OE2 GLU Z  17      53.207  89.318   4.991  1.00  0.00           O
ATOM   1865  HN  GLU Z  17      49.401  91.878   7.408  1.00  0.00           H
ATOM   1866  N   ASN Z  18      51.791  94.162   8.160  1.00  0.00           N
ATOM   1867  CA  ASN Z  18      52.393  95.433   8.516  1.00  0.00           C
ATOM   1868  C   ASN Z  18      52.096  95.839   9.950  1.00  0.00           C
ATOM   1869  O   ASN Z  18      52.987  96.288  10.668  1.00  0.00           O
ATOM   1870  HA  ASN Z  18      53.469  95.340   8.445  1.00  0.00           H
ATOM   1871  CB  ASN Z  18      51.898  96.566   7.589  1.00  0.00           C
ATOM   1872  1HB ASN Z  18      50.790  96.566   7.562  1.00  0.00           H
ATOM   1873  2HB ASN Z  18      52.250  97.552   7.958  1.00  0.00           H
ATOM   1874  CG  ASN Z  18      52.438  96.394   6.177  1.00  0.00           C
ATOM   1875  OD1 ASN Z  18      53.287  95.549   5.883  1.00  0.00           O
ATOM   1876  ND2 ASN Z  18      51.966  97.257   5.251  1.00  0.00           N
ATOM   1877 1HD2 ASN Z  18      51.312  97.971   5.493  1.00  0.00           H
ATOM   1878 2HD2 ASN Z  18      52.261  97.161   4.300  1.00  0.00           H
ATOM   1879  HN  ASN Z  18      51.052  94.195   7.493  1.00  0.00           H
ATOM   1880  N   PHE Z  19      50.836  95.668  10.419  1.00  0.00           N
ATOM   1881  CA  PHE Z  19      50.465  95.985  11.789  1.00  0.00           C
ATOM   1882  C   PHE Z  19      51.210  95.130  12.802  1.00  0.00           C
ATOM   1883  O   PHE Z  19      51.770  95.649  13.761  1.00  0.00           O
ATOM   1884  HA  PHE Z  19      50.774  97.006  11.957  1.00  0.00           H
ATOM   1885  CB  PHE Z  19      48.931  95.855  12.008  1.00  0.00           C
ATOM   1886  1HB PHE Z  19      48.404  96.378  11.182  1.00  0.00           H
ATOM   1887  2HB PHE Z  19      48.626  94.786  11.981  1.00  0.00           H
ATOM   1888  CG  PHE Z  19      48.465  96.485  13.309  1.00  0.00           C
ATOM   1889  HD1 PHE Z  19      47.283  94.786  13.887  1.00  0.00           H
ATOM   1890  CD1 PHE Z  19      47.595  95.781  14.158  1.00  0.00           C
ATOM   1891  HD2 PHE Z  19      49.535  98.354  13.069  1.00  0.00           H
ATOM   1892  CD2 PHE Z  19      48.865  97.781  13.691  1.00  0.00           C
ATOM   1893  CE1 PHE Z  19      47.132  96.358  15.349  1.00  0.00           C
ATOM   1894  HE1 PHE Z  19      46.470  95.811  16.004  1.00  0.00           H
ATOM   1895  CE2 PHE Z  19      48.384  98.368  14.867  1.00  0.00           C
ATOM   1896  HE2 PHE Z  19      48.692  99.368  15.134  1.00  0.00           H
ATOM   1897  CZ  PHE Z  19      47.517  97.656  15.699  1.00  0.00           C
ATOM   1898  HZ  PHE Z  19      47.148  98.102  16.613  1.00  0.00           H
ATOM   1899  HN  PHE Z  19      50.102  95.334   9.822  1.00  0.00           H
ATOM   1900  N   LYS Z  20      51.317  93.807  12.563  1.00  0.00           N
ATOM   1901  CA  LYS Z  20      52.078  92.902  13.406  1.00  0.00           C
ATOM   1902  C   LYS Z  20      53.545  93.282  13.516  1.00  0.00           C
ATOM   1903  O   LYS Z  20      54.106  93.311  14.608  1.00  0.00           O
ATOM   1904  HA  LYS Z  20      51.667  92.938  14.407  1.00  0.00           H
ATOM   1905  CB  LYS Z  20      51.986  91.460  12.856  1.00  0.00           C
ATOM   1906  1HB LYS Z  20      52.123  91.488  11.751  1.00  0.00           H
ATOM   1907  2HB LYS Z  20      52.799  90.826  13.279  1.00  0.00           H
ATOM   1908  CG  LYS Z  20      50.653  90.780  13.187  1.00  0.00           C
ATOM   1909  1HG LYS Z  20      50.616  90.596  14.285  1.00  0.00           H
ATOM   1910  2HG LYS Z  20      49.812  91.465  12.935  1.00  0.00           H
ATOM   1911  CD  LYS Z  20      50.473  89.460  12.424  1.00  0.00           C
ATOM   1912  1HD LYS Z  20      50.159  89.696  11.381  1.00  0.00           H
ATOM   1913  2HD LYS Z  20      51.465  88.958  12.367  1.00  0.00           H
ATOM   1914  CE  LYS Z  20      49.468  88.512  13.084  1.00  0.00           C
ATOM   1915  1HE LYS Z  20      49.841  88.185  14.078  1.00  0.00           H
ATOM   1916  2HE LYS Z  20      48.480  89.002  13.219  1.00  0.00           H
ATOM   1917  NZ  LYS Z  20      49.263  87.317  12.247  1.00  0.00           N
ATOM   1918  1HZ LYS Z  20      48.887  86.531  12.832  1.00  0.00           H
ATOM   1919  2HZ LYS Z  20      48.529  87.572  11.523  1.00  0.00           H
ATOM   1920  3HZ LYS Z  20      50.149  87.018  11.785  1.00  0.00           H
ATOM   1921  HN  LYS Z  20      50.838  93.393  11.782  1.00  0.00           H
ATOM   1922  N   ALA Z  21      54.193  93.636  12.391  1.00  0.00           N
ATOM   1923  CA  ALA Z  21      55.560  94.110  12.379  1.00  0.00           C
ATOM   1924  C   ALA Z  21      55.763  95.436  13.114  1.00  0.00           C
ATOM   1925  O   ALA Z  21      56.684  95.590  13.915  1.00  0.00           O
ATOM   1926  HA  ALA Z  21      56.177  93.373  12.876  1.00  0.00           H
ATOM   1927  CB  ALA Z  21      56.011  94.243  10.917  1.00  0.00           C
ATOM   1928  1HB ALA Z  21      57.091  94.491  10.854  1.00  0.00           H
ATOM   1929  2HB ALA Z  21      55.856  93.277  10.391  1.00  0.00           H
ATOM   1930  3HB ALA Z  21      55.426  95.022  10.382  1.00  0.00           H
ATOM   1931  HN  ALA Z  21      53.721  93.600  11.510  1.00  0.00           H
ATOM   1932  N   LEU Z  22      54.866  96.418  12.892  1.00  0.00           N
ATOM   1933  CA  LEU Z  22      54.880  97.705  13.566  1.00  0.00           C
ATOM   1934  C   LEU Z  22      54.655  97.595  15.073  1.00  0.00           C
ATOM   1935  O   LEU Z  22      55.370  98.196  15.872  1.00  0.00           O
ATOM   1936  HA  LEU Z  22      55.860  98.139  13.425  1.00  0.00           H
ATOM   1937  CB  LEU Z  22      53.806  98.618  12.919  1.00  0.00           C
ATOM   1938  1HB LEU Z  22      53.978  98.621  11.821  1.00  0.00           H
ATOM   1939  2HB LEU Z  22      52.805  98.163  13.084  1.00  0.00           H
ATOM   1940  HG  LEU Z  22      53.670 100.096  14.509  1.00  0.00           H
ATOM   1941  CG  LEU Z  22      53.781 100.085  13.399  1.00  0.00           C
ATOM   1942  CD1 LEU Z  22      55.074 100.841  13.056  1.00  0.00           C
ATOM   1943 1HD1 LEU Z  22      55.248 100.835  11.959  1.00  0.00           H
ATOM   1944 2HD1 LEU Z  22      54.997 101.898  13.388  1.00  0.00           H
ATOM   1945 3HD1 LEU Z  22      55.950 100.382  13.560  1.00  0.00           H
ATOM   1946  CD2 LEU Z  22      52.575 100.818  12.788  1.00  0.00           C
ATOM   1947 1HD2 LEU Z  22      52.690 100.892  11.685  1.00  0.00           H
ATOM   1948 2HD2 LEU Z  22      51.626 100.282  12.999  1.00  0.00           H
ATOM   1949 3HD2 LEU Z  22      52.499 101.852  13.188  1.00  0.00           H
ATOM   1950  HN  LEU Z  22      54.133  96.277  12.220  1.00  0.00           H
ATOM   1951  N   VAL Z  23      53.680  96.768  15.505  1.00  0.00           N
ATOM   1952  CA  VAL Z  23      53.409  96.446  16.900  1.00  0.00           C
ATOM   1953  C   VAL Z  23      54.568  95.701  17.565  1.00  0.00           C
ATOM   1954  O   VAL Z  23      54.904  95.955  18.723  1.00  0.00           O
ATOM   1955  HA  VAL Z  23      53.310  97.378  17.439  1.00  0.00           H
ATOM   1956  HB  VAL Z  23      52.084  94.818  16.342  1.00  0.00           H
ATOM   1957  CB  VAL Z  23      52.085  95.691  17.035  1.00  0.00           C
ATOM   1958  CG1 VAL Z  23      51.848  95.196  18.471  1.00  0.00           C
ATOM   1959 1HG1 VAL Z  23      52.573  94.408  18.747  1.00  0.00           H
ATOM   1960 2HG1 VAL Z  23      51.949  96.032  19.195  1.00  0.00           H
ATOM   1961 3HG1 VAL Z  23      50.827  94.769  18.560  1.00  0.00           H
ATOM   1962  CG2 VAL Z  23      50.929  96.635  16.655  1.00  0.00           C
ATOM   1963 1HG2 VAL Z  23      49.959  96.097  16.732  1.00  0.00           H
ATOM   1964 2HG2 VAL Z  23      50.895  97.511  17.335  1.00  0.00           H
ATOM   1965 3HG2 VAL Z  23      51.022  96.999  15.614  1.00  0.00           H
ATOM   1966  HN  VAL Z  23      53.089  96.306  14.834  1.00  0.00           H
ATOM   1967  N   LEU Z  24      55.252  94.786  16.843  1.00  0.00           N
ATOM   1968  CA  LEU Z  24      56.449  94.099  17.319  1.00  0.00           C
ATOM   1969  C   LEU Z  24      57.579  95.063  17.658  1.00  0.00           C
ATOM   1970  O   LEU Z  24      58.181  94.966  18.731  1.00  0.00           O
ATOM   1971  HA  LEU Z  24      56.190  93.587  18.233  1.00  0.00           H
ATOM   1972  CB  LEU Z  24      56.902  93.062  16.253  1.00  0.00           C
ATOM   1973  1HB LEU Z  24      55.976  92.563  15.893  1.00  0.00           H
ATOM   1974  2HB LEU Z  24      57.340  93.585  15.376  1.00  0.00           H
ATOM   1975  HG  LEU Z  24      57.416  91.456  17.615  1.00  0.00           H
ATOM   1976  CG  LEU Z  24      57.848  91.919  16.697  1.00  0.00           C
ATOM   1977  CD1 LEU Z  24      57.883  90.850  15.593  1.00  0.00           C
ATOM   1978 1HD1 LEU Z  24      58.571  90.020  15.856  1.00  0.00           H
ATOM   1979 2HD1 LEU Z  24      56.868  90.434  15.417  1.00  0.00           H
ATOM   1980 3HD1 LEU Z  24      58.241  91.299  14.642  1.00  0.00           H
ATOM   1981  CD2 LEU Z  24      59.284  92.364  17.002  1.00  0.00           C
ATOM   1982 1HD2 LEU Z  24      59.943  91.481  17.135  1.00  0.00           H
ATOM   1983 2HD2 LEU Z  24      59.686  92.971  16.164  1.00  0.00           H
ATOM   1984 3HD2 LEU Z  24      59.336  92.967  17.929  1.00  0.00           H
ATOM   1985  HN  LEU Z  24      54.937  94.538  15.923  1.00  0.00           H
ATOM   1986  N   ILE Z  25      57.841  96.058  16.776  1.00  0.00           N
ATOM   1987  CA  ILE Z  25      58.765  97.151  17.052  1.00  0.00           C
ATOM   1988  C   ILE Z  25      58.300  98.008  18.210  1.00  0.00           C
ATOM   1989  O   ILE Z  25      59.078  98.304  19.114  1.00  0.00           O
ATOM   1990  HA  ILE Z  25      59.711  96.720  17.342  1.00  0.00           H
ATOM   1991  HB  ILE Z  25      57.995  98.454  15.504  1.00  0.00           H
ATOM   1992  CB  ILE Z  25      58.984  98.065  15.844  1.00  0.00           C
ATOM   1993  CG1 ILE Z  25      59.603  97.276  14.671  1.00  0.00           C
ATOM   1994 1HG1 ILE Z  25      60.647  96.992  14.929  1.00  0.00           H
ATOM   1995 2HG1 ILE Z  25      59.033  96.336  14.504  1.00  0.00           H
ATOM   1996  CG2 ILE Z  25      59.887  99.271  16.217  1.00  0.00           C
ATOM   1997 1HG2 ILE Z  25      60.115  99.887  15.325  1.00  0.00           H
ATOM   1998 2HG2 ILE Z  25      59.397  99.946  16.950  1.00  0.00           H
ATOM   1999 3HG2 ILE Z  25      60.847  98.919  16.646  1.00  0.00           H
ATOM   2000  CD  ILE Z  25      59.592  98.076  13.367  1.00  0.00           C
ATOM   2001  1HD ILE Z  25      60.014  97.473  12.537  1.00  0.00           H
ATOM   2002  2HD ILE Z  25      58.551  98.357  13.096  1.00  0.00           H
ATOM   2003  3HD ILE Z  25      60.194  99.003  13.446  1.00  0.00           H
ATOM   2004  HN  ILE Z  25      57.355  96.087  15.900  1.00  0.00           H
ATOM   2005  N   ALA Z  26      57.008  98.401  18.231  1.00  0.00           N
ATOM   2006  CA  ALA Z  26      56.464  99.282  19.241  1.00  0.00           C
ATOM   2007  C   ALA Z  26      56.588  98.728  20.650  1.00  0.00           C
ATOM   2008  O   ALA Z  26      57.127  99.400  21.525  1.00  0.00           O
ATOM   2009  HA  ALA Z  26      57.031 100.203  19.219  1.00  0.00           H
ATOM   2010  CB  ALA Z  26      54.987  99.592  18.926  1.00  0.00           C
ATOM   2011  1HB ALA Z  26      54.576 100.333  19.646  1.00  0.00           H
ATOM   2012  2HB ALA Z  26      54.894 100.012  17.902  1.00  0.00           H
ATOM   2013  3HB ALA Z  26      54.368  98.671  18.982  1.00  0.00           H
ATOM   2014  HN  ALA Z  26      56.390  98.156  17.480  1.00  0.00           H
ATOM   2015  N   PHE Z  27      56.192  97.454  20.879  1.00  0.00           N
ATOM   2016  CA  PHE Z  27      56.330  96.811  22.177  1.00  0.00           C
ATOM   2017  C   PHE Z  27      57.775  96.673  22.624  1.00  0.00           C
ATOM   2018  O   PHE Z  27      58.089  96.898  23.787  1.00  0.00           O
ATOM   2019  HA  PHE Z  27      55.866  97.456  22.912  1.00  0.00           H
ATOM   2020  CB  PHE Z  27      55.682  95.398  22.208  1.00  0.00           C
ATOM   2021  1HB PHE Z  27      55.828  94.887  21.233  1.00  0.00           H
ATOM   2022  2HB PHE Z  27      56.130  94.768  23.008  1.00  0.00           H
ATOM   2023  CG  PHE Z  27      54.219  95.447  22.539  1.00  0.00           C
ATOM   2024  HD1 PHE Z  27      54.491  96.425  24.445  1.00  0.00           H
ATOM   2025  CD1 PHE Z  27      53.778  95.987  23.761  1.00  0.00           C
ATOM   2026  HD2 PHE Z  27      53.615  94.420  20.756  1.00  0.00           H
ATOM   2027  CD2 PHE Z  27      53.279  94.855  21.683  1.00  0.00           C
ATOM   2028  CE1 PHE Z  27      52.424  95.940  24.117  1.00  0.00           C
ATOM   2029  HE1 PHE Z  27      52.095  96.358  25.056  1.00  0.00           H
ATOM   2030  CE2 PHE Z  27      51.925  94.807  22.033  1.00  0.00           C
ATOM   2031  HE2 PHE Z  27      51.214  94.340  21.368  1.00  0.00           H
ATOM   2032  CZ  PHE Z  27      51.499  95.343  23.255  1.00  0.00           C
ATOM   2033  HZ  PHE Z  27      50.458  95.298  23.537  1.00  0.00           H
ATOM   2034  HN  PHE Z  27      55.741  96.932  20.152  1.00  0.00           H
ATOM   2035  N   ALA Z  28      58.699  96.312  21.709  1.00  0.00           N
ATOM   2036  CA  ALA Z  28      60.120  96.215  22.000  1.00  0.00           C
ATOM   2037  C   ALA Z  28      60.760  97.562  22.335  1.00  0.00           C
ATOM   2038  O   ALA Z  28      61.633  97.669  23.194  1.00  0.00           O
ATOM   2039  HA  ALA Z  28      60.244  95.591  22.875  1.00  0.00           H
ATOM   2040  CB  ALA Z  28      60.837  95.567  20.799  1.00  0.00           C
ATOM   2041  1HB ALA Z  28      61.923  95.456  21.000  1.00  0.00           H
ATOM   2042  2HB ALA Z  28      60.412  94.561  20.600  1.00  0.00           H
ATOM   2043  3HB ALA Z  28      60.700  96.188  19.887  1.00  0.00           H
ATOM   2044  HN  ALA Z  28      58.428  96.171  20.758  1.00  0.00           H
ATOM   2045  N   GLN Z  29      60.327  98.631  21.642  1.00  0.00           N
ATOM   2046  CA  GLN Z  29      60.713 100.001  21.904  1.00  0.00           C
ATOM   2047  C   GLN Z  29      60.114 100.576  23.193  1.00  0.00           C
ATOM   2048  O   GLN Z  29      60.723 101.429  23.842  1.00  0.00           O
ATOM   2049  HA  GLN Z  29      61.786 100.010  22.045  1.00  0.00           H
ATOM   2050  CB  GLN Z  29      60.382 100.868  20.659  1.00  0.00           C
ATOM   2051  1HB GLN Z  29      60.846 100.357  19.785  1.00  0.00           H
ATOM   2052  2HB GLN Z  29      59.283 100.875  20.487  1.00  0.00           H
ATOM   2053  CG  GLN Z  29      60.912 102.317  20.753  1.00  0.00           C
ATOM   2054  1HG GLN Z  29      60.202 102.931  21.348  1.00  0.00           H
ATOM   2055  2HG GLN Z  29      61.887 102.318  21.277  1.00  0.00           H
ATOM   2056  CD  GLN Z  29      61.109 103.025  19.407  1.00  0.00           C
ATOM   2057  OE1 GLN Z  29      60.495 104.058  19.139  1.00  0.00           O
ATOM   2058  NE2 GLN Z  29      62.020 102.503  18.555  1.00  0.00           N
ATOM   2059 1HE2 GLN Z  29      62.536 101.690  18.804  1.00  0.00           H
ATOM   2060 2HE2 GLN Z  29      62.223 103.018  17.718  1.00  0.00           H
ATOM   2061  HN  GLN Z  29      59.675  98.498  20.891  1.00  0.00           H
ATOM   2062  N   TYR Z  30      58.900 100.135  23.595  1.00  0.00           N
ATOM   2063  CA  TYR Z  30      58.310 100.441  24.890  1.00  0.00           C
ATOM   2064  C   TYR Z  30      58.956  99.688  26.052  1.00  0.00           C
ATOM   2065  O   TYR Z  30      59.382 100.302  27.029  1.00  0.00           O
ATOM   2066  HA  TYR Z  30      58.477 101.491  25.086  1.00  0.00           H
ATOM   2067  CB  TYR Z  30      56.781 100.129  24.879  1.00  0.00           C
ATOM   2068  1HB TYR Z  30      56.480  99.749  23.880  1.00  0.00           H
ATOM   2069  2HB TYR Z  30      56.492  99.356  25.619  1.00  0.00           H
ATOM   2070  CG  TYR Z  30      55.972 101.367  25.150  1.00  0.00           C
ATOM   2071  HD1 TYR Z  30      56.194 102.129  23.147  1.00  0.00           H
ATOM   2072  CD1 TYR Z  30      55.781 102.310  24.130  1.00  0.00           C
ATOM   2073  HD2 TYR Z  30      55.554 100.893  27.213  1.00  0.00           H
ATOM   2074  CD2 TYR Z  30      55.411 101.610  26.417  1.00  0.00           C
ATOM   2075  CE1 TYR Z  30      55.069 103.491  24.380  1.00  0.00           C
ATOM   2076  HE1 TYR Z  30      54.938 104.211  23.590  1.00  0.00           H
ATOM   2077  HE2 TYR Z  30      54.278 102.973  27.640  1.00  0.00           H
ATOM   2078  CE2 TYR Z  30      54.685 102.786  26.660  1.00  0.00           C
ATOM   2079  CZ  TYR Z  30      54.532 103.739  25.647  1.00  0.00           C
ATOM   2080  OH  TYR Z  30      53.900 104.975  25.908  1.00  0.00           O
ATOM   2081  HH  TYR Z  30      53.129 104.832  26.475  1.00  0.00           H
ATOM   2082  HN  TYR Z  30      58.355  99.555  22.983  1.00  0.00           H
ATOM   2083  N   LEU Z  31      59.075  98.344  25.955  1.00  0.00           N
ATOM   2084  CA  LEU Z  31      59.642  97.518  27.003  1.00  0.00           C
ATOM   2085  C   LEU Z  31      60.641  96.517  26.445  1.00  0.00           C
ATOM   2086  O   LEU Z  31      60.331  95.637  25.645  1.00  0.00           O
ATOM   2087  HA  LEU Z  31      60.182  98.154  27.684  1.00  0.00           H
ATOM   2088  CB  LEU Z  31      58.564  96.760  27.821  1.00  0.00           C
ATOM   2089  1HB LEU Z  31      57.782  97.489  28.124  1.00  0.00           H
ATOM   2090  2HB LEU Z  31      58.077  96.003  27.167  1.00  0.00           H
ATOM   2091  HG  LEU Z  31      59.969  95.436  28.820  1.00  0.00           H
ATOM   2092  CG  LEU Z  31      59.098  96.071  29.100  1.00  0.00           C
ATOM   2093  CD1 LEU Z  31      59.563  97.082  30.160  1.00  0.00           C
ATOM   2094 1HD1 LEU Z  31      60.396  97.712  29.789  1.00  0.00           H
ATOM   2095 2HD1 LEU Z  31      58.724  97.751  30.449  1.00  0.00           H
ATOM   2096 3HD1 LEU Z  31      59.913  96.557  31.075  1.00  0.00           H
ATOM   2097  CD2 LEU Z  31      58.050  95.137  29.714  1.00  0.00           C
ATOM   2098 1HD2 LEU Z  31      57.153  95.713  30.023  1.00  0.00           H
ATOM   2099 2HD2 LEU Z  31      57.743  94.356  28.986  1.00  0.00           H
ATOM   2100 3HD2 LEU Z  31      58.479  94.637  30.607  1.00  0.00           H
ATOM   2101  HN  LEU Z  31      58.751  97.854  25.138  1.00  0.00           H
ATOM   2102  N   GLN Z  32      61.901  96.605  26.901  1.00  0.00           N
ATOM   2103  CA  GLN Z  32      63.004  95.856  26.335  1.00  0.00           C
ATOM   2104  C   GLN Z  32      63.289  94.557  27.087  1.00  0.00           C
ATOM   2105  O   GLN Z  32      64.295  93.888  26.848  1.00  0.00           O
ATOM   2106  HA  GLN Z  32      62.780  95.596  25.308  1.00  0.00           H
ATOM   2107  CB  GLN Z  32      64.261  96.760  26.363  1.00  0.00           C
ATOM   2108  1HB GLN Z  32      64.461  97.048  27.422  1.00  0.00           H
ATOM   2109  2HB GLN Z  32      65.146  96.202  25.986  1.00  0.00           H
ATOM   2110  CG  GLN Z  32      64.084  98.046  25.517  1.00  0.00           C
ATOM   2111  1HG GLN Z  32      64.015  97.795  24.439  1.00  0.00           H
ATOM   2112  2HG GLN Z  32      63.146  98.571  25.801  1.00  0.00           H
ATOM   2113  CD  GLN Z  32      65.221  99.028  25.769  1.00  0.00           C
ATOM   2114  OE1 GLN Z  32      65.372  99.581  26.862  1.00  0.00           O
ATOM   2115  NE2 GLN Z  32      66.089  99.251  24.766  1.00  0.00           N
ATOM   2116 1HE2 GLN Z  32      66.034  98.706  23.923  1.00  0.00           H
ATOM   2117 2HE2 GLN Z  32      66.834  99.901  24.940  1.00  0.00           H
ATOM   2118  HN  GLN Z  32      62.138  97.360  27.526  1.00  0.00           H
ATOM   2119  N   GLN Z  33      62.406  94.164  28.029  1.00  0.00           N
ATOM   2120  CA  GLN Z  33      62.595  93.020  28.910  1.00  0.00           C
ATOM   2121  C   GLN Z  33      61.820  91.777  28.506  1.00  0.00           C
ATOM   2122  O   GLN Z  33      62.127  90.687  28.989  1.00  0.00           O
ATOM   2123  HA  GLN Z  33      63.635  92.730  28.938  1.00  0.00           H
ATOM   2124  CB  GLN Z  33      62.148  93.402  30.343  1.00  0.00           C
ATOM   2125  1HB GLN Z  33      61.168  93.924  30.274  1.00  0.00           H
ATOM   2126  2HB GLN Z  33      61.991  92.492  30.970  1.00  0.00           H
ATOM   2127  CG  GLN Z  33      63.187  94.286  31.070  1.00  0.00           C
ATOM   2128  1HG GLN Z  33      63.975  93.662  31.540  1.00  0.00           H
ATOM   2129  2HG GLN Z  33      63.676  94.964  30.336  1.00  0.00           H
ATOM   2130  CD  GLN Z  33      62.570  95.188  32.139  1.00  0.00           C
ATOM   2131  OE1 GLN Z  33      62.917  96.368  32.211  1.00  0.00           O
ATOM   2132  NE2 GLN Z  33      61.648  94.662  32.969  1.00  0.00           N
ATOM   2133 1HE2 GLN Z  33      61.522  93.664  33.011  1.00  0.00           H
ATOM   2134 2HE2 GLN Z  33      61.177  95.277  33.591  1.00  0.00           H
ATOM   2135  HN  GLN Z  33      61.606  94.736  28.187  1.00  0.00           H
ATOM   2136  N   CYS Z  34      60.842  91.881  27.580  1.00  0.00           N
ATOM   2137  CA  CYS Z  34      59.906  90.807  27.268  1.00  0.00           C
ATOM   2138  C   CYS Z  34      60.550  89.490  26.821  1.00  0.00           C
ATOM   2139  O   CYS Z  34      61.427  89.520  25.950  1.00  0.00           O
ATOM   2140  HA  CYS Z  34      59.313  90.646  28.157  1.00  0.00           H
ATOM   2141  CB  CYS Z  34      58.950  91.220  26.120  1.00  0.00           C
ATOM   2142  1HB CYS Z  34      59.543  91.348  25.186  1.00  0.00           H
ATOM   2143  2HB CYS Z  34      58.220  90.401  25.932  1.00  0.00           H
ATOM   2144  SG  CYS Z  34      58.044  92.764  26.441  1.00  0.00           S
ATOM   2145  1HG CYS Z  34      57.590  92.873  25.194  1.00  0.00           H
ATOM   2146  HN  CYS Z  34      60.646  92.755  27.143  1.00  0.00           H
ATOM   2147  N   PRO Z  35      60.189  88.314  27.319  1.00  0.00           N
ATOM   2148  CA  PRO Z  35      60.497  87.044  26.664  1.00  0.00           C
ATOM   2149  C   PRO Z  35      59.878  86.929  25.277  1.00  0.00           C
ATOM   2150  O   PRO Z  35      58.867  87.574  25.008  1.00  0.00           O
ATOM   2151  HA  PRO Z  35      61.570  86.973  26.558  1.00  0.00           H
ATOM   2152  CB  PRO Z  35      59.920  85.995  27.621  1.00  0.00           C
ATOM   2153  1HB PRO Z  35      58.873  85.753  27.336  1.00  0.00           H
ATOM   2154  2HB PRO Z  35      60.509  85.055  27.627  1.00  0.00           H
ATOM   2155  CG  PRO Z  35      59.900  86.684  28.988  1.00  0.00           C
ATOM   2156  1HG PRO Z  35      59.161  86.227  29.678  1.00  0.00           H
ATOM   2157  2HG PRO Z  35      60.910  86.634  29.448  1.00  0.00           H
ATOM   2158  CD  PRO Z  35      59.558  88.126  28.627  1.00  0.00           C
ATOM   2159  1HD PRO Z  35      58.459  88.252  28.517  1.00  0.00           H
ATOM   2160  2HD PRO Z  35      59.954  88.841  29.385  1.00  0.00           H
ATOM   2161  N   PHE Z  36      60.455  86.117  24.370  1.00  0.00           N
ATOM   2162  CA  PHE Z  36      59.995  86.014  22.995  1.00  0.00           C
ATOM   2163  C   PHE Z  36      58.552  85.536  22.835  1.00  0.00           C
ATOM   2164  O   PHE Z  36      57.773  86.144  22.102  1.00  0.00           O
ATOM   2165  HA  PHE Z  36      60.036  87.006  22.565  1.00  0.00           H
ATOM   2166  CB  PHE Z  36      60.954  85.072  22.213  1.00  0.00           C
ATOM   2167  1HB PHE Z  36      61.987  85.471  22.308  1.00  0.00           H
ATOM   2168  2HB PHE Z  36      60.936  84.054  22.660  1.00  0.00           H
ATOM   2169  CG  PHE Z  36      60.610  84.982  20.743  1.00  0.00           C
ATOM   2170  HD1 PHE Z  36      61.174  87.015  20.286  1.00  0.00           H
ATOM   2171  CD1 PHE Z  36      60.771  86.092  19.896  1.00  0.00           C
ATOM   2172  HD2 PHE Z  36      59.895  82.954  20.868  1.00  0.00           H
ATOM   2173  CD2 PHE Z  36      60.049  83.804  20.220  1.00  0.00           C
ATOM   2174  CE1 PHE Z  36      60.379  86.025  18.552  1.00  0.00           C
ATOM   2175  HE1 PHE Z  36      60.493  86.894  17.916  1.00  0.00           H
ATOM   2176  CE2 PHE Z  36      59.635  83.742  18.884  1.00  0.00           C
ATOM   2177  HE2 PHE Z  36      59.167  82.843  18.508  1.00  0.00           H
ATOM   2178  CZ  PHE Z  36      59.803  84.854  18.048  1.00  0.00           C
ATOM   2179  HZ  PHE Z  36      59.464  84.819  17.023  1.00  0.00           H
ATOM   2180  HN  PHE Z  36      61.280  85.606  24.612  1.00  0.00           H
ATOM   2181  N   GLU Z  37      58.139  84.459  23.538  1.00  0.00           N
ATOM   2182  CA  GLU Z  37      56.777  83.952  23.454  1.00  0.00           C
ATOM   2183  C   GLU Z  37      55.761  84.961  23.950  1.00  0.00           C
ATOM   2184  O   GLU Z  37      54.783  85.267  23.274  1.00  0.00           O
ATOM   2185  HA  GLU Z  37      56.548  83.773  22.413  1.00  0.00           H
ATOM   2186  CB  GLU Z  37      56.626  82.631  24.252  1.00  0.00           C
ATOM   2187  1HB GLU Z  37      57.358  81.898  23.846  1.00  0.00           H
ATOM   2188  2HB GLU Z  37      56.898  82.806  25.318  1.00  0.00           H
ATOM   2189  CG  GLU Z  37      55.204  82.021  24.192  1.00  0.00           C
ATOM   2190  1HG GLU Z  37      54.479  82.665  24.734  1.00  0.00           H
ATOM   2191  2HG GLU Z  37      54.873  81.944  23.137  1.00  0.00           H
ATOM   2192  CD  GLU Z  37      55.142  80.638  24.818  1.00  0.00           C
ATOM   2193  OE1 GLU Z  37      55.167  80.533  26.072  1.00  0.00           O
ATOM   2194  OE2 GLU Z  37      55.062  79.647  24.040  1.00  0.00           O
ATOM   2195  HN  GLU Z  37      58.775  83.983  24.158  1.00  0.00           H
ATOM   2196  N   ASP Z  38      56.034  85.570  25.114  1.00  0.00           N
ATOM   2197  CA  ASP Z  38      55.209  86.583  25.730  1.00  0.00           C
ATOM   2198  C   ASP Z  38      55.084  87.850  24.879  1.00  0.00           C
ATOM   2199  O   ASP Z  38      54.004  88.432  24.766  1.00  0.00           O
ATOM   2200  HA  ASP Z  38      54.207  86.180  25.823  1.00  0.00           H
ATOM   2201  CB  ASP Z  38      55.766  86.881  27.136  1.00  0.00           C
ATOM   2202  1HB ASP Z  38      56.807  87.259  27.072  1.00  0.00           H
ATOM   2203  2HB ASP Z  38      55.134  87.628  27.660  1.00  0.00           H
ATOM   2204  CG  ASP Z  38      55.752  85.607  27.948  1.00  0.00           C
ATOM   2205  OD1 ASP Z  38      56.837  85.128  28.360  1.00  0.00           O
ATOM   2206  OD2 ASP Z  38      54.655  85.070  28.237  1.00  0.00           O
ATOM   2207  HN  ASP Z  38      56.836  85.301  25.639  1.00  0.00           H
ATOM   2208  N   HIE Z  39      56.178  88.276  24.208  1.00  0.00           N
ATOM   2209  CA  HIE Z  39      56.157  89.350  23.223  1.00  0.00           C
ATOM   2210  C   HIE Z  39      55.268  89.051  22.019  1.00  0.00           C
ATOM   2211  O   HIE Z  39      54.449  89.870  21.612  1.00  0.00           O
ATOM   2212  HA  HIE Z  39      55.764  90.234  23.709  1.00  0.00           H
ATOM   2213  CB  HIE Z  39      57.585  89.652  22.703  1.00  0.00           C
ATOM   2214  1HB HIE Z  39      58.288  89.608  23.563  1.00  0.00           H
ATOM   2215  2HB HIE Z  39      57.917  88.884  21.975  1.00  0.00           H
ATOM   2216  CG  HIE Z  39      57.739  91.019  22.107  1.00  0.00           C
ATOM   2217  ND1 HIE Z  39      57.882  92.082  22.972  1.00  0.00           N
ATOM   2218  HD2 HIE Z  39      57.727  90.891  19.900  1.00  0.00           H
ATOM   2219  CD2 HIE Z  39      57.802  91.453  20.818  1.00  0.00           C
ATOM   2220  HE1 HIE Z  39      58.213  94.146  22.582  1.00  0.00           H
ATOM   2221  CE1 HIE Z  39      58.045  93.136  22.204  1.00  0.00           C
ATOM   2222  HE2 HIE Z  39      58.083  93.466  20.122  1.00  0.00           H
ATOM   2223  NE2 HIE Z  39      58.000  92.817  20.887  1.00  0.00           N
ATOM   2224  HN  HIE Z  39      57.063  87.836  24.380  1.00  0.00           H
ATOM   2225  N   VAL Z  40      55.358  87.834  21.437  1.00  0.00           N
ATOM   2226  CA  VAL Z  40      54.494  87.389  20.343  1.00  0.00           C
ATOM   2227  C   VAL Z  40      53.027  87.322  20.760  1.00  0.00           C
ATOM   2228  O   VAL Z  40      52.138  87.758  20.025  1.00  0.00           O
ATOM   2229  HA  VAL Z  40      54.541  88.136  19.563  1.00  0.00           H
ATOM   2230  HB  VAL Z  40      55.074  85.309  20.556  1.00  0.00           H
ATOM   2231  CB  VAL Z  40      54.967  86.064  19.743  1.00  0.00           C
ATOM   2232  CG1 VAL Z  40      53.978  85.529  18.685  1.00  0.00           C
ATOM   2233 1HG1 VAL Z  40      54.400  84.633  18.186  1.00  0.00           H
ATOM   2234 2HG1 VAL Z  40      53.012  85.234  19.144  1.00  0.00           H
ATOM   2235 3HG1 VAL Z  40      53.781  86.301  17.911  1.00  0.00           H
ATOM   2236  CG2 VAL Z  40      56.339  86.286  19.075  1.00  0.00           C
ATOM   2237 1HG2 VAL Z  40      56.244  87.015  18.242  1.00  0.00           H
ATOM   2238 2HG2 VAL Z  40      57.091  86.663  19.798  1.00  0.00           H
ATOM   2239 3HG2 VAL Z  40      56.717  85.327  18.660  1.00  0.00           H
ATOM   2240  HN  VAL Z  40      56.031  87.168  21.771  1.00  0.00           H
ATOM   2241  N   LYS Z  41      52.739  86.838  21.990  1.00  0.00           N
ATOM   2242  CA  LYS Z  41      51.406  86.848  22.574  1.00  0.00           C
ATOM   2243  C   LYS Z  41      50.817  88.257  22.670  1.00  0.00           C
ATOM   2244  O   LYS Z  41      49.670  88.473  22.287  1.00  0.00           O
ATOM   2245  HA  LYS Z  41      50.748  86.277  21.933  1.00  0.00           H
ATOM   2246  CB  LYS Z  41      51.417  86.233  24.002  1.00  0.00           C
ATOM   2247  1HB LYS Z  41      52.199  86.759  24.592  1.00  0.00           H
ATOM   2248  2HB LYS Z  41      50.448  86.430  24.512  1.00  0.00           H
ATOM   2249  CG  LYS Z  41      51.719  84.722  24.082  1.00  0.00           C
ATOM   2250  1HG LYS Z  41      52.567  84.483  23.404  1.00  0.00           H
ATOM   2251  2HG LYS Z  41      52.052  84.480  25.118  1.00  0.00           H
ATOM   2252  CD  LYS Z  41      50.544  83.797  23.720  1.00  0.00           C
ATOM   2253  1HD LYS Z  41      50.178  84.072  22.707  1.00  0.00           H
ATOM   2254  2HD LYS Z  41      50.941  82.756  23.667  1.00  0.00           H
ATOM   2255  CE  LYS Z  41      49.388  83.832  24.728  1.00  0.00           C
ATOM   2256  1HE LYS Z  41      49.743  83.564  25.747  1.00  0.00           H
ATOM   2257  2HE LYS Z  41      48.929  84.843  24.762  1.00  0.00           H
ATOM   2258  NZ  LYS Z  41      48.343  82.869  24.335  1.00  0.00           N
ATOM   2259  1HZ LYS Z  41      47.443  83.049  24.837  1.00  0.00           H
ATOM   2260  2HZ LYS Z  41      48.166  82.946  23.303  1.00  0.00           H
ATOM   2261  3HZ LYS Z  41      48.634  81.894  24.583  1.00  0.00           H
ATOM   2262  HN  LYS Z  41      53.472  86.441  22.550  1.00  0.00           H
ATOM   2263  N   LEU Z  42      51.595  89.259  23.134  1.00  0.00           N
ATOM   2264  CA  LEU Z  42      51.188  90.659  23.154  1.00  0.00           C
ATOM   2265  C   LEU Z  42      50.949  91.261  21.772  1.00  0.00           C
ATOM   2266  O   LEU Z  42      49.944  91.934  21.542  1.00  0.00           O
ATOM   2267  HA  LEU Z  42      50.242  90.725  23.668  1.00  0.00           H
ATOM   2268  CB  LEU Z  42      52.240  91.521  23.894  1.00  0.00           C
ATOM   2269  1HB LEU Z  42      53.252  91.256  23.515  1.00  0.00           H
ATOM   2270  2HB LEU Z  42      52.081  92.599  23.678  1.00  0.00           H
ATOM   2271  HG  LEU Z  42      52.254  90.284  25.682  1.00  0.00           H
ATOM   2272  CG  LEU Z  42      52.223  91.369  25.428  1.00  0.00           C
ATOM   2273  CD1 LEU Z  42      53.471  92.028  26.031  1.00  0.00           C
ATOM   2274 1HD1 LEU Z  42      53.502  93.107  25.762  1.00  0.00           H
ATOM   2275 2HD1 LEU Z  42      53.464  91.943  27.138  1.00  0.00           H
ATOM   2276 3HD1 LEU Z  42      54.394  91.546  25.644  1.00  0.00           H
ATOM   2277  CD2 LEU Z  42      50.957  91.992  26.039  1.00  0.00           C
ATOM   2278 1HD2 LEU Z  42      50.890  93.067  25.763  1.00  0.00           H
ATOM   2279 2HD2 LEU Z  42      50.038  91.479  25.689  1.00  0.00           H
ATOM   2280 3HD2 LEU Z  42      50.985  91.932  27.147  1.00  0.00           H
ATOM   2281  HN  LEU Z  42      52.517  89.061  23.477  1.00  0.00           H
ATOM   2282  N   VAL Z  43      51.843  91.002  20.793  1.00  0.00           N
ATOM   2283  CA  VAL Z  43      51.698  91.477  19.419  1.00  0.00           C
ATOM   2284  C   VAL Z  43      50.436  90.938  18.755  1.00  0.00           C
ATOM   2285  O   VAL Z  43      49.658  91.679  18.149  1.00  0.00           O
ATOM   2286  HA  VAL Z  43      51.594  92.550  19.449  1.00  0.00           H
ATOM   2287  HB  VAL Z  43      53.120  90.022  18.680  1.00  0.00           H
ATOM   2288  CB  VAL Z  43      52.928  91.115  18.581  1.00  0.00           C
ATOM   2289  CG1 VAL Z  43      52.733  91.466  17.089  1.00  0.00           C
ATOM   2290 1HG1 VAL Z  43      52.412  92.524  16.981  1.00  0.00           H
ATOM   2291 2HG1 VAL Z  43      53.688  91.351  16.535  1.00  0.00           H
ATOM   2292 3HG1 VAL Z  43      51.973  90.817  16.607  1.00  0.00           H
ATOM   2293  CG2 VAL Z  43      54.151  91.883  19.116  1.00  0.00           C
ATOM   2294 1HG2 VAL Z  43      54.279  91.764  20.210  1.00  0.00           H
ATOM   2295 2HG2 VAL Z  43      55.076  91.524  18.619  1.00  0.00           H
ATOM   2296 3HG2 VAL Z  43      54.049  92.968  18.908  1.00  0.00           H
ATOM   2297  HN  VAL Z  43      52.678  90.491  21.013  1.00  0.00           H
ATOM   2298  N   ASN Z  44      50.165  89.628  18.907  1.00  0.00           N
ATOM   2299  CA  ASN Z  44      48.942  89.006  18.431  1.00  0.00           C
ATOM   2300  C   ASN Z  44      47.688  89.528  19.137  1.00  0.00           C
ATOM   2301  O   ASN Z  44      46.680  89.794  18.486  1.00  0.00           O
ATOM   2302  HA  ASN Z  44      48.811  89.289  17.393  1.00  0.00           H
ATOM   2303  CB  ASN Z  44      49.028  87.463  18.524  1.00  0.00           C
ATOM   2304  1HB ASN Z  44      49.341  87.158  19.544  1.00  0.00           H
ATOM   2305  2HB ASN Z  44      48.038  87.014  18.297  1.00  0.00           H
ATOM   2306  CG  ASN Z  44      50.018  86.925  17.494  1.00  0.00           C
ATOM   2307  OD1 ASN Z  44      50.350  87.561  16.488  1.00  0.00           O
ATOM   2308  ND2 ASN Z  44      50.500  85.680  17.705  1.00  0.00           N
ATOM   2309 1HD2 ASN Z  44      50.247  85.168  18.528  1.00  0.00           H
ATOM   2310 2HD2 ASN Z  44      51.159  85.317  17.043  1.00  0.00           H
ATOM   2311  HN  ASN Z  44      50.821  89.034  19.384  1.00  0.00           H
ATOM   2312  N   GLU Z  45      47.737  89.752  20.470  1.00  0.00           N
ATOM   2313  CA  GLU Z  45      46.630  90.282  21.262  1.00  0.00           C
ATOM   2314  C   GLU Z  45      46.150  91.651  20.804  1.00  0.00           C
ATOM   2315  O   GLU Z  45      44.952  91.904  20.666  1.00  0.00           O
ATOM   2316  HA  GLU Z  45      45.799  89.597  21.178  1.00  0.00           H
ATOM   2317  CB  GLU Z  45      47.072  90.416  22.745  1.00  0.00           C
ATOM   2318  1HB GLU Z  45      47.531  89.455  23.065  1.00  0.00           H
ATOM   2319  2HB GLU Z  45      47.875  91.184  22.812  1.00  0.00           H
ATOM   2320  CG  GLU Z  45      45.959  90.785  23.759  1.00  0.00           C
ATOM   2321  1HG GLU Z  45      46.432  91.221  24.666  1.00  0.00           H
ATOM   2322  2HG GLU Z  45      45.246  91.528  23.354  1.00  0.00           H
ATOM   2323  CD  GLU Z  45      45.175  89.571  24.210  1.00  0.00           C
ATOM   2324  OE1 GLU Z  45      44.476  88.938  23.373  1.00  0.00           O
ATOM   2325  OE2 GLU Z  45      45.289  89.210  25.411  1.00  0.00           O
ATOM   2326  HN  GLU Z  45      48.558  89.506  20.988  1.00  0.00           H
ATOM   2327  N   VAL Z  46      47.095  92.574  20.534  1.00  0.00           N
ATOM   2328  CA  VAL Z  46      46.844  93.887  19.956  1.00  0.00           C
ATOM   2329  C   VAL Z  46      46.314  93.807  18.534  1.00  0.00           C
ATOM   2330  O   VAL Z  46      45.366  94.506  18.166  1.00  0.00           O
ATOM   2331  HA  VAL Z  46      46.077  94.383  20.532  1.00  0.00           H
ATOM   2332  HB  VAL Z  46      48.969  94.127  19.614  1.00  0.00           H
ATOM   2333  CB  VAL Z  46      48.116  94.721  20.018  1.00  0.00           C
ATOM   2334  CG1 VAL Z  46      48.008  96.035  19.221  1.00  0.00           C
ATOM   2335 1HG1 VAL Z  46      47.169  96.650  19.604  1.00  0.00           H
ATOM   2336 2HG1 VAL Z  46      48.937  96.624  19.342  1.00  0.00           H
ATOM   2337 3HG1 VAL Z  46      47.868  95.860  18.135  1.00  0.00           H
ATOM   2338  CG2 VAL Z  46      48.385  95.051  21.497  1.00  0.00           C
ATOM   2339 1HG2 VAL Z  46      49.259  95.733  21.572  1.00  0.00           H
ATOM   2340 2HG2 VAL Z  46      47.517  95.583  21.943  1.00  0.00           H
ATOM   2341 3HG2 VAL Z  46      48.600  94.140  22.091  1.00  0.00           H
ATOM   2342  HN  VAL Z  46      48.055  92.347  20.716  1.00  0.00           H
ATOM   2343  N   THR Z  47      46.903  92.918  17.709  1.00  0.00           N
ATOM   2344  CA  THR Z  47      46.519  92.716  16.311  1.00  0.00           C
ATOM   2345  C   THR Z  47      45.099  92.226  16.152  1.00  0.00           C
ATOM   2346  O   THR Z  47      44.311  92.795  15.397  1.00  0.00           O
ATOM   2347  HA  THR Z  47      46.583  93.663  15.805  1.00  0.00           H
ATOM   2348  HB  THR Z  47      47.382  90.725  16.075  1.00  0.00           H
ATOM   2349  CB  THR Z  47      47.431  91.729  15.594  1.00  0.00           C
ATOM   2350  OG1 THR Z  47      48.774  92.191  15.621  1.00  0.00           O
ATOM   2351  HG1 THR Z  47      49.106  92.064  16.527  1.00  0.00           H
ATOM   2352  CG2 THR Z  47      47.053  91.608  14.113  1.00  0.00           C
ATOM   2353 1HG2 THR Z  47      47.081  92.602  13.623  1.00  0.00           H
ATOM   2354 2HG2 THR Z  47      47.778  90.956  13.589  1.00  0.00           H
ATOM   2355 3HG2 THR Z  47      46.046  91.162  13.972  1.00  0.00           H
ATOM   2356  HN  THR Z  47      47.670  92.375  18.050  1.00  0.00           H
ATOM   2357  N   GLU Z  48      44.713  91.186  16.916  1.00  0.00           N
ATOM   2358  CA  GLU Z  48      43.382  90.615  16.874  1.00  0.00           C
ATOM   2359  C   GLU Z  48      42.319  91.577  17.412  1.00  0.00           C
ATOM   2360  O   GLU Z  48      41.187  91.637  16.930  1.00  0.00           O
ATOM   2361  HA  GLU Z  48      43.149  90.434  15.834  1.00  0.00           H
ATOM   2362  CB  GLU Z  48      43.346  89.246  17.594  1.00  0.00           C
ATOM   2363  1HB GLU Z  48      44.372  88.814  17.613  1.00  0.00           H
ATOM   2364  2HB GLU Z  48      43.045  89.387  18.654  1.00  0.00           H
ATOM   2365  CG  GLU Z  48      42.395  88.220  16.917  1.00  0.00           C
ATOM   2366  1HG GLU Z  48      41.976  87.558  17.705  1.00  0.00           H
ATOM   2367  2HG GLU Z  48      41.548  88.736  16.422  1.00  0.00           H
ATOM   2368  CD  GLU Z  48      43.091  87.324  15.900  1.00  0.00           C
ATOM   2369  OE1 GLU Z  48      43.107  86.085  16.138  1.00  0.00           O
ATOM   2370  OE2 GLU Z  48      43.639  87.814  14.877  1.00  0.00           O
ATOM   2371  HN  GLU Z  48      45.367  90.723  17.524  1.00  0.00           H
ATOM   2372  N   PHE Z  49      42.684  92.420  18.407  1.00  0.00           N
ATOM   2373  CA  PHE Z  49      41.835  93.490  18.910  1.00  0.00           C
ATOM   2374  C   PHE Z  49      41.500  94.536  17.844  1.00  0.00           C
ATOM   2375  O   PHE Z  49      40.342  94.889  17.640  1.00  0.00           O
ATOM   2376  HA  PHE Z  49      40.904  93.040  19.233  1.00  0.00           H
ATOM   2377  CB  PHE Z  49      42.544  94.187  20.108  1.00  0.00           C
ATOM   2378  1HB PHE Z  49      43.064  93.412  20.707  1.00  0.00           H
ATOM   2379  2HB PHE Z  49      43.303  94.925  19.778  1.00  0.00           H
ATOM   2380  CG  PHE Z  49      41.562  94.864  21.025  1.00  0.00           C
ATOM   2381  HD1 PHE Z  49      41.277  96.633  19.818  1.00  0.00           H
ATOM   2382  CD1 PHE Z  49      40.991  96.113  20.718  1.00  0.00           C
ATOM   2383  HD2 PHE Z  49      41.636  93.274  22.472  1.00  0.00           H
ATOM   2384  CD2 PHE Z  49      41.185  94.219  22.210  1.00  0.00           C
ATOM   2385  CE1 PHE Z  49      40.021  96.677  21.560  1.00  0.00           C
ATOM   2386  HE1 PHE Z  49      39.575  97.630  21.312  1.00  0.00           H
ATOM   2387  CE2 PHE Z  49      40.210  94.770  23.046  1.00  0.00           C
ATOM   2388  HE2 PHE Z  49      39.910  94.245  23.943  1.00  0.00           H
ATOM   2389  CZ  PHE Z  49      39.617  95.993  22.713  1.00  0.00           C
ATOM   2390  HZ  PHE Z  49      38.855  96.406  23.358  1.00  0.00           H
ATOM   2391  HN  PHE Z  49      43.588  92.330  18.819  1.00  0.00           H
ATOM   2392  N   ALA Z  50      42.510  95.019  17.091  1.00  0.00           N
ATOM   2393  CA  ALA Z  50      42.332  95.990  16.023  1.00  0.00           C
ATOM   2394  C   ALA Z  50      41.478  95.467  14.877  1.00  0.00           C
ATOM   2395  O   ALA Z  50      40.588  96.142  14.366  1.00  0.00           O
ATOM   2396  HA  ALA Z  50      41.826  96.855  16.428  1.00  0.00           H
ATOM   2397  CB  ALA Z  50      43.710  96.399  15.480  1.00  0.00           C
ATOM   2398  1HB ALA Z  50      43.609  97.146  14.666  1.00  0.00           H
ATOM   2399  2HB ALA Z  50      44.319  96.859  16.286  1.00  0.00           H
ATOM   2400  3HB ALA Z  50      44.258  95.515  15.089  1.00  0.00           H
ATOM   2401  HN  ALA Z  50      43.445  94.699  17.249  1.00  0.00           H
ATOM   2402  N   LYS Z  51      41.713  94.204  14.496  1.00  0.00           N
ATOM   2403  CA  LYS Z  51      40.949  93.438  13.531  1.00  0.00           C
ATOM   2404  C   LYS Z  51      39.484  93.282  13.925  1.00  0.00           C
ATOM   2405  O   LYS Z  51      38.574  93.504  13.129  1.00  0.00           O
ATOM   2406  HA  LYS Z  51      40.992  93.929  12.570  1.00  0.00           H
ATOM   2407  CB  LYS Z  51      41.676  92.085  13.496  1.00  0.00           C
ATOM   2408  1HB LYS Z  51      42.743  92.303  13.251  1.00  0.00           H
ATOM   2409  2HB LYS Z  51      41.676  91.652  14.520  1.00  0.00           H
ATOM   2410  CG  LYS Z  51      41.213  90.988  12.534  1.00  0.00           C
ATOM   2411  1HG LYS Z  51      40.226  90.587  12.856  1.00  0.00           H
ATOM   2412  2HG LYS Z  51      41.120  91.377  11.496  1.00  0.00           H
ATOM   2413  CD  LYS Z  51      42.295  89.899  12.609  1.00  0.00           C
ATOM   2414  1HD LYS Z  51      43.231  90.315  12.164  1.00  0.00           H
ATOM   2415  2HD LYS Z  51      42.498  89.722  13.692  1.00  0.00           H
ATOM   2416  CE  LYS Z  51      41.995  88.548  11.969  1.00  0.00           C
ATOM   2417  1HE LYS Z  51      41.107  88.070  12.436  1.00  0.00           H
ATOM   2418  2HE LYS Z  51      41.846  88.636  10.872  1.00  0.00           H
ATOM   2419  NZ  LYS Z  51      43.171  87.700  12.224  1.00  0.00           N
ATOM   2420  1HZ LYS Z  51      43.024  86.709  11.921  1.00  0.00           H
ATOM   2421  2HZ LYS Z  51      44.009  88.117  11.721  1.00  0.00           H
ATOM   2422  3HZ LYS Z  51      43.376  87.712  13.262  1.00  0.00           H
ATOM   2423  HN  LYS Z  51      42.481  93.716  14.912  1.00  0.00           H
ATOM   2424  N   THR Z  52      39.220  92.977  15.211  1.00  0.00           N
ATOM   2425  CA  THR Z  52      37.879  92.943  15.800  1.00  0.00           C
ATOM   2426  C   THR Z  52      37.198  94.305  15.776  1.00  0.00           C
ATOM   2427  O   THR Z  52      36.025  94.422  15.435  1.00  0.00           O
ATOM   2428  HA  THR Z  52      37.277  92.285  15.191  1.00  0.00           H
ATOM   2429  HB  THR Z  52      38.401  93.094  17.919  1.00  0.00           H
ATOM   2430  CB  THR Z  52      37.870  92.401  17.225  1.00  0.00           C
ATOM   2431  OG1 THR Z  52      38.508  91.128  17.265  1.00  0.00           O
ATOM   2432  HG1 THR Z  52      39.470  91.295  17.272  1.00  0.00           H
ATOM   2433  CG2 THR Z  52      36.432  92.171  17.718  1.00  0.00           C
ATOM   2434 1HG2 THR Z  52      35.871  93.124  17.800  1.00  0.00           H
ATOM   2435 2HG2 THR Z  52      35.887  91.497  17.025  1.00  0.00           H
ATOM   2436 3HG2 THR Z  52      36.444  91.696  18.722  1.00  0.00           H
ATOM   2437  HN  THR Z  52      39.981  92.758  15.822  1.00  0.00           H
ATOM   2438  N   CYS Z  53      37.933  95.392  16.089  1.00  0.00           N
ATOM   2439  CA  CYS Z  53      37.460  96.769  15.991  1.00  0.00           C
ATOM   2440  C   CYS Z  53      37.084  97.233  14.589  1.00  0.00           C
ATOM   2441  O   CYS Z  53      36.168  98.039  14.428  1.00  0.00           O
ATOM   2442  HA  CYS Z  53      36.550  96.842  16.573  1.00  0.00           H
ATOM   2443  CB  CYS Z  53      38.498  97.764  16.559  1.00  0.00           C
ATOM   2444  1HB CYS Z  53      39.476  97.600  16.061  1.00  0.00           H
ATOM   2445  2HB CYS Z  53      38.183  98.809  16.343  1.00  0.00           H
ATOM   2446  SG  CYS Z  53      38.689  97.601  18.354  1.00  0.00           S
ATOM   2447  HN  CYS Z  53      38.867  95.270  16.434  1.00  0.00           H
ATOM   2448  N   VAL Z  54      37.791  96.770  13.536  1.00  0.00           N
ATOM   2449  CA  VAL Z  54      37.354  96.945  12.153  1.00  0.00           C
ATOM   2450  C   VAL Z  54      36.096  96.149  11.836  1.00  0.00           C
ATOM   2451  O   VAL Z  54      35.168  96.658  11.207  1.00  0.00           O
ATOM   2452  HA  VAL Z  54      37.118  97.989  11.996  1.00  0.00           H
ATOM   2453  HB  VAL Z  54      38.715  95.456  11.367  1.00  0.00           H
ATOM   2454  CB  VAL Z  54      38.426  96.512  11.153  1.00  0.00           C
ATOM   2455  CG1 VAL Z  54      37.935  96.625   9.693  1.00  0.00           C
ATOM   2456 1HG1 VAL Z  54      37.513  97.635   9.507  1.00  0.00           H
ATOM   2457 2HG1 VAL Z  54      38.778  96.470   8.987  1.00  0.00           H
ATOM   2458 3HG1 VAL Z  54      37.155  95.870   9.458  1.00  0.00           H
ATOM   2459  CG2 VAL Z  54      39.663  97.400  11.312  1.00  0.00           C
ATOM   2460 1HG2 VAL Z  54      40.127  97.273  12.309  1.00  0.00           H
ATOM   2461 2HG2 VAL Z  54      40.419  97.143  10.542  1.00  0.00           H
ATOM   2462 3HG2 VAL Z  54      39.386  98.467  11.181  1.00  0.00           H
ATOM   2463  HN  VAL Z  54      38.616  96.225  13.693  1.00  0.00           H
ATOM   2464  N   ALA Z  55      36.059  94.868  12.253  1.00  0.00           N
ATOM   2465  CA  ALA Z  55      34.989  93.948  11.942  1.00  0.00           C
ATOM   2466  C   ALA Z  55      33.651  94.248  12.601  1.00  0.00           C
ATOM   2467  O   ALA Z  55      32.612  94.235  11.941  1.00  0.00           O
ATOM   2468  HA  ALA Z  55      34.823  93.978  10.874  1.00  0.00           H
ATOM   2469  CB  ALA Z  55      35.437  92.530  12.341  1.00  0.00           C
ATOM   2470  1HB ALA Z  55      34.688  91.769  12.033  1.00  0.00           H
ATOM   2471  2HB ALA Z  55      36.403  92.290  11.847  1.00  0.00           H
ATOM   2472  3HB ALA Z  55      35.586  92.453  13.440  1.00  0.00           H
ATOM   2473  HN  ALA Z  55      36.834  94.478  12.752  1.00  0.00           H
ATOM   2474  N   ASP Z  56      33.628  94.534  13.918  1.00  0.00           N
ATOM   2475  CA  ASP Z  56      32.405  94.824  14.636  1.00  0.00           C
ATOM   2476  C   ASP Z  56      31.749  96.136  14.216  1.00  0.00           C
ATOM   2477  O   ASP Z  56      32.401  97.145  13.954  1.00  0.00           O
ATOM   2478  HA  ASP Z  56      31.711  94.040  14.358  1.00  0.00           H
ATOM   2479  CB  ASP Z  56      32.619  94.747  16.169  1.00  0.00           C
ATOM   2480  1HB ASP Z  56      33.109  93.783  16.423  1.00  0.00           H
ATOM   2481  2HB ASP Z  56      33.267  95.575  16.518  1.00  0.00           H
ATOM   2482  CG  ASP Z  56      31.291  94.794  16.892  1.00  0.00           C
ATOM   2483  OD1 ASP Z  56      30.348  94.095  16.436  1.00  0.00           O
ATOM   2484  OD2 ASP Z  56      31.169  95.559  17.886  1.00  0.00           O
ATOM   2485  HN  ASP Z  56      34.480  94.554  14.451  1.00  0.00           H
ATOM   2486  N   GLU Z  57      30.406  96.150  14.137  1.00  0.00           N
ATOM   2487  CA  GLU Z  57      29.669  97.337  13.766  1.00  0.00           C
ATOM   2488  C   GLU Z  57      29.683  98.418  14.843  1.00  0.00           C
ATOM   2489  O   GLU Z  57      29.963  99.585  14.564  1.00  0.00           O
ATOM   2490  HA  GLU Z  57      30.140  97.767  12.891  1.00  0.00           H
ATOM   2491  CB  GLU Z  57      28.224  96.950  13.386  1.00  0.00           C
ATOM   2492  1HB GLU Z  57      28.266  96.111  12.655  1.00  0.00           H
ATOM   2493  2HB GLU Z  57      27.676  96.578  14.281  1.00  0.00           H
ATOM   2494  CG  GLU Z  57      27.437  98.113  12.742  1.00  0.00           C
ATOM   2495  1HG GLU Z  57      27.248  98.907  13.493  1.00  0.00           H
ATOM   2496  2HG GLU Z  57      28.011  98.549  11.897  1.00  0.00           H
ATOM   2497  CD  GLU Z  57      26.093  97.657  12.210  1.00  0.00           C
ATOM   2498  OE1 GLU Z  57      25.790  97.958  11.028  1.00  0.00           O
ATOM   2499  OE2 GLU Z  57      25.310  97.047  12.984  1.00  0.00           O
ATOM   2500  HN  GLU Z  57      29.889  95.347  14.431  1.00  0.00           H
ATOM   2501  N   SER Z  58      29.420  98.048  16.113  1.00  0.00           N
ATOM   2502  CA  SER Z  58      29.367  98.992  17.226  1.00  0.00           C
ATOM   2503  C   SER Z  58      30.726  99.347  17.791  1.00  0.00           C
ATOM   2504  O   SER Z  58      30.997 100.518  18.051  1.00  0.00           O
ATOM   2505  HA  SER Z  58      28.955  99.924  16.862  1.00  0.00           H
ATOM   2506  CB  SER Z  58      28.439  98.500  18.365  1.00  0.00           C
ATOM   2507  1HB SER Z  58      28.728  97.470  18.677  1.00  0.00           H
ATOM   2508  2HB SER Z  58      28.508  99.178  19.247  1.00  0.00           H
ATOM   2509  OG  SER Z  58      27.092  98.512  17.886  1.00  0.00           O
ATOM   2510  1HG SER Z  58      26.512  98.061  18.534  1.00  0.00           H
ATOM   2511  HN  SER Z  58      29.208  97.097  16.325  1.00  0.00           H
ATOM   2512  N   ALA Z  59      31.626  98.355  17.980  1.00  0.00           N
ATOM   2513  CA  ALA Z  59      33.028  98.570  18.313  1.00  0.00           C
ATOM   2514  C   ALA Z  59      33.287  99.376  19.596  1.00  0.00           C
ATOM   2515  O   ALA Z  59      34.122 100.276  19.658  1.00  0.00           O
ATOM   2516  HA  ALA Z  59      33.436  97.588  18.504  1.00  0.00           H
ATOM   2517  CB  ALA Z  59      33.779  99.147  17.093  1.00  0.00           C
ATOM   2518  1HB ALA Z  59      34.868  99.205  17.289  1.00  0.00           H
ATOM   2519  2HB ALA Z  59      33.611  98.498  16.206  1.00  0.00           H
ATOM   2520  3HB ALA Z  59      33.395 100.163  16.860  1.00  0.00           H
ATOM   2521  HN  ALA Z  59      31.362  97.394  17.811  1.00  0.00           H
ATOM   2522  N   GLU Z  60      32.563  99.022  20.670  1.00  0.00           N
ATOM   2523  CA  GLU Z  60      32.407  99.762  21.910  1.00  0.00           C
ATOM   2524  C   GLU Z  60      33.672 100.061  22.713  1.00  0.00           C
ATOM   2525  O   GLU Z  60      33.770 101.089  23.382  1.00  0.00           O
ATOM   2526  HA  GLU Z  60      31.979 100.721  21.650  1.00  0.00           H
ATOM   2527  CB  GLU Z  60      31.401  99.005  22.810  1.00  0.00           C
ATOM   2528  1HB GLU Z  60      31.875  98.094  23.235  1.00  0.00           H
ATOM   2529  2HB GLU Z  60      31.123  99.661  23.664  1.00  0.00           H
ATOM   2530  CG  GLU Z  60      30.115  98.592  22.052  1.00  0.00           C
ATOM   2531  1HG GLU Z  60      29.694  99.473  21.520  1.00  0.00           H
ATOM   2532  2HG GLU Z  60      30.320  97.793  21.312  1.00  0.00           H
ATOM   2533  CD  GLU Z  60      29.042  98.081  22.994  1.00  0.00           C
ATOM   2534  OE1 GLU Z  60      28.454  98.915  23.728  1.00  0.00           O
ATOM   2535  OE2 GLU Z  60      28.749  96.857  22.970  1.00  0.00           O
ATOM   2536  HN  GLU Z  60      31.932  98.260  20.581  1.00  0.00           H
ATOM   2537  N   ASN Z  61      34.669  99.153  22.689  1.00  0.00           N
ATOM   2538  CA  ASN Z  61      35.900  99.282  23.461  1.00  0.00           C
ATOM   2539  C   ASN Z  61      37.068  99.825  22.629  1.00  0.00           C
ATOM   2540  O   ASN Z  61      38.228  99.696  23.022  1.00  0.00           O
ATOM   2541  HA  ASN Z  61      35.754  99.979  24.274  1.00  0.00           H
ATOM   2542  CB  ASN Z  61      36.329  97.910  24.052  1.00  0.00           C
ATOM   2543  1HB ASN Z  61      36.426  97.151  23.251  1.00  0.00           H
ATOM   2544  2HB ASN Z  61      37.308  98.004  24.570  1.00  0.00           H
ATOM   2545  CG  ASN Z  61      35.351  97.416  25.113  1.00  0.00           C
ATOM   2546  OD1 ASN Z  61      35.525  97.661  26.309  1.00  0.00           O
ATOM   2547  ND2 ASN Z  61      34.328  96.647  24.682  1.00  0.00           N
ATOM   2548 1HD2 ASN Z  61      34.241  96.438  23.707  1.00  0.00           H
ATOM   2549 2HD2 ASN Z  61      33.729  96.219  25.361  1.00  0.00           H
ATOM   2550  HN  ASN Z  61      34.526  98.312  22.168  1.00  0.00           H
ATOM   2551  N   CYS Z  62      36.813 100.408  21.440  1.00  0.00           N
ATOM   2552  CA  CYS Z  62      37.856 100.677  20.455  1.00  0.00           C
ATOM   2553  C   CYS Z  62      38.311 102.131  20.352  1.00  0.00           C
ATOM   2554  O   CYS Z  62      39.174 102.454  19.536  1.00  0.00           O
ATOM   2555  HA  CYS Z  62      38.744 100.106  20.696  1.00  0.00           H
ATOM   2556  CB  CYS Z  62      37.367 100.219  19.061  1.00  0.00           C
ATOM   2557  1HB CYS Z  62      36.452 100.794  18.796  1.00  0.00           H
ATOM   2558  2HB CYS Z  62      38.134 100.447  18.290  1.00  0.00           H
ATOM   2559  SG  CYS Z  62      36.984  98.437  19.044  1.00  0.00           S
ATOM   2560  HN  CYS Z  62      35.866 100.548  21.145  1.00  0.00           H
ATOM   2561  N   ASP Z  63      37.793 103.039  21.197  1.00  0.00           N
ATOM   2562  CA  ASP Z  63      38.078 104.466  21.215  1.00  0.00           C
ATOM   2563  C   ASP Z  63      39.534 104.851  21.524  1.00  0.00           C
ATOM   2564  O   ASP Z  63      40.084 105.815  20.981  1.00  0.00           O
ATOM   2565  HA  ASP Z  63      37.868 104.849  20.225  1.00  0.00           H
ATOM   2566  CB  ASP Z  63      37.106 105.155  22.222  1.00  0.00           C
ATOM   2567  1HB ASP Z  63      37.286 106.249  22.246  1.00  0.00           H
ATOM   2568  2HB ASP Z  63      36.059 104.981  21.897  1.00  0.00           H
ATOM   2569  CG  ASP Z  63      37.245 104.595  23.624  1.00  0.00           C
ATOM   2570  OD1 ASP Z  63      37.679 105.338  24.547  1.00  0.00           O
ATOM   2571  OD2 ASP Z  63      36.985 103.379  23.814  1.00  0.00           O
ATOM   2572  HN  ASP Z  63      37.169 102.762  21.935  1.00  0.00           H
ATOM   2573  N   LYS Z  64      40.168 104.109  22.454  1.00  0.00           N
ATOM   2574  CA  LYS Z  64      41.458 104.413  23.044  1.00  0.00           C
ATOM   2575  C   LYS Z  64      42.636 104.510  22.076  1.00  0.00           C
ATOM   2576  O   LYS Z  64      42.845 103.658  21.212  1.00  0.00           O
ATOM   2577  HA  LYS Z  64      41.352 105.386  23.505  1.00  0.00           H
ATOM   2578  CB  LYS Z  64      41.766 103.399  24.176  1.00  0.00           C
ATOM   2579  1HB LYS Z  64      40.886 103.397  24.858  1.00  0.00           H
ATOM   2580  2HB LYS Z  64      41.856 102.375  23.752  1.00  0.00           H
ATOM   2581  CG  LYS Z  64      43.011 103.740  25.010  1.00  0.00           C
ATOM   2582  1HG LYS Z  64      43.928 103.441  24.452  1.00  0.00           H
ATOM   2583  2HG LYS Z  64      43.044 104.846  25.140  1.00  0.00           H
ATOM   2584  CD  LYS Z  64      43.002 103.108  26.414  1.00  0.00           C
ATOM   2585  1HD LYS Z  64      42.063 103.427  26.917  1.00  0.00           H
ATOM   2586  2HD LYS Z  64      42.980 102.000  26.333  1.00  0.00           H
ATOM   2587  CE  LYS Z  64      44.205 103.563  27.247  1.00  0.00           C
ATOM   2588  1HE LYS Z  64      45.133 103.075  26.875  1.00  0.00           H
ATOM   2589  2HE LYS Z  64      44.327 104.665  27.160  1.00  0.00           H
ATOM   2590  NZ  LYS Z  64      44.064 103.247  28.681  1.00  0.00           N
ATOM   2591  1HZ LYS Z  64      44.952 102.767  28.999  1.00  0.00           H
ATOM   2592  2HZ LYS Z  64      44.018 104.154  29.218  1.00  0.00           H
ATOM   2593  3HZ LYS Z  64      43.239 102.659  28.926  1.00  0.00           H
ATOM   2594  HN  LYS Z  64      39.666 103.342  22.848  1.00  0.00           H
ATOM   2595  N   SER Z  65      43.448 105.581  22.217  1.00  0.00           N
ATOM   2596  CA  SER Z  65      44.625 105.850  21.403  1.00  0.00           C
ATOM   2597  C   SER Z  65      45.699 104.787  21.484  1.00  0.00           C
ATOM   2598  O   SER Z  65      46.012 104.255  22.549  1.00  0.00           O
ATOM   2599  HA  SER Z  65      44.291 105.866  20.376  1.00  0.00           H
ATOM   2600  CB  SER Z  65      45.279 107.217  21.720  1.00  0.00           C
ATOM   2601  1HB SER Z  65      45.489 107.291  22.811  1.00  0.00           H
ATOM   2602  2HB SER Z  65      46.240 107.336  21.168  1.00  0.00           H
ATOM   2603  OG  SER Z  65      44.407 108.275  21.322  1.00  0.00           O
ATOM   2604  1HG SER Z  65      44.549 108.355  20.349  1.00  0.00           H
ATOM   2605  HN  SER Z  65      43.214 106.289  22.881  1.00  0.00           H
ATOM   2606  N   LEU Z  66      46.299 104.451  20.326  1.00  0.00           N
ATOM   2607  CA  LEU Z  66      47.121 103.268  20.153  1.00  0.00           C
ATOM   2608  C   LEU Z  66      48.403 103.257  20.977  1.00  0.00           C
ATOM   2609  O   LEU Z  66      48.722 102.259  21.620  1.00  0.00           O
ATOM   2610  HA  LEU Z  66      46.538 102.425  20.499  1.00  0.00           H
ATOM   2611  CB  LEU Z  66      47.411 103.073  18.646  1.00  0.00           C
ATOM   2612  1HB LEU Z  66      46.435 102.982  18.121  1.00  0.00           H
ATOM   2613  2HB LEU Z  66      47.900 103.994  18.256  1.00  0.00           H
ATOM   2614  HG  LEU Z  66      49.292 102.000  18.723  1.00  0.00           H
ATOM   2615  CG  LEU Z  66      48.282 101.856  18.268  1.00  0.00           C
ATOM   2616  CD1 LEU Z  66      47.736 100.513  18.778  1.00  0.00           C
ATOM   2617 1HD1 LEU Z  66      48.429  99.692  18.492  1.00  0.00           H
ATOM   2618 2HD1 LEU Z  66      47.643 100.517  19.883  1.00  0.00           H
ATOM   2619 3HD1 LEU Z  66      46.747 100.298  18.330  1.00  0.00           H
ATOM   2620  CD2 LEU Z  66      48.462 101.802  16.746  1.00  0.00           C
ATOM   2621 1HD2 LEU Z  66      48.841 102.771  16.361  1.00  0.00           H
ATOM   2622 2HD2 LEU Z  66      49.194 101.012  16.483  1.00  0.00           H
ATOM   2623 3HD2 LEU Z  66      47.494 101.575  16.253  1.00  0.00           H
ATOM   2624  HN  LEU Z  66      46.118 105.002  19.495  1.00  0.00           H
ATOM   2625  N   HIE Z  67      49.139 104.391  21.028  1.00  0.00           N
ATOM   2626  CA  HIE Z  67      50.378 104.522  21.793  1.00  0.00           C
ATOM   2627  C   HIE Z  67      50.156 104.296  23.285  1.00  0.00           C
ATOM   2628  O   HIE Z  67      50.864 103.549  23.957  1.00  0.00           O
ATOM   2629  HA  HIE Z  67      51.072 103.777  21.437  1.00  0.00           H
ATOM   2630  CB  HIE Z  67      50.992 105.929  21.580  1.00  0.00           C
ATOM   2631  1HB HIE Z  67      50.940 106.192  20.502  1.00  0.00           H
ATOM   2632  2HB HIE Z  67      50.401 106.695  22.123  1.00  0.00           H
ATOM   2633  CG  HIE Z  67      52.428 106.084  21.987  1.00  0.00           C
ATOM   2634  ND1 HIE Z  67      53.442 105.761  21.097  1.00  0.00           N
ATOM   2635  HD2 HIE Z  67      52.464 106.999  24.001  1.00  0.00           H
ATOM   2636  CD2 HIE Z  67      52.950 106.629  23.113  1.00  0.00           C
ATOM   2637  HE1 HIE Z  67      55.565 106.039  21.305  1.00  0.00           H
ATOM   2638  CE1 HIE Z  67      54.555 106.132  21.707  1.00  0.00           C
ATOM   2639  HE2 HIE Z  67      54.957 107.161  23.509  1.00  0.00           H
ATOM   2640  NE2 HIE Z  67      54.310 106.671  22.921  1.00  0.00           N
ATOM   2641  HN  HIE Z  67      48.835 105.187  20.512  1.00  0.00           H
ATOM   2642  N   THR Z  68      49.085 104.911  23.813  1.00  0.00           N
ATOM   2643  CA  THR Z  68      48.613 104.796  25.186  1.00  0.00           C
ATOM   2644  C   THR Z  68      48.127 103.407  25.544  1.00  0.00           C
ATOM   2645  O   THR Z  68      48.423 102.888  26.620  1.00  0.00           O
ATOM   2646  HA  THR Z  68      49.449 105.021  25.831  1.00  0.00           H
ATOM   2647  HB  THR Z  68      46.564 105.509  24.934  1.00  0.00           H
ATOM   2648  CB  THR Z  68      47.504 105.802  25.458  1.00  0.00           C
ATOM   2649  OG1 THR Z  68      47.918 107.069  24.967  1.00  0.00           O
ATOM   2650  HG1 THR Z  68      47.186 107.697  25.160  1.00  0.00           H
ATOM   2651  CG2 THR Z  68      47.255 105.959  26.963  1.00  0.00           C
ATOM   2652 1HG2 THR Z  68      48.189 106.273  27.474  1.00  0.00           H
ATOM   2653 2HG2 THR Z  68      46.488 106.741  27.153  1.00  0.00           H
ATOM   2654 3HG2 THR Z  68      46.903 105.012  27.421  1.00  0.00           H
ATOM   2655  HN  THR Z  68      48.557 105.548  23.256  1.00  0.00           H
ATOM   2656  N   LEU Z  69      47.384 102.749  24.628  1.00  0.00           N
ATOM   2657  CA  LEU Z  69      46.819 101.416  24.784  1.00  0.00           C
ATOM   2658  C   LEU Z  69      47.860 100.333  25.049  1.00  0.00           C
ATOM   2659  O   LEU Z  69      47.654  99.445  25.878  1.00  0.00           O
ATOM   2660  HA  LEU Z  69      46.176 101.440  25.650  1.00  0.00           H
ATOM   2661  CB  LEU Z  69      45.981 101.064  23.527  1.00  0.00           C
ATOM   2662  1HB LEU Z  69      45.252 101.886  23.351  1.00  0.00           H
ATOM   2663  2HB LEU Z  69      46.658 101.043  22.643  1.00  0.00           H
ATOM   2664  HG  LEU Z  69      45.919  98.900  23.718  1.00  0.00           H
ATOM   2665  CG  LEU Z  69      45.194  99.736  23.572  1.00  0.00           C
ATOM   2666  CD1 LEU Z  69      44.167  99.692  24.713  1.00  0.00           C
ATOM   2667 1HD1 LEU Z  69      44.661  99.778  25.702  1.00  0.00           H
ATOM   2668 2HD1 LEU Z  69      43.435 100.520  24.597  1.00  0.00           H
ATOM   2669 3HD1 LEU Z  69      43.606  98.734  24.684  1.00  0.00           H
ATOM   2670  CD2 LEU Z  69      44.482  99.504  22.229  1.00  0.00           C
ATOM   2671 1HD2 LEU Z  69      45.213  99.505  21.394  1.00  0.00           H
ATOM   2672 2HD2 LEU Z  69      43.953  98.527  22.234  1.00  0.00           H
ATOM   2673 3HD2 LEU Z  69      43.735 100.305  22.042  1.00  0.00           H
ATOM   2674  HN  LEU Z  69      47.155 103.208  23.764  1.00  0.00           H
ATOM   2675  N   PHE Z  70      49.042 100.421  24.398  1.00  0.00           N
ATOM   2676  CA  PHE Z  70      50.147  99.494  24.591  1.00  0.00           C
ATOM   2677  C   PHE Z  70      50.622  99.394  26.033  1.00  0.00           C
ATOM   2678  O   PHE Z  70      50.903  98.307  26.537  1.00  0.00           O
ATOM   2679  HA  PHE Z  70      49.825  98.507  24.288  1.00  0.00           H
ATOM   2680  CB  PHE Z  70      51.402  99.941  23.803  1.00  0.00           C
ATOM   2681  1HB PHE Z  70      51.679 100.981  24.090  1.00  0.00           H
ATOM   2682  2HB PHE Z  70      52.263  99.277  24.045  1.00  0.00           H
ATOM   2683  CG  PHE Z  70      51.244  99.883  22.314  1.00  0.00           C
ATOM   2684  HD1 PHE Z  70      51.895 101.910  22.050  1.00  0.00           H
ATOM   2685  CD1 PHE Z  70      51.586 101.006  21.547  1.00  0.00           C
ATOM   2686  HD2 PHE Z  70      50.707  97.798  22.221  1.00  0.00           H
ATOM   2687  CD2 PHE Z  70      50.925  98.687  21.651  1.00  0.00           C
ATOM   2688  CE1 PHE Z  70      51.579 100.956  20.150  1.00  0.00           C
ATOM   2689  HE1 PHE Z  70      51.854 101.829  19.579  1.00  0.00           H
ATOM   2690  CE2 PHE Z  70      50.914  98.632  20.252  1.00  0.00           C
ATOM   2691  HE2 PHE Z  70      50.673  97.708  19.753  1.00  0.00           H
ATOM   2692  CZ  PHE Z  70      51.238  99.766  19.500  1.00  0.00           C
ATOM   2693  HZ  PHE Z  70      51.230  99.727  18.420  1.00  0.00           H
ATOM   2694  HN  PHE Z  70      49.185 101.153  23.729  1.00  0.00           H
ATOM   2695  N   GLY Z  71      50.703 100.538  26.747  1.00  0.00           N
ATOM   2696  CA  GLY Z  71      51.208 100.574  28.112  1.00  0.00           C
ATOM   2697  C   GLY Z  71      50.318  99.876  29.106  1.00  0.00           C
ATOM   2698  O   GLY Z  71      50.792  99.166  29.987  1.00  0.00           O
ATOM   2699  1HA GLY Z  71      52.167 100.077  28.137  1.00  0.00           H
ATOM   2700  2HA GLY Z  71      51.264 101.611  28.410  1.00  0.00           H
ATOM   2701  HN  GLY Z  71      50.431 101.400  26.317  1.00  0.00           H
ATOM   2702  N   ASP Z  72      48.988 100.007  28.951  1.00  0.00           N
ATOM   2703  CA  ASP Z  72      48.016  99.257  29.726  1.00  0.00           C
ATOM   2704  C   ASP Z  72      48.037  97.767  29.398  1.00  0.00           C
ATOM   2705  O   ASP Z  72      47.836  96.919  30.264  1.00  0.00           O
ATOM   2706  HA  ASP Z  72      48.292  99.331  30.772  1.00  0.00           H
ATOM   2707  CB  ASP Z  72      46.593  99.829  29.540  1.00  0.00           C
ATOM   2708  1HB ASP Z  72      46.322  99.840  28.463  1.00  0.00           H
ATOM   2709  2HB ASP Z  72      45.846  99.231  30.104  1.00  0.00           H
ATOM   2710  CG  ASP Z  72      46.560 101.235  30.074  1.00  0.00           C
ATOM   2711  OD1 ASP Z  72      46.414 102.180  29.259  1.00  0.00           O
ATOM   2712  OD2 ASP Z  72      46.689 101.451  31.308  1.00  0.00           O
ATOM   2713  HN  ASP Z  72      48.624 100.602  28.235  1.00  0.00           H
ATOM   2714  N   LYS Z  73      48.278  97.387  28.127  1.00  0.00           N
ATOM   2715  CA  LYS Z  73      48.472  95.994  27.750  1.00  0.00           C
ATOM   2716  C   LYS Z  73      49.737  95.346  28.299  1.00  0.00           C
ATOM   2717  O   LYS Z  73      49.709  94.175  28.666  1.00  0.00           O
ATOM   2718  HA  LYS Z  73      47.711  95.431  28.261  1.00  0.00           H
ATOM   2719  CB  LYS Z  73      48.280  95.761  26.226  1.00  0.00           C
ATOM   2720  1HB LYS Z  73      48.977  96.428  25.671  1.00  0.00           H
ATOM   2721  2HB LYS Z  73      48.545  94.708  25.978  1.00  0.00           H
ATOM   2722  CG  LYS Z  73      46.832  96.014  25.743  1.00  0.00           C
ATOM   2723  1HG LYS Z  73      46.572  97.079  25.944  1.00  0.00           H
ATOM   2724  2HG LYS Z  73      46.786  95.870  24.639  1.00  0.00           H
ATOM   2725  CD  LYS Z  73      45.798  95.092  26.423  1.00  0.00           C
ATOM   2726  1HD LYS Z  73      46.011  94.034  26.145  1.00  0.00           H
ATOM   2727  2HD LYS Z  73      45.939  95.180  27.522  1.00  0.00           H
ATOM   2728  CE  LYS Z  73      44.323  95.409  26.138  1.00  0.00           C
ATOM   2729  1HE LYS Z  73      44.150  96.508  26.156  1.00  0.00           H
ATOM   2730  2HE LYS Z  73      44.001  95.003  25.157  1.00  0.00           H
ATOM   2731  NZ  LYS Z  73      43.506  94.805  27.210  1.00  0.00           N
ATOM   2732  1HZ LYS Z  73      42.477  94.844  27.019  1.00  0.00           H
ATOM   2733  2HZ LYS Z  73      43.731  93.797  27.341  1.00  0.00           H
ATOM   2734  3HZ LYS Z  73      43.697  95.302  28.112  1.00  0.00           H
ATOM   2735  HN  LYS Z  73      48.380  98.071  27.403  1.00  0.00           H
ATOM   2736  N   LEU Z  74      50.861  96.077  28.441  1.00  0.00           N
ATOM   2737  CA  LEU Z  74      52.004  95.587  29.205  1.00  0.00           C
ATOM   2738  C   LEU Z  74      51.685  95.333  30.677  1.00  0.00           C
ATOM   2739  O   LEU Z  74      52.024  94.288  31.225  1.00  0.00           O
ATOM   2740  HA  LEU Z  74      52.303  94.632  28.796  1.00  0.00           H
ATOM   2741  CB  LEU Z  74      53.188  96.584  29.135  1.00  0.00           C
ATOM   2742  1HB LEU Z  74      52.806  97.603  29.368  1.00  0.00           H
ATOM   2743  2HB LEU Z  74      53.949  96.321  29.904  1.00  0.00           H
ATOM   2744  HG  LEU Z  74      53.132  96.687  26.972  1.00  0.00           H
ATOM   2745  CG  LEU Z  74      53.905  96.614  27.773  1.00  0.00           C
ATOM   2746  CD1 LEU Z  74      54.804  97.853  27.660  1.00  0.00           C
ATOM   2747 1HD1 LEU Z  74      55.325  97.852  26.680  1.00  0.00           H
ATOM   2748 2HD1 LEU Z  74      54.199  98.781  27.737  1.00  0.00           H
ATOM   2749 3HD1 LEU Z  74      55.568  97.857  28.466  1.00  0.00           H
ATOM   2750  CD2 LEU Z  74      54.732  95.340  27.540  1.00  0.00           C
ATOM   2751 1HD2 LEU Z  74      55.510  95.235  28.324  1.00  0.00           H
ATOM   2752 2HD2 LEU Z  74      54.091  94.436  27.565  1.00  0.00           H
ATOM   2753 3HD2 LEU Z  74      55.240  95.381  26.553  1.00  0.00           H
ATOM   2754  HN  LEU Z  74      50.922  96.997  28.046  1.00  0.00           H
ATOM   2755  N   CYS Z  75      50.979  96.269  31.343  1.00  0.00           N
ATOM   2756  CA  CYS Z  75      50.548  96.130  32.728  1.00  0.00           C
ATOM   2757  C   CYS Z  75      49.573  94.986  32.978  1.00  0.00           C
ATOM   2758  O   CYS Z  75      49.649  94.288  33.989  1.00  0.00           O
ATOM   2759  HA  CYS Z  75      51.420  95.944  33.341  1.00  0.00           H
ATOM   2760  CB  CYS Z  75      49.853  97.414  33.210  1.00  0.00           C
ATOM   2761  1HB CYS Z  75      48.960  97.607  32.576  1.00  0.00           H
ATOM   2762  2HB CYS Z  75      49.497  97.275  34.256  1.00  0.00           H
ATOM   2763  SG  CYS Z  75      50.932  98.870  33.187  1.00  0.00           S
ATOM   2764  HN  CYS Z  75      50.753  97.134  30.894  1.00  0.00           H
ATOM   2765  N   THR Z  76      48.616  94.760  32.052  1.00  0.00           N
ATOM   2766  CA  THR Z  76      47.558  93.754  32.185  1.00  0.00           C
ATOM   2767  C   THR Z  76      48.081  92.333  32.312  1.00  0.00           C
ATOM   2768  O   THR Z  76      47.518  91.504  33.022  1.00  0.00           O
ATOM   2769  HA  THR Z  76      47.076  93.968  33.130  1.00  0.00           H
ATOM   2770  HB  THR Z  76      46.483  94.923  30.736  1.00  0.00           H
ATOM   2771  CB  THR Z  76      46.483  93.868  31.093  1.00  0.00           C
ATOM   2772  OG1 THR Z  76      45.183  93.602  31.602  1.00  0.00           O
ATOM   2773  HG1 THR Z  76      44.886  94.451  31.985  1.00  0.00           H
ATOM   2774  CG2 THR Z  76      46.685  92.953  29.876  1.00  0.00           C
ATOM   2775 1HG2 THR Z  76      45.924  93.172  29.099  1.00  0.00           H
ATOM   2776 2HG2 THR Z  76      47.689  93.103  29.432  1.00  0.00           H
ATOM   2777 3HG2 THR Z  76      46.576  91.883  30.155  1.00  0.00           H
ATOM   2778  HN  THR Z  76      48.555  95.384  31.271  1.00  0.00           H
ATOM   2779  N   VAL Z  77      49.218  92.024  31.650  1.00  0.00           N
ATOM   2780  CA  VAL Z  77      49.843  90.715  31.709  1.00  0.00           C
ATOM   2781  C   VAL Z  77      50.965  90.657  32.734  1.00  0.00           C
ATOM   2782  O   VAL Z  77      51.618  89.628  32.887  1.00  0.00           O
ATOM   2783  HA  VAL Z  77      49.113  89.978  32.013  1.00  0.00           H
ATOM   2784  HB  VAL Z  77      50.880  89.274  30.465  1.00  0.00           H
ATOM   2785  CB  VAL Z  77      50.412  90.282  30.356  1.00  0.00           C
ATOM   2786  CG1 VAL Z  77      49.262  90.157  29.337  1.00  0.00           C
ATOM   2787 1HG1 VAL Z  77      48.462  89.492  29.724  1.00  0.00           H
ATOM   2788 2HG1 VAL Z  77      48.821  91.153  29.120  1.00  0.00           H
ATOM   2789 3HG1 VAL Z  77      49.639  89.737  28.382  1.00  0.00           H
ATOM   2790  CG2 VAL Z  77      51.487  91.267  29.848  1.00  0.00           C
ATOM   2791 1HG2 VAL Z  77      51.048  92.267  29.647  1.00  0.00           H
ATOM   2792 2HG2 VAL Z  77      52.310  91.394  30.580  1.00  0.00           H
ATOM   2793 3HG2 VAL Z  77      51.929  90.892  28.901  1.00  0.00           H
ATOM   2794  HN  VAL Z  77      49.666  92.705  31.073  1.00  0.00           H
ATOM   2795  N   ALA Z  78      51.223  91.737  33.501  1.00  0.00           N
ATOM   2796  CA  ALA Z  78      52.431  91.843  34.301  1.00  0.00           C
ATOM   2797  C   ALA Z  78      52.284  91.276  35.705  1.00  0.00           C
ATOM   2798  O   ALA Z  78      53.245  91.210  36.469  1.00  0.00           O
ATOM   2799  HA  ALA Z  78      53.226  91.300  33.814  1.00  0.00           H
ATOM   2800  CB  ALA Z  78      52.840  93.324  34.422  1.00  0.00           C
ATOM   2801  1HB ALA Z  78      53.774  93.439  35.013  1.00  0.00           H
ATOM   2802  2HB ALA Z  78      53.016  93.757  33.416  1.00  0.00           H
ATOM   2803  3HB ALA Z  78      52.040  93.915  34.915  1.00  0.00           H
ATOM   2804  HN  ALA Z  78      50.665  92.566  33.430  1.00  0.00           H
ATOM   2805  N   THR Z  79      51.080  90.795  36.055  1.00  0.00           N
ATOM   2806  CA  THR Z  79      50.634  90.513  37.418  1.00  0.00           C
ATOM   2807  C   THR Z  79      51.468  89.530  38.233  1.00  0.00           C
ATOM   2808  O   THR Z  79      51.627  89.703  39.439  1.00  0.00           O
ATOM   2809  HA  THR Z  79      50.703  91.451  37.952  1.00  0.00           H
ATOM   2810  HB  THR Z  79      48.845  90.024  38.540  1.00  0.00           H
ATOM   2811  CB  THR Z  79      49.170  90.093  37.475  1.00  0.00           C
ATOM   2812  OG1 THR Z  79      48.931  88.844  36.841  1.00  0.00           O
ATOM   2813  HG1 THR Z  79      48.472  89.042  36.004  1.00  0.00           H
ATOM   2814  CG2 THR Z  79      48.290  91.140  36.783  1.00  0.00           C
ATOM   2815 1HG2 THR Z  79      47.220  90.911  36.970  1.00  0.00           H
ATOM   2816 2HG2 THR Z  79      48.498  92.149  37.201  1.00  0.00           H
ATOM   2817 3HG2 THR Z  79      48.454  91.174  35.686  1.00  0.00           H
ATOM   2818  HN  THR Z  79      50.374  90.771  35.353  1.00  0.00           H
ATOM   2819  N   LEU Z  80      52.024  88.470  37.615  1.00  0.00           N
ATOM   2820  CA  LEU Z  80      53.012  87.602  38.253  1.00  0.00           C
ATOM   2821  C   LEU Z  80      54.342  87.663  37.516  1.00  0.00           C
ATOM   2822  O   LEU Z  80      55.255  86.867  37.746  1.00  0.00           O
ATOM   2823  HA  LEU Z  80      53.218  87.937  39.260  1.00  0.00           H
ATOM   2824  CB  LEU Z  80      52.542  86.125  38.288  1.00  0.00           C
ATOM   2825  1HB LEU Z  80      52.282  85.808  37.254  1.00  0.00           H
ATOM   2826  2HB LEU Z  80      53.369  85.473  38.644  1.00  0.00           H
ATOM   2827  HG  LEU Z  80      50.507  86.545  38.880  1.00  0.00           H
ATOM   2828  CG  LEU Z  80      51.328  85.863  39.200  1.00  0.00           C
ATOM   2829  CD1 LEU Z  80      50.836  84.420  39.027  1.00  0.00           C
ATOM   2830 1HD1 LEU Z  80      50.566  84.226  37.967  1.00  0.00           H
ATOM   2831 2HD1 LEU Z  80      51.620  83.697  39.334  1.00  0.00           H
ATOM   2832 3HD1 LEU Z  80      49.935  84.246  39.654  1.00  0.00           H
ATOM   2833  CD2 LEU Z  80      51.628  86.141  40.683  1.00  0.00           C
ATOM   2834 1HD2 LEU Z  80      50.733  85.917  41.302  1.00  0.00           H
ATOM   2835 2HD2 LEU Z  80      52.466  85.505  41.037  1.00  0.00           H
ATOM   2836 3HD2 LEU Z  80      51.897  87.205  40.846  1.00  0.00           H
ATOM   2837  HN  LEU Z  80      51.750  88.261  36.680  1.00  0.00           H
ATOM   2838  N   ARG Z  81      54.514  88.629  36.599  1.00  0.00           N
ATOM   2839  CA  ARG Z  81      55.692  88.691  35.755  1.00  0.00           C
ATOM   2840  C   ARG Z  81      56.717  89.683  36.296  1.00  0.00           C
ATOM   2841  O   ARG Z  81      57.884  89.635  35.913  1.00  0.00           O
ATOM   2842  HA  ARG Z  81      56.179  87.728  35.718  1.00  0.00           H
ATOM   2843  CB  ARG Z  81      55.302  89.045  34.302  1.00  0.00           C
ATOM   2844  1HB ARG Z  81      54.902  90.081  34.295  1.00  0.00           H
ATOM   2845  2HB ARG Z  81      56.206  89.037  33.659  1.00  0.00           H
ATOM   2846  CG  ARG Z  81      54.240  88.126  33.652  1.00  0.00           C
ATOM   2847  1HG ARG Z  81      53.275  88.291  34.184  1.00  0.00           H
ATOM   2848  2HG ARG Z  81      54.082  88.453  32.600  1.00  0.00           H
ATOM   2849  CD  ARG Z  81      54.494  86.609  33.663  1.00  0.00           C
ATOM   2850  1HD ARG Z  81      54.652  86.256  34.706  1.00  0.00           H
ATOM   2851  2HD ARG Z  81      53.611  86.065  33.257  1.00  0.00           H
ATOM   2852  NE  ARG Z  81      55.718  86.281  32.862  1.00  0.00           N
ATOM   2853  HE  ARG Z  81      56.611  86.172  33.340  1.00  0.00           H
ATOM   2854  CZ  ARG Z  81      55.713  85.876  31.584  1.00  0.00           C
ATOM   2855  NH1 ARG Z  81      54.623  85.925  30.823  1.00  0.00           N
ATOM   2856 1HH1 ARG Z  81      53.744  86.228  31.194  1.00  0.00           H
ATOM   2857 2HH1 ARG Z  81      54.659  85.547  29.880  1.00  0.00           H
ATOM   2858  NH2 ARG Z  81      56.838  85.396  31.050  1.00  0.00           N
ATOM   2859 1HH2 ARG Z  81      57.660  85.276  31.625  1.00  0.00           H
ATOM   2860 2HH2 ARG Z  81      56.853  85.207  30.053  1.00  0.00           H
ATOM   2861  HN  ARG Z  81      53.824  89.348  36.480  1.00  0.00           H
ATOM   2862  N   GLU Z  82      56.323  90.539  37.269  1.00  0.00           N
ATOM   2863  CA  GLU Z  82      57.205  91.448  37.990  1.00  0.00           C
ATOM   2864  C   GLU Z  82      58.291  90.762  38.810  1.00  0.00           C
ATOM   2865  O   GLU Z  82      59.395  91.278  38.971  1.00  0.00           O
ATOM   2866  HA  GLU Z  82      57.717  92.060  37.258  1.00  0.00           H
ATOM   2867  CB  GLU Z  82      56.427  92.394  38.940  1.00  0.00           C
ATOM   2868  1HB GLU Z  82      55.867  91.816  39.707  1.00  0.00           H
ATOM   2869  2HB GLU Z  82      57.177  93.017  39.486  1.00  0.00           H
ATOM   2870  CG  GLU Z  82      55.451  93.346  38.208  1.00  0.00           C
ATOM   2871  1HG GLU Z  82      55.753  93.434  37.141  1.00  0.00           H
ATOM   2872  2HG GLU Z  82      54.410  92.968  38.248  1.00  0.00           H
ATOM   2873  CD  GLU Z  82      55.491  94.745  38.803  1.00  0.00           C
ATOM   2874  OE1 GLU Z  82      54.841  95.018  39.841  1.00  0.00           O
ATOM   2875  OE2 GLU Z  82      56.225  95.587  38.214  1.00  0.00           O
ATOM   2876  HN  GLU Z  82      55.354  90.632  37.492  1.00  0.00           H
ATOM   2877  N   THR Z  83      58.017  89.562  39.364  1.00  0.00           N
ATOM   2878  CA  THR Z  83      58.905  88.853  40.289  1.00  0.00           C
ATOM   2879  C   THR Z  83      60.291  88.588  39.717  1.00  0.00           C
ATOM   2880  O   THR Z  83      61.312  88.859  40.353  1.00  0.00           O
ATOM   2881  HA  THR Z  83      59.021  89.480  41.161  1.00  0.00           H
ATOM   2882  HB  THR Z  83      58.488  86.735  39.932  1.00  0.00           H
ATOM   2883  CB  THR Z  83      58.319  87.509  40.717  1.00  0.00           C
ATOM   2884  OG1 THR Z  83      56.916  87.603  40.919  1.00  0.00           O
ATOM   2885  HG1 THR Z  83      56.805  88.234  41.661  1.00  0.00           H
ATOM   2886  CG2 THR Z  83      58.932  87.042  42.040  1.00  0.00           C
ATOM   2887 1HG2 THR Z  83      60.029  86.916  41.938  1.00  0.00           H
ATOM   2888 2HG2 THR Z  83      58.748  87.781  42.848  1.00  0.00           H
ATOM   2889 3HG2 THR Z  83      58.500  86.066  42.347  1.00  0.00           H
ATOM   2890  HN  THR Z  83      57.118  89.146  39.246  1.00  0.00           H
ATOM   2891  N   TYR Z  84      60.342  88.128  38.452  1.00  0.00           N
ATOM   2892  CA  TYR Z  84      61.562  87.899  37.697  1.00  0.00           C
ATOM   2893  C   TYR Z  84      61.801  88.973  36.639  1.00  0.00           C
ATOM   2894  O   TYR Z  84      62.638  88.810  35.750  1.00  0.00           O
ATOM   2895  HA  TYR Z  84      62.423  87.943  38.355  1.00  0.00           H
ATOM   2896  CB  TYR Z  84      61.500  86.515  36.999  1.00  0.00           C
ATOM   2897  1HB TYR Z  84      60.502  86.347  36.543  1.00  0.00           H
ATOM   2898  2HB TYR Z  84      62.270  86.430  36.203  1.00  0.00           H
ATOM   2899  CG  TYR Z  84      61.789  85.427  37.992  1.00  0.00           C
ATOM   2900  HD1 TYR Z  84      63.909  85.787  37.937  1.00  0.00           H
ATOM   2901  CD1 TYR Z  84      63.121  85.181  38.359  1.00  0.00           C
ATOM   2902  HD2 TYR Z  84      59.737  84.843  38.302  1.00  0.00           H
ATOM   2903  CD2 TYR Z  84      60.767  84.648  38.561  1.00  0.00           C
ATOM   2904  CE1 TYR Z  84      63.433  84.160  39.267  1.00  0.00           C
ATOM   2905  HE1 TYR Z  84      64.458  83.986  39.556  1.00  0.00           H
ATOM   2906  HE2 TYR Z  84      60.283  83.064  39.940  1.00  0.00           H
ATOM   2907  CE2 TYR Z  84      61.077  83.637  39.483  1.00  0.00           C
ATOM   2908  CZ  TYR Z  84      62.412  83.392  39.829  1.00  0.00           C
ATOM   2909  OH  TYR Z  84      62.736  82.407  40.783  1.00  0.00           O
ATOM   2910  HH  TYR Z  84      62.038  82.455  41.469  1.00  0.00           H
ATOM   2911  HN  TYR Z  84      59.488  87.860  38.000  1.00  0.00           H
ATOM   2912  N   GLY Z  85      61.073  90.111  36.678  1.00  0.00           N
ATOM   2913  CA  GLY Z  85      61.373  91.266  35.828  1.00  0.00           C
ATOM   2914  C   GLY Z  85      60.959  91.137  34.384  1.00  0.00           C
ATOM   2915  O   GLY Z  85      61.348  91.937  33.539  1.00  0.00           O
ATOM   2916  1HA GLY Z  85      60.822  92.105  36.229  1.00  0.00           H
ATOM   2917  2HA GLY Z  85      62.440  91.437  35.838  1.00  0.00           H
ATOM   2918  HN  GLY Z  85      60.382  90.247  37.390  1.00  0.00           H
ATOM   2919  N   GLU Z  86      60.176  90.098  34.051  1.00  0.00           N
ATOM   2920  CA  GLU Z  86      59.760  89.755  32.702  1.00  0.00           C
ATOM   2921  C   GLU Z  86      58.875  90.817  32.074  1.00  0.00           C
ATOM   2922  O   GLU Z  86      58.979  91.128  30.888  1.00  0.00           O
ATOM   2923  HA  GLU Z  86      60.645  89.671  32.086  1.00  0.00           H
ATOM   2924  CB  GLU Z  86      59.000  88.410  32.723  1.00  0.00           C
ATOM   2925  1HB GLU Z  86      58.123  88.516  33.396  1.00  0.00           H
ATOM   2926  2HB GLU Z  86      58.625  88.175  31.702  1.00  0.00           H
ATOM   2927  CG  GLU Z  86      59.847  87.222  33.231  1.00  0.00           C
ATOM   2928  1HG GLU Z  86      60.683  87.031  32.527  1.00  0.00           H
ATOM   2929  2HG GLU Z  86      60.270  87.432  34.235  1.00  0.00           H
ATOM   2930  CD  GLU Z  86      58.995  85.976  33.338  1.00  0.00           C
ATOM   2931  OE1 GLU Z  86      59.230  85.017  32.557  1.00  0.00           O
ATOM   2932  OE2 GLU Z  86      58.047  85.959  34.167  1.00  0.00           O
ATOM   2933  HN  GLU Z  86      59.829  89.515  34.782  1.00  0.00           H
ATOM   2934  N   MET Z  87      57.991  91.405  32.898  1.00  0.00           N
ATOM   2935  CA  MET Z  87      57.203  92.569  32.572  1.00  0.00           C
ATOM   2936  C   MET Z  87      57.269  93.442  33.807  1.00  0.00           C
ATOM   2937  O   MET Z  87      57.594  92.955  34.886  1.00  0.00           O
ATOM   2938  HA  MET Z  87      57.650  93.097  31.744  1.00  0.00           H
ATOM   2939  CB  MET Z  87      55.709  92.254  32.301  1.00  0.00           C
ATOM   2940  1HB MET Z  87      55.267  91.839  33.232  1.00  0.00           H
ATOM   2941  2HB MET Z  87      55.160  93.195  32.069  1.00  0.00           H
ATOM   2942  CG  MET Z  87      55.451  91.247  31.166  1.00  0.00           C
ATOM   2943  1HG MET Z  87      56.045  90.327  31.360  1.00  0.00           H
ATOM   2944  2HG MET Z  87      54.379  90.950  31.210  1.00  0.00           H
ATOM   2945  SD  MET Z  87      55.823  91.888  29.510  1.00  0.00           S
ATOM   2946  CE  MET Z  87      55.517  90.287  28.715  1.00  0.00           C
ATOM   2947  1HE MET Z  87      55.665  90.358  27.615  1.00  0.00           H
ATOM   2948  2HE MET Z  87      56.213  89.514  29.105  1.00  0.00           H
ATOM   2949  3HE MET Z  87      54.478  89.942  28.902  1.00  0.00           H
ATOM   2950  HN  MET Z  87      57.985  91.153  33.867  1.00  0.00           H
ATOM   2951  N   ALA Z  88      56.952  94.741  33.682  1.00  0.00           N
ATOM   2952  CA  ALA Z  88      56.839  95.635  34.813  1.00  0.00           C
ATOM   2953  C   ALA Z  88      55.453  96.255  34.798  1.00  0.00           C
ATOM   2954  O   ALA Z  88      54.928  96.586  33.732  1.00  0.00           O
ATOM   2955  HA  ALA Z  88      56.939  95.093  35.746  1.00  0.00           H
ATOM   2956  CB  ALA Z  88      57.915  96.738  34.746  1.00  0.00           C
ATOM   2957  1HB ALA Z  88      57.818  97.439  35.604  1.00  0.00           H
ATOM   2958  2HB ALA Z  88      58.925  96.279  34.793  1.00  0.00           H
ATOM   2959  3HB ALA Z  88      57.837  97.316  33.801  1.00  0.00           H
ATOM   2960  HN  ALA Z  88      56.718  95.137  32.801  1.00  0.00           H
ATOM   2961  N   ASP Z  89      54.820  96.421  35.971  1.00  0.00           N
ATOM   2962  CA  ASP Z  89      53.544  97.092  36.087  1.00  0.00           C
ATOM   2963  C   ASP Z  89      53.798  98.506  36.586  1.00  0.00           C
ATOM   2964  O   ASP Z  89      54.385  98.739  37.643  1.00  0.00           O
ATOM   2965  HA  ASP Z  89      53.081  97.164  35.111  1.00  0.00           H
ATOM   2966  CB  ASP Z  89      52.571  96.316  37.017  1.00  0.00           C
ATOM   2967  1HB ASP Z  89      52.529  95.257  36.693  1.00  0.00           H
ATOM   2968  2HB ASP Z  89      52.936  96.333  38.065  1.00  0.00           H
ATOM   2969  CG  ASP Z  89      51.152  96.859  36.975  1.00  0.00           C
ATOM   2970  OD1 ASP Z  89      50.906  97.894  36.305  1.00  0.00           O
ATOM   2971  OD2 ASP Z  89      50.275  96.237  37.631  1.00  0.00           O
ATOM   2972  HN  ASP Z  89      55.260  96.138  36.840  1.00  0.00           H
ATOM   2973  N   CYS Z  90      53.347  99.496  35.804  1.00  0.00           N
ATOM   2974  CA  CYS Z  90      53.445 100.897  36.142  1.00  0.00           C
ATOM   2975  C   CYS Z  90      52.061 101.484  36.370  1.00  0.00           C
ATOM   2976  O   CYS Z  90      51.938 102.660  36.707  1.00  0.00           O
ATOM   2977  HA  CYS Z  90      54.021 101.046  37.046  1.00  0.00           H
ATOM   2978  CB  CYS Z  90      54.094 101.684  34.969  1.00  0.00           C
ATOM   2979  1HB CYS Z  90      53.589 101.387  34.027  1.00  0.00           H
ATOM   2980  2HB CYS Z  90      53.934 102.776  35.104  1.00  0.00           H
ATOM   2981  SG  CYS Z  90      55.881 101.403  34.774  1.00  0.00           S
ATOM   2982  HN  CYS Z  90      52.839  99.248  34.983  1.00  0.00           H
ATOM   2983  N   CYS Z  91      50.961 100.717  36.221  1.00  0.00           N
ATOM   2984  CA  CYS Z  91      49.682 101.293  35.818  1.00  0.00           C
ATOM   2985  C   CYS Z  91      48.763 101.759  36.936  1.00  0.00           C
ATOM   2986  O   CYS Z  91      47.602 102.081  36.683  1.00  0.00           O
ATOM   2987  HA  CYS Z  91      49.870 102.188  35.240  1.00  0.00           H
ATOM   2988  CB  CYS Z  91      48.900 100.331  34.890  1.00  0.00           C
ATOM   2989  1HB CYS Z  91      48.913  99.309  35.332  1.00  0.00           H
ATOM   2990  2HB CYS Z  91      47.838 100.640  34.808  1.00  0.00           H
ATOM   2991  SG  CYS Z  91      49.537 100.326  33.188  1.00  0.00           S
ATOM   2992  HN  CYS Z  91      51.019  99.702  36.191  1.00  0.00           H
ATOM   2993  N   ALA Z  92      49.256 101.884  38.181  1.00  0.00           N
ATOM   2994  CA  ALA Z  92      48.543 102.618  39.212  1.00  0.00           C
ATOM   2995  C   ALA Z  92      48.983 104.085  39.244  1.00  0.00           C
ATOM   2996  O   ALA Z  92      48.352 104.938  39.875  1.00  0.00           O
ATOM   2997  HA  ALA Z  92      47.476 102.603  39.021  1.00  0.00           H
ATOM   2998  CB  ALA Z  92      48.814 101.959  40.578  1.00  0.00           C
ATOM   2999  1HB ALA Z  92      48.242 102.463  41.384  1.00  0.00           H
ATOM   3000  2HB ALA Z  92      48.499 100.892  40.545  1.00  0.00           H
ATOM   3001  3HB ALA Z  92      49.895 101.985  40.828  1.00  0.00           H
ATOM   3002  HN  ALA Z  92      50.155 101.524  38.419  1.00  0.00           H
ATOM   3003  N   LYS Z  93      50.067 104.426  38.519  1.00  0.00           N
ATOM   3004  CA  LYS Z  93      50.558 105.781  38.363  1.00  0.00           C
ATOM   3005  C   LYS Z  93      49.804 106.541  37.272  1.00  0.00           C
ATOM   3006  O   LYS Z  93      49.024 105.984  36.499  1.00  0.00           O
ATOM   3007  HA  LYS Z  93      50.379 106.317  39.286  1.00  0.00           H
ATOM   3008  CB  LYS Z  93      52.087 105.802  38.103  1.00  0.00           C
ATOM   3009  1HB LYS Z  93      52.319 105.197  37.201  1.00  0.00           H
ATOM   3010  2HB LYS Z  93      52.420 106.846  37.903  1.00  0.00           H
ATOM   3011  CG  LYS Z  93      52.903 105.279  39.302  1.00  0.00           C
ATOM   3012  1HG LYS Z  93      52.617 105.896  40.185  1.00  0.00           H
ATOM   3013  2HG LYS Z  93      52.625 104.225  39.525  1.00  0.00           H
ATOM   3014  CD  LYS Z  93      54.422 105.376  39.063  1.00  0.00           C
ATOM   3015  1HD LYS Z  93      54.710 104.645  38.274  1.00  0.00           H
ATOM   3016  2HD LYS Z  93      54.647 106.390  38.662  1.00  0.00           H
ATOM   3017  CE  LYS Z  93      55.312 105.142  40.298  1.00  0.00           C
ATOM   3018  1HE LYS Z  93      55.182 104.111  40.691  1.00  0.00           H
ATOM   3019  2HE LYS Z  93      56.379 105.293  40.024  1.00  0.00           H
ATOM   3020  NZ  LYS Z  93      54.976 106.097  41.374  1.00  0.00           N
ATOM   3021  1HZ LYS Z  93      55.759 106.210  42.059  1.00  0.00           H
ATOM   3022  2HZ LYS Z  93      54.771 107.047  40.949  1.00  0.00           H
ATOM   3023  3HZ LYS Z  93      54.140 105.742  41.897  1.00  0.00           H
ATOM   3024  HN  LYS Z  93      50.557 103.725  38.006  1.00  0.00           H
ATOM   3025  N   GLN Z  94      49.986 107.873  37.222  1.00  0.00           N
ATOM   3026  CA  GLN Z  94      49.244 108.752  36.334  1.00  0.00           C
ATOM   3027  C   GLN Z  94      50.225 109.536  35.478  1.00  0.00           C
ATOM   3028  O   GLN Z  94      51.389 109.703  35.838  1.00  0.00           O
ATOM   3029  HA  GLN Z  94      48.612 108.182  35.667  1.00  0.00           H
ATOM   3030  CB  GLN Z  94      48.384 109.760  37.145  1.00  0.00           C
ATOM   3031  1HB GLN Z  94      49.069 110.453  37.688  1.00  0.00           H
ATOM   3032  2HB GLN Z  94      47.777 110.371  36.441  1.00  0.00           H
ATOM   3033  CG  GLN Z  94      47.449 109.127  38.209  1.00  0.00           C
ATOM   3034  1HG GLN Z  94      48.043 108.562  38.955  1.00  0.00           H
ATOM   3035  2HG GLN Z  94      46.923 109.940  38.754  1.00  0.00           H
ATOM   3036  CD  GLN Z  94      46.372 108.224  37.609  1.00  0.00           C
ATOM   3037  OE1 GLN Z  94      45.510 108.671  36.845  1.00  0.00           O
ATOM   3038  NE2 GLN Z  94      46.382 106.921  37.972  1.00  0.00           N
ATOM   3039 1HE2 GLN Z  94      47.132 106.554  38.519  1.00  0.00           H
ATOM   3040 2HE2 GLN Z  94      45.620 106.343  37.690  1.00  0.00           H
ATOM   3041  HN  GLN Z  94      50.640 108.316  37.834  1.00  0.00           H
ATOM   3042  N   GLU Z  95      49.808 110.034  34.298  1.00  0.00           N
ATOM   3043  CA  GLU Z  95      50.628 110.877  33.445  1.00  0.00           C
ATOM   3044  C   GLU Z  95      51.087 112.188  34.114  1.00  0.00           C
ATOM   3045  O   GLU Z  95      50.290 112.830  34.804  1.00  0.00           O
ATOM   3046  HA  GLU Z  95      51.503 110.299  33.189  1.00  0.00           H
ATOM   3047  CB  GLU Z  95      49.881 111.222  32.130  1.00  0.00           C
ATOM   3048  1HB GLU Z  95      48.947 111.780  32.365  1.00  0.00           H
ATOM   3049  2HB GLU Z  95      50.538 111.889  31.524  1.00  0.00           H
ATOM   3050  CG  GLU Z  95      49.536 110.016  31.212  1.00  0.00           C
ATOM   3051  1HG GLU Z  95      49.344 110.411  30.189  1.00  0.00           H
ATOM   3052  2HG GLU Z  95      50.406 109.329  31.149  1.00  0.00           H
ATOM   3053  CD  GLU Z  95      48.303 109.202  31.587  1.00  0.00           C
ATOM   3054  OE1 GLU Z  95      47.961 108.290  30.781  1.00  0.00           O
ATOM   3055  OE2 GLU Z  95      47.681 109.441  32.653  1.00  0.00           O
ATOM   3056  HN  GLU Z  95      48.897 109.828  33.906  1.00  0.00           H
ATOM   3057  N   PRO Z  96      52.329 112.659  33.979  1.00  0.00           N
ATOM   3058  CA  PRO Z  96      53.361 112.159  33.069  1.00  0.00           C
ATOM   3059  C   PRO Z  96      54.259 111.145  33.753  1.00  0.00           C
ATOM   3060  O   PRO Z  96      55.172 110.629  33.111  1.00  0.00           O
ATOM   3061  HA  PRO Z  96      52.932 111.698  32.191  1.00  0.00           H
ATOM   3062  CB  PRO Z  96      54.172 113.422  32.745  1.00  0.00           C
ATOM   3063  1HB PRO Z  96      55.221 113.213  32.454  1.00  0.00           H
ATOM   3064  2HB PRO Z  96      53.672 113.952  31.906  1.00  0.00           H
ATOM   3065  CG  PRO Z  96      54.068 114.276  34.011  1.00  0.00           C
ATOM   3066  1HG PRO Z  96      54.785 113.902  34.775  1.00  0.00           H
ATOM   3067  2HG PRO Z  96      54.256 115.351  33.820  1.00  0.00           H
ATOM   3068  CD  PRO Z  96      52.637 114.004  34.472  1.00  0.00           C
ATOM   3069  1HD PRO Z  96      52.543 114.053  35.579  1.00  0.00           H
ATOM   3070  2HD PRO Z  96      51.940 114.732  33.998  1.00  0.00           H
ATOM   3071  N   GLU Z  97      54.027 110.817  35.039  1.00  0.00           N
ATOM   3072  CA  GLU Z  97      54.848 109.882  35.796  1.00  0.00           C
ATOM   3073  C   GLU Z  97      54.733 108.450  35.280  1.00  0.00           C
ATOM   3074  O   GLU Z  97      55.665 107.652  35.331  1.00  0.00           O
ATOM   3075  HA  GLU Z  97      55.879 110.184  35.674  1.00  0.00           H
ATOM   3076  CB  GLU Z  97      54.521 109.953  37.302  1.00  0.00           C
ATOM   3077  1HB GLU Z  97      54.495 111.026  37.599  1.00  0.00           H
ATOM   3078  2HB GLU Z  97      53.513 109.525  37.495  1.00  0.00           H
ATOM   3079  CG  GLU Z  97      55.588 109.242  38.165  1.00  0.00           C
ATOM   3080  1HG GLU Z  97      55.648 108.166  37.908  1.00  0.00           H
ATOM   3081  2HG GLU Z  97      56.586 109.692  37.976  1.00  0.00           H
ATOM   3082  CD  GLU Z  97      55.277 109.363  39.637  1.00  0.00           C
ATOM   3083  OE1 GLU Z  97      55.706 110.363  40.270  1.00  0.00           O
ATOM   3084  OE2 GLU Z  97      54.605 108.446  40.180  1.00  0.00           O
ATOM   3085  HN  GLU Z  97      53.262 111.225  35.531  1.00  0.00           H
ATOM   3086  N   ARG Z  98      53.584 108.118  34.669  1.00  0.00           N
ATOM   3087  CA  ARG Z  98      53.379 106.928  33.862  1.00  0.00           C
ATOM   3088  C   ARG Z  98      54.401 106.764  32.739  1.00  0.00           C
ATOM   3089  O   ARG Z  98      55.036 105.722  32.581  1.00  0.00           O
ATOM   3090  HA  ARG Z  98      53.441 106.051  34.493  1.00  0.00           H
ATOM   3091  CB  ARG Z  98      51.962 107.063  33.254  1.00  0.00           C
ATOM   3092  1HB ARG Z  98      51.237 106.913  34.090  1.00  0.00           H
ATOM   3093  2HB ARG Z  98      51.814 108.100  32.878  1.00  0.00           H
ATOM   3094  CG  ARG Z  98      51.602 106.095  32.111  1.00  0.00           C
ATOM   3095  1HG ARG Z  98      52.000 106.500  31.153  1.00  0.00           H
ATOM   3096  2HG ARG Z  98      52.077 105.107  32.296  1.00  0.00           H
ATOM   3097  CD  ARG Z  98      50.090 105.889  32.020  1.00  0.00           C
ATOM   3098  1HD ARG Z  98      49.746 105.326  32.915  1.00  0.00           H
ATOM   3099  2HD ARG Z  98      49.566 106.869  31.998  1.00  0.00           H
ATOM   3100  NE  ARG Z  98      49.799 105.161  30.745  1.00  0.00           N
ATOM   3101  HE  ARG Z  98      49.956 105.670  29.897  1.00  0.00           H
ATOM   3102  CZ  ARG Z  98      48.999 104.090  30.652  1.00  0.00           C
ATOM   3103  NH1 ARG Z  98      48.691 103.610  29.451  1.00  0.00           N
ATOM   3104 1HH1 ARG Z  98      49.014 104.064  28.631  1.00  0.00           H
ATOM   3105 2HH1 ARG Z  98      47.874 103.008  29.382  1.00  0.00           H
ATOM   3106  NH2 ARG Z  98      48.469 103.498  31.718  1.00  0.00           N
ATOM   3107 1HH2 ARG Z  98      48.490 103.990  32.585  1.00  0.00           H
ATOM   3108 2HH2 ARG Z  98      47.849 102.710  31.569  1.00  0.00           H
ATOM   3109  HN  ARG Z  98      52.807 108.739  34.775  1.00  0.00           H
ATOM   3110  N   ASN Z  99      54.632 107.834  31.960  1.00  0.00           N
ATOM   3111  CA  ASN Z  99      55.618 107.908  30.899  1.00  0.00           C
ATOM   3112  C   ASN Z  99      57.044 107.866  31.447  1.00  0.00           C
ATOM   3113  O   ASN Z  99      57.935 107.241  30.869  1.00  0.00           O
ATOM   3114  HA  ASN Z  99      55.499 107.028  30.278  1.00  0.00           H
ATOM   3115  CB  ASN Z  99      55.384 109.170  30.030  1.00  0.00           C
ATOM   3116  1HB ASN Z  99      55.645 110.082  30.606  1.00  0.00           H
ATOM   3117  2HB ASN Z  99      55.997 109.138  29.107  1.00  0.00           H
ATOM   3118  CG  ASN Z  99      53.902 109.280  29.679  1.00  0.00           C
ATOM   3119  OD1 ASN Z  99      53.110 109.793  30.475  1.00  0.00           O
ATOM   3120  ND2 ASN Z  99      53.496 108.777  28.494  1.00  0.00           N
ATOM   3121 1HD2 ASN Z  99      54.156 108.462  27.814  1.00  0.00           H
ATOM   3122 2HD2 ASN Z  99      52.524 108.840  28.277  1.00  0.00           H
ATOM   3123  HN  ASN Z  99      54.098 108.669  32.096  1.00  0.00           H
ATOM   3124  N   GLU Z 100      57.283 108.508  32.615  1.00  0.00           N
ATOM   3125  CA  GLU Z 100      58.524 108.399  33.370  1.00  0.00           C
ATOM   3126  C   GLU Z 100      58.834 106.978  33.835  1.00  0.00           C
ATOM   3127  O   GLU Z 100      59.989 106.558  33.822  1.00  0.00           O
ATOM   3128  HA  GLU Z 100      59.330 108.698  32.713  1.00  0.00           H
ATOM   3129  CB  GLU Z 100      58.569 109.300  34.631  1.00  0.00           C
ATOM   3130  1HB GLU Z 100      57.770 109.001  35.344  1.00  0.00           H
ATOM   3131  2HB GLU Z 100      59.546 109.133  35.143  1.00  0.00           H
ATOM   3132  CG  GLU Z 100      58.464 110.818  34.369  1.00  0.00           C
ATOM   3133  1HG GLU Z 100      59.191 111.120  33.586  1.00  0.00           H
ATOM   3134  2HG GLU Z 100      57.448 111.103  34.037  1.00  0.00           H
ATOM   3135  CD  GLU Z 100      58.788 111.589  35.639  1.00  0.00           C
ATOM   3136  OE1 GLU Z 100      57.947 111.618  36.577  1.00  0.00           O
ATOM   3137  OE2 GLU Z 100      59.900 112.177  35.712  1.00  0.00           O
ATOM   3138  HN  GLU Z 100      56.566 109.075  33.025  1.00  0.00           H
ATOM   3139  N   CYS Z 101      57.828 106.201  34.280  1.00  0.00           N
ATOM   3140  CA  CYS Z 101      57.967 104.807  34.689  1.00  0.00           C
ATOM   3141  C   CYS Z 101      58.430 103.896  33.554  1.00  0.00           C
ATOM   3142  O   CYS Z 101      59.371 103.124  33.710  1.00  0.00           O
ATOM   3143  HA  CYS Z 101      58.728 104.761  35.456  1.00  0.00           H
ATOM   3144  CB  CYS Z 101      56.626 104.309  35.295  1.00  0.00           C
ATOM   3145  1HB CYS Z 101      56.315 105.060  36.056  1.00  0.00           H
ATOM   3146  2HB CYS Z 101      55.841 104.309  34.509  1.00  0.00           H
ATOM   3147  SG  CYS Z 101      56.695 102.685  36.125  1.00  0.00           S
ATOM   3148  HN  CYS Z 101      56.916 106.609  34.395  1.00  0.00           H
ATOM   3149  N   PHE Z 102      57.841 104.027  32.345  1.00  0.00           N
ATOM   3150  CA  PHE Z 102      58.312 103.332  31.150  1.00  0.00           C
ATOM   3151  C   PHE Z 102      59.730 103.733  30.737  1.00  0.00           C
ATOM   3152  O   PHE Z 102      60.549 102.908  30.339  1.00  0.00           O
ATOM   3153  HA  PHE Z 102      58.363 102.273  31.377  1.00  0.00           H
ATOM   3154  CB  PHE Z 102      57.362 103.572  29.945  1.00  0.00           C
ATOM   3155  1HB PHE Z 102      57.199 104.659  29.788  1.00  0.00           H
ATOM   3156  2HB PHE Z 102      57.791 103.138  29.016  1.00  0.00           H
ATOM   3157  CG  PHE Z 102      56.035 102.898  30.158  1.00  0.00           C
ATOM   3158  HD1 PHE Z 102      56.861 100.907  30.157  1.00  0.00           H
ATOM   3159  CD1 PHE Z 102      55.959 101.497  30.236  1.00  0.00           C
ATOM   3160  HD2 PHE Z 102      54.889 104.720  30.149  1.00  0.00           H
ATOM   3161  CD2 PHE Z 102      54.846 103.644  30.232  1.00  0.00           C
ATOM   3162  CE1 PHE Z 102      54.726 100.857  30.411  1.00  0.00           C
ATOM   3163  HE1 PHE Z 102      54.683  99.779  30.475  1.00  0.00           H
ATOM   3164  CE2 PHE Z 102      53.608 103.008  30.396  1.00  0.00           C
ATOM   3165  HE2 PHE Z 102      52.705 103.600  30.434  1.00  0.00           H
ATOM   3166  CZ  PHE Z 102      53.552 101.612  30.497  1.00  0.00           C
ATOM   3167  HZ  PHE Z 102      52.607 101.107  30.632  1.00  0.00           H
ATOM   3168  HN  PHE Z 102      57.039 104.615  32.241  1.00  0.00           H
ATOM   3169  N   LEU Z 103      60.062 105.034  30.849  1.00  0.00           N
ATOM   3170  CA  LEU Z 103      61.391 105.574  30.608  1.00  0.00           C
ATOM   3171  C   LEU Z 103      62.461 105.045  31.565  1.00  0.00           C
ATOM   3172  O   LEU Z 103      63.599 104.791  31.186  1.00  0.00           O
ATOM   3173  HA  LEU Z 103      61.689 105.280  29.611  1.00  0.00           H
ATOM   3174  CB  LEU Z 103      61.327 107.114  30.706  1.00  0.00           C
ATOM   3175  1HB LEU Z 103      60.500 107.478  30.056  1.00  0.00           H
ATOM   3176  2HB LEU Z 103      61.068 107.400  31.747  1.00  0.00           H
ATOM   3177  HG  LEU Z 103      63.477 107.451  30.867  1.00  0.00           H
ATOM   3178  CG  LEU Z 103      62.607 107.870  30.305  1.00  0.00           C
ATOM   3179  CD1 LEU Z 103      62.902 107.733  28.803  1.00  0.00           C
ATOM   3180 1HD1 LEU Z 103      62.056 108.136  28.205  1.00  0.00           H
ATOM   3181 2HD1 LEU Z 103      63.817 108.307  28.547  1.00  0.00           H
ATOM   3182 3HD1 LEU Z 103      63.070 106.671  28.527  1.00  0.00           H
ATOM   3183  CD2 LEU Z 103      62.469 109.344  30.705  1.00  0.00           C
ATOM   3184 1HD2 LEU Z 103      63.354 109.926  30.371  1.00  0.00           H
ATOM   3185 2HD2 LEU Z 103      61.564 109.788  30.240  1.00  0.00           H
ATOM   3186 3HD2 LEU Z 103      62.374 109.447  31.806  1.00  0.00           H
ATOM   3187  HN  LEU Z 103      59.362 105.690  31.133  1.00  0.00           H
ATOM   3188  N   GLN Z 104      62.103 104.851  32.848  1.00  0.00           N
ATOM   3189  CA  GLN Z 104      62.976 104.428  33.929  1.00  0.00           C
ATOM   3190  C   GLN Z 104      63.631 103.068  33.708  1.00  0.00           C
ATOM   3191  O   GLN Z 104      64.767 102.824  34.117  1.00  0.00           O
ATOM   3192  HA  GLN Z 104      63.777 105.150  34.002  1.00  0.00           H
ATOM   3193  CB  GLN Z 104      62.145 104.439  35.236  1.00  0.00           C
ATOM   3194  1HB GLN Z 104      61.613 105.416  35.274  1.00  0.00           H
ATOM   3195  2HB GLN Z 104      61.364 103.645  35.186  1.00  0.00           H
ATOM   3196  CG  GLN Z 104      62.947 104.286  36.544  1.00  0.00           C
ATOM   3197  1HG GLN Z 104      63.289 103.236  36.656  1.00  0.00           H
ATOM   3198  2HG GLN Z 104      63.830 104.958  36.527  1.00  0.00           H
ATOM   3199  CD  GLN Z 104      62.047 104.632  37.733  1.00  0.00           C
ATOM   3200  OE1 GLN Z 104      60.956 104.083  37.904  1.00  0.00           O
ATOM   3201  NE2 GLN Z 104      62.489 105.594  38.574  1.00  0.00           N
ATOM   3202 1HE2 GLN Z 104      63.309 106.125  38.346  1.00  0.00           H
ATOM   3203 2HE2 GLN Z 104      61.908 105.830  39.349  1.00  0.00           H
ATOM   3204  HN  GLN Z 104      61.156 105.043  33.109  1.00  0.00           H
ATOM   3205  N   HIE Z 105      62.925 102.154  33.017  1.00  0.00           N
ATOM   3206  CA  HIE Z 105      63.405 100.820  32.705  1.00  0.00           C
ATOM   3207  C   HIE Z 105      63.842 100.698  31.253  1.00  0.00           C
ATOM   3208  O   HIE Z 105      63.786  99.625  30.652  1.00  0.00           O
ATOM   3209  HA  HIE Z 105      64.272 100.596  33.309  1.00  0.00           H
ATOM   3210  CB  HIE Z 105      62.325  99.765  33.017  1.00  0.00           C
ATOM   3211  1HB HIE Z 105      61.448  99.901  32.349  1.00  0.00           H
ATOM   3212  2HB HIE Z 105      62.724  98.741  32.874  1.00  0.00           H
ATOM   3213  CG  HIE Z 105      61.840  99.875  34.428  1.00  0.00           C
ATOM   3214  ND1 HIE Z 105      62.711  99.678  35.494  1.00  0.00           N
ATOM   3215  HD2 HIE Z 105      59.715 100.474  34.316  1.00  0.00           H
ATOM   3216  CD2 HIE Z 105      60.608 100.230  34.875  1.00  0.00           C
ATOM   3217  HE1 HIE Z 105      62.309  99.869  37.606  1.00  0.00           H
ATOM   3218  CE1 HIE Z 105      61.970  99.918  36.567  1.00  0.00           C
ATOM   3219  HE2 HIE Z 105      59.973 100.505  36.896  1.00  0.00           H
ATOM   3220  NE2 HIE Z 105      60.699 100.255  36.245  1.00  0.00           N
ATOM   3221  HN  HIE Z 105      62.002 102.388  32.714  1.00  0.00           H
ATOM   3222  N   LYS Z 106      64.282 101.804  30.630  1.00  0.00           N
ATOM   3223  CA  LYS Z 106      64.665 101.861  29.233  1.00  0.00           C
ATOM   3224  C   LYS Z 106      66.148 102.215  29.124  1.00  0.00           C
ATOM   3225  O   LYS Z 106      66.683 102.927  29.971  1.00  0.00           O
ATOM   3226  HA  LYS Z 106      64.521 100.896  28.767  1.00  0.00           H
ATOM   3227  CB  LYS Z 106      63.751 102.901  28.538  1.00  0.00           C
ATOM   3228  1HB LYS Z 106      62.719 102.706  28.909  1.00  0.00           H
ATOM   3229  2HB LYS Z 106      64.028 103.922  28.885  1.00  0.00           H
ATOM   3230  CG  LYS Z 106      63.720 102.867  27.005  1.00  0.00           C
ATOM   3231  1HG LYS Z 106      64.718 103.184  26.623  1.00  0.00           H
ATOM   3232  2HG LYS Z 106      63.538 101.826  26.652  1.00  0.00           H
ATOM   3233  CD  LYS Z 106      62.639 103.803  26.421  1.00  0.00           C
ATOM   3234  1HD LYS Z 106      62.753 104.813  26.871  1.00  0.00           H
ATOM   3235  2HD LYS Z 106      62.848 103.893  25.331  1.00  0.00           H
ATOM   3236  CE  LYS Z 106      61.193 103.305  26.608  1.00  0.00           C
ATOM   3237  1HE LYS Z 106      61.095 102.282  26.188  1.00  0.00           H
ATOM   3238  2HE LYS Z 106      60.909 103.277  27.681  1.00  0.00           H
ATOM   3239  NZ  LYS Z 106      60.231 104.182  25.902  1.00  0.00           N
ATOM   3240  1HZ LYS Z 106      59.350 103.681  25.694  1.00  0.00           H
ATOM   3241  2HZ LYS Z 106      59.963 105.010  26.491  1.00  0.00           H
ATOM   3242  3HZ LYS Z 106      60.629 104.506  24.985  1.00  0.00           H
ATOM   3243  HN  LYS Z 106      64.319 102.679  31.116  1.00  0.00           H
ATOM   3244  N   ASP Z 107      66.874 101.680  28.115  1.00  0.00           N
ATOM   3245  CA  ASP Z 107      68.288 101.969  27.920  1.00  0.00           C
ATOM   3246  C   ASP Z 107      68.694 101.752  26.470  1.00  0.00           C
ATOM   3247  O   ASP Z 107      68.105 100.958  25.738  1.00  0.00           O
ATOM   3248  HA  ASP Z 107      68.451 103.016  28.146  1.00  0.00           H
ATOM   3249  CB  ASP Z 107      69.203 101.071  28.814  1.00  0.00           C
ATOM   3250  1HB ASP Z 107      68.875 101.171  29.865  1.00  0.00           H
ATOM   3251  2HB ASP Z 107      69.121 100.007  28.525  1.00  0.00           H
ATOM   3252  CG  ASP Z 107      70.659 101.476  28.758  1.00  0.00           C
ATOM   3253  OD1 ASP Z 107      71.523 100.679  28.307  1.00  0.00           O
ATOM   3254  OD2 ASP Z 107      70.964 102.616  29.178  1.00  0.00           O
ATOM   3255  HN  ASP Z 107      66.435 101.054  27.466  1.00  0.00           H
ATOM   3256  N   ASP Z 108      69.783 102.422  26.058  1.00  0.00           N
ATOM   3257  CA  ASP Z 108      70.460 102.287  24.793  1.00  0.00           C
ATOM   3258  C   ASP Z 108      70.925 100.864  24.474  1.00  0.00           C
ATOM   3259  O   ASP Z 108      70.757 100.392  23.346  1.00  0.00           O
ATOM   3260  HA  ASP Z 108      69.787 102.597  24.004  1.00  0.00           H
ATOM   3261  CB  ASP Z 108      71.727 103.178  24.839  1.00  0.00           C
ATOM   3262  1HB ASP Z 108      72.315 102.963  25.757  1.00  0.00           H
ATOM   3263  2HB ASP Z 108      72.369 102.975  23.954  1.00  0.00           H
ATOM   3264  CG  ASP Z 108      71.390 104.649  24.832  1.00  0.00           C
ATOM   3265  OD1 ASP Z 108      71.820 105.325  23.858  1.00  0.00           O
ATOM   3266  OD2 ASP Z 108      70.744 105.174  25.771  1.00  0.00           O
ATOM   3267  HN  ASP Z 108      70.208 103.094  26.667  1.00  0.00           H
ATOM   3268  N   ASN Z 109      71.513 100.140  25.452  1.00  0.00           N
ATOM   3269  CA  ASN Z 109      72.095  98.830  25.219  1.00  0.00           C
ATOM   3270  C   ASN Z 109      71.596  97.815  26.247  1.00  0.00           C
ATOM   3271  O   ASN Z 109      72.196  97.661  27.314  1.00  0.00           O
ATOM   3272  HA  ASN Z 109      71.812  98.450  24.247  1.00  0.00           H
ATOM   3273  CB  ASN Z 109      73.650  98.898  25.287  1.00  0.00           C
ATOM   3274  1HB ASN Z 109      73.955  99.707  25.982  1.00  0.00           H
ATOM   3275  2HB ASN Z 109      74.077  97.947  25.660  1.00  0.00           H
ATOM   3276  CG  ASN Z 109      74.225  99.187  23.905  1.00  0.00           C
ATOM   3277  OD1 ASN Z 109      73.913 100.184  23.249  1.00  0.00           O
ATOM   3278  ND2 ASN Z 109      75.075  98.265  23.396  1.00  0.00           N
ATOM   3279 1HD2 ASN Z 109      75.294  97.444  23.929  1.00  0.00           H
ATOM   3280 2HD2 ASN Z 109      75.414  98.399  22.465  1.00  0.00           H
ATOM   3281  HN  ASN Z 109      71.565 100.499  26.395  1.00  0.00           H
ATOM   3282  N   PRO Z 110      70.544  97.053  25.931  1.00  0.00           N
ATOM   3283  CA  PRO Z 110      70.189  95.806  26.605  1.00  0.00           C
ATOM   3284  C   PRO Z 110      71.301  94.776  26.749  1.00  0.00           C
ATOM   3285  O   PRO Z 110      72.325  94.849  26.064  1.00  0.00           O
ATOM   3286  HA  PRO Z 110      69.890  96.078  27.610  1.00  0.00           H
ATOM   3287  CB  PRO Z 110      69.031  95.251  25.761  1.00  0.00           C
ATOM   3288  1HB PRO Z 110      69.416  94.634  24.918  1.00  0.00           H
ATOM   3289  2HB PRO Z 110      68.328  94.646  26.371  1.00  0.00           H
ATOM   3290  CG  PRO Z 110      68.360  96.500  25.197  1.00  0.00           C
ATOM   3291  1HG PRO Z 110      67.769  96.300  24.283  1.00  0.00           H
ATOM   3292  2HG PRO Z 110      67.695  96.946  25.968  1.00  0.00           H
ATOM   3293  CD  PRO Z 110      69.540  97.431  24.932  1.00  0.00           C
ATOM   3294  1HD PRO Z 110      69.955  97.252  23.917  1.00  0.00           H
ATOM   3295  2HD PRO Z 110      69.237  98.499  25.040  1.00  0.00           H
ATOM   3296  N   ASN Z 111      71.099  93.786  27.639  1.00  0.00           N
ATOM   3297  CA  ASN Z 111      72.071  92.755  27.960  1.00  0.00           C
ATOM   3298  C   ASN Z 111      72.581  91.916  26.782  1.00  0.00           C
ATOM   3299  O   ASN Z 111      71.883  91.662  25.797  1.00  0.00           O
ATOM   3300  HA  ASN Z 111      72.946  93.293  28.292  1.00  0.00           H
ATOM   3301  CB  ASN Z 111      71.618  91.890  29.175  1.00  0.00           C
ATOM   3302  1HB ASN Z 111      72.379  91.115  29.404  1.00  0.00           H
ATOM   3303  2HB ASN Z 111      71.540  92.561  30.059  1.00  0.00           H
ATOM   3304  CG  ASN Z 111      70.266  91.200  28.987  1.00  0.00           C
ATOM   3305  OD1 ASN Z 111      69.765  90.976  27.879  1.00  0.00           O
ATOM   3306  ND2 ASN Z 111      69.631  90.832  30.122  1.00  0.00           N
ATOM   3307 1HD2 ASN Z 111      70.044  91.019  31.012  1.00  0.00           H
ATOM   3308 2HD2 ASN Z 111      68.746  90.376  30.058  1.00  0.00           H
ATOM   3309  HN  ASN Z 111      70.248  93.765  28.155  1.00  0.00           H
ATOM   3310  N   LEU Z 112      73.865  91.506  26.836  1.00  0.00           N
ATOM   3311  CA  LEU Z 112      74.546  90.811  25.753  1.00  0.00           C
ATOM   3312  C   LEU Z 112      73.929  89.466  25.361  1.00  0.00           C
ATOM   3313  O   LEU Z 112      73.457  88.755  26.251  1.00  0.00           O
ATOM   3314  HA  LEU Z 112      74.485  91.466  24.899  1.00  0.00           H
ATOM   3315  CB  LEU Z 112      76.031  90.551  26.103  1.00  0.00           C
ATOM   3316  1HB LEU Z 112      76.080  89.924  27.023  1.00  0.00           H
ATOM   3317  2HB LEU Z 112      76.517  89.970  25.286  1.00  0.00           H
ATOM   3318  HG  LEU Z 112      76.444  92.394  27.184  1.00  0.00           H
ATOM   3319  CG  LEU Z 112      76.880  91.815  26.336  1.00  0.00           C
ATOM   3320  CD1 LEU Z 112      78.301  91.398  26.728  1.00  0.00           C
ATOM   3321 1HD1 LEU Z 112      78.771  90.811  25.912  1.00  0.00           H
ATOM   3322 2HD1 LEU Z 112      78.929  92.288  26.936  1.00  0.00           H
ATOM   3323 3HD1 LEU Z 112      78.278  90.768  27.641  1.00  0.00           H
ATOM   3324  CD2 LEU Z 112      76.938  92.724  25.103  1.00  0.00           C
ATOM   3325 1HD2 LEU Z 112      75.933  93.116  24.843  1.00  0.00           H
ATOM   3326 2HD2 LEU Z 112      77.600  93.593  25.308  1.00  0.00           H
ATOM   3327 3HD2 LEU Z 112      77.353  92.174  24.231  1.00  0.00           H
ATOM   3328  HN  LEU Z 112      74.421  91.720  27.640  1.00  0.00           H
ATOM   3329  N   PRO Z 113      73.897  89.037  24.096  1.00  0.00           N
ATOM   3330  CA  PRO Z 113      73.568  87.656  23.742  1.00  0.00           C
ATOM   3331  C   PRO Z 113      74.447  86.623  24.442  1.00  0.00           C
ATOM   3332  O   PRO Z 113      75.667  86.759  24.459  1.00  0.00           O
ATOM   3333  HA  PRO Z 113      72.555  87.458  24.061  1.00  0.00           H
ATOM   3334  CB  PRO Z 113      73.712  87.613  22.212  1.00  0.00           C
ATOM   3335  1HB PRO Z 113      73.995  86.610  21.829  1.00  0.00           H
ATOM   3336  2HB PRO Z 113      72.745  87.914  21.749  1.00  0.00           H
ATOM   3337  CG  PRO Z 113      74.761  88.681  21.911  1.00  0.00           C
ATOM   3338  1HG PRO Z 113      75.773  88.260  22.112  1.00  0.00           H
ATOM   3339  2HG PRO Z 113      74.714  89.055  20.868  1.00  0.00           H
ATOM   3340  CD  PRO Z 113      74.456  89.764  22.947  1.00  0.00           C
ATOM   3341  1HD PRO Z 113      75.387  90.315  23.204  1.00  0.00           H
ATOM   3342  2HD PRO Z 113      73.685  90.464  22.556  1.00  0.00           H
ATOM   3343  N   ARG Z 114      73.840  85.595  25.065  1.00  0.00           N
ATOM   3344  CA  ARG Z 114      74.561  84.505  25.697  1.00  0.00           C
ATOM   3345  C   ARG Z 114      75.183  83.571  24.672  1.00  0.00           C
ATOM   3346  O   ARG Z 114      76.309  83.095  24.824  1.00  0.00           O
ATOM   3347  HA  ARG Z 114      75.371  84.928  26.275  1.00  0.00           H
ATOM   3348  CB  ARG Z 114      73.608  83.702  26.625  1.00  0.00           C
ATOM   3349  1HB ARG Z 114      73.188  84.414  27.370  1.00  0.00           H
ATOM   3350  2HB ARG Z 114      72.753  83.318  26.024  1.00  0.00           H
ATOM   3351  CG  ARG Z 114      74.246  82.519  27.397  1.00  0.00           C
ATOM   3352  1HG ARG Z 114      73.465  82.093  28.068  1.00  0.00           H
ATOM   3353  2HG ARG Z 114      74.542  81.719  26.682  1.00  0.00           H
ATOM   3354  CD  ARG Z 114      75.466  82.906  28.241  1.00  0.00           C
ATOM   3355  1HD ARG Z 114      76.314  83.198  27.584  1.00  0.00           H
ATOM   3356  2HD ARG Z 114      75.211  83.752  28.921  1.00  0.00           H
ATOM   3357  NE  ARG Z 114      75.864  81.717  29.057  1.00  0.00           N
ATOM   3358  HE  ARG Z 114      75.335  80.863  28.995  1.00  0.00           H
ATOM   3359  CZ  ARG Z 114      76.790  81.792  30.022  1.00  0.00           C
ATOM   3360  NH1 ARG Z 114      76.879  80.839  30.944  1.00  0.00           N
ATOM   3361 1HH1 ARG Z 114      76.109  80.196  31.023  1.00  0.00           H
ATOM   3362 2HH1 ARG Z 114      77.390  81.080  31.771  1.00  0.00           H
ATOM   3363  NH2 ARG Z 114      77.636  82.813  30.109  1.00  0.00           N
ATOM   3364 1HH2 ARG Z 114      77.704  83.471  29.359  1.00  0.00           H
ATOM   3365 2HH2 ARG Z 114      78.359  82.740  30.822  1.00  0.00           H
ATOM   3366  HN  ARG Z 114      72.839  85.513  25.008  1.00  0.00           H
ATOM   3367  N   LEU Z 115      74.432  83.282  23.595  1.00  0.00           N
ATOM   3368  CA  LEU Z 115      74.822  82.334  22.579  1.00  0.00           C
ATOM   3369  C   LEU Z 115      75.744  82.931  21.528  1.00  0.00           C
ATOM   3370  O   LEU Z 115      75.775  84.138  21.287  1.00  0.00           O
ATOM   3371  HA  LEU Z 115      75.384  81.548  23.056  1.00  0.00           H
ATOM   3372  CB  LEU Z 115      73.589  81.687  21.906  1.00  0.00           C
ATOM   3373  1HB LEU Z 115      73.050  82.463  21.320  1.00  0.00           H
ATOM   3374  2HB LEU Z 115      73.927  80.900  21.194  1.00  0.00           H
ATOM   3375  HG  LEU Z 115      72.146  81.847  23.527  1.00  0.00           H
ATOM   3376  CG  LEU Z 115      72.577  81.044  22.882  1.00  0.00           C
ATOM   3377  CD1 LEU Z 115      71.427  80.406  22.090  1.00  0.00           C
ATOM   3378 1HD1 LEU Z 115      71.831  79.634  21.400  1.00  0.00           H
ATOM   3379 2HD1 LEU Z 115      70.703  79.923  22.780  1.00  0.00           H
ATOM   3380 3HD1 LEU Z 115      70.893  81.171  21.488  1.00  0.00           H
ATOM   3381  CD2 LEU Z 115      73.212  79.991  23.805  1.00  0.00           C
ATOM   3382 1HD2 LEU Z 115      73.980  80.441  24.466  1.00  0.00           H
ATOM   3383 2HD2 LEU Z 115      72.436  79.527  24.453  1.00  0.00           H
ATOM   3384 3HD2 LEU Z 115      73.682  79.183  23.205  1.00  0.00           H
ATOM   3385  HN  LEU Z 115      73.548  83.724  23.476  1.00  0.00           H
ATOM   3386  N   VAL Z 116      76.548  82.070  20.875  1.00  0.00           N
ATOM   3387  CA  VAL Z 116      77.422  82.418  19.764  1.00  0.00           C
ATOM   3388  C   VAL Z 116      76.643  82.872  18.532  1.00  0.00           C
ATOM   3389  O   VAL Z 116      75.475  82.530  18.346  1.00  0.00           O
ATOM   3390  HA  VAL Z 116      78.012  83.265  20.088  1.00  0.00           H
ATOM   3391  HB  VAL Z 116      78.832  80.973  20.442  1.00  0.00           H
ATOM   3392  CB  VAL Z 116      78.396  81.277  19.462  1.00  0.00           C
ATOM   3393  CG1 VAL Z 116      77.674  80.055  18.855  1.00  0.00           C
ATOM   3394 1HG1 VAL Z 116      77.247  80.301  17.859  1.00  0.00           H
ATOM   3395 2HG1 VAL Z 116      78.390  79.219  18.704  1.00  0.00           H
ATOM   3396 3HG1 VAL Z 116      76.853  79.697  19.508  1.00  0.00           H
ATOM   3397  CG2 VAL Z 116      79.573  81.733  18.575  1.00  0.00           C
ATOM   3398 1HG2 VAL Z 116      80.064  82.637  18.993  1.00  0.00           H
ATOM   3399 2HG2 VAL Z 116      80.341  80.929  18.523  1.00  0.00           H
ATOM   3400 3HG2 VAL Z 116      79.243  81.937  17.536  1.00  0.00           H
ATOM   3401  HN  VAL Z 116      76.490  81.096  21.068  1.00  0.00           H
ATOM   3402  N   ARG Z 117      77.245  83.699  17.653  1.00  0.00           N
ATOM   3403  CA  ARG Z 117      76.690  83.961  16.335  1.00  0.00           C
ATOM   3404  C   ARG Z 117      76.816  82.693  15.476  1.00  0.00           C
ATOM   3405  O   ARG Z 117      77.945  82.257  15.247  1.00  0.00           O
ATOM   3406  HA  ARG Z 117      75.655  84.231  16.466  1.00  0.00           H
ATOM   3407  CB  ARG Z 117      77.417  85.167  15.683  1.00  0.00           C
ATOM   3408  1HB ARG Z 117      77.381  85.999  16.425  1.00  0.00           H
ATOM   3409  2HB ARG Z 117      78.488  84.918  15.528  1.00  0.00           H
ATOM   3410  CG  ARG Z 117      76.814  85.726  14.369  1.00  0.00           C
ATOM   3411  1HG ARG Z 117      75.709  85.785  14.473  1.00  0.00           H
ATOM   3412  2HG ARG Z 117      77.183  86.772  14.251  1.00  0.00           H
ATOM   3413  CD  ARG Z 117      77.161  84.973  13.073  1.00  0.00           C
ATOM   3414  1HD ARG Z 117      76.800  83.924  13.117  1.00  0.00           H
ATOM   3415  2HD ARG Z 117      76.691  85.471  12.195  1.00  0.00           H
ATOM   3416  NE  ARG Z 117      78.649  85.027  12.905  1.00  0.00           N
ATOM   3417  HE  ARG Z 117      79.161  85.823  13.265  1.00  0.00           H
ATOM   3418  CZ  ARG Z 117      79.386  84.051  12.354  1.00  0.00           C
ATOM   3419  NH1 ARG Z 117      80.684  84.264  12.173  1.00  0.00           N
ATOM   3420 1HH1 ARG Z 117      81.044  85.167  12.467  1.00  0.00           H
ATOM   3421 2HH1 ARG Z 117      81.273  83.467  12.034  1.00  0.00           H
ATOM   3422  NH2 ARG Z 117      78.892  82.878  11.983  1.00  0.00           N
ATOM   3423 1HH2 ARG Z 117      77.923  82.685  12.104  1.00  0.00           H
ATOM   3424 2HH2 ARG Z 117      79.480  82.231  11.481  1.00  0.00           H
ATOM   3425  HN  ARG Z 117      78.182  83.993  17.807  1.00  0.00           H
ATOM   3426  N   PRO Z 118      75.751  82.048  15.001  1.00  0.00           N
ATOM   3427  CA  PRO Z 118      75.827  80.668  14.528  1.00  0.00           C
ATOM   3428  C   PRO Z 118      76.479  80.554  13.165  1.00  0.00           C
ATOM   3429  O   PRO Z 118      76.383  81.487  12.363  1.00  0.00           O
ATOM   3430  HA  PRO Z 118      76.412  80.080  15.222  1.00  0.00           H
ATOM   3431  CB  PRO Z 118      74.353  80.220  14.471  1.00  0.00           C
ATOM   3432  1HB PRO Z 118      74.149  79.475  13.675  1.00  0.00           H
ATOM   3433  2HB PRO Z 118      74.081  79.774  15.454  1.00  0.00           H
ATOM   3434  CG  PRO Z 118      73.564  81.518  14.282  1.00  0.00           C
ATOM   3435  1HG PRO Z 118      73.601  81.822  13.212  1.00  0.00           H
ATOM   3436  2HG PRO Z 118      72.509  81.432  14.611  1.00  0.00           H
ATOM   3437  CD  PRO Z 118      74.366  82.509  15.120  1.00  0.00           C
ATOM   3438  1HD PRO Z 118      74.252  83.548  14.744  1.00  0.00           H
ATOM   3439  2HD PRO Z 118      74.056  82.443  16.187  1.00  0.00           H
ATOM   3440  N   GLU Z 119      77.168  79.424  12.893  1.00  0.00           N
ATOM   3441  CA  GLU Z 119      77.602  78.966  11.574  1.00  0.00           C
ATOM   3442  C   GLU Z 119      76.641  79.279  10.418  1.00  0.00           C
ATOM   3443  O   GLU Z 119      75.417  79.173  10.538  1.00  0.00           O
ATOM   3444  HA  GLU Z 119      78.513  79.507  11.364  1.00  0.00           H
ATOM   3445  CB  GLU Z 119      77.962  77.454  11.607  1.00  0.00           C
ATOM   3446  1HB GLU Z 119      78.444  77.151  10.650  1.00  0.00           H
ATOM   3447  2HB GLU Z 119      78.706  77.290  12.419  1.00  0.00           H
ATOM   3448  CG  GLU Z 119      76.734  76.553  11.869  1.00  0.00           C
ATOM   3449  1HG GLU Z 119      76.194  76.931  12.757  1.00  0.00           H
ATOM   3450  2HG GLU Z 119      76.056  76.608  10.995  1.00  0.00           H
ATOM   3451  CD  GLU Z 119      77.043  75.081  12.091  1.00  0.00           C
ATOM   3452  OE1 GLU Z 119      76.624  74.524  13.145  1.00  0.00           O
ATOM   3453  OE2 GLU Z 119      77.614  74.448  11.169  1.00  0.00           O
ATOM   3454  HN  GLU Z 119      77.324  78.769  13.638  1.00  0.00           H
ATOM   3455  N   VAL Z 120      77.171  79.717   9.254  1.00  0.00           N
ATOM   3456  CA  VAL Z 120      76.358  80.252   8.165  1.00  0.00           C
ATOM   3457  C   VAL Z 120      75.378  79.250   7.573  1.00  0.00           C
ATOM   3458  O   VAL Z 120      74.238  79.589   7.269  1.00  0.00           O
ATOM   3459  HA  VAL Z 120      75.737  81.020   8.604  1.00  0.00           H
ATOM   3460  HB  VAL Z 120      76.453  81.427   6.352  1.00  0.00           H
ATOM   3461  CB  VAL Z 120      77.164  80.948   7.068  1.00  0.00           C
ATOM   3462  CG1 VAL Z 120      78.014  82.065   7.706  1.00  0.00           C
ATOM   3463 1HG1 VAL Z 120      78.547  82.636   6.921  1.00  0.00           H
ATOM   3464 2HG1 VAL Z 120      77.372  82.776   8.264  1.00  0.00           H
ATOM   3465 3HG1 VAL Z 120      78.773  81.652   8.402  1.00  0.00           H
ATOM   3466  CG2 VAL Z 120      78.053  79.970   6.280  1.00  0.00           C
ATOM   3467 1HG2 VAL Z 120      77.456  79.194   5.761  1.00  0.00           H
ATOM   3468 2HG2 VAL Z 120      78.625  80.516   5.503  1.00  0.00           H
ATOM   3469 3HG2 VAL Z 120      78.776  79.463   6.950  1.00  0.00           H
ATOM   3470  HN  VAL Z 120      78.157  79.765   9.125  1.00  0.00           H
ATOM   3471  N   ASP Z 121      75.787  77.977   7.435  1.00  0.00           N
ATOM   3472  CA  ASP Z 121      74.989  76.874   6.946  1.00  0.00           C
ATOM   3473  C   ASP Z 121      73.754  76.584   7.794  1.00  0.00           C
ATOM   3474  O   ASP Z 121      72.641  76.448   7.290  1.00  0.00           O
ATOM   3475  HA  ASP Z 121      74.621  77.129   5.964  1.00  0.00           H
ATOM   3476  CB  ASP Z 121      75.906  75.629   6.865  1.00  0.00           C
ATOM   3477  1HB ASP Z 121      76.314  75.358   7.861  1.00  0.00           H
ATOM   3478  2HB ASP Z 121      75.341  74.763   6.460  1.00  0.00           H
ATOM   3479  CG  ASP Z 121      77.070  75.914   5.938  1.00  0.00           C
ATOM   3480  OD1 ASP Z 121      77.023  75.436   4.777  1.00  0.00           O
ATOM   3481  OD2 ASP Z 121      78.016  76.645   6.324  1.00  0.00           O
ATOM   3482  HN  ASP Z 121      76.753  77.738   7.567  1.00  0.00           H
ATOM   3483  N   VAL Z 122      73.888  76.550   9.132  1.00  0.00           N
ATOM   3484  CA  VAL Z 122      72.744  76.457  10.031  1.00  0.00           C
ATOM   3485  C   VAL Z 122      71.877  77.704   9.977  1.00  0.00           C
ATOM   3486  O   VAL Z 122      70.652  77.617   9.919  1.00  0.00           O
ATOM   3487  HA  VAL Z 122      72.113  75.648   9.688  1.00  0.00           H
ATOM   3488  HB  VAL Z 122      73.981  76.827  11.766  1.00  0.00           H
ATOM   3489  CB  VAL Z 122      73.173  76.129  11.455  1.00  0.00           C
ATOM   3490  CG1 VAL Z 122      72.012  76.253  12.460  1.00  0.00           C
ATOM   3491 1HG1 VAL Z 122      71.689  77.307  12.586  1.00  0.00           H
ATOM   3492 2HG1 VAL Z 122      71.139  75.653  12.123  1.00  0.00           H
ATOM   3493 3HG1 VAL Z 122      72.321  75.873  13.457  1.00  0.00           H
ATOM   3494  CG2 VAL Z 122      73.697  74.680  11.462  1.00  0.00           C
ATOM   3495 1HG2 VAL Z 122      74.042  74.397  12.479  1.00  0.00           H
ATOM   3496 2HG2 VAL Z 122      72.892  73.977  11.159  1.00  0.00           H
ATOM   3497 3HG2 VAL Z 122      74.553  74.553  10.765  1.00  0.00           H
ATOM   3498  HN  VAL Z 122      74.790  76.645   9.541  1.00  0.00           H
ATOM   3499  N   MET Z 123      72.482  78.908   9.950  1.00  0.00           N
ATOM   3500  CA  MET Z 123      71.748  80.161   9.889  1.00  0.00           C
ATOM   3501  C   MET Z 123      70.926  80.357   8.607  1.00  0.00           C
ATOM   3502  O   MET Z 123      69.757  80.739   8.654  1.00  0.00           O
ATOM   3503  HA  MET Z 123      71.038  80.147  10.704  1.00  0.00           H
ATOM   3504  CB  MET Z 123      72.726  81.336  10.127  1.00  0.00           C
ATOM   3505  1HB MET Z 123      73.429  81.028  10.937  1.00  0.00           H
ATOM   3506  2HB MET Z 123      73.336  81.515   9.215  1.00  0.00           H
ATOM   3507  CG  MET Z 123      72.025  82.630  10.578  1.00  0.00           C
ATOM   3508  1HG MET Z 123      71.377  82.984   9.749  1.00  0.00           H
ATOM   3509  2HG MET Z 123      71.360  82.380  11.435  1.00  0.00           H
ATOM   3510  SD  MET Z 123      73.171  83.949  11.072  1.00  0.00           S
ATOM   3511  CE  MET Z 123      71.916  85.072  11.741  1.00  0.00           C
ATOM   3512  1HE MET Z 123      72.378  86.027  12.075  1.00  0.00           H
ATOM   3513  2HE MET Z 123      71.152  85.321  10.974  1.00  0.00           H
ATOM   3514  3HE MET Z 123      71.397  84.620  12.611  1.00  0.00           H
ATOM   3515  HN  MET Z 123      73.483  78.967   9.996  1.00  0.00           H
ATOM   3516  N   CYS Z 124      71.497  80.042   7.425  1.00  0.00           N
ATOM   3517  CA  CYS Z 124      70.779  79.983   6.156  1.00  0.00           C
ATOM   3518  C   CYS Z 124      69.715  78.898   6.124  1.00  0.00           C
ATOM   3519  O   CYS Z 124      68.592  79.129   5.683  1.00  0.00           O
ATOM   3520  HA  CYS Z 124      70.252  80.917   6.022  1.00  0.00           H
ATOM   3521  CB  CYS Z 124      71.738  79.755   4.959  1.00  0.00           C
ATOM   3522  1HB CYS Z 124      72.462  78.953   5.225  1.00  0.00           H
ATOM   3523  2HB CYS Z 124      71.165  79.395   4.076  1.00  0.00           H
ATOM   3524  SG  CYS Z 124      72.624  81.261   4.454  1.00  0.00           S
ATOM   3525  HN  CYS Z 124      72.472  79.792   7.391  1.00  0.00           H
ATOM   3526  N   THR Z 125      70.018  77.691   6.646  1.00  0.00           N
ATOM   3527  CA  THR Z 125      69.047  76.600   6.761  1.00  0.00           C
ATOM   3528  C   THR Z 125      67.871  76.976   7.644  1.00  0.00           C
ATOM   3529  O   THR Z 125      66.720  76.721   7.306  1.00  0.00           O
ATOM   3530  HA  THR Z 125      68.641  76.420   5.774  1.00  0.00           H
ATOM   3531  HB  THR Z 125      70.170  75.465   8.239  1.00  0.00           H
ATOM   3532  CB  THR Z 125      69.665  75.297   7.259  1.00  0.00           C
ATOM   3533  OG1 THR Z 125      70.620  74.824   6.317  1.00  0.00           O
ATOM   3534  HG1 THR Z 125      71.377  75.443   6.348  1.00  0.00           H
ATOM   3535  CG2 THR Z 125      68.625  74.173   7.401  1.00  0.00           C
ATOM   3536 1HG2 THR Z 125      67.894  74.391   8.207  1.00  0.00           H
ATOM   3537 2HG2 THR Z 125      68.073  74.034   6.448  1.00  0.00           H
ATOM   3538 3HG2 THR Z 125      69.131  73.216   7.651  1.00  0.00           H
ATOM   3539  HN  THR Z 125      70.956  77.497   6.941  1.00  0.00           H
ATOM   3540  N   ALA Z 126      68.106  77.659   8.782  1.00  0.00           N
ATOM   3541  CA  ALA Z 126      67.063  78.186   9.641  1.00  0.00           C
ATOM   3542  C   ALA Z 126      66.152  79.207   8.960  1.00  0.00           C
ATOM   3543  O   ALA Z 126      64.934  79.159   9.123  1.00  0.00           O
ATOM   3544  HA  ALA Z 126      66.434  77.355   9.923  1.00  0.00           H
ATOM   3545  CB  ALA Z 126      67.694  78.800  10.906  1.00  0.00           C
ATOM   3546  1HB ALA Z 126      66.920  79.179  11.605  1.00  0.00           H
ATOM   3547  2HB ALA Z 126      68.304  78.035  11.435  1.00  0.00           H
ATOM   3548  3HB ALA Z 126      68.371  79.638  10.636  1.00  0.00           H
ATOM   3549  HN  ALA Z 126      69.052  77.826   9.084  1.00  0.00           H
ATOM   3550  N   PHE Z 127      66.722  80.124   8.151  1.00  0.00           N
ATOM   3551  CA  PHE Z 127      65.987  81.037   7.289  1.00  0.00           C
ATOM   3552  C   PHE Z 127      65.151  80.311   6.229  1.00  0.00           C
ATOM   3553  O   PHE Z 127      63.953  80.553   6.088  1.00  0.00           O
ATOM   3554  HA  PHE Z 127      65.291  81.600   7.896  1.00  0.00           H
ATOM   3555  CB  PHE Z 127      67.031  82.010   6.653  1.00  0.00           C
ATOM   3556  1HB PHE Z 127      67.437  82.672   7.446  1.00  0.00           H
ATOM   3557  2HB PHE Z 127      67.878  81.418   6.251  1.00  0.00           H
ATOM   3558  CG  PHE Z 127      66.514  82.893   5.543  1.00  0.00           C
ATOM   3559  HD1 PHE Z 127      65.100  83.977   6.759  1.00  0.00           H
ATOM   3560  CD1 PHE Z 127      65.519  83.858   5.770  1.00  0.00           C
ATOM   3561  HD2 PHE Z 127      67.796  82.002   4.053  1.00  0.00           H
ATOM   3562  CD2 PHE Z 127      67.037  82.748   4.245  1.00  0.00           C
ATOM   3563  CE1 PHE Z 127      65.052  84.658   4.718  1.00  0.00           C
ATOM   3564  HE1 PHE Z 127      64.276  85.388   4.887  1.00  0.00           H
ATOM   3565  CE2 PHE Z 127      66.576  83.549   3.195  1.00  0.00           C
ATOM   3566  HE2 PHE Z 127      66.984  83.430   2.202  1.00  0.00           H
ATOM   3567  CZ  PHE Z 127      65.582  84.506   3.432  1.00  0.00           C
ATOM   3568  HZ  PHE Z 127      65.217  85.118   2.618  1.00  0.00           H
ATOM   3569  HN  PHE Z 127      67.720  80.174   8.095  1.00  0.00           H
ATOM   3570  N   HIE Z 128      65.739  79.342   5.498  1.00  0.00           N
ATOM   3571  CA  HIE Z 128      65.056  78.627   4.427  1.00  0.00           C
ATOM   3572  C   HIE Z 128      64.054  77.584   4.914  1.00  0.00           C
ATOM   3573  O   HIE Z 128      63.165  77.170   4.171  1.00  0.00           O
ATOM   3574  HA  HIE Z 128      64.466  79.340   3.867  1.00  0.00           H
ATOM   3575  CB  HIE Z 128      66.076  77.992   3.451  1.00  0.00           C
ATOM   3576  1HB HIE Z 128      66.857  77.448   4.024  1.00  0.00           H
ATOM   3577  2HB HIE Z 128      65.576  77.274   2.766  1.00  0.00           H
ATOM   3578  CG  HIE Z 128      66.735  79.013   2.564  1.00  0.00           C
ATOM   3579  ND1 HIE Z 128      67.926  78.707   1.923  1.00  0.00           N
ATOM   3580  HD2 HIE Z 128      65.340  80.725   2.356  1.00  0.00           H
ATOM   3581  CD2 HIE Z 128      66.257  80.205   2.118  1.00  0.00           C
ATOM   3582  HE1 HIE Z 128      68.991  79.808   0.419  1.00  0.00           H
ATOM   3583  CE1 HIE Z 128      68.143  79.724   1.104  1.00  0.00           C
ATOM   3584  HE2 HIE Z 128      67.024  81.454   0.586  1.00  0.00           H
ATOM   3585  NE2 HIE Z 128      67.162  80.653   1.181  1.00  0.00           N
ATOM   3586  HN  HIE Z 128      66.723  79.163   5.615  1.00  0.00           H
ATOM   3587  N   ASP Z 129      64.137  77.158   6.189  1.00  0.00           N
ATOM   3588  CA  ASP Z 129      63.134  76.367   6.882  1.00  0.00           C
ATOM   3589  C   ASP Z 129      61.796  77.100   7.068  1.00  0.00           C
ATOM   3590  O   ASP Z 129      60.728  76.534   6.838  1.00  0.00           O
ATOM   3591  HA  ASP Z 129      62.921  75.493   6.284  1.00  0.00           H
ATOM   3592  CB  ASP Z 129      63.763  75.908   8.226  1.00  0.00           C
ATOM   3593  1HB ASP Z 129      64.701  75.354   8.003  1.00  0.00           H
ATOM   3594  2HB ASP Z 129      64.021  76.792   8.841  1.00  0.00           H
ATOM   3595  CG  ASP Z 129      62.888  74.979   9.038  1.00  0.00           C
ATOM   3596  OD1 ASP Z 129      62.878  75.146  10.287  1.00  0.00           O
ATOM   3597  OD2 ASP Z 129      62.201  74.109   8.451  1.00  0.00           O
ATOM   3598  HN  ASP Z 129      64.956  77.377   6.723  1.00  0.00           H
ATOM   3599  N   ASN Z 130      61.821  78.390   7.461  1.00  0.00           N
ATOM   3600  CA  ASN Z 130      60.608  79.138   7.755  1.00  0.00           C
ATOM   3601  C   ASN Z 130      60.987  80.597   7.968  1.00  0.00           C
ATOM   3602  O   ASN Z 130      61.681  80.942   8.924  1.00  0.00           O
ATOM   3603  HA  ASN Z 130      59.958  79.075   6.890  1.00  0.00           H
ATOM   3604  CB  ASN Z 130      59.886  78.596   9.029  1.00  0.00           C
ATOM   3605  1HB ASN Z 130      59.780  77.497   8.937  1.00  0.00           H
ATOM   3606  2HB ASN Z 130      60.485  78.790   9.939  1.00  0.00           H
ATOM   3607  CG  ASN Z 130      58.472  79.142   9.182  1.00  0.00           C
ATOM   3608  OD1 ASN Z 130      57.532  78.703   8.517  1.00  0.00           O
ATOM   3609  ND2 ASN Z 130      58.277  80.102  10.110  1.00  0.00           N
ATOM   3610 1HD2 ASN Z 130      57.336  80.409  10.251  1.00  0.00           H
ATOM   3611 2HD2 ASN Z 130      59.012  80.299  10.758  1.00  0.00           H
ATOM   3612  HN  ASN Z 130      62.697  78.852   7.590  1.00  0.00           H
ATOM   3613  N   GLU Z 131      60.557  81.492   7.059  1.00  0.00           N
ATOM   3614  CA  GLU Z 131      60.928  82.892   7.079  1.00  0.00           C
ATOM   3615  C   GLU Z 131      60.323  83.673   8.229  1.00  0.00           C
ATOM   3616  O   GLU Z 131      61.005  84.461   8.884  1.00  0.00           O
ATOM   3617  HA  GLU Z 131      62.003  82.946   7.195  1.00  0.00           H
ATOM   3618  CB  GLU Z 131      60.562  83.584   5.749  1.00  0.00           C
ATOM   3619  1HB GLU Z 131      60.975  82.971   4.919  1.00  0.00           H
ATOM   3620  2HB GLU Z 131      59.457  83.612   5.617  1.00  0.00           H
ATOM   3621  CG  GLU Z 131      61.141  85.014   5.651  1.00  0.00           C
ATOM   3622  1HG GLU Z 131      60.683  85.671   6.422  1.00  0.00           H
ATOM   3623  2HG GLU Z 131      62.237  84.988   5.814  1.00  0.00           H
ATOM   3624  CD  GLU Z 131      60.884  85.644   4.299  1.00  0.00           C
ATOM   3625  OE1 GLU Z 131      61.522  85.213   3.304  1.00  0.00           O
ATOM   3626  OE2 GLU Z 131      60.081  86.609   4.234  1.00  0.00           O
ATOM   3627  HN  GLU Z 131      59.928  81.226   6.324  1.00  0.00           H
ATOM   3628  N   GLU Z 132      59.024  83.439   8.542  1.00  0.00           N
ATOM   3629  CA  GLU Z 132      58.266  84.205   9.529  1.00  0.00           C
ATOM   3630  C   GLU Z 132      58.946  84.256  10.891  1.00  0.00           C
ATOM   3631  O   GLU Z 132      59.138  85.312  11.495  1.00  0.00           O
ATOM   3632  HA  GLU Z 132      58.179  85.220   9.171  1.00  0.00           H
ATOM   3633  CB  GLU Z 132      56.853  83.569   9.724  1.00  0.00           C
ATOM   3634  1HB GLU Z 132      56.322  83.567   8.745  1.00  0.00           H
ATOM   3635  2HB GLU Z 132      56.979  82.506  10.022  1.00  0.00           H
ATOM   3636  CG  GLU Z 132      55.956  84.280  10.777  1.00  0.00           C
ATOM   3637  1HG GLU Z 132      56.532  84.487  11.701  1.00  0.00           H
ATOM   3638  2HG GLU Z 132      55.606  85.247  10.366  1.00  0.00           H
ATOM   3639  CD  GLU Z 132      54.720  83.509  11.242  1.00  0.00           C
ATOM   3640  OE1 GLU Z 132      54.580  82.287  11.000  1.00  0.00           O
ATOM   3641  OE2 GLU Z 132      53.902  84.167  11.946  1.00  0.00           O
ATOM   3642  HN  GLU Z 132      58.515  82.779   7.988  1.00  0.00           H
ATOM   3643  N   THR Z 133      59.378  83.090  11.387  1.00  0.00           N
ATOM   3644  CA  THR Z 133      60.067  82.933  12.655  1.00  0.00           C
ATOM   3645  C   THR Z 133      61.452  83.527  12.687  1.00  0.00           C
ATOM   3646  O   THR Z 133      61.843  84.129  13.689  1.00  0.00           O
ATOM   3647  HA  THR Z 133      59.511  83.501  13.387  1.00  0.00           H
ATOM   3648  HB  THR Z 133      60.806  81.346  13.970  1.00  0.00           H
ATOM   3649  CB  THR Z 133      60.092  81.492  13.129  1.00  0.00           C
ATOM   3650  OG1 THR Z 133      60.394  80.570  12.090  1.00  0.00           O
ATOM   3651  HG1 THR Z 133      60.088  79.697  12.430  1.00  0.00           H
ATOM   3652  CG2 THR Z 133      58.678  81.177  13.603  1.00  0.00           C
ATOM   3653 1HG2 THR Z 133      58.351  81.889  14.390  1.00  0.00           H
ATOM   3654 2HG2 THR Z 133      57.944  81.241  12.771  1.00  0.00           H
ATOM   3655 3HG2 THR Z 133      58.619  80.158  14.032  1.00  0.00           H
ATOM   3656  HN  THR Z 133      59.256  82.259  10.853  1.00  0.00           H
ATOM   3657  N   PHE Z 134      62.218  83.395  11.588  1.00  0.00           N
ATOM   3658  CA  PHE Z 134      63.533  83.986  11.430  1.00  0.00           C
ATOM   3659  C   PHE Z 134      63.493  85.518  11.427  1.00  0.00           C
ATOM   3660  O   PHE Z 134      64.264  86.184  12.127  1.00  0.00           O
ATOM   3661  HA  PHE Z 134      64.132  83.674  12.275  1.00  0.00           H
ATOM   3662  CB  PHE Z 134      64.147  83.445  10.110  1.00  0.00           C
ATOM   3663  1HB PHE Z 134      63.941  82.356  10.028  1.00  0.00           H
ATOM   3664  2HB PHE Z 134      63.692  83.939   9.222  1.00  0.00           H
ATOM   3665  CG  PHE Z 134      65.640  83.621  10.061  1.00  0.00           C
ATOM   3666  HD1 PHE Z 134      66.057  81.758  11.057  1.00  0.00           H
ATOM   3667  CD1 PHE Z 134      66.485  82.640  10.603  1.00  0.00           C
ATOM   3668  HD2 PHE Z 134      65.571  85.495   9.004  1.00  0.00           H
ATOM   3669  CD2 PHE Z 134      66.212  84.743   9.439  1.00  0.00           C
ATOM   3670  CE1 PHE Z 134      67.877  82.781  10.539  1.00  0.00           C
ATOM   3671  HE1 PHE Z 134      68.521  82.012  10.942  1.00  0.00           H
ATOM   3672  CE2 PHE Z 134      67.602  84.879   9.354  1.00  0.00           C
ATOM   3673  HE2 PHE Z 134      68.036  85.718   8.826  1.00  0.00           H
ATOM   3674  CZ  PHE Z 134      68.433  83.904   9.914  1.00  0.00           C
ATOM   3675  HZ  PHE Z 134      69.502  84.007   9.836  1.00  0.00           H
ATOM   3676  HN  PHE Z 134      61.858  82.912  10.790  1.00  0.00           H
ATOM   3677  N   LEU Z 135      62.540  86.098  10.667  1.00  0.00           N
ATOM   3678  CA  LEU Z 135      62.307  87.526  10.543  1.00  0.00           C
ATOM   3679  C   LEU Z 135      61.849  88.179  11.839  1.00  0.00           C
ATOM   3680  O   LEU Z 135      62.367  89.219  12.245  1.00  0.00           O
ATOM   3681  HA  LEU Z 135      63.248  87.979  10.267  1.00  0.00           H
ATOM   3682  CB  LEU Z 135      61.262  87.781   9.427  1.00  0.00           C
ATOM   3683  1HB LEU Z 135      61.576  87.199   8.531  1.00  0.00           H
ATOM   3684  2HB LEU Z 135      60.279  87.371   9.740  1.00  0.00           H
ATOM   3685  HG  LEU Z 135      60.800  89.864   9.876  1.00  0.00           H
ATOM   3686  CG  LEU Z 135      61.087  89.252   8.988  1.00  0.00           C
ATOM   3687  CD1 LEU Z 135      62.381  89.841   8.400  1.00  0.00           C
ATOM   3688 1HD1 LEU Z 135      62.195  90.865   8.012  1.00  0.00           H
ATOM   3689 2HD1 LEU Z 135      63.180  89.899   9.167  1.00  0.00           H
ATOM   3690 3HD1 LEU Z 135      62.743  89.209   7.561  1.00  0.00           H
ATOM   3691  CD2 LEU Z 135      59.951  89.362   7.960  1.00  0.00           C
ATOM   3692 1HD2 LEU Z 135      59.796  90.422   7.662  1.00  0.00           H
ATOM   3693 2HD2 LEU Z 135      60.188  88.768   7.051  1.00  0.00           H
ATOM   3694 3HD2 LEU Z 135      58.998  88.982   8.385  1.00  0.00           H
ATOM   3695  HN  LEU Z 135      61.969  85.521  10.071  1.00  0.00           H
ATOM   3696  N   LYS Z 136      60.898  87.547  12.568  1.00  0.00           N
ATOM   3697  CA  LYS Z 136      60.431  88.018  13.865  1.00  0.00           C
ATOM   3698  C   LYS Z 136      61.535  88.082  14.912  1.00  0.00           C
ATOM   3699  O   LYS Z 136      61.633  89.049  15.668  1.00  0.00           O
ATOM   3700  HA  LYS Z 136      60.069  89.031  13.746  1.00  0.00           H
ATOM   3701  CB  LYS Z 136      59.279  87.130  14.406  1.00  0.00           C
ATOM   3702  1HB LYS Z 136      59.569  86.062  14.298  1.00  0.00           H
ATOM   3703  2HB LYS Z 136      59.119  87.336  15.490  1.00  0.00           H
ATOM   3704  CG  LYS Z 136      57.935  87.371  13.698  1.00  0.00           C
ATOM   3705  1HG LYS Z 136      57.607  88.418  13.894  1.00  0.00           H
ATOM   3706  2HG LYS Z 136      58.066  87.266  12.598  1.00  0.00           H
ATOM   3707  CD  LYS Z 136      56.841  86.397  14.171  1.00  0.00           C
ATOM   3708  1HD LYS Z 136      57.145  85.363  13.890  1.00  0.00           H
ATOM   3709  2HD LYS Z 136      56.771  86.455  15.281  1.00  0.00           H
ATOM   3710  CE  LYS Z 136      55.464  86.711  13.571  1.00  0.00           C
ATOM   3711  1HE LYS Z 136      55.129  87.720  13.894  1.00  0.00           H
ATOM   3712  2HE LYS Z 136      55.501  86.695  12.460  1.00  0.00           H
ATOM   3713  NZ  LYS Z 136      54.458  85.726  14.011  1.00  0.00           N
ATOM   3714  1HZ LYS Z 136      53.573  86.226  14.267  1.00  0.00           H
ATOM   3715  2HZ LYS Z 136      54.236  85.062  13.214  1.00  0.00           H
ATOM   3716  3HZ LYS Z 136      54.755  85.174  14.833  1.00  0.00           H
ATOM   3717  HN  LYS Z 136      60.461  86.723  12.201  1.00  0.00           H
ATOM   3718  N   LYS Z 137      62.426  87.068  14.958  1.00  0.00           N
ATOM   3719  CA  LYS Z 137      63.582  87.089  15.838  1.00  0.00           C
ATOM   3720  C   LYS Z 137      64.564  88.221  15.546  1.00  0.00           C
ATOM   3721  O   LYS Z 137      65.027  88.896  16.466  1.00  0.00           O
ATOM   3722  HA  LYS Z 137      63.219  87.269  16.839  1.00  0.00           H
ATOM   3723  CB  LYS Z 137      64.329  85.734  15.834  1.00  0.00           C
ATOM   3724  1HB LYS Z 137      64.482  85.391  14.789  1.00  0.00           H
ATOM   3725  2HB LYS Z 137      65.334  85.870  16.299  1.00  0.00           H
ATOM   3726  CG  LYS Z 137      63.612  84.639  16.641  1.00  0.00           C
ATOM   3727  1HG LYS Z 137      63.348  85.075  17.633  1.00  0.00           H
ATOM   3728  2HG LYS Z 137      62.667  84.346  16.138  1.00  0.00           H
ATOM   3729  CD  LYS Z 137      64.511  83.411  16.874  1.00  0.00           C
ATOM   3730  1HD LYS Z 137      64.597  82.815  15.940  1.00  0.00           H
ATOM   3731  2HD LYS Z 137      65.529  83.798  17.112  1.00  0.00           H
ATOM   3732  CE  LYS Z 137      64.041  82.531  18.041  1.00  0.00           C
ATOM   3733  1HE LYS Z 137      63.733  83.177  18.890  1.00  0.00           H
ATOM   3734  2HE LYS Z 137      63.181  81.896  17.748  1.00  0.00           H
ATOM   3735  NZ  LYS Z 137      65.130  81.659  18.526  1.00  0.00           N
ATOM   3736  1HZ LYS Z 137      64.903  81.286  19.472  1.00  0.00           H
ATOM   3737  2HZ LYS Z 137      65.299  80.884  17.836  1.00  0.00           H
ATOM   3738  3HZ LYS Z 137      66.026  82.206  18.594  1.00  0.00           H
ATOM   3739  HN  LYS Z 137      62.334  86.280  14.349  1.00  0.00           H
ATOM   3740  N   TYR Z 138      64.874  88.491  14.256  1.00  0.00           N
ATOM   3741  CA  TYR Z 138      65.689  89.632  13.857  1.00  0.00           C
ATOM   3742  C   TYR Z 138      65.039  90.970  14.200  1.00  0.00           C
ATOM   3743  O   TYR Z 138      65.687  91.854  14.757  1.00  0.00           O
ATOM   3744  HA  TYR Z 138      66.619  89.594  14.410  1.00  0.00           H
ATOM   3745  CB  TYR Z 138      66.002  89.563  12.332  1.00  0.00           C
ATOM   3746  1HB TYR Z 138      66.642  88.681  12.121  1.00  0.00           H
ATOM   3747  2HB TYR Z 138      65.056  89.445  11.759  1.00  0.00           H
ATOM   3748  CG  TYR Z 138      66.720  90.795  11.816  1.00  0.00           C
ATOM   3749  HD1 TYR Z 138      68.667  90.262  12.575  1.00  0.00           H
ATOM   3750  CD1 TYR Z 138      68.091  91.004  12.044  1.00  0.00           C
ATOM   3751  HD2 TYR Z 138      64.924  91.660  10.990  1.00  0.00           H
ATOM   3752  CD2 TYR Z 138      65.988  91.787  11.140  1.00  0.00           C
ATOM   3753  CE1 TYR Z 138      68.730  92.154  11.548  1.00  0.00           C
ATOM   3754  HE1 TYR Z 138      69.793  92.278  11.674  1.00  0.00           H
ATOM   3755  HE2 TYR Z 138      66.051  93.710  10.181  1.00  0.00           H
ATOM   3756  CE2 TYR Z 138      66.622  92.943  10.672  1.00  0.00           C
ATOM   3757  CZ  TYR Z 138      67.996  93.111  10.836  1.00  0.00           C
ATOM   3758  OH  TYR Z 138      68.614  94.221  10.220  1.00  0.00           O
ATOM   3759  HH  TYR Z 138      68.040  94.469   9.483  1.00  0.00           H
ATOM   3760  HN  TYR Z 138      64.491  87.931  13.521  1.00  0.00           H
ATOM   3761  N   LEU Z 139      63.735  91.141  13.898  1.00  0.00           N
ATOM   3762  CA  LEU Z 139      63.027  92.390  14.124  1.00  0.00           C
ATOM   3763  C   LEU Z 139      62.973  92.766  15.596  1.00  0.00           C
ATOM   3764  O   LEU Z 139      63.180  93.918  15.973  1.00  0.00           O
ATOM   3765  HA  LEU Z 139      63.607  93.157  13.635  1.00  0.00           H
ATOM   3766  CB  LEU Z 139      61.615  92.352  13.489  1.00  0.00           C
ATOM   3767  1HB LEU Z 139      61.724  91.984  12.444  1.00  0.00           H
ATOM   3768  2HB LEU Z 139      60.981  91.618  14.030  1.00  0.00           H
ATOM   3769  HG  LEU Z 139      60.693  94.062  14.474  1.00  0.00           H
ATOM   3770  CG  LEU Z 139      60.888  93.715  13.431  1.00  0.00           C
ATOM   3771  CD1 LEU Z 139      61.723  94.796  12.727  1.00  0.00           C
ATOM   3772 1HD1 LEU Z 139      61.125  95.718  12.593  1.00  0.00           H
ATOM   3773 2HD1 LEU Z 139      62.624  95.060  13.319  1.00  0.00           H
ATOM   3774 3HD1 LEU Z 139      62.040  94.446  11.724  1.00  0.00           H
ATOM   3775  CD2 LEU Z 139      59.533  93.578  12.721  1.00  0.00           C
ATOM   3776 1HD2 LEU Z 139      59.676  93.265  11.664  1.00  0.00           H
ATOM   3777 2HD2 LEU Z 139      58.894  92.825  13.227  1.00  0.00           H
ATOM   3778 3HD2 LEU Z 139      58.995  94.550  12.725  1.00  0.00           H
ATOM   3779  HN  LEU Z 139      63.225  90.417  13.425  1.00  0.00           H
ATOM   3780  N   TYR Z 140      62.777  91.764  16.479  1.00  0.00           N
ATOM   3781  CA  TYR Z 140      62.915  91.924  17.914  1.00  0.00           C
ATOM   3782  C   TYR Z 140      64.323  92.361  18.332  1.00  0.00           C
ATOM   3783  O   TYR Z 140      64.475  93.297  19.110  1.00  0.00           O
ATOM   3784  HA  TYR Z 140      62.234  92.707  18.226  1.00  0.00           H
ATOM   3785  CB  TYR Z 140      62.532  90.580  18.598  1.00  0.00           C
ATOM   3786  1HB TYR Z 140      61.521  90.266  18.257  1.00  0.00           H
ATOM   3787  2HB TYR Z 140      63.253  89.792  18.301  1.00  0.00           H
ATOM   3788  CG  TYR Z 140      62.488  90.692  20.099  1.00  0.00           C
ATOM   3789  HD1 TYR Z 140      60.612  91.757  20.136  1.00  0.00           H
ATOM   3790  CD1 TYR Z 140      61.417  91.349  20.730  1.00  0.00           C
ATOM   3791  HD2 TYR Z 140      64.384  89.707  20.423  1.00  0.00           H
ATOM   3792  CD2 TYR Z 140      63.534  90.181  20.888  1.00  0.00           C
ATOM   3793  CE1 TYR Z 140      61.402  91.509  22.124  1.00  0.00           C
ATOM   3794  HE1 TYR Z 140      60.600  92.054  22.602  1.00  0.00           H
ATOM   3795  HE2 TYR Z 140      64.321  89.942  22.883  1.00  0.00           H
ATOM   3796  CE2 TYR Z 140      63.507  90.320  22.281  1.00  0.00           C
ATOM   3797  CZ  TYR Z 140      62.450  90.999  22.893  1.00  0.00           C
ATOM   3798  OH  TYR Z 140      62.507  91.253  24.274  1.00  0.00           O
ATOM   3799  HH  TYR Z 140      61.945  90.604  24.730  1.00  0.00           H
ATOM   3800  HN  TYR Z 140      62.565  90.843  16.143  1.00  0.00           H
ATOM   3801  N   GLU Z 141      65.391  91.733  17.791  1.00  0.00           N
ATOM   3802  CA  GLU Z 141      66.775  92.090  18.084  1.00  0.00           C
ATOM   3803  C   GLU Z 141      67.148  93.517  17.694  1.00  0.00           C
ATOM   3804  O   GLU Z 141      67.785  94.230  18.469  1.00  0.00           O
ATOM   3805  HA  GLU Z 141      66.917  92.033  19.154  1.00  0.00           H
ATOM   3806  CB  GLU Z 141      67.752  91.090  17.400  1.00  0.00           C
ATOM   3807  1HB GLU Z 141      67.199  90.603  16.565  1.00  0.00           H
ATOM   3808  2HB GLU Z 141      68.619  91.608  16.936  1.00  0.00           H
ATOM   3809  CG  GLU Z 141      68.287  89.978  18.343  1.00  0.00           C
ATOM   3810  1HG GLU Z 141      67.472  89.650  19.022  1.00  0.00           H
ATOM   3811  2HG GLU Z 141      68.593  89.108  17.727  1.00  0.00           H
ATOM   3812  CD  GLU Z 141      69.496  90.364  19.185  1.00  0.00           C
ATOM   3813  OE1 GLU Z 141      70.105  91.443  18.974  1.00  0.00           O
ATOM   3814  OE2 GLU Z 141      69.885  89.555  20.074  1.00  0.00           O
ATOM   3815  HN  GLU Z 141      65.257  90.990  17.135  1.00  0.00           H
ATOM   3816  N   ILE Z 142      66.770  93.997  16.491  1.00  0.00           N
ATOM   3817  CA  ILE Z 142      67.020  95.389  16.125  1.00  0.00           C
ATOM   3818  C   ILE Z 142      66.156  96.389  16.888  1.00  0.00           C
ATOM   3819  O   ILE Z 142      66.663  97.391  17.386  1.00  0.00           O
ATOM   3820  HA  ILE Z 142      68.027  95.622  16.443  1.00  0.00           H
ATOM   3821  HB  ILE Z 142      67.169  96.762  14.464  1.00  0.00           H
ATOM   3822  CB  ILE Z 142      67.018  95.665  14.622  1.00  0.00           C
ATOM   3823  CG1 ILE Z 142      65.712  95.262  13.905  1.00  0.00           C
ATOM   3824 1HG1 ILE Z 142      65.657  94.153  13.854  1.00  0.00           H
ATOM   3825 2HG1 ILE Z 142      64.833  95.618  14.484  1.00  0.00           H
ATOM   3826  CG2 ILE Z 142      68.243  94.941  14.020  1.00  0.00           C
ATOM   3827 1HG2 ILE Z 142      68.354  95.187  12.943  1.00  0.00           H
ATOM   3828 2HG2 ILE Z 142      69.178  95.244  14.537  1.00  0.00           H
ATOM   3829 3HG2 ILE Z 142      68.131  93.840  14.109  1.00  0.00           H
ATOM   3830  CD  ILE Z 142      65.609  95.835  12.486  1.00  0.00           C
ATOM   3831  1HD ILE Z 142      64.664  95.510  12.000  1.00  0.00           H
ATOM   3832  2HD ILE Z 142      65.620  96.945  12.512  1.00  0.00           H
ATOM   3833  3HD ILE Z 142      66.458  95.495  11.858  1.00  0.00           H
ATOM   3834  HN  ILE Z 142      66.298  93.409  15.827  1.00  0.00           H
ATOM   3835  N   ALA Z 143      64.840  96.140  17.057  1.00  0.00           N
ATOM   3836  CA  ALA Z 143      63.952  97.050  17.758  1.00  0.00           C
ATOM   3837  C   ALA Z 143      64.276  97.215  19.238  1.00  0.00           C
ATOM   3838  O   ALA Z 143      64.307  98.324  19.769  1.00  0.00           O
ATOM   3839  HA  ALA Z 143      64.057  98.029  17.311  1.00  0.00           H
ATOM   3840  CB  ALA Z 143      62.499  96.573  17.596  1.00  0.00           C
ATOM   3841  1HB ALA Z 143      61.795  97.280  18.085  1.00  0.00           H
ATOM   3842  2HB ALA Z 143      62.244  96.510  16.517  1.00  0.00           H
ATOM   3843  3HB ALA Z 143      62.361  95.562  18.039  1.00  0.00           H
ATOM   3844  HN  ALA Z 143      64.413  95.316  16.673  1.00  0.00           H
ATOM   3845  N   ARG Z 144      64.584  96.098  19.928  1.00  0.00           N
ATOM   3846  CA  ARG Z 144      64.963  96.067  21.327  1.00  0.00           C
ATOM   3847  C   ARG Z 144      66.227  96.851  21.626  1.00  0.00           C
ATOM   3848  O   ARG Z 144      66.323  97.522  22.649  1.00  0.00           O
ATOM   3849  HA  ARG Z 144      64.168  96.524  21.902  1.00  0.00           H
ATOM   3850  CB  ARG Z 144      65.145  94.594  21.767  1.00  0.00           C
ATOM   3851  1HB ARG Z 144      64.164  94.085  21.618  1.00  0.00           H
ATOM   3852  2HB ARG Z 144      65.872  94.104  21.080  1.00  0.00           H
ATOM   3853  CG  ARG Z 144      65.603  94.351  23.218  1.00  0.00           C
ATOM   3854  1HG ARG Z 144      66.648  94.706  23.342  1.00  0.00           H
ATOM   3855  2HG ARG Z 144      64.953  94.930  23.912  1.00  0.00           H
ATOM   3856  CD  ARG Z 144      65.529  92.866  23.582  1.00  0.00           C
ATOM   3857  1HD ARG Z 144      64.464  92.554  23.580  1.00  0.00           H
ATOM   3858  2HD ARG Z 144      66.082  92.253  22.837  1.00  0.00           H
ATOM   3859  NE  ARG Z 144      66.067  92.687  24.969  1.00  0.00           N
ATOM   3860  HE  ARG Z 144      65.537  93.073  25.735  1.00  0.00           H
ATOM   3861  CZ  ARG Z 144      67.159  91.981  25.293  1.00  0.00           C
ATOM   3862  NH1 ARG Z 144      67.861  91.302  24.392  1.00  0.00           N
ATOM   3863 1HH1 ARG Z 144      67.458  91.096  23.509  1.00  0.00           H
ATOM   3864 2HH1 ARG Z 144      68.619  90.719  24.703  1.00  0.00           H
ATOM   3865  NH2 ARG Z 144      67.563  91.945  26.559  1.00  0.00           N
ATOM   3866 1HH2 ARG Z 144      67.017  92.406  27.279  1.00  0.00           H
ATOM   3867 2HH2 ARG Z 144      68.403  91.469  26.829  1.00  0.00           H
ATOM   3868  HN  ARG Z 144      64.546  95.207  19.468  1.00  0.00           H
ATOM   3869  N   ARG Z 145      67.243  96.809  20.743  1.00  0.00           N
ATOM   3870  CA  ARG Z 145      68.515  97.448  21.024  1.00  0.00           C
ATOM   3871  C   ARG Z 145      68.621  98.862  20.456  1.00  0.00           C
ATOM   3872  O   ARG Z 145      69.655  99.508  20.612  1.00  0.00           O
ATOM   3873  HA  ARG Z 145      68.635  97.555  22.093  1.00  0.00           H
ATOM   3874  CB  ARG Z 145      69.698  96.576  20.528  1.00  0.00           C
ATOM   3875  1HB ARG Z 145      69.661  96.505  19.417  1.00  0.00           H
ATOM   3876  2HB ARG Z 145      70.651  97.082  20.802  1.00  0.00           H
ATOM   3877  CG  ARG Z 145      69.721  95.148  21.122  1.00  0.00           C
ATOM   3878  1HG ARG Z 145      69.561  95.195  22.221  1.00  0.00           H
ATOM   3879  2HG ARG Z 145      68.875  94.575  20.684  1.00  0.00           H
ATOM   3880  CD  ARG Z 145      71.039  94.402  20.853  1.00  0.00           C
ATOM   3881  1HD ARG Z 145      71.338  94.541  19.790  1.00  0.00           H
ATOM   3882  2HD ARG Z 145      71.860  94.794  21.492  1.00  0.00           H
ATOM   3883  NE  ARG Z 145      70.822  92.932  21.083  1.00  0.00           N
ATOM   3884  HE  ARG Z 145      70.529  92.351  20.295  1.00  0.00           H
ATOM   3885  CZ  ARG Z 145      70.861  92.300  22.264  1.00  0.00           C
ATOM   3886  NH1 ARG Z 145      71.284  92.900  23.370  1.00  0.00           N
ATOM   3887 1HH1 ARG Z 145      71.922  93.662  23.237  1.00  0.00           H
ATOM   3888 2HH1 ARG Z 145      71.394  92.362  24.208  1.00  0.00           H
ATOM   3889  NH2 ARG Z 145      70.501  91.018  22.316  1.00  0.00           N
ATOM   3890 1HH2 ARG Z 145      70.241  90.553  21.450  1.00  0.00           H
ATOM   3891 2HH2 ARG Z 145      70.457  90.533  23.192  1.00  0.00           H
ATOM   3892  HN  ARG Z 145      67.158  96.299  19.888  1.00  0.00           H
ATOM   3893  N   HIE Z 146      67.548  99.406  19.843  1.00  0.00           N
ATOM   3894  CA  HIE Z 146      67.550 100.753  19.281  1.00  0.00           C
ATOM   3895  C   HIE Z 146      66.300 101.549  19.679  1.00  0.00           C
ATOM   3896  O   HIE Z 146      65.506 101.905  18.806  1.00  0.00           O
ATOM   3897  HA  HIE Z 146      68.403 101.310  19.646  1.00  0.00           H
ATOM   3898  CB  HIE Z 146      67.631 100.721  17.733  1.00  0.00           C
ATOM   3899  1HB HIE Z 146      66.761 100.164  17.325  1.00  0.00           H
ATOM   3900  2HB HIE Z 146      67.608 101.753  17.325  1.00  0.00           H
ATOM   3901  CG  HIE Z 146      68.871 100.080  17.188  1.00  0.00           C
ATOM   3902  ND1 HIE Z 146      70.119 100.593  17.507  1.00  0.00           N
ATOM   3903  HD2 HIE Z 146      68.234  98.468  15.818  1.00  0.00           H
ATOM   3904  CD2 HIE Z 146      68.998  99.050  16.311  1.00  0.00           C
ATOM   3905  HE1 HIE Z 146      72.058  99.981  16.820  1.00  0.00           H
ATOM   3906  CE1 HIE Z 146      70.973  99.853  16.820  1.00  0.00           C
ATOM   3907  HE2 HIE Z 146      70.772  98.262  15.447  1.00  0.00           H
ATOM   3908  NE2 HIE Z 146      70.349  98.907  16.083  1.00  0.00           N
ATOM   3909  HN  HIE Z 146      66.715  98.866  19.721  1.00  0.00           H
ATOM   3910  N   PRO Z 147      66.045 101.872  20.950  1.00  0.00           N
ATOM   3911  CA  PRO Z 147      64.752 102.382  21.409  1.00  0.00           C
ATOM   3912  C   PRO Z 147      64.503 103.844  21.066  1.00  0.00           C
ATOM   3913  O   PRO Z 147      63.415 104.342  21.350  1.00  0.00           O
ATOM   3914  HA  PRO Z 147      63.965 101.802  20.952  1.00  0.00           H
ATOM   3915  CB  PRO Z 147      64.837 102.212  22.930  1.00  0.00           C
ATOM   3916  1HB PRO Z 147      64.171 102.897  23.493  1.00  0.00           H
ATOM   3917  2HB PRO Z 147      64.570 101.162  23.193  1.00  0.00           H
ATOM   3918  CG  PRO Z 147      66.317 102.447  23.228  1.00  0.00           C
ATOM   3919  1HG PRO Z 147      66.542 103.535  23.197  1.00  0.00           H
ATOM   3920  2HG PRO Z 147      66.617 102.045  24.213  1.00  0.00           H
ATOM   3921  CD  PRO Z 147      66.999 101.739  22.057  1.00  0.00           C
ATOM   3922  1HD PRO Z 147      67.975 102.210  21.811  1.00  0.00           H
ATOM   3923  2HD PRO Z 147      67.139 100.660  22.292  1.00  0.00           H
ATOM   3924  N   TYR Z 148      65.489 104.556  20.497  1.00  0.00           N
ATOM   3925  CA  TYR Z 148      65.387 105.964  20.155  1.00  0.00           C
ATOM   3926  C   TYR Z 148      65.423 106.152  18.645  1.00  0.00           C
ATOM   3927  O   TYR Z 148      65.668 107.249  18.148  1.00  0.00           O
ATOM   3928  HA  TYR Z 148      64.439 106.367  20.490  1.00  0.00           H
ATOM   3929  CB  TYR Z 148      66.560 106.768  20.781  1.00  0.00           C
ATOM   3930  1HB TYR Z 148      67.534 106.344  20.456  1.00  0.00           H
ATOM   3931  2HB TYR Z 148      66.511 107.832  20.463  1.00  0.00           H
ATOM   3932  CG  TYR Z 148      66.492 106.761  22.285  1.00  0.00           C
ATOM   3933  HD1 TYR Z 148      68.368 105.728  22.569  1.00  0.00           H
ATOM   3934  CD1 TYR Z 148      67.528 106.203  23.055  1.00  0.00           C
ATOM   3935  HD2 TYR Z 148      64.609 107.816  22.373  1.00  0.00           H
ATOM   3936  CD2 TYR Z 148      65.410 107.370  22.945  1.00  0.00           C
ATOM   3937  CE1 TYR Z 148      67.495 106.278  24.455  1.00  0.00           C
ATOM   3938  HE1 TYR Z 148      68.305 105.866  25.042  1.00  0.00           H
ATOM   3939  HE2 TYR Z 148      64.540 107.924  24.834  1.00  0.00           H
ATOM   3940  CE2 TYR Z 148      65.370 107.433  24.345  1.00  0.00           C
ATOM   3941  CZ  TYR Z 148      66.422 106.903  25.098  1.00  0.00           C
ATOM   3942  OH  TYR Z 148      66.416 107.027  26.501  1.00  0.00           O
ATOM   3943  HH  TYR Z 148      65.531 107.287  26.774  1.00  0.00           H
ATOM   3944  HN  TYR Z 148      66.363 104.114  20.329  1.00  0.00           H
ATOM   3945  N   PHE Z 149      65.192 105.073  17.870  1.00  0.00           N
ATOM   3946  CA  PHE Z 149      65.338 105.090  16.430  1.00  0.00           C
ATOM   3947  C   PHE Z 149      64.031 104.741  15.728  1.00  0.00           C
ATOM   3948  O   PHE Z 149      63.148 104.083  16.278  1.00  0.00           O
ATOM   3949  HA  PHE Z 149      65.583 106.096  16.116  1.00  0.00           H
ATOM   3950  CB  PHE Z 149      66.482 104.130  16.008  1.00  0.00           C
ATOM   3951  1HB PHE Z 149      67.361 104.299  16.667  1.00  0.00           H
ATOM   3952  2HB PHE Z 149      66.160 103.072  16.124  1.00  0.00           H
ATOM   3953  CG  PHE Z 149      66.948 104.371  14.599  1.00  0.00           C
ATOM   3954  HD1 PHE Z 149      66.530 102.363  13.937  1.00  0.00           H
ATOM   3955  CD1 PHE Z 149      66.898 103.338  13.651  1.00  0.00           C
ATOM   3956  HD2 PHE Z 149      67.505 106.424  14.937  1.00  0.00           H
ATOM   3957  CD2 PHE Z 149      67.446 105.627  14.212  1.00  0.00           C
ATOM   3958  CE1 PHE Z 149      67.349 103.549  12.344  1.00  0.00           C
ATOM   3959  HE1 PHE Z 149      67.317 102.736  11.633  1.00  0.00           H
ATOM   3960  CE2 PHE Z 149      67.897 105.843  12.904  1.00  0.00           C
ATOM   3961  HE2 PHE Z 149      68.292 106.809  12.618  1.00  0.00           H
ATOM   3962  CZ  PHE Z 149      67.845 104.803  11.970  1.00  0.00           C
ATOM   3963  HZ  PHE Z 149      68.195 104.966  10.962  1.00  0.00           H
ATOM   3964  HN  PHE Z 149      64.943 104.197  18.278  1.00  0.00           H
ATOM   3965  N   TYR Z 150      63.888 105.235  14.480  1.00  0.00           N
ATOM   3966  CA  TYR Z 150      62.687 105.190  13.669  1.00  0.00           C
ATOM   3967  C   TYR Z 150      62.141 103.802  13.371  1.00  0.00           C
ATOM   3968  O   TYR Z 150      62.804 102.969  12.754  1.00  0.00           O
ATOM   3969  HA  TYR Z 150      61.920 105.741  14.196  1.00  0.00           H
ATOM   3970  CB  TYR Z 150      62.952 105.836  12.281  1.00  0.00           C
ATOM   3971  1HB TYR Z 150      63.756 105.278  11.758  1.00  0.00           H
ATOM   3972  2HB TYR Z 150      62.038 105.823  11.651  1.00  0.00           H
ATOM   3973  CG  TYR Z 150      63.386 107.260  12.411  1.00  0.00           C
ATOM   3974  HD1 TYR Z 150      65.458 106.879  11.949  1.00  0.00           H
ATOM   3975  CD1 TYR Z 150      64.728 107.631  12.205  1.00  0.00           C
ATOM   3976  HD2 TYR Z 150      61.406 107.975  12.869  1.00  0.00           H
ATOM   3977  CD2 TYR Z 150      62.440 108.248  12.711  1.00  0.00           C
ATOM   3978  CE1 TYR Z 150      65.115 108.975  12.309  1.00  0.00           C
ATOM   3979  HE1 TYR Z 150      66.142 109.266  12.144  1.00  0.00           H
ATOM   3980  HE2 TYR Z 150      62.088 110.344  13.045  1.00  0.00           H
ATOM   3981  CE2 TYR Z 150      62.826 109.590  12.817  1.00  0.00           C
ATOM   3982  CZ  TYR Z 150      64.158 109.948  12.616  1.00  0.00           C
ATOM   3983  OH  TYR Z 150      64.512 111.301  12.693  1.00  0.00           O
ATOM   3984  HH  TYR Z 150      63.789 111.757  13.129  1.00  0.00           H
ATOM   3985  HN  TYR Z 150      64.653 105.713  14.063  1.00  0.00           H
ATOM   3986  N   ALA Z 151      60.863 103.554  13.715  1.00  0.00           N
ATOM   3987  CA  ALA Z 151      60.173 102.326  13.369  1.00  0.00           C
ATOM   3988  C   ALA Z 151      60.061 102.046  11.859  1.00  0.00           C
ATOM   3989  O   ALA Z 151      60.341 100.910  11.475  1.00  0.00           O
ATOM   3990  HA  ALA Z 151      60.775 101.517  13.759  1.00  0.00           H
ATOM   3991  CB  ALA Z 151      58.810 102.252  14.090  1.00  0.00           C
ATOM   3992  1HB ALA Z 151      58.301 101.289  13.876  1.00  0.00           H
ATOM   3993  2HB ALA Z 151      58.969 102.324  15.189  1.00  0.00           H
ATOM   3994  3HB ALA Z 151      58.142 103.085  13.796  1.00  0.00           H
ATOM   3995  HN  ALA Z 151      60.350 104.230  14.260  1.00  0.00           H
ATOM   3996  N   PRO Z 152      59.748 102.977  10.942  1.00  0.00           N
ATOM   3997  CA  PRO Z 152      59.860 102.746   9.500  1.00  0.00           C
ATOM   3998  C   PRO Z 152      61.237 102.322   9.026  1.00  0.00           C
ATOM   3999  O   PRO Z 152      61.342 101.470   8.147  1.00  0.00           O
ATOM   4000  HA  PRO Z 152      59.189 101.938   9.249  1.00  0.00           H
ATOM   4001  CB  PRO Z 152      59.437 104.084   8.875  1.00  0.00           C
ATOM   4002  1HB PRO Z 152      60.304 104.779   8.797  1.00  0.00           H
ATOM   4003  2HB PRO Z 152      58.992 103.949   7.868  1.00  0.00           H
ATOM   4004  CG  PRO Z 152      58.438 104.650   9.885  1.00  0.00           C
ATOM   4005  1HG PRO Z 152      58.330 105.750   9.808  1.00  0.00           H
ATOM   4006  2HG PRO Z 152      57.445 104.169   9.739  1.00  0.00           H
ATOM   4007  CD  PRO Z 152      59.020 104.218  11.230  1.00  0.00           C
ATOM   4008  1HD PRO Z 152      59.735 104.978  11.612  1.00  0.00           H
ATOM   4009  2HD PRO Z 152      58.203 104.057  11.966  1.00  0.00           H
ATOM   4010  N   GLU Z 153      62.315 102.900   9.587  1.00  0.00           N
ATOM   4011  CA  GLU Z 153      63.670 102.540   9.222  1.00  0.00           C
ATOM   4012  C   GLU Z 153      64.043 101.139   9.685  1.00  0.00           C
ATOM   4013  O   GLU Z 153      64.647 100.359   8.955  1.00  0.00           O
ATOM   4014  HA  GLU Z 153      63.711 102.523   8.143  1.00  0.00           H
ATOM   4015  CB  GLU Z 153      64.686 103.589   9.733  1.00  0.00           C
ATOM   4016  1HB GLU Z 153      64.217 104.596   9.655  1.00  0.00           H
ATOM   4017  2HB GLU Z 153      64.905 103.410  10.809  1.00  0.00           H
ATOM   4018  CG  GLU Z 153      65.999 103.619   8.916  1.00  0.00           C
ATOM   4019  1HG GLU Z 153      66.736 104.290   9.401  1.00  0.00           H
ATOM   4020  2HG GLU Z 153      66.439 102.604   8.839  1.00  0.00           H
ATOM   4021  CD  GLU Z 153      65.755 104.152   7.518  1.00  0.00           C
ATOM   4022  OE1 GLU Z 153      65.804 105.395   7.328  1.00  0.00           O
ATOM   4023  OE2 GLU Z 153      65.491 103.336   6.598  1.00  0.00           O
ATOM   4024  HN  GLU Z 153      62.207 103.566  10.318  1.00  0.00           H
ATOM   4025  N   LEU Z 154      63.619 100.747  10.905  1.00  0.00           N
ATOM   4026  CA  LEU Z 154      63.748  99.391  11.420  1.00  0.00           C
ATOM   4027  C   LEU Z 154      63.026  98.354  10.554  1.00  0.00           C
ATOM   4028  O   LEU Z 154      63.552  97.275  10.282  1.00  0.00           O
ATOM   4029  HA  LEU Z 154      64.795  99.127  11.395  1.00  0.00           H
ATOM   4030  CB  LEU Z 154      63.248  99.318  12.886  1.00  0.00           C
ATOM   4031  1HB LEU Z 154      62.222  99.740  12.921  1.00  0.00           H
ATOM   4032  2HB LEU Z 154      63.192  98.258  13.219  1.00  0.00           H
ATOM   4033  HG  LEU Z 154      64.347 101.100  13.480  1.00  0.00           H
ATOM   4034  CG  LEU Z 154      64.130 100.087  13.897  1.00  0.00           C
ATOM   4035  CD1 LEU Z 154      63.389 100.295  15.228  1.00  0.00           C
ATOM   4036 1HD1 LEU Z 154      62.473 100.901  15.071  1.00  0.00           H
ATOM   4037 2HD1 LEU Z 154      63.100  99.318  15.666  1.00  0.00           H
ATOM   4038 3HD1 LEU Z 154      64.038 100.834  15.951  1.00  0.00           H
ATOM   4039  CD2 LEU Z 154      65.472  99.385  14.155  1.00  0.00           C
ATOM   4040 1HD2 LEU Z 154      65.301  98.373  14.579  1.00  0.00           H
ATOM   4041 2HD2 LEU Z 154      66.063  99.290  13.222  1.00  0.00           H
ATOM   4042 3HD2 LEU Z 154      66.077  99.970  14.881  1.00  0.00           H
ATOM   4043  HN  LEU Z 154      63.176 101.410  11.513  1.00  0.00           H
ATOM   4044  N   LEU Z 155      61.821  98.676  10.038  1.00  0.00           N
ATOM   4045  CA  LEU Z 155      61.142  97.876   9.025  1.00  0.00           C
ATOM   4046  C   LEU Z 155      61.907  97.770   7.707  1.00  0.00           C
ATOM   4047  O   LEU Z 155      62.013  96.696   7.115  1.00  0.00           O
ATOM   4048  HA  LEU Z 155      61.055  96.866   9.400  1.00  0.00           H
ATOM   4049  CB  LEU Z 155      59.732  98.441   8.731  1.00  0.00           C
ATOM   4050  1HB LEU Z 155      59.832  99.510   8.444  1.00  0.00           H
ATOM   4051  2HB LEU Z 155      59.277  97.902   7.870  1.00  0.00           H
ATOM   4052  HG  LEU Z 155      59.247  98.791  10.809  1.00  0.00           H
ATOM   4053  CG  LEU Z 155      58.753  98.350   9.914  1.00  0.00           C
ATOM   4054  CD1 LEU Z 155      57.498  99.191   9.646  1.00  0.00           C
ATOM   4055 1HD1 LEU Z 155      56.764  99.078  10.471  1.00  0.00           H
ATOM   4056 2HD1 LEU Z 155      57.763 100.268   9.568  1.00  0.00           H
ATOM   4057 3HD1 LEU Z 155      57.019  98.890   8.693  1.00  0.00           H
ATOM   4058  CD2 LEU Z 155      58.384  96.895  10.239  1.00  0.00           C
ATOM   4059 1HD2 LEU Z 155      59.273  96.332  10.593  1.00  0.00           H
ATOM   4060 2HD2 LEU Z 155      57.620  96.865  11.044  1.00  0.00           H
ATOM   4061 3HD2 LEU Z 155      57.988  96.379   9.340  1.00  0.00           H
ATOM   4062  HN  LEU Z 155      61.368  99.525  10.317  1.00  0.00           H
ATOM   4063  N   PHE Z 156      62.504  98.873   7.206  1.00  0.00           N
ATOM   4064  CA  PHE Z 156      63.361  98.824   6.030  1.00  0.00           C
ATOM   4065  C   PHE Z 156      64.631  97.992   6.252  1.00  0.00           C
ATOM   4066  O   PHE Z 156      65.023  97.196   5.402  1.00  0.00           O
ATOM   4067  HA  PHE Z 156      62.787  98.292   5.286  1.00  0.00           H
ATOM   4068  CB  PHE Z 156      63.675 100.251   5.497  1.00  0.00           C
ATOM   4069  1HB PHE Z 156      62.744 100.854   5.489  1.00  0.00           H
ATOM   4070  2HB PHE Z 156      64.399 100.758   6.174  1.00  0.00           H
ATOM   4071  CG  PHE Z 156      64.222 100.263   4.081  1.00  0.00           C
ATOM   4072  HD1 PHE Z 156      63.014  98.646   3.272  1.00  0.00           H
ATOM   4073  CD1 PHE Z 156      63.788  99.370   3.077  1.00  0.00           C
ATOM   4074  HD2 PHE Z 156      65.513 101.929   4.487  1.00  0.00           H
ATOM   4075  CD2 PHE Z 156      65.193 101.217   3.743  1.00  0.00           C
ATOM   4076  CE1 PHE Z 156      64.363  99.391   1.799  1.00  0.00           C
ATOM   4077  HE1 PHE Z 156      64.035  98.696   1.038  1.00  0.00           H
ATOM   4078  CE2 PHE Z 156      65.766 101.248   2.465  1.00  0.00           C
ATOM   4079  HE2 PHE Z 156      66.532 101.974   2.228  1.00  0.00           H
ATOM   4080  CZ  PHE Z 156      65.363 100.320   1.500  1.00  0.00           C
ATOM   4081  HZ  PHE Z 156      65.810 100.335   0.516  1.00  0.00           H
ATOM   4082  HN  PHE Z 156      62.375  99.765   7.646  1.00  0.00           H
ATOM   4083  N   PHE Z 157      65.262  98.085   7.442  1.00  0.00           N
ATOM   4084  CA  PHE Z 157      66.350  97.217   7.878  1.00  0.00           C
ATOM   4085  C   PHE Z 157      65.986  95.734   7.891  1.00  0.00           C
ATOM   4086  O   PHE Z 157      66.825  94.887   7.587  1.00  0.00           O
ATOM   4087  HA  PHE Z 157      67.146  97.308   7.153  1.00  0.00           H
ATOM   4088  CB  PHE Z 157      66.859  97.600   9.299  1.00  0.00           C
ATOM   4089  1HB PHE Z 157      66.024  98.016   9.899  1.00  0.00           H
ATOM   4090  2HB PHE Z 157      67.271  96.724   9.841  1.00  0.00           H
ATOM   4091  CG  PHE Z 157      67.974  98.603   9.227  1.00  0.00           C
ATOM   4092  HD1 PHE Z 157      69.382  97.194   8.405  1.00  0.00           H
ATOM   4093  CD1 PHE Z 157      69.231  98.209   8.740  1.00  0.00           C
ATOM   4094  HD2 PHE Z 157      66.855 100.237  10.085  1.00  0.00           H
ATOM   4095  CD2 PHE Z 157      67.805  99.921   9.683  1.00  0.00           C
ATOM   4096  CE1 PHE Z 157      70.291  99.122   8.679  1.00  0.00           C
ATOM   4097  HE1 PHE Z 157      71.255  98.820   8.292  1.00  0.00           H
ATOM   4098  CE2 PHE Z 157      68.860 100.839   9.615  1.00  0.00           C
ATOM   4099  HE2 PHE Z 157      68.718 101.859   9.945  1.00  0.00           H
ATOM   4100  CZ  PHE Z 157      70.099 100.441   9.104  1.00  0.00           C
ATOM   4101  HZ  PHE Z 157      70.909 101.155   9.036  1.00  0.00           H
ATOM   4102  HN  PHE Z 157      64.977  98.808   8.082  1.00  0.00           H
ATOM   4103  N   ALA Z 158      64.738  95.372   8.247  1.00  0.00           N
ATOM   4104  CA  ALA Z 158      64.210  94.026   8.094  1.00  0.00           C
ATOM   4105  C   ALA Z 158      64.099  93.561   6.647  1.00  0.00           C
ATOM   4106  O   ALA Z 158      64.502  92.449   6.307  1.00  0.00           O
ATOM   4107  HA  ALA Z 158      64.894  93.334   8.555  1.00  0.00           H
ATOM   4108  CB  ALA Z 158      62.857  93.922   8.818  1.00  0.00           C
ATOM   4109  1HB ALA Z 158      62.477  92.880   8.818  1.00  0.00           H
ATOM   4110  2HB ALA Z 158      62.974  94.253   9.870  1.00  0.00           H
ATOM   4111  3HB ALA Z 158      62.092  94.567   8.338  1.00  0.00           H
ATOM   4112  HN  ALA Z 158      64.100  96.063   8.593  1.00  0.00           H
ATOM   4113  N   LYS Z 159      63.604  94.424   5.739  1.00  0.00           N
ATOM   4114  CA  LYS Z 159      63.552  94.125   4.317  1.00  0.00           C
ATOM   4115  C   LYS Z 159      64.932  93.966   3.672  1.00  0.00           C
ATOM   4116  O   LYS Z 159      65.170  93.035   2.905  1.00  0.00           O
ATOM   4117  HA  LYS Z 159      63.057  93.169   4.218  1.00  0.00           H
ATOM   4118  CB  LYS Z 159      62.702  95.174   3.562  1.00  0.00           C
ATOM   4119  1HB LYS Z 159      61.779  95.353   4.161  1.00  0.00           H
ATOM   4120  2HB LYS Z 159      63.248  96.139   3.496  1.00  0.00           H
ATOM   4121  CG  LYS Z 159      62.274  94.696   2.164  1.00  0.00           C
ATOM   4122  1HG LYS Z 159      63.169  94.606   1.507  1.00  0.00           H
ATOM   4123  2HG LYS Z 159      61.831  93.680   2.280  1.00  0.00           H
ATOM   4124  CD  LYS Z 159      61.242  95.622   1.500  1.00  0.00           C
ATOM   4125  1HD LYS Z 159      60.367  95.743   2.176  1.00  0.00           H
ATOM   4126  2HD LYS Z 159      61.707  96.630   1.380  1.00  0.00           H
ATOM   4127  CE  LYS Z 159      60.759  95.167   0.113  1.00  0.00           C
ATOM   4128  1HE LYS Z 159      60.039  95.909  -0.296  1.00  0.00           H
ATOM   4129  2HE LYS Z 159      61.618  95.081  -0.589  1.00  0.00           H
ATOM   4130  NZ  LYS Z 159      60.080  93.853   0.166  1.00  0.00           N
ATOM   4131  1HZ LYS Z 159      59.546  93.719  -0.729  1.00  0.00           H
ATOM   4132  2HZ LYS Z 159      60.797  93.088   0.255  1.00  0.00           H
ATOM   4133  3HZ LYS Z 159      59.409  93.797   0.961  1.00  0.00           H
ATOM   4134  HN  LYS Z 159      63.241  95.307   6.042  1.00  0.00           H
ATOM   4135  N   ARG Z 160      65.896  94.847   4.021  1.00  0.00           N
ATOM   4136  CA  ARG Z 160      67.292  94.763   3.608  1.00  0.00           C
ATOM   4137  C   ARG Z 160      67.989  93.498   4.120  1.00  0.00           C
ATOM   4138  O   ARG Z 160      68.711  92.829   3.385  1.00  0.00           O
ATOM   4139  HA  ARG Z 160      67.315  94.705   2.527  1.00  0.00           H
ATOM   4140  CB  ARG Z 160      68.070  96.036   4.047  1.00  0.00           C
ATOM   4141  1HB ARG Z 160      67.971  96.146   5.149  1.00  0.00           H
ATOM   4142  2HB ARG Z 160      69.151  95.920   3.811  1.00  0.00           H
ATOM   4143  CG  ARG Z 160      67.560  97.327   3.362  1.00  0.00           C
ATOM   4144  1HG ARG Z 160      67.831  97.319   2.284  1.00  0.00           H
ATOM   4145  2HG ARG Z 160      66.448  97.331   3.403  1.00  0.00           H
ATOM   4146  CD  ARG Z 160      68.010  98.642   4.020  1.00  0.00           C
ATOM   4147  1HD ARG Z 160      67.368  99.479   3.667  1.00  0.00           H
ATOM   4148  2HD ARG Z 160      67.924  98.562   5.127  1.00  0.00           H
ATOM   4149  NE  ARG Z 160      69.420  98.941   3.603  1.00  0.00           N
ATOM   4150  HE  ARG Z 160      69.708  98.741   2.671  1.00  0.00           H
ATOM   4151  CZ  ARG Z 160      70.244  99.728   4.308  1.00  0.00           C
ATOM   4152  NH1 ARG Z 160      69.910 100.226   5.491  1.00  0.00           N
ATOM   4153 1HH1 ARG Z 160      68.947 100.417   5.680  1.00  0.00           H
ATOM   4154 2HH1 ARG Z 160      70.565 100.905   5.884  1.00  0.00           H
ATOM   4155  NH2 ARG Z 160      71.445 100.043   3.825  1.00  0.00           N
ATOM   4156 1HH2 ARG Z 160      71.649  99.901   2.846  1.00  0.00           H
ATOM   4157 2HH2 ARG Z 160      72.021 100.676   4.372  1.00  0.00           H
ATOM   4158  HN  ARG Z 160      65.648  95.631   4.598  1.00  0.00           H
ATOM   4159  N   TYR Z 161      67.742  93.097   5.387  1.00  0.00           N
ATOM   4160  CA  TYR Z 161      68.206  91.839   5.963  1.00  0.00           C
ATOM   4161  C   TYR Z 161      67.655  90.612   5.239  1.00  0.00           C
ATOM   4162  O   TYR Z 161      68.379  89.658   4.955  1.00  0.00           O
ATOM   4163  HA  TYR Z 161      69.284  91.805   5.869  1.00  0.00           H
ATOM   4164  CB  TYR Z 161      67.807  91.811   7.461  1.00  0.00           C
ATOM   4165  1HB TYR Z 161      68.215  92.721   7.948  1.00  0.00           H
ATOM   4166  2HB TYR Z 161      66.701  91.848   7.563  1.00  0.00           H
ATOM   4167  CG  TYR Z 161      68.324  90.628   8.238  1.00  0.00           C
ATOM   4168  HD1 TYR Z 161      70.309  91.425   8.508  1.00  0.00           H
ATOM   4169  CD1 TYR Z 161      69.636  90.612   8.737  1.00  0.00           C
ATOM   4170  HD2 TYR Z 161      66.442  89.580   8.196  1.00  0.00           H
ATOM   4171  CD2 TYR Z 161      67.460  89.572   8.562  1.00  0.00           C
ATOM   4172  CE1 TYR Z 161      70.058  89.584   9.595  1.00  0.00           C
ATOM   4173  HE1 TYR Z 161      71.052  89.604  10.012  1.00  0.00           H
ATOM   4174  HE2 TYR Z 161      67.191  87.749   9.661  1.00  0.00           H
ATOM   4175  CE2 TYR Z 161      67.886  88.531   9.400  1.00  0.00           C
ATOM   4176  CZ  TYR Z 161      69.181  88.549   9.933  1.00  0.00           C
ATOM   4177  OH  TYR Z 161      69.584  87.541  10.834  1.00  0.00           O
ATOM   4178  HH  TYR Z 161      68.938  86.834  10.758  1.00  0.00           H
ATOM   4179  HN  TYR Z 161      67.192  93.676   5.990  1.00  0.00           H
ATOM   4180  N   LYS Z 162      66.355  90.613   4.881  1.00  0.00           N
ATOM   4181  CA  LYS Z 162      65.765  89.588   4.034  1.00  0.00           C
ATOM   4182  C   LYS Z 162      66.399  89.528   2.652  1.00  0.00           C
ATOM   4183  O   LYS Z 162      66.745  88.453   2.164  1.00  0.00           O
ATOM   4184  HA  LYS Z 162      65.936  88.624   4.491  1.00  0.00           H
ATOM   4185  CB  LYS Z 162      64.240  89.815   3.902  1.00  0.00           C
ATOM   4186  1HB LYS Z 162      63.784  89.649   4.903  1.00  0.00           H
ATOM   4187  2HB LYS Z 162      64.051  90.876   3.628  1.00  0.00           H
ATOM   4188  CG  LYS Z 162      63.540  88.910   2.872  1.00  0.00           C
ATOM   4189  1HG LYS Z 162      63.872  89.185   1.844  1.00  0.00           H
ATOM   4190  2HG LYS Z 162      63.830  87.847   3.047  1.00  0.00           H
ATOM   4191  CD  LYS Z 162      62.015  89.029   2.953  1.00  0.00           C
ATOM   4192  1HD LYS Z 162      61.702  88.598   3.932  1.00  0.00           H
ATOM   4193  2HD LYS Z 162      61.727  90.104   2.944  1.00  0.00           H
ATOM   4194  CE  LYS Z 162      61.273  88.311   1.817  1.00  0.00           C
ATOM   4195  1HE LYS Z 162      61.359  88.875   0.864  1.00  0.00           H
ATOM   4196  2HE LYS Z 162      61.675  87.284   1.676  1.00  0.00           H
ATOM   4197  NZ  LYS Z 162      59.855  88.195   2.186  1.00  0.00           N
ATOM   4198  1HZ LYS Z 162      59.262  87.782   1.433  1.00  0.00           H
ATOM   4199  2HZ LYS Z 162      59.828  87.532   3.021  1.00  0.00           H
ATOM   4200  3HZ LYS Z 162      59.478  89.121   2.491  1.00  0.00           H
ATOM   4201  HN  LYS Z 162      65.754  91.361   5.175  1.00  0.00           H
ATOM   4202  N   ALA Z 163      66.625  90.689   2.006  1.00  0.00           N
ATOM   4203  CA  ALA Z 163      67.285  90.769   0.720  1.00  0.00           C
ATOM   4204  C   ALA Z 163      68.722  90.253   0.740  1.00  0.00           C
ATOM   4205  O   ALA Z 163      69.134  89.491  -0.130  1.00  0.00           O
ATOM   4206  HA  ALA Z 163      66.739  90.139   0.032  1.00  0.00           H
ATOM   4207  CB  ALA Z 163      67.250  92.223   0.210  1.00  0.00           C
ATOM   4208  1HB ALA Z 163      67.658  92.287  -0.821  1.00  0.00           H
ATOM   4209  2HB ALA Z 163      66.202  92.592   0.191  1.00  0.00           H
ATOM   4210  3HB ALA Z 163      67.838  92.893   0.874  1.00  0.00           H
ATOM   4211  HN  ALA Z 163      66.313  91.557   2.402  1.00  0.00           H
ATOM   4212  N   ALA Z 164      69.519  90.618   1.761  1.00  0.00           N
ATOM   4213  CA  ALA Z 164      70.859  90.107   1.980  1.00  0.00           C
ATOM   4214  C   ALA Z 164      70.928  88.606   2.253  1.00  0.00           C
ATOM   4215  O   ALA Z 164      71.772  87.897   1.708  1.00  0.00           O
ATOM   4216  HA  ALA Z 164      71.439  90.278   1.084  1.00  0.00           H
ATOM   4217  CB  ALA Z 164      71.495  90.882   3.143  1.00  0.00           C
ATOM   4218  1HB ALA Z 164      72.552  90.577   3.295  1.00  0.00           H
ATOM   4219  2HB ALA Z 164      71.480  91.973   2.924  1.00  0.00           H
ATOM   4220  3HB ALA Z 164      70.930  90.719   4.086  1.00  0.00           H
ATOM   4221  HN  ALA Z 164      69.186  91.287   2.435  1.00  0.00           H
ATOM   4222  N   PHE Z 165      70.012  88.064   3.081  1.00  0.00           N
ATOM   4223  CA  PHE Z 165      69.883  86.627   3.281  1.00  0.00           C
ATOM   4224  C   PHE Z 165      69.471  85.889   2.018  1.00  0.00           C
ATOM   4225  O   PHE Z 165      70.058  84.870   1.666  1.00  0.00           O
ATOM   4226  HA  PHE Z 165      70.866  86.235   3.518  1.00  0.00           H
ATOM   4227  CB  PHE Z 165      68.887  86.310   4.425  1.00  0.00           C
ATOM   4228  1HB PHE Z 165      68.177  87.152   4.558  1.00  0.00           H
ATOM   4229  2HB PHE Z 165      68.305  85.387   4.220  1.00  0.00           H
ATOM   4230  CG  PHE Z 165      69.656  86.090   5.697  1.00  0.00           C
ATOM   4231  HD1 PHE Z 165      69.424  83.950   5.627  1.00  0.00           H
ATOM   4232  CD1 PHE Z 165      69.866  84.780   6.157  1.00  0.00           C
ATOM   4233  HD2 PHE Z 165      70.120  88.171   6.037  1.00  0.00           H
ATOM   4234  CD2 PHE Z 165      70.255  87.158   6.385  1.00  0.00           C
ATOM   4235  CE1 PHE Z 165      70.689  84.533   7.262  1.00  0.00           C
ATOM   4236  HE1 PHE Z 165      70.862  83.516   7.581  1.00  0.00           H
ATOM   4237  CE2 PHE Z 165      71.071  86.916   7.497  1.00  0.00           C
ATOM   4238  HE2 PHE Z 165      71.545  87.744   8.005  1.00  0.00           H
ATOM   4239  CZ  PHE Z 165      71.293  85.605   7.932  1.00  0.00           C
ATOM   4240  HZ  PHE Z 165      71.944  85.423   8.772  1.00  0.00           H
ATOM   4241  HN  PHE Z 165      69.362  88.652   3.570  1.00  0.00           H
ATOM   4242  N   THR Z 166      68.495  86.409   1.251  1.00  0.00           N
ATOM   4243  CA  THR Z 166      68.139  85.852  -0.053  1.00  0.00           C
ATOM   4244  C   THR Z 166      69.281  85.901  -1.043  1.00  0.00           C
ATOM   4245  O   THR Z 166      69.516  84.926  -1.751  1.00  0.00           O
ATOM   4246  HA  THR Z 166      67.963  84.798   0.100  1.00  0.00           H
ATOM   4247  HB  THR Z 166      66.870  87.564  -0.473  1.00  0.00           H
ATOM   4248  CB  THR Z 166      66.865  86.460  -0.639  1.00  0.00           C
ATOM   4249  OG1 THR Z 166      65.751  85.874   0.016  1.00  0.00           O
ATOM   4250  HG1 THR Z 166      64.985  86.408  -0.234  1.00  0.00           H
ATOM   4251  CG2 THR Z 166      66.659  86.167  -2.136  1.00  0.00           C
ATOM   4252 1HG2 THR Z 166      65.669  86.546  -2.469  1.00  0.00           H
ATOM   4253 2HG2 THR Z 166      67.429  86.672  -2.757  1.00  0.00           H
ATOM   4254 3HG2 THR Z 166      66.692  85.078  -2.337  1.00  0.00           H
ATOM   4255  HN  THR Z 166      67.961  87.200   1.568  1.00  0.00           H
ATOM   4256  N   GLU Z 167      70.056  87.001  -1.091  1.00  0.00           N
ATOM   4257  CA  GLU Z 167      71.252  87.126  -1.907  1.00  0.00           C
ATOM   4258  C   GLU Z 167      72.344  86.108  -1.567  1.00  0.00           C
ATOM   4259  O   GLU Z 167      72.915  85.470  -2.451  1.00  0.00           O
ATOM   4260  HA  GLU Z 167      70.973  86.959  -2.938  1.00  0.00           H
ATOM   4261  CB  GLU Z 167      71.804  88.571  -1.753  1.00  0.00           C
ATOM   4262  1HB GLU Z 167      70.954  89.276  -1.899  1.00  0.00           H
ATOM   4263  2HB GLU Z 167      72.168  88.715  -0.712  1.00  0.00           H
ATOM   4264  CG  GLU Z 167      72.923  88.974  -2.747  1.00  0.00           C
ATOM   4265  1HG GLU Z 167      73.797  88.301  -2.632  1.00  0.00           H
ATOM   4266  2HG GLU Z 167      72.546  88.888  -3.788  1.00  0.00           H
ATOM   4267  CD  GLU Z 167      73.413  90.400  -2.545  1.00  0.00           C
ATOM   4268  OE1 GLU Z 167      74.200  90.889  -3.397  1.00  0.00           O
ATOM   4269  OE2 GLU Z 167      73.084  91.051  -1.517  1.00  0.00           O
ATOM   4270  HN  GLU Z 167      69.812  87.813  -0.551  1.00  0.00           H
ATOM   4271  N   CYS Z 168      72.643  85.888  -0.269  1.00  0.00           N
ATOM   4272  CA  CYS Z 168      73.786  85.074   0.118  1.00  0.00           C
ATOM   4273  C   CYS Z 168      73.483  83.647   0.527  1.00  0.00           C
ATOM   4274  O   CYS Z 168      74.388  82.820   0.570  1.00  0.00           O
ATOM   4275  HA  CYS Z 168      74.469  84.986  -0.715  1.00  0.00           H
ATOM   4276  CB  CYS Z 168      74.545  85.730   1.287  1.00  0.00           C
ATOM   4277  1HB CYS Z 168      73.843  85.902   2.132  1.00  0.00           H
ATOM   4278  2HB CYS Z 168      75.353  85.054   1.648  1.00  0.00           H
ATOM   4279  SG  CYS Z 168      75.306  87.301   0.799  1.00  0.00           S
ATOM   4280  HN  CYS Z 168      72.189  86.428   0.445  1.00  0.00           H
ATOM   4281  N   CYS Z 169      72.214  83.262   0.759  1.00  0.00           N
ATOM   4282  CA  CYS Z 169      71.894  81.878   1.095  1.00  0.00           C
ATOM   4283  C   CYS Z 169      71.563  81.074  -0.154  1.00  0.00           C
ATOM   4284  O   CYS Z 169      71.137  79.927  -0.075  1.00  0.00           O
ATOM   4285  HA  CYS Z 169      72.754  81.396   1.539  1.00  0.00           H
ATOM   4286  CB  CYS Z 169      70.729  81.764   2.109  1.00  0.00           C
ATOM   4287  1HB CYS Z 169      69.837  82.289   1.701  1.00  0.00           H
ATOM   4288  2HB CYS Z 169      70.453  80.696   2.247  1.00  0.00           H
ATOM   4289  SG  CYS Z 169      71.138  82.455   3.746  1.00  0.00           S
ATOM   4290  HN  CYS Z 169      71.466  83.931   0.813  1.00  0.00           H
ATOM   4291  N   GLN Z 170      71.799  81.659  -1.345  1.00  0.00           N
ATOM   4292  CA  GLN Z 170      71.844  80.945  -2.608  1.00  0.00           C
ATOM   4293  C   GLN Z 170      73.231  81.062  -3.240  1.00  0.00           C
ATOM   4294  O   GLN Z 170      73.441  80.718  -4.404  1.00  0.00           O
ATOM   4295  HA  GLN Z 170      71.668  79.889  -2.444  1.00  0.00           H
ATOM   4296  CB  GLN Z 170      70.762  81.480  -3.584  1.00  0.00           C
ATOM   4297  1HB GLN Z 170      70.739  80.828  -4.486  1.00  0.00           H
ATOM   4298  2HB GLN Z 170      69.773  81.371  -3.082  1.00  0.00           H
ATOM   4299  CG  GLN Z 170      70.944  82.950  -4.032  1.00  0.00           C
ATOM   4300  1HG GLN Z 170      71.030  83.620  -3.154  1.00  0.00           H
ATOM   4301  2HG GLN Z 170      71.874  83.057  -4.630  1.00  0.00           H
ATOM   4302  CD  GLN Z 170      69.783  83.402  -4.920  1.00  0.00           C
ATOM   4303  OE1 GLN Z 170      69.676  83.066  -6.101  1.00  0.00           O
ATOM   4304  NE2 GLN Z 170      68.869  84.218  -4.354  1.00  0.00           N
ATOM   4305 1HE2 GLN Z 170      69.018  84.510  -3.404  1.00  0.00           H
ATOM   4306 2HE2 GLN Z 170      68.107  84.523  -4.916  1.00  0.00           H
ATOM   4307  HN  GLN Z 170      72.020  82.629  -1.374  1.00  0.00           H
ATOM   4308  N   ALA Z 171      74.230  81.565  -2.484  1.00  0.00           N
ATOM   4309  CA  ALA Z 171      75.574  81.785  -2.978  1.00  0.00           C
ATOM   4310  C   ALA Z 171      76.453  80.538  -2.931  1.00  0.00           C
ATOM   4311  O   ALA Z 171      76.207  79.590  -2.187  1.00  0.00           O
ATOM   4312  HA  ALA Z 171      75.510  82.085  -4.016  1.00  0.00           H
ATOM   4313  CB  ALA Z 171      76.253  82.928  -2.195  1.00  0.00           C
ATOM   4314  1HB ALA Z 171      77.262  83.155  -2.604  1.00  0.00           H
ATOM   4315  2HB ALA Z 171      75.637  83.850  -2.271  1.00  0.00           H
ATOM   4316  3HB ALA Z 171      76.359  82.661  -1.123  1.00  0.00           H
ATOM   4317  HN  ALA Z 171      74.084  81.786  -1.523  1.00  0.00           H
ATOM   4318  N   ALA Z 172      77.515  80.520  -3.764  1.00  0.00           N
ATOM   4319  CA  ALA Z 172      78.490  79.447  -3.827  1.00  0.00           C
ATOM   4320  C   ALA Z 172      79.369  79.337  -2.584  1.00  0.00           C
ATOM   4321  O   ALA Z 172      79.639  78.242  -2.089  1.00  0.00           O
ATOM   4322  HA  ALA Z 172      77.949  78.513  -3.908  1.00  0.00           H
ATOM   4323  CB  ALA Z 172      79.364  79.636  -5.079  1.00  0.00           C
ATOM   4324  1HB ALA Z 172      80.091  78.801  -5.186  1.00  0.00           H
ATOM   4325  2HB ALA Z 172      78.716  79.647  -5.982  1.00  0.00           H
ATOM   4326  3HB ALA Z 172      79.918  80.597  -5.041  1.00  0.00           H
ATOM   4327  HN  ALA Z 172      77.667  81.295  -4.380  1.00  0.00           H
ATOM   4328  N   ASP Z 173      79.814  80.489  -2.043  1.00  0.00           N
ATOM   4329  CA  ASP Z 173      80.405  80.585  -0.725  1.00  0.00           C
ATOM   4330  C   ASP Z 173      79.465  81.475   0.064  1.00  0.00           C
ATOM   4331  O   ASP Z 173      79.361  82.685  -0.161  1.00  0.00           O
ATOM   4332  HA  ASP Z 173      80.430  79.611  -0.251  1.00  0.00           H
ATOM   4333  CB  ASP Z 173      81.836  81.180  -0.782  1.00  0.00           C
ATOM   4334  1HB ASP Z 173      82.410  80.630  -1.553  1.00  0.00           H
ATOM   4335  2HB ASP Z 173      81.806  82.248  -1.072  1.00  0.00           H
ATOM   4336  CG  ASP Z 173      82.598  81.044   0.526  1.00  0.00           C
ATOM   4337  OD1 ASP Z 173      82.032  81.298   1.620  1.00  0.00           O
ATOM   4338  OD2 ASP Z 173      83.811  80.707   0.453  1.00  0.00           O
ATOM   4339  HN  ASP Z 173      79.605  81.357  -2.482  1.00  0.00           H
ATOM   4340  N   LYS Z 174      78.710  80.871   0.995  1.00  0.00           N
ATOM   4341  CA  LYS Z 174      77.720  81.576   1.773  1.00  0.00           C
ATOM   4342  C   LYS Z 174      78.353  82.523   2.773  1.00  0.00           C
ATOM   4343  O   LYS Z 174      77.892  83.645   2.971  1.00  0.00           O
ATOM   4344  HA  LYS Z 174      77.128  82.183   1.099  1.00  0.00           H
ATOM   4345  CB  LYS Z 174      76.772  80.585   2.481  1.00  0.00           C
ATOM   4346  1HB LYS Z 174      77.358  79.968   3.198  1.00  0.00           H
ATOM   4347  2HB LYS Z 174      76.013  81.165   3.054  1.00  0.00           H
ATOM   4348  CG  LYS Z 174      76.030  79.664   1.493  1.00  0.00           C
ATOM   4349  1HG LYS Z 174      75.610  80.295   0.674  1.00  0.00           H
ATOM   4350  2HG LYS Z 174      76.744  78.955   1.018  1.00  0.00           H
ATOM   4351  CD  LYS Z 174      74.866  78.896   2.142  1.00  0.00           C
ATOM   4352  1HD LYS Z 174      74.160  79.655   2.552  1.00  0.00           H
ATOM   4353  2HD LYS Z 174      74.308  78.330   1.362  1.00  0.00           H
ATOM   4354  CE  LYS Z 174      75.262  77.962   3.292  1.00  0.00           C
ATOM   4355  1HE LYS Z 174      76.009  78.430   3.967  1.00  0.00           H
ATOM   4356  2HE LYS Z 174      74.363  77.726   3.896  1.00  0.00           H
ATOM   4357  NZ  LYS Z 174      75.813  76.691   2.802  1.00  0.00           N
ATOM   4358  1HZ LYS Z 174      76.345  76.206   3.580  1.00  0.00           H
ATOM   4359  2HZ LYS Z 174      75.049  76.038   2.526  1.00  0.00           H
ATOM   4360  3HZ LYS Z 174      76.474  76.803   1.994  1.00  0.00           H
ATOM   4361  HN  LYS Z 174      78.843  79.893   1.184  1.00  0.00           H
ATOM   4362  N   ALA Z 175      79.456  82.099   3.421  1.00  0.00           N
ATOM   4363  CA  ALA Z 175      80.153  82.888   4.413  1.00  0.00           C
ATOM   4364  C   ALA Z 175      80.841  84.111   3.839  1.00  0.00           C
ATOM   4365  O   ALA Z 175      80.718  85.212   4.376  1.00  0.00           O
ATOM   4366  HA  ALA Z 175      79.427  83.246   5.128  1.00  0.00           H
ATOM   4367  CB  ALA Z 175      81.194  82.013   5.124  1.00  0.00           C
ATOM   4368  1HB ALA Z 175      81.672  82.551   5.968  1.00  0.00           H
ATOM   4369  2HB ALA Z 175      80.726  81.087   5.517  1.00  0.00           H
ATOM   4370  3HB ALA Z 175      81.991  81.714   4.412  1.00  0.00           H
ATOM   4371  HN  ALA Z 175      79.888  81.238   3.155  1.00  0.00           H
ATOM   4372  N   ALA Z 176      81.541  83.951   2.697  1.00  0.00           N
ATOM   4373  CA  ALA Z 176      82.208  85.038   2.012  1.00  0.00           C
ATOM   4374  C   ALA Z 176      81.253  86.117   1.526  1.00  0.00           C
ATOM   4375  O   ALA Z 176      81.545  87.311   1.609  1.00  0.00           O
ATOM   4376  HA  ALA Z 176      82.884  85.506   2.716  1.00  0.00           H
ATOM   4377  CB  ALA Z 176      83.014  84.495   0.821  1.00  0.00           C
ATOM   4378  1HB ALA Z 176      83.629  85.290   0.350  1.00  0.00           H
ATOM   4379  2HB ALA Z 176      83.694  83.690   1.172  1.00  0.00           H
ATOM   4380  3HB ALA Z 176      82.341  84.055   0.054  1.00  0.00           H
ATOM   4381  HN  ALA Z 176      81.652  83.027   2.299  1.00  0.00           H
ATOM   4382  N   CYS Z 177      80.074  85.717   1.005  1.00  0.00           N
ATOM   4383  CA  CYS Z 177      78.995  86.638   0.688  1.00  0.00           C
ATOM   4384  C   CYS Z 177      78.385  87.291   1.925  1.00  0.00           C
ATOM   4385  O   CYS Z 177      78.264  88.513   2.009  1.00  0.00           O
ATOM   4386  HA  CYS Z 177      79.382  87.431   0.062  1.00  0.00           H
ATOM   4387  CB  CYS Z 177      77.893  85.852  -0.083  1.00  0.00           C
ATOM   4388  1HB CYS Z 177      78.396  85.341  -0.935  1.00  0.00           H
ATOM   4389  2HB CYS Z 177      77.498  85.042   0.566  1.00  0.00           H
ATOM   4390  SG  CYS Z 177      76.504  86.822  -0.778  1.00  0.00           S
ATOM   4391  HN  CYS Z 177      79.890  84.739   0.896  1.00  0.00           H
ATOM   4392  N   LEU Z 178      77.983  86.487   2.933  1.00  0.00           N
ATOM   4393  CA  LEU Z 178      77.163  86.975   4.024  1.00  0.00           C
ATOM   4394  C   LEU Z 178      77.907  87.791   5.059  1.00  0.00           C
ATOM   4395  O   LEU Z 178      77.466  88.870   5.439  1.00  0.00           O
ATOM   4396  HA  LEU Z 178      76.411  87.628   3.603  1.00  0.00           H
ATOM   4397  CB  LEU Z 178      76.451  85.792   4.732  1.00  0.00           C
ATOM   4398  1HB LEU Z 178      75.921  85.196   3.956  1.00  0.00           H
ATOM   4399  2HB LEU Z 178      77.220  85.121   5.176  1.00  0.00           H
ATOM   4400  HG  LEU Z 178      75.943  86.761   6.614  1.00  0.00           H
ATOM   4401  CG  LEU Z 178      75.423  86.166   5.825  1.00  0.00           C
ATOM   4402  CD1 LEU Z 178      74.263  87.013   5.277  1.00  0.00           C
ATOM   4403 1HD1 LEU Z 178      73.539  87.240   6.088  1.00  0.00           H
ATOM   4404 2HD1 LEU Z 178      74.629  87.975   4.862  1.00  0.00           H
ATOM   4405 3HD1 LEU Z 178      73.724  86.462   4.478  1.00  0.00           H
ATOM   4406  CD2 LEU Z 178      74.873  84.896   6.493  1.00  0.00           C
ATOM   4407 1HD2 LEU Z 178      74.337  84.271   5.748  1.00  0.00           H
ATOM   4408 2HD2 LEU Z 178      75.700  84.296   6.930  1.00  0.00           H
ATOM   4409 3HD2 LEU Z 178      74.162  85.163   7.303  1.00  0.00           H
ATOM   4410  HN  LEU Z 178      78.115  85.492   2.888  1.00  0.00           H
ATOM   4411  N   LEU Z 179      79.061  87.316   5.558  1.00  0.00           N
ATOM   4412  CA  LEU Z 179      79.678  87.889   6.747  1.00  0.00           C
ATOM   4413  C   LEU Z 179      80.168  89.339   6.641  1.00  0.00           C
ATOM   4414  O   LEU Z 179      79.853  90.099   7.561  1.00  0.00           O
ATOM   4415  HA  LEU Z 179      78.897  87.940   7.492  1.00  0.00           H
ATOM   4416  CB  LEU Z 179      80.760  86.939   7.322  1.00  0.00           C
ATOM   4417  1HB LEU Z 179      81.528  86.753   6.540  1.00  0.00           H
ATOM   4418  2HB LEU Z 179      81.268  87.412   8.190  1.00  0.00           H
ATOM   4419  HG  LEU Z 179      79.557  85.164   6.956  1.00  0.00           H
ATOM   4420  CG  LEU Z 179      80.192  85.572   7.778  1.00  0.00           C
ATOM   4421  CD1 LEU Z 179      81.323  84.561   8.009  1.00  0.00           C
ATOM   4422 1HD1 LEU Z 179      80.907  83.562   8.260  1.00  0.00           H
ATOM   4423 2HD1 LEU Z 179      81.948  84.467   7.096  1.00  0.00           H
ATOM   4424 3HD1 LEU Z 179      81.973  84.886   8.843  1.00  0.00           H
ATOM   4425  CD2 LEU Z 179      79.324  85.687   9.042  1.00  0.00           C
ATOM   4426 1HD2 LEU Z 179      78.446  86.342   8.872  1.00  0.00           H
ATOM   4427 2HD2 LEU Z 179      78.949  84.683   9.338  1.00  0.00           H
ATOM   4428 3HD2 LEU Z 179      79.926  86.093   9.882  1.00  0.00           H
ATOM   4429  HN  LEU Z 179      79.498  86.500   5.167  1.00  0.00           H
ATOM   4430  N   PRO Z 180      80.859  89.849   5.612  1.00  0.00           N
ATOM   4431  CA  PRO Z 180      81.198  91.271   5.529  1.00  0.00           C
ATOM   4432  C   PRO Z 180      79.972  92.150   5.316  1.00  0.00           C
ATOM   4433  O   PRO Z 180      79.918  93.268   5.837  1.00  0.00           O
ATOM   4434  HA  PRO Z 180      81.655  91.575   6.461  1.00  0.00           H
ATOM   4435  CB  PRO Z 180      82.157  91.367   4.322  1.00  0.00           C
ATOM   4436  1HB PRO Z 180      81.644  91.783   3.424  1.00  0.00           H
ATOM   4437  2HB PRO Z 180      83.029  92.014   4.550  1.00  0.00           H
ATOM   4438  CG  PRO Z 180      82.591  89.930   4.000  1.00  0.00           C
ATOM   4439  1HG PRO Z 180      82.773  89.783   2.914  1.00  0.00           H
ATOM   4440  2HG PRO Z 180      83.521  89.671   4.551  1.00  0.00           H
ATOM   4441  CD  PRO Z 180      81.433  89.075   4.506  1.00  0.00           C
ATOM   4442  1HD PRO Z 180      80.661  88.957   3.711  1.00  0.00           H
ATOM   4443  2HD PRO Z 180      81.786  88.070   4.827  1.00  0.00           H
ATOM   4444  N   LYS Z 181      79.005  91.654   4.521  1.00  0.00           N
ATOM   4445  CA  LYS Z 181      77.757  92.294   4.153  1.00  0.00           C
ATOM   4446  C   LYS Z 181      76.808  92.461   5.342  1.00  0.00           C
ATOM   4447  O   LYS Z 181      76.222  93.524   5.561  1.00  0.00           O
ATOM   4448  HA  LYS Z 181      77.977  93.283   3.774  1.00  0.00           H
ATOM   4449  CB  LYS Z 181      77.134  91.427   3.026  1.00  0.00           C
ATOM   4450  1HB LYS Z 181      77.917  91.276   2.248  1.00  0.00           H
ATOM   4451  2HB LYS Z 181      76.902  90.418   3.436  1.00  0.00           H
ATOM   4452  CG  LYS Z 181      75.876  91.978   2.336  1.00  0.00           C
ATOM   4453  1HG LYS Z 181      75.105  92.143   3.116  1.00  0.00           H
ATOM   4454  2HG LYS Z 181      76.078  92.955   1.850  1.00  0.00           H
ATOM   4455  CD  LYS Z 181      75.275  90.976   1.329  1.00  0.00           C
ATOM   4456  1HD LYS Z 181      75.257  89.981   1.832  1.00  0.00           H
ATOM   4457  2HD LYS Z 181      74.215  91.240   1.114  1.00  0.00           H
ATOM   4458  CE  LYS Z 181      76.045  90.818   0.010  1.00  0.00           C
ATOM   4459  1HE LYS Z 181      77.141  90.897   0.162  1.00  0.00           H
ATOM   4460  2HE LYS Z 181      75.824  89.820  -0.433  1.00  0.00           H
ATOM   4461  NZ  LYS Z 181      75.627  91.819  -0.988  1.00  0.00           N
ATOM   4462  1HZ LYS Z 181      76.139  91.663  -1.880  1.00  0.00           H
ATOM   4463  2HZ LYS Z 181      74.603  91.655  -1.210  1.00  0.00           H
ATOM   4464  3HZ LYS Z 181      75.756  92.808  -0.660  1.00  0.00           H
ATOM   4465  HN  LYS Z 181      79.134  90.740   4.143  1.00  0.00           H
ATOM   4466  N   LEU Z 182      76.679  91.404   6.173  1.00  0.00           N
ATOM   4467  CA  LEU Z 182      75.962  91.383   7.436  1.00  0.00           C
ATOM   4468  C   LEU Z 182      76.567  92.316   8.466  1.00  0.00           C
ATOM   4469  O   LEU Z 182      75.868  93.110   9.095  1.00  0.00           O
ATOM   4470  HA  LEU Z 182      74.946  91.709   7.263  1.00  0.00           H
ATOM   4471  CB  LEU Z 182      75.978  89.934   7.996  1.00  0.00           C
ATOM   4472  1HB LEU Z 182      75.468  89.279   7.254  1.00  0.00           H
ATOM   4473  2HB LEU Z 182      77.034  89.590   8.058  1.00  0.00           H
ATOM   4474  HG  LEU Z 182      75.827  90.346  10.130  1.00  0.00           H
ATOM   4475  CG  LEU Z 182      75.314  89.707   9.372  1.00  0.00           C
ATOM   4476  CD1 LEU Z 182      73.827  90.083   9.371  1.00  0.00           C
ATOM   4477 1HD1 LEU Z 182      73.685  91.161   9.143  1.00  0.00           H
ATOM   4478 2HD1 LEU Z 182      73.276  89.493   8.607  1.00  0.00           H
ATOM   4479 3HD1 LEU Z 182      73.379  89.881  10.367  1.00  0.00           H
ATOM   4480  CD2 LEU Z 182      75.487  88.243   9.809  1.00  0.00           C
ATOM   4481 1HD2 LEU Z 182      74.993  87.565   9.080  1.00  0.00           H
ATOM   4482 2HD2 LEU Z 182      76.563  87.979   9.867  1.00  0.00           H
ATOM   4483 3HD2 LEU Z 182      75.026  88.084  10.807  1.00  0.00           H
ATOM   4484  HN  LEU Z 182      77.103  90.529   5.915  1.00  0.00           H
ATOM   4485  N   ASP Z 183      77.909  92.288   8.630  1.00  0.00           N
ATOM   4486  CA  ASP Z 183      78.605  93.127   9.584  1.00  0.00           C
ATOM   4487  C   ASP Z 183      78.433  94.613   9.283  1.00  0.00           C
ATOM   4488  O   ASP Z 183      78.169  95.405  10.185  1.00  0.00           O
ATOM   4489  HA  ASP Z 183      78.135  92.960  10.544  1.00  0.00           H
ATOM   4490  CB  ASP Z 183      80.097  92.698   9.655  1.00  0.00           C
ATOM   4491  1HB ASP Z 183      80.144  91.592   9.753  1.00  0.00           H
ATOM   4492  2HB ASP Z 183      80.631  92.982   8.727  1.00  0.00           H
ATOM   4493  CG  ASP Z 183      80.810  93.280  10.855  1.00  0.00           C
ATOM   4494  OD1 ASP Z 183      81.898  93.886  10.685  1.00  0.00           O
ATOM   4495  OD2 ASP Z 183      80.290  93.140  11.994  1.00  0.00           O
ATOM   4496  HN  ASP Z 183      78.471  91.637   8.119  1.00  0.00           H
ATOM   4497  N   GLU Z 184      78.518  95.015   7.999  1.00  0.00           N
ATOM   4498  CA  GLU Z 184      78.257  96.381   7.576  1.00  0.00           C
ATOM   4499  C   GLU Z 184      76.802  96.839   7.753  1.00  0.00           C
ATOM   4500  O   GLU Z 184      76.543  97.957   8.186  1.00  0.00           O
ATOM   4501  HA  GLU Z 184      78.853  97.016   8.218  1.00  0.00           H
ATOM   4502  CB  GLU Z 184      78.749  96.617   6.130  1.00  0.00           C
ATOM   4503  1HB GLU Z 184      79.586  95.916   5.918  1.00  0.00           H
ATOM   4504  2HB GLU Z 184      77.936  96.373   5.412  1.00  0.00           H
ATOM   4505  CG  GLU Z 184      79.251  98.065   5.877  1.00  0.00           C
ATOM   4506  1HG GLU Z 184      79.366  98.224   4.784  1.00  0.00           H
ATOM   4507  2HG GLU Z 184      78.504  98.794   6.254  1.00  0.00           H
ATOM   4508  CD  GLU Z 184      80.593  98.371   6.523  1.00  0.00           C
ATOM   4509  OE1 GLU Z 184      80.745  99.453   7.149  1.00  0.00           O
ATOM   4510  OE2 GLU Z 184      81.532  97.547   6.351  1.00  0.00           O
ATOM   4511  HN  GLU Z 184      78.757  94.357   7.286  1.00  0.00           H
ATOM   4512  N   LEU Z 185      75.796  95.976   7.469  1.00  0.00           N
ATOM   4513  CA  LEU Z 185      74.383  96.273   7.716  1.00  0.00           C
ATOM   4514  C   LEU Z 185      74.059  96.471   9.191  1.00  0.00           C
ATOM   4515  O   LEU Z 185      73.348  97.392   9.598  1.00  0.00           O
ATOM   4516  HA  LEU Z 185      74.137  97.197   7.211  1.00  0.00           H
ATOM   4517  CB  LEU Z 185      73.501  95.119   7.173  1.00  0.00           C
ATOM   4518  1HB LEU Z 185      73.738  94.996   6.095  1.00  0.00           H
ATOM   4519  2HB LEU Z 185      73.792  94.174   7.684  1.00  0.00           H
ATOM   4520  HG  LEU Z 185      71.722  95.586   8.346  1.00  0.00           H
ATOM   4521  CG  LEU Z 185      71.969  95.296   7.299  1.00  0.00           C
ATOM   4522  CD1 LEU Z 185      71.439  96.382   6.352  1.00  0.00           C
ATOM   4523 1HD1 LEU Z 185      71.711  96.139   5.302  1.00  0.00           H
ATOM   4524 2HD1 LEU Z 185      70.333  96.450   6.416  1.00  0.00           H
ATOM   4525 3HD1 LEU Z 185      71.868  97.372   6.611  1.00  0.00           H
ATOM   4526  CD2 LEU Z 185      71.243  93.972   7.020  1.00  0.00           C
ATOM   4527 1HD2 LEU Z 185      71.639  93.164   7.672  1.00  0.00           H
ATOM   4528 2HD2 LEU Z 185      70.153  94.076   7.201  1.00  0.00           H
ATOM   4529 3HD2 LEU Z 185      71.391  93.665   5.962  1.00  0.00           H
ATOM   4530  HN  LEU Z 185      76.004  95.066   7.110  1.00  0.00           H
ATOM   4531  N   ARG Z 186      74.616  95.599  10.045  1.00  0.00           N
ATOM   4532  CA  ARG Z 186      74.552  95.683  11.488  1.00  0.00           C
ATOM   4533  C   ARG Z 186      75.231  96.936  12.030  1.00  0.00           C
ATOM   4534  O   ARG Z 186      74.710  97.629  12.902  1.00  0.00           O
ATOM   4535  HA  ARG Z 186      73.513  95.724  11.786  1.00  0.00           H
ATOM   4536  CB  ARG Z 186      75.191  94.388  12.028  1.00  0.00           C
ATOM   4537  1HB ARG Z 186      74.657  93.541  11.534  1.00  0.00           H
ATOM   4538  2HB ARG Z 186      76.249  94.332  11.691  1.00  0.00           H
ATOM   4539  CG  ARG Z 186      75.102  94.154  13.546  1.00  0.00           C
ATOM   4540  1HG ARG Z 186      75.787  94.845  14.081  1.00  0.00           H
ATOM   4541  2HG ARG Z 186      74.063  94.375  13.882  1.00  0.00           H
ATOM   4542  CD  ARG Z 186      75.413  92.698  13.915  1.00  0.00           C
ATOM   4543  1HD ARG Z 186      75.321  92.526  15.010  1.00  0.00           H
ATOM   4544  2HD ARG Z 186      74.711  92.022  13.373  1.00  0.00           H
ATOM   4545  NE  ARG Z 186      76.831  92.452  13.490  1.00  0.00           N
ATOM   4546  HE  ARG Z 186      77.453  93.243  13.403  1.00  0.00           H
ATOM   4547  CZ  ARG Z 186      77.295  91.283  13.037  1.00  0.00           C
ATOM   4548  NH1 ARG Z 186      76.574  90.167  13.000  1.00  0.00           N
ATOM   4549 1HH1 ARG Z 186      75.604  90.146  13.278  1.00  0.00           H
ATOM   4550 2HH1 ARG Z 186      77.021  89.364  12.609  1.00  0.00           H
ATOM   4551  NH2 ARG Z 186      78.539  91.183  12.572  1.00  0.00           N
ATOM   4552 1HH2 ARG Z 186      79.133  91.994  12.456  1.00  0.00           H
ATOM   4553 2HH2 ARG Z 186      78.811  90.279  12.242  1.00  0.00           H
ATOM   4554  HN  ARG Z 186      75.127  94.815   9.680  1.00  0.00           H
ATOM   4555  N   ASP Z 187      76.401  97.292  11.463  1.00  0.00           N
ATOM   4556  CA  ASP Z 187      77.115  98.527  11.718  1.00  0.00           C
ATOM   4557  C   ASP Z 187      76.314  99.768  11.323  1.00  0.00           C
ATOM   4558  O   ASP Z 187      76.217 100.710  12.103  1.00  0.00           O
ATOM   4559  HA  ASP Z 187      77.301  98.592  12.783  1.00  0.00           H
ATOM   4560  CB  ASP Z 187      78.455  98.434  10.949  1.00  0.00           C
ATOM   4561  1HB ASP Z 187      78.930  97.465  11.206  1.00  0.00           H
ATOM   4562  2HB ASP Z 187      78.272  98.448   9.856  1.00  0.00           H
ATOM   4563  CG  ASP Z 187      79.445  99.523  11.264  1.00  0.00           C
ATOM   4564  OD1 ASP Z 187      79.174 100.712  10.952  1.00  0.00           O
ATOM   4565  OD2 ASP Z 187      80.568  99.186  11.716  1.00  0.00           O
ATOM   4566  HN  ASP Z 187      76.818  96.695  10.776  1.00  0.00           H
ATOM   4567  N   GLU Z 188      75.664  99.785  10.138  1.00  0.00           N
ATOM   4568  CA  GLU Z 188      74.798 100.875   9.711  1.00  0.00           C
ATOM   4569  C   GLU Z 188      73.617 101.084  10.645  1.00  0.00           C
ATOM   4570  O   GLU Z 188      73.276 102.209  11.012  1.00  0.00           O
ATOM   4571  HA  GLU Z 188      75.382 101.785   9.726  1.00  0.00           H
ATOM   4572  CB  GLU Z 188      74.250 100.665   8.279  1.00  0.00           C
ATOM   4573  1HB GLU Z 188      75.085 100.353   7.612  1.00  0.00           H
ATOM   4574  2HB GLU Z 188      73.510  99.835   8.280  1.00  0.00           H
ATOM   4575  CG  GLU Z 188      73.614 101.957   7.702  1.00  0.00           C
ATOM   4576  1HG GLU Z 188      72.938 102.427   8.445  1.00  0.00           H
ATOM   4577  2HG GLU Z 188      74.411 102.689   7.458  1.00  0.00           H
ATOM   4578  CD  GLU Z 188      72.792 101.708   6.455  1.00  0.00           C
ATOM   4579  OE1 GLU Z 188      71.569 101.992   6.486  1.00  0.00           O
ATOM   4580  OE2 GLU Z 188      73.341 101.213   5.435  1.00  0.00           O
ATOM   4581  HN  GLU Z 188      75.804  99.040   9.477  1.00  0.00           H
ATOM   4582  N   GLY Z 189      72.993  99.979  11.105  1.00  0.00           N
ATOM   4583  CA  GLY Z 189      71.920 100.027  12.089  1.00  0.00           C
ATOM   4584  C   GLY Z 189      72.324 100.593  13.424  1.00  0.00           C
ATOM   4585  O   GLY Z 189      71.542 101.279  14.074  1.00  0.00           O
ATOM   4586  1HA GLY Z 189      71.133 100.659  11.703  1.00  0.00           H
ATOM   4587  2HA GLY Z 189      71.597  99.012  12.259  1.00  0.00           H
ATOM   4588  HN  GLY Z 189      73.263  99.082  10.743  1.00  0.00           H
ATOM   4589  N   LYS Z 190      73.574 100.357  13.865  1.00  0.00           N
ATOM   4590  CA  LYS Z 190      74.155 101.062  14.993  1.00  0.00           C
ATOM   4591  C   LYS Z 190      74.501 102.509  14.691  1.00  0.00           C
ATOM   4592  O   LYS Z 190      74.230 103.395  15.495  1.00  0.00           O
ATOM   4593  HA  LYS Z 190      73.436 101.077  15.800  1.00  0.00           H
ATOM   4594  CB  LYS Z 190      75.445 100.376  15.488  1.00  0.00           C
ATOM   4595  1HB LYS Z 190      76.185 100.335  14.655  1.00  0.00           H
ATOM   4596  2HB LYS Z 190      75.894 100.972  16.315  1.00  0.00           H
ATOM   4597  CG  LYS Z 190      75.221  98.957  16.014  1.00  0.00           C
ATOM   4598  1HG LYS Z 190      74.493  98.977  16.857  1.00  0.00           H
ATOM   4599  2HG LYS Z 190      74.789  98.325  15.209  1.00  0.00           H
ATOM   4600  CD  LYS Z 190      76.540  98.339  16.494  1.00  0.00           C
ATOM   4601  1HD LYS Z 190      77.314  98.482  15.704  1.00  0.00           H
ATOM   4602  2HD LYS Z 190      76.878  98.890  17.403  1.00  0.00           H
ATOM   4603  CE  LYS Z 190      76.405  96.851  16.801  1.00  0.00           C
ATOM   4604  1HE LYS Z 190      75.597  96.680  17.546  1.00  0.00           H
ATOM   4605  2HE LYS Z 190      76.176  96.281  15.874  1.00  0.00           H
ATOM   4606  NZ  LYS Z 190      77.662  96.352  17.361  1.00  0.00           N
ATOM   4607  1HZ LYS Z 190      77.662  95.312  17.447  1.00  0.00           H
ATOM   4608  2HZ LYS Z 190      78.483  96.633  16.777  1.00  0.00           H
ATOM   4609  3HZ LYS Z 190      77.837  96.794  18.310  1.00  0.00           H
ATOM   4610  HN  LYS Z 190      74.168  99.731  13.357  1.00  0.00           H
ATOM   4611  N   ALA Z 191      75.127 102.790  13.533  1.00  0.00           N
ATOM   4612  CA  ALA Z 191      75.585 104.107  13.142  1.00  0.00           C
ATOM   4613  C   ALA Z 191      74.473 105.119  12.964  1.00  0.00           C
ATOM   4614  O   ALA Z 191      74.510 106.209  13.525  1.00  0.00           O
ATOM   4615  HA  ALA Z 191      76.243 104.484  13.913  1.00  0.00           H
ATOM   4616  CB  ALA Z 191      76.351 103.997  11.810  1.00  0.00           C
ATOM   4617  1HB ALA Z 191      76.808 104.973  11.538  1.00  0.00           H
ATOM   4618  2HB ALA Z 191      77.165 103.248  11.900  1.00  0.00           H
ATOM   4619  3HB ALA Z 191      75.684 103.672  10.984  1.00  0.00           H
ATOM   4620  HN  ALA Z 191      75.372 102.044  12.903  1.00  0.00           H
ATOM   4621  N   SER Z 192      73.414 104.758  12.220  1.00  0.00           N
ATOM   4622  CA  SER Z 192      72.271 105.627  11.978  1.00  0.00           C
ATOM   4623  C   SER Z 192      71.500 105.905  13.264  1.00  0.00           C
ATOM   4624  O   SER Z 192      71.104 107.034  13.552  1.00  0.00           O
ATOM   4625  HA  SER Z 192      72.667 106.576  11.639  1.00  0.00           H
ATOM   4626  CB  SER Z 192      71.361 105.060  10.856  1.00  0.00           C
ATOM   4627  1HB SER Z 192      72.020 104.593  10.084  1.00  0.00           H
ATOM   4628  2HB SER Z 192      70.698 104.258  11.251  1.00  0.00           H
ATOM   4629  OG  SER Z 192      70.597 106.084  10.210  1.00  0.00           O
ATOM   4630  1HG SER Z 192      70.148 105.640   9.467  1.00  0.00           H
ATOM   4631  HN  SER Z 192      73.409 103.852  11.777  1.00  0.00           H
ATOM   4632  N   SER Z 193      71.346 104.871  14.117  1.00  0.00           N
ATOM   4633  CA  SER Z 193      70.797 104.986  15.466  1.00  0.00           C
ATOM   4634  C   SER Z 193      71.627 105.884  16.381  1.00  0.00           C
ATOM   4635  O   SER Z 193      71.107 106.797  17.019  1.00  0.00           O
ATOM   4636  HA  SER Z 193      69.816 105.429  15.399  1.00  0.00           H
ATOM   4637  CB  SER Z 193      70.660 103.570  16.080  1.00  0.00           C
ATOM   4638  1HB SER Z 193      70.090 102.941  15.357  1.00  0.00           H
ATOM   4639  2HB SER Z 193      71.664 103.110  16.207  1.00  0.00           H
ATOM   4640  OG  SER Z 193      69.960 103.539  17.322  1.00  0.00           O
ATOM   4641  1HG SER Z 193      69.899 102.592  17.547  1.00  0.00           H
ATOM   4642  HN  SER Z 193      71.660 103.964  13.848  1.00  0.00           H
ATOM   4643  N   ALA Z 194      72.965 105.721  16.402  1.00  0.00           N
ATOM   4644  CA  ALA Z 194      73.885 106.556  17.150  1.00  0.00           C
ATOM   4645  C   ALA Z 194      73.915 108.016  16.701  1.00  0.00           C
ATOM   4646  O   ALA Z 194      73.926 108.938  17.515  1.00  0.00           O
ATOM   4647  HA  ALA Z 194      73.561 106.548  18.182  1.00  0.00           H
ATOM   4648  CB  ALA Z 194      75.302 105.958  17.073  1.00  0.00           C
ATOM   4649  1HB ALA Z 194      76.001 106.518  17.726  1.00  0.00           H
ATOM   4650  2HB ALA Z 194      75.273 104.903  17.412  1.00  0.00           H
ATOM   4651  3HB ALA Z 194      75.684 105.977  16.028  1.00  0.00           H
ATOM   4652  HN  ALA Z 194      73.385 104.951  15.912  1.00  0.00           H
ATOM   4653  N   LYS Z 195      73.887 108.270  15.379  1.00  0.00           N
ATOM   4654  CA  LYS Z 195      73.747 109.600  14.812  1.00  0.00           C
ATOM   4655  C   LYS Z 195      72.427 110.269  15.164  1.00  0.00           C
ATOM   4656  O   LYS Z 195      72.377 111.483  15.358  1.00  0.00           O
ATOM   4657  HA  LYS Z 195      74.523 110.222  15.238  1.00  0.00           H
ATOM   4658  CB  LYS Z 195      73.926 109.590  13.276  1.00  0.00           C
ATOM   4659  1HB LYS Z 195      73.233 108.844  12.828  1.00  0.00           H
ATOM   4660  2HB LYS Z 195      73.664 110.589  12.859  1.00  0.00           H
ATOM   4661  CG  LYS Z 195      75.366 109.275  12.844  1.00  0.00           C
ATOM   4662  1HG LYS Z 195      76.062 110.006  13.314  1.00  0.00           H
ATOM   4663  2HG LYS Z 195      75.652 108.266  13.211  1.00  0.00           H
ATOM   4664  CD  LYS Z 195      75.539 109.334  11.319  1.00  0.00           C
ATOM   4665  1HD LYS Z 195      74.689 108.800  10.832  1.00  0.00           H
ATOM   4666  2HD LYS Z 195      75.483 110.407  11.022  1.00  0.00           H
ATOM   4667  CE  LYS Z 195      76.850 108.704  10.837  1.00  0.00           C
ATOM   4668  1HE LYS Z 195      77.689 108.991  11.512  1.00  0.00           H
ATOM   4669  2HE LYS Z 195      76.769 107.597  10.805  1.00  0.00           H
ATOM   4670  NZ  LYS Z 195      77.174 109.208   9.493  1.00  0.00           N
ATOM   4671  1HZ LYS Z 195      77.719 110.113   9.631  1.00  0.00           H
ATOM   4672  2HZ LYS Z 195      77.754 108.554   8.931  1.00  0.00           H
ATOM   4673  3HZ LYS Z 195      76.322 109.411   8.941  1.00  0.00           H
ATOM   4674  HN  LYS Z 195      73.960 107.509  14.725  1.00  0.00           H
ATOM   4675  N   GLN Z 196      71.319 109.505  15.255  1.00  0.00           N
ATOM   4676  CA  GLN Z 196      70.057 109.989  15.791  1.00  0.00           C
ATOM   4677  C   GLN Z 196      70.083 110.240  17.297  1.00  0.00           C
ATOM   4678  O   GLN Z 196      69.570 111.242  17.792  1.00  0.00           O
ATOM   4679  HA  GLN Z 196      69.880 110.950  15.334  1.00  0.00           H
ATOM   4680  CB  GLN Z 196      68.893 109.041  15.411  1.00  0.00           C
ATOM   4681  1HB GLN Z 196      68.994 108.792  14.330  1.00  0.00           H
ATOM   4682  2HB GLN Z 196      68.986 108.087  15.975  1.00  0.00           H
ATOM   4683  CG  GLN Z 196      67.484 109.644  15.635  1.00  0.00           C
ATOM   4684  1HG GLN Z 196      66.706 108.948  15.259  1.00  0.00           H
ATOM   4685  2HG GLN Z 196      67.312 109.803  16.721  1.00  0.00           H
ATOM   4686  CD  GLN Z 196      67.337 110.973  14.888  1.00  0.00           C
ATOM   4687  OE1 GLN Z 196      67.902 111.180  13.808  1.00  0.00           O
ATOM   4688  NE2 GLN Z 196      66.606 111.930  15.500  1.00  0.00           N
ATOM   4689 1HE2 GLN Z 196      66.191 111.755  16.387  1.00  0.00           H
ATOM   4690 2HE2 GLN Z 196      66.559 112.823  15.042  1.00  0.00           H
ATOM   4691  HN  GLN Z 196      71.353 108.535  15.007  1.00  0.00           H
ATOM   4692  N   ARG Z 197      70.741 109.354  18.070  1.00  0.00           N
ATOM   4693  CA  ARG Z 197      70.959 109.492  19.500  1.00  0.00           C
ATOM   4694  C   ARG Z 197      71.747 110.741  19.869  1.00  0.00           C
ATOM   4695  O   ARG Z 197      71.439 111.408  20.855  1.00  0.00           O
ATOM   4696  HA  ARG Z 197      69.984 109.589  19.957  1.00  0.00           H
ATOM   4697  CB  ARG Z 197      71.681 108.244  20.052  1.00  0.00           C
ATOM   4698  1HB ARG Z 197      71.110 107.340  19.734  1.00  0.00           H
ATOM   4699  2HB ARG Z 197      72.688 108.166  19.586  1.00  0.00           H
ATOM   4700  CG  ARG Z 197      71.843 108.197  21.584  1.00  0.00           C
ATOM   4701  1HG ARG Z 197      72.363 107.238  21.824  1.00  0.00           H
ATOM   4702  2HG ARG Z 197      72.498 109.023  21.938  1.00  0.00           H
ATOM   4703  CD  ARG Z 197      70.516 108.244  22.345  1.00  0.00           C
ATOM   4704  1HD ARG Z 197      70.061 109.258  22.339  1.00  0.00           H
ATOM   4705  2HD ARG Z 197      69.797 107.523  21.893  1.00  0.00           H
ATOM   4706  NE  ARG Z 197      70.812 107.780  23.727  1.00  0.00           N
ATOM   4707  HE  ARG Z 197      71.118 106.813  23.859  1.00  0.00           H
ATOM   4708  CZ  ARG Z 197      70.786 108.495  24.856  1.00  0.00           C
ATOM   4709  NH1 ARG Z 197      70.559 109.802  24.879  1.00  0.00           N
ATOM   4710 1HH1 ARG Z 197      70.362 110.264  24.033  1.00  0.00           H
ATOM   4711 2HH1 ARG Z 197      70.550 110.270  25.769  1.00  0.00           H
ATOM   4712  NH2 ARG Z 197      71.005 107.849  25.993  1.00  0.00           N
ATOM   4713 1HH2 ARG Z 197      71.007 106.831  25.940  1.00  0.00           H
ATOM   4714 2HH2 ARG Z 197      70.787 108.283  26.864  1.00  0.00           H
ATOM   4715  HN  ARG Z 197      71.066 108.496  17.658  1.00  0.00           H
ATOM   4716  N   LEU Z 198      72.743 111.111  19.037  1.00  0.00           N
ATOM   4717  CA  LEU Z 198      73.455 112.378  19.079  1.00  0.00           C
ATOM   4718  C   LEU Z 198      72.515 113.573  18.976  1.00  0.00           C
ATOM   4719  O   LEU Z 198      72.619 114.528  19.740  1.00  0.00           O
ATOM   4720  HA  LEU Z 198      73.963 112.464  20.026  1.00  0.00           H
ATOM   4721  CB  LEU Z 198      74.487 112.395  17.917  1.00  0.00           C
ATOM   4722  1HB LEU Z 198      75.192 111.547  18.067  1.00  0.00           H
ATOM   4723  2HB LEU Z 198      73.944 112.196  16.972  1.00  0.00           H
ATOM   4724  HG  LEU Z 198      74.620 114.554  17.631  1.00  0.00           H
ATOM   4725  CG  LEU Z 198      75.314 113.684  17.711  1.00  0.00           C
ATOM   4726  CD1 LEU Z 198      76.283 113.952  18.866  1.00  0.00           C
ATOM   4727 1HD1 LEU Z 198      76.823 114.910  18.705  1.00  0.00           H
ATOM   4728 2HD1 LEU Z 198      75.740 114.027  19.831  1.00  0.00           H
ATOM   4729 3HD1 LEU Z 198      77.032 113.137  18.932  1.00  0.00           H
ATOM   4730  CD2 LEU Z 198      76.102 113.595  16.394  1.00  0.00           C
ATOM   4731 1HD2 LEU Z 198      75.413 113.483  15.530  1.00  0.00           H
ATOM   4732 2HD2 LEU Z 198      76.703 114.517  16.246  1.00  0.00           H
ATOM   4733 3HD2 LEU Z 198      76.793 112.725  16.414  1.00  0.00           H
ATOM   4734  HN  LEU Z 198      73.029 110.469  18.321  1.00  0.00           H
ATOM   4735  N   LYS Z 199      71.511 113.530  18.073  1.00  0.00           N
ATOM   4736  CA  LYS Z 199      70.510 114.579  17.970  1.00  0.00           C
ATOM   4737  C   LYS Z 199      69.639 114.695  19.214  1.00  0.00           C
ATOM   4738  O   LYS Z 199      69.438 115.784  19.749  1.00  0.00           O
ATOM   4739  HA  LYS Z 199      71.031 115.524  17.870  1.00  0.00           H
ATOM   4740  CB  LYS Z 199      69.579 114.393  16.744  1.00  0.00           C
ATOM   4741  1HB LYS Z 199      68.863 113.559  16.931  1.00  0.00           H
ATOM   4742  2HB LYS Z 199      68.980 115.318  16.618  1.00  0.00           H
ATOM   4743  CG  LYS Z 199      70.273 114.113  15.401  1.00  0.00           C
ATOM   4744  1HG LYS Z 199      70.611 113.057  15.407  1.00  0.00           H
ATOM   4745  2HG LYS Z 199      69.504 114.204  14.601  1.00  0.00           H
ATOM   4746  CD  LYS Z 199      71.453 115.049  15.084  1.00  0.00           C
ATOM   4747  1HD LYS Z 199      71.123 116.101  15.219  1.00  0.00           H
ATOM   4748  2HD LYS Z 199      72.281 114.869  15.806  1.00  0.00           H
ATOM   4749  CE  LYS Z 199      72.007 114.914  13.663  1.00  0.00           C
ATOM   4750  1HE LYS Z 199      71.261 115.272  12.923  1.00  0.00           H
ATOM   4751  2HE LYS Z 199      72.942 115.507  13.554  1.00  0.00           H
ATOM   4752  NZ  LYS Z 199      72.298 113.502  13.364  1.00  0.00           N
ATOM   4753  1HZ LYS Z 199      73.039 113.423  12.627  1.00  0.00           H
ATOM   4754  2HZ LYS Z 199      72.617 113.003  14.222  1.00  0.00           H
ATOM   4755  3HZ LYS Z 199      71.421 113.034  13.024  1.00  0.00           H
ATOM   4756  HN  LYS Z 199      71.390 112.733  17.486  1.00  0.00           H
ATOM   4757  N   CYS Z 200      69.143 113.559  19.754  1.00  0.00           N
ATOM   4758  CA  CYS Z 200      68.374 113.550  20.993  1.00  0.00           C
ATOM   4759  C   CYS Z 200      69.183 114.039  22.189  1.00  0.00           C
ATOM   4760  O   CYS Z 200      68.706 114.832  22.993  1.00  0.00           O
ATOM   4761  HA  CYS Z 200      67.562 114.254  20.878  1.00  0.00           H
ATOM   4762  CB  CYS Z 200      67.779 112.157  21.333  1.00  0.00           C
ATOM   4763  1HB CYS Z 200      68.612 111.438  21.497  1.00  0.00           H
ATOM   4764  2HB CYS Z 200      67.212 112.232  22.288  1.00  0.00           H
ATOM   4765  SG  CYS Z 200      66.663 111.472  20.061  1.00  0.00           S
ATOM   4766  HN  CYS Z 200      69.287 112.686  19.284  1.00  0.00           H
ATOM   4767  N   ALA Z 201      70.460 113.627  22.306  1.00  0.00           N
ATOM   4768  CA  ALA Z 201      71.380 114.101  23.323  1.00  0.00           C
ATOM   4769  C   ALA Z 201      71.638 115.606  23.255  1.00  0.00           C
ATOM   4770  O   ALA Z 201      71.690 116.296  24.274  1.00  0.00           O
ATOM   4771  HA  ALA Z 201      70.944 113.900  24.292  1.00  0.00           H
ATOM   4772  CB  ALA Z 201      72.707 113.334  23.188  1.00  0.00           C
ATOM   4773  1HB ALA Z 201      73.411 113.603  24.004  1.00  0.00           H
ATOM   4774  2HB ALA Z 201      72.518 112.242  23.243  1.00  0.00           H
ATOM   4775  3HB ALA Z 201      73.198 113.555  22.215  1.00  0.00           H
ATOM   4776  HN  ALA Z 201      70.842 112.972  21.648  1.00  0.00           H
ATOM   4777  N   SER Z 202      71.789 116.166  22.036  1.00  0.00           N
ATOM   4778  CA  SER Z 202      71.846 117.608  21.817  1.00  0.00           C
ATOM   4779  C   SER Z 202      70.573 118.323  22.226  1.00  0.00           C
ATOM   4780  O   SER Z 202      70.618 119.339  22.916  1.00  0.00           O
ATOM   4781  HA  SER Z 202      72.650 118.009  22.416  1.00  0.00           H
ATOM   4782  CB  SER Z 202      72.102 117.964  20.330  1.00  0.00           C
ATOM   4783  1HB SER Z 202      71.301 117.525  19.692  1.00  0.00           H
ATOM   4784  2HB SER Z 202      72.099 119.069  20.191  1.00  0.00           H
ATOM   4785  OG  SER Z 202      73.366 117.455  19.910  1.00  0.00           O
ATOM   4786  1HG SER Z 202      73.389 117.502  18.944  1.00  0.00           H
ATOM   4787  HN  SER Z 202      71.873 115.589  21.218  1.00  0.00           H
ATOM   4788  N   LEU Z 203      69.396 117.793  21.840  1.00  0.00           N
ATOM   4789  CA  LEU Z 203      68.099 118.367  22.159  1.00  0.00           C
ATOM   4790  C   LEU Z 203      67.765 118.390  23.644  1.00  0.00           C
ATOM   4791  O   LEU Z 203      67.372 119.415  24.202  1.00  0.00           O
ATOM   4792  HA  LEU Z 203      68.094 119.390  21.811  1.00  0.00           H
ATOM   4793  CB  LEU Z 203      67.003 117.547  21.437  1.00  0.00           C
ATOM   4794  1HB LEU Z 203      67.254 117.500  20.356  1.00  0.00           H
ATOM   4795  2HB LEU Z 203      67.017 116.500  21.811  1.00  0.00           H
ATOM   4796  HG  LEU Z 203      65.270 118.118  22.637  1.00  0.00           H
ATOM   4797  CG  LEU Z 203      65.567 118.093  21.560  1.00  0.00           C
ATOM   4798  CD1 LEU Z 203      65.447 119.519  21.001  1.00  0.00           C
ATOM   4799 1HD1 LEU Z 203      65.769 119.544  19.937  1.00  0.00           H
ATOM   4800 2HD1 LEU Z 203      64.392 119.858  21.047  1.00  0.00           H
ATOM   4801 3HD1 LEU Z 203      66.062 120.234  21.583  1.00  0.00           H
ATOM   4802  CD2 LEU Z 203      64.597 117.147  20.839  1.00  0.00           C
ATOM   4803 1HD2 LEU Z 203      63.562 117.550  20.880  1.00  0.00           H
ATOM   4804 2HD2 LEU Z 203      64.884 117.043  19.772  1.00  0.00           H
ATOM   4805 3HD2 LEU Z 203      64.603 116.144  21.310  1.00  0.00           H
ATOM   4806  HN  LEU Z 203      69.381 116.967  21.269  1.00  0.00           H
ATOM   4807  N   GLN Z 204      67.959 117.252  24.339  1.00  0.00           N
ATOM   4808  CA  GLN Z 204      67.670 117.117  25.752  1.00  0.00           C
ATOM   4809  C   GLN Z 204      68.553 118.002  26.624  1.00  0.00           C
ATOM   4810  O   GLN Z 204      68.094 118.588  27.608  1.00  0.00           O
ATOM   4811  HA  GLN Z 204      66.656 117.458  25.914  1.00  0.00           H
ATOM   4812  CB  GLN Z 204      67.748 115.632  26.195  1.00  0.00           C
ATOM   4813  1HB GLN Z 204      68.753 115.222  25.949  1.00  0.00           H
ATOM   4814  2HB GLN Z 204      67.618 115.583  27.300  1.00  0.00           H
ATOM   4815  CG  GLN Z 204      66.651 114.757  25.534  1.00  0.00           C
ATOM   4816  1HG GLN Z 204      65.652 115.207  25.716  1.00  0.00           H
ATOM   4817  2HG GLN Z 204      66.794 114.711  24.437  1.00  0.00           H
ATOM   4818  CD  GLN Z 204      66.622 113.318  26.054  1.00  0.00           C
ATOM   4819  OE1 GLN Z 204      66.919 112.351  25.344  1.00  0.00           O
ATOM   4820  NE2 GLN Z 204      66.205 113.153  27.328  1.00  0.00           N
ATOM   4821 1HE2 GLN Z 204      65.950 113.959  27.863  1.00  0.00           H
ATOM   4822 2HE2 GLN Z 204      65.970 112.231  27.643  1.00  0.00           H
ATOM   4823  HN  GLN Z 204      68.270 116.423  23.863  1.00  0.00           H
ATOM   4824  N   LYS Z 205      69.852 118.135  26.276  1.00  0.00           N
ATOM   4825  CA  LYS Z 205      70.750 119.014  26.999  1.00  0.00           C
ATOM   4826  C   LYS Z 205      70.663 120.498  26.628  1.00  0.00           C
ATOM   4827  O   LYS Z 205      70.644 121.352  27.516  1.00  0.00           O
ATOM   4828  HA  LYS Z 205      70.469 118.949  28.038  1.00  0.00           H
ATOM   4829  CB  LYS Z 205      72.214 118.522  26.892  1.00  0.00           C
ATOM   4830  1HB LYS Z 205      72.224 117.421  27.053  1.00  0.00           H
ATOM   4831  2HB LYS Z 205      72.582 118.690  25.857  1.00  0.00           H
ATOM   4832  CG  LYS Z 205      73.187 119.185  27.894  1.00  0.00           C
ATOM   4833  1HG LYS Z 205      74.218 118.814  27.693  1.00  0.00           H
ATOM   4834  2HG LYS Z 205      73.205 120.285  27.711  1.00  0.00           H
ATOM   4835  CD  LYS Z 205      72.845 118.937  29.380  1.00  0.00           C
ATOM   4836  1HD LYS Z 205      73.504 119.583  30.002  1.00  0.00           H
ATOM   4837  2HD LYS Z 205      71.800 119.254  29.578  1.00  0.00           H
ATOM   4838  CE  LYS Z 205      73.056 117.482  29.807  1.00  0.00           C
ATOM   4839  1HE LYS Z 205      72.600 116.779  29.075  1.00  0.00           H
ATOM   4840  2HE LYS Z 205      74.142 117.255  29.878  1.00  0.00           H
ATOM   4841  NZ  LYS Z 205      72.441 117.197  31.111  1.00  0.00           N
ATOM   4842  1HZ LYS Z 205      72.767 116.229  31.398  1.00  0.00           H
ATOM   4843  2HZ LYS Z 205      72.680 117.867  31.867  1.00  0.00           H
ATOM   4844  3HZ LYS Z 205      71.403 117.100  30.996  1.00  0.00           H
ATOM   4845  HN  LYS Z 205      70.227 117.628  25.500  1.00  0.00           H
ATOM   4846  N   PHE Z 206      70.618 120.854  25.322  1.00  0.00           N
ATOM   4847  CA  PHE Z 206      70.823 122.232  24.877  1.00  0.00           C
ATOM   4848  C   PHE Z 206      69.623 122.859  24.181  1.00  0.00           C
ATOM   4849  O   PHE Z 206      69.650 124.041  23.832  1.00  0.00           O
ATOM   4850  HA  PHE Z 206      71.036 122.873  25.721  1.00  0.00           H
ATOM   4851  CB  PHE Z 206      72.013 122.308  23.880  1.00  0.00           C
ATOM   4852  1HB PHE Z 206      71.821 121.659  22.998  1.00  0.00           H
ATOM   4853  2HB PHE Z 206      72.167 123.350  23.527  1.00  0.00           H
ATOM   4854  CG  PHE Z 206      73.284 121.863  24.545  1.00  0.00           C
ATOM   4855  HD1 PHE Z 206      73.509 123.668  25.701  1.00  0.00           H
ATOM   4856  CD1 PHE Z 206      73.935 122.703  25.463  1.00  0.00           C
ATOM   4857  HD2 PHE Z 206      73.315 119.934  23.594  1.00  0.00           H
ATOM   4858  CD2 PHE Z 206      73.820 120.593  24.283  1.00  0.00           C
ATOM   4859  CE1 PHE Z 206      75.113 122.286  26.095  1.00  0.00           C
ATOM   4860  HE1 PHE Z 206      75.598 122.923  26.822  1.00  0.00           H
ATOM   4861  CE2 PHE Z 206      74.985 120.164  24.931  1.00  0.00           C
ATOM   4862  HE2 PHE Z 206      75.377 119.176  24.740  1.00  0.00           H
ATOM   4863  CZ  PHE Z 206      75.640 121.016  25.826  1.00  0.00           C
ATOM   4864  HZ  PHE Z 206      76.534 120.683  26.334  1.00  0.00           H
ATOM   4865  HN  PHE Z 206      70.596 120.162  24.597  1.00  0.00           H
ATOM   4866  N   GLY Z 207      68.512 122.122  23.999  1.00  0.00           N
ATOM   4867  CA  GLY Z 207      67.307 122.643  23.364  1.00  0.00           C
ATOM   4868  C   GLY Z 207      67.372 122.964  21.885  1.00  0.00           C
ATOM   4869  O   GLY Z 207      68.345 122.721  21.173  1.00  0.00           O
ATOM   4870  1HA GLY Z 207      66.550 121.879  23.472  1.00  0.00           H
ATOM   4871  2HA GLY Z 207      67.036 123.557  23.874  1.00  0.00           H
ATOM   4872  HN  GLY Z 207      68.486 121.162  24.286  1.00  0.00           H
ATOM   4873  N   GLU Z 208      66.252 123.503  21.374  1.00  0.00           N
ATOM   4874  CA  GLU Z 208      65.965 123.635  19.960  1.00  0.00           C
ATOM   4875  C   GLU Z 208      66.838 124.590  19.145  1.00  0.00           C
ATOM   4876  O   GLU Z 208      67.002 124.406  17.939  1.00  0.00           O
ATOM   4877  HA  GLU Z 208      66.107 122.657  19.519  1.00  0.00           H
ATOM   4878  CB  GLU Z 208      64.476 124.006  19.780  1.00  0.00           C
ATOM   4879  1HB GLU Z 208      64.231 124.002  18.697  1.00  0.00           H
ATOM   4880  2HB GLU Z 208      63.862 123.189  20.229  1.00  0.00           H
ATOM   4881  CG  GLU Z 208      64.046 125.336  20.453  1.00  0.00           C
ATOM   4882  1HG GLU Z 208      63.348 125.106  21.287  1.00  0.00           H
ATOM   4883  2HG GLU Z 208      64.911 125.882  20.879  1.00  0.00           H
ATOM   4884  CD  GLU Z 208      63.323 126.277  19.507  1.00  0.00           C
ATOM   4885  OE1 GLU Z 208      62.481 125.811  18.697  1.00  0.00           O
ATOM   4886  OE2 GLU Z 208      63.580 127.507  19.552  1.00  0.00           O
ATOM   4887  HN  GLU Z 208      65.479 123.712  21.969  1.00  0.00           H
ATOM   4888  N   ARG Z 209      67.436 125.641  19.750  1.00  0.00           N
ATOM   4889  CA  ARG Z 209      68.281 126.575  19.015  1.00  0.00           C
ATOM   4890  C   ARG Z 209      69.553 125.943  18.461  1.00  0.00           C
ATOM   4891  O   ARG Z 209      69.880 126.096  17.285  1.00  0.00           O
ATOM   4892  HA  ARG Z 209      67.712 126.910  18.160  1.00  0.00           H
ATOM   4893  CB  ARG Z 209      68.635 127.826  19.858  1.00  0.00           C
ATOM   4894  1HB ARG Z 209      67.701 128.186  20.347  1.00  0.00           H
ATOM   4895  2HB ARG Z 209      69.355 127.559  20.663  1.00  0.00           H
ATOM   4896  CG  ARG Z 209      69.198 128.979  18.998  1.00  0.00           C
ATOM   4897  1HG ARG Z 209      70.142 128.667  18.499  1.00  0.00           H
ATOM   4898  2HG ARG Z 209      68.458 129.182  18.190  1.00  0.00           H
ATOM   4899  CD  ARG Z 209      69.416 130.295  19.754  1.00  0.00           C
ATOM   4900  1HD ARG Z 209      69.423 131.161  19.056  1.00  0.00           H
ATOM   4901  2HD ARG Z 209      68.599 130.462  20.493  1.00  0.00           H
ATOM   4902  NE  ARG Z 209      70.724 130.205  20.475  1.00  0.00           N
ATOM   4903  HE  ARG Z 209      70.765 129.735  21.361  1.00  0.00           H
ATOM   4904  CZ  ARG Z 209      71.893 130.633  19.985  1.00  0.00           C
ATOM   4905  NH1 ARG Z 209      72.017 131.205  18.795  1.00  0.00           N
ATOM   4906 1HH1 ARG Z 209      71.210 131.497  18.311  1.00  0.00           H
ATOM   4907 2HH1 ARG Z 209      72.952 131.552  18.590  1.00  0.00           H
ATOM   4908  NH2 ARG Z 209      72.998 130.523  20.714  1.00  0.00           N
ATOM   4909 1HH2 ARG Z 209      72.927 130.445  21.702  1.00  0.00           H
ATOM   4910 2HH2 ARG Z 209      73.820 130.988  20.351  1.00  0.00           H
ATOM   4911  HN  ARG Z 209      67.289 125.806  20.721  1.00  0.00           H
ATOM   4912  N   ALA Z 210      70.255 125.139  19.286  1.00  0.00           N
ATOM   4913  CA  ALA Z 210      71.422 124.372  18.897  1.00  0.00           C
ATOM   4914  C   ALA Z 210      71.095 123.344  17.826  1.00  0.00           C
ATOM   4915  O   ALA Z 210      71.837 123.137  16.867  1.00  0.00           O
ATOM   4916  HA  ALA Z 210      72.156 125.053  18.487  1.00  0.00           H
ATOM   4917  CB  ALA Z 210      71.995 123.661  20.142  1.00  0.00           C
ATOM   4918  1HB ALA Z 210      72.908 123.084  19.885  1.00  0.00           H
ATOM   4919  2HB ALA Z 210      72.267 124.416  20.910  1.00  0.00           H
ATOM   4920  3HB ALA Z 210      71.244 122.972  20.587  1.00  0.00           H
ATOM   4921  HN  ALA Z 210      69.998 125.063  20.245  1.00  0.00           H
ATOM   4922  N   PHE Z 211      69.922 122.702  17.969  1.00  0.00           N
ATOM   4923  CA  PHE Z 211      69.391 121.729  17.042  1.00  0.00           C
ATOM   4924  C   PHE Z 211      69.141 122.289  15.642  1.00  0.00           C
ATOM   4925  O   PHE Z 211      69.537 121.709  14.630  1.00  0.00           O
ATOM   4926  HA  PHE Z 211      70.115 120.929  16.957  1.00  0.00           H
ATOM   4927  CB  PHE Z 211      68.055 121.220  17.643  1.00  0.00           C
ATOM   4928  1HB PHE Z 211      68.154 121.142  18.749  1.00  0.00           H
ATOM   4929  2HB PHE Z 211      67.206 121.901  17.428  1.00  0.00           H
ATOM   4930  CG  PHE Z 211      67.721 119.864  17.120  1.00  0.00           C
ATOM   4931  HD1 PHE Z 211      68.328 118.876  18.933  1.00  0.00           H
ATOM   4932  CD1 PHE Z 211      67.946 118.745  17.932  1.00  0.00           C
ATOM   4933  HD2 PHE Z 211      66.988 120.543  15.202  1.00  0.00           H
ATOM   4934  CD2 PHE Z 211      67.200 119.686  15.827  1.00  0.00           C
ATOM   4935  CE1 PHE Z 211      67.660 117.464  17.459  1.00  0.00           C
ATOM   4936  HE1 PHE Z 211      67.786 116.610  18.105  1.00  0.00           H
ATOM   4937  CE2 PHE Z 211      66.945 118.402  15.339  1.00  0.00           C
ATOM   4938  HE2 PHE Z 211      66.544 118.273  14.346  1.00  0.00           H
ATOM   4939  CZ  PHE Z 211      67.189 117.293  16.155  1.00  0.00           C
ATOM   4940  HZ  PHE Z 211      67.007 116.298  15.796  1.00  0.00           H
ATOM   4941  HN  PHE Z 211      69.363 122.899  18.772  1.00  0.00           H
ATOM   4942  N   LYS Z 212      68.493 123.466  15.549  1.00  0.00           N
ATOM   4943  CA  LYS Z 212      68.184 124.088  14.276  1.00  0.00           C
ATOM   4944  C   LYS Z 212      69.359 124.843  13.677  1.00  0.00           C
ATOM   4945  O   LYS Z 212      69.407 125.070  12.468  1.00  0.00           O
ATOM   4946  HA  LYS Z 212      67.952 123.310  13.562  1.00  0.00           H
ATOM   4947  CB  LYS Z 212      66.918 124.969  14.391  1.00  0.00           C
ATOM   4948  1HB LYS Z 212      66.990 125.605  15.299  1.00  0.00           H
ATOM   4949  2HB LYS Z 212      66.834 125.635  13.503  1.00  0.00           H
ATOM   4950  CG  LYS Z 212      65.659 124.085  14.432  1.00  0.00           C
ATOM   4951  1HG LYS Z 212      65.642 123.494  13.486  1.00  0.00           H
ATOM   4952  2HG LYS Z 212      65.734 123.350  15.266  1.00  0.00           H
ATOM   4953  CD  LYS Z 212      64.322 124.837  14.531  1.00  0.00           C
ATOM   4954  1HD LYS Z 212      64.314 125.666  13.792  1.00  0.00           H
ATOM   4955  2HD LYS Z 212      63.516 124.119  14.244  1.00  0.00           H
ATOM   4956  CE  LYS Z 212      64.037 125.351  15.942  1.00  0.00           C
ATOM   4957  1HE LYS Z 212      64.114 124.507  16.663  1.00  0.00           H
ATOM   4958  2HE LYS Z 212      64.767 126.136  16.236  1.00  0.00           H
ATOM   4959  NZ  LYS Z 212      62.681 125.913  16.058  1.00  0.00           N
ATOM   4960  1HZ LYS Z 212      62.538 126.169  17.077  1.00  0.00           H
ATOM   4961  2HZ LYS Z 212      62.533 126.743  15.450  1.00  0.00           H
ATOM   4962  3HZ LYS Z 212      61.944 125.189  15.867  1.00  0.00           H
ATOM   4963  HN  LYS Z 212      68.141 123.911  16.376  1.00  0.00           H
ATOM   4964  N   ALA Z 213      70.380 125.194  14.484  1.00  0.00           N
ATOM   4965  CA  ALA Z 213      71.687 125.576  13.984  1.00  0.00           C
ATOM   4966  C   ALA Z 213      72.418 124.414  13.307  1.00  0.00           C
ATOM   4967  O   ALA Z 213      72.962 124.548  12.211  1.00  0.00           O
ATOM   4968  HA  ALA Z 213      71.554 126.347  13.236  1.00  0.00           H
ATOM   4969  CB  ALA Z 213      72.540 126.136  15.138  1.00  0.00           C
ATOM   4970  1HB ALA Z 213      73.525 126.494  14.769  1.00  0.00           H
ATOM   4971  2HB ALA Z 213      72.015 126.991  15.617  1.00  0.00           H
ATOM   4972  3HB ALA Z 213      72.715 125.364  15.917  1.00  0.00           H
ATOM   4973  HN  ALA Z 213      70.285 125.143  15.480  1.00  0.00           H
ATOM   4974  N   TRP Z 214      72.408 123.218  13.936  1.00  0.00           N
ATOM   4975  CA  TRP Z 214      72.991 122.000  13.389  1.00  0.00           C
ATOM   4976  C   TRP Z 214      72.298 121.548  12.109  1.00  0.00           C
ATOM   4977  O   TRP Z 214      72.931 121.247  11.095  1.00  0.00           O
ATOM   4978  HA  TRP Z 214      74.021 122.209  13.134  1.00  0.00           H
ATOM   4979  CB  TRP Z 214      72.934 120.888  14.479  1.00  0.00           C
ATOM   4980  1HB TRP Z 214      73.219 121.361  15.443  1.00  0.00           H
ATOM   4981  2HB TRP Z 214      71.889 120.529  14.603  1.00  0.00           H
ATOM   4982  CG  TRP Z 214      73.843 119.673  14.292  1.00  0.00           C
ATOM   4983  HD1 TRP Z 214      73.562 119.028  12.230  1.00  0.00           H
ATOM   4984  CD1 TRP Z 214      74.058 118.902  13.181  1.00  0.00           C
ATOM   4985  CD2 TRP Z 214      74.675 119.126  15.332  1.00  0.00           C
ATOM   4986  NE1 TRP Z 214      75.000 117.935  13.450  1.00  0.00           N
ATOM   4987  HE1 TRP Z 214      75.408 117.323  12.784  1.00  0.00           H
ATOM   4988  CE2 TRP Z 214      75.393 118.047  14.759  1.00  0.00           C
ATOM   4989  HE3 TRP Z 214      74.315 120.290  17.126  1.00  0.00           H
ATOM   4990  CE3 TRP Z 214      74.859 119.475  16.670  1.00  0.00           C
ATOM   4991  CZ2 TRP Z 214      76.305 117.321  15.510  1.00  0.00           C
ATOM   4992  HZ2 TRP Z 214      76.864 116.509  15.071  1.00  0.00           H
ATOM   4993  CZ3 TRP Z 214      75.778 118.733  17.427  1.00  0.00           C
ATOM   4994  HZ3 TRP Z 214      75.941 118.980  18.465  1.00  0.00           H
ATOM   4995  HH2 TRP Z 214      77.210 117.127  17.457  1.00  0.00           H
ATOM   4996  CH2 TRP Z 214      76.498 117.673  16.854  1.00  0.00           C
ATOM   4997  HN  TRP Z 214      72.006 123.142  14.852  1.00  0.00           H
ATOM   4998  N   ALA Z 215      70.951 121.547  12.117  1.00  0.00           N
ATOM   4999  CA  ALA Z 215      70.143 121.165  10.982  1.00  0.00           C
ATOM   5000  C   ALA Z 215      70.318 122.060   9.759  1.00  0.00           C
ATOM   5001  O   ALA Z 215      70.470 121.559   8.646  1.00  0.00           O
ATOM   5002  HA  ALA Z 215      70.444 120.169  10.680  1.00  0.00           H
ATOM   5003  CB  ALA Z 215      68.661 121.142  11.402  1.00  0.00           C
ATOM   5004  1HB ALA Z 215      68.010 120.824  10.559  1.00  0.00           H
ATOM   5005  2HB ALA Z 215      68.506 120.441  12.247  1.00  0.00           H
ATOM   5006  3HB ALA Z 215      68.347 122.151  11.738  1.00  0.00           H
ATOM   5007  HN  ALA Z 215      70.467 121.773  12.966  1.00  0.00           H
ATOM   5008  N   VAL Z 216      70.337 123.406   9.925  1.00  0.00           N
ATOM   5009  CA  VAL Z 216      70.510 124.326   8.802  1.00  0.00           C
ATOM   5010  C   VAL Z 216      71.857 124.187   8.122  1.00  0.00           C
ATOM   5011  O   VAL Z 216      71.947 124.178   6.895  1.00  0.00           O
ATOM   5012  HA  VAL Z 216      69.802 124.014   8.048  1.00  0.00           H
ATOM   5013  HB  VAL Z 216      69.189 125.767   9.695  1.00  0.00           H
ATOM   5014  CB  VAL Z 216      70.154 125.781   9.131  1.00  0.00           C
ATOM   5015  CG1 VAL Z 216      71.208 126.476  10.012  1.00  0.00           C
ATOM   5016 1HG1 VAL Z 216      72.180 126.556   9.480  1.00  0.00           H
ATOM   5017 2HG1 VAL Z 216      70.875 127.504  10.265  1.00  0.00           H
ATOM   5018 3HG1 VAL Z 216      71.361 125.917  10.955  1.00  0.00           H
ATOM   5019  CG2 VAL Z 216      69.923 126.575   7.829  1.00  0.00           C
ATOM   5020 1HG2 VAL Z 216      69.141 126.093   7.206  1.00  0.00           H
ATOM   5021 2HG2 VAL Z 216      69.594 127.610   8.066  1.00  0.00           H
ATOM   5022 3HG2 VAL Z 216      70.860 126.641   7.236  1.00  0.00           H
ATOM   5023  HN  VAL Z 216      70.216 123.818  10.828  1.00  0.00           H
ATOM   5024  N   ALA Z 217      72.943 123.995   8.900  1.00  0.00           N
ATOM   5025  CA  ALA Z 217      74.252 123.724   8.352  1.00  0.00           C
ATOM   5026  C   ALA Z 217      74.310 122.420   7.558  1.00  0.00           C
ATOM   5027  O   ALA Z 217      74.818 122.382   6.435  1.00  0.00           O
ATOM   5028  HA  ALA Z 217      74.502 124.523   7.669  1.00  0.00           H
ATOM   5029  CB  ALA Z 217      75.281 123.688   9.501  1.00  0.00           C
ATOM   5030  1HB ALA Z 217      76.305 123.493   9.115  1.00  0.00           H
ATOM   5031  2HB ALA Z 217      75.285 124.661  10.036  1.00  0.00           H
ATOM   5032  3HB ALA Z 217      75.023 122.895  10.237  1.00  0.00           H
ATOM   5033  HN  ALA Z 217      72.864 124.008   9.896  1.00  0.00           H
ATOM   5034  N   ARG Z 218      73.754 121.314   8.097  1.00  0.00           N
ATOM   5035  CA  ARG Z 218      73.765 120.036   7.405  1.00  0.00           C
ATOM   5036  C   ARG Z 218      72.933 120.014   6.127  1.00  0.00           C
ATOM   5037  O   ARG Z 218      73.402 119.585   5.072  1.00  0.00           O
ATOM   5038  HA  ARG Z 218      74.787 119.824   7.122  1.00  0.00           H
ATOM   5039  CB  ARG Z 218      73.277 118.908   8.348  1.00  0.00           C
ATOM   5040  1HB ARG Z 218      73.804 119.019   9.324  1.00  0.00           H
ATOM   5041  2HB ARG Z 218      72.190 119.031   8.555  1.00  0.00           H
ATOM   5042  CG  ARG Z 218      73.562 117.494   7.803  1.00  0.00           C
ATOM   5043  1HG ARG Z 218      73.092 117.375   6.799  1.00  0.00           H
ATOM   5044  2HG ARG Z 218      74.663 117.392   7.669  1.00  0.00           H
ATOM   5045  CD  ARG Z 218      73.050 116.372   8.709  1.00  0.00           C
ATOM   5046  1HD ARG Z 218      73.465 116.472   9.737  1.00  0.00           H
ATOM   5047  2HD ARG Z 218      71.937 116.393   8.752  1.00  0.00           H
ATOM   5048  NE  ARG Z 218      73.545 115.098   8.104  1.00  0.00           N
ATOM   5049  HE  ARG Z 218      74.408 115.101   7.578  1.00  0.00           H
ATOM   5050  CZ  ARG Z 218      72.895 113.931   8.071  1.00  0.00           C
ATOM   5051  NH1 ARG Z 218      71.699 113.738   8.608  1.00  0.00           N
ATOM   5052 1HH1 ARG Z 218      71.218 114.477   9.070  1.00  0.00           H
ATOM   5053 2HH1 ARG Z 218      71.262 112.828   8.451  1.00  0.00           H
ATOM   5054  NH2 ARG Z 218      73.487 112.900   7.476  1.00  0.00           N
ATOM   5055 1HH2 ARG Z 218      74.206 113.111   6.807  1.00  0.00           H
ATOM   5056 2HH2 ARG Z 218      72.865 112.145   7.194  1.00  0.00           H
ATOM   5057  HN  ARG Z 218      73.347 121.345   9.012  1.00  0.00           H
ATOM   5058  N   LEU Z 219      71.681 120.514   6.192  1.00  0.00           N
ATOM   5059  CA  LEU Z 219      70.747 120.531   5.079  1.00  0.00           C
ATOM   5060  C   LEU Z 219      71.134 121.484   3.959  1.00  0.00           C
ATOM   5061  O   LEU Z 219      71.021 121.137   2.786  1.00  0.00           O
ATOM   5062  HA  LEU Z 219      70.771 119.552   4.623  1.00  0.00           H
ATOM   5063  CB  LEU Z 219      69.304 120.793   5.573  1.00  0.00           C
[truncated: 452,122 more chars]
