# Supplementary material for: Molecular Basis for the Involvement of Mammalian Serum Albumin in the AGE/RAGE Axis: A Comprehensive Computational Study
Source: Int J Mol Sci. 2024 Mar 11;25(6):3204. doi: 10.3390/ijms25063204 (PMC10970403; doi:10.3390/ijms25063204)
Supplement: Supplementary file 1 [file ijms-25-03204-s001.zip › File S2/HSA-CML64-RAGE-docking-minimized.pdb]

ATOM      1  N   ALA X  21      74.930  47.328  25.779  1.00  0.00           N
ATOM      2  CA  ALA X  21      75.800  48.483  26.125  1.00  0.00           C
ATOM      3  C   ALA X  21      76.803  48.869  25.043  1.00  0.00           C
ATOM      4  O   ALA X  21      77.674  48.082  24.684  1.00  0.00           O
ATOM      5  HA  ALA X  21      75.149  49.330  26.284  1.00  0.00           H
ATOM      6  CB  ALA X  21      76.536  48.149  27.442  1.00  0.00           C
ATOM      7  1HB ALA X  21      77.151  49.012  27.778  1.00  0.00           H
ATOM      8  2HB ALA X  21      75.807  47.926  28.252  1.00  0.00           H
ATOM      9  3HB ALA X  21      77.203  47.268  27.321  1.00  0.00           H
ATOM     10  H1  ALA X  21      73.983  47.455  26.228  1.00  0.00           H
ATOM     11  H2  ALA X  21      74.808  47.231  24.742  1.00  0.00           H
ATOM     12  H3  ALA X  21      75.323  46.431  26.157  1.00  0.00           H
ATOM     13  N   MET X  22      76.724  50.107  24.512  1.00  0.00           N
ATOM     14  CA  MET X  22      77.622  50.613  23.486  1.00  0.00           C
ATOM     15  C   MET X  22      78.385  51.773  24.085  1.00  0.00           C
ATOM     16  O   MET X  22      77.816  52.559  24.834  1.00  0.00           O
ATOM     17  HA  MET X  22      78.336  49.858  23.183  1.00  0.00           H
ATOM     18  CB  MET X  22      76.872  51.163  22.243  1.00  0.00           C
ATOM     19  1HB MET X  22      76.134  51.931  22.566  1.00  0.00           H
ATOM     20  2HB MET X  22      77.608  51.669  21.578  1.00  0.00           H
ATOM     21  CG  MET X  22      76.141  50.089  21.416  1.00  0.00           C
ATOM     22  1HG MET X  22      76.858  49.273  21.174  1.00  0.00           H
ATOM     23  2HG MET X  22      75.347  49.642  22.052  1.00  0.00           H
ATOM     24  SD  MET X  22      75.394  50.717  19.876  1.00  0.00           S
ATOM     25  CE  MET X  22      76.942  50.890  18.936  1.00  0.00           C
ATOM     26  1HE MET X  22      76.745  51.202  17.888  1.00  0.00           H
ATOM     27  2HE MET X  22      77.613  51.652  19.388  1.00  0.00           H
ATOM     28  3HE MET X  22      77.493  49.926  18.896  1.00  0.00           H
ATOM     29  HN  MET X  22      76.088  50.792  24.878  1.00  0.00           H
ATOM     30  N   ALA X  23      79.689  51.910  23.790  1.00  0.00           N
ATOM     31  CA  ALA X  23      80.464  53.033  24.271  1.00  0.00           C
ATOM     32  C   ALA X  23      81.646  53.280  23.348  1.00  0.00           C
ATOM     33  O   ALA X  23      82.271  52.343  22.855  1.00  0.00           O
ATOM     34  HA  ALA X  23      79.847  53.920  24.241  1.00  0.00           H
ATOM     35  CB  ALA X  23      80.949  52.799  25.719  1.00  0.00           C
ATOM     36  1HB ALA X  23      81.474  53.694  26.112  1.00  0.00           H
ATOM     37  2HB ALA X  23      80.076  52.595  26.378  1.00  0.00           H
ATOM     38  3HB ALA X  23      81.629  51.922  25.769  1.00  0.00           H
ATOM     39  HN  ALA X  23      80.127  51.301  23.122  1.00  0.00           H
ATOM     40  N   GLN X  24      81.996  54.556  23.090  1.00  0.00           N
ATOM     41  CA  GLN X  24      83.146  54.893  22.265  1.00  0.00           C
ATOM     42  C   GLN X  24      84.398  55.026  23.114  1.00  0.00           C
ATOM     43  O   GLN X  24      84.416  55.785  24.076  1.00  0.00           O
ATOM     44  HA  GLN X  24      83.321  54.104  21.545  1.00  0.00           H
ATOM     45  CB  GLN X  24      82.936  56.230  21.508  1.00  0.00           C
ATOM     46  1HB GLN X  24      82.792  57.050  22.247  1.00  0.00           H
ATOM     47  2HB GLN X  24      83.858  56.473  20.931  1.00  0.00           H
ATOM     48  CG  GLN X  24      81.730  56.241  20.537  1.00  0.00           C
ATOM     49  1HG GLN X  24      80.784  56.148  21.107  1.00  0.00           H
ATOM     50  2HG GLN X  24      81.699  57.201  19.979  1.00  0.00           H
ATOM     51  CD  GLN X  24      81.792  55.092  19.532  1.00  0.00           C
ATOM     52  OE1 GLN X  24      80.917  54.223  19.486  1.00  0.00           O
ATOM     53  NE2 GLN X  24      82.867  55.064  18.714  1.00  0.00           N
ATOM     54 1HE2 GLN X  24      83.485  55.850  18.670  1.00  0.00           H
ATOM     55 2HE2 GLN X  24      83.046  54.238  18.172  1.00  0.00           H
ATOM     56  HN  GLN X  24      81.461  55.324  23.450  1.00  0.00           H
ATOM     57  N   ASN X  25      85.477  54.278  22.803  1.00  0.00           N
ATOM     58  CA  ASN X  25      86.724  54.334  23.554  1.00  0.00           C
ATOM     59  C   ASN X  25      87.503  55.651  23.420  1.00  0.00           C
ATOM     60  O   ASN X  25      87.780  56.124  22.320  1.00  0.00           O
ATOM     61  HA  ASN X  25      86.456  54.274  24.600  1.00  0.00           H
ATOM     62  CB  ASN X  25      87.621  53.093  23.271  1.00  0.00           C
ATOM     63  1HB ASN X  25      88.585  53.187  23.810  1.00  0.00           H
ATOM     64  2HB ASN X  25      87.107  52.191  23.666  1.00  0.00           H
ATOM     65  CG  ASN X  25      87.921  52.883  21.785  1.00  0.00           C
ATOM     66  OD1 ASN X  25      88.782  53.535  21.186  1.00  0.00           O
ATOM     67  ND2 ASN X  25      87.210  51.915  21.162  1.00  0.00           N
ATOM     68 1HD2 ASN X  25      86.637  51.292  21.707  1.00  0.00           H
ATOM     69 2HD2 ASN X  25      87.426  51.725  20.205  1.00  0.00           H
ATOM     70  HN  ASN X  25      85.455  53.656  22.026  1.00  0.00           H
ATOM     71  N   ILE X  26      87.860  56.280  24.560  1.00  0.00           N
ATOM     72  CA  ILE X  26      88.604  57.530  24.613  1.00  0.00           C
ATOM     73  C   ILE X  26      89.693  57.419  25.673  1.00  0.00           C
ATOM     74  O   ILE X  26      89.452  57.074  26.828  1.00  0.00           O
ATOM     75  HA  ILE X  26      89.091  57.703  23.663  1.00  0.00           H
ATOM     76  HB  ILE X  26      87.244  58.566  25.942  1.00  0.00           H
ATOM     77  CB  ILE X  26      87.706  58.730  24.941  1.00  0.00           C
ATOM     78  CG1 ILE X  26      86.556  58.845  23.908  1.00  0.00           C
ATOM     79 1HG1 ILE X  26      86.991  58.906  22.885  1.00  0.00           H
ATOM     80 2HG1 ILE X  26      85.939  57.920  23.952  1.00  0.00           H
ATOM     81  CG2 ILE X  26      88.545  60.030  24.988  1.00  0.00           C
ATOM     82 1HG2 ILE X  26      87.910  60.904  25.241  1.00  0.00           H
ATOM     83 2HG2 ILE X  26      89.346  59.986  25.754  1.00  0.00           H
ATOM     84 3HG2 ILE X  26      89.010  60.215  23.998  1.00  0.00           H
ATOM     85  CD  ILE X  26      85.632  60.042  24.140  1.00  0.00           C
ATOM     86  1HD ILE X  26      84.741  59.978  23.479  1.00  0.00           H
ATOM     87  2HD ILE X  26      85.298  60.063  25.197  1.00  0.00           H
ATOM     88  3HD ILE X  26      86.158  60.995  23.919  1.00  0.00           H
ATOM     89  HN  ILE X  26      87.534  55.960  25.456  1.00  0.00           H
ATOM     90  N   THR X  27      90.950  57.720  25.307  1.00  0.00           N
ATOM     91  CA  THR X  27      92.076  57.766  26.231  1.00  0.00           C
ATOM     92  C   THR X  27      92.377  59.181  26.692  1.00  0.00           C
ATOM     93  O   THR X  27      92.221  60.152  25.951  1.00  0.00           O
ATOM     94  HA  THR X  27      91.839  57.193  27.115  1.00  0.00           H
ATOM     95  HB  THR X  27      94.232  57.420  26.281  1.00  0.00           H
ATOM     96  CB  THR X  27      93.348  57.186  25.638  1.00  0.00           C
ATOM     97  OG1 THR X  27      93.566  57.670  24.315  1.00  0.00           O
ATOM     98  HG1 THR X  27      94.458  57.374  24.077  1.00  0.00           H
ATOM     99  CG2 THR X  27      93.193  55.661  25.561  1.00  0.00           C
ATOM    100 1HG2 THR X  27      94.122  55.194  25.176  1.00  0.00           H
ATOM    101 2HG2 THR X  27      92.987  55.243  26.569  1.00  0.00           H
ATOM    102 3HG2 THR X  27      92.355  55.386  24.887  1.00  0.00           H
ATOM    103  HN  THR X  27      91.185  57.938  24.364  1.00  0.00           H
ATOM    104  N   ALA X  28      92.825  59.335  27.954  1.00  0.00           N
ATOM    105  CA  ALA X  28      93.132  60.626  28.539  1.00  0.00           C
ATOM    106  C   ALA X  28      94.349  60.545  29.458  1.00  0.00           C
ATOM    107  O   ALA X  28      94.848  59.470  29.783  1.00  0.00           O
ATOM    108  HA  ALA X  28      93.387  61.326  27.754  1.00  0.00           H
ATOM    109  CB  ALA X  28      91.909  61.148  29.322  1.00  0.00           C
ATOM    110  1HB ALA X  28      92.101  62.147  29.767  1.00  0.00           H
ATOM    111  2HB ALA X  28      91.041  61.235  28.634  1.00  0.00           H
ATOM    112  3HB ALA X  28      91.630  60.439  30.130  1.00  0.00           H
ATOM    113  HN  ALA X  28      92.889  58.544  28.567  1.00  0.00           H
ATOM    114  N   ARG X  29      94.877  61.699  29.907  1.00  0.00           N
ATOM    115  CA  ARG X  29      95.993  61.766  30.834  1.00  0.00           C
ATOM    116  C   ARG X  29      95.535  62.435  32.117  1.00  0.00           C
ATOM    117  O   ARG X  29      94.799  63.416  32.098  1.00  0.00           O
ATOM    118  HA  ARG X  29      96.313  60.770  31.106  1.00  0.00           H
ATOM    119  CB  ARG X  29      97.211  62.501  30.202  1.00  0.00           C
ATOM    120  1HB ARG X  29      97.609  61.825  29.411  1.00  0.00           H
ATOM    121  2HB ARG X  29      96.874  63.420  29.678  1.00  0.00           H
ATOM    122  CG  ARG X  29      98.381  62.856  31.153  1.00  0.00           C
ATOM    123  1HG ARG X  29      98.443  62.097  31.961  1.00  0.00           H
ATOM    124  2HG ARG X  29      99.326  62.785  30.568  1.00  0.00           H
ATOM    125  CD  ARG X  29      98.342  64.280  31.742  1.00  0.00           C
ATOM    126  1HD ARG X  29      98.611  65.047  30.985  1.00  0.00           H
ATOM    127  2HD ARG X  29      97.326  64.518  32.123  1.00  0.00           H
ATOM    128  NE  ARG X  29      99.282  64.344  32.906  1.00  0.00           N
ATOM    129  HE  ARG X  29      98.897  64.277  33.833  1.00  0.00           H
ATOM    130  CZ  ARG X  29     100.615  64.375  32.803  1.00  0.00           C
ATOM    131  NH1 ARG X  29     101.231  64.525  31.634  1.00  0.00           N
ATOM    132 1HH1 ARG X  29     100.687  64.835  30.862  1.00  0.00           H
ATOM    133 2HH1 ARG X  29     102.217  64.648  31.657  1.00  0.00           H
ATOM    134  NH2 ARG X  29     101.370  64.256  33.890  1.00  0.00           N
ATOM    135 1HH2 ARG X  29     100.943  64.097  34.792  1.00  0.00           H
ATOM    136 2HH2 ARG X  29     102.305  63.907  33.732  1.00  0.00           H
ATOM    137  HN  ARG X  29      94.481  62.572  29.635  1.00  0.00           H
ATOM    138  N   ILE X  30      95.974  61.902  33.279  1.00  0.00           N
ATOM    139  CA  ILE X  30      95.706  62.433  34.607  1.00  0.00           C
ATOM    140  C   ILE X  30      96.183  63.874  34.807  1.00  0.00           C
ATOM    141  O   ILE X  30      97.370  64.169  34.957  1.00  0.00           O
ATOM    142  HA  ILE X  30      94.633  62.444  34.742  1.00  0.00           H
ATOM    143  HB  ILE X  30      96.406  62.106  36.644  1.00  0.00           H
ATOM    144  CB  ILE X  30      96.318  61.538  35.686  1.00  0.00           C
ATOM    145  CG1 ILE X  30      97.730  61.036  35.286  1.00  0.00           C
ATOM    146 1HG1 ILE X  30      97.642  60.232  34.523  1.00  0.00           H
ATOM    147 2HG1 ILE X  30      98.309  61.873  34.836  1.00  0.00           H
ATOM    148  CG2 ILE X  30      95.357  60.360  35.947  1.00  0.00           C
ATOM    149 1HG2 ILE X  30      95.734  59.730  36.783  1.00  0.00           H
ATOM    150 2HG2 ILE X  30      94.346  60.726  36.223  1.00  0.00           H
ATOM    151 3HG2 ILE X  30      95.268  59.717  35.050  1.00  0.00           H
ATOM    152  CD  ILE X  30      98.536  60.498  36.470  1.00  0.00           C
ATOM    153  1HD ILE X  30      99.540  60.168  36.132  1.00  0.00           H
ATOM    154  2HD ILE X  30      98.674  61.293  37.234  1.00  0.00           H
ATOM    155  3HD ILE X  30      98.022  59.638  36.952  1.00  0.00           H
ATOM    156  HN  ILE X  30      96.552  61.096  33.282  1.00  0.00           H
ATOM    157  N   GLY X  31      95.237  64.829  34.828  1.00  0.00           N
ATOM    158  CA  GLY X  31      95.508  66.254  34.942  1.00  0.00           C
ATOM    159  C   GLY X  31      95.574  66.983  33.623  1.00  0.00           C
ATOM    160  O   GLY X  31      96.032  68.124  33.572  1.00  0.00           O
ATOM    161  1HA GLY X  31      94.685  66.680  35.494  1.00  0.00           H
ATOM    162  2HA GLY X  31      96.454  66.404  35.442  1.00  0.00           H
ATOM    163  HN  GLY X  31      94.272  64.551  34.713  1.00  0.00           H
ATOM    164  N   GLU X  32      95.128  66.355  32.520  1.00  0.00           N
ATOM    165  CA  GLU X  32      95.122  66.963  31.198  1.00  0.00           C
ATOM    166  C   GLU X  32      93.808  67.691  30.920  1.00  0.00           C
ATOM    167  O   GLU X  32      92.759  67.147  31.274  1.00  0.00           O
ATOM    168  HA  GLU X  32      95.960  67.640  31.125  1.00  0.00           H
ATOM    169  CB  GLU X  32      95.278  65.874  30.114  1.00  0.00           C
ATOM    170  1HB GLU X  32      96.071  65.179  30.452  1.00  0.00           H
ATOM    171  2HB GLU X  32      94.343  65.275  30.051  1.00  0.00           H
ATOM    172  CG  GLU X  32      95.669  66.393  28.712  1.00  0.00           C
ATOM    173  1HG GLU X  32      95.646  65.554  27.988  1.00  0.00           H
ATOM    174  2HG GLU X  32      94.972  67.180  28.362  1.00  0.00           H
ATOM    175  CD  GLU X  32      97.085  66.942  28.699  1.00  0.00           C
ATOM    176  OE1 GLU X  32      98.020  66.166  29.020  1.00  0.00           O
ATOM    177  OE2 GLU X  32      97.277  68.127  28.327  1.00  0.00           O
ATOM    178  HN  GLU X  32      94.783  65.415  32.571  1.00  0.00           H
ATOM    179  N   PRO X  33      93.736  68.872  30.317  1.00  0.00           N
ATOM    180  CA  PRO X  33      92.465  69.453  29.896  1.00  0.00           C
ATOM    181  C   PRO X  33      91.909  68.762  28.656  1.00  0.00           C
ATOM    182  O   PRO X  33      92.669  68.517  27.719  1.00  0.00           O
ATOM    183  HA  PRO X  33      91.751  69.359  30.700  1.00  0.00           H
ATOM    184  CB  PRO X  33      92.812  70.922  29.577  1.00  0.00           C
ATOM    185  1HB PRO X  33      92.893  71.089  28.480  1.00  0.00           H
ATOM    186  2HB PRO X  33      92.050  71.610  29.997  1.00  0.00           H
ATOM    187  CG  PRO X  33      94.187  71.165  30.205  1.00  0.00           C
ATOM    188  1HG PRO X  33      94.768  71.940  29.668  1.00  0.00           H
ATOM    189  2HG PRO X  33      94.071  71.466  31.270  1.00  0.00           H
ATOM    190  CD  PRO X  33      94.853  69.797  30.147  1.00  0.00           C
ATOM    191  1HD PRO X  33      95.315  69.616  29.150  1.00  0.00           H
ATOM    192  2HD PRO X  33      95.619  69.695  30.946  1.00  0.00           H
ATOM    193  N   LEU X  34      90.595  68.466  28.598  1.00  0.00           N
ATOM    194  CA  LEU X  34      89.991  67.783  27.458  1.00  0.00           C
ATOM    195  C   LEU X  34      88.693  68.476  27.041  1.00  0.00           C
ATOM    196  O   LEU X  34      87.847  68.823  27.869  1.00  0.00           O
ATOM    197  HA  LEU X  34      90.649  67.850  26.602  1.00  0.00           H
ATOM    198  CB  LEU X  34      89.687  66.274  27.715  1.00  0.00           C
ATOM    199  1HB LEU X  34      89.320  66.145  28.752  1.00  0.00           H
ATOM    200  2HB LEU X  34      88.857  65.964  27.038  1.00  0.00           H
ATOM    201  HG  LEU X  34      91.321  65.588  26.467  1.00  0.00           H
ATOM    202  CG  LEU X  34      90.841  65.276  27.426  1.00  0.00           C
ATOM    203  CD1 LEU X  34      91.926  65.218  28.508  1.00  0.00           C
ATOM    204 1HD1 LEU X  34      92.692  64.460  28.240  1.00  0.00           H
ATOM    205 2HD1 LEU X  34      92.440  66.191  28.621  1.00  0.00           H
ATOM    206 3HD1 LEU X  34      91.492  64.937  29.489  1.00  0.00           H
ATOM    207  CD2 LEU X  34      90.301  63.851  27.220  1.00  0.00           C
ATOM    208 1HD2 LEU X  34      91.126  63.170  26.920  1.00  0.00           H
ATOM    209 2HD2 LEU X  34      89.856  63.464  28.160  1.00  0.00           H
ATOM    210 3HD2 LEU X  34      89.535  63.832  26.417  1.00  0.00           H
ATOM    211  HN  LEU X  34      89.998  68.706  29.362  1.00  0.00           H
ATOM    212  N   VAL X  35      88.516  68.681  25.716  1.00  0.00           N
ATOM    213  CA  VAL X  35      87.349  69.311  25.106  1.00  0.00           C
ATOM    214  C   VAL X  35      86.566  68.288  24.290  1.00  0.00           C
ATOM    215  O   VAL X  35      87.130  67.568  23.460  1.00  0.00           O
ATOM    216  HA  VAL X  35      86.698  69.704  25.874  1.00  0.00           H
ATOM    217  HB  VAL X  35      88.385  70.024  23.330  1.00  0.00           H
ATOM    218  CB  VAL X  35      87.746  70.440  24.144  1.00  0.00           C
ATOM    219  CG1 VAL X  35      86.503  71.113  23.521  1.00  0.00           C
ATOM    220 1HG1 VAL X  35      86.814  71.992  22.916  1.00  0.00           H
ATOM    221 2HG1 VAL X  35      85.940  70.426  22.859  1.00  0.00           H
ATOM    222 3HG1 VAL X  35      85.825  71.477  24.323  1.00  0.00           H
ATOM    223  CG2 VAL X  35      88.563  71.516  24.882  1.00  0.00           C
ATOM    224 1HG2 VAL X  35      88.916  72.280  24.158  1.00  0.00           H
ATOM    225 2HG2 VAL X  35      87.918  72.028  25.625  1.00  0.00           H
ATOM    226 3HG2 VAL X  35      89.446  71.087  25.397  1.00  0.00           H
ATOM    227  HN  VAL X  35      89.250  68.439  25.082  1.00  0.00           H
ATOM    228  N   LEU X  36      85.230  68.220  24.468  1.00  0.00           N
ATOM    229  CA  LEU X  36      84.358  67.393  23.647  1.00  0.00           C
ATOM    230  C   LEU X  36      83.058  68.129  23.347  1.00  0.00           C
ATOM    231  O   LEU X  36      82.784  69.184  23.908  1.00  0.00           O
ATOM    232  HA  LEU X  36      84.837  67.238  22.691  1.00  0.00           H
ATOM    233  CB  LEU X  36      84.072  66.018  24.303  1.00  0.00           C
ATOM    234  1HB LEU X  36      84.638  65.977  25.262  1.00  0.00           H
ATOM    235  2HB LEU X  36      83.000  65.910  24.578  1.00  0.00           H
ATOM    236  HG  LEU X  36      85.600  64.872  23.289  1.00  0.00           H
ATOM    237  CG  LEU X  36      84.499  64.797  23.462  1.00  0.00           C
ATOM    238  CD1 LEU X  36      84.237  63.512  24.256  1.00  0.00           C
ATOM    239 1HD1 LEU X  36      84.529  62.621  23.664  1.00  0.00           H
ATOM    240 2HD1 LEU X  36      84.820  63.524  25.203  1.00  0.00           H
ATOM    241 3HD1 LEU X  36      83.158  63.429  24.509  1.00  0.00           H
ATOM    242  CD2 LEU X  36      83.795  64.709  22.100  1.00  0.00           C
ATOM    243 1HD2 LEU X  36      84.124  63.796  21.561  1.00  0.00           H
ATOM    244 2HD2 LEU X  36      82.695  64.645  22.242  1.00  0.00           H
ATOM    245 3HD2 LEU X  36      84.035  65.580  21.458  1.00  0.00           H
ATOM    246  HN  LEU X  36      84.786  68.773  25.179  1.00  0.00           H
ATOM    247  N   LYS X  37      82.237  67.611  22.408  1.00  0.00           N
ATOM    248  CA  LYS X  37      80.957  68.194  22.029  1.00  0.00           C
ATOM    249  C   LYS X  37      79.881  67.102  22.054  1.00  0.00           C
ATOM    250  O   LYS X  37      80.041  66.061  21.409  1.00  0.00           O
ATOM    251  HA  LYS X  37      80.660  68.939  22.752  1.00  0.00           H
ATOM    252  CB  LYS X  37      80.963  68.813  20.589  1.00  0.00           C
ATOM    253  1HB LYS X  37      81.320  68.046  19.871  1.00  0.00           H
ATOM    254  2HB LYS X  37      79.906  69.051  20.321  1.00  0.00           H
ATOM    255  CG  LYS X  37      81.758  70.124  20.349  1.00  0.00           C
ATOM    256  1HG LYS X  37      81.379  70.573  19.402  1.00  0.00           H
ATOM    257  2HG LYS X  37      81.520  70.836  21.168  1.00  0.00           H
ATOM    258  CD  LYS X  37      83.290  69.969  20.231  1.00  0.00           C
ATOM    259  1HD LYS X  37      83.776  70.490  21.087  1.00  0.00           H
ATOM    260  2HD LYS X  37      83.533  68.887  20.344  1.00  0.00           H
ATOM    261  CE  LYS X  37      83.943  70.431  18.908  1.00  0.00           C
ATOM    262  1HE LYS X  37      85.012  70.134  18.933  1.00  0.00           H
ATOM    263  2HE LYS X  37      83.463  69.933  18.040  1.00  0.00           H
ATOM    264  NZ  LYS X  37      83.897  71.897  18.687  1.00  0.00           N
ATOM    265  1HZ LYS X  37      84.633  72.201  18.013  1.00  0.00           H
ATOM    266  2HZ LYS X  37      82.972  72.183  18.285  1.00  0.00           H
ATOM    267  3HZ LYS X  37      84.056  72.421  19.589  1.00  0.00           H
ATOM    268  HN  LYS X  37      82.471  66.736  21.997  1.00  0.00           H
ATOM    269  N   CYS X  38      78.748  67.310  22.769  1.00  0.00           N
ATOM    270  CA  CYS X  38      77.619  66.375  22.789  1.00  0.00           C
ATOM    271  C   CYS X  38      76.349  67.023  22.250  1.00  0.00           C
ATOM    272  O   CYS X  38      75.444  67.391  22.999  1.00  0.00           O
ATOM    273  HA  CYS X  38      77.837  65.548  22.131  1.00  0.00           H
ATOM    274  CB  CYS X  38      77.334  65.760  24.191  1.00  0.00           C
ATOM    275  1HB CYS X  38      78.317  65.491  24.640  1.00  0.00           H
ATOM    276  2HB CYS X  38      76.879  66.525  24.857  1.00  0.00           H
ATOM    277  SG  CYS X  38      76.302  64.242  24.113  1.00  0.00           S
ATOM    278  HN  CYS X  38      78.649  68.151  23.309  1.00  0.00           H
ATOM    279  N   LYS X  39      76.238  67.180  20.912  1.00  0.00           N
ATOM    280  CA  LYS X  39      75.065  67.770  20.285  1.00  0.00           C
ATOM    281  C   LYS X  39      73.776  66.997  20.525  1.00  0.00           C
ATOM    282  O   LYS X  39      73.740  65.768  20.528  1.00  0.00           O
ATOM    283  HA  LYS X  39      74.929  68.739  20.746  1.00  0.00           H
ATOM    284  CB  LYS X  39      75.228  67.996  18.754  1.00  0.00           C
ATOM    285  1HB LYS X  39      74.352  68.577  18.388  1.00  0.00           H
ATOM    286  2HB LYS X  39      76.118  68.643  18.591  1.00  0.00           H
ATOM    287  CG  LYS X  39      75.390  66.717  17.903  1.00  0.00           C
ATOM    288  1HG LYS X  39      76.459  66.646  17.598  1.00  0.00           H
ATOM    289  2HG LYS X  39      75.184  65.808  18.512  1.00  0.00           H
ATOM    290  CD  LYS X  39      74.506  66.676  16.637  1.00  0.00           C
ATOM    291  1HD LYS X  39      74.628  67.632  16.080  1.00  0.00           H
ATOM    292  2HD LYS X  39      74.882  65.845  15.996  1.00  0.00           H
ATOM    293  CE  LYS X  39      73.017  66.425  16.925  1.00  0.00           C
ATOM    294  1HE LYS X  39      72.901  65.486  17.511  1.00  0.00           H
ATOM    295  2HE LYS X  39      72.586  67.265  17.512  1.00  0.00           H
ATOM    296  NZ  LYS X  39      72.227  66.284  15.684  1.00  0.00           N
ATOM    297  1HZ LYS X  39      71.241  66.030  15.954  1.00  0.00           H
ATOM    298  2HZ LYS X  39      72.183  67.176  15.128  1.00  0.00           H
ATOM    299  3HZ LYS X  39      72.586  65.542  15.048  1.00  0.00           H
ATOM    300  HN  LYS X  39      76.935  66.804  20.299  1.00  0.00           H
ATOM    301  N   GLY X  40      72.650  67.698  20.715  1.00  0.00           N
ATOM    302  CA  GLY X  40      71.391  66.987  20.858  1.00  0.00           C
ATOM    303  C   GLY X  40      70.196  67.876  20.951  1.00  0.00           C
ATOM    304  O   GLY X  40      69.084  67.430  20.680  1.00  0.00           O
ATOM    305  1HA GLY X  40      71.242  66.365  19.987  1.00  0.00           H
ATOM    306  2HA GLY X  40      71.429  66.421  21.777  1.00  0.00           H
ATOM    307  HN  GLY X  40      72.674  68.695  20.796  1.00  0.00           H
ATOM    308  N   ALA X  41      70.368  69.164  21.293  1.00  0.00           N
ATOM    309  CA  ALA X  41      69.302  70.139  21.209  1.00  0.00           C
ATOM    310  C   ALA X  41      68.745  70.310  19.783  1.00  0.00           C
ATOM    311  O   ALA X  41      69.517  70.375  18.821  1.00  0.00           O
ATOM    312  HA  ALA X  41      68.521  69.802  21.872  1.00  0.00           H
ATOM    313  CB  ALA X  41      69.791  71.501  21.735  1.00  0.00           C
ATOM    314  1HB ALA X  41      68.981  72.260  21.714  1.00  0.00           H
ATOM    315  2HB ALA X  41      70.141  71.397  22.784  1.00  0.00           H
ATOM    316  3HB ALA X  41      70.642  71.873  21.123  1.00  0.00           H
ATOM    317  HN  ALA X  41      71.233  69.490  21.684  1.00  0.00           H
ATOM    318  N   PRO X  42      67.434  70.379  19.564  1.00  0.00           N
ATOM    319  CA  PRO X  42      66.889  70.774  18.270  1.00  0.00           C
ATOM    320  C   PRO X  42      67.071  72.251  17.961  1.00  0.00           C
ATOM    321  O   PRO X  42      67.647  73.000  18.745  1.00  0.00           O
ATOM    322  HA  PRO X  42      67.382  70.204  17.495  1.00  0.00           H
ATOM    323  CB  PRO X  42      65.393  70.430  18.395  1.00  0.00           C
ATOM    324  1HB PRO X  42      64.834  71.276  18.854  1.00  0.00           H
ATOM    325  2HB PRO X  42      64.945  70.172  17.413  1.00  0.00           H
ATOM    326  CG  PRO X  42      65.381  69.254  19.368  1.00  0.00           C
ATOM    327  1HG PRO X  42      64.393  69.071  19.828  1.00  0.00           H
ATOM    328  2HG PRO X  42      65.724  68.331  18.847  1.00  0.00           H
ATOM    329  CD  PRO X  42      66.448  69.666  20.379  1.00  0.00           C
ATOM    330  1HD PRO X  42      66.042  70.369  21.138  1.00  0.00           H
ATOM    331  2HD PRO X  42      66.880  68.766  20.875  1.00  0.00           H
ATOM    332  N   LYS X  43      66.513  72.701  16.823  1.00  0.00           N
ATOM    333  CA  LYS X  43      66.568  74.079  16.372  1.00  0.00           C
ATOM    334  C   LYS X  43      65.637  75.013  17.155  1.00  0.00           C
ATOM    335  O   LYS X  43      65.723  76.234  17.076  1.00  0.00           O
ATOM    336  HA  LYS X  43      67.579  74.439  16.506  1.00  0.00           H
ATOM    337  CB  LYS X  43      66.207  74.111  14.866  1.00  0.00           C
ATOM    338  1HB LYS X  43      66.648  73.210  14.378  1.00  0.00           H
ATOM    339  2HB LYS X  43      65.106  74.037  14.747  1.00  0.00           H
ATOM    340  CG  LYS X  43      66.765  75.335  14.126  1.00  0.00           C
ATOM    341  1HG LYS X  43      66.629  76.256  14.739  1.00  0.00           H
ATOM    342  2HG LYS X  43      67.863  75.196  13.994  1.00  0.00           H
ATOM    343  CD  LYS X  43      66.118  75.569  12.751  1.00  0.00           C
ATOM    344  1HD LYS X  43      66.760  76.306  12.215  1.00  0.00           H
ATOM    345  2HD LYS X  43      66.120  74.628  12.157  1.00  0.00           H
ATOM    346  CE  LYS X  43      64.699  76.133  12.868  1.00  0.00           C
ATOM    347  1HE LYS X  43      63.967  75.343  13.141  1.00  0.00           H
ATOM    348  2HE LYS X  43      64.678  76.931  13.645  1.00  0.00           H
ATOM    349  NZ  LYS X  43      64.283  76.746  11.599  1.00  0.00           N
ATOM    350  1HZ LYS X  43      63.409  77.311  11.761  1.00  0.00           H
ATOM    351  2HZ LYS X  43      65.028  77.412  11.287  1.00  0.00           H
ATOM    352  3HZ LYS X  43      64.093  76.025  10.854  1.00  0.00           H
ATOM    353  HN  LYS X  43      66.147  72.046  16.169  1.00  0.00           H
ATOM    354  N   LYS X  44      64.705  74.440  17.943  1.00  0.00           N
ATOM    355  CA  LYS X  44      63.867  75.145  18.900  1.00  0.00           C
ATOM    356  C   LYS X  44      64.676  75.828  20.016  1.00  0.00           C
ATOM    357  O   LYS X  44      65.749  75.320  20.352  1.00  0.00           O
ATOM    358  HA  LYS X  44      63.334  75.899  18.340  1.00  0.00           H
ATOM    359  CB  LYS X  44      62.851  74.165  19.551  1.00  0.00           C
ATOM    360  1HB LYS X  44      63.429  73.372  20.074  1.00  0.00           H
ATOM    361  2HB LYS X  44      62.254  74.702  20.323  1.00  0.00           H
ATOM    362  CG  LYS X  44      61.874  73.538  18.541  1.00  0.00           C
ATOM    363  1HG LYS X  44      61.236  74.351  18.119  1.00  0.00           H
ATOM    364  2HG LYS X  44      62.444  73.092  17.697  1.00  0.00           H
ATOM    365  CD  LYS X  44      60.955  72.449  19.130  1.00  0.00           C
ATOM    366  1HD LYS X  44      60.373  72.875  19.976  1.00  0.00           H
ATOM    367  2HD LYS X  44      60.231  72.152  18.336  1.00  0.00           H
ATOM    368  CE  LYS X  44      61.724  71.211  19.599  1.00  0.00           C
ATOM    369  1HE LYS X  44      62.405  70.852  18.796  1.00  0.00           H
ATOM    370  2HE LYS X  44      62.329  71.460  20.500  1.00  0.00           H
ATOM    371  NZ  LYS X  44      60.827  70.099  19.954  1.00  0.00           N
ATOM    372  1HZ LYS X  44      61.343  69.464  20.607  1.00  0.00           H
ATOM    373  2HZ LYS X  44      59.956  70.422  20.448  1.00  0.00           H
ATOM    374  3HZ LYS X  44      60.533  69.557  19.102  1.00  0.00           H
ATOM    375  HN  LYS X  44      64.683  73.451  17.985  1.00  0.00           H
ATOM    376  N   PRO X  45      64.239  76.941  20.618  1.00  0.00           N
ATOM    377  CA  PRO X  45      64.821  77.529  21.833  1.00  0.00           C
ATOM    378  C   PRO X  45      65.246  76.560  22.936  1.00  0.00           C
ATOM    379  O   PRO X  45      64.567  75.538  23.059  1.00  0.00           O
ATOM    380  HA  PRO X  45      65.713  78.035  21.496  1.00  0.00           H
ATOM    381  CB  PRO X  45      63.722  78.482  22.318  1.00  0.00           C
ATOM    382  1HB PRO X  45      62.955  77.925  22.902  1.00  0.00           H
ATOM    383  2HB PRO X  45      64.123  79.307  22.937  1.00  0.00           H
ATOM    384  CG  PRO X  45      63.090  78.979  21.021  1.00  0.00           C
ATOM    385  1HG PRO X  45      62.069  79.377  21.180  1.00  0.00           H
ATOM    386  2HG PRO X  45      63.729  79.767  20.563  1.00  0.00           H
ATOM    387  CD  PRO X  45      63.101  77.732  20.138  1.00  0.00           C
ATOM    388  1HD PRO X  45      62.161  77.154  20.282  1.00  0.00           H
ATOM    389  2HD PRO X  45      63.229  78.010  19.067  1.00  0.00           H
ATOM    390  N   PRO X  46      66.306  76.797  23.718  1.00  0.00           N
ATOM    391  CA  PRO X  46      66.872  75.832  24.660  1.00  0.00           C
ATOM    392  C   PRO X  46      65.884  75.222  25.648  1.00  0.00           C
ATOM    393  O   PRO X  46      65.141  75.934  26.324  1.00  0.00           O
ATOM    394  HA  PRO X  46      67.244  75.004  24.074  1.00  0.00           H
ATOM    395  CB  PRO X  46      68.036  76.576  25.343  1.00  0.00           C
ATOM    396  1HB PRO X  46      68.155  76.316  26.414  1.00  0.00           H
ATOM    397  2HB PRO X  46      68.982  76.324  24.812  1.00  0.00           H
ATOM    398  CG  PRO X  46      67.725  78.059  25.129  1.00  0.00           C
ATOM    399  1HG PRO X  46      67.015  78.403  25.912  1.00  0.00           H
ATOM    400  2HG PRO X  46      68.629  78.700  25.146  1.00  0.00           H
ATOM    401  CD  PRO X  46      67.007  78.081  23.780  1.00  0.00           C
ATOM    402  1HD PRO X  46      66.302  78.940  23.734  1.00  0.00           H
ATOM    403  2HD PRO X  46      67.739  78.136  22.944  1.00  0.00           H
ATOM    404  N   GLN X  47      65.883  73.880  25.730  1.00  0.00           N
ATOM    405  CA  GLN X  47      65.044  73.095  26.610  1.00  0.00           C
ATOM    406  C   GLN X  47      65.870  72.694  27.817  1.00  0.00           C
ATOM    407  O   GLN X  47      67.090  72.851  27.832  1.00  0.00           O
ATOM    408  HA  GLN X  47      64.215  73.692  26.966  1.00  0.00           H
ATOM    409  CB  GLN X  47      64.521  71.788  25.933  1.00  0.00           C
ATOM    410  1HB GLN X  47      65.341  71.298  25.368  1.00  0.00           H
ATOM    411  2HB GLN X  47      64.232  71.060  26.730  1.00  0.00           H
ATOM    412  CG  GLN X  47      63.230  71.930  25.077  1.00  0.00           C
ATOM    413  1HG GLN X  47      62.790  70.915  24.958  1.00  0.00           H
ATOM    414  2HG GLN X  47      62.491  72.546  25.631  1.00  0.00           H
ATOM    415  CD  GLN X  47      63.362  72.515  23.665  1.00  0.00           C
ATOM    416  OE1 GLN X  47      62.342  72.836  23.042  1.00  0.00           O
ATOM    417  NE2 GLN X  47      64.590  72.611  23.120  1.00  0.00           N
ATOM    418 1HE2 GLN X  47      65.372  72.376  23.688  1.00  0.00           H
ATOM    419 2HE2 GLN X  47      64.694  73.260  22.368  1.00  0.00           H
ATOM    420  HN  GLN X  47      66.596  73.374  25.257  1.00  0.00           H
ATOM    421  N   ARG X  48      65.212  72.139  28.858  1.00  0.00           N
ATOM    422  CA  ARG X  48      65.799  71.228  29.841  1.00  0.00           C
ATOM    423  C   ARG X  48      66.900  70.301  29.300  1.00  0.00           C
ATOM    424  O   ARG X  48      66.829  69.812  28.171  1.00  0.00           O
ATOM    425  HA  ARG X  48      66.262  71.842  30.600  1.00  0.00           H
ATOM    426  CB  ARG X  48      64.695  70.359  30.506  1.00  0.00           C
ATOM    427  1HB ARG X  48      64.154  69.808  29.704  1.00  0.00           H
ATOM    428  2HB ARG X  48      65.166  69.598  31.166  1.00  0.00           H
ATOM    429  CG  ARG X  48      63.687  71.163  31.351  1.00  0.00           C
ATOM    430  1HG ARG X  48      64.201  71.608  32.232  1.00  0.00           H
ATOM    431  2HG ARG X  48      63.312  72.010  30.737  1.00  0.00           H
ATOM    432  CD  ARG X  48      62.448  70.376  31.810  1.00  0.00           C
ATOM    433  1HD ARG X  48      61.680  71.098  32.175  1.00  0.00           H
ATOM    434  2HD ARG X  48      62.025  69.780  30.969  1.00  0.00           H
ATOM    435  NE  ARG X  48      62.822  69.465  32.940  1.00  0.00           N
ATOM    436  HE  ARG X  48      63.779  69.327  33.200  1.00  0.00           H
ATOM    437  CZ  ARG X  48      61.898  68.868  33.705  1.00  0.00           C
ATOM    438  NH1 ARG X  48      60.603  68.894  33.405  1.00  0.00           N
ATOM    439 1HH1 ARG X  48      60.298  69.163  32.506  1.00  0.00           H
ATOM    440 2HH1 ARG X  48      60.019  68.345  34.034  1.00  0.00           H
ATOM    441  NH2 ARG X  48      62.232  68.205  34.807  1.00  0.00           N
ATOM    442 1HH2 ARG X  48      63.148  68.304  35.214  1.00  0.00           H
ATOM    443 2HH2 ARG X  48      61.471  67.790  35.325  1.00  0.00           H
ATOM    444  HN  ARG X  48      64.217  72.196  28.877  1.00  0.00           H
ATOM    445  N   LEU X  49      67.951  70.060  30.097  1.00  0.00           N
ATOM    446  CA  LEU X  49      69.066  69.219  29.717  1.00  0.00           C
ATOM    447  C   LEU X  49      69.513  68.492  30.954  1.00  0.00           C
ATOM    448  O   LEU X  49      69.387  68.985  32.073  1.00  0.00           O
ATOM    449  HA  LEU X  49      68.730  68.474  29.007  1.00  0.00           H
ATOM    450  CB  LEU X  49      70.254  70.032  29.128  1.00  0.00           C
ATOM    451  1HB LEU X  49      69.848  70.575  28.246  1.00  0.00           H
ATOM    452  2HB LEU X  49      70.575  70.806  29.857  1.00  0.00           H
ATOM    453  HG  LEU X  49      71.164  68.192  28.422  1.00  0.00           H
ATOM    454  CG  LEU X  49      71.492  69.232  28.655  1.00  0.00           C
ATOM    455  CD1 LEU X  49      72.072  69.818  27.363  1.00  0.00           C
ATOM    456 1HD1 LEU X  49      72.922  69.197  27.014  1.00  0.00           H
ATOM    457 2HD1 LEU X  49      71.298  69.821  26.567  1.00  0.00           H
ATOM    458 3HD1 LEU X  49      72.414  70.862  27.531  1.00  0.00           H
ATOM    459  CD2 LEU X  49      72.607  69.176  29.708  1.00  0.00           C
ATOM    460 1HD2 LEU X  49      73.466  68.583  29.331  1.00  0.00           H
ATOM    461 2HD2 LEU X  49      72.961  70.203  29.943  1.00  0.00           H
ATOM    462 3HD2 LEU X  49      72.248  68.703  30.641  1.00  0.00           H
ATOM    463  HN  LEU X  49      67.993  70.446  31.020  1.00  0.00           H
ATOM    464  N   GLU X  50      70.041  67.277  30.780  1.00  0.00           N
ATOM    465  CA  GLU X  50      70.451  66.455  31.878  1.00  0.00           C
ATOM    466  C   GLU X  50      71.577  65.564  31.407  1.00  0.00           C
ATOM    467  O   GLU X  50      71.937  65.534  30.228  1.00  0.00           O
ATOM    468  HA  GLU X  50      70.855  67.076  32.666  1.00  0.00           H
ATOM    469  CB  GLU X  50      69.257  65.653  32.419  1.00  0.00           C
ATOM    470  1HB GLU X  50      69.583  64.956  33.222  1.00  0.00           H
ATOM    471  2HB GLU X  50      68.554  66.379  32.892  1.00  0.00           H
ATOM    472  CG  GLU X  50      68.489  64.890  31.319  1.00  0.00           C
ATOM    473  1HG GLU X  50      68.137  65.573  30.522  1.00  0.00           H
ATOM    474  2HG GLU X  50      69.122  64.115  30.849  1.00  0.00           H
ATOM    475  CD  GLU X  50      67.285  64.230  31.946  1.00  0.00           C
ATOM    476  OE1 GLU X  50      67.489  63.311  32.781  1.00  0.00           O
ATOM    477  OE2 GLU X  50      66.151  64.703  31.673  1.00  0.00           O
ATOM    478  HN  GLU X  50      70.133  66.865  29.877  1.00  0.00           H
ATOM    479  N   TRP X  51      72.229  64.890  32.359  1.00  0.00           N
ATOM    480  CA  TRP X  51      73.506  64.259  32.152  1.00  0.00           C
ATOM    481  C   TRP X  51      73.532  63.113  33.139  1.00  0.00           C
ATOM    482  O   TRP X  51      72.894  63.247  34.179  1.00  0.00           O
ATOM    483  HA  TRP X  51      73.580  63.868  31.145  1.00  0.00           H
ATOM    484  CB  TRP X  51      74.595  65.313  32.498  1.00  0.00           C
ATOM    485  1HB TRP X  51      74.178  66.312  32.242  1.00  0.00           H
ATOM    486  2HB TRP X  51      74.795  65.333  33.592  1.00  0.00           H
ATOM    487  CG  TRP X  51      75.886  65.246  31.717  1.00  0.00           C
ATOM    488  HD1 TRP X  51      75.280  65.610  29.669  1.00  0.00           H
ATOM    489  CD1 TRP X  51      76.079  65.457  30.381  1.00  0.00           C
ATOM    490  CD2 TRP X  51      77.188  65.080  32.298  1.00  0.00           C
ATOM    491  NE1 TRP X  51      77.425  65.451  30.089  1.00  0.00           N
ATOM    492  HE1 TRP X  51      77.835  65.756  29.244  1.00  0.00           H
ATOM    493  CE2 TRP X  51      78.122  65.182  31.245  1.00  0.00           C
ATOM    494  HE3 TRP X  51      76.903  64.822  34.432  1.00  0.00           H
ATOM    495  CE3 TRP X  51      77.601  64.874  33.612  1.00  0.00           C
ATOM    496  CZ2 TRP X  51      79.481  65.030  31.479  1.00  0.00           C
ATOM    497  HZ2 TRP X  51      80.208  65.097  30.685  1.00  0.00           H
ATOM    498  CZ3 TRP X  51      78.977  64.753  33.850  1.00  0.00           C
ATOM    499  HZ3 TRP X  51      79.335  64.611  34.860  1.00  0.00           H
ATOM    500  HH2 TRP X  51      80.952  64.686  33.013  1.00  0.00           H
ATOM    501  CH2 TRP X  51      79.900  64.799  32.798  1.00  0.00           C
ATOM    502  HN  TRP X  51      71.899  64.844  33.301  1.00  0.00           H
ATOM    503  N   LYS X  52      74.225  61.994  32.847  1.00  0.00           N
ATOM    504  CA  LYS X  52      74.332  60.815  33.700  1.00  0.00           C
ATOM    505  C   LYS X  52      75.611  60.104  33.299  1.00  0.00           C
ATOM    506  O   LYS X  52      76.173  60.383  32.239  1.00  0.00           O
ATOM    507  HA  LYS X  52      74.472  61.116  34.724  1.00  0.00           H
ATOM    508  CB  LYS X  52      73.114  59.841  33.611  1.00  0.00           C
ATOM    509  1HB LYS X  52      72.738  59.842  32.570  1.00  0.00           H
ATOM    510  2HB LYS X  52      73.424  58.796  33.834  1.00  0.00           H
ATOM    511  CG  LYS X  52      71.978  60.180  34.599  1.00  0.00           C
ATOM    512  1HG LYS X  52      72.239  59.779  35.602  1.00  0.00           H
ATOM    513  2HG LYS X  52      71.925  61.281  34.699  1.00  0.00           H
ATOM    514  CD  LYS X  52      70.581  59.723  34.159  1.00  0.00           C
ATOM    515  1HD LYS X  52      70.486  59.951  33.071  1.00  0.00           H
ATOM    516  2HD LYS X  52      70.470  58.624  34.254  1.00  0.00           H
ATOM    517  CE  LYS X  52      69.456  60.493  34.870  1.00  0.00           C
ATOM    518  1HE LYS X  52      69.709  61.572  34.957  1.00  0.00           H
ATOM    519  2HE LYS X  52      68.500  60.400  34.309  1.00  0.00           H
ATOM    520  NZ  LYS X  52      69.241  59.953  36.221  1.00  0.00           N
ATOM    521  1HZ LYS X  52      68.548  60.542  36.750  1.00  0.00           H
ATOM    522  2HZ LYS X  52      68.790  59.010  36.104  1.00  0.00           H
ATOM    523  3HZ LYS X  52      70.131  59.879  36.748  1.00  0.00           H
ATOM    524  HN  LYS X  52      74.729  61.917  31.988  1.00  0.00           H
ATOM    525  N   LEU X  53      76.133  59.210  34.159  1.00  0.00           N
ATOM    526  CA  LEU X  53      77.360  58.485  33.882  1.00  0.00           C
ATOM    527  C   LEU X  53      77.527  57.277  34.787  1.00  0.00           C
ATOM    528  O   LEU X  53      76.912  57.181  35.845  1.00  0.00           O
ATOM    529  HA  LEU X  53      77.289  58.094  32.876  1.00  0.00           H
ATOM    530  CB  LEU X  53      78.619  59.379  33.977  1.00  0.00           C
ATOM    531  1HB LEU X  53      79.532  58.769  33.803  1.00  0.00           H
ATOM    532  2HB LEU X  53      78.561  60.107  33.139  1.00  0.00           H
ATOM    533  HG  LEU X  53      78.015  59.855  36.016  1.00  0.00           H
ATOM    534  CG  LEU X  53      78.786  60.182  35.278  1.00  0.00           C
ATOM    535  CD1 LEU X  53      80.167  59.943  35.898  1.00  0.00           C
ATOM    536 1HD1 LEU X  53      80.264  60.494  36.855  1.00  0.00           H
ATOM    537 2HD1 LEU X  53      80.313  58.860  36.092  1.00  0.00           H
ATOM    538 3HD1 LEU X  53      80.968  60.276  35.206  1.00  0.00           H
ATOM    539  CD2 LEU X  53      78.604  61.673  34.991  1.00  0.00           C
ATOM    540 1HD2 LEU X  53      78.848  62.272  35.888  1.00  0.00           H
ATOM    541 2HD2 LEU X  53      79.293  61.994  34.181  1.00  0.00           H
ATOM    542 3HD2 LEU X  53      77.563  61.892  34.673  1.00  0.00           H
ATOM    543  HN  LEU X  53      75.662  58.989  35.021  1.00  0.00           H
ATOM    544  N   ASN X  54      78.362  56.294  34.387  1.00  0.00           N
ATOM    545  CA  ASN X  54      78.552  55.084  35.174  1.00  0.00           C
ATOM    546  C   ASN X  54      80.019  54.754  35.406  1.00  0.00           C
ATOM    547  O   ASN X  54      80.727  54.249  34.534  1.00  0.00           O
ATOM    548  HA  ASN X  54      78.155  55.245  36.169  1.00  0.00           H
ATOM    549  CB  ASN X  54      77.847  53.868  34.501  1.00  0.00           C
ATOM    550  1HB ASN X  54      77.456  54.180  33.510  1.00  0.00           H
ATOM    551  2HB ASN X  54      78.522  53.003  34.344  1.00  0.00           H
ATOM    552  CG  ASN X  54      76.663  53.407  35.341  1.00  0.00           C
ATOM    553  OD1 ASN X  54      75.504  53.586  34.956  1.00  0.00           O
ATOM    554  ND2 ASN X  54      76.941  52.801  36.514  1.00  0.00           N
ATOM    555 1HD2 ASN X  54      77.877  52.581  36.772  1.00  0.00           H
ATOM    556 2HD2 ASN X  54      76.165  52.575  37.114  1.00  0.00           H
ATOM    557  HN  ASN X  54      78.890  56.409  33.543  1.00  0.00           H
ATOM    558  N   THR X  55      80.486  54.960  36.647  1.00  0.00           N
ATOM    559  CA  THR X  55      81.803  54.561  37.126  1.00  0.00           C
ATOM    560  C   THR X  55      81.572  53.451  38.150  1.00  0.00           C
ATOM    561  O   THR X  55      80.495  52.861  38.193  1.00  0.00           O
ATOM    562  HA  THR X  55      82.363  54.137  36.306  1.00  0.00           H
ATOM    563  HB  THR X  55      82.517  55.758  38.818  1.00  0.00           H
ATOM    564  CB  THR X  55      82.624  55.712  37.714  1.00  0.00           C
ATOM    565  OG1 THR X  55      82.217  56.969  37.192  1.00  0.00           O
ATOM    566  HG1 THR X  55      82.736  57.644  37.671  1.00  0.00           H
ATOM    567  CG2 THR X  55      84.094  55.555  37.312  1.00  0.00           C
ATOM    568 1HG2 THR X  55      84.702  56.389  37.722  1.00  0.00           H
ATOM    569 2HG2 THR X  55      84.515  54.600  37.678  1.00  0.00           H
ATOM    570 3HG2 THR X  55      84.192  55.575  36.207  1.00  0.00           H
ATOM    571  HN  THR X  55      79.925  55.418  37.344  1.00  0.00           H
ATOM    572  N   GLY X  56      82.558  53.071  38.996  1.00  0.00           N
ATOM    573  CA  GLY X  56      82.370  52.041  40.028  1.00  0.00           C
ATOM    574  C   GLY X  56      81.809  52.554  41.329  1.00  0.00           C
ATOM    575  O   GLY X  56      81.195  51.815  42.093  1.00  0.00           O
ATOM    576  1HA GLY X  56      81.680  51.287  39.675  1.00  0.00           H
ATOM    577  2HA GLY X  56      83.345  51.634  40.252  1.00  0.00           H
ATOM    578  HN  GLY X  56      83.462  53.505  38.972  1.00  0.00           H
ATOM    579  N   ARG X  57      82.015  53.846  41.616  1.00  0.00           N
ATOM    580  CA  ARG X  57      81.376  54.545  42.720  1.00  0.00           C
ATOM    581  C   ARG X  57      80.698  55.790  42.193  1.00  0.00           C
ATOM    582  O   ARG X  57      79.646  56.183  42.683  1.00  0.00           O
ATOM    583  HA  ARG X  57      80.612  53.932  43.181  1.00  0.00           H
ATOM    584  CB  ARG X  57      82.425  54.999  43.767  1.00  0.00           C
ATOM    585  1HB ARG X  57      83.164  55.655  43.254  1.00  0.00           H
ATOM    586  2HB ARG X  57      81.936  55.599  44.568  1.00  0.00           H
ATOM    587  CG  ARG X  57      83.181  53.827  44.416  1.00  0.00           C
ATOM    588  1HG ARG X  57      82.574  53.375  45.229  1.00  0.00           H
ATOM    589  2HG ARG X  57      83.330  53.034  43.649  1.00  0.00           H
ATOM    590  CD  ARG X  57      84.582  54.204  44.895  1.00  0.00           C
ATOM    591  1HD ARG X  57      85.230  53.297  44.900  1.00  0.00           H
ATOM    592  2HD ARG X  57      85.020  54.963  44.213  1.00  0.00           H
ATOM    593  NE  ARG X  57      84.505  54.751  46.282  1.00  0.00           N
ATOM    594  HE  ARG X  57      83.614  54.854  46.759  1.00  0.00           H
ATOM    595  CZ  ARG X  57      85.598  54.818  47.052  1.00  0.00           C
ATOM    596  NH1 ARG X  57      86.811  54.920  46.519  1.00  0.00           N
ATOM    597 1HH1 ARG X  57      86.900  55.146  45.543  1.00  0.00           H
ATOM    598 2HH1 ARG X  57      87.624  54.981  47.118  1.00  0.00           H
ATOM    599  NH2 ARG X  57      85.476  54.723  48.369  1.00  0.00           N
ATOM    600 1HH2 ARG X  57      84.629  54.272  48.674  1.00  0.00           H
ATOM    601 2HH2 ARG X  57      86.313  54.594  48.882  1.00  0.00           H
ATOM    602  HN  ARG X  57      82.697  54.335  41.069  1.00  0.00           H
ATOM    603  N   THR X  58      81.277  56.413  41.144  1.00  0.00           N
ATOM    604  CA  THR X  58      80.648  57.478  40.362  1.00  0.00           C
ATOM    605  C   THR X  58      80.589  58.797  41.101  1.00  0.00           C
ATOM    606  O   THR X  58      79.630  59.102  41.802  1.00  0.00           O
ATOM    607  HA  THR X  58      81.285  57.637  39.510  1.00  0.00           H
ATOM    608  HB  THR X  58      78.555  57.086  40.639  1.00  0.00           H
ATOM    609  CB  THR X  58      79.277  57.141  39.798  1.00  0.00           C
ATOM    610  OG1 THR X  58      79.292  55.888  39.127  1.00  0.00           O
ATOM    611  HG1 THR X  58      78.416  55.513  39.277  1.00  0.00           H
ATOM    612  CG2 THR X  58      78.842  58.181  38.761  1.00  0.00           C
ATOM    613 1HG2 THR X  58      77.884  57.881  38.283  1.00  0.00           H
ATOM    614 2HG2 THR X  58      78.692  59.179  39.221  1.00  0.00           H
ATOM    615 3HG2 THR X  58      79.609  58.254  37.965  1.00  0.00           H
ATOM    616  HN  THR X  58      82.147  56.076  40.806  1.00  0.00           H
ATOM    617  N   GLU X  59      81.638  59.629  40.961  1.00  0.00           N
ATOM    618  CA  GLU X  59      81.802  60.825  41.774  1.00  0.00           C
ATOM    619  C   GLU X  59      81.829  62.098  40.947  1.00  0.00           C
ATOM    620  O   GLU X  59      82.239  63.150  41.440  1.00  0.00           O
ATOM    621  HA  GLU X  59      80.961  60.938  42.447  1.00  0.00           H
ATOM    622  CB  GLU X  59      83.084  60.748  42.640  1.00  0.00           C
ATOM    623  1HB GLU X  59      83.976  60.596  41.995  1.00  0.00           H
ATOM    624  2HB GLU X  59      83.221  61.728  43.156  1.00  0.00           H
ATOM    625  CG  GLU X  59      83.016  59.638  43.718  1.00  0.00           C
ATOM    626  1HG GLU X  59      81.972  59.264  43.812  1.00  0.00           H
ATOM    627  2HG GLU X  59      83.671  58.786  43.454  1.00  0.00           H
ATOM    628  CD  GLU X  59      83.436  60.145  45.082  1.00  0.00           C
ATOM    629  OE1 GLU X  59      84.601  60.589  45.253  1.00  0.00           O
ATOM    630  OE2 GLU X  59      82.620  60.108  46.031  1.00  0.00           O
ATOM    631  HN  GLU X  59      82.373  59.403  40.316  1.00  0.00           H
ATOM    632  N   ALA X  60      81.377  62.031  39.680  1.00  0.00           N
ATOM    633  CA  ALA X  60      81.346  63.164  38.777  1.00  0.00           C
ATOM    634  C   ALA X  60      79.944  63.494  38.254  1.00  0.00           C
ATOM    635  O   ALA X  60      79.799  64.266  37.310  1.00  0.00           O
ATOM    636  HA  ALA X  60      81.697  64.053  39.285  1.00  0.00           H
ATOM    637  CB  ALA X  60      82.292  62.877  37.591  1.00  0.00           C
ATOM    638  1HB ALA X  60      82.341  63.747  36.902  1.00  0.00           H
ATOM    639  2HB ALA X  60      83.320  62.685  37.967  1.00  0.00           H
ATOM    640  3HB ALA X  60      81.961  61.987  37.018  1.00  0.00           H
ATOM    641  HN  ALA X  60      81.066  61.158  39.323  1.00  0.00           H
ATOM    642  N   TRP X  61      78.856  62.958  38.846  1.00  0.00           N
ATOM    643  CA  TRP X  61      77.520  63.092  38.274  1.00  0.00           C
ATOM    644  C   TRP X  61      76.728  64.307  38.762  1.00  0.00           C
ATOM    645  O   TRP X  61      76.213  64.322  39.875  1.00  0.00           O
ATOM    646  HA  TRP X  61      77.610  63.209  37.205  1.00  0.00           H
ATOM    647  CB  TRP X  61      76.673  61.809  38.527  1.00  0.00           C
ATOM    648  1HB TRP X  61      77.195  60.938  38.077  1.00  0.00           H
ATOM    649  2HB TRP X  61      76.603  61.623  39.621  1.00  0.00           H
ATOM    650  CG  TRP X  61      75.264  61.856  37.944  1.00  0.00           C
ATOM    651  HD1 TRP X  61      75.481  63.102  36.176  1.00  0.00           H
ATOM    652  CD1 TRP X  61      74.838  62.563  36.856  1.00  0.00           C
ATOM    653  CD2 TRP X  61      74.094  61.261  38.525  1.00  0.00           C
ATOM    654  NE1 TRP X  61      73.478  62.471  36.733  1.00  0.00           N
ATOM    655  HE1 TRP X  61      73.013  62.689  35.884  1.00  0.00           H
ATOM    656  CE2 TRP X  61      72.996  61.664  37.731  1.00  0.00           C
ATOM    657  HE3 TRP X  61      74.744  60.117  40.231  1.00  0.00           H
ATOM    658  CE3 TRP X  61      73.908  60.440  39.630  1.00  0.00           C
ATOM    659  CZ2 TRP X  61      71.716  61.240  38.028  1.00  0.00           C
ATOM    660  HZ2 TRP X  61      70.874  61.615  37.471  1.00  0.00           H
ATOM    661  CZ3 TRP X  61      72.614  59.974  39.902  1.00  0.00           C
ATOM    662  HZ3 TRP X  61      72.445  59.309  40.735  1.00  0.00           H
ATOM    663  HH2 TRP X  61      70.533  60.046  39.369  1.00  0.00           H
ATOM    664  CH2 TRP X  61      71.528  60.374  39.111  1.00  0.00           C
ATOM    665  HN  TRP X  61      78.945  62.478  39.720  1.00  0.00           H
ATOM    666  N   LYS X  62      76.525  65.328  37.904  1.00  0.00           N
ATOM    667  CA  LYS X  62      75.787  66.524  38.275  1.00  0.00           C
ATOM    668  C   LYS X  62      74.654  66.875  37.318  1.00  0.00           C
ATOM    669  O   LYS X  62      74.772  66.796  36.098  1.00  0.00           O
ATOM    670  HA  LYS X  62      75.337  66.391  39.250  1.00  0.00           H
ATOM    671  CB  LYS X  62      76.791  67.685  38.382  1.00  0.00           C
ATOM    672  1HB LYS X  62      77.563  67.335  39.110  1.00  0.00           H
ATOM    673  2HB LYS X  62      77.307  67.822  37.407  1.00  0.00           H
ATOM    674  CG  LYS X  62      76.267  69.031  38.909  1.00  0.00           C
ATOM    675  1HG LYS X  62      75.391  68.856  39.572  1.00  0.00           H
ATOM    676  2HG LYS X  62      77.067  69.472  39.548  1.00  0.00           H
ATOM    677  CD  LYS X  62      75.935  70.039  37.794  1.00  0.00           C
ATOM    678  1HD LYS X  62      76.803  70.156  37.108  1.00  0.00           H
ATOM    679  2HD LYS X  62      75.110  69.607  37.193  1.00  0.00           H
ATOM    680  CE  LYS X  62      75.552  71.402  38.368  1.00  0.00           C
ATOM    681  1HE LYS X  62      75.010  71.239  39.327  1.00  0.00           H
ATOM    682  2HE LYS X  62      76.454  72.020  38.564  1.00  0.00           H
ATOM    683  NZ  LYS X  62      74.645  72.155  37.486  1.00  0.00           N
ATOM    684  1HZ LYS X  62      74.186  72.905  38.057  1.00  0.00           H
ATOM    685  2HZ LYS X  62      75.158  72.650  36.712  1.00  0.00           H
ATOM    686  3HZ LYS X  62      73.908  71.509  37.119  1.00  0.00           H
ATOM    687  HN  LYS X  62      76.953  65.328  37.006  1.00  0.00           H
ATOM    688  N   VAL X  63      73.498  67.298  37.876  1.00  0.00           N
ATOM    689  CA  VAL X  63      72.324  67.756  37.144  1.00  0.00           C
ATOM    690  C   VAL X  63      72.534  69.098  36.443  1.00  0.00           C
ATOM    691  O   VAL X  63      72.763  70.129  37.081  1.00  0.00           O
ATOM    692  HA  VAL X  63      72.095  67.007  36.397  1.00  0.00           H
ATOM    693  HB  VAL X  63      71.206  68.839  38.683  1.00  0.00           H
ATOM    694  CB  VAL X  63      71.118  67.912  38.068  1.00  0.00           C
ATOM    695  CG1 VAL X  63      69.826  67.985  37.231  1.00  0.00           C
ATOM    696 1HG1 VAL X  63      68.945  68.062  37.906  1.00  0.00           H
ATOM    697 2HG1 VAL X  63      69.819  68.861  36.550  1.00  0.00           H
ATOM    698 3HG1 VAL X  63      69.707  67.060  36.625  1.00  0.00           H
ATOM    699  CG2 VAL X  63      71.044  66.724  39.044  1.00  0.00           C
ATOM    700 1HG2 VAL X  63      70.076  66.754  39.587  1.00  0.00           H
ATOM    701 2HG2 VAL X  63      71.091  65.764  38.490  1.00  0.00           H
ATOM    702 3HG2 VAL X  63      71.856  66.739  39.797  1.00  0.00           H
ATOM    703  HN  VAL X  63      73.396  67.276  38.864  1.00  0.00           H
ATOM    704  N   LEU X  64      72.451  69.161  35.104  1.00  0.00           N
ATOM    705  CA  LEU X  64      72.581  70.410  34.365  1.00  0.00           C
ATOM    706  C   LEU X  64      71.243  71.130  34.216  1.00  0.00           C
ATOM    707  O   LEU X  64      70.179  70.597  34.524  1.00  0.00           O
ATOM    708  HA  LEU X  64      73.199  71.090  34.929  1.00  0.00           H
ATOM    709  CB  LEU X  64      73.267  70.203  32.990  1.00  0.00           C
ATOM    710  1HB LEU X  64      72.928  69.228  32.582  1.00  0.00           H
ATOM    711  2HB LEU X  64      72.942  70.988  32.270  1.00  0.00           H
ATOM    712  HG  LEU X  64      75.137  70.058  31.936  1.00  0.00           H
ATOM    713  CG  LEU X  64      74.817  70.232  32.995  1.00  0.00           C
ATOM    714  CD1 LEU X  64      75.379  71.604  33.406  1.00  0.00           C
ATOM    715 1HD1 LEU X  64      76.480  71.630  33.259  1.00  0.00           H
ATOM    716 2HD1 LEU X  64      74.934  72.414  32.790  1.00  0.00           H
ATOM    717 3HD1 LEU X  64      75.180  71.819  34.474  1.00  0.00           H
ATOM    718  CD2 LEU X  64      75.449  69.109  33.830  1.00  0.00           C
ATOM    719 1HD2 LEU X  64      76.551  69.095  33.697  1.00  0.00           H
ATOM    720 2HD2 LEU X  64      75.236  69.240  34.910  1.00  0.00           H
ATOM    721 3HD2 LEU X  64      75.058  68.118  33.520  1.00  0.00           H
ATOM    722  HN  LEU X  64      72.278  68.340  34.571  1.00  0.00           H
ATOM    723  N   SER X  65      71.288  72.403  33.775  1.00  0.00           N
ATOM    724  CA  SER X  65      70.116  73.259  33.678  1.00  0.00           C
ATOM    725  C   SER X  65      70.373  74.284  32.583  1.00  0.00           C
ATOM    726  O   SER X  65      71.540  74.545  32.279  1.00  0.00           O
ATOM    727  HA  SER X  65      69.257  72.654  33.427  1.00  0.00           H
ATOM    728  CB  SER X  65      69.853  74.106  34.962  1.00  0.00           C
ATOM    729  1HB SER X  65      70.767  74.690  35.217  1.00  0.00           H
ATOM    730  2HB SER X  65      69.018  74.820  34.783  1.00  0.00           H
ATOM    731  OG  SER X  65      69.490  73.309  36.086  1.00  0.00           O
ATOM    732  1HG SER X  65      69.326  73.932  36.819  1.00  0.00           H
ATOM    733  HN  SER X  65      72.142  72.822  33.479  1.00  0.00           H
ATOM    734  N   PRO X  66      69.360  74.953  32.021  1.00  0.00           N
ATOM    735  CA  PRO X  66      69.562  75.997  31.006  1.00  0.00           C
ATOM    736  C   PRO X  66      69.709  77.352  31.678  1.00  0.00           C
ATOM    737  O   PRO X  66      69.642  78.370  30.990  1.00  0.00           O
ATOM    738  HA  PRO X  66      70.449  75.805  30.418  1.00  0.00           H
ATOM    739  CB  PRO X  66      68.263  75.959  30.172  1.00  0.00           C
ATOM    740  1HB PRO X  66      67.965  76.943  29.762  1.00  0.00           H
ATOM    741  2HB PRO X  66      68.408  75.263  29.317  1.00  0.00           H
ATOM    742  CG  PRO X  66      67.204  75.380  31.111  1.00  0.00           C
ATOM    743  1HG PRO X  66      66.790  76.183  31.754  1.00  0.00           H
ATOM    744  2HG PRO X  66      66.376  74.882  30.566  1.00  0.00           H
ATOM    745  CD  PRO X  66      67.998  74.405  31.975  1.00  0.00           C
ATOM    746  1HD PRO X  66      67.556  74.318  32.992  1.00  0.00           H
ATOM    747  2HD PRO X  66      68.027  73.404  31.486  1.00  0.00           H
ATOM    748  N   GLN X  67      69.897  77.346  33.007  1.00  0.00           N
ATOM    749  CA  GLN X  67      69.954  78.466  33.923  1.00  0.00           C
ATOM    750  C   GLN X  67      70.020  77.802  35.293  1.00  0.00           C
ATOM    751  O   GLN X  67      69.043  77.188  35.725  1.00  0.00           O
ATOM    752  HA  GLN X  67      70.860  79.031  33.754  1.00  0.00           H
ATOM    753  CB  GLN X  67      68.685  79.361  33.804  1.00  0.00           C
ATOM    754  1HB GLN X  67      68.701  79.836  32.796  1.00  0.00           H
ATOM    755  2HB GLN X  67      67.804  78.688  33.843  1.00  0.00           H
ATOM    756  CG  GLN X  67      68.519  80.484  34.859  1.00  0.00           C
ATOM    757  1HG GLN X  67      68.455  80.054  35.881  1.00  0.00           H
ATOM    758  2HG GLN X  67      69.391  81.171  34.822  1.00  0.00           H
ATOM    759  CD  GLN X  67      67.257  81.326  34.630  1.00  0.00           C
ATOM    760  OE1 GLN X  67      67.239  82.554  34.732  1.00  0.00           O
ATOM    761  NE2 GLN X  67      66.130  80.655  34.308  1.00  0.00           N
ATOM    762 1HE2 GLN X  67      66.148  79.665  34.197  1.00  0.00           H
ATOM    763 2HE2 GLN X  67      65.290  81.173  34.170  1.00  0.00           H
ATOM    764  HN  GLN X  67      69.953  76.452  33.433  1.00  0.00           H
ATOM    765  N   GLY X  68      71.198  77.821  35.962  1.00  0.00           N
ATOM    766  CA  GLY X  68      71.417  77.147  37.244  1.00  0.00           C
ATOM    767  C   GLY X  68      72.812  76.569  37.425  1.00  0.00           C
ATOM    768  O   GLY X  68      73.367  75.915  36.541  1.00  0.00           O
ATOM    769  1HA GLY X  68      71.269  77.891  38.011  1.00  0.00           H
ATOM    770  2HA GLY X  68      70.731  76.317  37.329  1.00  0.00           H
ATOM    771  HN  GLY X  68      71.966  78.364  35.622  1.00  0.00           H
ATOM    772  N   GLY X  69      73.414  76.776  38.621  1.00  0.00           N
ATOM    773  CA  GLY X  69      74.756  76.309  38.989  1.00  0.00           C
ATOM    774  C   GLY X  69      74.789  74.947  39.651  1.00  0.00           C
ATOM    775  O   GLY X  69      73.967  74.076  39.369  1.00  0.00           O
ATOM    776  1HA GLY X  69      75.360  76.241  38.094  1.00  0.00           H
ATOM    777  2HA GLY X  69      75.151  77.022  39.698  1.00  0.00           H
ATOM    778  HN  GLY X  69      72.912  77.303  39.318  1.00  0.00           H
ATOM    779  N   GLY X  70      75.769  74.708  40.555  1.00  0.00           N
ATOM    780  CA  GLY X  70      75.940  73.457  41.307  1.00  0.00           C
ATOM    781  C   GLY X  70      77.331  72.881  41.136  1.00  0.00           C
ATOM    782  O   GLY X  70      78.021  73.295  40.216  1.00  0.00           O
ATOM    783  1HA GLY X  70      75.818  73.697  42.348  1.00  0.00           H
ATOM    784  2HA GLY X  70      75.231  72.718  40.968  1.00  0.00           H
ATOM    785  HN  GLY X  70      76.471  75.404  40.714  1.00  0.00           H
ATOM    786  N   PRO X  71      77.795  71.932  41.942  1.00  0.00           N
ATOM    787  CA  PRO X  71      79.219  71.723  42.252  1.00  0.00           C
ATOM    788  C   PRO X  71      80.150  71.426  41.095  1.00  0.00           C
ATOM    789  O   PRO X  71      81.292  71.882  41.093  1.00  0.00           O
ATOM    790  HA  PRO X  71      79.600  72.640  42.674  1.00  0.00           H
ATOM    791  CB  PRO X  71      79.207  70.562  43.263  1.00  0.00           C
ATOM    792  1HB PRO X  71      80.034  69.836  43.120  1.00  0.00           H
ATOM    793  2HB PRO X  71      79.292  70.991  44.285  1.00  0.00           H
ATOM    794  CG  PRO X  71      77.830  69.908  43.113  1.00  0.00           C
ATOM    795  1HG PRO X  71      77.851  69.188  42.263  1.00  0.00           H
ATOM    796  2HG PRO X  71      77.509  69.377  44.031  1.00  0.00           H
ATOM    797  CD  PRO X  71      76.933  71.091  42.767  1.00  0.00           C
ATOM    798  1HD PRO X  71      76.018  70.762  42.227  1.00  0.00           H
ATOM    799  2HD PRO X  71      76.663  71.649  43.691  1.00  0.00           H
ATOM    800  N   TRP X  72      79.691  70.664  40.094  1.00  0.00           N
ATOM    801  CA  TRP X  72      80.472  70.315  38.926  1.00  0.00           C
ATOM    802  C   TRP X  72      80.653  71.486  37.984  1.00  0.00           C
ATOM    803  O   TRP X  72      81.508  71.457  37.117  1.00  0.00           O
ATOM    804  HA  TRP X  72      81.449  69.974  39.240  1.00  0.00           H
ATOM    805  CB  TRP X  72      79.740  69.188  38.182  1.00  0.00           C
ATOM    806  1HB TRP X  72      79.550  68.385  38.920  1.00  0.00           H
ATOM    807  2HB TRP X  72      78.759  69.580  37.853  1.00  0.00           H
ATOM    808  CG  TRP X  72      80.372  68.540  36.962  1.00  0.00           C
ATOM    809  HD1 TRP X  72      81.661  66.961  37.716  1.00  0.00           H
ATOM    810  CD1 TRP X  72      81.209  67.462  36.870  1.00  0.00           C
ATOM    811  CD2 TRP X  72      80.032  68.910  35.615  1.00  0.00           C
ATOM    812  NE1 TRP X  72      81.384  67.110  35.548  1.00  0.00           N
ATOM    813  HE1 TRP X  72      81.932  66.373  35.217  1.00  0.00           H
ATOM    814  CE2 TRP X  72      80.661  67.980  34.762  1.00  0.00           C
ATOM    815  HE3 TRP X  72      78.790  70.683  35.740  1.00  0.00           H
ATOM    816  CE3 TRP X  72      79.250  69.945  35.104  1.00  0.00           C
ATOM    817  CZ2 TRP X  72      80.511  68.066  33.384  1.00  0.00           C
ATOM    818  HZ2 TRP X  72      81.000  67.369  32.722  1.00  0.00           H
ATOM    819  CZ3 TRP X  72      79.129  70.050  33.713  1.00  0.00           C
ATOM    820  HZ3 TRP X  72      78.565  70.867  33.289  1.00  0.00           H
ATOM    821  HH2 TRP X  72      79.626  69.226  31.798  1.00  0.00           H
ATOM    822  CH2 TRP X  72      79.739  69.118  32.865  1.00  0.00           C
ATOM    823  HN  TRP X  72      78.797  70.242  40.179  1.00  0.00           H
ATOM    824  N   ASP X  73      79.881  72.577  38.140  1.00  0.00           N
ATOM    825  CA  ASP X  73      80.037  73.784  37.358  1.00  0.00           C
ATOM    826  C   ASP X  73      81.401  74.441  37.603  1.00  0.00           C
ATOM    827  O   ASP X  73      82.008  75.029  36.710  1.00  0.00           O
ATOM    828  HA  ASP X  73      80.004  73.498  36.315  1.00  0.00           H
ATOM    829  CB  ASP X  73      78.856  74.718  37.703  1.00  0.00           C
ATOM    830  1HB ASP X  73      77.927  74.116  37.788  1.00  0.00           H
ATOM    831  2HB ASP X  73      79.029  75.217  38.678  1.00  0.00           H
ATOM    832  CG  ASP X  73      78.617  75.742  36.629  1.00  0.00           C
ATOM    833  OD1 ASP X  73      78.063  75.362  35.564  1.00  0.00           O
ATOM    834  OD2 ASP X  73      78.947  76.933  36.853  1.00  0.00           O
ATOM    835  HN  ASP X  73      79.228  72.642  38.896  1.00  0.00           H
ATOM    836  N   SER X  74      81.933  74.338  38.839  1.00  0.00           N
ATOM    837  CA  SER X  74      83.323  74.654  39.145  1.00  0.00           C
ATOM    838  C   SER X  74      84.322  73.728  38.446  1.00  0.00           C
ATOM    839  O   SER X  74      85.314  74.179  37.868  1.00  0.00           O
ATOM    840  HA  SER X  74      83.511  75.658  38.800  1.00  0.00           H
ATOM    841  CB  SER X  74      83.576  74.627  40.677  1.00  0.00           C
ATOM    842  1HB SER X  74      82.768  75.220  41.165  1.00  0.00           H
ATOM    843  2HB SER X  74      83.506  73.584  41.061  1.00  0.00           H
ATOM    844  OG  SER X  74      84.836  75.205  41.032  1.00  0.00           O
ATOM    845  1HG SER X  74      84.828  75.285  41.999  1.00  0.00           H
ATOM    846  HN  SER X  74      81.367  73.997  39.590  1.00  0.00           H
ATOM    847  N   VAL X  75      84.057  72.405  38.462  1.00  0.00           N
ATOM    848  CA  VAL X  75      84.876  71.358  37.855  1.00  0.00           C
ATOM    849  C   VAL X  75      84.928  71.412  36.331  1.00  0.00           C
ATOM    850  O   VAL X  75      85.989  71.279  35.727  1.00  0.00           O
ATOM    851  HA  VAL X  75      85.889  71.483  38.207  1.00  0.00           H
ATOM    852  HB  VAL X  75      83.355  69.799  37.876  1.00  0.00           H
ATOM    853  CB  VAL X  75      84.381  69.971  38.278  1.00  0.00           C
ATOM    854  CG1 VAL X  75      85.301  68.856  37.739  1.00  0.00           C
ATOM    855 1HG1 VAL X  75      84.954  67.869  38.117  1.00  0.00           H
ATOM    856 2HG1 VAL X  75      85.288  68.808  36.630  1.00  0.00           H
ATOM    857 3HG1 VAL X  75      86.344  69.008  38.085  1.00  0.00           H
ATOM    858  CG2 VAL X  75      84.321  69.886  39.816  1.00  0.00           C
ATOM    859 1HG2 VAL X  75      84.020  68.859  40.122  1.00  0.00           H
ATOM    860 2HG2 VAL X  75      85.319  70.091  40.257  1.00  0.00           H
ATOM    861 3HG2 VAL X  75      83.586  70.594  40.249  1.00  0.00           H
ATOM    862  HN  VAL X  75      83.225  72.081  38.900  1.00  0.00           H
ATOM    863  N   ALA X  76      83.780  71.611  35.666  1.00  0.00           N
ATOM    864  CA  ALA X  76      83.650  71.511  34.236  1.00  0.00           C
ATOM    865  C   ALA X  76      82.574  72.458  33.733  1.00  0.00           C
ATOM    866  O   ALA X  76      81.569  72.734  34.390  1.00  0.00           O
ATOM    867  HA  ALA X  76      84.584  71.786  33.765  1.00  0.00           H
ATOM    868  CB  ALA X  76      83.254  70.077  33.858  1.00  0.00           C
ATOM    869  1HB ALA X  76      83.236  69.930  32.758  1.00  0.00           H
ATOM    870  2HB ALA X  76      83.957  69.350  34.311  1.00  0.00           H
ATOM    871  3HB ALA X  76      82.249  69.854  34.273  1.00  0.00           H
ATOM    872  HN  ALA X  76      82.914  71.706  36.172  1.00  0.00           H
ATOM    873  N   ARG X  77      82.768  73.013  32.526  1.00  0.00           N
ATOM    874  CA  ARG X  77      81.910  74.071  32.033  1.00  0.00           C
ATOM    875  C   ARG X  77      81.394  73.800  30.640  1.00  0.00           C
ATOM    876  O   ARG X  77      82.146  73.481  29.718  1.00  0.00           O
ATOM    877  HA  ARG X  77      81.022  74.130  32.637  1.00  0.00           H
ATOM    878  CB  ARG X  77      82.617  75.442  32.137  1.00  0.00           C
ATOM    879  1HB ARG X  77      83.702  75.277  31.962  1.00  0.00           H
ATOM    880  2HB ARG X  77      82.244  76.152  31.367  1.00  0.00           H
ATOM    881  CG  ARG X  77      82.441  76.083  33.530  1.00  0.00           C
ATOM    882  1HG ARG X  77      82.586  75.290  34.299  1.00  0.00           H
ATOM    883  2HG ARG X  77      83.235  76.843  33.702  1.00  0.00           H
ATOM    884  CD  ARG X  77      81.065  76.725  33.748  1.00  0.00           C
ATOM    885  1HD ARG X  77      80.249  76.077  33.356  1.00  0.00           H
ATOM    886  2HD ARG X  77      80.848  76.901  34.819  1.00  0.00           H
ATOM    887  NE  ARG X  77      81.071  78.012  32.984  1.00  0.00           N
ATOM    888  HE  ARG X  77      80.835  78.001  32.001  1.00  0.00           H
ATOM    889  CZ  ARG X  77      81.364  79.216  33.491  1.00  0.00           C
ATOM    890  NH1 ARG X  77      81.684  79.399  34.765  1.00  0.00           N
ATOM    891 1HH1 ARG X  77      81.614  78.640  35.422  1.00  0.00           H
ATOM    892 2HH1 ARG X  77      81.884  80.320  35.107  1.00  0.00           H
ATOM    893  NH2 ARG X  77      81.338  80.271  32.678  1.00  0.00           N
ATOM    894 1HH2 ARG X  77      81.095  80.149  31.717  1.00  0.00           H
ATOM    895 2HH2 ARG X  77      81.341  81.194  33.078  1.00  0.00           H
ATOM    896  HN  ARG X  77      83.551  72.731  31.966  1.00  0.00           H
ATOM    897  N   VAL X  78      80.060  73.926  30.476  1.00  0.00           N
ATOM    898  CA  VAL X  78      79.373  73.748  29.208  1.00  0.00           C
ATOM    899  C   VAL X  78      79.304  75.064  28.437  1.00  0.00           C
ATOM    900  O   VAL X  78      78.693  76.050  28.857  1.00  0.00           O
ATOM    901  HA  VAL X  78      79.939  73.045  28.612  1.00  0.00           H
ATOM    902  HB  VAL X  78      77.313  73.913  29.891  1.00  0.00           H
ATOM    903  CB  VAL X  78      77.967  73.170  29.379  1.00  0.00           C
ATOM    904  CG1 VAL X  78      77.373  72.823  27.998  1.00  0.00           C
ATOM    905 1HG1 VAL X  78      76.411  72.282  28.110  1.00  0.00           H
ATOM    906 2HG1 VAL X  78      77.190  73.734  27.392  1.00  0.00           H
ATOM    907 3HG1 VAL X  78      78.067  72.161  27.435  1.00  0.00           H
ATOM    908  CG2 VAL X  78      78.034  71.901  30.254  1.00  0.00           C
ATOM    909 1HG2 VAL X  78      77.030  71.432  30.329  1.00  0.00           H
ATOM    910 2HG2 VAL X  78      78.732  71.160  29.811  1.00  0.00           H
ATOM    911 3HG2 VAL X  78      78.374  72.137  31.285  1.00  0.00           H
ATOM    912  HN  VAL X  78      79.478  74.104  31.269  1.00  0.00           H
ATOM    913  N   LEU X  79      79.944  75.101  27.259  1.00  0.00           N
ATOM    914  CA  LEU X  79      80.000  76.214  26.333  1.00  0.00           C
ATOM    915  C   LEU X  79      78.665  76.354  25.587  1.00  0.00           C
ATOM    916  O   LEU X  79      77.906  75.381  25.543  1.00  0.00           O
ATOM    917  HA  LEU X  79      80.162  77.115  26.906  1.00  0.00           H
ATOM    918  CB  LEU X  79      81.145  76.005  25.302  1.00  0.00           C
ATOM    919  1HB LEU X  79      80.993  75.007  24.850  1.00  0.00           H
ATOM    920  2HB LEU X  79      81.049  76.745  24.478  1.00  0.00           H
ATOM    921  HG  LEU X  79      83.254  76.026  24.893  1.00  0.00           H
ATOM    922  CG  LEU X  79      82.610  76.114  25.806  1.00  0.00           C
ATOM    923  CD1 LEU X  79      82.910  77.485  26.429  1.00  0.00           C
ATOM    924 1HD1 LEU X  79      83.997  77.563  26.653  1.00  0.00           H
ATOM    925 2HD1 LEU X  79      82.634  78.298  25.724  1.00  0.00           H
ATOM    926 3HD1 LEU X  79      82.345  77.614  27.376  1.00  0.00           H
ATOM    927  CD2 LEU X  79      83.060  74.987  26.748  1.00  0.00           C
ATOM    928 1HD2 LEU X  79      84.152  75.065  26.935  1.00  0.00           H
ATOM    929 2HD2 LEU X  79      82.541  75.054  27.726  1.00  0.00           H
ATOM    930 3HD2 LEU X  79      82.857  73.992  26.302  1.00  0.00           H
ATOM    931  HN  LEU X  79      80.386  74.260  26.932  1.00  0.00           H
ATOM    932  N   PRO X  80      78.294  77.499  24.989  1.00  0.00           N
ATOM    933  CA  PRO X  80      76.925  77.782  24.544  1.00  0.00           C
ATOM    934  C   PRO X  80      76.345  76.810  23.532  1.00  0.00           C
ATOM    935  O   PRO X  80      75.123  76.722  23.409  1.00  0.00           O
ATOM    936  HA  PRO X  80      76.300  77.724  25.423  1.00  0.00           H
ATOM    937  CB  PRO X  80      77.004  79.205  23.962  1.00  0.00           C
ATOM    938  1HB PRO X  80      77.258  79.178  22.878  1.00  0.00           H
ATOM    939  2HB PRO X  80      76.056  79.764  24.099  1.00  0.00           H
ATOM    940  CG  PRO X  80      78.168  79.844  24.719  1.00  0.00           C
ATOM    941  1HG PRO X  80      78.606  80.715  24.191  1.00  0.00           H
ATOM    942  2HG PRO X  80      77.835  80.158  25.733  1.00  0.00           H
ATOM    943  CD  PRO X  80      79.149  78.683  24.844  1.00  0.00           C
ATOM    944  1HD PRO X  80      79.740  78.580  23.905  1.00  0.00           H
ATOM    945  2HD PRO X  80      79.839  78.830  25.698  1.00  0.00           H
ATOM    946  N   ASN X  81      77.199  76.099  22.781  1.00  0.00           N
ATOM    947  CA  ASN X  81      76.842  75.233  21.681  1.00  0.00           C
ATOM    948  C   ASN X  81      76.717  73.762  22.070  1.00  0.00           C
ATOM    949  O   ASN X  81      76.468  72.916  21.211  1.00  0.00           O
ATOM    950  HA  ASN X  81      75.889  75.545  21.273  1.00  0.00           H
ATOM    951  CB  ASN X  81      77.945  75.364  20.590  1.00  0.00           C
ATOM    952  1HB ASN X  81      77.634  74.834  19.667  1.00  0.00           H
ATOM    953  2HB ASN X  81      78.066  76.440  20.344  1.00  0.00           H
ATOM    954  CG  ASN X  81      79.305  74.842  21.067  1.00  0.00           C
ATOM    955  OD1 ASN X  81      79.772  75.148  22.165  1.00  0.00           O
ATOM    956  ND2 ASN X  81      79.969  74.016  20.230  1.00  0.00           N
ATOM    957 1HD2 ASN X  81      79.651  73.914  19.285  1.00  0.00           H
ATOM    958 2HD2 ASN X  81      80.863  73.690  20.524  1.00  0.00           H
ATOM    959  HN  ASN X  81      78.182  76.189  22.948  1.00  0.00           H
ATOM    960  N   GLY X  82      76.927  73.417  23.357  1.00  0.00           N
ATOM    961  CA  GLY X  82      77.007  72.022  23.788  1.00  0.00           C
ATOM    962  C   GLY X  82      78.394  71.441  23.681  1.00  0.00           C
ATOM    963  O   GLY X  82      78.571  70.227  23.585  1.00  0.00           O
ATOM    964  1HA GLY X  82      76.741  71.994  24.835  1.00  0.00           H
ATOM    965  2HA GLY X  82      76.350  71.409  23.187  1.00  0.00           H
ATOM    966  HN  GLY X  82      77.080  74.125  24.053  1.00  0.00           H
ATOM    967  N   SER X  83      79.435  72.301  23.698  1.00  0.00           N
ATOM    968  CA  SER X  83      80.806  71.860  23.922  1.00  0.00           C
ATOM    969  C   SER X  83      81.062  71.820  25.409  1.00  0.00           C
ATOM    970  O   SER X  83      80.566  72.656  26.157  1.00  0.00           O
ATOM    971  HA  SER X  83      80.923  70.861  23.534  1.00  0.00           H
ATOM    972  CB  SER X  83      81.888  72.764  23.267  1.00  0.00           C
ATOM    973  1HB SER X  83      81.532  73.040  22.253  1.00  0.00           H
ATOM    974  2HB SER X  83      82.038  73.707  23.828  1.00  0.00           H
ATOM    975  OG  SER X  83      83.147  72.104  23.115  1.00  0.00           O
ATOM    976  1HG SER X  83      83.491  71.905  24.000  1.00  0.00           H
ATOM    977  HN  SER X  83      79.265  73.283  23.719  1.00  0.00           H
ATOM    978  N   LEU X  84      81.839  70.847  25.883  1.00  0.00           N
ATOM    979  CA  LEU X  84      82.124  70.654  27.284  1.00  0.00           C
ATOM    980  C   LEU X  84      83.627  70.752  27.444  1.00  0.00           C
ATOM    981  O   LEU X  84      84.386  70.231  26.626  1.00  0.00           O
ATOM    982  HA  LEU X  84      81.667  71.432  27.882  1.00  0.00           H
ATOM    983  CB  LEU X  84      81.563  69.277  27.705  1.00  0.00           C
ATOM    984  1HB LEU X  84      80.575  69.175  27.196  1.00  0.00           H
ATOM    985  2HB LEU X  84      82.203  68.468  27.298  1.00  0.00           H
ATOM    986  HG  LEU X  84      80.793  69.934  29.629  1.00  0.00           H
ATOM    987  CG  LEU X  84      81.302  69.036  29.206  1.00  0.00           C
ATOM    988  CD1 LEU X  84      80.347  67.841  29.348  1.00  0.00           C
ATOM    989 1HD1 LEU X  84      80.141  67.621  30.415  1.00  0.00           H
ATOM    990 2HD1 LEU X  84      79.384  68.041  28.833  1.00  0.00           H
ATOM    991 3HD1 LEU X  84      80.805  66.934  28.897  1.00  0.00           H
ATOM    992  CD2 LEU X  84      82.568  68.760  30.028  1.00  0.00           C
ATOM    993 1HD2 LEU X  84      82.297  68.493  31.072  1.00  0.00           H
ATOM    994 2HD2 LEU X  84      83.126  67.900  29.599  1.00  0.00           H
ATOM    995 3HD2 LEU X  84      83.239  69.638  30.066  1.00  0.00           H
ATOM    996  HN  LEU X  84      82.231  70.158  25.262  1.00  0.00           H
ATOM    997  N   PHE X  85      84.096  71.490  28.468  1.00  0.00           N
ATOM    998  CA  PHE X  85      85.507  71.633  28.751  1.00  0.00           C
ATOM    999  C   PHE X  85      85.770  71.354  30.222  1.00  0.00           C
ATOM   1000  O   PHE X  85      85.081  71.863  31.108  1.00  0.00           O
ATOM   1001  HA  PHE X  85      86.058  70.885  28.196  1.00  0.00           H
ATOM   1002  CB  PHE X  85      86.000  73.052  28.348  1.00  0.00           C
ATOM   1003  1HB PHE X  85      85.833  73.191  27.258  1.00  0.00           H
ATOM   1004  2HB PHE X  85      85.404  73.814  28.892  1.00  0.00           H
ATOM   1005  CG  PHE X  85      87.468  73.290  28.617  1.00  0.00           C
ATOM   1006  HD1 PHE X  85      88.144  71.441  27.727  1.00  0.00           H
ATOM   1007  CD1 PHE X  85      88.437  72.350  28.228  1.00  0.00           C
ATOM   1008  HD2 PHE X  85      87.160  75.184  29.597  1.00  0.00           H
ATOM   1009  CD2 PHE X  85      87.888  74.455  29.281  1.00  0.00           C
ATOM   1010  CE1 PHE X  85      89.793  72.569  28.488  1.00  0.00           C
ATOM   1011  HE1 PHE X  85      90.519  71.837  28.173  1.00  0.00           H
ATOM   1012  CE2 PHE X  85      89.244  74.674  29.554  1.00  0.00           C
ATOM   1013  HE2 PHE X  85      89.554  75.573  30.068  1.00  0.00           H
ATOM   1014  CZ  PHE X  85      90.197  73.730  29.157  1.00  0.00           C
ATOM   1015  HZ  PHE X  85      91.243  73.897  29.369  1.00  0.00           H
ATOM   1016  HN  PHE X  85      83.464  71.968  29.081  1.00  0.00           H
ATOM   1017  N   LEU X  86      86.801  70.531  30.492  1.00  0.00           N
ATOM   1018  CA  LEU X  86      87.238  70.158  31.818  1.00  0.00           C
ATOM   1019  C   LEU X  86      88.691  70.624  31.978  1.00  0.00           C
ATOM   1020  O   LEU X  86      89.512  70.201  31.160  1.00  0.00           O
ATOM   1021  HA  LEU X  86      86.596  70.613  32.556  1.00  0.00           H
ATOM   1022  CB  LEU X  86      87.126  68.618  31.968  1.00  0.00           C
ATOM   1023  1HB LEU X  86      86.356  68.282  31.233  1.00  0.00           H
ATOM   1024  2HB LEU X  86      88.069  68.103  31.696  1.00  0.00           H
ATOM   1025  HG  LEU X  86      85.777  68.793  33.639  1.00  0.00           H
ATOM   1026  CG  LEU X  86      86.634  68.142  33.349  1.00  0.00           C
ATOM   1027  CD1 LEU X  86      86.105  66.704  33.273  1.00  0.00           C
ATOM   1028 1HD1 LEU X  86      85.637  66.414  34.241  1.00  0.00           H
ATOM   1029 2HD1 LEU X  86      85.346  66.616  32.469  1.00  0.00           H
ATOM   1030 3HD1 LEU X  86      86.927  65.989  33.071  1.00  0.00           H
ATOM   1031  CD2 LEU X  86      87.690  68.245  34.452  1.00  0.00           C
ATOM   1032 1HD2 LEU X  86      87.262  67.862  35.405  1.00  0.00           H
ATOM   1033 2HD2 LEU X  86      88.566  67.615  34.195  1.00  0.00           H
ATOM   1034 3HD2 LEU X  86      88.013  69.293  34.614  1.00  0.00           H
ATOM   1035  HN  LEU X  86      87.328  70.129  29.744  1.00  0.00           H
ATOM   1036  N   PRO X  87      89.102  71.466  32.942  1.00  0.00           N
ATOM   1037  CA  PRO X  87      90.458  72.027  33.005  1.00  0.00           C
ATOM   1038  C   PRO X  87      91.552  71.047  33.386  1.00  0.00           C
ATOM   1039  O   PRO X  87      92.715  71.449  33.387  1.00  0.00           O
ATOM   1040  HA  PRO X  87      90.699  72.419  32.027  1.00  0.00           H
ATOM   1041  CB  PRO X  87      90.364  73.124  34.085  1.00  0.00           C
ATOM   1042  1HB PRO X  87      90.588  72.707  35.094  1.00  0.00           H
ATOM   1043  2HB PRO X  87      91.059  73.964  33.880  1.00  0.00           H
ATOM   1044  CG  PRO X  87      88.901  73.554  34.054  1.00  0.00           C
ATOM   1045  1HG PRO X  87      88.567  74.026  35.000  1.00  0.00           H
ATOM   1046  2HG PRO X  87      88.727  74.251  33.204  1.00  0.00           H
ATOM   1047  CD  PRO X  87      88.187  72.232  33.791  1.00  0.00           C
ATOM   1048  1HD PRO X  87      88.072  71.674  34.745  1.00  0.00           H
ATOM   1049  2HD PRO X  87      87.191  72.412  33.328  1.00  0.00           H
ATOM   1050  N   ALA X  88      91.196  69.802  33.748  1.00  0.00           N
ATOM   1051  CA  ALA X  88      92.107  68.793  34.240  1.00  0.00           C
ATOM   1052  C   ALA X  88      91.335  67.517  34.544  1.00  0.00           C
ATOM   1053  O   ALA X  88      90.684  67.396  35.579  1.00  0.00           O
ATOM   1054  HA  ALA X  88      92.834  68.578  33.469  1.00  0.00           H
ATOM   1055  CB  ALA X  88      92.816  69.235  35.540  1.00  0.00           C
ATOM   1056  1HB ALA X  88      93.419  68.404  35.955  1.00  0.00           H
ATOM   1057  2HB ALA X  88      93.489  70.095  35.339  1.00  0.00           H
ATOM   1058  3HB ALA X  88      92.071  69.547  36.303  1.00  0.00           H
ATOM   1059  HN  ALA X  88      90.232  69.558  33.714  1.00  0.00           H
ATOM   1060  N   VAL X  89      91.379  66.531  33.630  1.00  0.00           N
ATOM   1061  CA  VAL X  89      90.719  65.240  33.772  1.00  0.00           C
ATOM   1062  C   VAL X  89      91.503  64.336  34.710  1.00  0.00           C
ATOM   1063  O   VAL X  89      92.673  64.042  34.478  1.00  0.00           O
ATOM   1064  HA  VAL X  89      89.738  65.392  34.204  1.00  0.00           H
ATOM   1065  HB  VAL X  89      91.570  64.455  31.940  1.00  0.00           H
ATOM   1066  CB  VAL X  89      90.563  64.574  32.406  1.00  0.00           C
ATOM   1067  CG1 VAL X  89      89.893  63.190  32.502  1.00  0.00           C
ATOM   1068 1HG1 VAL X  89      89.818  62.730  31.495  1.00  0.00           H
ATOM   1069 2HG1 VAL X  89      90.463  62.493  33.153  1.00  0.00           H
ATOM   1070 3HG1 VAL X  89      88.867  63.298  32.906  1.00  0.00           H
ATOM   1071  CG2 VAL X  89      89.702  65.493  31.518  1.00  0.00           C
ATOM   1072 1HG2 VAL X  89      89.472  64.982  30.561  1.00  0.00           H
ATOM   1073 2HG2 VAL X  89      88.744  65.728  32.024  1.00  0.00           H
ATOM   1074 3HG2 VAL X  89      90.226  66.444  31.287  1.00  0.00           H
ATOM   1075  HN  VAL X  89      91.879  66.663  32.768  1.00  0.00           H
ATOM   1076  N   GLY X  90      90.887  63.888  35.816  1.00  0.00           N
ATOM   1077  CA  GLY X  90      91.526  63.070  36.839  1.00  0.00           C
ATOM   1078  C   GLY X  90      91.010  61.660  36.847  1.00  0.00           C
ATOM   1079  O   GLY X  90      90.382  61.183  35.906  1.00  0.00           O
ATOM   1080  1HA GLY X  90      92.592  63.022  36.670  1.00  0.00           H
ATOM   1081  2HA GLY X  90      91.273  63.511  37.793  1.00  0.00           H
ATOM   1082  HN  GLY X  90      89.906  64.109  35.954  1.00  0.00           H
ATOM   1083  N   ILE X  91      91.240  60.939  37.961  1.00  0.00           N
ATOM   1084  CA  ILE X  91      90.743  59.579  38.144  1.00  0.00           C
ATOM   1085  C   ILE X  91      89.268  59.576  38.522  1.00  0.00           C
ATOM   1086  O   ILE X  91      88.563  58.574  38.411  1.00  0.00           O
ATOM   1087  HA  ILE X  91      90.807  59.067  37.194  1.00  0.00           H
ATOM   1088  HB  ILE X  91      91.128  57.753  39.252  1.00  0.00           H
ATOM   1089  CB  ILE X  91      91.583  58.765  39.135  1.00  0.00           C
ATOM   1090  CG1 ILE X  91      91.732  59.385  40.548  1.00  0.00           C
ATOM   1091 1HG1 ILE X  91      92.685  58.996  40.979  1.00  0.00           H
ATOM   1092 2HG1 ILE X  91      91.841  60.487  40.477  1.00  0.00           H
ATOM   1093  CG2 ILE X  91      92.968  58.543  38.489  1.00  0.00           C
ATOM   1094 1HG2 ILE X  91      93.596  57.895  39.139  1.00  0.00           H
ATOM   1095 2HG2 ILE X  91      92.860  58.034  37.508  1.00  0.00           H
ATOM   1096 3HG2 ILE X  91      93.504  59.502  38.338  1.00  0.00           H
ATOM   1097  CD  ILE X  91      90.601  59.025  41.521  1.00  0.00           C
ATOM   1098  1HD ILE X  91      90.754  59.518  42.502  1.00  0.00           H
ATOM   1099  2HD ILE X  91      89.615  59.356  41.139  1.00  0.00           H
ATOM   1100  3HD ILE X  91      90.567  57.926  41.682  1.00  0.00           H
ATOM   1101  HN  ILE X  91      91.730  61.335  38.732  1.00  0.00           H
ATOM   1102  N   GLN X  92      88.734  60.732  38.953  1.00  0.00           N
ATOM   1103  CA  GLN X  92      87.334  60.907  39.274  1.00  0.00           C
ATOM   1104  C   GLN X  92      86.451  60.968  38.033  1.00  0.00           C
ATOM   1105  O   GLN X  92      85.260  60.664  38.087  1.00  0.00           O
ATOM   1106  HA  GLN X  92      87.009  60.059  39.862  1.00  0.00           H
ATOM   1107  CB  GLN X  92      87.128  62.202  40.098  1.00  0.00           C
ATOM   1108  1HB GLN X  92      87.233  63.099  39.445  1.00  0.00           H
ATOM   1109  2HB GLN X  92      86.079  62.202  40.476  1.00  0.00           H
ATOM   1110  CG  GLN X  92      88.073  62.339  41.319  1.00  0.00           C
ATOM   1111  1HG GLN X  92      87.538  62.886  42.124  1.00  0.00           H
ATOM   1112  2HG GLN X  92      88.349  61.343  41.718  1.00  0.00           H
ATOM   1113  CD  GLN X  92      89.352  63.116  41.003  1.00  0.00           C
ATOM   1114  OE1 GLN X  92      90.342  62.581  40.490  1.00  0.00           O
ATOM   1115  NE2 GLN X  92      89.334  64.430  41.313  1.00  0.00           N
ATOM   1116 1HE2 GLN X  92      88.505  64.831  41.691  1.00  0.00           H
ATOM   1117 2HE2 GLN X  92      90.079  65.007  40.986  1.00  0.00           H
ATOM   1118  HN  GLN X  92      89.330  61.518  39.124  1.00  0.00           H
ATOM   1119  N   ASP X  93      87.044  61.324  36.878  1.00  0.00           N
ATOM   1120  CA  ASP X  93      86.339  61.604  35.644  1.00  0.00           C
ATOM   1121  C   ASP X  93      86.309  60.397  34.703  1.00  0.00           C
ATOM   1122  O   ASP X  93      85.788  60.461  33.588  1.00  0.00           O
ATOM   1123  HA  ASP X  93      85.315  61.887  35.857  1.00  0.00           H
ATOM   1124  CB  ASP X  93      87.072  62.765  34.929  1.00  0.00           C
ATOM   1125  1HB ASP X  93      88.116  62.460  34.707  1.00  0.00           H
ATOM   1126  2HB ASP X  93      86.558  63.036  33.986  1.00  0.00           H
ATOM   1127  CG  ASP X  93      87.120  63.997  35.806  1.00  0.00           C
ATOM   1128  OD1 ASP X  93      86.045  64.548  36.142  1.00  0.00           O
ATOM   1129  OD2 ASP X  93      88.249  64.416  36.177  1.00  0.00           O
ATOM   1130  HN  ASP X  93      88.014  61.554  36.866  1.00  0.00           H
ATOM   1131  N   GLU X  94      86.863  59.244  35.130  1.00  0.00           N
ATOM   1132  CA  GLU X  94      86.848  58.006  34.369  1.00  0.00           C
ATOM   1133  C   GLU X  94      85.465  57.382  34.205  1.00  0.00           C
ATOM   1134  O   GLU X  94      84.492  57.764  34.852  1.00  0.00           O
ATOM   1135  HA  GLU X  94      87.222  58.223  33.377  1.00  0.00           H
ATOM   1136  CB  GLU X  94      87.749  56.924  35.015  1.00  0.00           C
ATOM   1137  1HB GLU X  94      87.366  56.683  36.034  1.00  0.00           H
ATOM   1138  2HB GLU X  94      87.691  55.993  34.403  1.00  0.00           H
ATOM   1139  CG  GLU X  94      89.239  57.304  35.125  1.00  0.00           C
ATOM   1140  1HG GLU X  94      89.606  57.714  34.162  1.00  0.00           H
ATOM   1141  2HG GLU X  94      89.400  58.058  35.918  1.00  0.00           H
ATOM   1142  CD  GLU X  94      90.042  56.059  35.440  1.00  0.00           C
ATOM   1143  OE1 GLU X  94      90.275  55.740  36.635  1.00  0.00           O
ATOM   1144  OE2 GLU X  94      90.390  55.342  34.466  1.00  0.00           O
ATOM   1145  HN  GLU X  94      87.291  59.211  36.028  1.00  0.00           H
ATOM   1146  N   GLY X  95      85.362  56.357  33.333  1.00  0.00           N
ATOM   1147  CA  GLY X  95      84.187  55.498  33.245  1.00  0.00           C
ATOM   1148  C   GLY X  95      83.448  55.677  31.959  1.00  0.00           C
ATOM   1149  O   GLY X  95      84.036  55.549  30.889  1.00  0.00           O
ATOM   1150  1HA GLY X  95      84.544  54.480  33.253  1.00  0.00           H
ATOM   1151  2HA GLY X  95      83.505  55.697  34.057  1.00  0.00           H
ATOM   1152  HN  GLY X  95      86.127  56.158  32.715  1.00  0.00           H
ATOM   1153  N   ILE X  96      82.123  55.914  32.021  1.00  0.00           N
ATOM   1154  CA  ILE X  96      81.305  56.109  30.835  1.00  0.00           C
ATOM   1155  C   ILE X  96      80.417  57.325  31.011  1.00  0.00           C
ATOM   1156  O   ILE X  96      79.428  57.279  31.740  1.00  0.00           O
ATOM   1157  HA  ILE X  96      81.955  56.313  30.004  1.00  0.00           H
ATOM   1158  HB  ILE X  96      79.602  54.785  31.199  1.00  0.00           H
ATOM   1159  CB  ILE X  96      80.411  54.922  30.444  1.00  0.00           C
ATOM   1160  CG1 ILE X  96      81.187  53.592  30.334  1.00  0.00           C
ATOM   1161 1HG1 ILE X  96      80.688  52.956  29.568  1.00  0.00           H
ATOM   1162 2HG1 ILE X  96      82.208  53.823  29.971  1.00  0.00           H
ATOM   1163  CG2 ILE X  96      79.767  55.218  29.068  1.00  0.00           C
ATOM   1164 1HG2 ILE X  96      79.139  54.359  28.751  1.00  0.00           H
ATOM   1165 2HG2 ILE X  96      79.118  56.115  29.111  1.00  0.00           H
ATOM   1166 3HG2 ILE X  96      80.555  55.382  28.303  1.00  0.00           H
ATOM   1167  CD  ILE X  96      81.260  52.787  31.633  1.00  0.00           C
ATOM   1168  1HD ILE X  96      81.687  51.781  31.438  1.00  0.00           H
ATOM   1169  2HD ILE X  96      81.894  53.298  32.386  1.00  0.00           H
ATOM   1170  3HD ILE X  96      80.248  52.657  32.071  1.00  0.00           H
ATOM   1171  HN  ILE X  96      81.689  56.083  32.911  1.00  0.00           H
ATOM   1172  N   PHE X  97      80.708  58.433  30.296  1.00  0.00           N
ATOM   1173  CA  PHE X  97      79.823  59.587  30.217  1.00  0.00           C
ATOM   1174  C   PHE X  97      78.651  59.346  29.262  1.00  0.00           C
ATOM   1175  O   PHE X  97      78.752  58.583  28.298  1.00  0.00           O
ATOM   1176  HA  PHE X  97      79.380  59.737  31.190  1.00  0.00           H
ATOM   1177  CB  PHE X  97      80.562  60.891  29.793  1.00  0.00           C
ATOM   1178  1HB PHE X  97      81.065  60.723  28.816  1.00  0.00           H
ATOM   1179  2HB PHE X  97      79.834  61.720  29.674  1.00  0.00           H
ATOM   1180  CG  PHE X  97      81.594  61.393  30.780  1.00  0.00           C
ATOM   1181  HD1 PHE X  97      80.565  60.839  32.600  1.00  0.00           H
ATOM   1182  CD1 PHE X  97      81.434  61.308  32.176  1.00  0.00           C
ATOM   1183  HD2 PHE X  97      82.856  62.161  29.219  1.00  0.00           H
ATOM   1184  CD2 PHE X  97      82.733  62.051  30.285  1.00  0.00           C
ATOM   1185  CE1 PHE X  97      82.393  61.844  33.047  1.00  0.00           C
ATOM   1186  HE1 PHE X  97      82.260  61.768  34.117  1.00  0.00           H
ATOM   1187  CE2 PHE X  97      83.702  62.578  31.148  1.00  0.00           C
ATOM   1188  HE2 PHE X  97      84.581  63.062  30.745  1.00  0.00           H
ATOM   1189  CZ  PHE X  97      83.530  62.475  32.532  1.00  0.00           C
ATOM   1190  HZ  PHE X  97      84.278  62.869  33.207  1.00  0.00           H
ATOM   1191  HN  PHE X  97      81.533  58.444  29.731  1.00  0.00           H
ATOM   1192  N   ARG X  98      77.496  59.993  29.529  1.00  0.00           N
ATOM   1193  CA  ARG X  98      76.267  59.828  28.776  1.00  0.00           C
ATOM   1194  C   ARG X  98      75.571  61.184  28.621  1.00  0.00           C
ATOM   1195  O   ARG X  98      75.932  62.156  29.283  1.00  0.00           O
ATOM   1196  HA  ARG X  98      76.501  59.467  27.784  1.00  0.00           H
ATOM   1197  CB  ARG X  98      75.371  58.805  29.523  1.00  0.00           C
ATOM   1198  1HB ARG X  98      76.028  57.956  29.825  1.00  0.00           H
ATOM   1199  2HB ARG X  98      74.988  59.260  30.462  1.00  0.00           H
ATOM   1200  CG  ARG X  98      74.188  58.224  28.733  1.00  0.00           C
ATOM   1201  1HG ARG X  98      73.442  59.032  28.554  1.00  0.00           H
ATOM   1202  2HG ARG X  98      74.549  57.851  27.750  1.00  0.00           H
ATOM   1203  CD  ARG X  98      73.505  57.077  29.480  1.00  0.00           C
ATOM   1204  1HD ARG X  98      74.196  56.223  29.649  1.00  0.00           H
ATOM   1205  2HD ARG X  98      73.127  57.441  30.463  1.00  0.00           H
ATOM   1206  NE  ARG X  98      72.308  56.723  28.689  1.00  0.00           N
ATOM   1207  HE  ARG X  98      71.941  57.365  28.038  1.00  0.00           H
ATOM   1208  CZ  ARG X  98      71.464  55.852  29.068  1.00  0.00           C
ATOM   1209  NH1 ARG X  98      71.666  54.908  30.008  1.00  0.00           N
ATOM   1210 1HH1 ARG X  98      72.442  54.995  30.510  1.00  0.00           H
ATOM   1211 2HH1 ARG X  98      71.065  54.427  30.309  1.00  0.00           H
ATOM   1212  NH2 ARG X  98      70.238  55.782  28.487  1.00  0.00           N
ATOM   1213 1HH2 ARG X  98      70.083  56.426  27.824  1.00  0.00           H
ATOM   1214 2HH2 ARG X  98      69.589  55.224  28.720  1.00  0.00           H
ATOM   1215  HN  ARG X  98      77.403  60.566  30.344  1.00  0.00           H
ATOM   1216  N   CYS X  99      74.581  61.311  27.711  1.00  0.00           N
ATOM   1217  CA  CYS X  99      73.824  62.540  27.495  1.00  0.00           C
ATOM   1218  C   CYS X  99      72.345  62.176  27.390  1.00  0.00           C
ATOM   1219  O   CYS X  99      72.015  61.102  26.888  1.00  0.00           O
ATOM   1220  HA  CYS X  99      73.942  63.202  28.344  1.00  0.00           H
ATOM   1221  CB  CYS X  99      74.230  63.272  26.172  1.00  0.00           C
ATOM   1222  1HB CYS X  99      73.953  62.626  25.311  1.00  0.00           H
ATOM   1223  2HB CYS X  99      73.650  64.216  26.082  1.00  0.00           H
ATOM   1224  SG  CYS X  99      76.013  63.652  26.042  1.00  0.00           S
ATOM   1225  HN  CYS X  99      74.289  60.522  27.180  1.00  0.00           H
ATOM   1226  N   GLN X 100      71.417  63.055  27.839  1.00  0.00           N
ATOM   1227  CA  GLN X 100      69.978  62.830  27.753  1.00  0.00           C
ATOM   1228  C   GLN X 100      69.259  64.186  27.724  1.00  0.00           C
ATOM   1229  O   GLN X 100      69.870  65.251  27.853  1.00  0.00           O
ATOM   1230  HA  GLN X 100      69.775  62.361  26.801  1.00  0.00           H
ATOM   1231  CB  GLN X 100      69.465  61.868  28.878  1.00  0.00           C
ATOM   1232  1HB GLN X 100      70.069  60.940  28.783  1.00  0.00           H
ATOM   1233  2HB GLN X 100      69.718  62.303  29.866  1.00  0.00           H
ATOM   1234  CG  GLN X 100      67.962  61.470  28.877  1.00  0.00           C
ATOM   1235  1HG GLN X 100      67.378  62.215  29.462  1.00  0.00           H
ATOM   1236  2HG GLN X 100      67.583  61.471  27.838  1.00  0.00           H
ATOM   1237  CD  GLN X 100      67.644  60.086  29.464  1.00  0.00           C
ATOM   1238  OE1 GLN X 100      67.098  59.924  30.557  1.00  0.00           O
ATOM   1239  NE2 GLN X 100      67.917  59.034  28.658  1.00  0.00           N
ATOM   1240 1HE2 GLN X 100      68.347  59.187  27.773  1.00  0.00           H
ATOM   1241 2HE2 GLN X 100      67.368  58.212  28.806  1.00  0.00           H
ATOM   1242  HN  GLN X 100      71.688  63.899  28.299  1.00  0.00           H
ATOM   1243  N   ALA X 101      67.936  64.182  27.472  1.00  0.00           N
ATOM   1244  CA  ALA X 101      67.121  65.358  27.321  1.00  0.00           C
ATOM   1245  C   ALA X 101      65.697  65.012  27.709  1.00  0.00           C
ATOM   1246  O   ALA X 101      65.279  63.860  27.596  1.00  0.00           O
ATOM   1247  HA  ALA X 101      67.473  66.141  27.982  1.00  0.00           H
ATOM   1248  CB  ALA X 101      67.103  65.810  25.845  1.00  0.00           C
ATOM   1249  1HB ALA X 101      66.558  66.771  25.731  1.00  0.00           H
ATOM   1250  2HB ALA X 101      68.140  65.955  25.481  1.00  0.00           H
ATOM   1251  3HB ALA X 101      66.628  65.044  25.196  1.00  0.00           H
ATOM   1252  HN  ALA X 101      67.426  63.327  27.444  1.00  0.00           H
ATOM   1253  N   MET X 102      64.912  66.011  28.142  1.00  0.00           N
ATOM   1254  CA  MET X 102      63.495  65.872  28.404  1.00  0.00           C
ATOM   1255  C   MET X 102      62.758  66.825  27.480  1.00  0.00           C
ATOM   1256  O   MET X 102      63.262  67.887  27.115  1.00  0.00           O
ATOM   1257  HA  MET X 102      63.170  64.869  28.160  1.00  0.00           H
ATOM   1258  CB  MET X 102      63.189  66.134  29.893  1.00  0.00           C
ATOM   1259  1HB MET X 102      63.930  65.538  30.479  1.00  0.00           H
ATOM   1260  2HB MET X 102      63.365  67.203  30.141  1.00  0.00           H
ATOM   1261  CG  MET X 102      61.788  65.692  30.339  1.00  0.00           C
ATOM   1262  1HG MET X 102      61.019  66.329  29.848  1.00  0.00           H
ATOM   1263  2HG MET X 102      61.627  64.649  29.984  1.00  0.00           H
ATOM   1264  SD  MET X 102      61.579  65.730  32.138  1.00  0.00           S
ATOM   1265  CE  MET X 102      59.895  65.084  32.065  1.00  0.00           C
ATOM   1266  1HE MET X 102      59.438  65.041  33.077  1.00  0.00           H
ATOM   1267  2HE MET X 102      59.263  65.734  31.424  1.00  0.00           H
ATOM   1268  3HE MET X 102      59.877  64.062  31.633  1.00  0.00           H
ATOM   1269  HN  MET X 102      65.303  66.908  28.348  1.00  0.00           H
ATOM   1270  N   ASN X 103      61.579  66.428  26.967  1.00  0.00           N
ATOM   1271  CA  ASN X 103      60.908  67.125  25.882  1.00  0.00           C
ATOM   1272  C   ASN X 103      59.474  67.436  26.314  1.00  0.00           C
ATOM   1273  O   ASN X 103      59.210  67.711  27.482  1.00  0.00           O
ATOM   1274  HA  ASN X 103      61.364  68.092  25.705  1.00  0.00           H
ATOM   1275  CB  ASN X 103      60.969  66.238  24.595  1.00  0.00           C
ATOM   1276  1HB ASN X 103      60.902  65.168  24.880  1.00  0.00           H
ATOM   1277  2HB ASN X 103      60.151  66.456  23.880  1.00  0.00           H
ATOM   1278  CG  ASN X 103      62.234  66.443  23.757  1.00  0.00           C
ATOM   1279  OD1 ASN X 103      62.107  66.607  22.540  1.00  0.00           O
ATOM   1280  ND2 ASN X 103      63.441  66.473  24.350  1.00  0.00           N
ATOM   1281 1HD2 ASN X 103      63.509  66.509  25.346  1.00  0.00           H
ATOM   1282 2HD2 ASN X 103      64.253  66.453  23.765  1.00  0.00           H
ATOM   1283  HN  ASN X 103      61.129  65.597  27.322  1.00  0.00           H
ATOM   1284  N   ARG X 104      58.512  67.443  25.362  1.00  0.00           N
ATOM   1285  CA  ARG X 104      57.087  67.540  25.643  1.00  0.00           C
ATOM   1286  C   ARG X 104      56.397  66.204  25.367  1.00  0.00           C
ATOM   1287  O   ARG X 104      55.203  66.031  25.597  1.00  0.00           O
ATOM   1288  HA  ARG X 104      56.919  67.780  26.686  1.00  0.00           H
ATOM   1289  CB  ARG X 104      56.445  68.635  24.753  1.00  0.00           C
ATOM   1290  1HB ARG X 104      56.499  68.330  23.686  1.00  0.00           H
ATOM   1291  2HB ARG X 104      55.367  68.718  25.028  1.00  0.00           H
ATOM   1292  CG  ARG X 104      57.102  70.019  24.918  1.00  0.00           C
ATOM   1293  1HG ARG X 104      57.170  70.225  26.012  1.00  0.00           H
ATOM   1294  2HG ARG X 104      58.141  69.995  24.523  1.00  0.00           H
ATOM   1295  CD  ARG X 104      56.328  71.160  24.244  1.00  0.00           C
ATOM   1296  1HD ARG X 104      56.285  71.021  23.142  1.00  0.00           H
ATOM   1297  2HD ARG X 104      55.288  71.210  24.641  1.00  0.00           H
ATOM   1298  NE  ARG X 104      57.049  72.420  24.627  1.00  0.00           N
ATOM   1299  HE  ARG X 104      57.157  72.614  25.598  1.00  0.00           H
ATOM   1300  CZ  ARG X 104      57.708  73.235  23.794  1.00  0.00           C
ATOM   1301  NH1 ARG X 104      57.602  73.155  22.475  1.00  0.00           N
ATOM   1302 1HH1 ARG X 104      56.859  72.611  22.074  1.00  0.00           H
ATOM   1303 2HH1 ARG X 104      58.051  73.860  21.916  1.00  0.00           H
ATOM   1304  NH2 ARG X 104      58.515  74.160  24.309  1.00  0.00           N
ATOM   1305 1HH2 ARG X 104      58.639  74.183  25.309  1.00  0.00           H
ATOM   1306 2HH2 ARG X 104      59.155  74.643  23.707  1.00  0.00           H
ATOM   1307  HN  ARG X 104      58.755  67.379  24.403  1.00  0.00           H
ATOM   1308  N   ASN X 105      57.172  65.213  24.880  1.00  0.00           N
ATOM   1309  CA  ASN X 105      56.766  63.823  24.780  1.00  0.00           C
ATOM   1310  C   ASN X 105      57.867  63.032  25.470  1.00  0.00           C
ATOM   1311  O   ASN X 105      57.788  62.703  26.647  1.00  0.00           O
ATOM   1312  HA  ASN X 105      55.855  63.656  25.343  1.00  0.00           H
ATOM   1313  CB  ASN X 105      56.609  63.309  23.316  1.00  0.00           C
ATOM   1314  1HB ASN X 105      57.576  63.339  22.779  1.00  0.00           H
ATOM   1315  2HB ASN X 105      56.249  62.256  23.333  1.00  0.00           H
ATOM   1316  CG  ASN X 105      55.604  64.128  22.513  1.00  0.00           C
ATOM   1317  OD1 ASN X 105      54.554  64.565  22.987  1.00  0.00           O
ATOM   1318  ND2 ASN X 105      55.922  64.334  21.214  1.00  0.00           N
ATOM   1319 1HD2 ASN X 105      56.732  63.894  20.829  1.00  0.00           H
ATOM   1320 2HD2 ASN X 105      55.276  64.819  20.626  1.00  0.00           H
ATOM   1321  HN  ASN X 105      58.132  65.402  24.727  1.00  0.00           H
ATOM   1322  N   GLY X 106      58.988  62.797  24.757  1.00  0.00           N
ATOM   1323  CA  GLY X 106      60.023  61.886  25.227  1.00  0.00           C
ATOM   1324  C   GLY X 106      60.969  61.496  24.134  1.00  0.00           C
ATOM   1325  O   GLY X 106      61.500  60.389  24.105  1.00  0.00           O
ATOM   1326  1HA GLY X 106      60.608  62.381  25.985  1.00  0.00           H
ATOM   1327  2HA GLY X 106      59.558  60.976  25.584  1.00  0.00           H
ATOM   1328  HN  GLY X 106      59.020  63.080  23.805  1.00  0.00           H
ATOM   1329  N   LYS X 107      61.247  62.425  23.191  1.00  0.00           N
ATOM   1330  CA  LYS X 107      62.361  62.276  22.273  1.00  0.00           C
ATOM   1331  C   LYS X 107      63.680  62.628  22.948  1.00  0.00           C
ATOM   1332  O   LYS X 107      64.260  63.702  22.765  1.00  0.00           O
ATOM   1333  HA  LYS X 107      62.421  61.237  21.975  1.00  0.00           H
ATOM   1334  CB  LYS X 107      62.196  63.107  20.982  1.00  0.00           C
ATOM   1335  1HB LYS X 107      61.190  62.900  20.556  1.00  0.00           H
ATOM   1336  2HB LYS X 107      62.244  64.192  21.222  1.00  0.00           H
ATOM   1337  CG  LYS X 107      63.251  62.744  19.926  1.00  0.00           C
ATOM   1338  1HG LYS X 107      64.272  62.846  20.362  1.00  0.00           H
ATOM   1339  2HG LYS X 107      63.121  61.674  19.640  1.00  0.00           H
ATOM   1340  CD  LYS X 107      63.184  63.624  18.677  1.00  0.00           C
ATOM   1341  1HD LYS X 107      62.195  63.478  18.190  1.00  0.00           H
ATOM   1342  2HD LYS X 107      63.264  64.689  18.996  1.00  0.00           H
ATOM   1343  CE  LYS X 107      64.314  63.291  17.703  1.00  0.00           C
ATOM   1344  1HE LYS X 107      65.306  63.439  18.184  1.00  0.00           H
ATOM   1345  2HE LYS X 107      64.236  62.235  17.365  1.00  0.00           H
ATOM   1346  NZ  LYS X 107      64.231  64.165  16.528  1.00  0.00           N
ATOM   1347  1HZ LYS X 107      65.004  63.948  15.855  1.00  0.00           H
ATOM   1348  2HZ LYS X 107      63.334  63.984  16.020  1.00  0.00           H
ATOM   1349  3HZ LYS X 107      64.258  65.177  16.789  1.00  0.00           H
ATOM   1350  HN  LYS X 107      60.785  63.303  23.159  1.00  0.00           H
ATOM   1351  N   GLU X 108      64.182  61.704  23.773  1.00  0.00           N
ATOM   1352  CA  GLU X 108      65.470  61.799  24.407  1.00  0.00           C
ATOM   1353  C   GLU X 108      66.592  61.357  23.476  1.00  0.00           C
ATOM   1354  O   GLU X 108      66.374  60.891  22.353  1.00  0.00           O
ATOM   1355  HA  GLU X 108      65.664  62.841  24.627  1.00  0.00           H
ATOM   1356  CB  GLU X 108      65.464  61.057  25.765  1.00  0.00           C
ATOM   1357  1HB GLU X 108      66.490  61.003  26.181  1.00  0.00           H
ATOM   1358  2HB GLU X 108      64.854  61.678  26.462  1.00  0.00           H
ATOM   1359  CG  GLU X 108      64.845  59.641  25.768  1.00  0.00           C
ATOM   1360  1HG GLU X 108      63.829  59.637  25.323  1.00  0.00           H
ATOM   1361  2HG GLU X 108      65.483  58.934  25.203  1.00  0.00           H
ATOM   1362  CD  GLU X 108      64.691  59.130  27.193  1.00  0.00           C
ATOM   1363  OE1 GLU X 108      63.901  59.745  27.961  1.00  0.00           O
ATOM   1364  OE2 GLU X 108      65.341  58.121  27.552  1.00  0.00           O
ATOM   1365  HN  GLU X 108      63.654  60.878  23.975  1.00  0.00           H
ATOM   1366  N   THR X 109      67.845  61.569  23.910  1.00  0.00           N
ATOM   1367  CA  THR X 109      69.039  61.258  23.141  1.00  0.00           C
ATOM   1368  C   THR X 109      69.855  60.266  23.935  1.00  0.00           C
ATOM   1369  O   THR X 109      69.782  60.221  25.162  1.00  0.00           O
ATOM   1370  HA  THR X 109      68.759  60.766  22.220  1.00  0.00           H
ATOM   1371  HB  THR X 109      69.213  63.225  22.280  1.00  0.00           H
ATOM   1372  CB  THR X 109      69.883  62.489  22.787  1.00  0.00           C
ATOM   1373  OG1 THR X 109      70.944  62.174  21.894  1.00  0.00           O
ATOM   1374  HG1 THR X 109      71.644  62.832  22.078  1.00  0.00           H
ATOM   1375  CG2 THR X 109      70.496  63.160  24.025  1.00  0.00           C
ATOM   1376 1HG2 THR X 109      71.062  64.067  23.728  1.00  0.00           H
ATOM   1377 2HG2 THR X 109      69.700  63.476  24.730  1.00  0.00           H
ATOM   1378 3HG2 THR X 109      71.197  62.480  24.554  1.00  0.00           H
ATOM   1379  HN  THR X 109      68.008  61.880  24.839  1.00  0.00           H
ATOM   1380  N   LYS X 110      70.637  59.432  23.231  1.00  0.00           N
ATOM   1381  CA  LYS X 110      71.493  58.429  23.816  1.00  0.00           C
ATOM   1382  C   LYS X 110      72.819  58.461  23.084  1.00  0.00           C
ATOM   1383  O   LYS X 110      72.874  58.456  21.852  1.00  0.00           O
ATOM   1384  HA  LYS X 110      71.679  58.656  24.858  1.00  0.00           H
ATOM   1385  CB  LYS X 110      70.832  57.037  23.687  1.00  0.00           C
ATOM   1386  1HB LYS X 110      69.914  57.051  24.317  1.00  0.00           H
ATOM   1387  2HB LYS X 110      70.503  56.890  22.634  1.00  0.00           H
ATOM   1388  CG  LYS X 110      71.678  55.822  24.105  1.00  0.00           C
ATOM   1389  1HG LYS X 110      72.549  55.718  23.422  1.00  0.00           H
ATOM   1390  2HG LYS X 110      72.060  55.972  25.141  1.00  0.00           H
ATOM   1391  CD  LYS X 110      70.813  54.552  24.059  1.00  0.00           C
ATOM   1392  1HD LYS X 110      69.982  54.694  24.792  1.00  0.00           H
ATOM   1393  2HD LYS X 110      70.338  54.453  23.057  1.00  0.00           H
ATOM   1394  CE  LYS X 110      71.520  53.250  24.435  1.00  0.00           C
ATOM   1395  1HE LYS X 110      72.119  53.380  25.363  1.00  0.00           H
ATOM   1396  2HE LYS X 110      70.762  52.453  24.610  1.00  0.00           H
ATOM   1397  NZ  LYS X 110      72.415  52.780  23.358  1.00  0.00           N
ATOM   1398  1HZ LYS X 110      72.867  51.895  23.679  1.00  0.00           H
ATOM   1399  2HZ LYS X 110      71.879  52.577  22.477  1.00  0.00           H
ATOM   1400  3HZ LYS X 110      73.158  53.483  23.118  1.00  0.00           H
ATOM   1401  HN  LYS X 110      70.657  59.502  22.237  1.00  0.00           H
ATOM   1402  N   SER X 111      73.929  58.528  23.836  1.00  0.00           N
ATOM   1403  CA  SER X 111      75.272  58.427  23.300  1.00  0.00           C
ATOM   1404  C   SER X 111      76.142  58.070  24.481  1.00  0.00           C
ATOM   1405  O   SER X 111      75.754  58.355  25.612  1.00  0.00           O
ATOM   1406  HA  SER X 111      75.302  57.613  22.587  1.00  0.00           H
ATOM   1407  CB  SER X 111      75.777  59.749  22.668  1.00  0.00           C
ATOM   1408  1HB SER X 111      74.921  60.247  22.162  1.00  0.00           H
ATOM   1409  2HB SER X 111      76.151  60.451  23.448  1.00  0.00           H
ATOM   1410  OG  SER X 111      76.792  59.503  21.697  1.00  0.00           O
ATOM   1411  1HG SER X 111      76.333  59.229  20.886  1.00  0.00           H
ATOM   1412  HN  SER X 111      73.884  58.570  24.834  1.00  0.00           H
ATOM   1413  N   ASN X 112      77.306  57.423  24.280  1.00  0.00           N
ATOM   1414  CA  ASN X 112      78.121  56.959  25.391  1.00  0.00           C
ATOM   1415  C   ASN X 112      79.604  57.004  25.064  1.00  0.00           C
ATOM   1416  O   ASN X 112      80.045  56.553  24.005  1.00  0.00           O
ATOM   1417  HA  ASN X 112      77.982  57.615  26.239  1.00  0.00           H
ATOM   1418  CB  ASN X 112      77.791  55.490  25.749  1.00  0.00           C
ATOM   1419  1HB ASN X 112      77.640  54.921  24.809  1.00  0.00           H
ATOM   1420  2HB ASN X 112      78.612  55.006  26.320  1.00  0.00           H
ATOM   1421  CG  ASN X 112      76.528  55.345  26.586  1.00  0.00           C
ATOM   1422  OD1 ASN X 112      75.546  54.705  26.196  1.00  0.00           O
ATOM   1423  ND2 ASN X 112      76.574  55.898  27.819  1.00  0.00           N
ATOM   1424 1HD2 ASN X 112      77.348  56.464  28.094  1.00  0.00           H
ATOM   1425 2HD2 ASN X 112      75.833  55.675  28.449  1.00  0.00           H
ATOM   1426  HN  ASN X 112      77.639  57.242  23.357  1.00  0.00           H
ATOM   1427  N   TYR X 113      80.420  57.521  26.002  1.00  0.00           N
ATOM   1428  CA  TYR X 113      81.846  57.724  25.798  1.00  0.00           C
ATOM   1429  C   TYR X 113      82.631  57.076  26.926  1.00  0.00           C
ATOM   1430  O   TYR X 113      82.452  57.443  28.081  1.00  0.00           O
ATOM   1431  HA  TYR X 113      82.167  57.275  24.867  1.00  0.00           H
ATOM   1432  CB  TYR X 113      82.202  59.237  25.810  1.00  0.00           C
ATOM   1433  1HB TYR X 113      82.131  59.636  26.846  1.00  0.00           H
ATOM   1434  2HB TYR X 113      83.235  59.382  25.434  1.00  0.00           H
ATOM   1435  CG  TYR X 113      81.279  60.055  24.950  1.00  0.00           C
ATOM   1436  HD1 TYR X 113      81.591  58.893  23.158  1.00  0.00           H
ATOM   1437  CD1 TYR X 113      81.075  59.732  23.600  1.00  0.00           C
ATOM   1438  HD2 TYR X 113      80.732  61.418  26.536  1.00  0.00           H
ATOM   1439  CD2 TYR X 113      80.589  61.152  25.499  1.00  0.00           C
ATOM   1440  CE1 TYR X 113      80.180  60.475  22.820  1.00  0.00           C
ATOM   1441  HE1 TYR X 113      80.025  60.197  21.790  1.00  0.00           H
ATOM   1442  HE2 TYR X 113      79.191  62.748  25.159  1.00  0.00           H
ATOM   1443  CE2 TYR X 113      79.704  61.906  24.716  1.00  0.00           C
ATOM   1444  CZ  TYR X 113      79.504  61.567  23.373  1.00  0.00           C
ATOM   1445  OH  TYR X 113      78.636  62.339  22.577  1.00  0.00           O
ATOM   1446  HH  TYR X 113      78.108  62.870  23.183  1.00  0.00           H
ATOM   1447  HN  TYR X 113      80.041  57.883  26.859  1.00  0.00           H
ATOM   1448  N   ARG X 114      83.531  56.114  26.632  1.00  0.00           N
ATOM   1449  CA  ARG X 114      84.276  55.367  27.633  1.00  0.00           C
ATOM   1450  C   ARG X 114      85.638  56.012  27.841  1.00  0.00           C
ATOM   1451  O   ARG X 114      86.510  55.908  26.982  1.00  0.00           O
ATOM   1452  HA  ARG X 114      83.728  55.387  28.562  1.00  0.00           H
ATOM   1453  CB  ARG X 114      84.473  53.885  27.185  1.00  0.00           C
ATOM   1454  1HB ARG X 114      83.602  53.628  26.541  1.00  0.00           H
ATOM   1455  2HB ARG X 114      85.369  53.777  26.540  1.00  0.00           H
ATOM   1456  CG  ARG X 114      84.499  52.824  28.314  1.00  0.00           C
ATOM   1457  1HG ARG X 114      83.536  52.897  28.857  1.00  0.00           H
ATOM   1458  2HG ARG X 114      84.520  51.818  27.834  1.00  0.00           H
ATOM   1459  CD  ARG X 114      85.657  52.881  29.323  1.00  0.00           C
ATOM   1460  1HD ARG X 114      86.617  52.610  28.828  1.00  0.00           H
ATOM   1461  2HD ARG X 114      85.745  53.891  29.783  1.00  0.00           H
ATOM   1462  NE  ARG X 114      85.316  51.891  30.404  1.00  0.00           N
ATOM   1463  HE  ARG X 114      84.361  51.683  30.585  1.00  0.00           H
ATOM   1464  CZ  ARG X 114      86.158  51.536  31.385  1.00  0.00           C
ATOM   1465  NH1 ARG X 114      87.470  51.692  31.276  1.00  0.00           N
ATOM   1466 1HH1 ARG X 114      87.824  51.665  30.333  1.00  0.00           H
ATOM   1467 2HH1 ARG X 114      88.029  51.333  32.009  1.00  0.00           H
ATOM   1468  NH2 ARG X 114      85.663  50.975  32.485  1.00  0.00           N
ATOM   1469 1HH2 ARG X 114      84.687  50.714  32.520  1.00  0.00           H
ATOM   1470 2HH2 ARG X 114      86.247  50.671  33.245  1.00  0.00           H
ATOM   1471  HN  ARG X 114      83.773  55.916  25.676  1.00  0.00           H
ATOM   1472  N   VAL X 115      85.863  56.686  28.983  1.00  0.00           N
ATOM   1473  CA  VAL X 115      87.071  57.464  29.219  1.00  0.00           C
ATOM   1474  C   VAL X 115      87.985  56.725  30.180  1.00  0.00           C
ATOM   1475  O   VAL X 115      87.557  56.230  31.225  1.00  0.00           O
ATOM   1476  HA  VAL X 115      87.605  57.586  28.290  1.00  0.00           H
ATOM   1477  HB  VAL X 115      86.339  58.800  30.771  1.00  0.00           H
ATOM   1478  CB  VAL X 115      86.783  58.866  29.750  1.00  0.00           C
ATOM   1479  CG1 VAL X 115      88.077  59.707  29.812  1.00  0.00           C
ATOM   1480 1HG1 VAL X 115      87.833  60.744  30.129  1.00  0.00           H
ATOM   1481 2HG1 VAL X 115      88.796  59.290  30.547  1.00  0.00           H
ATOM   1482 3HG1 VAL X 115      88.563  59.749  28.814  1.00  0.00           H
ATOM   1483  CG2 VAL X 115      85.761  59.556  28.823  1.00  0.00           C
ATOM   1484 1HG2 VAL X 115      85.601  60.602  29.164  1.00  0.00           H
ATOM   1485 2HG2 VAL X 115      86.135  59.571  27.778  1.00  0.00           H
ATOM   1486 3HG2 VAL X 115      84.781  59.034  28.860  1.00  0.00           H
ATOM   1487  HN  VAL X 115      85.174  56.695  29.714  1.00  0.00           H
ATOM   1488  N   ARG X 116      89.282  56.605  29.826  1.00  0.00           N
ATOM   1489  CA  ARG X 116      90.237  55.846  30.607  1.00  0.00           C
ATOM   1490  C   ARG X 116      91.604  56.518  30.605  1.00  0.00           C
ATOM   1491  O   ARG X 116      92.091  56.976  29.570  1.00  0.00           O
ATOM   1492  HA  ARG X 116      89.903  55.830  31.637  1.00  0.00           H
ATOM   1493  CB  ARG X 116      90.310  54.414  30.006  1.00  0.00           C
ATOM   1494  1HB ARG X 116      89.257  54.064  29.896  1.00  0.00           H
ATOM   1495  2HB ARG X 116      90.739  54.463  28.981  1.00  0.00           H
ATOM   1496  CG  ARG X 116      91.053  53.340  30.826  1.00  0.00           C
ATOM   1497  1HG ARG X 116      90.798  52.358  30.376  1.00  0.00           H
ATOM   1498  2HG ARG X 116      92.153  53.478  30.731  1.00  0.00           H
ATOM   1499  CD  ARG X 116      90.679  53.355  32.308  1.00  0.00           C
ATOM   1500  1HD ARG X 116      91.396  54.014  32.850  1.00  0.00           H
ATOM   1501  2HD ARG X 116      89.643  53.753  32.430  1.00  0.00           H
ATOM   1502  NE  ARG X 116      90.733  51.983  32.903  1.00  0.00           N
ATOM   1503  HE  ARG X 116      91.303  51.268  32.496  1.00  0.00           H
ATOM   1504  CZ  ARG X 116      90.299  51.781  34.157  1.00  0.00           C
ATOM   1505  NH1 ARG X 116      89.809  52.775  34.893  1.00  0.00           N
ATOM   1506 1HH1 ARG X 116      90.023  53.739  34.629  1.00  0.00           H
ATOM   1507 2HH1 ARG X 116      89.686  52.634  35.876  1.00  0.00           H
ATOM   1508  NH2 ARG X 116      90.367  50.577  34.709  1.00  0.00           N
ATOM   1509 1HH2 ARG X 116      90.898  49.840  34.274  1.00  0.00           H
ATOM   1510 2HH2 ARG X 116      90.275  50.550  35.717  1.00  0.00           H
ATOM   1511  HN  ARG X 116      89.595  56.958  28.943  1.00  0.00           H
ATOM   1512  N   VAL X 117      92.255  56.630  31.785  1.00  0.00           N
ATOM   1513  CA  VAL X 117      93.521  57.342  31.929  1.00  0.00           C
ATOM   1514  C   VAL X 117      94.743  56.421  31.929  1.00  0.00           C
ATOM   1515  O   VAL X 117      94.643  55.207  32.089  1.00  0.00           O
ATOM   1516  HA  VAL X 117      93.638  57.977  31.070  1.00  0.00           H
ATOM   1517  HB  VAL X 117      94.546  58.782  33.193  1.00  0.00           H
ATOM   1518  CB  VAL X 117      93.555  58.274  33.138  1.00  0.00           C
ATOM   1519  CG1 VAL X 117      92.488  59.375  32.976  1.00  0.00           C
ATOM   1520 1HG1 VAL X 117      92.512  60.066  33.847  1.00  0.00           H
ATOM   1521 2HG1 VAL X 117      92.669  59.968  32.057  1.00  0.00           H
ATOM   1522 3HG1 VAL X 117      91.469  58.937  32.925  1.00  0.00           H
ATOM   1523  CG2 VAL X 117      93.334  57.491  34.441  1.00  0.00           C
ATOM   1524 1HG2 VAL X 117      93.371  58.176  35.314  1.00  0.00           H
ATOM   1525 2HG2 VAL X 117      92.342  56.996  34.448  1.00  0.00           H
ATOM   1526 3HG2 VAL X 117      94.110  56.714  34.584  1.00  0.00           H
ATOM   1527  HN  VAL X 117      91.856  56.280  32.634  1.00  0.00           H
ATOM   1528  N   TYR X 118      95.954  56.994  31.709  1.00  0.00           N
ATOM   1529  CA  TYR X 118      97.227  56.277  31.578  1.00  0.00           C
ATOM   1530  C   TYR X 118      97.650  55.456  32.795  1.00  0.00           C
ATOM   1531  O   TYR X 118      98.182  54.354  32.649  1.00  0.00           O
ATOM   1532  HA  TYR X 118      97.120  55.557  30.777  1.00  0.00           H
ATOM   1533  CB  TYR X 118      98.414  57.247  31.263  1.00  0.00           C
ATOM   1534  1HB TYR X 118      98.282  58.202  31.814  1.00  0.00           H
ATOM   1535  2HB TYR X 118      99.376  56.801  31.601  1.00  0.00           H
ATOM   1536  CG  TYR X 118      98.594  57.567  29.798  1.00  0.00           C
ATOM   1537  HD1 TYR X 118      96.491  57.748  29.301  1.00  0.00           H
ATOM   1538  CD1 TYR X 118      97.506  57.816  28.947  1.00  0.00           C
ATOM   1539  HD2 TYR X 118     100.750  57.480  29.902  1.00  0.00           H
ATOM   1540  CD2 TYR X 118      99.896  57.666  29.264  1.00  0.00           C
ATOM   1541  CE1 TYR X 118      97.709  58.183  27.614  1.00  0.00           C
ATOM   1542  HE1 TYR X 118      96.856  58.385  26.987  1.00  0.00           H
ATOM   1543  HE2 TYR X 118     101.102  58.112  27.527  1.00  0.00           H
ATOM   1544  CE2 TYR X 118     100.100  58.030  27.922  1.00  0.00           C
ATOM   1545  CZ  TYR X 118      99.000  58.296  27.099  1.00  0.00           C
ATOM   1546  OH  TYR X 118      99.150  58.683  25.754  1.00  0.00           O
ATOM   1547  HH  TYR X 118     100.059  58.997  25.604  1.00  0.00           H
ATOM   1548  HN  TYR X 118      95.979  57.968  31.507  1.00  0.00           H
ATOM   1549  N   GLN X 119      97.457  55.980  34.017  1.00  0.00           N
ATOM   1550  CA  GLN X 119      97.735  55.261  35.244  1.00  0.00           C
ATOM   1551  C   GLN X 119      96.517  55.337  36.126  1.00  0.00           C
ATOM   1552  O   GLN X 119      95.891  56.385  36.274  1.00  0.00           O
ATOM   1553  HA  GLN X 119      97.862  54.209  35.028  1.00  0.00           H
ATOM   1554  CB  GLN X 119      98.985  55.787  35.994  1.00  0.00           C
ATOM   1555  1HB GLN X 119      99.066  56.883  35.823  1.00  0.00           H
ATOM   1556  2HB GLN X 119      98.877  55.638  37.094  1.00  0.00           H
ATOM   1557  CG  GLN X 119     100.297  55.093  35.554  1.00  0.00           C
ATOM   1558  1HG GLN X 119     100.428  55.158  34.456  1.00  0.00           H
ATOM   1559  2HG GLN X 119     101.160  55.600  36.040  1.00  0.00           H
ATOM   1560  CD  GLN X 119     100.317  53.637  36.019  1.00  0.00           C
ATOM   1561  OE1 GLN X 119     100.472  53.337  37.204  1.00  0.00           O
ATOM   1562  NE2 GLN X 119     100.122  52.682  35.085  1.00  0.00           N
ATOM   1563 1HE2 GLN X 119      99.998  52.932  34.129  1.00  0.00           H
ATOM   1564 2HE2 GLN X 119     100.053  51.741  35.408  1.00  0.00           H
ATOM   1565  HN  GLN X 119      97.022  56.866  34.133  1.00  0.00           H
ATOM   1566  N   ILE X 120      96.150  54.189  36.704  1.00  0.00           N
ATOM   1567  CA  ILE X 120      94.882  53.936  37.346  1.00  0.00           C
ATOM   1568  C   ILE X 120      95.187  53.198  38.639  1.00  0.00           C
ATOM   1569  O   ILE X 120      96.299  52.675  38.769  1.00  0.00           O
ATOM   1570  HA  ILE X 120      94.401  54.871  37.597  1.00  0.00           H
ATOM   1571  HB  ILE X 120      93.185  52.595  37.054  1.00  0.00           H
ATOM   1572  CB  ILE X 120      93.986  53.078  36.448  1.00  0.00           C
ATOM   1573  CG1 ILE X 120      94.779  51.949  35.748  1.00  0.00           C
ATOM   1574 1HG1 ILE X 120      95.426  52.383  34.954  1.00  0.00           H
ATOM   1575 2HG1 ILE X 120      95.437  51.448  36.492  1.00  0.00           H
ATOM   1576  CG2 ILE X 120      93.300  54.008  35.429  1.00  0.00           C
ATOM   1577 1HG2 ILE X 120      92.587  53.441  34.800  1.00  0.00           H
ATOM   1578 2HG2 ILE X 120      92.730  54.809  35.950  1.00  0.00           H
ATOM   1579 3HG2 ILE X 120      94.048  54.481  34.761  1.00  0.00           H
ATOM   1580  CD  ILE X 120      93.868  50.888  35.128  1.00  0.00           C
ATOM   1581  1HD ILE X 120      94.480  50.077  34.683  1.00  0.00           H
ATOM   1582  2HD ILE X 120      93.211  50.443  35.907  1.00  0.00           H
ATOM   1583  3HD ILE X 120      93.236  51.333  34.332  1.00  0.00           H
ATOM   1584  HN  ILE X 120      96.741  53.386  36.684  1.00  0.00           H
ATOM   1585  N   PRO X 121      94.294  53.148  39.622  1.00  0.00           N
ATOM   1586  CA  PRO X 121      94.550  52.456  40.880  1.00  0.00           C
ATOM   1587  C   PRO X 121      94.542  50.946  40.741  1.00  0.00           C
ATOM   1588  HA  PRO X 121      95.515  52.739  41.277  1.00  0.00           H
ATOM   1589  CB  PRO X 121      93.386  52.921  41.771  1.00  0.00           C
ATOM   1590  1HB PRO X 121      93.126  52.178  42.550  1.00  0.00           H
ATOM   1591  2HB PRO X 121      93.672  53.878  42.261  1.00  0.00           H
ATOM   1592  CG  PRO X 121      92.248  53.169  40.782  1.00  0.00           C
ATOM   1593  1HG PRO X 121      91.831  52.190  40.455  1.00  0.00           H
ATOM   1594  2HG PRO X 121      91.438  53.804  41.185  1.00  0.00           H
ATOM   1595  CD  PRO X 121      92.987  53.815  39.616  1.00  0.00           C
ATOM   1596  1HD PRO X 121      92.429  53.660  38.668  1.00  0.00           H
ATOM   1597  2HD PRO X 121      93.138  54.902  39.798  1.00  0.00           H
ATOM   1598  OT1 PRO X 121      94.330  50.397  39.627  1.00  0.00           O
ATOM   1599  OT2 PRO X 121      94.764  50.259  41.777  1.00  0.00           O
ATOM   1600  N   ASP Z   1      52.869  42.020  42.658  1.00  0.00           N
ATOM   1601  CA  ASP Z   1      52.623  42.848  41.447  1.00  0.00           C
ATOM   1602  C   ASP Z   1      52.789  42.084  40.137  1.00  0.00           C
ATOM   1603  O   ASP Z   1      52.658  40.865  40.091  1.00  0.00           O
ATOM   1604  HA  ASP Z   1      51.581  43.140  41.509  1.00  0.00           H
ATOM   1605  CB  ASP Z   1      53.564  44.086  41.506  1.00  0.00           C
ATOM   1606  1HB ASP Z   1      53.759  44.413  42.549  1.00  0.00           H
ATOM   1607  2HB ASP Z   1      54.545  43.897  41.026  1.00  0.00           H
ATOM   1608  CG  ASP Z   1      52.854  45.224  40.829  1.00  0.00           C
ATOM   1609  OD1 ASP Z   1      51.897  45.755  41.440  1.00  0.00           O
ATOM   1610  OD2 ASP Z   1      53.129  45.500  39.630  1.00  0.00           O
ATOM   1611  H1  ASP Z   1      52.606  42.614  43.492  1.00  0.00           H
ATOM   1612  H2  ASP Z   1      52.287  41.160  42.654  1.00  0.00           H
ATOM   1613  H3  ASP Z   1      53.877  41.769  42.765  1.00  0.00           H
ATOM   1614  N   ALA Z   2      53.103  42.806  39.047  1.00  0.00           N
ATOM   1615  CA  ALA Z   2      53.379  42.254  37.747  1.00  0.00           C
ATOM   1616  C   ALA Z   2      54.301  43.174  36.950  1.00  0.00           C
ATOM   1617  O   ALA Z   2      54.825  42.776  35.912  1.00  0.00           O
ATOM   1618  HA  ALA Z   2      53.895  41.309  37.861  1.00  0.00           H
ATOM   1619  CB  ALA Z   2      52.057  42.049  36.975  1.00  0.00           C
ATOM   1620  1HB ALA Z   2      52.251  41.621  35.968  1.00  0.00           H
ATOM   1621  2HB ALA Z   2      51.404  41.349  37.540  1.00  0.00           H
ATOM   1622  3HB ALA Z   2      51.518  43.014  36.860  1.00  0.00           H
ATOM   1623  HN  ALA Z   2      53.131  43.810  39.140  1.00  0.00           H
ATOM   1624  N   HIE Z   3      54.597  44.409  37.425  1.00  0.00           N
ATOM   1625  CA  HIE Z   3      55.652  45.236  36.852  1.00  0.00           C
ATOM   1626  C   HIE Z   3      56.964  45.027  37.601  1.00  0.00           C
ATOM   1627  O   HIE Z   3      57.028  44.303  38.595  1.00  0.00           O
ATOM   1628  HA  HIE Z   3      55.830  44.908  35.837  1.00  0.00           H
ATOM   1629  CB  HIE Z   3      55.268  46.735  36.764  1.00  0.00           C
ATOM   1630  1HB HIE Z   3      54.193  46.801  36.494  1.00  0.00           H
ATOM   1631  2HB HIE Z   3      55.404  47.247  37.740  1.00  0.00           H
ATOM   1632  CG  HIE Z   3      56.018  47.438  35.668  1.00  0.00           C
ATOM   1633  ND1 HIE Z   3      57.167  48.157  35.950  1.00  0.00           N
ATOM   1634  HD2 HIE Z   3      55.136  46.748  33.757  1.00  0.00           H
ATOM   1635  CD2 HIE Z   3      55.873  47.298  34.326  1.00  0.00           C
ATOM   1636  HE1 HIE Z   3      58.633  48.980  34.598  1.00  0.00           H
ATOM   1637  CE1 HIE Z   3      57.693  48.446  34.771  1.00  0.00           C
ATOM   1638  HE2 HIE Z   3      57.272  47.805  32.804  1.00  0.00           H
ATOM   1639  NE2 HIE Z   3      56.952  47.938  33.761  1.00  0.00           N
ATOM   1640  HN  HIE Z   3      54.159  44.781  38.254  1.00  0.00           H
ATOM   1641  N   LYS Z   4      58.078  45.609  37.120  1.00  0.00           N
ATOM   1642  CA  LYS Z   4      59.370  45.527  37.784  1.00  0.00           C
ATOM   1643  C   LYS Z   4      59.618  46.751  38.651  1.00  0.00           C
ATOM   1644  O   LYS Z   4      60.425  46.729  39.575  1.00  0.00           O
ATOM   1645  HA  LYS Z   4      59.417  44.663  38.432  1.00  0.00           H
ATOM   1646  CB  LYS Z   4      60.501  45.432  36.717  1.00  0.00           C
ATOM   1647  1HB LYS Z   4      60.284  44.551  36.072  1.00  0.00           H
ATOM   1648  2HB LYS Z   4      60.465  46.335  36.070  1.00  0.00           H
ATOM   1649  CG  LYS Z   4      61.920  45.264  37.302  1.00  0.00           C
ATOM   1650  1HG LYS Z   4      62.195  46.153  37.913  1.00  0.00           H
ATOM   1651  2HG LYS Z   4      61.905  44.390  37.994  1.00  0.00           H
ATOM   1652  CD  LYS Z   4      63.018  45.009  36.256  1.00  0.00           C
ATOM   1653  1HD LYS Z   4      63.963  44.752  36.788  1.00  0.00           H
ATOM   1654  2HD LYS Z   4      62.726  44.116  35.657  1.00  0.00           H
ATOM   1655  CE  LYS Z   4      63.294  46.164  35.285  1.00  0.00           C
ATOM   1656  1HE LYS Z   4      64.048  45.838  34.532  1.00  0.00           H
ATOM   1657  2HE LYS Z   4      62.371  46.469  34.747  1.00  0.00           H
ATOM   1658  NZ  LYS Z   4      63.843  47.349  35.966  1.00  0.00           N
ATOM   1659  1HZ LYS Z   4      64.082  48.051  35.210  1.00  0.00           H
ATOM   1660  2HZ LYS Z   4      63.142  47.813  36.594  1.00  0.00           H
ATOM   1661  3HZ LYS Z   4      64.701  47.103  36.514  1.00  0.00           H
ATOM   1662  HN  LYS Z   4      58.012  46.228  36.334  1.00  0.00           H
ATOM   1663  N   SER Z   5      58.908  47.860  38.388  1.00  0.00           N
ATOM   1664  CA  SER Z   5      59.223  49.133  39.002  1.00  0.00           C
ATOM   1665  C   SER Z   5      58.599  49.341  40.368  1.00  0.00           C
ATOM   1666  O   SER Z   5      57.381  49.318  40.546  1.00  0.00           O
ATOM   1667  HA  SER Z   5      60.293  49.191  39.131  1.00  0.00           H
ATOM   1668  CB  SER Z   5      58.808  50.301  38.072  1.00  0.00           C
ATOM   1669  1HB SER Z   5      59.220  50.104  37.056  1.00  0.00           H
ATOM   1670  2HB SER Z   5      57.704  50.326  37.972  1.00  0.00           H
ATOM   1671  OG  SER Z   5      59.287  51.568  38.529  1.00  0.00           O
ATOM   1672  1HG SER Z   5      60.018  51.808  37.928  1.00  0.00           H
ATOM   1673  HN  SER Z   5      58.205  47.866  37.673  1.00  0.00           H
ATOM   1674  N   GLU Z   6      59.448  49.651  41.368  1.00  0.00           N
ATOM   1675  CA  GLU Z   6      59.058  50.096  42.696  1.00  0.00           C
ATOM   1676  C   GLU Z   6      58.217  51.371  42.650  1.00  0.00           C
ATOM   1677  O   GLU Z   6      57.234  51.534  43.375  1.00  0.00           O
ATOM   1678  HA  GLU Z   6      58.446  49.325  43.145  1.00  0.00           H
ATOM   1679  CB  GLU Z   6      60.329  50.308  43.560  1.00  0.00           C
ATOM   1680  1HB GLU Z   6      60.036  50.616  44.589  1.00  0.00           H
ATOM   1681  2HB GLU Z   6      60.837  49.320  43.650  1.00  0.00           H
ATOM   1682  CG  GLU Z   6      61.346  51.330  42.985  1.00  0.00           C
ATOM   1683  1HG GLU Z   6      61.608  51.080  41.940  1.00  0.00           H
ATOM   1684  2HG GLU Z   6      60.918  52.354  43.011  1.00  0.00           H
ATOM   1685  CD  GLU Z   6      62.639  51.353  43.777  1.00  0.00           C
ATOM   1686  OE1 GLU Z   6      63.004  52.447  44.279  1.00  0.00           O
ATOM   1687  OE2 GLU Z   6      63.293  50.286  43.889  1.00  0.00           O
ATOM   1688  HN  GLU Z   6      60.431  49.576  41.220  1.00  0.00           H
ATOM   1689  N   VAL Z   7      58.554  52.284  41.712  1.00  0.00           N
ATOM   1690  CA  VAL Z   7      57.831  53.505  41.419  1.00  0.00           C
ATOM   1691  C   VAL Z   7      56.414  53.201  40.943  1.00  0.00           C
ATOM   1692  O   VAL Z   7      55.467  53.881  41.336  1.00  0.00           O
ATOM   1693  HA  VAL Z   7      57.742  54.058  42.344  1.00  0.00           H
ATOM   1694  HB  VAL Z   7      58.598  53.854  39.411  1.00  0.00           H
ATOM   1695  CB  VAL Z   7      58.578  54.371  40.398  1.00  0.00           C
ATOM   1696  CG1 VAL Z   7      57.886  55.740  40.225  1.00  0.00           C
ATOM   1697 1HG1 VAL Z   7      58.468  56.370  39.518  1.00  0.00           H
ATOM   1698 2HG1 VAL Z   7      56.861  55.623  39.817  1.00  0.00           H
ATOM   1699 3HG1 VAL Z   7      57.826  56.269  41.200  1.00  0.00           H
ATOM   1700  CG2 VAL Z   7      60.037  54.581  40.858  1.00  0.00           C
ATOM   1701 1HG2 VAL Z   7      60.609  53.629  40.858  1.00  0.00           H
ATOM   1702 2HG2 VAL Z   7      60.561  55.276  40.167  1.00  0.00           H
ATOM   1703 3HG2 VAL Z   7      60.071  55.012  41.881  1.00  0.00           H
ATOM   1704  HN  VAL Z   7      59.341  52.093  41.131  1.00  0.00           H
ATOM   1705  N   ALA Z   8      56.237  52.149  40.106  1.00  0.00           N
ATOM   1706  CA  ALA Z   8      54.941  51.633  39.683  1.00  0.00           C
ATOM   1707  C   ALA Z   8      54.091  51.029  40.802  1.00  0.00           C
ATOM   1708  O   ALA Z   8      52.898  51.310  40.908  1.00  0.00           O
ATOM   1709  HA  ALA Z   8      54.374  52.448  39.277  1.00  0.00           H
ATOM   1710  CB  ALA Z   8      55.086  50.620  38.530  1.00  0.00           C
ATOM   1711  1HB ALA Z   8      54.088  50.314  38.150  1.00  0.00           H
ATOM   1712  2HB ALA Z   8      55.641  51.085  37.687  1.00  0.00           H
ATOM   1713  3HB ALA Z   8      55.634  49.712  38.857  1.00  0.00           H
ATOM   1714  HN  ALA Z   8      57.034  51.618  39.822  1.00  0.00           H
ATOM   1715  N   HIE Z   9      54.676  50.188  41.684  1.00  0.00           N
ATOM   1716  CA  HIE Z   9      53.950  49.571  42.796  1.00  0.00           C
ATOM   1717  C   HIE Z   9      53.406  50.578  43.806  1.00  0.00           C
ATOM   1718  O   HIE Z   9      52.233  50.537  44.175  1.00  0.00           O
ATOM   1719  HA  HIE Z   9      53.089  49.054  42.396  1.00  0.00           H
ATOM   1720  CB  HIE Z   9      54.840  48.521  43.521  1.00  0.00           C
ATOM   1721  1HB HIE Z   9      55.031  47.671  42.831  1.00  0.00           H
ATOM   1722  2HB HIE Z   9      55.821  48.984  43.757  1.00  0.00           H
ATOM   1723  CG  HIE Z   9      54.295  47.964  44.815  1.00  0.00           C
ATOM   1724  ND1 HIE Z   9      53.127  47.216  44.863  1.00  0.00           N
ATOM   1725  HD2 HIE Z   9      55.673  48.668  46.390  1.00  0.00           H
ATOM   1726  CD2 HIE Z   9      54.791  48.135  46.068  1.00  0.00           C
ATOM   1727  HE1 HIE Z   9      52.090  46.421  46.580  1.00  0.00           H
ATOM   1728  CE1 HIE Z   9      52.937  46.964  46.150  1.00  0.00           C
ATOM   1729  HE2 HIE Z   9      54.030  47.368  47.914  1.00  0.00           H
ATOM   1730  NE2 HIE Z   9      53.923  47.487  46.916  1.00  0.00           N
ATOM   1731  HN  HIE Z   9      55.637  49.932  41.556  1.00  0.00           H
ATOM   1732  N   ARG Z  10      54.228  51.554  44.251  1.00  0.00           N
ATOM   1733  CA  ARG Z  10      53.819  52.488  45.290  1.00  0.00           C
ATOM   1734  C   ARG Z  10      52.653  53.408  44.925  1.00  0.00           C
ATOM   1735  O   ARG Z  10      51.770  53.637  45.747  1.00  0.00           O
ATOM   1736  HA  ARG Z  10      53.435  51.892  46.108  1.00  0.00           H
ATOM   1737  CB  ARG Z  10      55.015  53.317  45.830  1.00  0.00           C
ATOM   1738  1HB ARG Z  10      55.448  53.907  44.991  1.00  0.00           H
ATOM   1739  2HB ARG Z  10      54.644  54.035  46.597  1.00  0.00           H
ATOM   1740  CG  ARG Z  10      56.148  52.480  46.475  1.00  0.00           C
ATOM   1741  1HG ARG Z  10      56.569  51.793  45.707  1.00  0.00           H
ATOM   1742  2HG ARG Z  10      56.964  53.174  46.778  1.00  0.00           H
ATOM   1743  CD  ARG Z  10      55.732  51.643  47.694  1.00  0.00           C
ATOM   1744  1HD ARG Z  10      55.347  52.283  48.518  1.00  0.00           H
ATOM   1745  2HD ARG Z  10      54.944  50.908  47.404  1.00  0.00           H
ATOM   1746  NE  ARG Z  10      56.957  50.915  48.163  1.00  0.00           N
ATOM   1747  HE  ARG Z  10      57.866  51.143  47.818  1.00  0.00           H
ATOM   1748  CZ  ARG Z  10      56.907  49.763  48.843  1.00  0.00           C
ATOM   1749  NH1 ARG Z  10      55.776  49.262  49.325  1.00  0.00           N
ATOM   1750 1HH1 ARG Z  10      54.896  49.744  49.235  1.00  0.00           H
ATOM   1751 2HH1 ARG Z  10      55.773  48.322  49.680  1.00  0.00           H
ATOM   1752  NH2 ARG Z  10      58.026  49.076  49.037  1.00  0.00           N
ATOM   1753 1HH2 ARG Z  10      58.923  49.557  48.918  1.00  0.00           H
ATOM   1754 2HH2 ARG Z  10      57.970  48.371  49.764  1.00  0.00           H
ATOM   1755  HN  ARG Z  10      55.173  51.605  43.923  1.00  0.00           H
ATOM   1756  N   PHE Z  11      52.582  53.957  43.689  1.00  0.00           N
ATOM   1757  CA  PHE Z  11      51.433  54.761  43.276  1.00  0.00           C
ATOM   1758  C   PHE Z  11      50.145  53.951  43.191  1.00  0.00           C
ATOM   1759  O   PHE Z  11      49.092  54.402  43.633  1.00  0.00           O
ATOM   1760  HA  PHE Z  11      51.277  55.518  44.034  1.00  0.00           H
ATOM   1761  CB  PHE Z  11      51.685  55.462  41.918  1.00  0.00           C
ATOM   1762  1HB PHE Z  11      52.718  55.867  41.900  1.00  0.00           H
ATOM   1763  2HB PHE Z  11      51.583  54.732  41.087  1.00  0.00           H
ATOM   1764  CG  PHE Z  11      50.739  56.605  41.650  1.00  0.00           C
ATOM   1765  HD1 PHE Z  11      49.212  55.387  40.736  1.00  0.00           H
ATOM   1766  CD1 PHE Z  11      49.495  56.387  41.031  1.00  0.00           C
ATOM   1767  HD2 PHE Z  11      52.052  58.093  42.472  1.00  0.00           H
ATOM   1768  CD2 PHE Z  11      51.093  57.913  42.013  1.00  0.00           C
ATOM   1769  CE1 PHE Z  11      48.607  57.449  40.819  1.00  0.00           C
ATOM   1770  HE1 PHE Z  11      47.644  57.262  40.364  1.00  0.00           H
ATOM   1771  CE2 PHE Z  11      50.211  58.979  41.800  1.00  0.00           C
ATOM   1772  HE2 PHE Z  11      50.495  59.976  42.101  1.00  0.00           H
ATOM   1773  CZ  PHE Z  11      48.962  58.745  41.213  1.00  0.00           C
ATOM   1774  HZ  PHE Z  11      48.267  59.559  41.075  1.00  0.00           H
ATOM   1775  HN  PHE Z  11      53.279  53.764  43.001  1.00  0.00           H
ATOM   1776  N   LYS Z  12      50.204  52.715  42.647  1.00  0.00           N
ATOM   1777  CA  LYS Z  12      49.055  51.828  42.565  1.00  0.00           C
ATOM   1778  C   LYS Z  12      48.482  51.469  43.928  1.00  0.00           C
ATOM   1779  O   LYS Z  12      47.266  51.479  44.126  1.00  0.00           O
ATOM   1780  HA  LYS Z  12      48.269  52.339  42.024  1.00  0.00           H
ATOM   1781  CB  LYS Z  12      49.412  50.516  41.830  1.00  0.00           C
ATOM   1782  1HB LYS Z  12      50.326  50.080  42.291  1.00  0.00           H
ATOM   1783  2HB LYS Z  12      48.584  49.783  41.972  1.00  0.00           H
ATOM   1784  CG  LYS Z  12      49.603  50.678  40.315  1.00  0.00           C
ATOM   1785  1HG LYS Z  12      48.693  51.175  39.902  1.00  0.00           H
ATOM   1786  2HG LYS Z  12      50.472  51.338  40.100  1.00  0.00           H
ATOM   1787  CD  LYS Z  12      49.773  49.319  39.614  1.00  0.00           C
ATOM   1788  1HD LYS Z  12      48.969  48.640  39.984  1.00  0.00           H
ATOM   1789  2HD LYS Z  12      49.616  49.454  38.521  1.00  0.00           H
ATOM   1790  CE  LYS Z  12      51.142  48.672  39.847  1.00  0.00           C
ATOM   1791  1HE LYS Z  12      51.952  49.269  39.374  1.00  0.00           H
ATOM   1792  2HE LYS Z  12      51.352  48.576  40.936  1.00  0.00           H
ATOM   1793  NZ  LYS Z  12      51.149  47.325  39.273  1.00  0.00           N
ATOM   1794  1HZ LYS Z  12      52.028  46.793  39.518  1.00  0.00           H
ATOM   1795  2HZ LYS Z  12      50.382  46.761  39.723  1.00  0.00           H
ATOM   1796  3HZ LYS Z  12      50.991  47.281  38.242  1.00  0.00           H
ATOM   1797  HN  LYS Z  12      51.068  52.354  42.297  1.00  0.00           H
ATOM   1798  N   ASP Z  13      49.350  51.180  44.915  1.00  0.00           N
ATOM   1799  CA  ASP Z  13      48.941  50.974  46.286  1.00  0.00           C
ATOM   1800  C   ASP Z  13      48.315  52.229  46.923  1.00  0.00           C
ATOM   1801  O   ASP Z  13      47.185  52.188  47.413  1.00  0.00           O
ATOM   1802  HA  ASP Z  13      48.193  50.193  46.301  1.00  0.00           H
ATOM   1803  CB  ASP Z  13      50.197  50.484  47.053  1.00  0.00           C
ATOM   1804  1HB ASP Z  13      50.596  49.575  46.556  1.00  0.00           H
ATOM   1805  2HB ASP Z  13      50.987  51.262  47.035  1.00  0.00           H
ATOM   1806  CG  ASP Z  13      49.896  50.121  48.487  1.00  0.00           C
ATOM   1807  OD1 ASP Z  13      50.529  50.723  49.391  1.00  0.00           O
ATOM   1808  OD2 ASP Z  13      49.035  49.245  48.745  1.00  0.00           O
ATOM   1809  HN  ASP Z  13      50.332  51.100  44.726  1.00  0.00           H
ATOM   1810  N   LEU Z  14      49.012  53.385  46.880  1.00  0.00           N
ATOM   1811  CA  LEU Z  14      48.593  54.615  47.537  1.00  0.00           C
ATOM   1812  C   LEU Z  14      47.426  55.367  46.900  1.00  0.00           C
ATOM   1813  O   LEU Z  14      46.503  55.810  47.588  1.00  0.00           O
ATOM   1814  HA  LEU Z  14      48.279  54.370  48.541  1.00  0.00           H
ATOM   1815  CB  LEU Z  14      49.801  55.590  47.605  1.00  0.00           C
ATOM   1816  1HB LEU Z  14      50.274  55.614  46.598  1.00  0.00           H
ATOM   1817  2HB LEU Z  14      49.466  56.624  47.836  1.00  0.00           H
ATOM   1818  HG  LEU Z  14      50.986  54.085  48.629  1.00  0.00           H
ATOM   1819  CG  LEU Z  14      50.866  55.197  48.649  1.00  0.00           C
ATOM   1820  CD1 LEU Z  14      52.224  55.822  48.315  1.00  0.00           C
ATOM   1821 1HD1 LEU Z  14      52.963  55.581  49.103  1.00  0.00           H
ATOM   1822 2HD1 LEU Z  14      52.601  55.414  47.355  1.00  0.00           H
ATOM   1823 3HD1 LEU Z  14      52.135  56.925  48.234  1.00  0.00           H
ATOM   1824  CD2 LEU Z  14      50.462  55.618  50.068  1.00  0.00           C
ATOM   1825 1HD2 LEU Z  14      49.455  55.228  50.317  1.00  0.00           H
ATOM   1826 2HD2 LEU Z  14      51.186  55.211  50.805  1.00  0.00           H
ATOM   1827 3HD2 LEU Z  14      50.463  56.724  50.148  1.00  0.00           H
ATOM   1828  HN  LEU Z  14      49.919  53.395  46.452  1.00  0.00           H
ATOM   1829  N   GLY Z  15      47.445  55.558  45.567  1.00  0.00           N
ATOM   1830  CA  GLY Z  15      46.623  56.544  44.866  1.00  0.00           C
ATOM   1831  C   GLY Z  15      47.069  57.977  45.090  1.00  0.00           C
ATOM   1832  O   GLY Z  15      47.860  58.281  45.986  1.00  0.00           O
ATOM   1833  1HA GLY Z  15      46.727  56.339  43.810  1.00  0.00           H
ATOM   1834  2HA GLY Z  15      45.604  56.453  45.211  1.00  0.00           H
ATOM   1835  HN  GLY Z  15      48.122  55.072  45.002  1.00  0.00           H
ATOM   1836  N   GLU Z  16      46.557  58.926  44.270  1.00  0.00           N
ATOM   1837  CA  GLU Z  16      47.089  60.280  44.175  1.00  0.00           C
ATOM   1838  C   GLU Z  16      47.142  61.059  45.481  1.00  0.00           C
ATOM   1839  O   GLU Z  16      48.168  61.664  45.792  1.00  0.00           O
ATOM   1840  HA  GLU Z  16      48.111  60.182  43.834  1.00  0.00           H
ATOM   1841  CB  GLU Z  16      46.319  61.147  43.134  1.00  0.00           C
ATOM   1842  1HB GLU Z  16      46.217  60.565  42.191  1.00  0.00           H
ATOM   1843  2HB GLU Z  16      45.288  61.348  43.504  1.00  0.00           H
ATOM   1844  CG  GLU Z  16      47.035  62.490  42.811  1.00  0.00           C
ATOM   1845  1HG GLU Z  16      47.256  63.031  43.751  1.00  0.00           H
ATOM   1846  2HG GLU Z  16      47.996  62.283  42.298  1.00  0.00           H
ATOM   1847  CD  GLU Z  16      46.235  63.445  41.936  1.00  0.00           C
ATOM   1848  OE1 GLU Z  16      46.066  63.142  40.725  1.00  0.00           O
ATOM   1849  OE2 GLU Z  16      45.834  64.527  42.452  1.00  0.00           O
ATOM   1850  HN  GLU Z  16      45.939  58.653  43.521  1.00  0.00           H
ATOM   1851  N   GLU Z  17      46.064  61.048  46.296  1.00  0.00           N
ATOM   1852  CA  GLU Z  17      45.990  61.786  47.549  1.00  0.00           C
ATOM   1853  C   GLU Z  17      47.029  61.396  48.577  1.00  0.00           C
ATOM   1854  O   GLU Z  17      47.738  62.242  49.122  1.00  0.00           O
ATOM   1855  HA  GLU Z  17      46.160  62.828  47.352  1.00  0.00           H
ATOM   1856  CB  GLU Z  17      44.592  61.630  48.191  1.00  0.00           C
ATOM   1857  1HB GLU Z  17      44.381  60.551  48.364  1.00  0.00           H
ATOM   1858  2HB GLU Z  17      44.585  62.136  49.183  1.00  0.00           H
ATOM   1859  CG  GLU Z  17      43.442  62.231  47.349  1.00  0.00           C
ATOM   1860  1HG GLU Z  17      43.370  61.721  46.369  1.00  0.00           H
ATOM   1861  2HG GLU Z  17      42.482  62.080  47.886  1.00  0.00           H
ATOM   1862  CD  GLU Z  17      43.593  63.724  47.119  1.00  0.00           C
ATOM   1863  OE1 GLU Z  17      43.863  64.461  48.103  1.00  0.00           O
ATOM   1864  OE2 GLU Z  17      43.386  64.187  45.964  1.00  0.00           O
ATOM   1865  HN  GLU Z  17      45.240  60.569  46.010  1.00  0.00           H
ATOM   1866  N   ASN Z  18      47.190  60.085  48.827  1.00  0.00           N
ATOM   1867  CA  ASN Z  18      48.181  59.582  49.755  1.00  0.00           C
ATOM   1868  C   ASN Z  18      49.601  59.785  49.229  1.00  0.00           C
ATOM   1869  O   ASN Z  18      50.498  60.199  49.963  1.00  0.00           O
ATOM   1870  HA  ASN Z  18      48.127  60.176  50.660  1.00  0.00           H
ATOM   1871  CB  ASN Z  18      47.897  58.098  50.103  1.00  0.00           C
ATOM   1872  1HB ASN Z  18      47.842  57.487  49.179  1.00  0.00           H
ATOM   1873  2HB ASN Z  18      48.695  57.703  50.763  1.00  0.00           H
ATOM   1874  CG  ASN Z  18      46.586  57.981  50.876  1.00  0.00           C
ATOM   1875  OD1 ASN Z  18      46.180  58.906  51.584  1.00  0.00           O
ATOM   1876  ND2 ASN Z  18      45.924  56.806  50.808  1.00  0.00           N
ATOM   1877 1HD2 ASN Z  18      46.384  55.990  50.441  1.00  0.00           H
ATOM   1878 2HD2 ASN Z  18      45.090  56.687  51.342  1.00  0.00           H
ATOM   1879  HN  ASN Z  18      46.634  59.416  48.340  1.00  0.00           H
ATOM   1880  N   PHE Z  19      49.828  59.547  47.919  1.00  0.00           N
ATOM   1881  CA  PHE Z  19      51.117  59.735  47.277  1.00  0.00           C
ATOM   1882  C   PHE Z  19      51.603  61.195  47.269  1.00  0.00           C
ATOM   1883  O   PHE Z  19      52.739  61.481  47.648  1.00  0.00           O
ATOM   1884  HA  PHE Z  19      51.843  59.174  47.850  1.00  0.00           H
ATOM   1885  CB  PHE Z  19      51.031  59.127  45.848  1.00  0.00           C
ATOM   1886  1HB PHE Z  19      50.533  58.134  45.910  1.00  0.00           H
ATOM   1887  2HB PHE Z  19      50.405  59.758  45.184  1.00  0.00           H
ATOM   1888  CG  PHE Z  19      52.372  58.911  45.198  1.00  0.00           C
ATOM   1889  HD1 PHE Z  19      52.461  60.872  44.341  1.00  0.00           H
ATOM   1890  CD1 PHE Z  19      52.972  59.931  44.446  1.00  0.00           C
ATOM   1891  HD2 PHE Z  19      52.530  56.850  45.783  1.00  0.00           H
ATOM   1892  CD2 PHE Z  19      53.010  57.662  45.264  1.00  0.00           C
ATOM   1893  CE1 PHE Z  19      54.199  59.725  43.803  1.00  0.00           C
ATOM   1894  HE1 PHE Z  19      54.639  60.516  43.214  1.00  0.00           H
ATOM   1895  CE2 PHE Z  19      54.239  57.447  44.628  1.00  0.00           C
ATOM   1896  HE2 PHE Z  19      54.716  56.479  44.682  1.00  0.00           H
ATOM   1897  CZ  PHE Z  19      54.842  58.487  43.909  1.00  0.00           C
ATOM   1898  HZ  PHE Z  19      55.789  58.324  43.415  1.00  0.00           H
ATOM   1899  HN  PHE Z  19      49.090  59.214  47.325  1.00  0.00           H
ATOM   1900  N   LYS Z  20      50.753  62.185  46.900  1.00  0.00           N
ATOM   1901  CA  LYS Z  20      51.149  63.594  46.887  1.00  0.00           C
ATOM   1902  C   LYS Z  20      51.318  64.175  48.276  1.00  0.00           C
ATOM   1903  O   LYS Z  20      52.136  65.070  48.495  1.00  0.00           O
ATOM   1904  HA  LYS Z  20      52.131  63.641  46.434  1.00  0.00           H
ATOM   1905  CB  LYS Z  20      50.235  64.516  46.027  1.00  0.00           C
ATOM   1906  1HB LYS Z  20      50.721  65.513  45.927  1.00  0.00           H
ATOM   1907  2HB LYS Z  20      50.188  64.088  45.005  1.00  0.00           H
ATOM   1908  CG  LYS Z  20      48.799  64.723  46.537  1.00  0.00           C
ATOM   1909  1HG LYS Z  20      48.384  63.737  46.835  1.00  0.00           H
ATOM   1910  2HG LYS Z  20      48.799  65.354  47.453  1.00  0.00           H
ATOM   1911  CD  LYS Z  20      47.859  65.354  45.486  1.00  0.00           C
ATOM   1912  1HD LYS Z  20      48.021  66.453  45.463  1.00  0.00           H
ATOM   1913  2HD LYS Z  20      48.100  64.949  44.478  1.00  0.00           H
ATOM   1914  CE  LYS Z  20      46.388  65.041  45.791  1.00  0.00           C
ATOM   1915  1HE LYS Z  20      46.215  63.951  45.662  1.00  0.00           H
ATOM   1916  2HE LYS Z  20      46.144  65.329  46.838  1.00  0.00           H
ATOM   1917  NZ  LYS Z  20      45.430  65.729  44.907  1.00  0.00           N
ATOM   1918  1HZ LYS Z  20      45.483  66.765  45.098  1.00  0.00           H
ATOM   1919  2HZ LYS Z  20      45.607  65.479  43.899  1.00  0.00           H
ATOM   1920  3HZ LYS Z  20      44.474  65.375  45.174  1.00  0.00           H
ATOM   1921  HN  LYS Z  20      49.823  61.959  46.595  1.00  0.00           H
ATOM   1922  N   ALA Z  21      50.557  63.675  49.271  1.00  0.00           N
ATOM   1923  CA  ALA Z  21      50.745  64.052  50.652  1.00  0.00           C
ATOM   1924  C   ALA Z  21      52.085  63.593  51.225  1.00  0.00           C
ATOM   1925  O   ALA Z  21      52.815  64.390  51.816  1.00  0.00           O
ATOM   1926  HA  ALA Z  21      50.725  65.132  50.708  1.00  0.00           H
ATOM   1927  CB  ALA Z  21      49.585  63.494  51.494  1.00  0.00           C
ATOM   1928  1HB ALA Z  21      49.646  63.846  52.544  1.00  0.00           H
ATOM   1929  2HB ALA Z  21      48.615  63.841  51.075  1.00  0.00           H
ATOM   1930  3HB ALA Z  21      49.578  62.383  51.482  1.00  0.00           H
ATOM   1931  HN  ALA Z  21      49.843  62.998  49.086  1.00  0.00           H
ATOM   1932  N   LEU Z  22      52.474  62.315  51.026  1.00  0.00           N
ATOM   1933  CA  LEU Z  22      53.752  61.790  51.487  1.00  0.00           C
ATOM   1934  C   LEU Z  22      54.967  62.376  50.774  1.00  0.00           C
ATOM   1935  O   LEU Z  22      55.958  62.734  51.406  1.00  0.00           O
ATOM   1936  HA  LEU Z  22      53.870  62.076  52.521  1.00  0.00           H
ATOM   1937  CB  LEU Z  22      53.792  60.244  51.399  1.00  0.00           C
ATOM   1938  1HB LEU Z  22      53.538  59.941  50.359  1.00  0.00           H
ATOM   1939  2HB LEU Z  22      54.822  59.883  51.616  1.00  0.00           H
ATOM   1940  HG  LEU Z  22      51.800  59.901  52.198  1.00  0.00           H
ATOM   1941  CG  LEU Z  22      52.834  59.518  52.371  1.00  0.00           C
ATOM   1942  CD1 LEU Z  22      52.826  58.009  52.083  1.00  0.00           C
ATOM   1943 1HD1 LEU Z  22      52.535  57.819  51.028  1.00  0.00           H
ATOM   1944 2HD1 LEU Z  22      53.833  57.575  52.259  1.00  0.00           H
ATOM   1945 3HD1 LEU Z  22      52.100  57.493  52.747  1.00  0.00           H
ATOM   1946  CD2 LEU Z  22      53.196  59.757  53.847  1.00  0.00           C
ATOM   1947 1HD2 LEU Z  22      53.091  60.827  54.119  1.00  0.00           H
ATOM   1948 2HD2 LEU Z  22      52.522  59.169  54.506  1.00  0.00           H
ATOM   1949 3HD2 LEU Z  22      54.241  59.435  54.041  1.00  0.00           H
ATOM   1950  HN  LEU Z  22      51.867  61.667  50.557  1.00  0.00           H
ATOM   1951  N   VAL Z  23      54.924  62.530  49.437  1.00  0.00           N
ATOM   1952  CA  VAL Z  23      56.020  63.108  48.663  1.00  0.00           C
ATOM   1953  C   VAL Z  23      56.301  64.570  49.006  1.00  0.00           C
ATOM   1954  O   VAL Z  23      57.456  64.985  49.114  1.00  0.00           O
ATOM   1955  HA  VAL Z  23      56.922  62.574  48.928  1.00  0.00           H
ATOM   1956  HB  VAL Z  23      54.770  63.244  46.916  1.00  0.00           H
ATOM   1957  CB  VAL Z  23      55.796  62.893  47.176  1.00  0.00           C
ATOM   1958  CG1 VAL Z  23      56.810  63.657  46.301  1.00  0.00           C
ATOM   1959 1HG1 VAL Z  23      57.852  63.400  46.578  1.00  0.00           H
ATOM   1960 2HG1 VAL Z  23      56.652  63.388  45.235  1.00  0.00           H
ATOM   1961 3HG1 VAL Z  23      56.671  64.752  46.387  1.00  0.00           H
ATOM   1962  CG2 VAL Z  23      55.905  61.382  46.879  1.00  0.00           C
ATOM   1963 1HG2 VAL Z  23      55.141  60.798  47.431  1.00  0.00           H
ATOM   1964 2HG2 VAL Z  23      55.760  61.196  45.794  1.00  0.00           H
ATOM   1965 3HG2 VAL Z  23      56.909  60.999  47.160  1.00  0.00           H
ATOM   1966  HN  VAL Z  23      54.133  62.206  48.910  1.00  0.00           H
ATOM   1967  N   LEU Z  24      55.260  65.400  49.256  1.00  0.00           N
ATOM   1968  CA  LEU Z  24      55.452  66.752  49.770  1.00  0.00           C
ATOM   1969  C   LEU Z  24      56.132  66.780  51.136  1.00  0.00           C
ATOM   1970  O   LEU Z  24      56.969  67.641  51.405  1.00  0.00           O
ATOM   1971  HA  LEU Z  24      56.123  67.259  49.093  1.00  0.00           H
ATOM   1972  CB  LEU Z  24      54.124  67.547  49.832  1.00  0.00           C
ATOM   1973  1HB LEU Z  24      53.627  67.489  48.839  1.00  0.00           H
ATOM   1974  2HB LEU Z  24      53.445  67.049  50.555  1.00  0.00           H
ATOM   1975  HG  LEU Z  24      54.911  69.129  51.116  1.00  0.00           H
ATOM   1976  CG  LEU Z  24      54.263  69.044  50.214  1.00  0.00           C
ATOM   1977  CD1 LEU Z  24      54.895  69.894  49.103  1.00  0.00           C
ATOM   1978 1HD1 LEU Z  24      55.934  69.566  48.894  1.00  0.00           H
ATOM   1979 2HD1 LEU Z  24      54.295  69.812  48.171  1.00  0.00           H
ATOM   1980 3HD1 LEU Z  24      54.922  70.964  49.401  1.00  0.00           H
ATOM   1981  CD2 LEU Z  24      52.905  69.639  50.591  1.00  0.00           C
ATOM   1982 1HD2 LEU Z  24      52.202  69.533  49.738  1.00  0.00           H
ATOM   1983 2HD2 LEU Z  24      52.477  69.118  51.473  1.00  0.00           H
ATOM   1984 3HD2 LEU Z  24      53.003  70.716  50.842  1.00  0.00           H
ATOM   1985  HN  LEU Z  24      54.318  65.094  49.118  1.00  0.00           H
ATOM   1986  N   ILE Z  25      55.814  65.824  52.043  1.00  0.00           N
ATOM   1987  CA  ILE Z  25      56.534  65.660  53.305  1.00  0.00           C
ATOM   1988  C   ILE Z  25      57.999  65.331  53.058  1.00  0.00           C
ATOM   1989  O   ILE Z  25      58.877  65.975  53.624  1.00  0.00           O
ATOM   1990  HA  ILE Z  25      56.522  66.608  53.824  1.00  0.00           H
ATOM   1991  HB  ILE Z  25      55.832  63.643  53.680  1.00  0.00           H
ATOM   1992  CB  ILE Z  25      55.897  64.610  54.228  1.00  0.00           C
ATOM   1993  CG1 ILE Z  25      54.463  65.034  54.625  1.00  0.00           C
ATOM   1994 1HG1 ILE Z  25      54.523  65.888  55.336  1.00  0.00           H
ATOM   1995 2HG1 ILE Z  25      53.930  65.402  53.726  1.00  0.00           H
ATOM   1996  CG2 ILE Z  25      56.753  64.397  55.501  1.00  0.00           C
ATOM   1997 1HG2 ILE Z  25      56.267  63.667  56.181  1.00  0.00           H
ATOM   1998 2HG2 ILE Z  25      57.758  63.994  55.261  1.00  0.00           H
ATOM   1999 3HG2 ILE Z  25      56.878  65.353  56.050  1.00  0.00           H
ATOM   2000  CD  ILE Z  25      53.628  63.901  55.237  1.00  0.00           C
ATOM   2001  1HD ILE Z  25      52.612  64.265  55.501  1.00  0.00           H
ATOM   2002  2HD ILE Z  25      53.518  63.067  54.513  1.00  0.00           H
ATOM   2003  3HD ILE Z  25      54.100  63.501  56.159  1.00  0.00           H
ATOM   2004  HN  ILE Z  25      55.134  65.124  51.823  1.00  0.00           H
ATOM   2005  N   ALA Z  26      58.314  64.387  52.145  1.00  0.00           N
ATOM   2006  CA  ALA Z  26      59.685  64.018  51.835  1.00  0.00           C
ATOM   2007  C   ALA Z  26      60.529  65.176  51.313  1.00  0.00           C
ATOM   2008  O   ALA Z  26      61.599  65.466  51.845  1.00  0.00           O
ATOM   2009  HA  ALA Z  26      60.155  63.676  52.747  1.00  0.00           H
ATOM   2010  CB  ALA Z  26      59.692  62.872  50.801  1.00  0.00           C
ATOM   2011  1HB ALA Z  26      60.730  62.534  50.585  1.00  0.00           H
ATOM   2012  2HB ALA Z  26      59.129  61.998  51.187  1.00  0.00           H
ATOM   2013  3HB ALA Z  26      59.220  63.191  49.849  1.00  0.00           H
ATOM   2014  HN  ALA Z  26      57.590  63.870  51.684  1.00  0.00           H
ATOM   2015  N   PHE Z  27      60.023  65.940  50.320  1.00  0.00           N
ATOM   2016  CA  PHE Z  27      60.701  67.122  49.807  1.00  0.00           C
ATOM   2017  C   PHE Z  27      60.907  68.207  50.861  1.00  0.00           C
ATOM   2018  O   PHE Z  27      61.994  68.769  50.986  1.00  0.00           O
ATOM   2019  HA  PHE Z  27      61.698  66.830  49.504  1.00  0.00           H
ATOM   2020  CB  PHE Z  27      59.923  67.725  48.604  1.00  0.00           C
ATOM   2021  1HB PHE Z  27      58.829  67.601  48.749  1.00  0.00           H
ATOM   2022  2HB PHE Z  27      60.138  68.807  48.482  1.00  0.00           H
ATOM   2023  CG  PHE Z  27      60.340  67.080  47.311  1.00  0.00           C
ATOM   2024  HD1 PHE Z  27      58.492  66.037  47.003  1.00  0.00           H
ATOM   2025  CD1 PHE Z  27      59.468  66.247  46.599  1.00  0.00           C
ATOM   2026  HD2 PHE Z  27      62.285  67.990  47.317  1.00  0.00           H
ATOM   2027  CD2 PHE Z  27      61.614  67.338  46.779  1.00  0.00           C
ATOM   2028  CE1 PHE Z  27      59.854  65.678  45.379  1.00  0.00           C
ATOM   2029  HE1 PHE Z  27      59.168  65.038  44.846  1.00  0.00           H
ATOM   2030  CE2 PHE Z  27      62.018  66.756  45.569  1.00  0.00           C
ATOM   2031  HE2 PHE Z  27      63.010  66.942  45.181  1.00  0.00           H
ATOM   2032  CZ  PHE Z  27      61.135  65.925  44.868  1.00  0.00           C
ATOM   2033  HZ  PHE Z  27      61.441  65.467  43.939  1.00  0.00           H
ATOM   2034  HN  PHE Z  27      59.148  65.685  49.900  1.00  0.00           H
ATOM   2035  N   ALA Z  28      59.878  68.504  51.680  1.00  0.00           N
ATOM   2036  CA  ALA Z  28      59.958  69.469  52.760  1.00  0.00           C
ATOM   2037  C   ALA Z  28      60.960  69.108  53.854  1.00  0.00           C
ATOM   2038  O   ALA Z  28      61.675  69.966  54.367  1.00  0.00           O
ATOM   2039  HA  ALA Z  28      60.289  70.410  52.342  1.00  0.00           H
ATOM   2040  CB  ALA Z  28      58.559  69.645  53.375  1.00  0.00           C
ATOM   2041  1HB ALA Z  28      58.561  70.420  54.170  1.00  0.00           H
ATOM   2042  2HB ALA Z  28      57.835  69.947  52.590  1.00  0.00           H
ATOM   2043  3HB ALA Z  28      58.205  68.684  53.805  1.00  0.00           H
ATOM   2044  HN  ALA Z  28      59.002  68.027  51.581  1.00  0.00           H
ATOM   2045  N   GLN Z  29      61.032  67.820  54.237  1.00  0.00           N
ATOM   2046  CA  GLN Z  29      62.021  67.315  55.169  1.00  0.00           C
ATOM   2047  C   GLN Z  29      63.447  67.294  54.631  1.00  0.00           C
ATOM   2048  O   GLN Z  29      64.385  67.617  55.358  1.00  0.00           O
ATOM   2049  HA  GLN Z  29      62.041  67.989  56.016  1.00  0.00           H
ATOM   2050  CB  GLN Z  29      61.617  65.920  55.692  1.00  0.00           C
ATOM   2051  1HB GLN Z  29      61.505  65.218  54.836  1.00  0.00           H
ATOM   2052  2HB GLN Z  29      62.421  65.531  56.357  1.00  0.00           H
ATOM   2053  CG  GLN Z  29      60.298  65.981  56.495  1.00  0.00           C
ATOM   2054  1HG GLN Z  29      60.370  66.770  57.267  1.00  0.00           H
ATOM   2055  2HG GLN Z  29      59.448  66.251  55.842  1.00  0.00           H
ATOM   2056  CD  GLN Z  29      59.976  64.648  57.155  1.00  0.00           C
ATOM   2057  OE1 GLN Z  29      60.329  63.568  56.675  1.00  0.00           O
ATOM   2058  NE2 GLN Z  29      59.274  64.726  58.309  1.00  0.00           N
ATOM   2059 1HE2 GLN Z  29      59.065  65.619  58.696  1.00  0.00           H
ATOM   2060 2HE2 GLN Z  29      59.001  63.872  58.765  1.00  0.00           H
ATOM   2061  HN  GLN Z  29      60.397  67.144  53.852  1.00  0.00           H
ATOM   2062  N   TYR Z  30      63.662  66.916  53.349  1.00  0.00           N
ATOM   2063  CA  TYR Z  30      64.975  67.001  52.719  1.00  0.00           C
ATOM   2064  C   TYR Z  30      65.490  68.430  52.563  1.00  0.00           C
ATOM   2065  O   TYR Z  30      66.649  68.707  52.871  1.00  0.00           O
ATOM   2066  HA  TYR Z  30      65.687  66.501  53.361  1.00  0.00           H
ATOM   2067  CB  TYR Z  30      64.993  66.360  51.301  1.00  0.00           C
ATOM   2068  1HB TYR Z  30      64.157  66.777  50.699  1.00  0.00           H
ATOM   2069  2HB TYR Z  30      65.949  66.591  50.782  1.00  0.00           H
ATOM   2070  CG  TYR Z  30      64.888  64.857  51.308  1.00  0.00           C
ATOM   2071  HD1 TYR Z  30      63.265  64.822  49.890  1.00  0.00           H
ATOM   2072  CD1 TYR Z  30      63.940  64.225  50.484  1.00  0.00           C
ATOM   2073  HD2 TYR Z  30      66.550  64.513  52.649  1.00  0.00           H
ATOM   2074  CD2 TYR Z  30      65.783  64.055  52.042  1.00  0.00           C
ATOM   2075  CE1 TYR Z  30      63.851  62.830  50.427  1.00  0.00           C
ATOM   2076  HE1 TYR Z  30      63.112  62.353  49.797  1.00  0.00           H
ATOM   2077  HE2 TYR Z  30      66.409  62.046  52.524  1.00  0.00           H
ATOM   2078  CE2 TYR Z  30      65.710  62.654  51.970  1.00  0.00           C
ATOM   2079  CZ  TYR Z  30      64.736  62.046  51.169  1.00  0.00           C
ATOM   2080  OH  TYR Z  30      64.637  60.645  51.078  1.00  0.00           O
ATOM   2081  HH  TYR Z  30      65.474  60.259  51.406  1.00  0.00           H
ATOM   2082  HN  TYR Z  30      62.909  66.564  52.785  1.00  0.00           H
ATOM   2083  N   LEU Z  31      64.650  69.378  52.094  1.00  0.00           N
ATOM   2084  CA  LEU Z  31      65.035  70.776  51.980  1.00  0.00           C
ATOM   2085  C   LEU Z  31      64.020  71.658  52.676  1.00  0.00           C
ATOM   2086  O   LEU Z  31      62.908  71.896  52.197  1.00  0.00           O
ATOM   2087  HA  LEU Z  31      65.973  70.944  52.489  1.00  0.00           H
ATOM   2088  CB  LEU Z  31      65.176  71.238  50.509  1.00  0.00           C
ATOM   2089  1HB LEU Z  31      64.229  71.009  49.970  1.00  0.00           H
ATOM   2090  2HB LEU Z  31      65.333  72.338  50.474  1.00  0.00           H
ATOM   2091  HG  LEU Z  31      66.185  69.470  49.774  1.00  0.00           H
ATOM   2092  CG  LEU Z  31      66.341  70.575  49.747  1.00  0.00           C
ATOM   2093  CD1 LEU Z  31      66.334  71.013  48.280  1.00  0.00           C
ATOM   2094 1HD1 LEU Z  31      67.061  70.416  47.691  1.00  0.00           H
ATOM   2095 2HD1 LEU Z  31      65.326  70.859  47.846  1.00  0.00           H
ATOM   2096 3HD1 LEU Z  31      66.593  72.086  48.182  1.00  0.00           H
ATOM   2097  CD2 LEU Z  31      67.710  70.885  50.367  1.00  0.00           C
ATOM   2098 1HD2 LEU Z  31      67.879  71.981  50.419  1.00  0.00           H
ATOM   2099 2HD2 LEU Z  31      67.796  70.463  51.390  1.00  0.00           H
ATOM   2100 3HD2 LEU Z  31      68.509  70.433  49.745  1.00  0.00           H
ATOM   2101  HN  LEU Z  31      63.712  69.137  51.825  1.00  0.00           H
ATOM   2102  N   GLN Z  32      64.418  72.211  53.836  1.00  0.00           N
ATOM   2103  CA  GLN Z  32      63.530  72.892  54.755  1.00  0.00           C
ATOM   2104  C   GLN Z  32      63.182  74.312  54.343  1.00  0.00           C
ATOM   2105  O   GLN Z  32      62.152  74.845  54.743  1.00  0.00           O
ATOM   2106  HA  GLN Z  32      62.603  72.336  54.813  1.00  0.00           H
ATOM   2107  CB  GLN Z  32      64.179  72.933  56.159  1.00  0.00           C
ATOM   2108  1HB GLN Z  32      65.117  73.533  56.110  1.00  0.00           H
ATOM   2109  2HB GLN Z  32      63.482  73.439  56.867  1.00  0.00           H
ATOM   2110  CG  GLN Z  32      64.514  71.529  56.712  1.00  0.00           C
ATOM   2111  1HG GLN Z  32      63.592  70.914  56.785  1.00  0.00           H
ATOM   2112  2HG GLN Z  32      65.227  70.996  56.047  1.00  0.00           H
ATOM   2113  CD  GLN Z  32      65.171  71.628  58.086  1.00  0.00           C
ATOM   2114  OE1 GLN Z  32      66.396  71.604  58.222  1.00  0.00           O
ATOM   2115  NE2 GLN Z  32      64.343  71.754  59.145  1.00  0.00           N
ATOM   2116 1HE2 GLN Z  32      63.355  71.827  58.982  1.00  0.00           H
ATOM   2117 2HE2 GLN Z  32      64.756  71.749  60.055  1.00  0.00           H
ATOM   2118  HN  GLN Z  32      65.350  72.067  54.162  1.00  0.00           H
ATOM   2119  N   GLN Z  33      64.021  74.958  53.512  1.00  0.00           N
ATOM   2120  CA  GLN Z  33      63.875  76.365  53.167  1.00  0.00           C
ATOM   2121  C   GLN Z  33      63.373  76.611  51.751  1.00  0.00           C
ATOM   2122  O   GLN Z  33      63.262  77.752  51.311  1.00  0.00           O
ATOM   2123  HA  GLN Z  33      63.185  76.856  53.840  1.00  0.00           H
ATOM   2124  CB  GLN Z  33      65.259  77.038  53.285  1.00  0.00           C
ATOM   2125  1HB GLN Z  33      65.960  76.526  52.585  1.00  0.00           H
ATOM   2126  2HB GLN Z  33      65.196  78.107  52.973  1.00  0.00           H
ATOM   2127  CG  GLN Z  33      65.833  76.984  54.716  1.00  0.00           C
ATOM   2128  1HG GLN Z  33      65.242  77.629  55.392  1.00  0.00           H
ATOM   2129  2HG GLN Z  33      65.806  75.952  55.121  1.00  0.00           H
ATOM   2130  CD  GLN Z  33      67.295  77.413  54.688  1.00  0.00           C
ATOM   2131  OE1 GLN Z  33      68.123  76.739  54.066  1.00  0.00           O
ATOM   2132  NE2 GLN Z  33      67.620  78.545  55.347  1.00  0.00           N
ATOM   2133 1HE2 GLN Z  33      66.902  79.057  55.817  1.00  0.00           H
ATOM   2134 2HE2 GLN Z  33      68.571  78.847  55.333  1.00  0.00           H
ATOM   2135  HN  GLN Z  33      64.880  74.512  53.262  1.00  0.00           H
ATOM   2136  N   CYS Z  34      63.055  75.554  50.985  1.00  0.00           N
ATOM   2137  CA  CYS Z  34      62.727  75.641  49.567  1.00  0.00           C
ATOM   2138  C   CYS Z  34      61.466  76.475  49.237  1.00  0.00           C
ATOM   2139  O   CYS Z  34      60.487  76.388  49.992  1.00  0.00           O
ATOM   2140  HA  CYS Z  34      63.583  76.109  49.108  1.00  0.00           H
ATOM   2141  CB  CYS Z  34      62.604  74.203  49.004  1.00  0.00           C
ATOM   2142  1HB CYS Z  34      63.329  73.560  49.551  1.00  0.00           H
ATOM   2143  2HB CYS Z  34      61.594  73.808  49.246  1.00  0.00           H
ATOM   2144  SG  CYS Z  34      62.947  74.040  47.223  1.00  0.00           S
ATOM   2145  1HG CYS Z  34      62.822  72.714  47.205  1.00  0.00           H
ATOM   2146  HN  CYS Z  34      63.030  74.648  51.403  1.00  0.00           H
ATOM   2147  N   PRO Z  35      61.399  77.308  48.183  1.00  0.00           N
ATOM   2148  CA  PRO Z  35      60.176  77.993  47.752  1.00  0.00           C
ATOM   2149  C   PRO Z  35      58.983  77.076  47.551  1.00  0.00           C
ATOM   2150  O   PRO Z  35      59.147  75.971  47.044  1.00  0.00           O
ATOM   2151  HA  PRO Z  35      59.910  78.673  48.544  1.00  0.00           H
ATOM   2152  CB  PRO Z  35      60.567  78.741  46.473  1.00  0.00           C
ATOM   2153  1HB PRO Z  35      60.333  78.125  45.582  1.00  0.00           H
ATOM   2154  2HB PRO Z  35      60.052  79.717  46.371  1.00  0.00           H
ATOM   2155  CG  PRO Z  35      62.085  78.884  46.560  1.00  0.00           C
ATOM   2156  1HG PRO Z  35      62.556  78.995  45.562  1.00  0.00           H
ATOM   2157  2HG PRO Z  35      62.349  79.762  47.189  1.00  0.00           H
ATOM   2158  CD  PRO Z  35      62.506  77.596  47.266  1.00  0.00           C
ATOM   2159  1HD PRO Z  35      62.585  76.773  46.521  1.00  0.00           H
ATOM   2160  2HD PRO Z  35      63.474  77.729  47.795  1.00  0.00           H
ATOM   2161  N   PHE Z  36      57.775  77.485  47.978  1.00  0.00           N
ATOM   2162  CA  PHE Z  36      56.618  76.613  48.032  1.00  0.00           C
ATOM   2163  C   PHE Z  36      56.122  76.195  46.656  1.00  0.00           C
ATOM   2164  O   PHE Z  36      55.929  75.011  46.400  1.00  0.00           O
ATOM   2165  HA  PHE Z  36      56.919  75.706  48.539  1.00  0.00           H
ATOM   2166  CB  PHE Z  36      55.501  77.328  48.842  1.00  0.00           C
ATOM   2167  1HB PHE Z  36      55.915  77.639  49.826  1.00  0.00           H
ATOM   2168  2HB PHE Z  36      55.179  78.245  48.302  1.00  0.00           H
ATOM   2169  CG  PHE Z  36      54.283  76.484  49.139  1.00  0.00           C
ATOM   2170  HD1 PHE Z  36      55.349  74.688  49.704  1.00  0.00           H
ATOM   2171  CD1 PHE Z  36      54.384  75.159  49.602  1.00  0.00           C
ATOM   2172  HD2 PHE Z  36      52.909  78.068  48.643  1.00  0.00           H
ATOM   2173  CD2 PHE Z  36      53.007  77.056  49.007  1.00  0.00           C
ATOM   2174  CE1 PHE Z  36      53.237  74.435  49.954  1.00  0.00           C
ATOM   2175  HE1 PHE Z  36      53.328  73.417  50.307  1.00  0.00           H
ATOM   2176  CE2 PHE Z  36      51.857  76.335  49.353  1.00  0.00           C
ATOM   2177  HE2 PHE Z  36      50.882  76.789  49.239  1.00  0.00           H
ATOM   2178  CZ  PHE Z  36      51.975  75.029  49.840  1.00  0.00           C
ATOM   2179  HZ  PHE Z  36      51.087  74.482  50.119  1.00  0.00           H
ATOM   2180  HN  PHE Z  36      57.615  78.448  48.211  1.00  0.00           H
ATOM   2181  N   GLU Z  37      55.979  77.155  45.717  1.00  0.00           N
ATOM   2182  CA  GLU Z  37      55.497  76.904  44.366  1.00  0.00           C
ATOM   2183  C   GLU Z  37      56.423  75.966  43.595  1.00  0.00           C
ATOM   2184  O   GLU Z  37      56.020  74.980  42.981  1.00  0.00           O
ATOM   2185  HA  GLU Z  37      54.522  76.439  44.428  1.00  0.00           H
ATOM   2186  CB  GLU Z  37      55.399  78.258  43.613  1.00  0.00           C
ATOM   2187  1HB GLU Z  37      55.015  79.033  44.315  1.00  0.00           H
ATOM   2188  2HB GLU Z  37      56.416  78.590  43.307  1.00  0.00           H
ATOM   2189  CG  GLU Z  37      54.481  78.235  42.368  1.00  0.00           C
ATOM   2190  1HG GLU Z  37      54.720  79.100  41.714  1.00  0.00           H
ATOM   2191  2HG GLU Z  37      54.623  77.303  41.784  1.00  0.00           H
ATOM   2192  CD  GLU Z  37      53.021  78.350  42.761  1.00  0.00           C
ATOM   2193  OE1 GLU Z  37      52.333  77.308  42.876  1.00  0.00           O
ATOM   2194  OE2 GLU Z  37      52.543  79.502  42.979  1.00  0.00           O
ATOM   2195  HN  GLU Z  37      56.189  78.101  45.941  1.00  0.00           H
ATOM   2196  N   ASP Z  38      57.731  76.247  43.687  1.00  0.00           N
ATOM   2197  CA  ASP Z  38      58.833  75.506  43.129  1.00  0.00           C
ATOM   2198  C   ASP Z  38      58.946  74.087  43.689  1.00  0.00           C
ATOM   2199  O   ASP Z  38      59.145  73.124  42.950  1.00  0.00           O
ATOM   2200  HA  ASP Z  38      58.670  75.417  42.063  1.00  0.00           H
ATOM   2201  CB  ASP Z  38      60.139  76.305  43.405  1.00  0.00           C
ATOM   2202  1HB ASP Z  38      60.359  76.317  44.491  1.00  0.00           H
ATOM   2203  2HB ASP Z  38      60.992  75.830  42.878  1.00  0.00           H
ATOM   2204  CG  ASP Z  38      60.031  77.749  42.936  1.00  0.00           C
ATOM   2205  OD1 ASP Z  38      60.806  78.130  42.019  1.00  0.00           O
ATOM   2206  OD2 ASP Z  38      59.192  78.522  43.469  1.00  0.00           O
ATOM   2207  HN  ASP Z  38      58.025  77.123  44.079  1.00  0.00           H
ATOM   2208  N   HIS Z  39      58.790  73.904  45.019  1.00  0.00           N
ATOM   2209  CA  HIS Z  39      58.736  72.583  45.634  1.00  0.00           C
ATOM   2210  C   HIS Z  39      57.504  71.779  45.260  1.00  0.00           C
ATOM   2211  O   HIS Z  39      57.597  70.591  44.963  1.00  0.00           O
ATOM   2212  HA  HIS Z  39      59.566  72.028  45.224  1.00  0.00           H
ATOM   2213  CB  HIS Z  39      58.881  72.635  47.177  1.00  0.00           C
ATOM   2214  1HB HIS Z  39      59.117  73.675  47.477  1.00  0.00           H
ATOM   2215  2HB HIS Z  39      57.935  72.361  47.691  1.00  0.00           H
ATOM   2216  CG  HIS Z  39      60.012  71.798  47.710  1.00  0.00           C
ATOM   2217  ND1 HIS Z  39      60.230  71.599  49.055  1.00  0.00           N
ATOM   2218  HD1 HIS Z  39      59.670  71.995  49.785  1.00  0.00           H
ATOM   2219  CD2 HIS Z  39      61.103  71.286  47.083  1.00  0.00           C
ATOM   2220  HD2 HIS Z  39      61.367  71.304  46.034  1.00  0.00           H
ATOM   2221  CE1 HIS Z  39      61.431  70.984  49.182  1.00  0.00           C
ATOM   2222  HE1 HIS Z  39      61.883  70.741  50.147  1.00  0.00           H
ATOM   2223  NE2 HIS Z  39      61.997  70.777  48.009  1.00  0.00           N
ATOM   2224  HN  HIS Z  39      58.694  74.700  45.623  1.00  0.00           H
ATOM   2225  N   VAL Z  40      56.317  72.420  45.217  1.00  0.00           N
ATOM   2226  CA  VAL Z  40      55.072  71.822  44.748  1.00  0.00           C
ATOM   2227  C   VAL Z  40      55.176  71.373  43.296  1.00  0.00           C
ATOM   2228  O   VAL Z  40      54.709  70.297  42.936  1.00  0.00           O
ATOM   2229  HA  VAL Z  40      54.900  70.922  45.321  1.00  0.00           H
ATOM   2230  HB  VAL Z  40      54.145  73.777  44.612  1.00  0.00           H
ATOM   2231  CB  VAL Z  40      53.886  72.755  44.976  1.00  0.00           C
ATOM   2232  CG1 VAL Z  40      52.621  72.273  44.239  1.00  0.00           C
ATOM   2233 1HG1 VAL Z  40      51.760  72.907  44.527  1.00  0.00           H
ATOM   2234 2HG1 VAL Z  40      52.740  72.352  43.138  1.00  0.00           H
ATOM   2235 3HG1 VAL Z  40      52.391  71.218  44.501  1.00  0.00           H
ATOM   2236  CG2 VAL Z  40      53.596  72.815  46.490  1.00  0.00           C
ATOM   2237 1HG2 VAL Z  40      52.783  73.545  46.691  1.00  0.00           H
ATOM   2238 2HG2 VAL Z  40      53.275  71.818  46.861  1.00  0.00           H
ATOM   2239 3HG2 VAL Z  40      54.490  73.133  47.063  1.00  0.00           H
ATOM   2240  HN  VAL Z  40      56.248  73.383  45.496  1.00  0.00           H
ATOM   2241  N   LYS Z  41      55.867  72.141  42.433  1.00  0.00           N
ATOM   2242  CA  LYS Z  41      56.191  71.743  41.073  1.00  0.00           C
ATOM   2243  C   LYS Z  41      56.995  70.447  40.981  1.00  0.00           C
ATOM   2244  O   LYS Z  41      56.734  69.594  40.135  1.00  0.00           O
ATOM   2245  HA  LYS Z  41      55.260  71.554  40.559  1.00  0.00           H
ATOM   2246  CB  LYS Z  41      56.927  72.901  40.360  1.00  0.00           C
ATOM   2247  1HB LYS Z  41      56.291  73.811  40.469  1.00  0.00           H
ATOM   2248  2HB LYS Z  41      57.886  73.113  40.877  1.00  0.00           H
ATOM   2249  CG  LYS Z  41      57.198  72.686  38.862  1.00  0.00           C
ATOM   2250  1HG LYS Z  41      57.939  71.869  38.722  1.00  0.00           H
ATOM   2251  2HG LYS Z  41      56.247  72.376  38.369  1.00  0.00           H
ATOM   2252  CD  LYS Z  41      57.707  73.982  38.210  1.00  0.00           C
ATOM   2253  1HD LYS Z  41      56.941  74.768  38.411  1.00  0.00           H
ATOM   2254  2HD LYS Z  41      58.647  74.299  38.714  1.00  0.00           H
ATOM   2255  CE  LYS Z  41      57.938  73.876  36.699  1.00  0.00           C
ATOM   2256  1HE LYS Z  41      58.802  73.214  36.472  1.00  0.00           H
ATOM   2257  2HE LYS Z  41      57.028  73.474  36.202  1.00  0.00           H
ATOM   2258  NZ  LYS Z  41      58.204  75.215  36.153  1.00  0.00           N
ATOM   2259  1HZ LYS Z  41      58.241  75.254  35.120  1.00  0.00           H
ATOM   2260  2HZ LYS Z  41      57.437  75.872  36.460  1.00  0.00           H
ATOM   2261  3HZ LYS Z  41      59.071  75.655  36.539  1.00  0.00           H
ATOM   2262  HN  LYS Z  41      56.151  73.063  42.710  1.00  0.00           H
ATOM   2263  N   LEU Z  42      57.973  70.224  41.884  1.00  0.00           N
ATOM   2264  CA  LEU Z  42      58.644  68.937  41.997  1.00  0.00           C
ATOM   2265  C   LEU Z  42      57.734  67.801  42.455  1.00  0.00           C
ATOM   2266  O   LEU Z  42      57.786  66.704  41.906  1.00  0.00           O
ATOM   2267  HA  LEU Z  42      58.986  68.661  41.010  1.00  0.00           H
ATOM   2268  CB  LEU Z  42      59.866  68.981  42.941  1.00  0.00           C
ATOM   2269  1HB LEU Z  42      59.520  69.139  43.988  1.00  0.00           H
ATOM   2270  2HB LEU Z  42      60.376  67.992  42.909  1.00  0.00           H
ATOM   2271  HG  LEU Z  42      60.462  71.061  42.834  1.00  0.00           H
ATOM   2272  CG  LEU Z  42      60.913  70.064  42.617  1.00  0.00           C
ATOM   2273  CD1 LEU Z  42      62.114  69.874  43.543  1.00  0.00           C
ATOM   2274 1HD1 LEU Z  42      62.830  70.717  43.447  1.00  0.00           H
ATOM   2275 2HD1 LEU Z  42      61.762  69.810  44.592  1.00  0.00           H
ATOM   2276 3HD1 LEU Z  42      62.647  68.931  43.299  1.00  0.00           H
ATOM   2277  CD2 LEU Z  42      61.376  70.061  41.154  1.00  0.00           C
ATOM   2278 1HD2 LEU Z  42      60.539  70.330  40.476  1.00  0.00           H
ATOM   2279 2HD2 LEU Z  42      62.184  70.809  41.010  1.00  0.00           H
ATOM   2280 3HD2 LEU Z  42      61.756  69.057  40.872  1.00  0.00           H
ATOM   2281  HN  LEU Z  42      58.205  70.928  42.555  1.00  0.00           H
ATOM   2282  N   VAL Z  43      56.854  68.039  43.450  1.00  0.00           N
ATOM   2283  CA  VAL Z  43      55.853  67.081  43.921  1.00  0.00           C
ATOM   2284  C   VAL Z  43      54.849  66.717  42.838  1.00  0.00           C
ATOM   2285  O   VAL Z  43      54.502  65.553  42.641  1.00  0.00           O
ATOM   2286  HA  VAL Z  43      56.363  66.167  44.192  1.00  0.00           H
ATOM   2287  HB  VAL Z  43      54.638  68.590  44.900  1.00  0.00           H
ATOM   2288  CB  VAL Z  43      55.112  67.611  45.146  1.00  0.00           C
ATOM   2289  CG1 VAL Z  43      54.013  66.635  45.623  1.00  0.00           C
ATOM   2290 1HG1 VAL Z  43      53.182  66.568  44.891  1.00  0.00           H
ATOM   2291 2HG1 VAL Z  43      54.432  65.618  45.780  1.00  0.00           H
ATOM   2292 3HG1 VAL Z  43      53.582  66.987  46.584  1.00  0.00           H
ATOM   2293  CG2 VAL Z  43      56.128  67.821  46.279  1.00  0.00           C
ATOM   2294 1HG2 VAL Z  43      56.560  66.850  46.591  1.00  0.00           H
ATOM   2295 2HG2 VAL Z  43      56.954  68.499  45.991  1.00  0.00           H
ATOM   2296 3HG2 VAL Z  43      55.611  68.259  47.153  1.00  0.00           H
ATOM   2297  HN  VAL Z  43      56.860  68.933  43.902  1.00  0.00           H
ATOM   2298  N   ASN Z  44      54.377  67.707  42.062  1.00  0.00           N
ATOM   2299  CA  ASN Z  44      53.554  67.493  40.888  1.00  0.00           C
ATOM   2300  C   ASN Z  44      54.286  66.724  39.796  1.00  0.00           C
ATOM   2301  O   ASN Z  44      53.739  65.774  39.242  1.00  0.00           O
ATOM   2302  HA  ASN Z  44      52.730  66.850  41.171  1.00  0.00           H
ATOM   2303  CB  ASN Z  44      52.998  68.831  40.346  1.00  0.00           C
ATOM   2304  1HB ASN Z  44      53.810  69.580  40.252  1.00  0.00           H
ATOM   2305  2HB ASN Z  44      52.518  68.681  39.356  1.00  0.00           H
ATOM   2306  CG  ASN Z  44      51.921  69.345  41.295  1.00  0.00           C
ATOM   2307  OD1 ASN Z  44      51.349  68.607  42.100  1.00  0.00           O
ATOM   2308  ND2 ASN Z  44      51.602  70.653  41.202  1.00  0.00           N
ATOM   2309 1HD2 ASN Z  44      52.156  71.260  40.622  1.00  0.00           H
ATOM   2310 2HD2 ASN Z  44      50.850  70.989  41.758  1.00  0.00           H
ATOM   2311  HN  ASN Z  44      54.590  68.662  42.297  1.00  0.00           H
ATOM   2312  N   GLU Z  45      55.568  67.040  39.501  1.00  0.00           N
ATOM   2313  CA  GLU Z  45      56.353  66.234  38.576  1.00  0.00           C
ATOM   2314  C   GLU Z  45      56.570  64.799  39.048  1.00  0.00           C
ATOM   2315  O   GLU Z  45      56.405  63.868  38.270  1.00  0.00           O
ATOM   2316  HA  GLU Z  45      55.775  66.161  37.664  1.00  0.00           H
ATOM   2317  CB  GLU Z  45      57.713  66.880  38.192  1.00  0.00           C
ATOM   2318  1HB GLU Z  45      57.509  67.932  37.890  1.00  0.00           H
ATOM   2319  2HB GLU Z  45      58.386  66.908  39.076  1.00  0.00           H
ATOM   2320  CG  GLU Z  45      58.394  66.143  37.004  1.00  0.00           C
ATOM   2321  1HG GLU Z  45      58.706  65.121  37.302  1.00  0.00           H
ATOM   2322  2HG GLU Z  45      57.649  66.043  36.184  1.00  0.00           H
ATOM   2323  CD  GLU Z  45      59.603  66.856  36.429  1.00  0.00           C
ATOM   2324  OE1 GLU Z  45      59.497  67.405  35.303  1.00  0.00           O
ATOM   2325  OE2 GLU Z  45      60.691  66.857  37.070  1.00  0.00           O
ATOM   2326  HN  GLU Z  45      56.006  67.850  39.898  1.00  0.00           H
ATOM   2327  N   VAL Z  46      56.893  64.554  40.337  1.00  0.00           N
ATOM   2328  CA  VAL Z  46      56.986  63.209  40.906  1.00  0.00           C
ATOM   2329  C   VAL Z  46      55.653  62.464  40.892  1.00  0.00           C
ATOM   2330  O   VAL Z  46      55.599  61.301  40.496  1.00  0.00           O
ATOM   2331  HA  VAL Z  46      57.637  62.631  40.265  1.00  0.00           H
ATOM   2332  HB  VAL Z  46      57.082  63.948  42.947  1.00  0.00           H
ATOM   2333  CB  VAL Z  46      57.618  63.216  42.299  1.00  0.00           C
ATOM   2334  CG1 VAL Z  46      57.569  61.826  42.968  1.00  0.00           C
ATOM   2335 1HG1 VAL Z  46      57.983  61.047  42.295  1.00  0.00           H
ATOM   2336 2HG1 VAL Z  46      58.167  61.833  43.905  1.00  0.00           H
ATOM   2337 3HG1 VAL Z  46      56.530  61.552  43.242  1.00  0.00           H
ATOM   2338  CG2 VAL Z  46      59.093  63.639  42.159  1.00  0.00           C
ATOM   2339 1HG2 VAL Z  46      59.632  62.935  41.491  1.00  0.00           H
ATOM   2340 2HG2 VAL Z  46      59.180  64.665  41.749  1.00  0.00           H
ATOM   2341 3HG2 VAL Z  46      59.590  63.615  43.152  1.00  0.00           H
ATOM   2342  HN  VAL Z  46      57.069  65.323  40.962  1.00  0.00           H
ATOM   2343  N   THR Z  47      54.530  63.135  41.244  1.00  0.00           N
ATOM   2344  CA  THR Z  47      53.161  62.609  41.132  1.00  0.00           C
ATOM   2345  C   THR Z  47      52.852  62.156  39.731  1.00  0.00           C
ATOM   2346  O   THR Z  47      52.433  61.026  39.487  1.00  0.00           O
ATOM   2347  HA  THR Z  47      53.051  61.754  41.782  1.00  0.00           H
ATOM   2348  HB  THR Z  47      52.334  64.616  40.905  1.00  0.00           H
ATOM   2349  CB  THR Z  47      52.102  63.678  41.460  1.00  0.00           C
ATOM   2350  OG1 THR Z  47      52.113  63.985  42.847  1.00  0.00           O
ATOM   2351  HG1 THR Z  47      52.851  64.617  42.953  1.00  0.00           H
ATOM   2352  CG2 THR Z  47      50.662  63.264  41.090  1.00  0.00           C
ATOM   2353 1HG2 THR Z  47      49.929  63.956  41.559  1.00  0.00           H
ATOM   2354 2HG2 THR Z  47      50.503  63.315  39.993  1.00  0.00           H
ATOM   2355 3HG2 THR Z  47      50.447  62.230  41.426  1.00  0.00           H
ATOM   2356  HN  THR Z  47      54.624  64.060  41.627  1.00  0.00           H
ATOM   2357  N   GLU Z  48      53.087  63.040  38.752  1.00  0.00           N
ATOM   2358  CA  GLU Z  48      52.767  62.786  37.375  1.00  0.00           C
ATOM   2359  C   GLU Z  48      53.703  61.792  36.712  1.00  0.00           C
ATOM   2360  O   GLU Z  48      53.268  60.935  35.950  1.00  0.00           O
ATOM   2361  HA  GLU Z  48      51.783  62.338  37.355  1.00  0.00           H
ATOM   2362  CB  GLU Z  48      52.661  64.124  36.636  1.00  0.00           C
ATOM   2363  1HB GLU Z  48      52.211  64.849  37.360  1.00  0.00           H
ATOM   2364  2HB GLU Z  48      53.664  64.522  36.369  1.00  0.00           H
ATOM   2365  CG  GLU Z  48      51.737  64.056  35.407  1.00  0.00           C
ATOM   2366  1HG GLU Z  48      52.271  63.615  34.541  1.00  0.00           H
ATOM   2367  2HG GLU Z  48      50.836  63.443  35.617  1.00  0.00           H
ATOM   2368  CD  GLU Z  48      51.268  65.449  35.062  1.00  0.00           C
ATOM   2369  OE1 GLU Z  48      51.767  66.018  34.058  1.00  0.00           O
ATOM   2370  OE2 GLU Z  48      50.407  65.988  35.808  1.00  0.00           O
ATOM   2371  HN  GLU Z  48      53.433  63.961  38.958  1.00  0.00           H
ATOM   2372  N   PHE Z  49      55.013  61.829  37.035  1.00  0.00           N
ATOM   2373  CA  PHE Z  49      55.987  60.844  36.597  1.00  0.00           C
ATOM   2374  C   PHE Z  49      55.655  59.442  37.096  1.00  0.00           C
ATOM   2375  O   PHE Z  49      55.674  58.478  36.332  1.00  0.00           O
ATOM   2376  HA  PHE Z  49      55.956  60.811  35.515  1.00  0.00           H
ATOM   2377  CB  PHE Z  49      57.409  61.254  37.085  1.00  0.00           C
ATOM   2378  1HB PHE Z  49      57.610  62.307  36.796  1.00  0.00           H
ATOM   2379  2HB PHE Z  49      57.489  61.175  38.190  1.00  0.00           H
ATOM   2380  CG  PHE Z  49      58.460  60.402  36.443  1.00  0.00           C
ATOM   2381  HD1 PHE Z  49      58.553  58.965  38.049  1.00  0.00           H
ATOM   2382  CD1 PHE Z  49      58.909  59.225  37.063  1.00  0.00           C
ATOM   2383  HD2 PHE Z  49      58.562  61.619  34.673  1.00  0.00           H
ATOM   2384  CD2 PHE Z  49      58.913  60.718  35.157  1.00  0.00           C
ATOM   2385  CE1 PHE Z  49      59.743  58.340  36.372  1.00  0.00           C
ATOM   2386  HE1 PHE Z  49      60.047  57.411  36.837  1.00  0.00           H
ATOM   2387  CE2 PHE Z  49      59.752  59.839  34.466  1.00  0.00           C
ATOM   2388  HE2 PHE Z  49      60.062  60.067  33.457  1.00  0.00           H
ATOM   2389  CZ  PHE Z  49      60.130  58.631  35.060  1.00  0.00           C
ATOM   2390  HZ  PHE Z  49      60.718  57.919  34.500  1.00  0.00           H
ATOM   2391  HN  PHE Z  49      55.360  62.556  37.637  1.00  0.00           H
ATOM   2392  N   ALA Z  50      55.291  59.304  38.390  1.00  0.00           N
ATOM   2393  CA  ALA Z  50      54.855  58.044  38.950  1.00  0.00           C
ATOM   2394  C   ALA Z  50      53.591  57.531  38.282  1.00  0.00           C
ATOM   2395  O   ALA Z  50      53.531  56.377  37.867  1.00  0.00           O
ATOM   2396  HA  ALA Z  50      55.629  57.310  38.769  1.00  0.00           H
ATOM   2397  CB  ALA Z  50      54.628  58.195  40.464  1.00  0.00           C
ATOM   2398  1HB ALA Z  50      54.338  57.227  40.926  1.00  0.00           H
ATOM   2399  2HB ALA Z  50      55.562  58.548  40.951  1.00  0.00           H
ATOM   2400  3HB ALA Z  50      53.831  58.941  40.674  1.00  0.00           H
ATOM   2401  HN  ALA Z  50      55.291  60.086  39.019  1.00  0.00           H
ATOM   2402  N   LYS Z  51      52.598  58.415  38.070  1.00  0.00           N
ATOM   2403  CA  LYS Z  51      51.360  58.134  37.365  1.00  0.00           C
ATOM   2404  C   LYS Z  51      51.603  57.623  35.937  1.00  0.00           C
ATOM   2405  O   LYS Z  51      50.975  56.660  35.496  1.00  0.00           O
ATOM   2406  HA  LYS Z  51      50.848  57.346  37.903  1.00  0.00           H
ATOM   2407  CB  LYS Z  51      50.499  59.427  37.412  1.00  0.00           C
ATOM   2408  1HB LYS Z  51      50.485  59.758  38.476  1.00  0.00           H
ATOM   2409  2HB LYS Z  51      51.011  60.220  36.828  1.00  0.00           H
ATOM   2410  CG  LYS Z  51      49.041  59.324  36.936  1.00  0.00           C
ATOM   2411  1HG LYS Z  51      49.038  59.000  35.870  1.00  0.00           H
ATOM   2412  2HG LYS Z  51      48.505  58.544  37.522  1.00  0.00           H
ATOM   2413  CD  LYS Z  51      48.281  60.670  37.035  1.00  0.00           C
ATOM   2414  1HD LYS Z  51      48.894  61.451  36.532  1.00  0.00           H
ATOM   2415  2HD LYS Z  51      47.331  60.565  36.461  1.00  0.00           H
ATOM   2416  CE  LYS Z  51      47.932  61.118  38.468  1.00  0.00           C
ATOM   2417  1HE LYS Z  51      47.219  60.397  38.926  1.00  0.00           H
ATOM   2418  2HE LYS Z  51      48.845  61.171  39.101  1.00  0.00           H
ATOM   2419  NZ  LYS Z  51      47.302  62.453  38.475  1.00  0.00           N
ATOM   2420  1HZ LYS Z  51      46.888  62.690  39.422  1.00  0.00           H
ATOM   2421  2HZ LYS Z  51      47.987  63.205  38.212  1.00  0.00           H
ATOM   2422  3HZ LYS Z  51      46.517  62.506  37.781  1.00  0.00           H
ATOM   2423  HN  LYS Z  51      52.679  59.338  38.453  1.00  0.00           H
ATOM   2424  N   THR Z  52      52.581  58.198  35.196  1.00  0.00           N
ATOM   2425  CA  THR Z  52      53.029  57.680  33.896  1.00  0.00           C
ATOM   2426  C   THR Z  52      53.631  56.287  33.967  1.00  0.00           C
ATOM   2427  O   THR Z  52      53.303  55.444  33.137  1.00  0.00           O
ATOM   2428  HA  THR Z  52      52.157  57.611  33.262  1.00  0.00           H
ATOM   2429  HB  THR Z  52      54.997  58.595  33.775  1.00  0.00           H
ATOM   2430  CB  THR Z  52      54.060  58.548  33.173  1.00  0.00           C
ATOM   2431  OG1 THR Z  52      53.581  59.868  32.975  1.00  0.00           O
ATOM   2432  HG1 THR Z  52      54.319  60.322  32.547  1.00  0.00           H
ATOM   2433  CG2 THR Z  52      54.356  58.021  31.759  1.00  0.00           C
ATOM   2434 1HG2 THR Z  52      53.425  57.972  31.157  1.00  0.00           H
ATOM   2435 2HG2 THR Z  52      55.072  58.687  31.237  1.00  0.00           H
ATOM   2436 3HG2 THR Z  52      54.818  57.013  31.779  1.00  0.00           H
ATOM   2437  HN  THR Z  52      53.050  59.015  35.538  1.00  0.00           H
ATOM   2438  N   CYS Z  53      54.497  55.980  34.963  1.00  0.00           N
ATOM   2439  CA  CYS Z  53      55.191  54.692  35.065  1.00  0.00           C
ATOM   2440  C   CYS Z  53      54.272  53.482  35.179  1.00  0.00           C
ATOM   2441  O   CYS Z  53      54.627  52.389  34.744  1.00  0.00           O
ATOM   2442  HA  CYS Z  53      55.738  54.552  34.142  1.00  0.00           H
ATOM   2443  CB  CYS Z  53      56.196  54.606  36.249  1.00  0.00           C
ATOM   2444  1HB CYS Z  53      55.647  54.794  37.198  1.00  0.00           H
ATOM   2445  2HB CYS Z  53      56.609  53.574  36.304  1.00  0.00           H
ATOM   2446  SG  CYS Z  53      57.612  55.746  36.144  1.00  0.00           S
ATOM   2447  HN  CYS Z  53      54.744  56.676  35.640  1.00  0.00           H
ATOM   2448  N   VAL Z  54      53.059  53.633  35.754  1.00  0.00           N
ATOM   2449  CA  VAL Z  54      52.039  52.587  35.725  1.00  0.00           C
ATOM   2450  C   VAL Z  54      51.599  52.246  34.301  1.00  0.00           C
ATOM   2451  O   VAL Z  54      51.464  51.084  33.921  1.00  0.00           O
ATOM   2452  HA  VAL Z  54      52.468  51.693  36.156  1.00  0.00           H
ATOM   2453  HB  VAL Z  54      50.240  53.796  36.001  1.00  0.00           H
ATOM   2454  CB  VAL Z  54      50.786  52.972  36.516  1.00  0.00           C
ATOM   2455  CG1 VAL Z  54      49.850  51.753  36.645  1.00  0.00           C
ATOM   2456 1HG1 VAL Z  54      50.401  50.895  37.081  1.00  0.00           H
ATOM   2457 2HG1 VAL Z  54      48.995  51.998  37.310  1.00  0.00           H
ATOM   2458 3HG1 VAL Z  54      49.439  51.445  35.661  1.00  0.00           H
ATOM   2459  CG2 VAL Z  54      51.165  53.475  37.918  1.00  0.00           C
ATOM   2460 1HG2 VAL Z  54      51.708  54.440  37.866  1.00  0.00           H
ATOM   2461 2HG2 VAL Z  54      50.251  53.644  38.526  1.00  0.00           H
ATOM   2462 3HG2 VAL Z  54      51.802  52.737  38.451  1.00  0.00           H
ATOM   2463  HN  VAL Z  54      52.809  54.499  36.182  1.00  0.00           H
ATOM   2464  N   ALA Z  55      51.372  53.274  33.464  1.00  0.00           N
ATOM   2465  CA  ALA Z  55      50.926  53.114  32.099  1.00  0.00           C
ATOM   2466  C   ALA Z  55      52.029  52.742  31.112  1.00  0.00           C
ATOM   2467  O   ALA Z  55      51.841  51.858  30.277  1.00  0.00           O
ATOM   2468  HA  ALA Z  55      50.194  52.317  32.065  1.00  0.00           H
ATOM   2469  CB  ALA Z  55      50.251  54.421  31.636  1.00  0.00           C
ATOM   2470  1HB ALA Z  55      49.872  54.319  30.596  1.00  0.00           H
ATOM   2471  2HB ALA Z  55      49.392  54.652  32.301  1.00  0.00           H
ATOM   2472  3HB ALA Z  55      50.967  55.269  31.681  1.00  0.00           H
ATOM   2473  HN  ALA Z  55      51.571  54.205  33.760  1.00  0.00           H
ATOM   2474  N   ASP Z  56      53.202  53.404  31.170  1.00  0.00           N
ATOM   2475  CA  ASP Z  56      54.152  53.392  30.074  1.00  0.00           C
ATOM   2476  C   ASP Z  56      55.602  53.378  30.568  1.00  0.00           C
ATOM   2477  O   ASP Z  56      55.994  54.098  31.489  1.00  0.00           O
ATOM   2478  HA  ASP Z  56      54.016  52.485  29.497  1.00  0.00           H
ATOM   2479  CB  ASP Z  56      53.858  54.624  29.175  1.00  0.00           C
ATOM   2480  1HB ASP Z  56      52.775  54.631  28.925  1.00  0.00           H
ATOM   2481  2HB ASP Z  56      54.102  55.564  29.708  1.00  0.00           H
ATOM   2482  CG  ASP Z  56      54.622  54.582  27.873  1.00  0.00           C
ATOM   2483  OD1 ASP Z  56      54.039  54.172  26.840  1.00  0.00           O
ATOM   2484  OD2 ASP Z  56      55.817  54.977  27.872  1.00  0.00           O
ATOM   2485  HN  ASP Z  56      53.379  54.063  31.908  1.00  0.00           H
ATOM   2486  N   GLU Z  57      56.442  52.533  29.930  1.00  0.00           N
ATOM   2487  CA  GLU Z  57      57.792  52.226  30.362  1.00  0.00           C
ATOM   2488  C   GLU Z  57      58.875  52.999  29.611  1.00  0.00           C
ATOM   2489  O   GLU Z  57      60.065  52.702  29.738  1.00  0.00           O
ATOM   2490  HA  GLU Z  57      57.893  52.481  31.409  1.00  0.00           H
ATOM   2491  CB  GLU Z  57      58.059  50.700  30.207  1.00  0.00           C
ATOM   2492  1HB GLU Z  57      58.987  50.459  30.769  1.00  0.00           H
ATOM   2493  2HB GLU Z  57      57.233  50.146  30.707  1.00  0.00           H
ATOM   2494  CG  GLU Z  57      58.201  50.182  28.747  1.00  0.00           C
ATOM   2495  1HG GLU Z  57      57.235  50.261  28.209  1.00  0.00           H
ATOM   2496  2HG GLU Z  57      58.956  50.778  28.192  1.00  0.00           H
ATOM   2497  CD  GLU Z  57      58.660  48.733  28.697  1.00  0.00           C
ATOM   2498  OE1 GLU Z  57      59.871  48.483  28.452  1.00  0.00           O
ATOM   2499  OE2 GLU Z  57      57.815  47.825  28.901  1.00  0.00           O
ATOM   2500  HN  GLU Z  57      56.115  52.009  29.150  1.00  0.00           H
ATOM   2501  N   SER Z  58      58.499  54.002  28.786  1.00  0.00           N
ATOM   2502  CA  SER Z  58      59.426  54.726  27.916  1.00  0.00           C
ATOM   2503  C   SER Z  58      60.497  55.545  28.619  1.00  0.00           C
ATOM   2504  O   SER Z  58      61.623  55.652  28.132  1.00  0.00           O
ATOM   2505  HA  SER Z  58      59.949  53.982  27.332  1.00  0.00           H
ATOM   2506  CB  SER Z  58      58.726  55.680  26.919  1.00  0.00           C
ATOM   2507  1HB SER Z  58      58.226  56.506  27.472  1.00  0.00           H
ATOM   2508  2HB SER Z  58      59.474  56.126  26.225  1.00  0.00           H
ATOM   2509  OG  SER Z  58      57.754  54.980  26.142  1.00  0.00           O
ATOM   2510  1HG SER Z  58      56.954  54.913  26.724  1.00  0.00           H
ATOM   2511  HN  SER Z  58      57.525  54.237  28.687  1.00  0.00           H
ATOM   2512  N   ALA Z  59      60.189  56.185  29.763  1.00  0.00           N
ATOM   2513  CA  ALA Z  59      61.161  56.964  30.506  1.00  0.00           C
ATOM   2514  C   ALA Z  59      62.097  56.109  31.352  1.00  0.00           C
ATOM   2515  O   ALA Z  59      61.678  55.258  32.135  1.00  0.00           O
ATOM   2516  HA  ALA Z  59      61.776  57.510  29.803  1.00  0.00           H
ATOM   2517  CB  ALA Z  59      60.460  57.991  31.409  1.00  0.00           C
ATOM   2518  1HB ALA Z  59      61.197  58.650  31.913  1.00  0.00           H
ATOM   2519  2HB ALA Z  59      59.785  58.629  30.801  1.00  0.00           H
ATOM   2520  3HB ALA Z  59      59.842  57.476  32.177  1.00  0.00           H
ATOM   2521  HN  ALA Z  59      59.266  56.123  30.159  1.00  0.00           H
ATOM   2522  N   GLU Z  60      63.421  56.349  31.254  1.00  0.00           N
ATOM   2523  CA  GLU Z  60      64.429  55.503  31.874  1.00  0.00           C
ATOM   2524  C   GLU Z  60      64.429  55.592  33.402  1.00  0.00           C
ATOM   2525  O   GLU Z  60      64.816  54.665  34.110  1.00  0.00           O
ATOM   2526  HA  GLU Z  60      64.204  54.476  31.618  1.00  0.00           H
ATOM   2527  CB  GLU Z  60      65.827  55.848  31.309  1.00  0.00           C
ATOM   2528  1HB GLU Z  60      65.764  55.867  30.197  1.00  0.00           H
ATOM   2529  2HB GLU Z  60      66.099  56.873  31.637  1.00  0.00           H
ATOM   2530  CG  GLU Z  60      66.920  54.832  31.717  1.00  0.00           C
ATOM   2531  1HG GLU Z  60      66.900  54.658  32.811  1.00  0.00           H
ATOM   2532  2HG GLU Z  60      66.742  53.861  31.208  1.00  0.00           H
ATOM   2533  CD  GLU Z  60      68.316  55.308  31.388  1.00  0.00           C
ATOM   2534  OE1 GLU Z  60      69.056  54.595  30.663  1.00  0.00           O
ATOM   2535  OE2 GLU Z  60      68.723  56.363  31.942  1.00  0.00           O
ATOM   2536  HN  GLU Z  60      63.763  57.099  30.680  1.00  0.00           H
ATOM   2537  N   ASN Z  61      63.894  56.693  33.971  1.00  0.00           N
ATOM   2538  CA  ASN Z  61      63.663  56.815  35.401  1.00  0.00           C
ATOM   2539  C   ASN Z  61      62.573  55.871  35.936  1.00  0.00           C
ATOM   2540  O   ASN Z  61      62.517  55.638  37.138  1.00  0.00           O
ATOM   2541  HA  ASN Z  61      64.566  56.507  35.913  1.00  0.00           H
ATOM   2542  CB  ASN Z  61      63.299  58.276  35.801  1.00  0.00           C
ATOM   2543  1HB ASN Z  61      62.763  58.768  34.964  1.00  0.00           H
ATOM   2544  2HB ASN Z  61      62.638  58.290  36.694  1.00  0.00           H
ATOM   2545  CG  ASN Z  61      64.500  59.149  36.140  1.00  0.00           C
ATOM   2546  OD1 ASN Z  61      64.761  60.166  35.499  1.00  0.00           O
ATOM   2547  ND2 ASN Z  61      65.230  58.801  37.221  1.00  0.00           N
ATOM   2548 1HD2 ASN Z  61      64.914  58.055  37.827  1.00  0.00           H
ATOM   2549 2HD2 ASN Z  61      65.946  59.442  37.512  1.00  0.00           H
ATOM   2550  HN  ASN Z  61      63.618  57.446  33.379  1.00  0.00           H
ATOM   2551  N   CYS Z  62      61.703  55.259  35.095  1.00  0.00           N
ATOM   2552  CA  CYS Z  62      60.799  54.209  35.572  1.00  0.00           C
ATOM   2553  C   CYS Z  62      61.536  52.881  35.763  1.00  0.00           C
ATOM   2554  O   CYS Z  62      61.086  51.988  36.482  1.00  0.00           O
ATOM   2555  HA  CYS Z  62      60.400  54.494  36.538  1.00  0.00           H
ATOM   2556  CB  CYS Z  62      59.609  53.954  34.602  1.00  0.00           C
ATOM   2557  1HB CYS Z  62      60.015  53.645  33.613  1.00  0.00           H
ATOM   2558  2HB CYS Z  62      58.997  53.108  34.985  1.00  0.00           H
ATOM   2559  SG  CYS Z  62      58.506  55.386  34.347  1.00  0.00           S
ATOM   2560  HN  CYS Z  62      61.701  55.427  34.105  1.00  0.00           H
ATOM   2561  N   ASP Z  63      62.728  52.739  35.148  1.00  0.00           N
ATOM   2562  CA  ASP Z  63      63.557  51.553  35.195  1.00  0.00           C
ATOM   2563  C   ASP Z  63      64.678  51.717  36.233  1.00  0.00           C
ATOM   2564  O   ASP Z  63      65.608  50.917  36.312  1.00  0.00           O
ATOM   2565  HA  ASP Z  63      62.953  50.709  35.493  1.00  0.00           H
ATOM   2566  CB  ASP Z  63      64.099  51.304  33.759  1.00  0.00           C
ATOM   2567  1HB ASP Z  63      63.254  51.374  33.040  1.00  0.00           H
ATOM   2568  2HB ASP Z  63      64.846  52.073  33.484  1.00  0.00           H
ATOM   2569  CG  ASP Z  63      64.699  49.926  33.600  1.00  0.00           C
ATOM   2570  OD1 ASP Z  63      65.894  49.812  33.230  1.00  0.00           O
ATOM   2571  OD2 ASP Z  63      63.975  48.924  33.827  1.00  0.00           O
ATOM   2572  HN  ASP Z  63      63.097  53.484  34.594  1.00  0.00           H
ATOM   2573  N   CML Z  64      64.610  52.771  37.070  1.00  0.00           N
ATOM   2574  CA  CML Z  64      65.610  53.093  38.070  1.00  0.00           C
ATOM   2575  C   CML Z  64      64.900  53.490  39.357  1.00  0.00           C
ATOM   2576  O   CML Z  64      63.706  53.780  39.362  1.00  0.00           O
ATOM   2577  HA  CML Z  64      66.196  52.214  38.302  1.00  0.00           H
ATOM   2578  CB  CML Z  64      66.547  54.232  37.578  1.00  0.00           C
ATOM   2579  1HB CML Z  64      65.917  55.035  37.139  1.00  0.00           H
ATOM   2580  2HB CML Z  64      67.112  54.669  38.432  1.00  0.00           H
ATOM   2581  CG  CML Z  64      67.572  53.754  36.530  1.00  0.00           C
ATOM   2582  1HG CML Z  64      68.330  53.120  37.046  1.00  0.00           H
ATOM   2583  2HG CML Z  64      67.061  53.111  35.780  1.00  0.00           H
ATOM   2584  CD  CML Z  64      68.268  54.904  35.783  1.00  0.00           C
ATOM   2585  1HD CML Z  64      67.509  55.397  35.135  1.00  0.00           H
ATOM   2586  2HD CML Z  64      68.624  55.646  36.533  1.00  0.00           H
ATOM   2587  CE  CML Z  64      69.456  54.447  34.924  1.00  0.00           C
ATOM   2588  1HE CML Z  64      70.226  54.010  35.596  1.00  0.00           H
ATOM   2589  2HE CML Z  64      69.138  53.673  34.194  1.00  0.00           H
ATOM   2590  NZ  CML Z  64      70.057  55.561  34.174  1.00  0.00           N
ATOM   2591  1HZ CML Z  64      70.186  56.402  34.763  1.00  0.00           H
ATOM   2592  2HZ CML Z  64      69.485  55.841  33.324  1.00  0.00           H
ATOM   2593  HN  CML Z  64      63.810  53.367  37.054  1.00  0.00           H
ATOM   2594  C0  CML Z  64      71.371  55.033  33.713  1.00  0.00           C
ATOM   2595  H01 CML Z  64      71.192  54.086  33.161  1.00  0.00           H
ATOM   2596  H02 CML Z  64      71.985  54.811  34.611  1.00  0.00           H
ATOM   2597  C1  CML Z  64      72.189  55.889  32.806  1.00  0.00           C
ATOM   2598  O11 CML Z  64      73.229  55.376  32.255  1.00  0.00           O
ATOM   2599  O12 CML Z  64      71.781  57.027  32.413  1.00  0.00           O
ATOM   2600  N   SER Z  65      65.623  53.467  40.496  1.00  0.00           N
ATOM   2601  CA  SER Z  65      65.100  53.672  41.846  1.00  0.00           C
ATOM   2602  C   SER Z  65      64.349  54.965  42.134  1.00  0.00           C
ATOM   2603  O   SER Z  65      64.528  56.005  41.492  1.00  0.00           O
ATOM   2604  HA  SER Z  65      64.387  52.877  42.015  1.00  0.00           H
ATOM   2605  CB  SER Z  65      66.202  53.512  42.927  1.00  0.00           C
ATOM   2606  1HB SER Z  65      65.761  53.571  43.949  1.00  0.00           H
ATOM   2607  2HB SER Z  65      66.651  52.500  42.827  1.00  0.00           H
ATOM   2608  OG  SER Z  65      67.233  54.494  42.779  1.00  0.00           O
ATOM   2609  1HG SER Z  65      67.948  54.233  43.423  1.00  0.00           H
ATOM   2610  HN  SER Z  65      66.602  53.283  40.471  1.00  0.00           H
ATOM   2611  N   LEU Z  66      63.490  54.939  43.172  1.00  0.00           N
ATOM   2612  CA  LEU Z  66      62.855  56.114  43.745  1.00  0.00           C
ATOM   2613  C   LEU Z  66      63.879  57.094  44.315  1.00  0.00           C
ATOM   2614  O   LEU Z  66      63.780  58.313  44.156  1.00  0.00           O
ATOM   2615  HA  LEU Z  66      62.327  56.619  42.951  1.00  0.00           H
ATOM   2616  CB  LEU Z  66      61.863  55.667  44.841  1.00  0.00           C
ATOM   2617  1HB LEU Z  66      61.195  54.888  44.409  1.00  0.00           H
ATOM   2618  2HB LEU Z  66      62.427  55.167  45.661  1.00  0.00           H
ATOM   2619  HG  LEU Z  66      61.640  57.546  45.907  1.00  0.00           H
ATOM   2620  CG  LEU Z  66      60.978  56.777  45.443  1.00  0.00           C
ATOM   2621  CD1 LEU Z  66      60.097  57.462  44.384  1.00  0.00           C
ATOM   2622 1HD1 LEU Z  66      59.419  58.196  44.866  1.00  0.00           H
ATOM   2623 2HD1 LEU Z  66      60.720  57.999  43.639  1.00  0.00           H
ATOM   2624 3HD1 LEU Z  66      59.479  56.704  43.857  1.00  0.00           H
ATOM   2625  CD2 LEU Z  66      60.105  56.188  46.559  1.00  0.00           C
ATOM   2626 1HD2 LEU Z  66      59.408  55.432  46.140  1.00  0.00           H
ATOM   2627 2HD2 LEU Z  66      60.737  55.679  47.318  1.00  0.00           H
ATOM   2628 3HD2 LEU Z  66      59.520  56.985  47.063  1.00  0.00           H
ATOM   2629  HN  LEU Z  66      63.307  54.060  43.650  1.00  0.00           H
ATOM   2630  N   HIE Z  67      64.946  56.555  44.935  1.00  0.00           N
ATOM   2631  CA  HIE Z  67      66.116  57.250  45.436  1.00  0.00           C
ATOM   2632  C   HIE Z  67      66.830  58.061  44.365  1.00  0.00           C
ATOM   2633  O   HIE Z  67      67.205  59.217  44.575  1.00  0.00           O
ATOM   2634  HA  HIE Z  67      65.796  57.926  46.215  1.00  0.00           H
ATOM   2635  CB  HIE Z  67      67.116  56.211  46.002  1.00  0.00           C
ATOM   2636  1HB HIE Z  67      67.526  55.578  45.191  1.00  0.00           H
ATOM   2637  2HB HIE Z  67      67.967  56.715  46.505  1.00  0.00           H
ATOM   2638  CG  HIE Z  67      66.482  55.279  46.989  1.00  0.00           C
ATOM   2639  ND1 HIE Z  67      65.672  54.240  46.558  1.00  0.00           N
ATOM   2640  HD2 HIE Z  67      66.922  56.102  48.980  1.00  0.00           H
ATOM   2641  CD2 HIE Z  67      66.428  55.391  48.337  1.00  0.00           C
ATOM   2642  HE1 HIE Z  67      64.401  52.940  47.701  1.00  0.00           H
ATOM   2643  CE1 HIE Z  67      65.132  53.751  47.663  1.00  0.00           C
ATOM   2644  HE2 HIE Z  67      65.134  54.387  49.685  1.00  0.00           H
ATOM   2645  NE2 HIE Z  67      65.551  54.419  48.764  1.00  0.00           N
ATOM   2646  HN  HIE Z  67      64.953  55.568  45.139  1.00  0.00           H
ATOM   2647  N   THR Z  68      66.982  57.478  43.156  1.00  0.00           N
ATOM   2648  CA  THR Z  68      67.455  58.170  41.959  1.00  0.00           C
ATOM   2649  C   THR Z  68      66.522  59.295  41.546  1.00  0.00           C
ATOM   2650  O   THR Z  68      66.960  60.422  41.328  1.00  0.00           O
ATOM   2651  HA  THR Z  68      68.413  58.613  42.185  1.00  0.00           H
ATOM   2652  HB  THR Z  68      66.674  56.708  40.534  1.00  0.00           H
ATOM   2653  CB  THR Z  68      67.631  57.228  40.768  1.00  0.00           C
ATOM   2654  OG1 THR Z  68      68.620  56.253  41.060  1.00  0.00           O
ATOM   2655  HG1 THR Z  68      68.212  55.595  41.656  1.00  0.00           H
ATOM   2656  CG2 THR Z  68      68.134  57.959  39.513  1.00  0.00           C
ATOM   2657 1HG2 THR Z  68      68.314  57.221  38.702  1.00  0.00           H
ATOM   2658 2HG2 THR Z  68      67.397  58.701  39.147  1.00  0.00           H
ATOM   2659 3HG2 THR Z  68      69.090  58.474  39.737  1.00  0.00           H
ATOM   2660  HN  THR Z  68      66.743  56.508  43.051  1.00  0.00           H
ATOM   2661  N   LEU Z  69      65.197  59.039  41.491  1.00  0.00           N
ATOM   2662  CA  LEU Z  69      64.191  59.998  41.050  1.00  0.00           C
ATOM   2663  C   LEU Z  69      64.106  61.261  41.903  1.00  0.00           C
ATOM   2664  O   LEU Z  69      64.041  62.378  41.386  1.00  0.00           O
ATOM   2665  HA  LEU Z  69      64.463  60.310  40.052  1.00  0.00           H
ATOM   2666  CB  LEU Z  69      62.796  59.318  41.024  1.00  0.00           C
ATOM   2667  1HB LEU Z  69      62.880  58.365  40.456  1.00  0.00           H
ATOM   2668  2HB LEU Z  69      62.510  59.047  42.064  1.00  0.00           H
ATOM   2669  HG  LEU Z  69      61.634  61.155  40.883  1.00  0.00           H
ATOM   2670  CG  LEU Z  69      61.653  60.150  40.398  1.00  0.00           C
ATOM   2671  CD1 LEU Z  69      61.850  60.340  38.887  1.00  0.00           C
ATOM   2672 1HD1 LEU Z  69      61.877  59.347  38.391  1.00  0.00           H
ATOM   2673 2HD1 LEU Z  69      61.007  60.918  38.454  1.00  0.00           H
ATOM   2674 3HD1 LEU Z  69      62.797  60.873  38.666  1.00  0.00           H
ATOM   2675  CD2 LEU Z  69      60.296  59.485  40.671  1.00  0.00           C
ATOM   2676 1HD2 LEU Z  69      60.123  59.392  41.765  1.00  0.00           H
ATOM   2677 2HD2 LEU Z  69      59.471  60.087  40.235  1.00  0.00           H
ATOM   2678 3HD2 LEU Z  69      60.268  58.469  40.223  1.00  0.00           H
ATOM   2679  HN  LEU Z  69      64.863  58.124  41.726  1.00  0.00           H
ATOM   2680  N   PHE Z  70      64.128  61.116  43.245  1.00  0.00           N
ATOM   2681  CA  PHE Z  70      64.146  62.236  44.173  1.00  0.00           C
ATOM   2682  C   PHE Z  70      65.395  63.096  44.067  1.00  0.00           C
ATOM   2683  O   PHE Z  70      65.322  64.325  44.036  1.00  0.00           O
ATOM   2684  HA  PHE Z  70      63.314  62.889  43.942  1.00  0.00           H
ATOM   2685  CB  PHE Z  70      64.065  61.727  45.640  1.00  0.00           C
ATOM   2686  1HB PHE Z  70      64.456  60.689  45.712  1.00  0.00           H
ATOM   2687  2HB PHE Z  70      64.653  62.359  46.341  1.00  0.00           H
ATOM   2688  CG  PHE Z  70      62.653  61.752  46.142  1.00  0.00           C
ATOM   2689  HD1 PHE Z  70      62.763  63.798  46.813  1.00  0.00           H
ATOM   2690  CD1 PHE Z  70      62.144  62.916  46.744  1.00  0.00           C
ATOM   2691  HD2 PHE Z  70      62.229  59.709  45.623  1.00  0.00           H
ATOM   2692  CD2 PHE Z  70      61.841  60.611  46.069  1.00  0.00           C
ATOM   2693  CE1 PHE Z  70      60.853  62.931  47.286  1.00  0.00           C
ATOM   2694  HE1 PHE Z  70      60.478  63.823  47.765  1.00  0.00           H
ATOM   2695  CE2 PHE Z  70      60.548  60.621  46.609  1.00  0.00           C
ATOM   2696  HE2 PHE Z  70      59.944  59.727  46.580  1.00  0.00           H
ATOM   2697  CZ  PHE Z  70      60.057  61.780  47.222  1.00  0.00           C
ATOM   2698  HZ  PHE Z  70      59.071  61.778  47.661  1.00  0.00           H
ATOM   2699  HN  PHE Z  70      64.123  60.191  43.638  1.00  0.00           H
ATOM   2700  N   GLY Z  71      66.585  62.462  44.006  1.00  0.00           N
ATOM   2701  CA  GLY Z  71      67.848  63.157  44.225  1.00  0.00           C
ATOM   2702  C   GLY Z  71      68.224  64.184  43.201  1.00  0.00           C
ATOM   2703  O   GLY Z  71      68.755  65.241  43.532  1.00  0.00           O
ATOM   2704  1HA GLY Z  71      67.788  63.673  45.170  1.00  0.00           H
ATOM   2705  2HA GLY Z  71      68.626  62.411  44.223  1.00  0.00           H
ATOM   2706  HN  GLY Z  71      66.604  61.462  43.959  1.00  0.00           H
ATOM   2707  N   ASP Z  72      67.917  63.928  41.919  1.00  0.00           N
ATOM   2708  CA  ASP Z  72      68.149  64.873  40.846  1.00  0.00           C
ATOM   2709  C   ASP Z  72      67.294  66.117  40.995  1.00  0.00           C
ATOM   2710  O   ASP Z  72      67.755  67.246  40.854  1.00  0.00           O
ATOM   2711  HA  ASP Z  72      69.179  65.203  40.898  1.00  0.00           H
ATOM   2712  CB  ASP Z  72      67.868  64.192  39.490  1.00  0.00           C
ATOM   2713  1HB ASP Z  72      66.876  63.697  39.492  1.00  0.00           H
ATOM   2714  2HB ASP Z  72      67.925  64.918  38.650  1.00  0.00           H
ATOM   2715  CG  ASP Z  72      68.948  63.166  39.293  1.00  0.00           C
ATOM   2716  OD1 ASP Z  72      70.098  63.563  38.998  1.00  0.00           O
ATOM   2717  OD2 ASP Z  72      68.691  61.954  39.501  1.00  0.00           O
ATOM   2718  HN  ASP Z  72      67.523  63.045  41.661  1.00  0.00           H
ATOM   2719  N   LYS Z  73      66.014  65.925  41.353  1.00  0.00           N
ATOM   2720  CA  LYS Z  73      65.067  66.992  41.579  1.00  0.00           C
ATOM   2721  C   LYS Z  73      65.416  67.854  42.794  1.00  0.00           C
ATOM   2722  O   LYS Z  73      65.309  69.079  42.736  1.00  0.00           O
ATOM   2723  HA  LYS Z  73      65.138  67.656  40.729  1.00  0.00           H
ATOM   2724  CB  LYS Z  73      63.628  66.420  41.593  1.00  0.00           C
ATOM   2725  1HB LYS Z  73      63.508  65.737  42.463  1.00  0.00           H
ATOM   2726  2HB LYS Z  73      62.900  67.253  41.702  1.00  0.00           H
ATOM   2727  CG  LYS Z  73      63.318  65.644  40.292  1.00  0.00           C
ATOM   2728  1HG LYS Z  73      63.599  66.276  39.419  1.00  0.00           H
ATOM   2729  2HG LYS Z  73      63.956  64.729  40.269  1.00  0.00           H
ATOM   2730  CD  LYS Z  73      61.849  65.209  40.158  1.00  0.00           C
ATOM   2731  1HD LYS Z  73      61.540  64.775  41.137  1.00  0.00           H
ATOM   2732  2HD LYS Z  73      61.208  66.098  39.970  1.00  0.00           H
ATOM   2733  CE  LYS Z  73      61.584  64.131  39.087  1.00  0.00           C
ATOM   2734  1HE LYS Z  73      62.180  63.220  39.310  1.00  0.00           H
ATOM   2735  2HE LYS Z  73      60.504  63.864  39.084  1.00  0.00           H
ATOM   2736  NZ  LYS Z  73      61.941  64.589  37.729  1.00  0.00           N
ATOM   2737  1HZ LYS Z  73      61.595  63.908  37.004  1.00  0.00           H
ATOM   2738  2HZ LYS Z  73      61.497  65.526  37.515  1.00  0.00           H
ATOM   2739  3HZ LYS Z  73      62.971  64.641  37.618  1.00  0.00           H
ATOM   2740  HN  LYS Z  73      65.689  64.997  41.525  1.00  0.00           H
ATOM   2741  N   LEU Z  74      65.912  67.236  43.892  1.00  0.00           N
ATOM   2742  CA  LEU Z  74      66.512  67.919  45.038  1.00  0.00           C
ATOM   2743  C   LEU Z  74      67.752  68.740  44.677  1.00  0.00           C
ATOM   2744  O   LEU Z  74      67.958  69.862  45.146  1.00  0.00           O
ATOM   2745  HA  LEU Z  74      65.792  68.613  45.441  1.00  0.00           H
ATOM   2746  CB  LEU Z  74      66.936  66.896  46.127  1.00  0.00           C
ATOM   2747  1HB LEU Z  74      67.602  66.137  45.660  1.00  0.00           H
ATOM   2748  2HB LEU Z  74      67.523  67.414  46.918  1.00  0.00           H
ATOM   2749  HG  LEU Z  74      65.084  65.758  46.074  1.00  0.00           H
ATOM   2750  CG  LEU Z  74      65.786  66.160  46.842  1.00  0.00           C
ATOM   2751  CD1 LEU Z  74      66.324  64.973  47.656  1.00  0.00           C
ATOM   2752 1HD1 LEU Z  74      67.002  65.333  48.458  1.00  0.00           H
ATOM   2753 2HD1 LEU Z  74      65.487  64.417  48.129  1.00  0.00           H
ATOM   2754 3HD1 LEU Z  74      66.884  64.270  47.007  1.00  0.00           H
ATOM   2755  CD2 LEU Z  74      65.014  67.103  47.771  1.00  0.00           C
ATOM   2756 1HD2 LEU Z  74      64.585  67.953  47.207  1.00  0.00           H
ATOM   2757 2HD2 LEU Z  74      64.185  66.556  48.270  1.00  0.00           H
ATOM   2758 3HD2 LEU Z  74      65.690  67.510  48.552  1.00  0.00           H
ATOM   2759  HN  LEU Z  74      65.918  66.233  43.931  1.00  0.00           H
ATOM   2760  N   CYS Z  75      68.634  68.194  43.817  1.00  0.00           N
ATOM   2761  CA  CYS Z  75      69.787  68.901  43.287  1.00  0.00           C
ATOM   2762  C   CYS Z  75      69.453  70.092  42.396  1.00  0.00           C
ATOM   2763  O   CYS Z  75      70.122  71.119  42.499  1.00  0.00           O
ATOM   2764  HA  CYS Z  75      70.314  69.327  44.130  1.00  0.00           H
ATOM   2765  CB  CYS Z  75      70.761  67.942  42.565  1.00  0.00           C
ATOM   2766  1HB CYS Z  75      70.191  67.335  41.829  1.00  0.00           H
ATOM   2767  2HB CYS Z  75      71.530  68.520  42.008  1.00  0.00           H
ATOM   2768  SG  CYS Z  75      71.606  66.845  43.747  1.00  0.00           S
ATOM   2769  HN  CYS Z  75      68.511  67.245  43.515  1.00  0.00           H
ATOM   2770  N   THR Z  76      68.414  70.011  41.529  1.00  0.00           N
ATOM   2771  CA  THR Z  76      68.029  71.060  40.569  1.00  0.00           C
ATOM   2772  C   THR Z  76      67.819  72.432  41.180  1.00  0.00           C
ATOM   2773  O   THR Z  76      68.347  73.429  40.690  1.00  0.00           O
ATOM   2774  HA  THR Z  76      68.819  71.146  39.838  1.00  0.00           H
ATOM   2775  HB  THR Z  76      65.898  70.627  40.604  1.00  0.00           H
ATOM   2776  CB  THR Z  76      66.711  70.749  39.850  1.00  0.00           C
ATOM   2777  OG1 THR Z  76      66.809  69.547  39.106  1.00  0.00           O
ATOM   2778  HG1 THR Z  76      65.900  69.213  39.041  1.00  0.00           H
ATOM   2779  CG2 THR Z  76      66.315  71.832  38.828  1.00  0.00           C
ATOM   2780 1HG2 THR Z  76      65.424  71.509  38.246  1.00  0.00           H
ATOM   2781 2HG2 THR Z  76      66.053  72.792  39.317  1.00  0.00           H
ATOM   2782 3HG2 THR Z  76      67.146  72.015  38.114  1.00  0.00           H
ATOM   2783  HN  THR Z  76      67.938  69.133  41.420  1.00  0.00           H
ATOM   2784  N   VAL Z  77      67.053  72.532  42.283  1.00  0.00           N
ATOM   2785  CA  VAL Z  77      66.763  73.799  42.944  1.00  0.00           C
ATOM   2786  C   VAL Z  77      67.996  74.461  43.553  1.00  0.00           C
ATOM   2787  O   VAL Z  77      68.150  75.682  43.520  1.00  0.00           O
ATOM   2788  HA  VAL Z  77      66.417  74.489  42.186  1.00  0.00           H
ATOM   2789  HB  VAL Z  77      65.529  74.626  44.528  1.00  0.00           H
ATOM   2790  CB  VAL Z  77      65.641  73.665  43.970  1.00  0.00           C
ATOM   2791  CG1 VAL Z  77      64.319  73.402  43.218  1.00  0.00           C
ATOM   2792 1HG1 VAL Z  77      64.361  72.441  42.665  1.00  0.00           H
ATOM   2793 2HG1 VAL Z  77      63.477  73.348  43.941  1.00  0.00           H
ATOM   2794 3HG1 VAL Z  77      64.108  74.221  42.498  1.00  0.00           H
ATOM   2795  CG2 VAL Z  77      65.915  72.533  44.979  1.00  0.00           C
ATOM   2796 1HG2 VAL Z  77      65.966  71.540  44.484  1.00  0.00           H
ATOM   2797 2HG2 VAL Z  77      66.852  72.702  45.545  1.00  0.00           H
ATOM   2798 3HG2 VAL Z  77      65.085  72.483  45.715  1.00  0.00           H
ATOM   2799  HN  VAL Z  77      66.637  71.722  42.691  1.00  0.00           H
ATOM   2800  N   ALA Z  78      68.919  73.642  44.099  1.00  0.00           N
ATOM   2801  CA  ALA Z  78      70.193  74.038  44.668  1.00  0.00           C
ATOM   2802  C   ALA Z  78      70.082  74.862  45.949  1.00  0.00           C
ATOM   2803  O   ALA Z  78      71.004  75.578  46.334  1.00  0.00           O
ATOM   2804  HA  ALA Z  78      70.671  73.117  44.966  1.00  0.00           H
ATOM   2805  CB  ALA Z  78      71.121  74.697  43.624  1.00  0.00           C
ATOM   2806  1HB ALA Z  78      72.146  74.823  44.033  1.00  0.00           H
ATOM   2807  2HB ALA Z  78      71.181  74.059  42.716  1.00  0.00           H
ATOM   2808  3HB ALA Z  78      70.737  75.698  43.334  1.00  0.00           H
ATOM   2809  HN  ALA Z  78      68.760  72.660  44.036  1.00  0.00           H
ATOM   2810  N   THR Z  79      68.963  74.719  46.686  1.00  0.00           N
ATOM   2811  CA  THR Z  79      68.650  75.430  47.925  1.00  0.00           C
ATOM   2812  C   THR Z  79      69.670  75.176  49.014  1.00  0.00           C
ATOM   2813  O   THR Z  79      70.102  76.079  49.728  1.00  0.00           O
ATOM   2814  HA  THR Z  79      68.650  76.488  47.704  1.00  0.00           H
ATOM   2815  HB  THR Z  79      67.328  74.049  48.987  1.00  0.00           H
ATOM   2816  CB  THR Z  79      67.281  75.039  48.475  1.00  0.00           C
ATOM   2817  OG1 THR Z  79      66.347  74.938  47.410  1.00  0.00           O
ATOM   2818  HG1 THR Z  79      65.497  74.697  47.791  1.00  0.00           H
ATOM   2819  CG2 THR Z  79      66.765  76.114  49.439  1.00  0.00           C
ATOM   2820 1HG2 THR Z  79      65.774  75.835  49.850  1.00  0.00           H
ATOM   2821 2HG2 THR Z  79      67.464  76.259  50.290  1.00  0.00           H
ATOM   2822 3HG2 THR Z  79      66.664  77.088  48.910  1.00  0.00           H
ATOM   2823  HN  THR Z  79      68.208  74.172  46.333  1.00  0.00           H
ATOM   2824  N   LEU Z  80      70.134  73.912  49.128  1.00  0.00           N
ATOM   2825  CA  LEU Z  80      71.179  73.510  50.055  1.00  0.00           C
ATOM   2826  C   LEU Z  80      72.504  74.221  49.784  1.00  0.00           C
ATOM   2827  O   LEU Z  80      73.224  74.653  50.683  1.00  0.00           O
ATOM   2828  HA  LEU Z  80      70.858  73.786  51.050  1.00  0.00           H
ATOM   2829  CB  LEU Z  80      71.383  71.975  49.962  1.00  0.00           C
ATOM   2830  1HB LEU Z  80      70.385  71.491  49.914  1.00  0.00           H
ATOM   2831  2HB LEU Z  80      71.907  71.726  49.014  1.00  0.00           H
ATOM   2832  HG  LEU Z  80      73.081  71.912  51.322  1.00  0.00           H
ATOM   2833  CG  LEU Z  80      72.144  71.335  51.142  1.00  0.00           C
ATOM   2834  CD1 LEU Z  80      71.317  71.351  52.435  1.00  0.00           C
ATOM   2835 1HD1 LEU Z  80      70.363  70.798  52.299  1.00  0.00           H
ATOM   2836 2HD1 LEU Z  80      71.889  70.850  53.245  1.00  0.00           H
ATOM   2837 3HD1 LEU Z  80      71.085  72.385  52.759  1.00  0.00           H
ATOM   2838  CD2 LEU Z  80      72.553  69.890  50.817  1.00  0.00           C
ATOM   2839 1HD2 LEU Z  80      73.148  69.464  51.655  1.00  0.00           H
ATOM   2840 2HD2 LEU Z  80      71.656  69.254  50.676  1.00  0.00           H
ATOM   2841 3HD2 LEU Z  80      73.174  69.850  49.899  1.00  0.00           H
ATOM   2842  HN  LEU Z  80      69.780  73.203  48.517  1.00  0.00           H
ATOM   2843  N   ARG Z  81      72.863  74.381  48.501  1.00  0.00           N
ATOM   2844  CA  ARG Z  81      74.028  75.135  48.090  1.00  0.00           C
ATOM   2845  C   ARG Z  81      73.889  76.636  48.284  1.00  0.00           C
ATOM   2846  O   ARG Z  81      74.807  77.306  48.742  1.00  0.00           O
ATOM   2847  HA  ARG Z  81      74.864  74.822  48.699  1.00  0.00           H
ATOM   2848  CB  ARG Z  81      74.356  74.816  46.625  1.00  0.00           C
ATOM   2849  1HB ARG Z  81      74.297  73.708  46.508  1.00  0.00           H
ATOM   2850  2HB ARG Z  81      73.598  75.261  45.943  1.00  0.00           H
ATOM   2851  CG  ARG Z  81      75.772  75.253  46.223  1.00  0.00           C
ATOM   2852  1HG ARG Z  81      75.843  76.361  46.157  1.00  0.00           H
ATOM   2853  2HG ARG Z  81      76.473  74.930  47.023  1.00  0.00           H
ATOM   2854  CD  ARG Z  81      76.194  74.622  44.904  1.00  0.00           C
ATOM   2855  1HD ARG Z  81      75.958  73.536  44.882  1.00  0.00           H
ATOM   2856  2HD ARG Z  81      75.666  75.120  44.059  1.00  0.00           H
ATOM   2857  NE  ARG Z  81      77.659  74.824  44.742  1.00  0.00           N
ATOM   2858  HE  ARG Z  81      77.999  75.683  44.299  1.00  0.00           H
ATOM   2859  CZ  ARG Z  81      78.592  73.952  45.135  1.00  0.00           C
ATOM   2860  NH1 ARG Z  81      78.332  72.908  45.913  1.00  0.00           N
ATOM   2861 1HH1 ARG Z  81      77.579  72.984  46.560  1.00  0.00           H
ATOM   2862 2HH1 ARG Z  81      79.187  72.421  46.168  1.00  0.00           H
ATOM   2863  NH2 ARG Z  81      79.865  74.128  44.797  1.00  0.00           N
ATOM   2864 1HH2 ARG Z  81      80.133  74.974  44.295  1.00  0.00           H
ATOM   2865 2HH2 ARG Z  81      80.524  73.454  45.164  1.00  0.00           H
ATOM   2866  HN  ARG Z  81      72.263  74.065  47.772  1.00  0.00           H
ATOM   2867  N   GLU Z  82      72.717  77.211  47.962  1.00  0.00           N
ATOM   2868  CA  GLU Z  82      72.460  78.633  48.104  1.00  0.00           C
ATOM   2869  C   GLU Z  82      72.560  79.131  49.543  1.00  0.00           C
ATOM   2870  O   GLU Z  82      73.216  80.136  49.832  1.00  0.00           O
ATOM   2871  HA  GLU Z  82      73.207  79.164  47.530  1.00  0.00           H
ATOM   2872  CB  GLU Z  82      71.064  78.941  47.516  1.00  0.00           C
ATOM   2873  1HB GLU Z  82      71.028  78.467  46.508  1.00  0.00           H
ATOM   2874  2HB GLU Z  82      70.273  78.454  48.130  1.00  0.00           H
ATOM   2875  CG  GLU Z  82      70.755  80.448  47.364  1.00  0.00           C
ATOM   2876  1HG GLU Z  82      70.581  80.912  48.357  1.00  0.00           H
ATOM   2877  2HG GLU Z  82      71.605  80.964  46.870  1.00  0.00           H
ATOM   2878  CD  GLU Z  82      69.525  80.666  46.504  1.00  0.00           C
ATOM   2879  OE1 GLU Z  82      69.576  80.318  45.291  1.00  0.00           O
ATOM   2880  OE2 GLU Z  82      68.501  81.178  47.015  1.00  0.00           O
ATOM   2881  HN  GLU Z  82      71.988  76.664  47.543  1.00  0.00           H
ATOM   2882  N   THR Z  83      71.956  78.391  50.496  1.00  0.00           N
ATOM   2883  CA  THR Z  83      72.069  78.664  51.927  1.00  0.00           C
ATOM   2884  C   THR Z  83      73.459  78.440  52.497  1.00  0.00           C
ATOM   2885  O   THR Z  83      73.963  79.276  53.245  1.00  0.00           O
ATOM   2886  HA  THR Z  83      71.838  79.708  52.083  1.00  0.00           H
ATOM   2887  HB  THR Z  83      71.267  76.746  52.570  1.00  0.00           H
ATOM   2888  CB  THR Z  83      71.087  77.832  52.748  1.00  0.00           C
ATOM   2889  OG1 THR Z  83      69.757  78.148  52.367  1.00  0.00           O
ATOM   2890  HG1 THR Z  83      69.193  77.552  52.897  1.00  0.00           H
ATOM   2891  CG2 THR Z  83      71.165  78.141  54.248  1.00  0.00           C
ATOM   2892 1HG2 THR Z  83      72.156  77.885  54.675  1.00  0.00           H
ATOM   2893 2HG2 THR Z  83      70.967  79.218  54.425  1.00  0.00           H
ATOM   2894 3HG2 THR Z  83      70.412  77.548  54.809  1.00  0.00           H
ATOM   2895  HN  THR Z  83      71.365  77.624  50.232  1.00  0.00           H
ATOM   2896  N   TYR Z  84      74.123  77.310  52.169  1.00  0.00           N
ATOM   2897  CA  TYR Z  84      75.310  76.873  52.899  1.00  0.00           C
ATOM   2898  C   TYR Z  84      76.610  77.036  52.102  1.00  0.00           C
ATOM   2899  O   TYR Z  84      77.681  76.625  52.546  1.00  0.00           O
ATOM   2900  HA  TYR Z  84      75.448  77.493  53.775  1.00  0.00           H
ATOM   2901  CB  TYR Z  84      75.133  75.407  53.397  1.00  0.00           C
ATOM   2902  1HB TYR Z  84      74.961  74.726  52.539  1.00  0.00           H
ATOM   2903  2HB TYR Z  84      76.049  75.072  53.930  1.00  0.00           H
ATOM   2904  CG  TYR Z  84      73.967  75.290  54.365  1.00  0.00           C
ATOM   2905  HD1 TYR Z  84      74.978  76.296  55.981  1.00  0.00           H
ATOM   2906  CD1 TYR Z  84      74.066  75.807  55.669  1.00  0.00           C
ATOM   2907  HD2 TYR Z  84      72.674  74.230  53.007  1.00  0.00           H
ATOM   2908  CD2 TYR Z  84      72.767  74.655  53.993  1.00  0.00           C
ATOM   2909  CE1 TYR Z  84      72.995  75.700  56.571  1.00  0.00           C
ATOM   2910  HE1 TYR Z  84      73.088  76.096  57.572  1.00  0.00           H
ATOM   2911  HE2 TYR Z  84      70.776  74.065  54.580  1.00  0.00           H
ATOM   2912  CE2 TYR Z  84      71.687  74.560  54.886  1.00  0.00           C
ATOM   2913  CZ  TYR Z  84      71.803  75.078  56.180  1.00  0.00           C
ATOM   2914  OH  TYR Z  84      70.749  74.939  57.111  1.00  0.00           O
ATOM   2915  HH  TYR Z  84      70.004  74.487  56.679  1.00  0.00           H
ATOM   2916  HN  TYR Z  84      73.733  76.652  51.525  1.00  0.00           H
ATOM   2917  N   GLY Z  85      76.554  77.702  50.927  1.00  0.00           N
ATOM   2918  CA  GLY Z  85      77.704  78.109  50.117  1.00  0.00           C
ATOM   2919  C   GLY Z  85      78.283  77.056  49.199  1.00  0.00           C
ATOM   2920  O   GLY Z  85      77.871  75.897  49.181  1.00  0.00           O
ATOM   2921  1HA GLY Z  85      77.363  78.916  49.486  1.00  0.00           H
ATOM   2922  2HA GLY Z  85      78.495  78.412  50.789  1.00  0.00           H
ATOM   2923  HN  GLY Z  85      75.658  77.921  50.541  1.00  0.00           H
ATOM   2924  N   GLU Z  86      79.301  77.437  48.392  1.00  0.00           N
ATOM   2925  CA  GLU Z  86      80.022  76.552  47.479  1.00  0.00           C
ATOM   2926  C   GLU Z  86      81.020  75.644  48.216  1.00  0.00           C
ATOM   2927  O   GLU Z  86      82.212  75.627  47.920  1.00  0.00           O
ATOM   2928  HA  GLU Z  86      79.311  75.914  46.976  1.00  0.00           H
ATOM   2929  CB  GLU Z  86      80.817  77.373  46.419  1.00  0.00           C
ATOM   2930  1HB GLU Z  86      81.430  78.126  46.959  1.00  0.00           H
ATOM   2931  2HB GLU Z  86      81.534  76.713  45.878  1.00  0.00           H
ATOM   2932  CG  GLU Z  86      79.985  78.123  45.341  1.00  0.00           C
ATOM   2933  1HG GLU Z  86      79.085  78.595  45.781  1.00  0.00           H
ATOM   2934  2HG GLU Z  86      80.618  78.927  44.904  1.00  0.00           H
ATOM   2935  CD  GLU Z  86      79.574  77.232  44.183  1.00  0.00           C
ATOM   2936  OE1 GLU Z  86      80.427  76.469  43.657  1.00  0.00           O
ATOM   2937  OE2 GLU Z  86      78.373  77.223  43.808  1.00  0.00           O
ATOM   2938  HN  GLU Z  86      79.591  78.391  48.368  1.00  0.00           H
ATOM   2939  N   MET Z  87      80.553  74.882  49.221  1.00  0.00           N
ATOM   2940  CA  MET Z  87      81.372  74.023  50.055  1.00  0.00           C
ATOM   2941  C   MET Z  87      80.551  72.816  50.473  1.00  0.00           C
ATOM   2942  O   MET Z  87      79.327  72.889  50.595  1.00  0.00           O
ATOM   2943  HA  MET Z  87      82.219  73.660  49.486  1.00  0.00           H
ATOM   2944  CB  MET Z  87      81.845  74.745  51.349  1.00  0.00           C
ATOM   2945  1HB MET Z  87      80.969  75.256  51.809  1.00  0.00           H
ATOM   2946  2HB MET Z  87      82.227  74.002  52.082  1.00  0.00           H
ATOM   2947  CG  MET Z  87      82.969  75.775  51.120  1.00  0.00           C
ATOM   2948  1HG MET Z  87      83.903  75.245  50.829  1.00  0.00           H
ATOM   2949  2HG MET Z  87      82.687  76.403  50.253  1.00  0.00           H
ATOM   2950  SD  MET Z  87      83.280  76.881  52.528  1.00  0.00           S
ATOM   2951  CE  MET Z  87      84.176  75.686  53.558  1.00  0.00           C
ATOM   2952  1HE MET Z  87      84.554  76.167  54.486  1.00  0.00           H
ATOM   2953  2HE MET Z  87      83.528  74.834  53.852  1.00  0.00           H
ATOM   2954  3HE MET Z  87      85.053  75.278  53.011  1.00  0.00           H
ATOM   2955  HN  MET Z  87      79.585  74.947  49.463  1.00  0.00           H
ATOM   2956  N   ALA Z  88      81.224  71.670  50.699  1.00  0.00           N
ATOM   2957  CA  ALA Z  88      80.656  70.392  51.095  1.00  0.00           C
ATOM   2958  C   ALA Z  88      79.766  69.774  50.024  1.00  0.00           C
ATOM   2959  O   ALA Z  88      78.648  69.306  50.250  1.00  0.00           O
ATOM   2960  HA  ALA Z  88      81.502  69.725  51.160  1.00  0.00           H
ATOM   2961  CB  ALA Z  88      80.021  70.426  52.495  1.00  0.00           C
ATOM   2962  1HB ALA Z  88      79.845  69.397  52.868  1.00  0.00           H
ATOM   2963  2HB ALA Z  88      80.693  70.941  53.212  1.00  0.00           H
ATOM   2964  3HB ALA Z  88      79.049  70.962  52.472  1.00  0.00           H
ATOM   2965  HN  ALA Z  88      82.214  71.667  50.524  1.00  0.00           H
ATOM   2966  N   ASP Z  89      80.307  69.791  48.799  1.00  0.00           N
ATOM   2967  CA  ASP Z  89      79.732  69.368  47.547  1.00  0.00           C
ATOM   2968  C   ASP Z  89      79.284  67.907  47.517  1.00  0.00           C
ATOM   2969  O   ASP Z  89      80.031  67.015  47.918  1.00  0.00           O
ATOM   2970  HA  ASP Z  89      78.869  69.991  47.351  1.00  0.00           H
ATOM   2971  CB  ASP Z  89      80.826  69.588  46.470  1.00  0.00           C
ATOM   2972  1HB ASP Z  89      81.654  68.861  46.606  1.00  0.00           H
ATOM   2973  2HB ASP Z  89      80.422  69.463  45.450  1.00  0.00           H
ATOM   2974  CG  ASP Z  89      81.412  70.976  46.624  1.00  0.00           C
ATOM   2975  OD1 ASP Z  89      80.814  71.945  46.101  1.00  0.00           O
ATOM   2976  OD2 ASP Z  89      82.438  71.113  47.342  1.00  0.00           O
ATOM   2977  HN  ASP Z  89      81.201  70.228  48.673  1.00  0.00           H
ATOM   2978  N   CYS Z  90      78.061  67.622  47.017  1.00  0.00           N
ATOM   2979  CA  CYS Z  90      77.558  66.255  47.053  1.00  0.00           C
ATOM   2980  C   CYS Z  90      76.537  65.919  45.974  1.00  0.00           C
ATOM   2981  O   CYS Z  90      76.274  64.745  45.710  1.00  0.00           O
ATOM   2982  HA  CYS Z  90      78.380  65.570  46.887  1.00  0.00           H
ATOM   2983  CB  CYS Z  90      76.942  65.946  48.439  1.00  0.00           C
ATOM   2984  1HB CYS Z  90      76.660  64.870  48.480  1.00  0.00           H
ATOM   2985  2HB CYS Z  90      77.736  66.094  49.204  1.00  0.00           H
ATOM   2986  SG  CYS Z  90      75.508  66.976  48.875  1.00  0.00           S
ATOM   2987  HN  CYS Z  90      77.433  68.353  46.765  1.00  0.00           H
ATOM   2988  N   CYS Z  91      76.004  66.919  45.234  1.00  0.00           N
ATOM   2989  CA  CYS Z  91      75.258  66.705  43.995  1.00  0.00           C
ATOM   2990  C   CYS Z  91      76.210  66.378  42.858  1.00  0.00           C
ATOM   2991  O   CYS Z  91      76.343  67.120  41.887  1.00  0.00           O
ATOM   2992  HA  CYS Z  91      74.610  65.847  44.119  1.00  0.00           H
ATOM   2993  CB  CYS Z  91      74.396  67.932  43.608  1.00  0.00           C
ATOM   2994  1HB CYS Z  91      75.016  68.850  43.676  1.00  0.00           H
ATOM   2995  2HB CYS Z  91      74.052  67.842  42.554  1.00  0.00           H
ATOM   2996  SG  CYS Z  91      72.928  68.083  44.665  1.00  0.00           S
ATOM   2997  HN  CYS Z  91      76.122  67.871  45.512  1.00  0.00           H
ATOM   2998  N   ALA Z  92      76.901  65.244  43.027  1.00  0.00           N
ATOM   2999  CA  ALA Z  92      78.036  64.820  42.256  1.00  0.00           C
ATOM   3000  C   ALA Z  92      78.168  63.303  42.334  1.00  0.00           C
ATOM   3001  O   ALA Z  92      79.098  62.710  41.800  1.00  0.00           O
ATOM   3002  HA  ALA Z  92      77.930  65.111  41.223  1.00  0.00           H
ATOM   3003  CB  ALA Z  92      79.297  65.468  42.853  1.00  0.00           C
ATOM   3004  1HB ALA Z  92      80.203  65.116  42.314  1.00  0.00           H
ATOM   3005  2HB ALA Z  92      79.242  66.571  42.739  1.00  0.00           H
ATOM   3006  3HB ALA Z  92      79.400  65.227  43.931  1.00  0.00           H
ATOM   3007  HN  ALA Z  92      76.744  64.752  43.884  1.00  0.00           H
ATOM   3008  N   LYS Z  93      77.216  62.619  42.997  1.00  0.00           N
ATOM   3009  CA  LYS Z  93      77.313  61.210  43.331  1.00  0.00           C
ATOM   3010  C   LYS Z  93      76.020  60.520  42.936  1.00  0.00           C
ATOM   3011  O   LYS Z  93      75.054  61.173  42.543  1.00  0.00           O
ATOM   3012  HA  LYS Z  93      78.107  60.745  42.766  1.00  0.00           H
ATOM   3013  CB  LYS Z  93      77.568  60.995  44.848  1.00  0.00           C
ATOM   3014  1HB LYS Z  93      76.684  61.336  45.431  1.00  0.00           H
ATOM   3015  2HB LYS Z  93      77.702  59.906  45.043  1.00  0.00           H
ATOM   3016  CG  LYS Z  93      78.812  61.726  45.384  1.00  0.00           C
ATOM   3017  1HG LYS Z  93      79.681  61.482  44.730  1.00  0.00           H
ATOM   3018  2HG LYS Z  93      78.635  62.823  45.328  1.00  0.00           H
ATOM   3019  CD  LYS Z  93      79.135  61.329  46.834  1.00  0.00           C
ATOM   3020  1HD LYS Z  93      78.191  61.358  47.426  1.00  0.00           H
ATOM   3021  2HD LYS Z  93      79.500  60.275  46.852  1.00  0.00           H
ATOM   3022  CE  LYS Z  93      80.145  62.235  47.549  1.00  0.00           C
ATOM   3023  1HE LYS Z  93      79.754  63.274  47.618  1.00  0.00           H
ATOM   3024  2HE LYS Z  93      80.327  61.850  48.578  1.00  0.00           H
ATOM   3025  NZ  LYS Z  93      81.432  62.277  46.843  1.00  0.00           N
ATOM   3026  1HZ LYS Z  93      82.176  62.687  47.447  1.00  0.00           H
ATOM   3027  2HZ LYS Z  93      81.754  61.299  46.587  1.00  0.00           H
ATOM   3028  3HZ LYS Z  93      81.376  62.817  45.944  1.00  0.00           H
ATOM   3029  HN  LYS Z  93      76.395  63.079  43.311  1.00  0.00           H
ATOM   3030  N   GLN Z  94      75.968  59.180  43.010  1.00  0.00           N
ATOM   3031  CA  GLN Z  94      74.773  58.386  42.793  1.00  0.00           C
ATOM   3032  C   GLN Z  94      74.097  58.101  44.127  1.00  0.00           C
ATOM   3033  O   GLN Z  94      74.512  58.556  45.194  1.00  0.00           O
ATOM   3034  HA  GLN Z  94      74.080  58.932  42.173  1.00  0.00           H
ATOM   3035  CB  GLN Z  94      75.101  57.012  42.145  1.00  0.00           C
ATOM   3036  1HB GLN Z  94      75.721  56.451  42.885  1.00  0.00           H
ATOM   3037  2HB GLN Z  94      74.183  56.411  41.973  1.00  0.00           H
ATOM   3038  CG  GLN Z  94      75.941  57.048  40.847  1.00  0.00           C
ATOM   3039  1HG GLN Z  94      76.668  57.885  40.895  1.00  0.00           H
ATOM   3040  2HG GLN Z  94      76.510  56.095  40.781  1.00  0.00           H
ATOM   3041  CD  GLN Z  94      75.165  57.192  39.539  1.00  0.00           C
ATOM   3042  OE1 GLN Z  94      75.418  58.102  38.751  1.00  0.00           O
ATOM   3043  NE2 GLN Z  94      74.252  56.242  39.252  1.00  0.00           N
ATOM   3044 1HE2 GLN Z  94      74.227  55.410  39.817  1.00  0.00           H
ATOM   3045 2HE2 GLN Z  94      73.781  56.299  38.377  1.00  0.00           H
ATOM   3046  HN  GLN Z  94      76.761  58.657  43.355  1.00  0.00           H
ATOM   3047  N   GLU Z  95      73.018  57.298  44.111  1.00  0.00           N
ATOM   3048  CA  GLU Z  95      72.565  56.586  45.289  1.00  0.00           C
ATOM   3049  C   GLU Z  95      73.636  55.609  45.811  1.00  0.00           C
ATOM   3050  O   GLU Z  95      74.365  55.041  44.995  1.00  0.00           O
ATOM   3051  HA  GLU Z  95      72.360  57.319  46.056  1.00  0.00           H
ATOM   3052  CB  GLU Z  95      71.267  55.805  44.977  1.00  0.00           C
ATOM   3053  1HB GLU Z  95      70.967  55.259  45.896  1.00  0.00           H
ATOM   3054  2HB GLU Z  95      70.452  56.525  44.745  1.00  0.00           H
ATOM   3055  CG  GLU Z  95      71.390  54.791  43.808  1.00  0.00           C
ATOM   3056  1HG GLU Z  95      71.529  55.319  42.843  1.00  0.00           H
ATOM   3057  2HG GLU Z  95      72.264  54.125  43.971  1.00  0.00           H
ATOM   3058  CD  GLU Z  95      70.186  53.876  43.657  1.00  0.00           C
ATOM   3059  OE1 GLU Z  95      69.197  53.992  44.422  1.00  0.00           O
ATOM   3060  OE2 GLU Z  95      70.239  53.005  42.745  1.00  0.00           O
ATOM   3061  HN  GLU Z  95      72.630  56.960  43.261  1.00  0.00           H
ATOM   3062  N   PRO Z  96      73.841  55.367  47.100  1.00  0.00           N
ATOM   3063  CA  PRO Z  96      73.036  55.860  48.215  1.00  0.00           C
ATOM   3064  C   PRO Z  96      73.718  57.083  48.812  1.00  0.00           C
ATOM   3065  O   PRO Z  96      73.144  57.746  49.680  1.00  0.00           O
ATOM   3066  HA  PRO Z  96      72.036  56.133  47.908  1.00  0.00           H
ATOM   3067  CB  PRO Z  96      73.062  54.663  49.181  1.00  0.00           C
ATOM   3068  1HB PRO Z  96      72.870  54.939  50.234  1.00  0.00           H
ATOM   3069  2HB PRO Z  96      72.284  53.933  48.856  1.00  0.00           H
ATOM   3070  CG  PRO Z  96      74.442  54.032  48.971  1.00  0.00           C
ATOM   3071  1HG PRO Z  96      75.217  54.610  49.520  1.00  0.00           H
ATOM   3072  2HG PRO Z  96      74.477  52.970  49.287  1.00  0.00           H
ATOM   3073  CD  PRO Z  96      74.643  54.193  47.467  1.00  0.00           C
ATOM   3074  1HD PRO Z  96      75.713  54.345  47.201  1.00  0.00           H
ATOM   3075  2HD PRO Z  96      74.250  53.294  46.936  1.00  0.00           H
ATOM   3076  N   GLU Z  97      74.955  57.388  48.369  1.00  0.00           N
ATOM   3077  CA  GLU Z  97      75.819  58.439  48.877  1.00  0.00           C
ATOM   3078  C   GLU Z  97      75.251  59.850  48.699  1.00  0.00           C
ATOM   3079  O   GLU Z  97      75.330  60.685  49.602  1.00  0.00           O
ATOM   3080  HA  GLU Z  97      75.912  58.287  49.945  1.00  0.00           H
ATOM   3081  CB  GLU Z  97      77.241  58.301  48.259  1.00  0.00           C
ATOM   3082  1HB GLU Z  97      77.181  58.398  47.153  1.00  0.00           H
ATOM   3083  2HB GLU Z  97      77.890  59.120  48.644  1.00  0.00           H
ATOM   3084  CG  GLU Z  97      77.921  56.947  48.619  1.00  0.00           C
ATOM   3085  1HG GLU Z  97      77.976  56.850  49.725  1.00  0.00           H
ATOM   3086  2HG GLU Z  97      77.321  56.100  48.228  1.00  0.00           H
ATOM   3087  CD  GLU Z  97      79.344  56.784  48.092  1.00  0.00           C
ATOM   3088  OE1 GLU Z  97      80.235  57.578  48.488  1.00  0.00           O
ATOM   3089  OE2 GLU Z  97      79.592  55.819  47.313  1.00  0.00           O
ATOM   3090  HN  GLU Z  97      75.361  56.805  47.669  1.00  0.00           H
ATOM   3091  N   ARG Z  98      74.616  60.152  47.544  1.00  0.00           N
ATOM   3092  CA  ARG Z  98      73.940  61.418  47.278  1.00  0.00           C
ATOM   3093  C   ARG Z  98      72.769  61.712  48.213  1.00  0.00           C
ATOM   3094  O   ARG Z  98      72.552  62.843  48.654  1.00  0.00           O
ATOM   3095  HA  ARG Z  98      74.664  62.211  47.411  1.00  0.00           H
ATOM   3096  CB  ARG Z  98      73.419  61.443  45.816  1.00  0.00           C
ATOM   3097  1HB ARG Z  98      74.278  61.194  45.152  1.00  0.00           H
ATOM   3098  2HB ARG Z  98      72.660  60.643  45.673  1.00  0.00           H
ATOM   3099  CG  ARG Z  98      72.855  62.807  45.372  1.00  0.00           C
ATOM   3100  1HG ARG Z  98      71.948  63.077  45.946  1.00  0.00           H
ATOM   3101  2HG ARG Z  98      73.631  63.573  45.611  1.00  0.00           H
ATOM   3102  CD  ARG Z  98      72.565  62.951  43.874  1.00  0.00           C
ATOM   3103  1HD ARG Z  98      72.278  64.002  43.642  1.00  0.00           H
ATOM   3104  2HD ARG Z  98      73.492  62.697  43.327  1.00  0.00           H
ATOM   3105  NE  ARG Z  98      71.468  62.024  43.437  1.00  0.00           N
ATOM   3106  HE  ARG Z  98      71.050  61.404  44.091  1.00  0.00           H
ATOM   3107  CZ  ARG Z  98      70.932  62.102  42.207  1.00  0.00           C
ATOM   3108  NH1 ARG Z  98      69.866  61.369  41.891  1.00  0.00           N
ATOM   3109 1HH1 ARG Z  98      69.443  60.760  42.543  1.00  0.00           H
ATOM   3110 2HH1 ARG Z  98      69.441  61.521  40.975  1.00  0.00           H
ATOM   3111  NH2 ARG Z  98      71.420  62.929  41.286  1.00  0.00           N
ATOM   3112 1HH2 ARG Z  98      72.382  63.220  41.349  1.00  0.00           H
ATOM   3113 2HH2 ARG Z  98      70.966  62.994  40.378  1.00  0.00           H
ATOM   3114  HN  ARG Z  98      74.607  59.477  46.797  1.00  0.00           H
ATOM   3115  N   ASN Z  99      71.964  60.675  48.521  1.00  0.00           N
ATOM   3116  CA  ASN Z  99      70.815  60.700  49.414  1.00  0.00           C
ATOM   3117  C   ASN Z  99      71.204  61.006  50.853  1.00  0.00           C
ATOM   3118  O   ASN Z  99      70.567  61.830  51.510  1.00  0.00           O
ATOM   3119  HA  ASN Z  99      70.173  61.516  49.116  1.00  0.00           H
ATOM   3120  CB  ASN Z  99      70.015  59.372  49.312  1.00  0.00           C
ATOM   3121  1HB ASN Z  99      70.659  58.508  49.577  1.00  0.00           H
ATOM   3122  2HB ASN Z  99      69.141  59.384  49.997  1.00  0.00           H
ATOM   3123  CG  ASN Z  99      69.549  59.187  47.869  1.00  0.00           C
ATOM   3124  OD1 ASN Z  99      70.353  58.955  46.962  1.00  0.00           O
ATOM   3125  ND2 ASN Z  99      68.232  59.355  47.619  1.00  0.00           N
ATOM   3126 1HD2 ASN Z  99      67.589  59.465  48.373  1.00  0.00           H
ATOM   3127 2HD2 ASN Z  99      67.937  59.316  46.664  1.00  0.00           H
ATOM   3128  HN  ASN Z  99      72.150  59.783  48.105  1.00  0.00           H
ATOM   3129  N   GLU Z 100      72.322  60.416  51.334  1.00  0.00           N
ATOM   3130  CA  GLU Z 100      72.871  60.641  52.665  1.00  0.00           C
ATOM   3131  C   GLU Z 100      73.181  62.109  52.945  1.00  0.00           C
ATOM   3132  O   GLU Z 100      72.906  62.626  54.026  1.00  0.00           O
ATOM   3133  HA  GLU Z 100      72.124  60.334  53.385  1.00  0.00           H
ATOM   3134  CB  GLU Z 100      74.143  59.777  52.881  1.00  0.00           C
ATOM   3135  1HB GLU Z 100      73.864  58.714  52.700  1.00  0.00           H
ATOM   3136  2HB GLU Z 100      74.922  60.046  52.135  1.00  0.00           H
ATOM   3137  CG  GLU Z 100      74.744  59.882  54.307  1.00  0.00           C
ATOM   3138  1HG GLU Z 100      75.199  60.881  54.468  1.00  0.00           H
ATOM   3139  2HG GLU Z 100      73.934  59.739  55.054  1.00  0.00           H
ATOM   3140  CD  GLU Z 100      75.812  58.836  54.584  1.00  0.00           C
ATOM   3141  OE1 GLU Z 100      76.876  58.826  53.910  1.00  0.00           O
ATOM   3142  OE2 GLU Z 100      75.601  58.011  55.515  1.00  0.00           O
ATOM   3143  HN  GLU Z 100      72.809  59.746  50.774  1.00  0.00           H
ATOM   3144  N   CYS Z 101      73.701  62.850  51.942  1.00  0.00           N
ATOM   3145  CA  CYS Z 101      73.999  64.272  52.060  1.00  0.00           C
ATOM   3146  C   CYS Z 101      72.802  65.149  52.423  1.00  0.00           C
ATOM   3147  O   CYS Z 101      72.862  65.954  53.349  1.00  0.00           O
ATOM   3148  HA  CYS Z 101      74.732  64.392  52.843  1.00  0.00           H
ATOM   3149  CB  CYS Z 101      74.587  64.793  50.725  1.00  0.00           C
ATOM   3150  1HB CYS Z 101      75.430  64.124  50.441  1.00  0.00           H
ATOM   3151  2HB CYS Z 101      73.823  64.708  49.924  1.00  0.00           H
ATOM   3152  SG  CYS Z 101      75.213  66.503  50.810  1.00  0.00           S
ATOM   3153  HN  CYS Z 101      73.922  62.398  51.080  1.00  0.00           H
ATOM   3154  N   PHE Z 102      71.653  64.982  51.733  1.00  0.00           N
ATOM   3155  CA  PHE Z 102      70.437  65.714  52.058  1.00  0.00           C
ATOM   3156  C   PHE Z 102      69.886  65.327  53.418  1.00  0.00           C
ATOM   3157  O   PHE Z 102      69.432  66.166  54.195  1.00  0.00           O
ATOM   3158  HA  PHE Z 102      70.682  66.767  52.125  1.00  0.00           H
ATOM   3159  CB  PHE Z 102      69.324  65.487  51.001  1.00  0.00           C
ATOM   3160  1HB PHE Z 102      69.174  64.401  50.816  1.00  0.00           H
ATOM   3161  2HB PHE Z 102      68.361  65.924  51.345  1.00  0.00           H
ATOM   3162  CG  PHE Z 102      69.668  66.177  49.712  1.00  0.00           C
ATOM   3163  HD1 PHE Z 102      69.458  68.158  50.534  1.00  0.00           H
ATOM   3164  CD1 PHE Z 102      69.683  67.579  49.649  1.00  0.00           C
ATOM   3165  HD2 PHE Z 102      69.918  64.363  48.599  1.00  0.00           H
ATOM   3166  CD2 PHE Z 102      69.938  65.440  48.549  1.00  0.00           C
ATOM   3167  CE1 PHE Z 102      69.984  68.236  48.449  1.00  0.00           C
ATOM   3168  HE1 PHE Z 102      70.000  69.315  48.419  1.00  0.00           H
ATOM   3169  CE2 PHE Z 102      70.209  66.092  47.338  1.00  0.00           C
ATOM   3170  HE2 PHE Z 102      70.398  65.524  46.437  1.00  0.00           H
ATOM   3171  CZ  PHE Z 102      70.249  67.492  47.294  1.00  0.00           C
ATOM   3172  HZ  PHE Z 102      70.460  67.995  46.362  1.00  0.00           H
ATOM   3173  HN  PHE Z 102      71.599  64.296  51.013  1.00  0.00           H
ATOM   3174  N   LEU Z 103      69.929  64.023  53.733  1.00  0.00           N
ATOM   3175  CA  LEU Z 103      69.453  63.470  54.977  1.00  0.00           C
ATOM   3176  C   LEU Z 103      70.208  63.929  56.226  1.00  0.00           C
ATOM   3177  O   LEU Z 103      69.613  64.263  57.248  1.00  0.00           O
ATOM   3178  HA  LEU Z 103      68.425  63.779  55.096  1.00  0.00           H
ATOM   3179  CB  LEU Z 103      69.529  61.935  54.869  1.00  0.00           C
ATOM   3180  1HB LEU Z 103      69.184  61.622  53.857  1.00  0.00           H
ATOM   3181  2HB LEU Z 103      70.588  61.607  54.957  1.00  0.00           H
ATOM   3182  HG  LEU Z 103      68.822  61.660  56.907  1.00  0.00           H
ATOM   3183  CG  LEU Z 103      68.672  61.194  55.904  1.00  0.00           C
ATOM   3184  CD1 LEU Z 103      67.185  61.276  55.532  1.00  0.00           C
ATOM   3185 1HD1 LEU Z 103      67.030  60.862  54.513  1.00  0.00           H
ATOM   3186 2HD1 LEU Z 103      66.575  60.677  56.239  1.00  0.00           H
ATOM   3187 3HD1 LEU Z 103      66.821  62.320  55.539  1.00  0.00           H
ATOM   3188  CD2 LEU Z 103      69.129  59.737  56.004  1.00  0.00           C
ATOM   3189 1HD2 LEU Z 103      68.890  59.188  55.068  1.00  0.00           H
ATOM   3190 2HD2 LEU Z 103      70.227  59.684  56.170  1.00  0.00           H
ATOM   3191 3HD2 LEU Z 103      68.629  59.235  56.856  1.00  0.00           H
ATOM   3192  HN  LEU Z 103      70.307  63.362  53.083  1.00  0.00           H
ATOM   3193  N   GLN Z 104      71.555  63.978  56.179  1.00  0.00           N
ATOM   3194  CA  GLN Z 104      72.370  64.220  57.359  1.00  0.00           C
ATOM   3195  C   GLN Z 104      72.423  65.668  57.827  1.00  0.00           C
ATOM   3196  O   GLN Z 104      72.869  65.947  58.943  1.00  0.00           O
ATOM   3197  HA  GLN Z 104      71.944  63.649  58.172  1.00  0.00           H
ATOM   3198  CB  GLN Z 104      73.823  63.720  57.148  1.00  0.00           C
ATOM   3199  1HB GLN Z 104      74.340  63.709  58.135  1.00  0.00           H
ATOM   3200  2HB GLN Z 104      73.776  62.665  56.792  1.00  0.00           H
ATOM   3201  CG  GLN Z 104      74.668  64.548  56.148  1.00  0.00           C
ATOM   3202  1HG GLN Z 104      74.193  64.515  55.146  1.00  0.00           H
ATOM   3203  2HG GLN Z 104      74.737  65.609  56.466  1.00  0.00           H
ATOM   3204  CD  GLN Z 104      76.097  64.010  56.056  1.00  0.00           C
ATOM   3205  OE1 GLN Z 104      76.671  63.515  57.030  1.00  0.00           O
ATOM   3206  NE2 GLN Z 104      76.719  64.155  54.868  1.00  0.00           N
ATOM   3207 1HE2 GLN Z 104      76.285  64.660  54.127  1.00  0.00           H
ATOM   3208 2HE2 GLN Z 104      77.639  63.773  54.758  1.00  0.00           H
ATOM   3209  HN  GLN Z 104      72.038  63.683  55.349  1.00  0.00           H
ATOM   3210  N   HIE Z 105      71.985  66.624  56.981  1.00  0.00           N
ATOM   3211  CA  HIE Z 105      72.150  68.052  57.213  1.00  0.00           C
ATOM   3212  C   HIE Z 105      70.881  68.735  57.714  1.00  0.00           C
ATOM   3213  O   HIE Z 105      70.767  69.960  57.716  1.00  0.00           O
ATOM   3214  HA  HIE Z 105      72.900  68.199  57.979  1.00  0.00           H
ATOM   3215  CB  HIE Z 105      72.644  68.756  55.926  1.00  0.00           C
ATOM   3216  1HB HIE Z 105      73.483  68.169  55.492  1.00  0.00           H
ATOM   3217  2HB HIE Z 105      71.836  68.795  55.166  1.00  0.00           H
ATOM   3218  CG  HIE Z 105      73.160  70.140  56.181  1.00  0.00           C
ATOM   3219  ND1 HIE Z 105      74.287  70.307  56.967  1.00  0.00           N
ATOM   3220  HD2 HIE Z 105      71.750  71.590  55.287  1.00  0.00           H
ATOM   3221  CD2 HIE Z 105      72.638  71.347  55.850  1.00  0.00           C
ATOM   3222  HE1 HIE Z 105      75.230  72.114  57.638  1.00  0.00           H
ATOM   3223  CE1 HIE Z 105      74.430  71.613  57.086  1.00  0.00           C
ATOM   3224  HE2 HIE Z 105      73.305  73.276  56.442  1.00  0.00           H
ATOM   3225  NE2 HIE Z 105      73.454  72.285  56.438  1.00  0.00           N
ATOM   3226  HN  HIE Z 105      71.620  66.344  56.093  1.00  0.00           H
ATOM   3227  N   LYS Z 106      69.876  67.960  58.158  1.00  0.00           N
ATOM   3228  CA  LYS Z 106      68.652  68.460  58.765  1.00  0.00           C
ATOM   3229  C   LYS Z 106      68.856  69.299  60.031  1.00  0.00           C
ATOM   3230  O   LYS Z 106      69.786  69.079  60.810  1.00  0.00           O
ATOM   3231  HA  LYS Z 106      68.152  69.090  58.041  1.00  0.00           H
ATOM   3232  CB  LYS Z 106      67.739  67.272  59.129  1.00  0.00           C
ATOM   3233  1HB LYS Z 106      68.327  66.558  59.750  1.00  0.00           H
ATOM   3234  2HB LYS Z 106      66.885  67.618  59.748  1.00  0.00           H
ATOM   3235  CG  LYS Z 106      67.171  66.519  57.920  1.00  0.00           C
ATOM   3236  1HG LYS Z 106      66.488  67.194  57.356  1.00  0.00           H
ATOM   3237  2HG LYS Z 106      67.993  66.223  57.230  1.00  0.00           H
ATOM   3238  CD  LYS Z 106      66.414  65.260  58.370  1.00  0.00           C
ATOM   3239  1HD LYS Z 106      67.143  64.560  58.842  1.00  0.00           H
ATOM   3240  2HD LYS Z 106      65.674  65.550  59.150  1.00  0.00           H
ATOM   3241  CE  LYS Z 106      65.696  64.552  57.222  1.00  0.00           C
ATOM   3242  1HE LYS Z 106      64.983  65.245  56.723  1.00  0.00           H
ATOM   3243  2HE LYS Z 106      66.432  64.188  56.474  1.00  0.00           H
ATOM   3244  NZ  LYS Z 106      64.932  63.401  57.733  1.00  0.00           N
ATOM   3245  1HZ LYS Z 106      64.448  62.921  56.933  1.00  0.00           H
ATOM   3246  2HZ LYS Z 106      65.572  62.722  58.225  1.00  0.00           H
ATOM   3247  3HZ LYS Z 106      64.199  63.732  58.403  1.00  0.00           H
ATOM   3248  HN  LYS Z 106      69.971  66.969  58.132  1.00  0.00           H
ATOM   3249  N   ASP Z 107      67.978  70.302  60.270  1.00  0.00           N
ATOM   3250  CA  ASP Z 107      68.100  71.160  61.431  1.00  0.00           C
ATOM   3251  C   ASP Z 107      66.845  71.250  62.298  1.00  0.00           C
ATOM   3252  O   ASP Z 107      65.702  71.175  61.835  1.00  0.00           O
ATOM   3253  HA  ASP Z 107      68.821  70.704  62.090  1.00  0.00           H
ATOM   3254  CB  ASP Z 107      68.614  72.561  60.997  1.00  0.00           C
ATOM   3255  1HB ASP Z 107      69.293  72.432  60.126  1.00  0.00           H
ATOM   3256  2HB ASP Z 107      67.783  73.226  60.694  1.00  0.00           H
ATOM   3257  CG  ASP Z 107      69.435  73.218  62.082  1.00  0.00           C
ATOM   3258  OD1 ASP Z 107      69.982  74.320  61.838  1.00  0.00           O
ATOM   3259  OD2 ASP Z 107      69.592  72.620  63.179  1.00  0.00           O
ATOM   3260  HN  ASP Z 107      67.287  70.564  59.593  1.00  0.00           H
ATOM   3261  N   ASP Z 108      67.080  71.439  63.615  1.00  0.00           N
ATOM   3262  CA  ASP Z 108      66.103  71.397  64.687  1.00  0.00           C
ATOM   3263  C   ASP Z 108      65.524  72.788  64.964  1.00  0.00           C
ATOM   3264  O   ASP Z 108      64.583  72.966  65.741  1.00  0.00           O
ATOM   3265  HA  ASP Z 108      65.293  70.735  64.415  1.00  0.00           H
ATOM   3266  CB  ASP Z 108      66.762  70.876  65.987  1.00  0.00           C
ATOM   3267  1HB ASP Z 108      67.621  71.518  66.271  1.00  0.00           H
ATOM   3268  2HB ASP Z 108      66.022  70.877  66.816  1.00  0.00           H
ATOM   3269  CG  ASP Z 108      67.244  69.455  65.816  1.00  0.00           C
ATOM   3270  OD1 ASP Z 108      66.426  68.557  65.501  1.00  0.00           O
ATOM   3271  OD2 ASP Z 108      68.457  69.201  66.052  1.00  0.00           O
ATOM   3272  HN  ASP Z 108      68.037  71.588  63.885  1.00  0.00           H
ATOM   3273  N   ASN Z 109      66.068  73.819  64.287  1.00  0.00           N
ATOM   3274  CA  ASN Z 109      65.654  75.202  64.432  1.00  0.00           C
ATOM   3275  C   ASN Z 109      65.960  75.986  63.148  1.00  0.00           C
ATOM   3276  O   ASN Z 109      66.830  76.861  63.178  1.00  0.00           O
ATOM   3277  HA  ASN Z 109      64.586  75.257  64.606  1.00  0.00           H
ATOM   3278  CB  ASN Z 109      66.429  75.882  65.593  1.00  0.00           C
ATOM   3279  1HB ASN Z 109      67.517  75.700  65.477  1.00  0.00           H
ATOM   3280  2HB ASN Z 109      66.239  76.977  65.590  1.00  0.00           H
ATOM   3281  CG  ASN Z 109      65.971  75.391  66.957  1.00  0.00           C
ATOM   3282  OD1 ASN Z 109      64.968  75.889  67.480  1.00  0.00           O
ATOM   3283  ND2 ASN Z 109      66.718  74.460  67.582  1.00  0.00           N
ATOM   3284 1HD2 ASN Z 109      67.595  74.151  67.195  1.00  0.00           H
ATOM   3285 2HD2 ASN Z 109      66.437  74.116  68.477  1.00  0.00           H
ATOM   3286  HN  ASN Z 109      66.837  73.622  63.682  1.00  0.00           H
ATOM   3287  N   PRO Z 110      65.326  75.714  62.009  1.00  0.00           N
ATOM   3288  CA  PRO Z 110      65.755  76.227  60.709  1.00  0.00           C
ATOM   3289  C   PRO Z 110      65.420  77.696  60.464  1.00  0.00           C
ATOM   3290  O   PRO Z 110      64.374  78.182  60.894  1.00  0.00           O
ATOM   3291  HA  PRO Z 110      66.826  76.116  60.615  1.00  0.00           H
ATOM   3292  CB  PRO Z 110      64.976  75.338  59.721  1.00  0.00           C
ATOM   3293  1HB PRO Z 110      64.804  75.818  58.736  1.00  0.00           H
ATOM   3294  2HB PRO Z 110      65.543  74.393  59.566  1.00  0.00           H
ATOM   3295  CG  PRO Z 110      63.670  75.024  60.459  1.00  0.00           C
ATOM   3296  1HG PRO Z 110      62.991  75.905  60.400  1.00  0.00           H
ATOM   3297  2HG PRO Z 110      63.150  74.131  60.061  1.00  0.00           H
ATOM   3298  CD  PRO Z 110      64.145  74.848  61.901  1.00  0.00           C
ATOM   3299  1HD PRO Z 110      63.356  75.148  62.627  1.00  0.00           H
ATOM   3300  2HD PRO Z 110      64.450  73.793  62.077  1.00  0.00           H
ATOM   3301  N   ASN Z 111      66.296  78.428  59.740  1.00  0.00           N
ATOM   3302  CA  ASN Z 111      66.007  79.746  59.190  1.00  0.00           C
ATOM   3303  C   ASN Z 111      64.838  79.768  58.212  1.00  0.00           C
ATOM   3304  O   ASN Z 111      64.944  79.336  57.063  1.00  0.00           O
ATOM   3305  HA  ASN Z 111      65.724  80.392  60.012  1.00  0.00           H
ATOM   3306  CB  ASN Z 111      67.225  80.331  58.432  1.00  0.00           C
ATOM   3307  1HB ASN Z 111      67.767  79.528  57.893  1.00  0.00           H
ATOM   3308  2HB ASN Z 111      66.912  81.100  57.690  1.00  0.00           H
ATOM   3309  CG  ASN Z 111      68.147  81.051  59.394  1.00  0.00           C
ATOM   3310  OD1 ASN Z 111      67.813  82.134  59.886  1.00  0.00           O
ATOM   3311  ND2 ASN Z 111      69.324  80.466  59.680  1.00  0.00           N
ATOM   3312 1HD2 ASN Z 111      69.455  79.496  59.458  1.00  0.00           H
ATOM   3313 2HD2 ASN Z 111      69.983  80.944  60.260  1.00  0.00           H
ATOM   3314  HN  ASN Z 111      67.207  78.045  59.556  1.00  0.00           H
ATOM   3315  N   LEU Z 112      63.711  80.341  58.657  1.00  0.00           N
ATOM   3316  CA  LEU Z 112      62.517  80.536  57.876  1.00  0.00           C
ATOM   3317  C   LEU Z 112      61.978  81.888  58.308  1.00  0.00           C
ATOM   3318  O   LEU Z 112      62.060  82.175  59.507  1.00  0.00           O
ATOM   3319  HA  LEU Z 112      62.763  80.545  56.827  1.00  0.00           H
ATOM   3320  CB  LEU Z 112      61.426  79.480  58.201  1.00  0.00           C
ATOM   3321  1HB LEU Z 112      61.162  79.566  59.279  1.00  0.00           H
ATOM   3322  2HB LEU Z 112      60.509  79.699  57.610  1.00  0.00           H
ATOM   3323  HG  LEU Z 112      62.771  77.803  58.499  1.00  0.00           H
ATOM   3324  CG  LEU Z 112      61.821  78.013  57.948  1.00  0.00           C
ATOM   3325  CD1 LEU Z 112      60.748  77.074  58.506  1.00  0.00           C
ATOM   3326 1HD1 LEU Z 112      59.782  77.240  57.981  1.00  0.00           H
ATOM   3327 2HD1 LEU Z 112      61.055  76.016  58.368  1.00  0.00           H
ATOM   3328 3HD1 LEU Z 112      60.603  77.267  59.589  1.00  0.00           H
ATOM   3329  CD2 LEU Z 112      62.044  77.711  56.464  1.00  0.00           C
ATOM   3330 1HD2 LEU Z 112      62.894  78.292  56.066  1.00  0.00           H
ATOM   3331 2HD2 LEU Z 112      62.277  76.635  56.335  1.00  0.00           H
ATOM   3332 3HD2 LEU Z 112      61.135  77.953  55.874  1.00  0.00           H
ATOM   3333  HN  LEU Z 112      63.649  80.674  59.596  1.00  0.00           H
ATOM   3334  N   PRO Z 113      61.429  82.757  57.456  1.00  0.00           N
ATOM   3335  CA  PRO Z 113      60.643  83.919  57.870  1.00  0.00           C
ATOM   3336  C   PRO Z 113      59.607  83.616  58.938  1.00  0.00           C
ATOM   3337  O   PRO Z 113      58.965  82.567  58.863  1.00  0.00           O
ATOM   3338  HA  PRO Z 113      61.339  84.624  58.301  1.00  0.00           H
ATOM   3339  CB  PRO Z 113      60.008  84.428  56.568  1.00  0.00           C
ATOM   3340  1HB PRO Z 113      59.021  83.941  56.395  1.00  0.00           H
ATOM   3341  2HB PRO Z 113      59.882  85.529  56.574  1.00  0.00           H
ATOM   3342  CG  PRO Z 113      60.979  83.967  55.479  1.00  0.00           C
ATOM   3343  1HG PRO Z 113      60.505  83.900  54.478  1.00  0.00           H
ATOM   3344  2HG PRO Z 113      61.848  84.661  55.431  1.00  0.00           H
ATOM   3345  CD  PRO Z 113      61.442  82.610  56.002  1.00  0.00           C
ATOM   3346  1HD PRO Z 113      60.721  81.813  55.716  1.00  0.00           H
ATOM   3347  2HD PRO Z 113      62.457  82.366  55.625  1.00  0.00           H
ATOM   3348  N   ARG Z 114      59.482  84.482  59.962  1.00  0.00           N
ATOM   3349  CA  ARG Z 114      58.559  84.384  61.087  1.00  0.00           C
ATOM   3350  C   ARG Z 114      57.152  83.872  60.754  1.00  0.00           C
ATOM   3351  O   ARG Z 114      56.494  84.372  59.843  1.00  0.00           O
ATOM   3352  HA  ARG Z 114      58.991  83.668  61.773  1.00  0.00           H
ATOM   3353  CB  ARG Z 114      58.526  85.759  61.796  1.00  0.00           C
ATOM   3354  1HB ARG Z 114      59.581  86.053  62.003  1.00  0.00           H
ATOM   3355  2HB ARG Z 114      58.102  86.515  61.097  1.00  0.00           H
ATOM   3356  CG  ARG Z 114      57.750  85.815  63.123  1.00  0.00           C
ATOM   3357  1HG ARG Z 114      56.661  85.727  62.905  1.00  0.00           H
ATOM   3358  2HG ARG Z 114      58.032  84.955  63.772  1.00  0.00           H
ATOM   3359  CD  ARG Z 114      58.022  87.112  63.897  1.00  0.00           C
ATOM   3360  1HD ARG Z 114      59.054  87.108  64.314  1.00  0.00           H
ATOM   3361  2HD ARG Z 114      57.917  88.010  63.249  1.00  0.00           H
ATOM   3362  NE  ARG Z 114      57.052  87.165  65.030  1.00  0.00           N
ATOM   3363  HE  ARG Z 114      57.268  86.667  65.896  1.00  0.00           H
ATOM   3364  CZ  ARG Z 114      55.819  87.682  64.935  1.00  0.00           C
ATOM   3365  NH1 ARG Z 114      55.000  87.571  65.974  1.00  0.00           N
ATOM   3366 1HH1 ARG Z 114      55.401  87.192  66.834  1.00  0.00           H
ATOM   3367 2HH1 ARG Z 114      54.086  87.985  65.902  1.00  0.00           H
ATOM   3368  NH2 ARG Z 114      55.384  88.297  63.838  1.00  0.00           N
ATOM   3369 1HH2 ARG Z 114      56.015  88.481  63.083  1.00  0.00           H
ATOM   3370 2HH2 ARG Z 114      54.447  88.653  63.788  1.00  0.00           H
ATOM   3371  HN  ARG Z 114      60.066  85.288  59.964  1.00  0.00           H
ATOM   3372  N   LEU Z 115      56.671  82.829  61.474  1.00  0.00           N
ATOM   3373  CA  LEU Z 115      55.427  82.140  61.165  1.00  0.00           C
ATOM   3374  C   LEU Z 115      54.204  83.028  61.350  1.00  0.00           C
ATOM   3375  O   LEU Z 115      53.842  83.407  62.465  1.00  0.00           O
ATOM   3376  HA  LEU Z 115      55.474  81.850  60.123  1.00  0.00           H
ATOM   3377  CB  LEU Z 115      55.295  80.851  62.020  1.00  0.00           C
ATOM   3378  1HB LEU Z 115      56.324  80.443  62.144  1.00  0.00           H
ATOM   3379  2HB LEU Z 115      54.938  81.105  63.041  1.00  0.00           H
ATOM   3380  HG  LEU Z 115      54.853  79.436  60.438  1.00  0.00           H
ATOM   3381  CG  LEU Z 115      54.437  79.700  61.440  1.00  0.00           C
ATOM   3382  CD1 LEU Z 115      54.584  78.470  62.347  1.00  0.00           C
ATOM   3383 1HD1 LEU Z 115      55.653  78.194  62.453  1.00  0.00           H
ATOM   3384 2HD1 LEU Z 115      54.189  78.705  63.358  1.00  0.00           H
ATOM   3385 3HD1 LEU Z 115      54.034  77.604  61.923  1.00  0.00           H
ATOM   3386  CD2 LEU Z 115      52.944  80.022  61.262  1.00  0.00           C
ATOM   3387 1HD2 LEU Z 115      52.797  80.788  60.474  1.00  0.00           H
ATOM   3388 2HD2 LEU Z 115      52.388  79.113  60.951  1.00  0.00           H
ATOM   3389 3HD2 LEU Z 115      52.508  80.396  62.212  1.00  0.00           H
ATOM   3390  HN  LEU Z 115      57.176  82.453  62.249  1.00  0.00           H
ATOM   3391  N   VAL Z 116      53.537  83.381  60.241  1.00  0.00           N
ATOM   3392  CA  VAL Z 116      52.377  84.246  60.251  1.00  0.00           C
ATOM   3393  C   VAL Z 116      51.242  83.573  59.515  1.00  0.00           C
ATOM   3394  O   VAL Z 116      51.426  82.747  58.615  1.00  0.00           O
ATOM   3395  HA  VAL Z 116      52.035  84.396  61.267  1.00  0.00           H
ATOM   3396  HB  VAL Z 116      51.668  86.178  59.543  1.00  0.00           H
ATOM   3397  CB  VAL Z 116      52.631  85.617  59.626  1.00  0.00           C
ATOM   3398  CG1 VAL Z 116      53.551  86.433  60.557  1.00  0.00           C
ATOM   3399 1HG1 VAL Z 116      54.545  85.947  60.654  1.00  0.00           H
ATOM   3400 2HG1 VAL Z 116      53.694  87.460  60.160  1.00  0.00           H
ATOM   3401 3HG1 VAL Z 116      53.105  86.515  61.572  1.00  0.00           H
ATOM   3402  CG2 VAL Z 116      53.249  85.467  58.220  1.00  0.00           C
ATOM   3403 1HG2 VAL Z 116      52.616  84.847  57.554  1.00  0.00           H
ATOM   3404 2HG2 VAL Z 116      53.361  86.465  57.754  1.00  0.00           H
ATOM   3405 3HG2 VAL Z 116      54.257  85.002  58.280  1.00  0.00           H
ATOM   3406  HN  VAL Z 116      53.868  83.089  59.349  1.00  0.00           H
ATOM   3407  N   ARG Z 117      50.007  83.928  59.890  1.00  0.00           N
ATOM   3408  CA  ARG Z 117      48.803  83.435  59.270  1.00  0.00           C
ATOM   3409  C   ARG Z 117      47.847  84.608  59.237  1.00  0.00           C
ATOM   3410  O   ARG Z 117      47.866  85.387  60.195  1.00  0.00           O
ATOM   3411  HA  ARG Z 117      49.023  83.116  58.267  1.00  0.00           H
ATOM   3412  CB  ARG Z 117      48.145  82.292  60.090  1.00  0.00           C
ATOM   3413  1HB ARG Z 117      48.060  82.622  61.151  1.00  0.00           H
ATOM   3414  2HB ARG Z 117      47.110  82.109  59.723  1.00  0.00           H
ATOM   3415  CG  ARG Z 117      48.919  80.961  60.045  1.00  0.00           C
ATOM   3416  1HG ARG Z 117      49.978  81.143  60.334  1.00  0.00           H
ATOM   3417  2HG ARG Z 117      48.486  80.277  60.808  1.00  0.00           H
ATOM   3418  CD  ARG Z 117      48.862  80.274  58.680  1.00  0.00           C
ATOM   3419  1HD ARG Z 117      47.821  79.950  58.452  1.00  0.00           H
ATOM   3420  2HD ARG Z 117      49.193  80.949  57.862  1.00  0.00           H
ATOM   3421  NE  ARG Z 117      49.733  79.060  58.753  1.00  0.00           N
ATOM   3422  HE  ARG Z 117      49.378  78.218  59.149  1.00  0.00           H
ATOM   3423  CZ  ARG Z 117      50.913  78.948  58.129  1.00  0.00           C
ATOM   3424  NH1 ARG Z 117      51.447  77.739  58.012  1.00  0.00           N
ATOM   3425 1HH1 ARG Z 117      51.030  77.002  58.531  1.00  0.00           H
ATOM   3426 2HH1 ARG Z 117      52.408  77.683  57.670  1.00  0.00           H
ATOM   3427  NH2 ARG Z 117      51.567  79.993  57.646  1.00  0.00           N
ATOM   3428 1HH2 ARG Z 117      51.262  80.914  57.881  1.00  0.00           H
ATOM   3429 2HH2 ARG Z 117      52.410  79.864  57.115  1.00  0.00           H
ATOM   3430  HN  ARG Z 117      49.856  84.605  60.610  1.00  0.00           H
ATOM   3431  N   PRO Z 118      47.026  84.796  58.197  1.00  0.00           N
ATOM   3432  CA  PRO Z 118      45.839  85.645  58.243  1.00  0.00           C
ATOM   3433  C   PRO Z 118      44.939  85.405  59.441  1.00  0.00           C
ATOM   3434  O   PRO Z 118      44.961  84.321  60.018  1.00  0.00           O
ATOM   3435  HA  PRO Z 118      46.190  86.665  58.317  1.00  0.00           H
ATOM   3436  CB  PRO Z 118      45.101  85.337  56.926  1.00  0.00           C
ATOM   3437  1HB PRO Z 118      44.369  84.511  57.073  1.00  0.00           H
ATOM   3438  2HB PRO Z 118      44.570  86.229  56.532  1.00  0.00           H
ATOM   3439  CG  PRO Z 118      46.202  84.856  55.982  1.00  0.00           C
ATOM   3440  1HG PRO Z 118      45.817  84.238  55.146  1.00  0.00           H
ATOM   3441  2HG PRO Z 118      46.748  85.734  55.570  1.00  0.00           H
ATOM   3442  CD  PRO Z 118      47.119  84.079  56.922  1.00  0.00           C
ATOM   3443  1HD PRO Z 118      46.742  83.042  57.064  1.00  0.00           H
ATOM   3444  2HD PRO Z 118      48.161  84.067  56.531  1.00  0.00           H
ATOM   3445  N   GLU Z 119      44.124  86.402  59.817  1.00  0.00           N
ATOM   3446  CA  GLU Z 119      43.127  86.285  60.863  1.00  0.00           C
ATOM   3447  C   GLU Z 119      42.097  85.182  60.579  1.00  0.00           C
ATOM   3448  O   GLU Z 119      41.799  84.882  59.421  1.00  0.00           O
ATOM   3449  HA  GLU Z 119      43.659  85.995  61.758  1.00  0.00           H
ATOM   3450  CB  GLU Z 119      42.490  87.682  61.076  1.00  0.00           C
ATOM   3451  1HB GLU Z 119      43.320  88.427  61.072  1.00  0.00           H
ATOM   3452  2HB GLU Z 119      41.826  87.927  60.217  1.00  0.00           H
ATOM   3453  CG  GLU Z 119      41.715  87.887  62.397  1.00  0.00           C
ATOM   3454  1HG GLU Z 119      41.439  88.957  62.506  1.00  0.00           H
ATOM   3455  2HG GLU Z 119      40.776  87.297  62.377  1.00  0.00           H
ATOM   3456  CD  GLU Z 119      42.524  87.484  63.613  1.00  0.00           C
ATOM   3457  OE1 GLU Z 119      43.666  87.979  63.809  1.00  0.00           O
ATOM   3458  OE2 GLU Z 119      42.016  86.606  64.363  1.00  0.00           O
ATOM   3459  HN  GLU Z 119      44.171  87.281  59.360  1.00  0.00           H
ATOM   3460  N   VAL Z 120      41.560  84.501  61.620  1.00  0.00           N
ATOM   3461  CA  VAL Z 120      40.868  83.213  61.491  1.00  0.00           C
ATOM   3462  C   VAL Z 120      39.664  83.231  60.556  1.00  0.00           C
ATOM   3463  O   VAL Z 120      39.400  82.282  59.823  1.00  0.00           O
ATOM   3464  HA  VAL Z 120      41.583  82.539  61.044  1.00  0.00           H
ATOM   3465  HB  VAL Z 120      39.615  83.168  63.272  1.00  0.00           H
ATOM   3466  CB  VAL Z 120      40.470  82.604  62.834  1.00  0.00           C
ATOM   3467  CG1 VAL Z 120      40.065  81.124  62.662  1.00  0.00           C
ATOM   3468 1HG1 VAL Z 120      39.160  81.020  62.029  1.00  0.00           H
ATOM   3469 2HG1 VAL Z 120      40.893  80.546  62.200  1.00  0.00           H
ATOM   3470 3HG1 VAL Z 120      39.840  80.675  63.653  1.00  0.00           H
ATOM   3471  CG2 VAL Z 120      41.655  82.693  63.811  1.00  0.00           C
ATOM   3472 1HG2 VAL Z 120      41.446  82.074  64.708  1.00  0.00           H
ATOM   3473 2HG2 VAL Z 120      42.589  82.323  63.337  1.00  0.00           H
ATOM   3474 3HG2 VAL Z 120      41.809  83.739  64.150  1.00  0.00           H
ATOM   3475  HN  VAL Z 120      41.756  84.791  62.556  1.00  0.00           H
ATOM   3476  N   ASP Z 121      38.922  84.345  60.508  1.00  0.00           N
ATOM   3477  CA  ASP Z 121      37.826  84.581  59.591  1.00  0.00           C
ATOM   3478  C   ASP Z 121      38.232  84.493  58.110  1.00  0.00           C
ATOM   3479  O   ASP Z 121      37.545  83.882  57.294  1.00  0.00           O
ATOM   3480  HA  ASP Z 121      37.088  83.807  59.753  1.00  0.00           H
ATOM   3481  CB  ASP Z 121      37.209  85.962  59.922  1.00  0.00           C
ATOM   3482  1HB ASP Z 121      37.918  86.781  59.683  1.00  0.00           H
ATOM   3483  2HB ASP Z 121      36.271  86.119  59.350  1.00  0.00           H
ATOM   3484  CG  ASP Z 121      36.894  86.037  61.402  1.00  0.00           C
ATOM   3485  OD1 ASP Z 121      37.827  86.334  62.202  1.00  0.00           O
ATOM   3486  OD2 ASP Z 121      35.731  85.757  61.784  1.00  0.00           O
ATOM   3487  HN  ASP Z 121      39.070  85.084  61.169  1.00  0.00           H
ATOM   3488  N   VAL Z 122      39.409  85.044  57.729  1.00  0.00           N
ATOM   3489  CA  VAL Z 122      40.016  84.857  56.410  1.00  0.00           C
ATOM   3490  C   VAL Z 122      40.402  83.403  56.168  1.00  0.00           C
ATOM   3491  O   VAL Z 122      40.184  82.847  55.091  1.00  0.00           O
ATOM   3492  HA  VAL Z 122      39.278  85.112  55.663  1.00  0.00           H
ATOM   3493  HB  VAL Z 122      42.004  85.506  57.002  1.00  0.00           H
ATOM   3494  CB  VAL Z 122      41.251  85.740  56.213  1.00  0.00           C
ATOM   3495  CG1 VAL Z 122      41.902  85.517  54.831  1.00  0.00           C
ATOM   3496 1HG1 VAL Z 122      42.761  86.210  54.705  1.00  0.00           H
ATOM   3497 2HG1 VAL Z 122      42.292  84.485  54.712  1.00  0.00           H
ATOM   3498 3HG1 VAL Z 122      41.178  85.723  54.017  1.00  0.00           H
ATOM   3499  CG2 VAL Z 122      40.845  87.218  56.351  1.00  0.00           C
ATOM   3500 1HG2 VAL Z 122      40.480  87.440  57.375  1.00  0.00           H
ATOM   3501 2HG2 VAL Z 122      41.720  87.872  56.148  1.00  0.00           H
ATOM   3502 3HG2 VAL Z 122      40.047  87.472  55.623  1.00  0.00           H
ATOM   3503  HN  VAL Z 122      39.981  85.496  58.413  1.00  0.00           H
ATOM   3504  N   MET Z 123      40.963  82.728  57.193  1.00  0.00           N
ATOM   3505  CA  MET Z 123      41.319  81.320  57.146  1.00  0.00           C
ATOM   3506  C   MET Z 123      40.120  80.402  56.899  1.00  0.00           C
ATOM   3507  O   MET Z 123      40.205  79.448  56.128  1.00  0.00           O
ATOM   3508  HA  MET Z 123      41.984  81.183  56.305  1.00  0.00           H
ATOM   3509  CB  MET Z 123      42.062  80.882  58.432  1.00  0.00           C
ATOM   3510  1HB MET Z 123      41.392  81.019  59.307  1.00  0.00           H
ATOM   3511  2HB MET Z 123      42.297  79.798  58.371  1.00  0.00           H
ATOM   3512  CG  MET Z 123      43.368  81.651  58.702  1.00  0.00           C
ATOM   3513  1HG MET Z 123      44.026  81.589  57.809  1.00  0.00           H
ATOM   3514  2HG MET Z 123      43.124  82.727  58.846  1.00  0.00           H
ATOM   3515  SD  MET Z 123      44.265  81.061  60.172  1.00  0.00           S
ATOM   3516  CE  MET Z 123      45.007  79.605  59.386  1.00  0.00           C
ATOM   3517  1HE MET Z 123      45.732  79.116  60.068  1.00  0.00           H
ATOM   3518  2HE MET Z 123      44.234  78.856  59.122  1.00  0.00           H
ATOM   3519  3HE MET Z 123      45.543  79.884  58.454  1.00  0.00           H
ATOM   3520  HN  MET Z 123      41.127  83.208  58.057  1.00  0.00           H
ATOM   3521  N   CYS Z 124      38.953  80.699  57.508  1.00  0.00           N
ATOM   3522  CA  CYS Z 124      37.688  80.030  57.228  1.00  0.00           C
ATOM   3523  C   CYS Z 124      37.243  80.161  55.780  1.00  0.00           C
ATOM   3524  O   CYS Z 124      36.864  79.175  55.149  1.00  0.00           O
ATOM   3525  HA  CYS Z 124      37.814  78.973  57.415  1.00  0.00           H
ATOM   3526  CB  CYS Z 124      36.552  80.584  58.121  1.00  0.00           C
ATOM   3527  1HB CYS Z 124      36.478  81.685  57.977  1.00  0.00           H
ATOM   3528  2HB CYS Z 124      35.579  80.143  57.813  1.00  0.00           H
ATOM   3529  SG  CYS Z 124      36.829  80.224  59.878  1.00  0.00           S
ATOM   3530  HN  CYS Z 124      38.937  81.429  58.199  1.00  0.00           H
ATOM   3531  N   THR Z 125      37.338  81.373  55.190  1.00  0.00           N
ATOM   3532  CA  THR Z 125      37.060  81.597  53.769  1.00  0.00           C
ATOM   3533  C   THR Z 125      38.003  80.805  52.883  1.00  0.00           C
ATOM   3534  O   THR Z 125      37.595  80.152  51.928  1.00  0.00           O
ATOM   3535  HA  THR Z 125      36.057  81.248  53.571  1.00  0.00           H
ATOM   3536  HB  THR Z 125      38.213  83.410  53.378  1.00  0.00           H
ATOM   3537  CB  THR Z 125      37.154  83.062  53.347  1.00  0.00           C
ATOM   3538  OG1 THR Z 125      36.388  83.880  54.219  1.00  0.00           O
ATOM   3539  HG1 THR Z 125      36.414  84.783  53.848  1.00  0.00           H
ATOM   3540  CG2 THR Z 125      36.569  83.256  51.942  1.00  0.00           C
ATOM   3541 1HG2 THR Z 125      36.592  84.325  51.645  1.00  0.00           H
ATOM   3542 2HG2 THR Z 125      37.141  82.685  51.180  1.00  0.00           H
ATOM   3543 3HG2 THR Z 125      35.513  82.913  51.910  1.00  0.00           H
ATOM   3544  HN  THR Z 125      37.587  82.185  55.721  1.00  0.00           H
ATOM   3545  N   ALA Z 126      39.306  80.795  53.223  1.00  0.00           N
ATOM   3546  CA  ALA Z 126      40.329  80.053  52.519  1.00  0.00           C
ATOM   3547  C   ALA Z 126      40.146  78.531  52.524  1.00  0.00           C
ATOM   3548  O   ALA Z 126      40.340  77.875  51.502  1.00  0.00           O
ATOM   3549  HA  ALA Z 126      40.292  80.360  51.482  1.00  0.00           H
ATOM   3550  CB  ALA Z 126      41.701  80.440  53.100  1.00  0.00           C
ATOM   3551  1HB ALA Z 126      42.517  80.015  52.479  1.00  0.00           H
ATOM   3552  2HB ALA Z 126      41.810  81.547  53.094  1.00  0.00           H
ATOM   3553  3HB ALA Z 126      41.799  80.084  54.147  1.00  0.00           H
ATOM   3554  HN  ALA Z 126      39.616  81.355  53.995  1.00  0.00           H
ATOM   3555  N   PHE Z 127      39.741  77.926  53.665  1.00  0.00           N
ATOM   3556  CA  PHE Z 127      39.359  76.517  53.740  1.00  0.00           C
ATOM   3557  C   PHE Z 127      38.138  76.200  52.882  1.00  0.00           C
ATOM   3558  O   PHE Z 127      38.107  75.215  52.152  1.00  0.00           O
ATOM   3559  HA  PHE Z 127      40.176  75.923  53.351  1.00  0.00           H
ATOM   3560  CB  PHE Z 127      39.072  76.118  55.218  1.00  0.00           C
ATOM   3561  1HB PHE Z 127      39.973  76.320  55.837  1.00  0.00           H
ATOM   3562  2HB PHE Z 127      38.235  76.723  55.626  1.00  0.00           H
ATOM   3563  CG  PHE Z 127      38.730  74.650  55.371  1.00  0.00           C
ATOM   3564  HD1 PHE Z 127      40.768  73.979  55.263  1.00  0.00           H
ATOM   3565  CD1 PHE Z 127      39.740  73.678  55.365  1.00  0.00           C
ATOM   3566  HD2 PHE Z 127      36.597  74.956  55.492  1.00  0.00           H
ATOM   3567  CD2 PHE Z 127      37.395  74.231  55.511  1.00  0.00           C
ATOM   3568  CE1 PHE Z 127      39.436  72.323  55.552  1.00  0.00           C
ATOM   3569  HE1 PHE Z 127      40.231  71.594  55.596  1.00  0.00           H
ATOM   3570  CE2 PHE Z 127      37.082  72.876  55.679  1.00  0.00           C
ATOM   3571  HE2 PHE Z 127      36.051  72.568  55.799  1.00  0.00           H
ATOM   3572  CZ  PHE Z 127      38.105  71.922  55.714  1.00  0.00           C
ATOM   3573  HZ  PHE Z 127      37.867  70.878  55.865  1.00  0.00           H
ATOM   3574  HN  PHE Z 127      39.656  78.462  54.508  1.00  0.00           H
ATOM   3575  N   HIE Z 128      37.104  77.060  52.937  1.00  0.00           N
ATOM   3576  CA  HIE Z 128      35.882  76.866  52.177  1.00  0.00           C
ATOM   3577  C   HIE Z 128      36.048  77.086  50.683  1.00  0.00           C
ATOM   3578  O   HIE Z 128      35.300  76.525  49.884  1.00  0.00           O
ATOM   3579  HA  HIE Z 128      35.574  75.833  52.283  1.00  0.00           H
ATOM   3580  CB  HIE Z 128      34.758  77.766  52.729  1.00  0.00           C
ATOM   3581  1HB HIE Z 128      35.162  78.764  52.999  1.00  0.00           H
ATOM   3582  2HB HIE Z 128      33.960  77.911  51.967  1.00  0.00           H
ATOM   3583  CG  HIE Z 128      34.124  77.135  53.933  1.00  0.00           C
ATOM   3584  ND1 HIE Z 128      32.837  76.653  53.806  1.00  0.00           N
ATOM   3585  HD2 HIE Z 128      35.615  76.977  55.558  1.00  0.00           H
ATOM   3586  CD2 HIE Z 128      34.637  76.787  55.142  1.00  0.00           C
ATOM   3587  HE1 HIE Z 128      31.686  75.429  55.135  1.00  0.00           H
ATOM   3588  CE1 HIE Z 128      32.599  75.993  54.924  1.00  0.00           C
ATOM   3589  HE2 HIE Z 128      33.743  75.541  56.630  1.00  0.00           H
ATOM   3590  NE2 HIE Z 128      33.656  76.048  55.771  1.00  0.00           N
ATOM   3591  HN  HIE Z 128      37.145  77.855  53.544  1.00  0.00           H
ATOM   3592  N   ASP Z 129      37.036  77.897  50.257  1.00  0.00           N
ATOM   3593  CA  ASP Z 129      37.486  77.951  48.881  1.00  0.00           C
ATOM   3594  C   ASP Z 129      38.226  76.674  48.461  1.00  0.00           C
ATOM   3595  O   ASP Z 129      37.927  76.078  47.428  1.00  0.00           O
ATOM   3596  HA  ASP Z 129      36.609  78.025  48.249  1.00  0.00           H
ATOM   3597  CB  ASP Z 129      38.375  79.213  48.711  1.00  0.00           C
ATOM   3598  1HB ASP Z 129      37.907  80.061  49.255  1.00  0.00           H
ATOM   3599  2HB ASP Z 129      39.387  79.047  49.132  1.00  0.00           H
ATOM   3600  CG  ASP Z 129      38.481  79.621  47.260  1.00  0.00           C
ATOM   3601  OD1 ASP Z 129      39.626  79.696  46.736  1.00  0.00           O
ATOM   3602  OD2 ASP Z 129      37.419  79.906  46.646  1.00  0.00           O
ATOM   3603  HN  ASP Z 129      37.534  78.467  50.912  1.00  0.00           H
ATOM   3604  N   ASN Z 130      39.180  76.182  49.283  1.00  0.00           N
ATOM   3605  CA  ASN Z 130      39.890  74.964  48.950  1.00  0.00           C
ATOM   3606  C   ASN Z 130      40.544  74.302  50.165  1.00  0.00           C
ATOM   3607  O   ASN Z 130      41.454  74.837  50.805  1.00  0.00           O
ATOM   3608  HA  ASN Z 130      39.151  74.260  48.584  1.00  0.00           H
ATOM   3609  CB  ASN Z 130      40.946  75.224  47.841  1.00  0.00           C
ATOM   3610  1HB ASN Z 130      40.488  75.808  47.017  1.00  0.00           H
ATOM   3611  2HB ASN Z 130      41.793  75.814  48.246  1.00  0.00           H
ATOM   3612  CG  ASN Z 130      41.486  73.922  47.271  1.00  0.00           C
ATOM   3613  OD1 ASN Z 130      42.623  73.546  47.556  1.00  0.00           O
ATOM   3614  ND2 ASN Z 130      40.669  73.192  46.479  1.00  0.00           N
ATOM   3615 1HD2 ASN Z 130      39.680  73.363  46.436  1.00  0.00           H
ATOM   3616 2HD2 ASN Z 130      41.034  72.336  46.123  1.00  0.00           H
ATOM   3617  HN  ASN Z 130      39.420  76.647  50.137  1.00  0.00           H
ATOM   3618  N   GLU Z 131      40.086  73.071  50.468  1.00  0.00           N
ATOM   3619  CA  GLU Z 131      40.588  72.200  51.511  1.00  0.00           C
ATOM   3620  C   GLU Z 131      42.018  71.723  51.289  1.00  0.00           C
ATOM   3621  O   GLU Z 131      42.840  71.755  52.210  1.00  0.00           O
ATOM   3622  HA  GLU Z 131      40.580  72.753  52.441  1.00  0.00           H
ATOM   3623  CB  GLU Z 131      39.612  71.005  51.628  1.00  0.00           C
ATOM   3624  1HB GLU Z 131      38.607  71.439  51.836  1.00  0.00           H
ATOM   3625  2HB GLU Z 131      39.542  70.482  50.648  1.00  0.00           H
ATOM   3626  CG  GLU Z 131      39.939  69.962  52.726  1.00  0.00           C
ATOM   3627  1HG GLU Z 131      40.816  69.351  52.431  1.00  0.00           H
ATOM   3628  2HG GLU Z 131      40.177  70.477  53.677  1.00  0.00           H
ATOM   3629  CD  GLU Z 131      38.777  69.019  52.996  1.00  0.00           C
ATOM   3630  OE1 GLU Z 131      38.891  68.173  53.919  1.00  0.00           O
ATOM   3631  OE2 GLU Z 131      37.717  69.129  52.326  1.00  0.00           O
ATOM   3632  HN  GLU Z 131      39.325  72.690  49.951  1.00  0.00           H
ATOM   3633  N   GLU Z 132      42.375  71.309  50.048  1.00  0.00           N
ATOM   3634  CA  GLU Z 132      43.714  70.834  49.719  1.00  0.00           C
ATOM   3635  C   GLU Z 132      44.802  71.873  49.965  1.00  0.00           C
ATOM   3636  O   GLU Z 132      45.780  71.586  50.647  1.00  0.00           O
ATOM   3637  HA  GLU Z 132      43.930  70.006  50.378  1.00  0.00           H
ATOM   3638  CB  GLU Z 132      43.813  70.317  48.256  1.00  0.00           C
ATOM   3639  1HB GLU Z 132      42.978  69.605  48.075  1.00  0.00           H
ATOM   3640  2HB GLU Z 132      43.680  71.170  47.554  1.00  0.00           H
ATOM   3641  CG  GLU Z 132      45.150  69.587  47.944  1.00  0.00           C
ATOM   3642  1HG GLU Z 132      46.006  70.239  48.212  1.00  0.00           H
ATOM   3643  2HG GLU Z 132      45.220  68.659  48.549  1.00  0.00           H
ATOM   3644  CD  GLU Z 132      45.336  69.215  46.478  1.00  0.00           C
ATOM   3645  OE1 GLU Z 132      45.858  68.102  46.201  1.00  0.00           O
ATOM   3646  OE2 GLU Z 132      45.058  70.070  45.601  1.00  0.00           O
ATOM   3647  HN  GLU Z 132      41.688  71.247  49.320  1.00  0.00           H
ATOM   3648  N   THR Z 133      44.635  73.136  49.511  1.00  0.00           N
ATOM   3649  CA  THR Z 133      45.576  74.234  49.780  1.00  0.00           C
ATOM   3650  C   THR Z 133      45.759  74.498  51.261  1.00  0.00           C
ATOM   3651  O   THR Z 133      46.879  74.676  51.743  1.00  0.00           O
ATOM   3652  HA  THR Z 133      46.542  73.945  49.393  1.00  0.00           H
ATOM   3653  HB  THR Z 133      44.102  75.781  49.374  1.00  0.00           H
ATOM   3654  CB  THR Z 133      45.164  75.553  49.121  1.00  0.00           C
ATOM   3655  OG1 THR Z 133      45.296  75.449  47.713  1.00  0.00           O
ATOM   3656  HG1 THR Z 133      44.597  76.024  47.334  1.00  0.00           H
ATOM   3657  CG2 THR Z 133      46.063  76.738  49.522  1.00  0.00           C
ATOM   3658 1HG2 THR Z 133      45.806  77.634  48.916  1.00  0.00           H
ATOM   3659 2HG2 THR Z 133      45.931  77.009  50.589  1.00  0.00           H
ATOM   3660 3HG2 THR Z 133      47.131  76.492  49.342  1.00  0.00           H
ATOM   3661  HN  THR Z 133      43.875  73.332  48.878  1.00  0.00           H
ATOM   3662  N   PHE Z 134      44.661  74.496  52.043  1.00  0.00           N
ATOM   3663  CA  PHE Z 134      44.705  74.746  53.472  1.00  0.00           C
ATOM   3664  C   PHE Z 134      45.512  73.699  54.240  1.00  0.00           C
ATOM   3665  O   PHE Z 134      46.399  74.016  55.037  1.00  0.00           O
ATOM   3666  HA  PHE Z 134      45.180  75.706  53.623  1.00  0.00           H
ATOM   3667  CB  PHE Z 134      43.246  74.774  53.999  1.00  0.00           C
ATOM   3668  1HB PHE Z 134      42.616  75.361  53.295  1.00  0.00           H
ATOM   3669  2HB PHE Z 134      42.813  73.752  54.057  1.00  0.00           H
ATOM   3670  CG  PHE Z 134      43.158  75.427  55.349  1.00  0.00           C
ATOM   3671  HD1 PHE Z 134      42.669  77.353  54.534  1.00  0.00           H
ATOM   3672  CD1 PHE Z 134      42.856  76.792  55.437  1.00  0.00           C
ATOM   3673  HD2 PHE Z 134      43.582  73.638  56.479  1.00  0.00           H
ATOM   3674  CD2 PHE Z 134      43.367  74.695  56.532  1.00  0.00           C
ATOM   3675  CE1 PHE Z 134      42.773  77.423  56.681  1.00  0.00           C
ATOM   3676  HE1 PHE Z 134      42.533  78.471  56.726  1.00  0.00           H
ATOM   3677  CE2 PHE Z 134      43.286  75.326  57.780  1.00  0.00           C
ATOM   3678  HE2 PHE Z 134      43.438  74.760  58.687  1.00  0.00           H
ATOM   3679  CZ  PHE Z 134      42.982  76.689  57.854  1.00  0.00           C
ATOM   3680  HZ  PHE Z 134      42.896  77.165  58.820  1.00  0.00           H
ATOM   3681  HN  PHE Z 134      43.763  74.311  51.643  1.00  0.00           H
ATOM   3682  N   LEU Z 135      45.239  72.408  53.972  1.00  0.00           N
ATOM   3683  CA  LEU Z 135      45.958  71.299  54.562  1.00  0.00           C
ATOM   3684  C   LEU Z 135      47.382  71.176  54.045  1.00  0.00           C
ATOM   3685  O   LEU Z 135      48.297  70.895  54.814  1.00  0.00           O
ATOM   3686  HA  LEU Z 135      46.068  71.507  55.615  1.00  0.00           H
ATOM   3687  CB  LEU Z 135      45.169  69.979  54.418  1.00  0.00           C
ATOM   3688  1HB LEU Z 135      44.955  69.808  53.339  1.00  0.00           H
ATOM   3689  2HB LEU Z 135      45.785  69.126  54.779  1.00  0.00           H
ATOM   3690  HG  LEU Z 135      43.227  70.849  54.858  1.00  0.00           H
ATOM   3691  CG  LEU Z 135      43.831  69.972  55.197  1.00  0.00           C
ATOM   3692  CD1 LEU Z 135      43.020  68.711  54.869  1.00  0.00           C
ATOM   3693 1HD1 LEU Z 135      42.055  68.714  55.420  1.00  0.00           H
ATOM   3694 2HD1 LEU Z 135      42.792  68.672  53.782  1.00  0.00           H
ATOM   3695 3HD1 LEU Z 135      43.588  67.798  55.141  1.00  0.00           H
ATOM   3696  CD2 LEU Z 135      44.023  70.092  56.721  1.00  0.00           C
ATOM   3697 1HD2 LEU Z 135      44.523  71.044  56.992  1.00  0.00           H
ATOM   3698 2HD2 LEU Z 135      43.036  70.079  57.229  1.00  0.00           H
ATOM   3699 3HD2 LEU Z 135      44.628  69.245  57.106  1.00  0.00           H
ATOM   3700  HN  LEU Z 135      44.509  72.173  53.322  1.00  0.00           H
ATOM   3701  N   LYS Z 136      47.628  71.448  52.747  1.00  0.00           N
ATOM   3702  CA  LYS Z 136      48.955  71.491  52.150  1.00  0.00           C
ATOM   3703  C   LYS Z 136      49.865  72.525  52.801  1.00  0.00           C
ATOM   3704  O   LYS Z 136      51.019  72.246  53.127  1.00  0.00           O
ATOM   3705  HA  LYS Z 136      49.413  70.519  52.275  1.00  0.00           H
ATOM   3706  CB  LYS Z 136      48.828  71.822  50.641  1.00  0.00           C
ATOM   3707  1HB LYS Z 136      48.075  71.118  50.217  1.00  0.00           H
ATOM   3708  2HB LYS Z 136      48.427  72.851  50.519  1.00  0.00           H
ATOM   3709  CG  LYS Z 136      50.116  71.654  49.827  1.00  0.00           C
ATOM   3710  1HG LYS Z 136      50.967  72.159  50.336  1.00  0.00           H
ATOM   3711  2HG LYS Z 136      50.346  70.564  49.793  1.00  0.00           H
ATOM   3712  CD  LYS Z 136      50.027  72.184  48.382  1.00  0.00           C
ATOM   3713  1HD LYS Z 136      49.982  73.296  48.387  1.00  0.00           H
ATOM   3714  2HD LYS Z 136      50.977  71.890  47.878  1.00  0.00           H
ATOM   3715  CE  LYS Z 136      48.827  71.649  47.589  1.00  0.00           C
ATOM   3716  1HE LYS Z 136      48.632  70.588  47.860  1.00  0.00           H
ATOM   3717  2HE LYS Z 136      47.913  72.247  47.793  1.00  0.00           H
ATOM   3718  NZ  LYS Z 136      49.107  71.686  46.142  1.00  0.00           N
ATOM   3719  1HZ LYS Z 136      48.218  71.501  45.614  1.00  0.00           H
ATOM   3720  2HZ LYS Z 136      49.453  72.624  45.818  1.00  0.00           H
ATOM   3721  3HZ LYS Z 136      49.827  70.950  45.934  1.00  0.00           H
ATOM   3722  HN  LYS Z 136      46.864  71.611  52.113  1.00  0.00           H
ATOM   3723  N   LYS Z 137      49.347  73.746  53.062  1.00  0.00           N
ATOM   3724  CA  LYS Z 137      50.069  74.790  53.773  1.00  0.00           C
ATOM   3725  C   LYS Z 137      50.408  74.391  55.210  1.00  0.00           C
ATOM   3726  O   LYS Z 137      51.512  74.642  55.694  1.00  0.00           O
ATOM   3727  HA  LYS Z 137      51.010  74.924  53.256  1.00  0.00           H
ATOM   3728  CB  LYS Z 137      49.299  76.138  53.724  1.00  0.00           C
ATOM   3729  1HB LYS Z 137      48.753  76.180  52.753  1.00  0.00           H
ATOM   3730  2HB LYS Z 137      48.530  76.168  54.526  1.00  0.00           H
ATOM   3731  CG  LYS Z 137      50.202  77.390  53.786  1.00  0.00           C
ATOM   3732  1HG LYS Z 137      50.838  77.350  54.699  1.00  0.00           H
ATOM   3733  2HG LYS Z 137      50.878  77.370  52.902  1.00  0.00           H
ATOM   3734  CD  LYS Z 137      49.387  78.699  53.789  1.00  0.00           C
ATOM   3735  1HD LYS Z 137      48.599  78.646  53.005  1.00  0.00           H
ATOM   3736  2HD LYS Z 137      48.863  78.753  54.772  1.00  0.00           H
ATOM   3737  CE  LYS Z 137      50.185  80.008  53.616  1.00  0.00           C
ATOM   3738  1HE LYS Z 137      49.531  80.872  53.871  1.00  0.00           H
ATOM   3739  2HE LYS Z 137      51.072  80.024  54.283  1.00  0.00           H
ATOM   3740  NZ  LYS Z 137      50.635  80.197  52.219  1.00  0.00           N
ATOM   3741  1HZ LYS Z 137      50.959  81.182  52.060  1.00  0.00           H
ATOM   3742  2HZ LYS Z 137      51.416  79.553  51.988  1.00  0.00           H
ATOM   3743  3HZ LYS Z 137      49.821  80.062  51.566  1.00  0.00           H
ATOM   3744  HN  LYS Z 137      48.416  73.966  52.755  1.00  0.00           H
ATOM   3745  N   TYR Z 138      49.476  73.712  55.922  1.00  0.00           N
ATOM   3746  CA  TYR Z 138      49.737  73.120  57.228  1.00  0.00           C
ATOM   3747  C   TYR Z 138      50.797  72.019  57.206  1.00  0.00           C
ATOM   3748  O   TYR Z 138      51.762  72.066  57.967  1.00  0.00           O
ATOM   3749  HA  TYR Z 138      50.108  73.900  57.878  1.00  0.00           H
ATOM   3750  CB  TYR Z 138      48.415  72.528  57.805  1.00  0.00           C
ATOM   3751  1HB TYR Z 138      47.651  73.333  57.871  1.00  0.00           H
ATOM   3752  2HB TYR Z 138      48.018  71.742  57.130  1.00  0.00           H
ATOM   3753  CG  TYR Z 138      48.578  71.936  59.187  1.00  0.00           C
ATOM   3754  HD1 TYR Z 138      49.059  73.822  60.095  1.00  0.00           H
ATOM   3755  CD1 TYR Z 138      48.918  72.768  60.260  1.00  0.00           C
ATOM   3756  HD2 TYR Z 138      48.139  69.904  58.607  1.00  0.00           H
ATOM   3757  CD2 TYR Z 138      48.383  70.561  59.429  1.00  0.00           C
ATOM   3758  CE1 TYR Z 138      49.018  72.254  61.557  1.00  0.00           C
ATOM   3759  HE1 TYR Z 138      49.270  72.908  62.377  1.00  0.00           H
ATOM   3760  HE2 TYR Z 138      48.259  69.005  60.923  1.00  0.00           H
ATOM   3761  CE2 TYR Z 138      48.458  70.050  60.737  1.00  0.00           C
ATOM   3762  CZ  TYR Z 138      48.741  70.910  61.804  1.00  0.00           C
ATOM   3763  OH  TYR Z 138      48.694  70.466  63.141  1.00  0.00           O
ATOM   3764  HH  TYR Z 138      48.690  69.501  63.138  1.00  0.00           H
ATOM   3765  HN  TYR Z 138      48.574  73.547  55.521  1.00  0.00           H
ATOM   3766  N   LEU Z 139      50.663  71.026  56.304  1.00  0.00           N
ATOM   3767  CA  LEU Z 139      51.555  69.885  56.202  1.00  0.00           C
ATOM   3768  C   LEU Z 139      52.977  70.295  55.877  1.00  0.00           C
ATOM   3769  O   LEU Z 139      53.923  69.859  56.533  1.00  0.00           O
ATOM   3770  HA  LEU Z 139      51.594  69.390  57.162  1.00  0.00           H
ATOM   3771  CB  LEU Z 139      51.040  68.900  55.123  1.00  0.00           C
ATOM   3772  1HB LEU Z 139      50.744  69.486  54.224  1.00  0.00           H
ATOM   3773  2HB LEU Z 139      51.860  68.213  54.820  1.00  0.00           H
ATOM   3774  HG  LEU Z 139      49.158  68.678  56.178  1.00  0.00           H
ATOM   3775  CG  LEU Z 139      49.847  68.034  55.579  1.00  0.00           C
ATOM   3776  CD1 LEU Z 139      49.037  67.502  54.387  1.00  0.00           C
ATOM   3777 1HD1 LEU Z 139      49.642  66.819  53.760  1.00  0.00           H
ATOM   3778 2HD1 LEU Z 139      48.144  66.945  54.743  1.00  0.00           H
ATOM   3779 3HD1 LEU Z 139      48.688  68.343  53.750  1.00  0.00           H
ATOM   3780  CD2 LEU Z 139      50.321  66.869  56.458  1.00  0.00           C
ATOM   3781 1HD2 LEU Z 139      49.474  66.199  56.715  1.00  0.00           H
ATOM   3782 2HD2 LEU Z 139      51.083  66.263  55.923  1.00  0.00           H
ATOM   3783 3HD2 LEU Z 139      50.768  67.244  57.402  1.00  0.00           H
ATOM   3784  HN  LEU Z 139      49.869  71.015  55.685  1.00  0.00           H
ATOM   3785  N   TYR Z 140      53.141  71.227  54.914  1.00  0.00           N
ATOM   3786  CA  TYR Z 140      54.421  71.789  54.530  1.00  0.00           C
ATOM   3787  C   TYR Z 140      55.103  72.500  55.690  1.00  0.00           C
ATOM   3788  O   TYR Z 140      56.304  72.356  55.907  1.00  0.00           O
ATOM   3789  HA  TYR Z 140      55.055  70.963  54.234  1.00  0.00           H
ATOM   3790  CB  TYR Z 140      54.208  72.775  53.348  1.00  0.00           C
ATOM   3791  1HB TYR Z 140      53.532  72.295  52.607  1.00  0.00           H
ATOM   3792  2HB TYR Z 140      53.722  73.712  53.692  1.00  0.00           H
ATOM   3793  CG  TYR Z 140      55.482  73.098  52.616  1.00  0.00           C
ATOM   3794  HD1 TYR Z 140      55.714  71.096  51.868  1.00  0.00           H
ATOM   3795  CD1 TYR Z 140      56.120  72.096  51.871  1.00  0.00           C
ATOM   3796  HD2 TYR Z 140      55.536  75.181  53.174  1.00  0.00           H
ATOM   3797  CD2 TYR Z 140      56.017  74.398  52.605  1.00  0.00           C
ATOM   3798  CE1 TYR Z 140      57.265  72.384  51.117  1.00  0.00           C
ATOM   3799  HE1 TYR Z 140      57.732  71.600  50.541  1.00  0.00           H
ATOM   3800  HE2 TYR Z 140      57.540  75.701  51.816  1.00  0.00           H
ATOM   3801  CE2 TYR Z 140      57.157  74.693  51.840  1.00  0.00           C
ATOM   3802  CZ  TYR Z 140      57.781  73.684  51.098  1.00  0.00           C
ATOM   3803  OH  TYR Z 140      58.929  73.951  50.327  1.00  0.00           O
ATOM   3804  HH  TYR Z 140      59.078  74.910  50.293  1.00  0.00           H
ATOM   3805  HN  TYR Z 140      52.345  71.544  54.392  1.00  0.00           H
ATOM   3806  N   GLU Z 141      54.329  73.259  56.496  1.00  0.00           N
ATOM   3807  CA  GLU Z 141      54.828  73.956  57.665  1.00  0.00           C
ATOM   3808  C   GLU Z 141      55.369  73.023  58.736  1.00  0.00           C
ATOM   3809  O   GLU Z 141      56.470  73.209  59.246  1.00  0.00           O
ATOM   3810  HA  GLU Z 141      55.638  74.595  57.343  1.00  0.00           H
ATOM   3811  CB  GLU Z 141      53.707  74.818  58.299  1.00  0.00           C
ATOM   3812  1HB GLU Z 141      53.056  75.201  57.484  1.00  0.00           H
ATOM   3813  2HB GLU Z 141      53.055  74.184  58.939  1.00  0.00           H
ATOM   3814  CG  GLU Z 141      54.229  76.026  59.112  1.00  0.00           C
ATOM   3815  1HG GLU Z 141      53.400  76.459  59.711  1.00  0.00           H
ATOM   3816  2HG GLU Z 141      55.035  75.715  59.805  1.00  0.00           H
ATOM   3817  CD  GLU Z 141      54.739  77.123  58.196  1.00  0.00           C
ATOM   3818  OE1 GLU Z 141      55.875  77.622  58.392  1.00  0.00           O
ATOM   3819  OE2 GLU Z 141      53.979  77.528  57.281  1.00  0.00           O
ATOM   3820  HN  GLU Z 141      53.350  73.333  56.311  1.00  0.00           H
ATOM   3821  N   ILE Z 142      54.617  71.956  59.079  1.00  0.00           N
ATOM   3822  CA  ILE Z 142      55.054  70.965  60.052  1.00  0.00           C
ATOM   3823  C   ILE Z 142      56.230  70.143  59.540  1.00  0.00           C
ATOM   3824  O   ILE Z 142      57.210  69.940  60.252  1.00  0.00           O
ATOM   3825  HA  ILE Z 142      55.418  71.492  60.922  1.00  0.00           H
ATOM   3826  HB  ILE Z 142      53.568  69.475  59.601  1.00  0.00           H
ATOM   3827  CB  ILE Z 142      53.913  70.048  60.493  1.00  0.00           C
ATOM   3828  CG1 ILE Z 142      52.686  70.837  61.021  1.00  0.00           C
ATOM   3829 1HG1 ILE Z 142      52.263  71.458  60.205  1.00  0.00           H
ATOM   3830 2HG1 ILE Z 142      51.897  70.100  61.294  1.00  0.00           H
ATOM   3831  CG2 ILE Z 142      54.406  69.042  61.561  1.00  0.00           C
ATOM   3832 1HG2 ILE Z 142      54.875  69.572  62.415  1.00  0.00           H
ATOM   3833 2HG2 ILE Z 142      53.552  68.448  61.950  1.00  0.00           H
ATOM   3834 3HG2 ILE Z 142      55.146  68.329  61.140  1.00  0.00           H
ATOM   3835  CD  ILE Z 142      52.957  71.739  62.233  1.00  0.00           C
ATOM   3836  1HD ILE Z 142      52.013  72.219  62.571  1.00  0.00           H
ATOM   3837  2HD ILE Z 142      53.368  71.152  63.081  1.00  0.00           H
ATOM   3838  3HD ILE Z 142      53.681  72.541  61.979  1.00  0.00           H
ATOM   3839  HN  ILE Z 142      53.722  71.816  58.651  1.00  0.00           H
ATOM   3840  N   ALA Z 143      56.192  69.681  58.273  1.00  0.00           N
ATOM   3841  CA  ALA Z 143      57.261  68.902  57.677  1.00  0.00           C
ATOM   3842  C   ALA Z 143      58.582  69.651  57.538  1.00  0.00           C
ATOM   3843  O   ALA Z 143      59.641  69.130  57.879  1.00  0.00           O
ATOM   3844  HA  ALA Z 143      57.454  68.055  58.322  1.00  0.00           H
ATOM   3845  CB  ALA Z 143      56.807  68.393  56.296  1.00  0.00           C
ATOM   3846  1HB ALA Z 143      57.586  67.754  55.829  1.00  0.00           H
ATOM   3847  2HB ALA Z 143      55.877  67.794  56.395  1.00  0.00           H
ATOM   3848  3HB ALA Z 143      56.582  69.244  55.617  1.00  0.00           H
ATOM   3849  HN  ALA Z 143      55.392  69.844  57.687  1.00  0.00           H
ATOM   3850  N   ARG Z 144      58.559  70.915  57.066  1.00  0.00           N
ATOM   3851  CA  ARG Z 144      59.757  71.731  56.964  1.00  0.00           C
ATOM   3852  C   ARG Z 144      60.331  72.133  58.320  1.00  0.00           C
ATOM   3853  O   ARG Z 144      61.545  72.166  58.525  1.00  0.00           O
ATOM   3854  HA  ARG Z 144      60.512  71.120  56.484  1.00  0.00           H
ATOM   3855  CB  ARG Z 144      59.525  72.968  56.056  1.00  0.00           C
ATOM   3856  1HB ARG Z 144      60.513  73.292  55.667  1.00  0.00           H
ATOM   3857  2HB ARG Z 144      58.919  72.642  55.181  1.00  0.00           H
ATOM   3858  CG  ARG Z 144      58.835  74.175  56.731  1.00  0.00           C
ATOM   3859  1HG ARG Z 144      57.955  73.803  57.300  1.00  0.00           H
ATOM   3860  2HG ARG Z 144      59.536  74.635  57.460  1.00  0.00           H
ATOM   3861  CD  ARG Z 144      58.327  75.267  55.789  1.00  0.00           C
ATOM   3862  1HD ARG Z 144      57.517  74.873  55.133  1.00  0.00           H
ATOM   3863  2HD ARG Z 144      57.946  76.128  56.381  1.00  0.00           H
ATOM   3864  NE  ARG Z 144      59.483  75.697  54.955  1.00  0.00           N
ATOM   3865  HE  ARG Z 144      60.345  75.178  54.965  1.00  0.00           H
ATOM   3866  CZ  ARG Z 144      59.359  76.532  53.922  1.00  0.00           C
ATOM   3867  NH1 ARG Z 144      58.380  77.420  53.826  1.00  0.00           N
ATOM   3868 1HH1 ARG Z 144      57.844  77.664  54.649  1.00  0.00           H
ATOM   3869 2HH1 ARG Z 144      58.381  78.005  53.010  1.00  0.00           H
ATOM   3870  NH2 ARG Z 144      60.219  76.423  52.916  1.00  0.00           N
ATOM   3871 1HH2 ARG Z 144      60.720  75.551  52.857  1.00  0.00           H
ATOM   3872 2HH2 ARG Z 144      60.040  76.957  52.094  1.00  0.00           H
ATOM   3873  HN  ARG Z 144      57.699  71.333  56.758  1.00  0.00           H
ATOM   3874  N   ARG Z 145      59.460  72.447  59.305  1.00  0.00           N
ATOM   3875  CA  ARG Z 145      59.896  72.857  60.622  1.00  0.00           C
ATOM   3876  C   ARG Z 145      60.266  71.689  61.503  1.00  0.00           C
ATOM   3877  O   ARG Z 145      60.946  71.890  62.497  1.00  0.00           O
ATOM   3878  HA  ARG Z 145      60.792  73.457  60.522  1.00  0.00           H
ATOM   3879  CB  ARG Z 145      58.841  73.714  61.360  1.00  0.00           C
ATOM   3880  1HB ARG Z 145      57.876  73.159  61.393  1.00  0.00           H
ATOM   3881  2HB ARG Z 145      59.169  73.887  62.410  1.00  0.00           H
ATOM   3882  CG  ARG Z 145      58.628  75.090  60.705  1.00  0.00           C
ATOM   3883  1HG ARG Z 145      59.600  75.629  60.679  1.00  0.00           H
ATOM   3884  2HG ARG Z 145      58.296  74.936  59.653  1.00  0.00           H
ATOM   3885  CD  ARG Z 145      57.596  75.955  61.430  1.00  0.00           C
ATOM   3886  1HD ARG Z 145      56.632  75.405  61.519  1.00  0.00           H
ATOM   3887  2HD ARG Z 145      57.939  76.233  62.451  1.00  0.00           H
ATOM   3888  NE  ARG Z 145      57.376  77.167  60.582  1.00  0.00           N
ATOM   3889  HE  ARG Z 145      56.781  77.137  59.757  1.00  0.00           H
ATOM   3890  CZ  ARG Z 145      58.028  78.327  60.686  1.00  0.00           C
ATOM   3891  NH1 ARG Z 145      58.850  78.618  61.683  1.00  0.00           N
ATOM   3892 1HH1 ARG Z 145      58.913  78.018  62.466  1.00  0.00           H
ATOM   3893 2HH1 ARG Z 145      59.257  79.542  61.650  1.00  0.00           H
ATOM   3894  NH2 ARG Z 145      57.826  79.240  59.740  1.00  0.00           N
ATOM   3895 1HH2 ARG Z 145      57.203  79.008  58.989  1.00  0.00           H
ATOM   3896 2HH2 ARG Z 145      58.331  80.096  59.771  1.00  0.00           H
ATOM   3897  HN  ARG Z 145      58.472  72.436  59.141  1.00  0.00           H
ATOM   3898  N   HIE Z 146      59.882  70.447  61.175  1.00  0.00           N
ATOM   3899  CA  HIE Z 146      60.296  69.275  61.925  1.00  0.00           C
ATOM   3900  C   HIE Z 146      60.734  68.180  60.971  1.00  0.00           C
ATOM   3901  O   HIE Z 146      59.898  67.391  60.521  1.00  0.00           O
ATOM   3902  HA  HIE Z 146      61.107  69.506  62.602  1.00  0.00           H
ATOM   3903  CB  HIE Z 146      59.137  68.725  62.771  1.00  0.00           C
ATOM   3904  1HB HIE Z 146      58.258  68.531  62.120  1.00  0.00           H
ATOM   3905  2HB HIE Z 146      59.427  67.776  63.269  1.00  0.00           H
ATOM   3906  CG  HIE Z 146      58.708  69.685  63.823  1.00  0.00           C
ATOM   3907  ND1 HIE Z 146      59.505  69.896  64.934  1.00  0.00           N
ATOM   3908  HD2 HIE Z 146      56.777  70.545  63.188  1.00  0.00           H
ATOM   3909  CD2 HIE Z 146      57.593  70.449  63.891  1.00  0.00           C
ATOM   3910  HE1 HIE Z 146      59.195  71.188  66.613  1.00  0.00           H
ATOM   3911  CE1 HIE Z 146      58.848  70.778  65.662  1.00  0.00           C
ATOM   3912  HE2 HIE Z 146      57.017  71.817  65.395  1.00  0.00           H
ATOM   3913  NE2 HIE Z 146      57.690  71.145  65.074  1.00  0.00           N
ATOM   3914  HN  HIE Z 146      59.253  70.294  60.409  1.00  0.00           H
ATOM   3915  N   PRO Z 147      62.012  68.022  60.643  1.00  0.00           N
ATOM   3916  CA  PRO Z 147      62.381  67.281  59.442  1.00  0.00           C
ATOM   3917  C   PRO Z 147      62.591  65.821  59.786  1.00  0.00           C
ATOM   3918  O   PRO Z 147      62.993  65.041  58.926  1.00  0.00           O
ATOM   3919  HA  PRO Z 147      61.604  67.350  58.701  1.00  0.00           H
ATOM   3920  CB  PRO Z 147      63.671  67.973  58.987  1.00  0.00           C
ATOM   3921  1HB PRO Z 147      64.329  67.318  58.383  1.00  0.00           H
ATOM   3922  2HB PRO Z 147      63.400  68.858  58.367  1.00  0.00           H
ATOM   3923  CG  PRO Z 147      64.308  68.451  60.289  1.00  0.00           C
ATOM   3924  1HG PRO Z 147      64.808  67.600  60.798  1.00  0.00           H
ATOM   3925  2HG PRO Z 147      65.047  69.263  60.137  1.00  0.00           H
ATOM   3926  CD  PRO Z 147      63.096  68.897  61.100  1.00  0.00           C
ATOM   3927  1HD PRO Z 147      63.274  68.783  62.194  1.00  0.00           H
ATOM   3928  2HD PRO Z 147      62.847  69.953  60.854  1.00  0.00           H
ATOM   3929  N   TYR Z 148      62.291  65.434  61.036  1.00  0.00           N
ATOM   3930  CA  TYR Z 148      62.284  64.061  61.500  1.00  0.00           C
ATOM   3931  C   TYR Z 148      60.868  63.652  61.895  1.00  0.00           C
ATOM   3932  O   TYR Z 148      60.661  62.596  62.483  1.00  0.00           O
ATOM   3933  HA  TYR Z 148      62.601  63.389  60.714  1.00  0.00           H
ATOM   3934  CB  TYR Z 148      63.196  63.884  62.747  1.00  0.00           C
ATOM   3935  1HB TYR Z 148      62.871  64.561  63.566  1.00  0.00           H
ATOM   3936  2HB TYR Z 148      63.140  62.836  63.116  1.00  0.00           H
ATOM   3937  CG  TYR Z 148      64.638  64.184  62.433  1.00  0.00           C
ATOM   3938  HD1 TYR Z 148      64.448  66.306  62.762  1.00  0.00           H
ATOM   3939  CD1 TYR Z 148      65.121  65.501  62.503  1.00  0.00           C
ATOM   3940  HD2 TYR Z 148      65.182  62.131  62.054  1.00  0.00           H
ATOM   3941  CD2 TYR Z 148      65.539  63.149  62.124  1.00  0.00           C
ATOM   3942  CE1 TYR Z 148      66.474  65.782  62.276  1.00  0.00           C
ATOM   3943  HE1 TYR Z 148      66.840  66.796  62.352  1.00  0.00           H
ATOM   3944  HE2 TYR Z 148      67.582  62.620  61.687  1.00  0.00           H
ATOM   3945  CE2 TYR Z 148      66.900  63.425  61.917  1.00  0.00           C
ATOM   3946  CZ  TYR Z 148      67.364  64.743  61.995  1.00  0.00           C
ATOM   3947  OH  TYR Z 148      68.725  65.054  61.823  1.00  0.00           O
ATOM   3948  HH  TYR Z 148      69.260  64.283  62.069  1.00  0.00           H
ATOM   3949  HN  TYR Z 148      62.071  66.134  61.706  1.00  0.00           H
ATOM   3950  N   PHE Z 149      59.833  64.477  61.603  1.00  0.00           N
ATOM   3951  CA  PHE Z 149      58.448  64.152  61.933  1.00  0.00           C
ATOM   3952  C   PHE Z 149      57.948  62.897  61.213  1.00  0.00           C
ATOM   3953  O   PHE Z 149      58.111  62.738  60.005  1.00  0.00           O
ATOM   3954  HA  PHE Z 149      58.432  63.947  62.996  1.00  0.00           H
ATOM   3955  CB  PHE Z 149      57.501  65.353  61.634  1.00  0.00           C
ATOM   3956  1HB PHE Z 149      58.057  66.292  61.828  1.00  0.00           H
ATOM   3957  2HB PHE Z 149      57.192  65.366  60.567  1.00  0.00           H
ATOM   3958  CG  PHE Z 149      56.262  65.378  62.501  1.00  0.00           C
ATOM   3959  HD1 PHE Z 149      55.266  63.754  61.496  1.00  0.00           H
ATOM   3960  CD1 PHE Z 149      55.199  64.485  62.285  1.00  0.00           C
ATOM   3961  HD2 PHE Z 149      56.934  67.033  63.709  1.00  0.00           H
ATOM   3962  CD2 PHE Z 149      56.136  66.331  63.528  1.00  0.00           C
ATOM   3963  CE1 PHE Z 149      54.047  64.527  63.081  1.00  0.00           C
ATOM   3964  HE1 PHE Z 149      53.245  63.823  62.913  1.00  0.00           H
ATOM   3965  CE2 PHE Z 149      54.978  66.391  64.314  1.00  0.00           C
ATOM   3966  HE2 PHE Z 149      54.893  67.136  65.089  1.00  0.00           H
ATOM   3967  CZ  PHE Z 149      53.934  65.485  64.095  1.00  0.00           C
ATOM   3968  HZ  PHE Z 149      53.043  65.519  64.708  1.00  0.00           H
ATOM   3969  HN  PHE Z 149      59.992  65.329  61.107  1.00  0.00           H
ATOM   3970  N   TYR Z 150      57.308  61.977  61.956  1.00  0.00           N
ATOM   3971  CA  TYR Z 150      56.853  60.699  61.450  1.00  0.00           C
ATOM   3972  C   TYR Z 150      55.709  60.814  60.440  1.00  0.00           C
ATOM   3973  O   TYR Z 150      54.615  61.278  60.758  1.00  0.00           O
ATOM   3974  HA  TYR Z 150      57.698  60.249  60.945  1.00  0.00           H
ATOM   3975  CB  TYR Z 150      56.425  59.851  62.671  1.00  0.00           C
ATOM   3976  1HB TYR Z 150      57.125  60.051  63.512  1.00  0.00           H
ATOM   3977  2HB TYR Z 150      55.406  60.129  63.013  1.00  0.00           H
ATOM   3978  CG  TYR Z 150      56.507  58.375  62.428  1.00  0.00           C
ATOM   3979  HD1 TYR Z 150      54.458  57.993  62.990  1.00  0.00           H
ATOM   3980  CD1 TYR Z 150      55.402  57.557  62.699  1.00  0.00           C
ATOM   3981  HD2 TYR Z 150      58.597  58.386  61.861  1.00  0.00           H
ATOM   3982  CD2 TYR Z 150      57.725  57.779  62.057  1.00  0.00           C
ATOM   3983  CE1 TYR Z 150      55.532  56.165  62.654  1.00  0.00           C
ATOM   3984  HE1 TYR Z 150      54.684  55.541  62.866  1.00  0.00           H
ATOM   3985  HE2 TYR Z 150      58.813  55.939  61.799  1.00  0.00           H
ATOM   3986  CE2 TYR Z 150      57.857  56.384  62.034  1.00  0.00           C
ATOM   3987  CZ  TYR Z 150      56.763  55.580  62.351  1.00  0.00           C
ATOM   3988  OH  TYR Z 150      56.898  54.179  62.364  1.00  0.00           O
ATOM   3989  HH  TYR Z 150      57.849  53.994  62.365  1.00  0.00           H
ATOM   3990  HN  TYR Z 150      57.164  62.137  62.927  1.00  0.00           H
ATOM   3991  N   ALA Z 151      55.940  60.410  59.175  1.00  0.00           N
ATOM   3992  CA  ALA Z 151      55.046  60.728  58.075  1.00  0.00           C
ATOM   3993  C   ALA Z 151      53.604  60.195  58.140  1.00  0.00           C
ATOM   3994  O   ALA Z 151      52.708  61.004  57.890  1.00  0.00           O
ATOM   3995  HA  ALA Z 151      54.932  61.805  58.094  1.00  0.00           H
ATOM   3996  CB  ALA Z 151      55.727  60.411  56.730  1.00  0.00           C
ATOM   3997  1HB ALA Z 151      55.100  60.752  55.880  1.00  0.00           H
ATOM   3998  2HB ALA Z 151      56.697  60.953  56.677  1.00  0.00           H
ATOM   3999  3HB ALA Z 151      55.934  59.329  56.612  1.00  0.00           H
ATOM   4000  HN  ALA Z 151      56.828  60.029  58.931  1.00  0.00           H
ATOM   4001  N   PRO Z 152      53.241  58.954  58.492  1.00  0.00           N
ATOM   4002  CA  PRO Z 152      51.831  58.580  58.640  1.00  0.00           C
ATOM   4003  C   PRO Z 152      51.145  59.272  59.804  1.00  0.00           C
ATOM   4004  O   PRO Z 152      49.951  59.559  59.729  1.00  0.00           O
ATOM   4005  HA  PRO Z 152      51.309  58.877  57.741  1.00  0.00           H
ATOM   4006  CB  PRO Z 152      51.866  57.054  58.805  1.00  0.00           C
ATOM   4007  1HB PRO Z 152      52.005  56.769  59.873  1.00  0.00           H
ATOM   4008  2HB PRO Z 152      50.945  56.573  58.415  1.00  0.00           H
ATOM   4009  CG  PRO Z 152      53.117  56.653  58.022  1.00  0.00           C
ATOM   4010  1HG PRO Z 152      53.491  55.646  58.293  1.00  0.00           H
ATOM   4011  2HG PRO Z 152      52.907  56.684  56.930  1.00  0.00           H
ATOM   4012  CD  PRO Z 152      54.098  57.768  58.385  1.00  0.00           C
ATOM   4013  1HD PRO Z 152      54.567  57.566  59.375  1.00  0.00           H
ATOM   4014  2HD PRO Z 152      54.884  57.866  57.608  1.00  0.00           H
ATOM   4015  N   GLU Z 153      51.880  59.568  60.895  1.00  0.00           N
ATOM   4016  CA  GLU Z 153      51.370  60.360  62.003  1.00  0.00           C
ATOM   4017  C   GLU Z 153      51.079  61.792  61.588  1.00  0.00           C
ATOM   4018  O   GLU Z 153      50.085  62.382  61.993  1.00  0.00           O
ATOM   4019  HA  GLU Z 153      50.422  59.930  62.298  1.00  0.00           H
ATOM   4020  CB  GLU Z 153      52.303  60.314  63.237  1.00  0.00           C
ATOM   4021  1HB GLU Z 153      52.491  59.237  63.452  1.00  0.00           H
ATOM   4022  2HB GLU Z 153      53.278  60.791  63.006  1.00  0.00           H
ATOM   4023  CG  GLU Z 153      51.676  60.973  64.497  1.00  0.00           C
ATOM   4024  1HG GLU Z 153      51.746  62.079  64.437  1.00  0.00           H
ATOM   4025  2HG GLU Z 153      50.599  60.704  64.550  1.00  0.00           H
ATOM   4026  CD  GLU Z 153      52.299  60.511  65.805  1.00  0.00           C
ATOM   4027  OE1 GLU Z 153      52.622  59.296  65.916  1.00  0.00           O
ATOM   4028  OE2 GLU Z 153      52.417  61.347  66.743  1.00  0.00           O
ATOM   4029  HN  GLU Z 153      52.843  59.318  60.922  1.00  0.00           H
ATOM   4030  N   LEU Z 154      51.911  62.378  60.706  1.00  0.00           N
ATOM   4031  CA  LEU Z 154      51.694  63.688  60.117  1.00  0.00           C
ATOM   4032  C   LEU Z 154      50.400  63.796  59.303  1.00  0.00           C
ATOM   4033  O   LEU Z 154      49.678  64.791  59.380  1.00  0.00           O
ATOM   4034  HA  LEU Z 154      51.591  64.372  60.946  1.00  0.00           H
ATOM   4035  CB  LEU Z 154      52.938  64.093  59.291  1.00  0.00           C
ATOM   4036  1HB LEU Z 154      53.826  63.927  59.937  1.00  0.00           H
ATOM   4037  2HB LEU Z 154      53.047  63.413  58.420  1.00  0.00           H
ATOM   4038  HG  LEU Z 154      52.324  65.630  57.903  1.00  0.00           H
ATOM   4039  CG  LEU Z 154      52.993  65.552  58.792  1.00  0.00           C
ATOM   4040  CD1 LEU Z 154      52.527  66.580  59.831  1.00  0.00           C
ATOM   4041 1HD1 LEU Z 154      53.134  66.492  60.758  1.00  0.00           H
ATOM   4042 2HD1 LEU Z 154      52.645  67.603  59.420  1.00  0.00           H
ATOM   4043 3HD1 LEU Z 154      51.457  66.445  60.086  1.00  0.00           H
ATOM   4044  CD2 LEU Z 154      54.421  65.907  58.352  1.00  0.00           C
ATOM   4045 1HD2 LEU Z 154      54.795  65.176  57.606  1.00  0.00           H
ATOM   4046 2HD2 LEU Z 154      54.444  66.922  57.901  1.00  0.00           H
ATOM   4047 3HD2 LEU Z 154      55.106  65.895  59.226  1.00  0.00           H
ATOM   4048  HN  LEU Z 154      52.749  61.900  60.434  1.00  0.00           H
ATOM   4049  N   LEU Z 155      50.022  62.743  58.548  1.00  0.00           N
ATOM   4050  CA  LEU Z 155      48.709  62.657  57.915  1.00  0.00           C
ATOM   4051  C   LEU Z 155      47.558  62.652  58.926  1.00  0.00           C
ATOM   4052  O   LEU Z 155      46.563  63.365  58.783  1.00  0.00           O
ATOM   4053  HA  LEU Z 155      48.576  63.535  57.299  1.00  0.00           H
ATOM   4054  CB  LEU Z 155      48.591  61.389  57.031  1.00  0.00           C
ATOM   4055  1HB LEU Z 155      48.630  60.485  57.678  1.00  0.00           H
ATOM   4056  2HB LEU Z 155      47.598  61.393  56.525  1.00  0.00           H
ATOM   4057  HG  LEU Z 155      50.670  61.152  56.442  1.00  0.00           H
ATOM   4058  CG  LEU Z 155      49.675  61.235  55.943  1.00  0.00           C
ATOM   4059  CD1 LEU Z 155      49.442  59.936  55.156  1.00  0.00           C
ATOM   4060 1HD1 LEU Z 155      49.454  59.058  55.836  1.00  0.00           H
ATOM   4061 2HD1 LEU Z 155      48.454  59.966  54.647  1.00  0.00           H
ATOM   4062 3HD1 LEU Z 155      50.227  59.799  54.384  1.00  0.00           H
ATOM   4063  CD2 LEU Z 155      49.727  62.429  54.980  1.00  0.00           C
ATOM   4064 1HD2 LEU Z 155      48.740  62.566  54.486  1.00  0.00           H
ATOM   4065 2HD2 LEU Z 155      49.993  63.365  55.514  1.00  0.00           H
ATOM   4066 3HD2 LEU Z 155      50.491  62.248  54.194  1.00  0.00           H
ATOM   4067  HN  LEU Z 155      50.630  61.957  58.439  1.00  0.00           H
ATOM   4068  N   PHE Z 156      47.695  61.879  60.025  1.00  0.00           N
ATOM   4069  CA  PHE Z 156      46.742  61.859  61.125  1.00  0.00           C
ATOM   4070  C   PHE Z 156      46.645  63.197  61.859  1.00  0.00           C
ATOM   4071  O   PHE Z 156      45.566  63.665  62.210  1.00  0.00           O
ATOM   4072  HA  PHE Z 156      45.780  61.682  60.671  1.00  0.00           H
ATOM   4073  CB  PHE Z 156      47.083  60.703  62.105  1.00  0.00           C
ATOM   4074  1HB PHE Z 156      47.361  59.808  61.506  1.00  0.00           H
ATOM   4075  2HB PHE Z 156      47.959  60.976  62.733  1.00  0.00           H
ATOM   4076  CG  PHE Z 156      45.954  60.258  63.015  1.00  0.00           C
ATOM   4077  HD1 PHE Z 156      47.328  59.191  64.288  1.00  0.00           H
ATOM   4078  CD1 PHE Z 156      46.292  59.436  64.103  1.00  0.00           C
ATOM   4079  HD2 PHE Z 156      44.267  61.136  61.956  1.00  0.00           H
ATOM   4080  CD2 PHE Z 156      44.588  60.538  62.790  1.00  0.00           C
ATOM   4081  CE1 PHE Z 156      45.303  58.907  64.939  1.00  0.00           C
ATOM   4082  HE1 PHE Z 156      45.571  58.268  65.767  1.00  0.00           H
ATOM   4083  CE2 PHE Z 156      43.596  60.010  63.628  1.00  0.00           C
ATOM   4084  HE2 PHE Z 156      42.554  60.207  63.419  1.00  0.00           H
ATOM   4085  CZ  PHE Z 156      43.958  59.196  64.707  1.00  0.00           C
ATOM   4086  HZ  PHE Z 156      43.212  58.760  65.356  1.00  0.00           H
ATOM   4087  HN  PHE Z 156      48.496  61.287  60.112  1.00  0.00           H
ATOM   4088  N   PHE Z 157      47.784  63.878  62.057  1.00  0.00           N
ATOM   4089  CA  PHE Z 157      47.908  65.213  62.610  1.00  0.00           C
ATOM   4090  C   PHE Z 157      47.162  66.260  61.778  1.00  0.00           C
ATOM   4091  O   PHE Z 157      46.468  67.129  62.307  1.00  0.00           O
ATOM   4092  HA  PHE Z 157      47.460  65.197  63.594  1.00  0.00           H
ATOM   4093  CB  PHE Z 157      49.428  65.527  62.695  1.00  0.00           C
ATOM   4094  1HB PHE Z 157      49.951  64.632  63.097  1.00  0.00           H
ATOM   4095  2HB PHE Z 157      49.840  65.731  61.685  1.00  0.00           H
ATOM   4096  CG  PHE Z 157      49.793  66.648  63.618  1.00  0.00           C
ATOM   4097  HD1 PHE Z 157      48.868  65.759  65.355  1.00  0.00           H
ATOM   4098  CD1 PHE Z 157      49.441  66.593  64.975  1.00  0.00           C
ATOM   4099  HD2 PHE Z 157      50.909  67.738  62.129  1.00  0.00           H
ATOM   4100  CD2 PHE Z 157      50.600  67.705  63.164  1.00  0.00           C
ATOM   4101  CE1 PHE Z 157      49.868  67.588  65.860  1.00  0.00           C
ATOM   4102  HE1 PHE Z 157      49.598  67.524  66.905  1.00  0.00           H
ATOM   4103  CE2 PHE Z 157      51.039  68.696  64.050  1.00  0.00           C
ATOM   4104  HE2 PHE Z 157      51.658  69.505  63.692  1.00  0.00           H
ATOM   4105  CZ  PHE Z 157      50.661  68.645  65.396  1.00  0.00           C
ATOM   4106  HZ  PHE Z 157      50.987  69.413  66.081  1.00  0.00           H
ATOM   4107  HN  PHE Z 157      48.651  63.415  61.841  1.00  0.00           H
ATOM   4108  N   ALA Z 158      47.245  66.173  60.434  1.00  0.00           N
ATOM   4109  CA  ALA Z 158      46.422  66.941  59.518  1.00  0.00           C
ATOM   4110  C   ALA Z 158      44.928  66.627  59.596  1.00  0.00           C
ATOM   4111  O   ALA Z 158      44.098  67.533  59.572  1.00  0.00           O
ATOM   4112  HA  ALA Z 158      46.521  67.984  59.785  1.00  0.00           H
ATOM   4113  CB  ALA Z 158      46.931  66.760  58.078  1.00  0.00           C
ATOM   4114  1HB ALA Z 158      46.357  67.388  57.364  1.00  0.00           H
ATOM   4115  2HB ALA Z 158      47.997  67.067  58.029  1.00  0.00           H
ATOM   4116  3HB ALA Z 158      46.863  65.699  57.759  1.00  0.00           H
ATOM   4117  HN  ALA Z 158      47.874  65.509  60.019  1.00  0.00           H
ATOM   4118  N   LYS Z 159      44.538  65.339  59.724  1.00  0.00           N
ATOM   4119  CA  LYS Z 159      43.158  64.927  59.973  1.00  0.00           C
ATOM   4120  C   LYS Z 159      42.601  65.473  61.288  1.00  0.00           C
ATOM   4121  O   LYS Z 159      41.496  66.008  61.341  1.00  0.00           O
ATOM   4122  HA  LYS Z 159      42.536  65.336  59.189  1.00  0.00           H
ATOM   4123  CB  LYS Z 159      43.048  63.376  59.933  1.00  0.00           C
ATOM   4124  1HB LYS Z 159      43.336  63.039  58.912  1.00  0.00           H
ATOM   4125  2HB LYS Z 159      43.785  62.941  60.640  1.00  0.00           H
ATOM   4126  CG  LYS Z 159      41.657  62.803  60.267  1.00  0.00           C
ATOM   4127  1HG LYS Z 159      41.420  62.996  61.338  1.00  0.00           H
ATOM   4128  2HG LYS Z 159      40.889  63.330  59.654  1.00  0.00           H
ATOM   4129  CD  LYS Z 159      41.543  61.290  59.991  1.00  0.00           C
ATOM   4130  1HD LYS Z 159      41.684  61.143  58.895  1.00  0.00           H
ATOM   4131  2HD LYS Z 159      42.354  60.743  60.520  1.00  0.00           H
ATOM   4132  CE  LYS Z 159      40.184  60.704  60.409  1.00  0.00           C
ATOM   4133  1HE LYS Z 159      40.097  60.640  61.515  1.00  0.00           H
ATOM   4134  2HE LYS Z 159      39.368  61.355  60.027  1.00  0.00           H
ATOM   4135  NZ  LYS Z 159      39.980  59.355  59.844  1.00  0.00           N
ATOM   4136  1HZ LYS Z 159      38.959  59.124  59.824  1.00  0.00           H
ATOM   4137  2HZ LYS Z 159      40.322  59.315  58.866  1.00  0.00           H
ATOM   4138  3HZ LYS Z 159      40.463  58.626  60.446  1.00  0.00           H
ATOM   4139  HN  LYS Z 159      45.229  64.612  59.688  1.00  0.00           H
ATOM   4140  N   ARG Z 160      43.387  65.417  62.379  1.00  0.00           N
ATOM   4141  CA  ARG Z 160      43.049  66.013  63.661  1.00  0.00           C
ATOM   4142  C   ARG Z 160      42.914  67.535  63.612  1.00  0.00           C
ATOM   4143  O   ARG Z 160      41.985  68.099  64.188  1.00  0.00           O
ATOM   4144  HA  ARG Z 160      42.076  65.638  63.951  1.00  0.00           H
ATOM   4145  CB  ARG Z 160      44.077  65.582  64.736  1.00  0.00           C
ATOM   4146  1HB ARG Z 160      45.102  65.784  64.356  1.00  0.00           H
ATOM   4147  2HB ARG Z 160      43.929  66.186  65.658  1.00  0.00           H
ATOM   4148  CG  ARG Z 160      43.943  64.088  65.109  1.00  0.00           C
ATOM   4149  1HG ARG Z 160      42.976  63.929  65.634  1.00  0.00           H
ATOM   4150  2HG ARG Z 160      43.907  63.487  64.172  1.00  0.00           H
ATOM   4151  CD  ARG Z 160      45.081  63.510  65.960  1.00  0.00           C
ATOM   4152  1HD ARG Z 160      44.903  62.428  66.155  1.00  0.00           H
ATOM   4153  2HD ARG Z 160      46.056  63.632  65.434  1.00  0.00           H
ATOM   4154  NE  ARG Z 160      45.105  64.249  67.262  1.00  0.00           N
ATOM   4155  HE  ARG Z 160      44.382  64.887  67.499  1.00  0.00           H
ATOM   4156  CZ  ARG Z 160      46.141  64.180  68.110  1.00  0.00           C
ATOM   4157  NH1 ARG Z 160      47.128  63.308  67.949  1.00  0.00           N
ATOM   4158 1HH1 ARG Z 160      46.905  62.416  67.531  1.00  0.00           H
ATOM   4159 2HH1 ARG Z 160      47.879  63.314  68.631  1.00  0.00           H
ATOM   4160  NH2 ARG Z 160      46.202  65.003  69.150  1.00  0.00           N
ATOM   4161 1HH2 ARG Z 160      45.457  65.646  69.354  1.00  0.00           H
ATOM   4162 2HH2 ARG Z 160      46.941  64.802  69.824  1.00  0.00           H
ATOM   4163  HN  ARG Z 160      44.257  64.918  62.331  1.00  0.00           H
ATOM   4164  N   TYR Z 161      43.809  68.246  62.889  1.00  0.00           N
ATOM   4165  CA  TYR Z 161      43.678  69.676  62.636  1.00  0.00           C
ATOM   4166  C   TYR Z 161      42.441  70.037  61.814  1.00  0.00           C
ATOM   4167  O   TYR Z 161      41.755  71.017  62.102  1.00  0.00           O
ATOM   4168  HA  TYR Z 161      43.550  70.146  63.601  1.00  0.00           H
ATOM   4169  CB  TYR Z 161      44.962  70.238  61.955  1.00  0.00           C
ATOM   4170  1HB TYR Z 161      45.845  69.964  62.572  1.00  0.00           H
ATOM   4171  2HB TYR Z 161      45.085  69.771  60.954  1.00  0.00           H
ATOM   4172  CG  TYR Z 161      44.986  71.749  61.801  1.00  0.00           C
ATOM   4173  HD1 TYR Z 161      44.107  72.218  63.724  1.00  0.00           H
ATOM   4174  CD1 TYR Z 161      44.513  72.613  62.806  1.00  0.00           C
ATOM   4175  HD2 TYR Z 161      45.848  71.672  59.832  1.00  0.00           H
ATOM   4176  CD2 TYR Z 161      45.500  72.319  60.623  1.00  0.00           C
ATOM   4177  CE1 TYR Z 161      44.568  74.006  62.643  1.00  0.00           C
ATOM   4178  HE1 TYR Z 161      44.213  74.656  63.429  1.00  0.00           H
ATOM   4179  HE2 TYR Z 161      45.989  74.128  59.558  1.00  0.00           H
ATOM   4180  CE2 TYR Z 161      45.571  73.712  60.462  1.00  0.00           C
ATOM   4181  CZ  TYR Z 161      45.115  74.554  61.481  1.00  0.00           C
ATOM   4182  OH  TYR Z 161      45.241  75.954  61.368  1.00  0.00           O
ATOM   4183  HH  TYR Z 161      45.776  76.146  60.577  1.00  0.00           H
ATOM   4184  HN  TYR Z 161      44.607  67.786  62.494  1.00  0.00           H
ATOM   4185  N   LYS Z 162      42.109  69.252  60.768  1.00  0.00           N
ATOM   4186  CA  LYS Z 162      40.884  69.402  59.993  1.00  0.00           C
ATOM   4187  C   LYS Z 162      39.643  69.247  60.863  1.00  0.00           C
ATOM   4188  O   LYS Z 162      38.761  70.102  60.877  1.00  0.00           O
ATOM   4189  HA  LYS Z 162      40.848  70.393  59.559  1.00  0.00           H
ATOM   4190  CB  LYS Z 162      40.886  68.333  58.868  1.00  0.00           C
ATOM   4191  1HB LYS Z 162      41.699  68.581  58.151  1.00  0.00           H
ATOM   4192  2HB LYS Z 162      41.146  67.353  59.323  1.00  0.00           H
ATOM   4193  CG  LYS Z 162      39.572  68.146  58.092  1.00  0.00           C
ATOM   4194  1HG LYS Z 162      38.760  67.890  58.812  1.00  0.00           H
ATOM   4195  2HG LYS Z 162      39.283  69.091  57.581  1.00  0.00           H
ATOM   4196  CD  LYS Z 162      39.677  66.993  57.078  1.00  0.00           C
ATOM   4197  1HD LYS Z 162      40.218  67.337  56.167  1.00  0.00           H
ATOM   4198  2HD LYS Z 162      40.287  66.179  57.535  1.00  0.00           H
ATOM   4199  CE  LYS Z 162      38.338  66.358  56.681  1.00  0.00           C
ATOM   4200  1HE LYS Z 162      38.507  65.502  55.992  1.00  0.00           H
ATOM   4201  2HE LYS Z 162      37.800  65.989  57.582  1.00  0.00           H
ATOM   4202  NZ  LYS Z 162      37.471  67.331  55.998  1.00  0.00           N
ATOM   4203  1HZ LYS Z 162      36.587  66.847  55.697  1.00  0.00           H
ATOM   4204  2HZ LYS Z 162      37.204  68.095  56.658  1.00  0.00           H
ATOM   4205  3HZ LYS Z 162      37.962  67.726  55.147  1.00  0.00           H
ATOM   4206  HN  LYS Z 162      42.714  68.502  60.492  1.00  0.00           H
ATOM   4207  N   ALA Z 163      39.595  68.190  61.696  1.00  0.00           N
ATOM   4208  CA  ALA Z 163      38.509  67.943  62.618  1.00  0.00           C
ATOM   4209  C   ALA Z 163      38.313  69.054  63.648  1.00  0.00           C
ATOM   4210  O   ALA Z 163      37.191  69.487  63.915  1.00  0.00           O
ATOM   4211  HA  ALA Z 163      37.595  67.870  62.045  1.00  0.00           H
ATOM   4212  CB  ALA Z 163      38.777  66.608  63.336  1.00  0.00           C
ATOM   4213  1HB ALA Z 163      37.946  66.356  64.025  1.00  0.00           H
ATOM   4214  2HB ALA Z 163      38.870  65.789  62.591  1.00  0.00           H
ATOM   4215  3HB ALA Z 163      39.722  66.650  63.917  1.00  0.00           H
ATOM   4216  HN  ALA Z 163      40.314  67.490  61.663  1.00  0.00           H
ATOM   4217  N   ALA Z 164      39.425  69.562  64.216  1.00  0.00           N
ATOM   4218  CA  ALA Z 164      39.455  70.668  65.147  1.00  0.00           C
ATOM   4219  C   ALA Z 164      38.968  72.001  64.582  1.00  0.00           C
ATOM   4220  O   ALA Z 164      38.208  72.725  65.221  1.00  0.00           O
ATOM   4221  HA  ALA Z 164      38.812  70.422  65.981  1.00  0.00           H
ATOM   4222  CB  ALA Z 164      40.911  70.838  65.630  1.00  0.00           C
ATOM   4223  1HB ALA Z 164      41.007  71.670  66.356  1.00  0.00           H
ATOM   4224  2HB ALA Z 164      41.263  69.902  66.112  1.00  0.00           H
ATOM   4225  3HB ALA Z 164      41.586  71.049  64.772  1.00  0.00           H
ATOM   4226  HN  ALA Z 164      40.311  69.143  64.002  1.00  0.00           H
ATOM   4227  N   PHE Z 165      39.407  72.372  63.364  1.00  0.00           N
ATOM   4228  CA  PHE Z 165      39.053  73.620  62.702  1.00  0.00           C
ATOM   4229  C   PHE Z 165      37.591  73.663  62.267  1.00  0.00           C
ATOM   4230  O   PHE Z 165      36.936  74.708  62.287  1.00  0.00           O
ATOM   4231  HA  PHE Z 165      39.187  74.421  63.416  1.00  0.00           H
ATOM   4232  CB  PHE Z 165      40.010  73.834  61.505  1.00  0.00           C
ATOM   4233  1HB PHE Z 165      41.022  73.480  61.798  1.00  0.00           H
ATOM   4234  2HB PHE Z 165      39.685  73.238  60.623  1.00  0.00           H
ATOM   4235  CG  PHE Z 165      40.166  75.278  61.102  1.00  0.00           C
ATOM   4236  HD1 PHE Z 165      38.578  75.239  59.652  1.00  0.00           H
ATOM   4237  CD1 PHE Z 165      39.345  75.844  60.114  1.00  0.00           C
ATOM   4238  HD2 PHE Z 165      41.833  75.639  62.420  1.00  0.00           H
ATOM   4239  CD2 PHE Z 165      41.184  76.066  61.668  1.00  0.00           C
ATOM   4240  CE1 PHE Z 165      39.532  77.169  59.700  1.00  0.00           C
ATOM   4241  HE1 PHE Z 165      38.903  77.585  58.927  1.00  0.00           H
ATOM   4242  CE2 PHE Z 165      41.364  77.397  61.272  1.00  0.00           C
ATOM   4243  HE2 PHE Z 165      42.143  77.995  61.727  1.00  0.00           H
ATOM   4244  CZ  PHE Z 165      40.533  77.949  60.289  1.00  0.00           C
ATOM   4245  HZ  PHE Z 165      40.655  78.979  59.993  1.00  0.00           H
ATOM   4246  HN  PHE Z 165      40.027  71.766  62.859  1.00  0.00           H
ATOM   4247  N   THR Z 166      37.017  72.501  61.898  1.00  0.00           N
ATOM   4248  CA  THR Z 166      35.646  72.390  61.404  1.00  0.00           C
ATOM   4249  C   THR Z 166      34.581  72.615  62.477  1.00  0.00           C
ATOM   4250  O   THR Z 166      33.423  72.906  62.187  1.00  0.00           O
ATOM   4251  HA  THR Z 166      35.502  73.185  60.711  1.00  0.00           H
ATOM   4252  HB  THR Z 166      35.597  70.234  61.124  1.00  0.00           H
ATOM   4253  CB  THR Z 166      35.441  71.160  60.529  1.00  0.00           C
ATOM   4254  OG1 THR Z 166      36.392  71.214  59.471  1.00  0.00           O
ATOM   4255  HG1 THR Z 166      36.459  70.312  59.105  1.00  0.00           H
ATOM   4256  CG2 THR Z 166      34.076  71.145  59.826  1.00  0.00           C
ATOM   4257 1HG2 THR Z 166      33.944  72.067  59.217  1.00  0.00           H
ATOM   4258 2HG2 THR Z 166      34.003  70.272  59.144  1.00  0.00           H
ATOM   4259 3HG2 THR Z 166      33.245  71.082  60.552  1.00  0.00           H
ATOM   4260  HN  THR Z 166      37.577  71.675  61.801  1.00  0.00           H
ATOM   4261  N   GLU Z 167      34.941  72.575  63.778  1.00  0.00           N
ATOM   4262  CA  GLU Z 167      34.061  73.054  64.843  1.00  0.00           C
ATOM   4263  C   GLU Z 167      34.073  74.587  64.988  1.00  0.00           C
ATOM   4264  O   GLU Z 167      33.144  75.210  65.506  1.00  0.00           O
ATOM   4265  HA  GLU Z 167      33.042  72.763  64.622  1.00  0.00           H
ATOM   4266  CB  GLU Z 167      34.469  72.387  66.188  1.00  0.00           C
ATOM   4267  1HB GLU Z 167      34.497  71.286  66.016  1.00  0.00           H
ATOM   4268  2HB GLU Z 167      35.496  72.707  66.468  1.00  0.00           H
ATOM   4269  CG  GLU Z 167      33.496  72.661  67.368  1.00  0.00           C
ATOM   4270  1HG GLU Z 167      33.529  73.730  67.658  1.00  0.00           H
ATOM   4271  2HG GLU Z 167      32.460  72.416  67.051  1.00  0.00           H
ATOM   4272  CD  GLU Z 167      33.811  71.844  68.612  1.00  0.00           C
ATOM   4273  OE1 GLU Z 167      33.001  70.954  68.981  1.00  0.00           O
ATOM   4274  OE2 GLU Z 167      34.875  72.074  69.238  1.00  0.00           O
ATOM   4275  HN  GLU Z 167      35.853  72.269  64.043  1.00  0.00           H
ATOM   4276  N   CYS Z 168      35.132  75.269  64.502  1.00  0.00           N
ATOM   4277  CA  CYS Z 168      35.425  76.631  64.921  1.00  0.00           C
ATOM   4278  C   CYS Z 168      35.050  77.735  63.952  1.00  0.00           C
ATOM   4279  O   CYS Z 168      35.069  78.901  64.330  1.00  0.00           O
ATOM   4280  HA  CYS Z 168      34.889  76.858  65.833  1.00  0.00           H
ATOM   4281  CB  CYS Z 168      36.934  76.789  65.190  1.00  0.00           C
ATOM   4282  1HB CYS Z 168      37.485  76.434  64.293  1.00  0.00           H
ATOM   4283  2HB CYS Z 168      37.192  77.861  65.342  1.00  0.00           H
ATOM   4284  SG  CYS Z 168      37.525  75.877  66.639  1.00  0.00           S
ATOM   4285  HN  CYS Z 168      35.838  74.795  63.975  1.00  0.00           H
ATOM   4286  N   CYS Z 169      34.613  77.453  62.707  1.00  0.00           N
ATOM   4287  CA  CYS Z 169      34.054  78.518  61.871  1.00  0.00           C
ATOM   4288  C   CYS Z 169      32.545  78.545  62.037  1.00  0.00           C
ATOM   4289  O   CYS Z 169      31.844  79.303  61.374  1.00  0.00           O
ATOM   4290  HA  CYS Z 169      34.415  79.483  62.198  1.00  0.00           H
ATOM   4291  CB  CYS Z 169      34.410  78.414  60.366  1.00  0.00           C
ATOM   4292  1HB CYS Z 169      33.921  77.514  59.937  1.00  0.00           H
ATOM   4293  2HB CYS Z 169      33.994  79.292  59.826  1.00  0.00           H
ATOM   4294  SG  CYS Z 169      36.207  78.310  60.070  1.00  0.00           S
ATOM   4295  HN  CYS Z 169      34.648  76.530  62.324  1.00  0.00           H
ATOM   4296  N   GLN Z 170      32.015  77.731  62.974  1.00  0.00           N
ATOM   4297  CA  GLN Z 170      30.647  77.798  63.452  1.00  0.00           C
ATOM   4298  C   GLN Z 170      30.580  78.675  64.700  1.00  0.00           C
ATOM   4299  O   GLN Z 170      29.512  79.032  65.199  1.00  0.00           O
ATOM   4300  HA  GLN Z 170      30.003  78.228  62.697  1.00  0.00           H
ATOM   4301  CB  GLN Z 170      30.158  76.375  63.835  1.00  0.00           C
ATOM   4302  1HB GLN Z 170      30.733  76.010  64.717  1.00  0.00           H
ATOM   4303  2HB GLN Z 170      29.086  76.429  64.133  1.00  0.00           H
ATOM   4304  CG  GLN Z 170      30.312  75.332  62.701  1.00  0.00           C
ATOM   4305  1HG GLN Z 170      29.736  75.660  61.811  1.00  0.00           H
ATOM   4306  2HG GLN Z 170      31.380  75.229  62.414  1.00  0.00           H
ATOM   4307  CD  GLN Z 170      29.805  73.948  63.114  1.00  0.00           C
ATOM   4308  OE1 GLN Z 170      29.254  73.730  64.196  1.00  0.00           O
ATOM   4309  NE2 GLN Z 170      29.995  72.961  62.210  1.00  0.00           N
ATOM   4310 1HE2 GLN Z 170      30.440  73.157  61.335  1.00  0.00           H
ATOM   4311 2HE2 GLN Z 170      29.608  72.067  62.419  1.00  0.00           H
ATOM   4312  HN  GLN Z 170      32.587  77.039  63.407  1.00  0.00           H
ATOM   4313  N   ALA Z 171      31.756  79.066  65.234  1.00  0.00           N
ATOM   4314  CA  ALA Z 171      31.912  79.893  66.406  1.00  0.00           C
ATOM   4315  C   ALA Z 171      31.460  81.336  66.232  1.00  0.00           C
ATOM   4316  O   ALA Z 171      31.402  81.879  65.129  1.00  0.00           O
ATOM   4317  HA  ALA Z 171      31.280  79.473  67.171  1.00  0.00           H
ATOM   4318  CB  ALA Z 171      33.364  79.840  66.916  1.00  0.00           C
ATOM   4319  1HB ALA Z 171      33.468  80.359  67.892  1.00  0.00           H
ATOM   4320  2HB ALA Z 171      33.680  78.784  67.058  1.00  0.00           H
ATOM   4321  3HB ALA Z 171      34.057  80.315  66.190  1.00  0.00           H
ATOM   4322  HN  ALA Z 171      32.608  78.801  64.794  1.00  0.00           H
ATOM   4323  N   ALA Z 172      31.089  81.997  67.346  1.00  0.00           N
ATOM   4324  CA  ALA Z 172      30.962  83.442  67.398  1.00  0.00           C
ATOM   4325  C   ALA Z 172      32.332  84.108  67.324  1.00  0.00           C
ATOM   4326  O   ALA Z 172      32.551  85.052  66.564  1.00  0.00           O
ATOM   4327  HA  ALA Z 172      30.389  83.786  66.546  1.00  0.00           H
ATOM   4328  CB  ALA Z 172      30.248  83.854  68.699  1.00  0.00           C
ATOM   4329  1HB ALA Z 172      30.155  84.960  68.764  1.00  0.00           H
ATOM   4330  2HB ALA Z 172      29.226  83.420  68.720  1.00  0.00           H
ATOM   4331  3HB ALA Z 172      30.801  83.490  69.590  1.00  0.00           H
ATOM   4332  HN  ALA Z 172      31.070  81.518  68.228  1.00  0.00           H
ATOM   4333  N   ASP Z 173      33.295  83.553  68.084  1.00  0.00           N
ATOM   4334  CA  ASP Z 173      34.664  84.001  68.145  1.00  0.00           C
ATOM   4335  C   ASP Z 173      35.547  82.872  67.639  1.00  0.00           C
ATOM   4336  O   ASP Z 173      35.686  81.815  68.260  1.00  0.00           O
ATOM   4337  HA  ASP Z 173      34.805  84.868  67.510  1.00  0.00           H
ATOM   4338  CB  ASP Z 173      34.985  84.340  69.614  1.00  0.00           C
ATOM   4339  1HB ASP Z 173      34.147  84.945  70.016  1.00  0.00           H
ATOM   4340  2HB ASP Z 173      35.086  83.424  70.224  1.00  0.00           H
ATOM   4341  CG  ASP Z 173      36.245  85.163  69.732  1.00  0.00           C
ATOM   4342  OD1 ASP Z 173      36.134  86.320  70.210  1.00  0.00           O
ATOM   4343  OD2 ASP Z 173      37.339  84.662  69.368  1.00  0.00           O
ATOM   4344  HN  ASP Z 173      33.080  82.776  68.667  1.00  0.00           H
ATOM   4345  N   LYS Z 174      36.134  83.056  66.446  1.00  0.00           N
ATOM   4346  CA  LYS Z 174      36.870  82.009  65.774  1.00  0.00           C
ATOM   4347  C   LYS Z 174      38.279  81.841  66.338  1.00  0.00           C
ATOM   4348  O   LYS Z 174      38.798  80.729  66.465  1.00  0.00           O
ATOM   4349  HA  LYS Z 174      36.360  81.069  65.942  1.00  0.00           H
ATOM   4350  CB  LYS Z 174      36.839  82.283  64.253  1.00  0.00           C
ATOM   4351  1HB LYS Z 174      37.460  83.177  64.017  1.00  0.00           H
ATOM   4352  2HB LYS Z 174      37.275  81.407  63.724  1.00  0.00           H
ATOM   4353  CG  LYS Z 174      35.405  82.530  63.728  1.00  0.00           C
ATOM   4354  1HG LYS Z 174      34.729  81.746  64.142  1.00  0.00           H
ATOM   4355  2HG LYS Z 174      35.044  83.518  64.092  1.00  0.00           H
ATOM   4356  CD  LYS Z 174      35.337  82.492  62.195  1.00  0.00           C
ATOM   4357  1HD LYS Z 174      36.104  83.183  61.779  1.00  0.00           H
ATOM   4358  2HD LYS Z 174      35.626  81.461  61.900  1.00  0.00           H
ATOM   4359  CE  LYS Z 174      33.969  82.793  61.558  1.00  0.00           C
ATOM   4360  1HE LYS Z 174      34.011  82.535  60.475  1.00  0.00           H
ATOM   4361  2HE LYS Z 174      33.161  82.198  62.036  1.00  0.00           H
ATOM   4362  NZ  LYS Z 174      33.625  84.222  61.655  1.00  0.00           N
ATOM   4363  1HZ LYS Z 174      33.030  84.518  60.859  1.00  0.00           H
ATOM   4364  2HZ LYS Z 174      33.124  84.437  62.555  1.00  0.00           H
ATOM   4365  3HZ LYS Z 174      34.507  84.815  61.648  1.00  0.00           H
ATOM   4366  HN  LYS Z 174      36.050  83.925  65.959  1.00  0.00           H
ATOM   4367  N   ALA Z 175      38.910  82.961  66.748  1.00  0.00           N
ATOM   4368  CA  ALA Z 175      40.203  83.012  67.398  1.00  0.00           C
ATOM   4369  C   ALA Z 175      40.251  82.322  68.756  1.00  0.00           C
ATOM   4370  O   ALA Z 175      41.217  81.622  69.072  1.00  0.00           O
ATOM   4371  HA  ALA Z 175      40.911  82.495  66.767  1.00  0.00           H
ATOM   4372  CB  ALA Z 175      40.637  84.481  67.546  1.00  0.00           C
ATOM   4373  1HB ALA Z 175      41.647  84.566  67.998  1.00  0.00           H
ATOM   4374  2HB ALA Z 175      40.664  84.967  66.547  1.00  0.00           H
ATOM   4375  3HB ALA Z 175      39.916  85.043  68.181  1.00  0.00           H
ATOM   4376  HN  ALA Z 175      38.459  83.845  66.642  1.00  0.00           H
ATOM   4377  N   ALA Z 176      39.202  82.488  69.589  1.00  0.00           N
ATOM   4378  CA  ALA Z 176      39.064  81.810  70.864  1.00  0.00           C
ATOM   4379  C   ALA Z 176      38.991  80.295  70.751  1.00  0.00           C
ATOM   4380  O   ALA Z 176      39.654  79.569  71.486  1.00  0.00           O
ATOM   4381  HA  ALA Z 176      39.923  82.051  71.474  1.00  0.00           H
ATOM   4382  CB  ALA Z 176      37.773  82.294  71.548  1.00  0.00           C
ATOM   4383  1HB ALA Z 176      37.663  81.855  72.562  1.00  0.00           H
ATOM   4384  2HB ALA Z 176      37.795  83.399  71.644  1.00  0.00           H
ATOM   4385  3HB ALA Z 176      36.885  82.029  70.936  1.00  0.00           H
ATOM   4386  HN  ALA Z 176      38.483  83.164  69.368  1.00  0.00           H
ATOM   4387  N   CYS Z 177      38.192  79.795  69.788  1.00  0.00           N
ATOM   4388  CA  CYS Z 177      38.017  78.380  69.498  1.00  0.00           C
ATOM   4389  C   CYS Z 177      39.293  77.709  69.001  1.00  0.00           C
ATOM   4390  O   CYS Z 177      39.628  76.587  69.378  1.00  0.00           O
ATOM   4391  HA  CYS Z 177      37.738  77.882  70.418  1.00  0.00           H
ATOM   4392  CB  CYS Z 177      36.872  78.230  68.464  1.00  0.00           C
ATOM   4393  1HB CYS Z 177      35.997  78.791  68.861  1.00  0.00           H
ATOM   4394  2HB CYS Z 177      37.162  78.733  67.516  1.00  0.00           H
ATOM   4395  SG  CYS Z 177      36.322  76.523  68.137  1.00  0.00           S
ATOM   4396  HN  CYS Z 177      37.669  80.437  69.229  1.00  0.00           H
ATOM   4397  N   LEU Z 178      40.059  78.402  68.134  1.00  0.00           N
ATOM   4398  CA  LEU Z 178      41.327  77.920  67.616  1.00  0.00           C
ATOM   4399  C   LEU Z 178      42.396  77.697  68.684  1.00  0.00           C
ATOM   4400  O   LEU Z 178      43.076  76.672  68.684  1.00  0.00           O
ATOM   4401  HA  LEU Z 178      41.150  76.955  67.160  1.00  0.00           H
ATOM   4402  CB  LEU Z 178      41.837  78.914  66.538  1.00  0.00           C
ATOM   4403  1HB LEU Z 178      41.064  78.979  65.740  1.00  0.00           H
ATOM   4404  2HB LEU Z 178      41.906  79.926  66.996  1.00  0.00           H
ATOM   4405  HG  LEU Z 178      43.992  78.682  66.642  1.00  0.00           H
ATOM   4406  CG  LEU Z 178      43.194  78.593  65.865  1.00  0.00           C
ATOM   4407  CD1 LEU Z 178      43.280  77.185  65.258  1.00  0.00           C
ATOM   4408 1HD1 LEU Z 178      44.290  77.012  64.829  1.00  0.00           H
ATOM   4409 2HD1 LEU Z 178      43.092  76.402  66.021  1.00  0.00           H
ATOM   4410 3HD1 LEU Z 178      42.538  77.070  64.441  1.00  0.00           H
ATOM   4411  CD2 LEU Z 178      43.483  79.622  64.765  1.00  0.00           C
ATOM   4412 1HD2 LEU Z 178      44.491  79.460  64.329  1.00  0.00           H
ATOM   4413 2HD2 LEU Z 178      42.729  79.535  63.952  1.00  0.00           H
ATOM   4414 3HD2 LEU Z 178      43.433  80.650  65.173  1.00  0.00           H
ATOM   4415  HN  LEU Z 178      39.756  79.303  67.819  1.00  0.00           H
ATOM   4416  N   LEU Z 179      42.561  78.631  69.642  1.00  0.00           N
ATOM   4417  CA  LEU Z 179      43.685  78.647  70.570  1.00  0.00           C
ATOM   4418  C   LEU Z 179      43.910  77.415  71.463  1.00  0.00           C
ATOM   4419  O   LEU Z 179      45.064  76.975  71.529  1.00  0.00           O
ATOM   4420  HA  LEU Z 179      44.569  78.714  69.952  1.00  0.00           H
ATOM   4421  CB  LEU Z 179      43.623  79.928  71.440  1.00  0.00           C
ATOM   4422  1HB LEU Z 179      43.470  80.790  70.755  1.00  0.00           H
ATOM   4423  2HB LEU Z 179      42.730  79.885  72.099  1.00  0.00           H
ATOM   4424  HG  LEU Z 179      45.056  79.364  72.984  1.00  0.00           H
ATOM   4425  CG  LEU Z 179      44.871  80.227  72.301  1.00  0.00           C
ATOM   4426  CD1 LEU Z 179      46.129  80.433  71.442  1.00  0.00           C
ATOM   4427 1HD1 LEU Z 179      46.411  79.493  70.922  1.00  0.00           H
ATOM   4428 2HD1 LEU Z 179      45.952  81.221  70.681  1.00  0.00           H
ATOM   4429 3HD1 LEU Z 179      46.986  80.736  72.082  1.00  0.00           H
ATOM   4430  CD2 LEU Z 179      44.621  81.456  73.189  1.00  0.00           C
ATOM   4431 1HD2 LEU Z 179      45.518  81.683  73.802  1.00  0.00           H
ATOM   4432 2HD2 LEU Z 179      44.375  82.342  72.568  1.00  0.00           H
ATOM   4433 3HD2 LEU Z 179      43.767  81.267  73.875  1.00  0.00           H
ATOM   4434  HN  LEU Z 179      41.942  79.416  69.680  1.00  0.00           H
ATOM   4435  N   PRO Z 180      42.964  76.763  72.145  1.00  0.00           N
ATOM   4436  CA  PRO Z 180      43.276  75.587  72.950  1.00  0.00           C
ATOM   4437  C   PRO Z 180      43.514  74.377  72.075  1.00  0.00           C
ATOM   4438  O   PRO Z 180      44.418  73.596  72.363  1.00  0.00           O
ATOM   4439  HA  PRO Z 180      44.179  75.745  73.519  1.00  0.00           H
ATOM   4440  CB  PRO Z 180      42.053  75.423  73.865  1.00  0.00           C
ATOM   4441  1HB PRO Z 180      41.839  74.365  74.123  1.00  0.00           H
ATOM   4442  2HB PRO Z 180      42.245  75.991  74.804  1.00  0.00           H
ATOM   4443  CG  PRO Z 180      40.902  76.095  73.110  1.00  0.00           C
ATOM   4444  1HG PRO Z 180      40.464  75.391  72.369  1.00  0.00           H
ATOM   4445  2HG PRO Z 180      40.094  76.459  73.778  1.00  0.00           H
ATOM   4446  CD  PRO Z 180      41.597  77.240  72.376  1.00  0.00           C
ATOM   4447  1HD PRO Z 180      41.073  77.465  71.422  1.00  0.00           H
ATOM   4448  2HD PRO Z 180      41.625  78.149  73.018  1.00  0.00           H
ATOM   4449  N   LYS Z 181      42.740  74.206  70.986  1.00  0.00           N
ATOM   4450  CA  LYS Z 181      42.893  73.108  70.051  1.00  0.00           C
ATOM   4451  C   LYS Z 181      44.236  73.138  69.343  1.00  0.00           C
ATOM   4452  O   LYS Z 181      44.924  72.126  69.217  1.00  0.00           O
ATOM   4453  HA  LYS Z 181      42.840  72.177  70.601  1.00  0.00           H
ATOM   4454  CB  LYS Z 181      41.780  73.160  68.980  1.00  0.00           C
ATOM   4455  1HB LYS Z 181      41.844  74.127  68.429  1.00  0.00           H
ATOM   4456  2HB LYS Z 181      41.940  72.341  68.245  1.00  0.00           H
ATOM   4457  CG  LYS Z 181      40.362  73.039  69.556  1.00  0.00           C
ATOM   4458  1HG LYS Z 181      40.270  72.089  70.127  1.00  0.00           H
ATOM   4459  2HG LYS Z 181      40.177  73.880  70.264  1.00  0.00           H
ATOM   4460  CD  LYS Z 181      39.306  73.106  68.444  1.00  0.00           C
ATOM   4461  1HD LYS Z 181      39.503  74.030  67.849  1.00  0.00           H
ATOM   4462  2HD LYS Z 181      39.418  72.243  67.755  1.00  0.00           H
ATOM   4463  CE  LYS Z 181      37.856  73.186  68.928  1.00  0.00           C
ATOM   4464  1HE LYS Z 181      37.715  74.035  69.632  1.00  0.00           H
ATOM   4465  2HE LYS Z 181      37.180  73.332  68.055  1.00  0.00           H
ATOM   4466  NZ  LYS Z 181      37.445  71.946  69.599  1.00  0.00           N
ATOM   4467  1HZ LYS Z 181      36.383  71.943  69.620  1.00  0.00           H
ATOM   4468  2HZ LYS Z 181      37.734  71.089  69.078  1.00  0.00           H
ATOM   4469  3HZ LYS Z 181      37.817  71.883  70.580  1.00  0.00           H
ATOM   4470  HN  LYS Z 181      42.026  74.874  70.788  1.00  0.00           H
ATOM   4471  N   LEU Z 182      44.654  74.342  68.900  1.00  0.00           N
ATOM   4472  CA  LEU Z 182      45.938  74.586  68.278  1.00  0.00           C
ATOM   4473  C   LEU Z 182      47.092  74.252  69.196  1.00  0.00           C
ATOM   4474  O   LEU Z 182      48.004  73.531  68.811  1.00  0.00           O
ATOM   4475  HA  LEU Z 182      46.024  73.948  67.409  1.00  0.00           H
ATOM   4476  CB  LEU Z 182      46.015  76.081  67.875  1.00  0.00           C
ATOM   4477  1HB LEU Z 182      45.149  76.289  67.208  1.00  0.00           H
ATOM   4478  2HB LEU Z 182      45.873  76.709  68.783  1.00  0.00           H
ATOM   4479  HG  LEU Z 182      48.163  76.421  67.818  1.00  0.00           H
ATOM   4480  CG  LEU Z 182      47.286  76.554  67.140  1.00  0.00           C
ATOM   4481  CD1 LEU Z 182      47.523  75.747  65.859  1.00  0.00           C
ATOM   4482 1HD1 LEU Z 182      47.799  74.698  66.102  1.00  0.00           H
ATOM   4483 2HD1 LEU Z 182      46.600  75.729  65.241  1.00  0.00           H
ATOM   4484 3HD1 LEU Z 182      48.333  76.184  65.242  1.00  0.00           H
ATOM   4485  CD2 LEU Z 182      47.159  78.050  66.812  1.00  0.00           C
ATOM   4486 1HD2 LEU Z 182      48.072  78.433  66.311  1.00  0.00           H
ATOM   4487 2HD2 LEU Z 182      46.296  78.219  66.132  1.00  0.00           H
ATOM   4488 3HD2 LEU Z 182      46.992  78.639  67.738  1.00  0.00           H
ATOM   4489  HN  LEU Z 182      44.064  75.149  69.014  1.00  0.00           H
ATOM   4490  N   ASP Z 183      47.057  74.718  70.458  1.00  0.00           N
ATOM   4491  CA  ASP Z 183      48.107  74.465  71.421  1.00  0.00           C
ATOM   4492  C   ASP Z 183      48.198  73.007  71.877  1.00  0.00           C
ATOM   4493  O   ASP Z 183      49.294  72.473  72.055  1.00  0.00           O
ATOM   4494  HA  ASP Z 183      49.029  74.679  70.905  1.00  0.00           H
ATOM   4495  CB  ASP Z 183      47.954  75.440  72.607  1.00  0.00           C
ATOM   4496  1HB ASP Z 183      47.340  76.302  72.266  1.00  0.00           H
ATOM   4497  2HB ASP Z 183      47.432  74.954  73.457  1.00  0.00           H
ATOM   4498  CG  ASP Z 183      49.255  76.046  73.095  1.00  0.00           C
ATOM   4499  OD1 ASP Z 183      50.284  76.042  72.369  1.00  0.00           O
ATOM   4500  OD2 ASP Z 183      49.200  76.666  74.191  1.00  0.00           O
ATOM   4501  HN  ASP Z 183      46.291  75.280  70.770  1.00  0.00           H
ATOM   4502  N   GLU Z 184      47.053  72.307  72.056  1.00  0.00           N
ATOM   4503  CA  GLU Z 184      47.008  70.887  72.396  1.00  0.00           C
ATOM   4504  C   GLU Z 184      47.674  70.017  71.326  1.00  0.00           C
ATOM   4505  O   GLU Z 184      48.517  69.165  71.616  1.00  0.00           O
ATOM   4506  HA  GLU Z 184      47.552  70.744  73.319  1.00  0.00           H
ATOM   4507  CB  GLU Z 184      45.534  70.438  72.605  1.00  0.00           C
ATOM   4508  1HB GLU Z 184      45.018  71.200  73.231  1.00  0.00           H
ATOM   4509  2HB GLU Z 184      45.018  70.443  71.619  1.00  0.00           H
ATOM   4510  CG  GLU Z 184      45.341  69.039  73.261  1.00  0.00           C
ATOM   4511  1HG GLU Z 184      44.438  68.562  72.820  1.00  0.00           H
ATOM   4512  2HG GLU Z 184      46.211  68.386  73.061  1.00  0.00           H
ATOM   4513  CD  GLU Z 184      45.118  69.096  74.767  1.00  0.00           C
ATOM   4514  OE1 GLU Z 184      44.032  68.670  75.243  1.00  0.00           O
ATOM   4515  OE2 GLU Z 184      46.020  69.574  75.504  1.00  0.00           O
ATOM   4516  HN  GLU Z 184      46.162  72.765  71.986  1.00  0.00           H
ATOM   4517  N   LEU Z 185      47.371  70.278  70.033  1.00  0.00           N
ATOM   4518  CA  LEU Z 185      48.067  69.678  68.905  1.00  0.00           C
ATOM   4519  C   LEU Z 185      49.533  70.088  68.816  1.00  0.00           C
ATOM   4520  O   LEU Z 185      50.423  69.269  68.601  1.00  0.00           O
ATOM   4521  HA  LEU Z 185      48.061  68.605  69.033  1.00  0.00           H
ATOM   4522  CB  LEU Z 185      47.375  70.066  67.570  1.00  0.00           C
ATOM   4523  1HB LEU Z 185      47.240  71.171  67.549  1.00  0.00           H
ATOM   4524  2HB LEU Z 185      48.021  69.788  66.707  1.00  0.00           H
ATOM   4525  HG  LEU Z 185      45.377  69.568  68.258  1.00  0.00           H
ATOM   4526  CG  LEU Z 185      46.002  69.400  67.347  1.00  0.00           C
ATOM   4527  CD1 LEU Z 185      45.270  70.034  66.155  1.00  0.00           C
ATOM   4528 1HD1 LEU Z 185      45.858  69.896  65.223  1.00  0.00           H
ATOM   4529 2HD1 LEU Z 185      44.276  69.557  66.019  1.00  0.00           H
ATOM   4530 3HD1 LEU Z 185      45.116  71.121  66.328  1.00  0.00           H
ATOM   4531  CD2 LEU Z 185      46.136  67.888  67.122  1.00  0.00           C
ATOM   4532 1HD2 LEU Z 185      46.738  67.680  66.212  1.00  0.00           H
ATOM   4533 2HD2 LEU Z 185      46.625  67.398  67.988  1.00  0.00           H
ATOM   4534 3HD2 LEU Z 185      45.131  67.436  66.993  1.00  0.00           H
ATOM   4535  HN  LEU Z 185      46.651  70.939  69.813  1.00  0.00           H
ATOM   4536  N   ARG Z 186      49.834  71.384  68.999  1.00  0.00           N
ATOM   4537  CA  ARG Z 186      51.166  71.948  68.904  1.00  0.00           C
ATOM   4538  C   ARG Z 186      52.157  71.377  69.905  1.00  0.00           C
ATOM   4539  O   ARG Z 186      53.269  70.998  69.533  1.00  0.00           O
ATOM   4540  HA  ARG Z 186      51.546  71.733  67.916  1.00  0.00           H
ATOM   4541  CB  ARG Z 186      51.028  73.473  69.075  1.00  0.00           C
ATOM   4542  1HB ARG Z 186      50.295  73.809  68.305  1.00  0.00           H
ATOM   4543  2HB ARG Z 186      50.586  73.685  70.071  1.00  0.00           H
ATOM   4544  CG  ARG Z 186      52.281  74.338  68.893  1.00  0.00           C
ATOM   4545  1HG ARG Z 186      52.901  74.318  69.815  1.00  0.00           H
ATOM   4546  2HG ARG Z 186      52.891  73.909  68.067  1.00  0.00           H
ATOM   4547  CD  ARG Z 186      51.923  75.781  68.508  1.00  0.00           C
ATOM   4548  1HD ARG Z 186      52.840  76.388  68.344  1.00  0.00           H
ATOM   4549  2HD ARG Z 186      51.319  75.774  67.572  1.00  0.00           H
ATOM   4550  NE  ARG Z 186      51.115  76.395  69.610  1.00  0.00           N
ATOM   4551  HE  ARG Z 186      50.976  75.931  70.494  1.00  0.00           H
ATOM   4552  CZ  ARG Z 186      50.774  77.688  69.624  1.00  0.00           C
ATOM   4553  NH1 ARG Z 186      50.869  78.474  68.558  1.00  0.00           N
ATOM   4554 1HH1 ARG Z 186      50.970  78.081  67.642  1.00  0.00           H
ATOM   4555 2HH1 ARG Z 186      50.638  79.439  68.688  1.00  0.00           H
ATOM   4556  NH2 ARG Z 186      50.336  78.216  70.761  1.00  0.00           N
ATOM   4557 1HH2 ARG Z 186      50.242  77.585  71.547  1.00  0.00           H
ATOM   4558 2HH2 ARG Z 186      50.196  79.203  70.810  1.00  0.00           H
ATOM   4559  HN  ARG Z 186      49.090  72.043  69.146  1.00  0.00           H
ATOM   4560  N   ASP Z 187      51.754  71.241  71.183  1.00  0.00           N
ATOM   4561  CA  ASP Z 187      52.532  70.592  72.220  1.00  0.00           C
ATOM   4562  C   ASP Z 187      52.719  69.097  71.961  1.00  0.00           C
ATOM   4563  O   ASP Z 187      53.825  68.567  72.068  1.00  0.00           O
ATOM   4564  HA  ASP Z 187      53.517  71.043  72.219  1.00  0.00           H
ATOM   4565  CB  ASP Z 187      51.846  70.858  73.579  1.00  0.00           C
ATOM   4566  1HB ASP Z 187      51.590  71.938  73.641  1.00  0.00           H
ATOM   4567  2HB ASP Z 187      50.907  70.274  73.675  1.00  0.00           H
ATOM   4568  CG  ASP Z 187      52.751  70.559  74.747  1.00  0.00           C
ATOM   4569  OD1 ASP Z 187      52.353  69.784  75.652  1.00  0.00           O
ATOM   4570  OD2 ASP Z 187      53.856  71.162  74.837  1.00  0.00           O
ATOM   4571  HN  ASP Z 187      50.852  71.583  71.466  1.00  0.00           H
ATOM   4572  N   GLU Z 188      51.653  68.379  71.541  1.00  0.00           N
ATOM   4573  CA  GLU Z 188      51.765  66.972  71.196  1.00  0.00           C
ATOM   4574  C   GLU Z 188      52.682  66.704  70.011  1.00  0.00           C
ATOM   4575  O   GLU Z 188      53.521  65.805  70.049  1.00  0.00           O
ATOM   4576  HA  GLU Z 188      52.194  66.465  72.050  1.00  0.00           H
ATOM   4577  CB  GLU Z 188      50.398  66.324  70.895  1.00  0.00           C
ATOM   4578  1HB GLU Z 188      49.670  66.628  71.680  1.00  0.00           H
ATOM   4579  2HB GLU Z 188      50.007  66.699  69.922  1.00  0.00           H
ATOM   4580  CG  GLU Z 188      50.506  64.780  70.882  1.00  0.00           C
ATOM   4581  1HG GLU Z 188      51.367  64.458  70.259  1.00  0.00           H
ATOM   4582  2HG GLU Z 188      50.663  64.404  71.914  1.00  0.00           H
ATOM   4583  CD  GLU Z 188      49.285  64.101  70.309  1.00  0.00           C
ATOM   4584  OE1 GLU Z 188      49.448  63.267  69.373  1.00  0.00           O
ATOM   4585  OE2 GLU Z 188      48.161  64.388  70.787  1.00  0.00           O
ATOM   4586  HN  GLU Z 188      50.743  68.792  71.473  1.00  0.00           H
ATOM   4587  N   GLY Z 189      52.584  67.515  68.937  1.00  0.00           N
ATOM   4588  CA  GLY Z 189      53.462  67.419  67.776  1.00  0.00           C
ATOM   4589  C   GLY Z 189      54.894  67.790  68.071  1.00  0.00           C
ATOM   4590  O   GLY Z 189      55.827  67.238  67.497  1.00  0.00           O
ATOM   4591  1HA GLY Z 189      53.452  66.394  67.430  1.00  0.00           H
ATOM   4592  2HA GLY Z 189      53.096  68.109  67.033  1.00  0.00           H
ATOM   4593  HN  GLY Z 189      51.835  68.189  68.907  1.00  0.00           H
ATOM   4594  N   LYS Z 190      55.118  68.716  69.022  1.00  0.00           N
ATOM   4595  CA  LYS Z 190      56.433  69.026  69.555  1.00  0.00           C
ATOM   4596  C   LYS Z 190      57.027  67.846  70.315  1.00  0.00           C
ATOM   4597  O   LYS Z 190      58.200  67.497  70.171  1.00  0.00           O
ATOM   4598  HA  LYS Z 190      57.095  69.251  68.730  1.00  0.00           H
ATOM   4599  CB  LYS Z 190      56.335  70.246  70.501  1.00  0.00           C
ATOM   4600  1HB LYS Z 190      55.855  71.087  69.954  1.00  0.00           H
ATOM   4601  2HB LYS Z 190      55.665  69.993  71.351  1.00  0.00           H
ATOM   4602  CG  LYS Z 190      57.676  70.733  71.063  1.00  0.00           C
ATOM   4603  1HG LYS Z 190      58.267  69.871  71.446  1.00  0.00           H
ATOM   4604  2HG LYS Z 190      58.260  71.202  70.244  1.00  0.00           H
ATOM   4605  CD  LYS Z 190      57.475  71.705  72.233  1.00  0.00           C
ATOM   4606  1HD LYS Z 190      56.860  72.574  71.910  1.00  0.00           H
ATOM   4607  2HD LYS Z 190      56.888  71.177  73.022  1.00  0.00           H
ATOM   4608  CE  LYS Z 190      58.784  72.173  72.869  1.00  0.00           C
ATOM   4609  1HE LYS Z 190      58.584  72.672  73.841  1.00  0.00           H
ATOM   4610  2HE LYS Z 190      59.468  71.314  73.044  1.00  0.00           H
ATOM   4611  NZ  LYS Z 190      59.459  73.141  71.987  1.00  0.00           N
ATOM   4612  1HZ LYS Z 190      60.445  73.295  72.343  1.00  0.00           H
ATOM   4613  2HZ LYS Z 190      59.536  72.769  71.013  1.00  0.00           H
ATOM   4614  3HZ LYS Z 190      58.917  74.037  71.969  1.00  0.00           H
ATOM   4615  HN  LYS Z 190      54.344  69.176  69.460  1.00  0.00           H
ATOM   4616  N   ALA Z 191      56.205  67.174  71.142  1.00  0.00           N
ATOM   4617  CA  ALA Z 191      56.554  65.942  71.810  1.00  0.00           C
ATOM   4618  C   ALA Z 191      56.827  64.792  70.841  1.00  0.00           C
ATOM   4619  O   ALA Z 191      57.806  64.069  71.008  1.00  0.00           O
ATOM   4620  HA  ALA Z 191      57.470  66.108  72.359  1.00  0.00           H
ATOM   4621  CB  ALA Z 191      55.448  65.578  72.818  1.00  0.00           C
ATOM   4622  1HB ALA Z 191      55.700  64.656  73.382  1.00  0.00           H
ATOM   4623  2HB ALA Z 191      55.320  66.405  73.550  1.00  0.00           H
ATOM   4624  3HB ALA Z 191      54.475  65.425  72.312  1.00  0.00           H
ATOM   4625  HN  ALA Z 191      55.280  67.523  71.326  1.00  0.00           H
ATOM   4626  N   SER Z 192      55.992  64.629  69.790  1.00  0.00           N
ATOM   4627  CA  SER Z 192      56.125  63.625  68.734  1.00  0.00           C
ATOM   4628  C   SER Z 192      57.360  63.809  67.873  1.00  0.00           C
ATOM   4629  O   SER Z 192      58.091  62.862  67.591  1.00  0.00           O
ATOM   4630  HA  SER Z 192      56.242  62.671  69.220  1.00  0.00           H
ATOM   4631  CB  SER Z 192      54.860  63.528  67.837  1.00  0.00           C
ATOM   4632  1HB SER Z 192      53.964  63.495  68.497  1.00  0.00           H
ATOM   4633  2HB SER Z 192      54.767  64.424  67.184  1.00  0.00           H
ATOM   4634  OG  SER Z 192      54.875  62.342  67.039  1.00  0.00           O
ATOM   4635  1HG SER Z 192      53.936  62.084  66.871  1.00  0.00           H
ATOM   4636  HN  SER Z 192      55.175  65.212  69.744  1.00  0.00           H
ATOM   4637  N   SER Z 193      57.683  65.063  67.493  1.00  0.00           N
ATOM   4638  CA  SER Z 193      58.926  65.401  66.804  1.00  0.00           C
ATOM   4639  C   SER Z 193      60.152  65.015  67.615  1.00  0.00           C
ATOM   4640  O   SER Z 193      61.065  64.355  67.125  1.00  0.00           O
ATOM   4641  HA  SER Z 193      58.968  64.853  65.873  1.00  0.00           H
ATOM   4642  CB  SER Z 193      58.976  66.927  66.516  1.00  0.00           C
ATOM   4643  1HB SER Z 193      58.090  67.192  65.895  1.00  0.00           H
ATOM   4644  2HB SER Z 193      58.893  67.492  67.472  1.00  0.00           H
ATOM   4645  OG  SER Z 193      60.163  67.329  65.828  1.00  0.00           O
ATOM   4646  1HG SER Z 193      59.999  68.243  65.504  1.00  0.00           H
ATOM   4647  HN  SER Z 193      57.040  65.814  67.667  1.00  0.00           H
ATOM   4648  N   ALA Z 194      60.159  65.351  68.918  1.00  0.00           N
ATOM   4649  CA  ALA Z 194      61.206  64.966  69.837  1.00  0.00           C
ATOM   4650  C   ALA Z 194      61.315  63.455  70.075  1.00  0.00           C
ATOM   4651  O   ALA Z 194      62.413  62.908  70.157  1.00  0.00           O
ATOM   4652  HA  ALA Z 194      62.147  65.273  69.397  1.00  0.00           H
ATOM   4653  CB  ALA Z 194      61.024  65.744  71.148  1.00  0.00           C
ATOM   4654  1HB ALA Z 194      61.904  65.600  71.809  1.00  0.00           H
ATOM   4655  2HB ALA Z 194      60.947  66.830  70.925  1.00  0.00           H
ATOM   4656  3HB ALA Z 194      60.103  65.428  71.679  1.00  0.00           H
ATOM   4657  HN  ALA Z 194      59.416  65.898  69.301  1.00  0.00           H
ATOM   4658  N   LYS Z 195      60.180  62.722  70.156  1.00  0.00           N
ATOM   4659  CA  LYS Z 195      60.166  61.263  70.190  1.00  0.00           C
ATOM   4660  C   LYS Z 195      60.764  60.633  68.948  1.00  0.00           C
ATOM   4661  O   LYS Z 195      61.554  59.698  69.036  1.00  0.00           O
ATOM   4662  HA  LYS Z 195      60.744  60.924  71.039  1.00  0.00           H
ATOM   4663  CB  LYS Z 195      58.732  60.689  70.251  1.00  0.00           C
ATOM   4664  1HB LYS Z 195      58.122  61.185  69.461  1.00  0.00           H
ATOM   4665  2HB LYS Z 195      58.736  59.599  70.016  1.00  0.00           H
ATOM   4666  CG  LYS Z 195      57.999  60.825  71.587  1.00  0.00           C
ATOM   4667  1HG LYS Z 195      58.456  60.156  72.350  1.00  0.00           H
ATOM   4668  2HG LYS Z 195      58.084  61.866  71.952  1.00  0.00           H
ATOM   4669  CD  LYS Z 195      56.521  60.476  71.367  1.00  0.00           C
ATOM   4670  1HD LYS Z 195      56.140  61.164  70.579  1.00  0.00           H
ATOM   4671  2HD LYS Z 195      56.445  59.443  70.958  1.00  0.00           H
ATOM   4672  CE  LYS Z 195      55.630  60.599  72.595  1.00  0.00           C
ATOM   4673  1HE LYS Z 195      55.808  59.758  73.299  1.00  0.00           H
ATOM   4674  2HE LYS Z 195      55.807  61.563  73.121  1.00  0.00           H
ATOM   4675  NZ  LYS Z 195      54.225  60.569  72.162  1.00  0.00           N
ATOM   4676  1HZ LYS Z 195      53.630  60.039  72.831  1.00  0.00           H
ATOM   4677  2HZ LYS Z 195      53.870  61.549  72.032  1.00  0.00           H
ATOM   4678  3HZ LYS Z 195      54.131  60.104  71.221  1.00  0.00           H
ATOM   4679  HN  LYS Z 195      59.288  63.178  70.149  1.00  0.00           H
ATOM   4680  N   GLN Z 196      60.408  61.114  67.745  1.00  0.00           N
ATOM   4681  CA  GLN Z 196      60.952  60.572  66.517  1.00  0.00           C
ATOM   4682  C   GLN Z 196      62.420  60.921  66.311  1.00  0.00           C
ATOM   4683  O   GLN Z 196      63.216  60.109  65.845  1.00  0.00           O
ATOM   4684  HA  GLN Z 196      60.924  59.498  66.623  1.00  0.00           H
ATOM   4685  CB  GLN Z 196      60.075  60.939  65.302  1.00  0.00           C
ATOM   4686  1HB GLN Z 196      59.021  61.047  65.649  1.00  0.00           H
ATOM   4687  2HB GLN Z 196      60.381  61.925  64.890  1.00  0.00           H
ATOM   4688  CG  GLN Z 196      60.108  59.854  64.199  1.00  0.00           C
ATOM   4689  1HG GLN Z 196      59.502  60.183  63.330  1.00  0.00           H
ATOM   4690  2HG GLN Z 196      61.151  59.699  63.854  1.00  0.00           H
ATOM   4691  CD  GLN Z 196      59.526  58.535  64.721  1.00  0.00           C
ATOM   4692  OE1 GLN Z 196      58.569  58.508  65.497  1.00  0.00           O
ATOM   4693  NE2 GLN Z 196      60.120  57.401  64.296  1.00  0.00           N
ATOM   4694 1HE2 GLN Z 196      60.740  57.430  63.504  1.00  0.00           H
ATOM   4695 2HE2 GLN Z 196      59.723  56.518  64.556  1.00  0.00           H
ATOM   4696  HN  GLN Z 196      59.707  61.830  67.661  1.00  0.00           H
ATOM   4697  N   ARG Z 197      62.833  62.129  66.747  1.00  0.00           N
ATOM   4698  CA  ARG Z 197      64.223  62.537  66.851  1.00  0.00           C
ATOM   4699  C   ARG Z 197      65.029  61.639  67.790  1.00  0.00           C
ATOM   4700  O   ARG Z 197      66.158  61.258  67.484  1.00  0.00           O
ATOM   4701  HA  ARG Z 197      64.657  62.449  65.865  1.00  0.00           H
ATOM   4702  CB  ARG Z 197      64.294  64.003  67.348  1.00  0.00           C
ATOM   4703  1HB ARG Z 197      63.539  64.596  66.781  1.00  0.00           H
ATOM   4704  2HB ARG Z 197      63.990  64.046  68.417  1.00  0.00           H
ATOM   4705  CG  ARG Z 197      65.653  64.711  67.176  1.00  0.00           C
ATOM   4706  1HG ARG Z 197      65.585  65.684  67.720  1.00  0.00           H
ATOM   4707  2HG ARG Z 197      66.472  64.123  67.638  1.00  0.00           H
ATOM   4708  CD  ARG Z 197      65.983  65.012  65.711  1.00  0.00           C
ATOM   4709  1HD ARG Z 197      66.218  64.094  65.129  1.00  0.00           H
ATOM   4710  2HD ARG Z 197      65.106  65.510  65.235  1.00  0.00           H
ATOM   4711  NE  ARG Z 197      67.115  65.985  65.686  1.00  0.00           N
ATOM   4712  HE  ARG Z 197      66.889  66.985  65.673  1.00  0.00           H
ATOM   4713  CZ  ARG Z 197      68.399  65.711  65.424  1.00  0.00           C
ATOM   4714  NH1 ARG Z 197      68.835  64.474  65.219  1.00  0.00           N
ATOM   4715 1HH1 ARG Z 197      68.156  63.767  65.112  1.00  0.00           H
ATOM   4716 2HH1 ARG Z 197      69.742  64.359  64.826  1.00  0.00           H
ATOM   4717  NH2 ARG Z 197      69.256  66.724  65.366  1.00  0.00           N
ATOM   4718 1HH2 ARG Z 197      68.887  67.650  65.569  1.00  0.00           H
ATOM   4719 2HH2 ARG Z 197      70.241  66.572  65.291  1.00  0.00           H
ATOM   4720  HN  ARG Z 197      62.150  62.809  67.033  1.00  0.00           H
ATOM   4721  N   LEU Z 198      64.444  61.243  68.943  1.00  0.00           N
ATOM   4722  CA  LEU Z 198      64.966  60.206  69.823  1.00  0.00           C
ATOM   4723  C   LEU Z 198      65.057  58.848  69.149  1.00  0.00           C
ATOM   4724  O   LEU Z 198      66.097  58.199  69.218  1.00  0.00           O
ATOM   4725  HA  LEU Z 198      65.981  60.457  70.078  1.00  0.00           H
ATOM   4726  CB  LEU Z 198      64.118  60.130  71.127  1.00  0.00           C
ATOM   4727  1HB LEU Z 198      64.289  61.063  71.705  1.00  0.00           H
ATOM   4728  2HB LEU Z 198      63.046  60.130  70.842  1.00  0.00           H
ATOM   4729  HG  LEU Z 198      64.148  57.982  71.472  1.00  0.00           H
ATOM   4730  CG  LEU Z 198      64.343  58.912  72.059  1.00  0.00           C
ATOM   4731  CD1 LEU Z 198      65.767  58.832  72.622  1.00  0.00           C
ATOM   4732 1HD1 LEU Z 198      66.516  58.798  71.803  1.00  0.00           H
ATOM   4733 2HD1 LEU Z 198      65.979  59.711  73.264  1.00  0.00           H
ATOM   4734 3HD1 LEU Z 198      65.886  57.918  73.241  1.00  0.00           H
ATOM   4735  CD2 LEU Z 198      63.337  58.931  73.219  1.00  0.00           C
ATOM   4736 1HD2 LEU Z 198      63.508  59.822  73.859  1.00  0.00           H
ATOM   4737 2HD2 LEU Z 198      62.296  58.962  72.833  1.00  0.00           H
ATOM   4738 3HD2 LEU Z 198      63.453  58.025  73.851  1.00  0.00           H
ATOM   4739  HN  LEU Z 198      63.566  61.647  69.213  1.00  0.00           H
ATOM   4740  N   LYS Z 199      64.011  58.397  68.429  1.00  0.00           N
ATOM   4741  CA  LYS Z 199      64.040  57.125  67.724  1.00  0.00           C
ATOM   4742  C   LYS Z 199      65.114  57.047  66.652  1.00  0.00           C
ATOM   4743  O   LYS Z 199      65.890  56.094  66.618  1.00  0.00           O
ATOM   4744  HA  LYS Z 199      64.299  56.364  68.443  1.00  0.00           H
ATOM   4745  CB  LYS Z 199      62.654  56.773  67.119  1.00  0.00           C
ATOM   4746  1HB LYS Z 199      62.296  57.617  66.490  1.00  0.00           H
ATOM   4747  2HB LYS Z 199      62.755  55.882  66.458  1.00  0.00           H
ATOM   4748  CG  LYS Z 199      61.608  56.437  68.197  1.00  0.00           C
ATOM   4749  1HG LYS Z 199      62.033  55.625  68.828  1.00  0.00           H
ATOM   4750  2HG LYS Z 199      61.444  57.316  68.853  1.00  0.00           H
ATOM   4751  CD  LYS Z 199      60.271  55.944  67.623  1.00  0.00           C
ATOM   4752  1HD LYS Z 199      59.814  56.726  66.976  1.00  0.00           H
ATOM   4753  2HD LYS Z 199      60.494  55.074  66.961  1.00  0.00           H
ATOM   4754  CE  LYS Z 199      59.265  55.472  68.683  1.00  0.00           C
ATOM   4755  1HE LYS Z 199      58.518  54.792  68.216  1.00  0.00           H
ATOM   4756  2HE LYS Z 199      59.788  54.930  69.498  1.00  0.00           H
ATOM   4757  NZ  LYS Z 199      58.520  56.605  69.268  1.00  0.00           N
ATOM   4758  1HZ LYS Z 199      57.908  56.282  70.059  1.00  0.00           H
ATOM   4759  2HZ LYS Z 199      59.146  57.357  69.603  1.00  0.00           H
ATOM   4760  3HZ LYS Z 199      57.870  56.967  68.517  1.00  0.00           H
ATOM   4761  HN  LYS Z 199      63.156  58.920  68.404  1.00  0.00           H
ATOM   4762  N   CYS Z 200      65.242  58.075  65.792  1.00  0.00           N
ATOM   4763  CA  CYS Z 200      66.294  58.134  64.790  1.00  0.00           C
ATOM   4764  C   CYS Z 200      67.694  58.273  65.363  1.00  0.00           C
ATOM   4765  O   CYS Z 200      68.614  57.592  64.915  1.00  0.00           O
ATOM   4766  HA  CYS Z 200      66.310  57.177  64.290  1.00  0.00           H
ATOM   4767  CB  CYS Z 200      66.023  59.223  63.725  1.00  0.00           C
ATOM   4768  1HB CYS Z 200      65.994  60.222  64.211  1.00  0.00           H
ATOM   4769  2HB CYS Z 200      66.850  59.230  62.981  1.00  0.00           H
ATOM   4770  SG  CYS Z 200      64.451  58.922  62.854  1.00  0.00           S
ATOM   4771  HN  CYS Z 200      64.578  58.830  65.807  1.00  0.00           H
ATOM   4772  N   ALA Z 201      67.899  59.106  66.405  1.00  0.00           N
ATOM   4773  CA  ALA Z 201      69.175  59.204  67.095  1.00  0.00           C
ATOM   4774  C   ALA Z 201      69.598  57.907  67.783  1.00  0.00           C
ATOM   4775  O   ALA Z 201      70.747  57.477  67.694  1.00  0.00           O
ATOM   4776  HA  ALA Z 201      69.935  59.432  66.358  1.00  0.00           H
ATOM   4777  CB  ALA Z 201      69.120  60.342  68.131  1.00  0.00           C
ATOM   4778  1HB ALA Z 201      70.098  60.464  68.643  1.00  0.00           H
ATOM   4779  2HB ALA Z 201      68.870  61.297  67.621  1.00  0.00           H
ATOM   4780  3HB ALA Z 201      68.337  60.140  68.893  1.00  0.00           H
ATOM   4781  HN  ALA Z 201      67.159  59.681  66.760  1.00  0.00           H
ATOM   4782  N   SER Z 202      68.662  57.216  68.461  1.00  0.00           N
ATOM   4783  CA  SER Z 202      68.892  55.901  69.045  1.00  0.00           C
ATOM   4784  C   SER Z 202      69.179  54.821  68.018  1.00  0.00           C
ATOM   4785  O   SER Z 202      70.058  53.984  68.225  1.00  0.00           O
ATOM   4786  HA  SER Z 202      69.769  55.969  69.673  1.00  0.00           H
ATOM   4787  CB  SER Z 202      67.708  55.431  69.918  1.00  0.00           C
ATOM   4788  1HB SER Z 202      66.771  55.452  69.313  1.00  0.00           H
ATOM   4789  2HB SER Z 202      67.873  54.390  70.278  1.00  0.00           H
ATOM   4790  OG  SER Z 202      67.563  56.284  71.054  1.00  0.00           O
ATOM   4791  1HG SER Z 202      66.651  56.159  71.351  1.00  0.00           H
ATOM   4792  HN  SER Z 202      67.741  57.599  68.590  1.00  0.00           H
ATOM   4793  N   LEU Z 203      68.467  54.802  66.872  1.00  0.00           N
ATOM   4794  CA  LEU Z 203      68.775  53.935  65.741  1.00  0.00           C
ATOM   4795  C   LEU Z 203      70.132  54.215  65.121  1.00  0.00           C
ATOM   4796  O   LEU Z 203      70.888  53.299  64.810  1.00  0.00           O
ATOM   4797  HA  LEU Z 203      68.820  52.915  66.095  1.00  0.00           H
ATOM   4798  CB  LEU Z 203      67.698  54.053  64.636  1.00  0.00           C
ATOM   4799  1HB LEU Z 203      67.456  55.128  64.486  1.00  0.00           H
ATOM   4800  2HB LEU Z 203      68.082  53.660  63.666  1.00  0.00           H
ATOM   4801  HG  LEU Z 203      66.095  53.535  65.998  1.00  0.00           H
ATOM   4802  CG  LEU Z 203      66.406  53.281  64.957  1.00  0.00           C
ATOM   4803  CD1 LEU Z 203      65.267  53.715  64.026  1.00  0.00           C
ATOM   4804 1HD1 LEU Z 203      65.561  53.584  62.965  1.00  0.00           H
ATOM   4805 2HD1 LEU Z 203      64.358  53.106  64.219  1.00  0.00           H
ATOM   4806 3HD1 LEU Z 203      65.020  54.784  64.192  1.00  0.00           H
ATOM   4807  CD2 LEU Z 203      66.629  51.763  64.872  1.00  0.00           C
ATOM   4808 1HD2 LEU Z 203      65.662  51.226  64.973  1.00  0.00           H
ATOM   4809 2HD2 LEU Z 203      67.078  51.488  63.896  1.00  0.00           H
ATOM   4810 3HD2 LEU Z 203      67.308  51.410  65.675  1.00  0.00           H
ATOM   4811  HN  LEU Z 203      67.687  55.422  66.741  1.00  0.00           H
ATOM   4812  N   GLN Z 204      70.506  55.493  64.950  1.00  0.00           N
ATOM   4813  CA  GLN Z 204      71.825  55.877  64.487  1.00  0.00           C
ATOM   4814  C   GLN Z 204      72.944  55.437  65.425  1.00  0.00           C
ATOM   4815  O   GLN Z 204      73.930  54.830  65.010  1.00  0.00           O
ATOM   4816  HA  GLN Z 204      72.007  55.416  63.528  1.00  0.00           H
ATOM   4817  CB  GLN Z 204      71.840  57.419  64.340  1.00  0.00           C
ATOM   4818  1HB GLN Z 204      71.054  57.692  63.598  1.00  0.00           H
ATOM   4819  2HB GLN Z 204      71.536  57.869  65.312  1.00  0.00           H
ATOM   4820  CG  GLN Z 204      73.179  58.048  63.895  1.00  0.00           C
ATOM   4821  1HG GLN Z 204      73.987  57.814  64.618  1.00  0.00           H
ATOM   4822  2HG GLN Z 204      73.469  57.658  62.897  1.00  0.00           H
ATOM   4823  CD  GLN Z 204      73.034  59.566  63.810  1.00  0.00           C
ATOM   4824  OE1 GLN Z 204      71.971  60.143  64.064  1.00  0.00           O
ATOM   4825  NE2 GLN Z 204      74.140  60.262  63.469  1.00  0.00           N
ATOM   4826 1HE2 GLN Z 204      75.002  59.781  63.285  1.00  0.00           H
ATOM   4827 2HE2 GLN Z 204      74.066  61.250  63.383  1.00  0.00           H
ATOM   4828  HN  GLN Z 204      69.861  56.241  65.135  1.00  0.00           H
ATOM   4829  N   LYS Z 205      72.802  55.708  66.738  1.00  0.00           N
ATOM   4830  CA  LYS Z 205      73.864  55.468  67.693  1.00  0.00           C
ATOM   4831  C   LYS Z 205      73.995  54.037  68.193  1.00  0.00           C
ATOM   4832  O   LYS Z 205      75.107  53.521  68.305  1.00  0.00           O
ATOM   4833  HA  LYS Z 205      74.790  55.658  67.173  1.00  0.00           H
ATOM   4834  CB  LYS Z 205      73.746  56.463  68.879  1.00  0.00           C
ATOM   4835  1HB LYS Z 205      73.260  57.391  68.502  1.00  0.00           H
ATOM   4836  2HB LYS Z 205      73.073  56.047  69.661  1.00  0.00           H
ATOM   4837  CG  LYS Z 205      75.095  56.871  69.501  1.00  0.00           C
ATOM   4838  1HG LYS Z 205      74.900  57.478  70.414  1.00  0.00           H
ATOM   4839  2HG LYS Z 205      75.643  55.953  69.817  1.00  0.00           H
ATOM   4840  CD  LYS Z 205      75.963  57.688  68.524  1.00  0.00           C
ATOM   4841  1HD LYS Z 205      76.090  57.097  67.590  1.00  0.00           H
ATOM   4842  2HD LYS Z 205      75.431  58.626  68.250  1.00  0.00           H
ATOM   4843  CE  LYS Z 205      77.363  58.027  69.043  1.00  0.00           C
ATOM   4844  1HE LYS Z 205      77.313  58.789  69.851  1.00  0.00           H
ATOM   4845  2HE LYS Z 205      77.870  57.112  69.421  1.00  0.00           H
ATOM   4846  NZ  LYS Z 205      78.155  58.567  67.929  1.00  0.00           N
ATOM   4847  1HZ LYS Z 205      79.152  58.758  68.193  1.00  0.00           H
ATOM   4848  2HZ LYS Z 205      78.146  57.903  67.132  1.00  0.00           H
ATOM   4849  3HZ LYS Z 205      77.744  59.489  67.600  1.00  0.00           H
ATOM   4850  HN  LYS Z 205      71.996  56.211  67.063  1.00  0.00           H
ATOM   4851  N   PHE Z 206      72.866  53.360  68.496  1.00  0.00           N
ATOM   4852  CA  PHE Z 206      72.871  52.043  69.124  1.00  0.00           C
ATOM   4853  C   PHE Z 206      72.331  50.960  68.214  1.00  0.00           C
ATOM   4854  O   PHE Z 206      72.177  49.809  68.628  1.00  0.00           O
ATOM   4855  HA  PHE Z 206      73.879  51.756  69.385  1.00  0.00           H
ATOM   4856  CB  PHE Z 206      71.990  52.012  70.394  1.00  0.00           C
ATOM   4857  1HB PHE Z 206      70.944  52.300  70.154  1.00  0.00           H
ATOM   4858  2HB PHE Z 206      71.988  50.995  70.844  1.00  0.00           H
ATOM   4859  CG  PHE Z 206      72.528  52.945  71.424  1.00  0.00           C
ATOM   4860  HD1 PHE Z 206      74.175  51.667  71.983  1.00  0.00           H
ATOM   4861  CD1 PHE Z 206      73.672  52.606  72.165  1.00  0.00           C
ATOM   4862  HD2 PHE Z 206      71.020  54.441  71.083  1.00  0.00           H
ATOM   4863  CD2 PHE Z 206      71.899  54.174  71.652  1.00  0.00           C
ATOM   4864  CE1 PHE Z 206      74.177  53.491  73.125  1.00  0.00           C
ATOM   4865  HE1 PHE Z 206      75.059  53.226  73.691  1.00  0.00           H
ATOM   4866  CE2 PHE Z 206      72.413  55.066  72.596  1.00  0.00           C
ATOM   4867  HE2 PHE Z 206      71.911  56.006  72.750  1.00  0.00           H
ATOM   4868  CZ  PHE Z 206      73.553  54.726  73.337  1.00  0.00           C
ATOM   4869  HZ  PHE Z 206      73.959  55.411  74.067  1.00  0.00           H
ATOM   4870  HN  PHE Z 206      71.969  53.789  68.373  1.00  0.00           H
ATOM   4871  N   GLY Z 207      72.029  51.303  66.945  1.00  0.00           N
ATOM   4872  CA  GLY Z 207      71.550  50.371  65.932  1.00  0.00           C
ATOM   4873  C   GLY Z 207      70.407  49.464  66.308  1.00  0.00           C
ATOM   4874  O   GLY Z 207      69.462  49.838  67.007  1.00  0.00           O
ATOM   4875  1HA GLY Z 207      71.214  50.945  65.084  1.00  0.00           H
ATOM   4876  2HA GLY Z 207      72.390  49.744  65.686  1.00  0.00           H
ATOM   4877  HN  GLY Z 207      72.162  52.248  66.651  1.00  0.00           H
ATOM   4878  N   GLU Z 208      70.476  48.224  65.803  1.00  0.00           N
ATOM   4879  CA  GLU Z 208      69.481  47.193  65.980  1.00  0.00           C
ATOM   4880  C   GLU Z 208      69.285  46.744  67.421  1.00  0.00           C
ATOM   4881  O   GLU Z 208      68.160  46.571  67.885  1.00  0.00           O
ATOM   4882  HA  GLU Z 208      68.533  47.574  65.624  1.00  0.00           H
ATOM   4883  CB  GLU Z 208      69.892  45.971  65.131  1.00  0.00           C
ATOM   4884  1HB GLU Z 208      70.087  46.325  64.091  1.00  0.00           H
ATOM   4885  2HB GLU Z 208      70.851  45.552  65.511  1.00  0.00           H
ATOM   4886  CG  GLU Z 208      68.820  44.861  65.074  1.00  0.00           C
ATOM   4887  1HG GLU Z 208      68.597  44.487  66.091  1.00  0.00           H
ATOM   4888  2HG GLU Z 208      67.892  45.266  64.619  1.00  0.00           H
ATOM   4889  CD  GLU Z 208      69.294  43.701  64.223  1.00  0.00           C
ATOM   4890  OE1 GLU Z 208      69.478  42.592  64.794  1.00  0.00           O
ATOM   4891  OE2 GLU Z 208      69.474  43.886  62.995  1.00  0.00           O
ATOM   4892  HN  GLU Z 208      71.273  47.971  65.241  1.00  0.00           H
ATOM   4893  N   ARG Z 209      70.385  46.548  68.178  1.00  0.00           N
ATOM   4894  CA  ARG Z 209      70.373  45.871  69.467  1.00  0.00           C
ATOM   4895  C   ARG Z 209      69.516  46.539  70.535  1.00  0.00           C
ATOM   4896  O   ARG Z 209      68.742  45.898  71.248  1.00  0.00           O
ATOM   4897  HA  ARG Z 209      69.971  44.880  69.307  1.00  0.00           H
ATOM   4898  CB  ARG Z 209      71.821  45.744  70.006  1.00  0.00           C
ATOM   4899  1HB ARG Z 209      72.469  45.390  69.171  1.00  0.00           H
ATOM   4900  2HB ARG Z 209      72.203  46.740  70.318  1.00  0.00           H
ATOM   4901  CG  ARG Z 209      71.950  44.728  71.159  1.00  0.00           C
ATOM   4902  1HG ARG Z 209      71.234  44.969  71.972  1.00  0.00           H
ATOM   4903  2HG ARG Z 209      71.666  43.728  70.753  1.00  0.00           H
ATOM   4904  CD  ARG Z 209      73.353  44.646  71.768  1.00  0.00           C
ATOM   4905  1HD ARG Z 209      74.111  44.534  70.958  1.00  0.00           H
ATOM   4906  2HD ARG Z 209      73.606  45.545  72.371  1.00  0.00           H
ATOM   4907  NE  ARG Z 209      73.382  43.403  72.601  1.00  0.00           N
ATOM   4908  HE  ARG Z 209      73.490  42.529  72.109  1.00  0.00           H
ATOM   4909  CZ  ARG Z 209      73.003  43.310  73.878  1.00  0.00           C
ATOM   4910  NH1 ARG Z 209      72.734  44.355  74.651  1.00  0.00           N
ATOM   4911 1HH1 ARG Z 209      72.948  45.275  74.352  1.00  0.00           H
ATOM   4912 2HH1 ARG Z 209      72.643  44.108  75.634  1.00  0.00           H
ATOM   4913  NH2 ARG Z 209      72.926  42.118  74.465  1.00  0.00           N
ATOM   4914 1HH2 ARG Z 209      73.548  41.406  74.094  1.00  0.00           H
ATOM   4915 2HH2 ARG Z 209      72.823  42.190  75.470  1.00  0.00           H
ATOM   4916  HN  ARG Z 209      71.277  46.770  67.792  1.00  0.00           H
ATOM   4917  N   ALA Z 210      69.622  47.874  70.664  1.00  0.00           N
ATOM   4918  CA  ALA Z 210      68.789  48.636  71.568  1.00  0.00           C
ATOM   4919  C   ALA Z 210      67.336  48.732  71.112  1.00  0.00           C
ATOM   4920  O   ALA Z 210      66.414  48.655  71.920  1.00  0.00           O
ATOM   4921  HA  ALA Z 210      68.776  48.132  72.526  1.00  0.00           H
ATOM   4922  CB  ALA Z 210      69.389  50.035  71.777  1.00  0.00           C
ATOM   4923  1HB ALA Z 210      68.782  50.628  72.495  1.00  0.00           H
ATOM   4924  2HB ALA Z 210      70.415  49.944  72.193  1.00  0.00           H
ATOM   4925  3HB ALA Z 210      69.449  50.587  70.818  1.00  0.00           H
ATOM   4926  HN  ALA Z 210      70.264  48.382  70.092  1.00  0.00           H
ATOM   4927  N   PHE Z 211      67.085  48.916  69.797  1.00  0.00           N
ATOM   4928  CA  PHE Z 211      65.744  49.028  69.238  1.00  0.00           C
ATOM   4929  C   PHE Z 211      64.944  47.733  69.333  1.00  0.00           C
ATOM   4930  O   PHE Z 211      63.761  47.733  69.665  1.00  0.00           O
ATOM   4931  HA  PHE Z 211      65.222  49.750  69.852  1.00  0.00           H
ATOM   4932  CB  PHE Z 211      65.786  49.550  67.781  1.00  0.00           C
ATOM   4933  1HB PHE Z 211      66.705  50.153  67.624  1.00  0.00           H
ATOM   4934  2HB PHE Z 211      65.788  48.724  67.036  1.00  0.00           H
ATOM   4935  CG  PHE Z 211      64.607  50.453  67.525  1.00  0.00           C
ATOM   4936  HD1 PHE Z 211      65.667  52.249  68.059  1.00  0.00           H
ATOM   4937  CD1 PHE Z 211      64.722  51.840  67.729  1.00  0.00           C
ATOM   4938  HD2 PHE Z 211      63.278  48.868  66.925  1.00  0.00           H
ATOM   4939  CD2 PHE Z 211      63.382  49.933  67.081  1.00  0.00           C
ATOM   4940  CE1 PHE Z 211      63.645  52.694  67.459  1.00  0.00           C
ATOM   4941  HE1 PHE Z 211      63.762  53.763  67.560  1.00  0.00           H
ATOM   4942  CE2 PHE Z 211      62.297  50.781  66.825  1.00  0.00           C
ATOM   4943  HE2 PHE Z 211      61.365  50.364  66.468  1.00  0.00           H
ATOM   4944  CZ  PHE Z 211      62.429  52.163  67.015  1.00  0.00           C
ATOM   4945  HZ  PHE Z 211      61.595  52.817  66.807  1.00  0.00           H
ATOM   4946  HN  PHE Z 211      67.838  48.956  69.143  1.00  0.00           H
ATOM   4947  N   LYS Z 212      65.608  46.582  69.105  1.00  0.00           N
ATOM   4948  CA  LYS Z 212      65.040  45.255  69.266  1.00  0.00           C
ATOM   4949  C   LYS Z 212      64.549  45.020  70.694  1.00  0.00           C
ATOM   4950  O   LYS Z 212      63.412  44.621  70.932  1.00  0.00           O
ATOM   4951  HA  LYS Z 212      64.195  45.163  68.598  1.00  0.00           H
ATOM   4952  CB  LYS Z 212      66.146  44.225  68.904  1.00  0.00           C
ATOM   4953  1HB LYS Z 212      66.599  44.551  67.941  1.00  0.00           H
ATOM   4954  2HB LYS Z 212      66.949  44.276  69.674  1.00  0.00           H
ATOM   4955  CG  LYS Z 212      65.697  42.762  68.738  1.00  0.00           C
ATOM   4956  1HG LYS Z 212      64.998  42.496  69.565  1.00  0.00           H
ATOM   4957  2HG LYS Z 212      65.137  42.647  67.784  1.00  0.00           H
ATOM   4958  CD  LYS Z 212      66.870  41.761  68.791  1.00  0.00           C
ATOM   4959  1HD LYS Z 212      67.323  41.850  69.808  1.00  0.00           H
ATOM   4960  2HD LYS Z 212      66.483  40.720  68.713  1.00  0.00           H
ATOM   4961  CE  LYS Z 212      68.003  41.978  67.774  1.00  0.00           C
ATOM   4962  1HE LYS Z 212      68.272  43.050  67.684  1.00  0.00           H
ATOM   4963  2HE LYS Z 212      68.910  41.432  68.120  1.00  0.00           H
ATOM   4964  NZ  LYS Z 212      67.670  41.460  66.431  1.00  0.00           N
ATOM   4965  1HZ LYS Z 212      68.331  41.870  65.713  1.00  0.00           H
ATOM   4966  2HZ LYS Z 212      67.841  40.422  66.424  1.00  0.00           H
ATOM   4967  3HZ LYS Z 212      66.685  41.632  66.143  1.00  0.00           H
ATOM   4968  HN  LYS Z 212      66.554  46.616  68.770  1.00  0.00           H
ATOM   4969  N   ALA Z 213      65.380  45.371  71.697  1.00  0.00           N
ATOM   4970  CA  ALA Z 213      65.014  45.344  73.099  1.00  0.00           C
ATOM   4971  C   ALA Z 213      63.892  46.316  73.467  1.00  0.00           C
ATOM   4972  O   ALA Z 213      62.972  45.979  74.212  1.00  0.00           O
ATOM   4973  HA  ALA Z 213      64.653  44.350  73.327  1.00  0.00           H
ATOM   4974  CB  ALA Z 213      66.265  45.633  73.944  1.00  0.00           C
ATOM   4975  1HB ALA Z 213      66.042  45.555  75.028  1.00  0.00           H
ATOM   4976  2HB ALA Z 213      67.046  44.880  73.704  1.00  0.00           H
ATOM   4977  3HB ALA Z 213      66.673  46.643  73.726  1.00  0.00           H
ATOM   4978  HN  ALA Z 213      66.304  45.680  71.484  1.00  0.00           H
ATOM   4979  N   TRP Z 214      63.923  47.546  72.910  1.00  0.00           N
ATOM   4980  CA  TRP Z 214      62.894  48.562  73.068  1.00  0.00           C
ATOM   4981  C   TRP Z 214      61.525  48.069  72.607  1.00  0.00           C
ATOM   4982  O   TRP Z 214      60.512  48.287  73.278  1.00  0.00           O
ATOM   4983  HA  TRP Z 214      62.809  48.796  74.119  1.00  0.00           H
ATOM   4984  CB  TRP Z 214      63.313  49.837  72.266  1.00  0.00           C
ATOM   4985  1HB TRP Z 214      64.278  50.198  72.684  1.00  0.00           H
ATOM   4986  2HB TRP Z 214      63.496  49.548  71.213  1.00  0.00           H
ATOM   4987  CG  TRP Z 214      62.331  50.997  72.247  1.00  0.00           C
ATOM   4988  HD1 TRP Z 214      62.880  52.163  73.976  1.00  0.00           H
ATOM   4989  CD1 TRP Z 214      62.204  52.016  73.144  1.00  0.00           C
ATOM   4990  CD2 TRP Z 214      61.276  51.170  71.280  1.00  0.00           C
ATOM   4991  NE1 TRP Z 214      61.095  52.786  72.838  1.00  0.00           N
ATOM   4992  HE1 TRP Z 214      60.780  53.600  73.304  1.00  0.00           H
ATOM   4993  CE2 TRP Z 214      60.506  52.273  71.702  1.00  0.00           C
ATOM   4994  HE3 TRP Z 214      61.530  49.627  69.774  1.00  0.00           H
ATOM   4995  CE3 TRP Z 214      60.938  50.458  70.131  1.00  0.00           C
ATOM   4996  CZ2 TRP Z 214      59.366  52.659  71.010  1.00  0.00           C
ATOM   4997  HZ2 TRP Z 214      58.750  53.479  71.349  1.00  0.00           H
ATOM   4998  CZ3 TRP Z 214      59.792  50.853  69.425  1.00  0.00           C
ATOM   4999  HZ3 TRP Z 214      59.507  50.312  68.532  1.00  0.00           H
ATOM   5000  HH2 TRP Z 214      58.115  52.195  69.316  1.00  0.00           H
ATOM   5001  CH2 TRP Z 214      59.009  51.931  69.864  1.00  0.00           C
ATOM   5002  HN  TRP Z 214      64.707  47.801  72.340  1.00  0.00           H
ATOM   5003  N   ALA Z 215      61.479  47.370  71.456  1.00  0.00           N
ATOM   5004  CA  ALA Z 215      60.287  46.731  70.954  1.00  0.00           C
ATOM   5005  C   ALA Z 215      59.802  45.569  71.819  1.00  0.00           C
ATOM   5006  O   ALA Z 215      58.634  45.545  72.205  1.00  0.00           O
ATOM   5007  HA  ALA Z 215      59.495  47.468  70.949  1.00  0.00           H
ATOM   5008  CB  ALA Z 215      60.546  46.259  69.512  1.00  0.00           C
ATOM   5009  1HB ALA Z 215      59.640  45.797  69.066  1.00  0.00           H
ATOM   5010  2HB ALA Z 215      60.852  47.117  68.875  1.00  0.00           H
ATOM   5011  3HB ALA Z 215      61.371  45.515  69.490  1.00  0.00           H
ATOM   5012  HN  ALA Z 215      62.309  47.258  70.901  1.00  0.00           H
ATOM   5013  N   VAL Z 216      60.695  44.624  72.210  1.00  0.00           N
ATOM   5014  CA  VAL Z 216      60.348  43.446  73.012  1.00  0.00           C
ATOM   5015  C   VAL Z 216      59.748  43.811  74.356  1.00  0.00           C
ATOM   5016  O   VAL Z 216      58.709  43.280  74.751  1.00  0.00           O
ATOM   5017  HA  VAL Z 216      59.593  42.887  72.478  1.00  0.00           H
ATOM   5018  HB  VAL Z 216      62.415  43.157  73.609  1.00  0.00           H
ATOM   5019  CB  VAL Z 216      61.560  42.535  73.256  1.00  0.00           C
ATOM   5020  CG1 VAL Z 216      61.283  41.427  74.301  1.00  0.00           C
ATOM   5021 1HG1 VAL Z 216      62.141  40.721  74.338  1.00  0.00           H
ATOM   5022 2HG1 VAL Z 216      61.143  41.835  75.323  1.00  0.00           H
ATOM   5023 3HG1 VAL Z 216      60.379  40.844  74.020  1.00  0.00           H
ATOM   5024  CG2 VAL Z 216      61.953  41.856  71.936  1.00  0.00           C
ATOM   5025 1HG2 VAL Z 216      62.867  41.238  72.071  1.00  0.00           H
ATOM   5026 2HG2 VAL Z 216      61.143  41.176  71.595  1.00  0.00           H
ATOM   5027 3HG2 VAL Z 216      62.153  42.592  71.133  1.00  0.00           H
ATOM   5028  HN  VAL Z 216      61.641  44.666  71.877  1.00  0.00           H
ATOM   5029  N   ALA Z 217      60.360  44.769  75.082  1.00  0.00           N
ATOM   5030  CA  ALA Z 217      59.888  45.189  76.384  1.00  0.00           C
ATOM   5031  C   ALA Z 217      58.491  45.797  76.354  1.00  0.00           C
ATOM   5032  O   ALA Z 217      57.619  45.456  77.148  1.00  0.00           O
ATOM   5033  HA  ALA Z 217      59.844  44.319  77.027  1.00  0.00           H
ATOM   5034  CB  ALA Z 217      60.881  46.215  76.964  1.00  0.00           C
ATOM   5035  1HB ALA Z 217      60.586  46.519  77.991  1.00  0.00           H
ATOM   5036  2HB ALA Z 217      61.895  45.770  77.009  1.00  0.00           H
ATOM   5037  3HB ALA Z 217      60.938  47.119  76.320  1.00  0.00           H
ATOM   5038  HN  ALA Z 217      61.200  45.197  74.739  1.00  0.00           H
ATOM   5039  N   ARG Z 218      58.230  46.697  75.390  1.00  0.00           N
ATOM   5040  CA  ARG Z 218      56.937  47.329  75.244  1.00  0.00           C
ATOM   5041  C   ARG Z 218      55.841  46.406  74.742  1.00  0.00           C
ATOM   5042  O   ARG Z 218      54.722  46.430  75.249  1.00  0.00           O
ATOM   5043  HA  ARG Z 218      56.628  47.682  76.220  1.00  0.00           H
ATOM   5044  CB  ARG Z 218      57.066  48.536  74.306  1.00  0.00           C
ATOM   5045  1HB ARG Z 218      58.005  49.055  74.587  1.00  0.00           H
ATOM   5046  2HB ARG Z 218      57.188  48.190  73.259  1.00  0.00           H
ATOM   5047  CG  ARG Z 218      55.923  49.558  74.424  1.00  0.00           C
ATOM   5048  1HG ARG Z 218      54.940  49.041  74.363  1.00  0.00           H
ATOM   5049  2HG ARG Z 218      55.995  50.034  75.428  1.00  0.00           H
ATOM   5050  CD  ARG Z 218      55.978  50.613  73.319  1.00  0.00           C
ATOM   5051  1HD ARG Z 218      57.021  50.964  73.149  1.00  0.00           H
ATOM   5052  2HD ARG Z 218      55.572  50.180  72.378  1.00  0.00           H
ATOM   5053  NE  ARG Z 218      55.143  51.768  73.766  1.00  0.00           N
ATOM   5054  HE  ARG Z 218      55.038  51.959  74.747  1.00  0.00           H
ATOM   5055  CZ  ARG Z 218      54.820  52.790  72.965  1.00  0.00           C
ATOM   5056  NH1 ARG Z 218      55.092  52.793  71.667  1.00  0.00           N
ATOM   5057 1HH1 ARG Z 218      55.355  51.943  71.194  1.00  0.00           H
ATOM   5058 2HH1 ARG Z 218      54.761  53.572  71.106  1.00  0.00           H
ATOM   5059  NH2 ARG Z 218      54.223  53.852  73.500  1.00  0.00           N
ATOM   5060 1HH2 ARG Z 218      53.952  53.814  74.450  1.00  0.00           H
ATOM   5061 2HH2 ARG Z 218      53.851  54.565  72.870  1.00  0.00           H
ATOM   5062  HN  ARG Z 218      58.935  46.931  74.724  1.00  0.00           H
ATOM   5063  N   LEU Z 219      56.138  45.543  73.743  1.00  0.00           N
[truncated: 452,122 more chars]
