# Supplementary material for: Molecular Basis for the Involvement of Mammalian Serum Albumin in the AGE/RAGE Axis: A Comprehensive Computational Study
Source: Int J Mol Sci. 2024 Mar 11;25(6):3204. doi: 10.3390/ijms25063204 (PMC10970403; doi:10.3390/ijms25063204)
Supplement: Supplementary file 1 [file ijms-25-03204-s001.zip › File S2/HSA-CML73-RAGE-docking-minimized.pdb]

ATOM      1  N   ALA X  21      75.684  46.947  27.041  1.00  0.00           N
ATOM      2  CA  ALA X  21      75.772  48.405  26.734  1.00  0.00           C
ATOM      3  C   ALA X  21      76.354  48.746  25.364  1.00  0.00           C
ATOM      4  O   ALA X  21      76.451  47.883  24.492  1.00  0.00           O
ATOM      5  HA  ALA X  21      74.766  48.802  26.762  1.00  0.00           H
ATOM      6  CB  ALA X  21      76.612  49.046  27.854  1.00  0.00           C
ATOM      7  1HB ALA X  21      76.704  50.142  27.727  1.00  0.00           H
ATOM      8  2HB ALA X  21      76.137  48.891  28.846  1.00  0.00           H
ATOM      9  3HB ALA X  21      77.635  48.611  27.888  1.00  0.00           H
ATOM     10  H1  ALA X  21      75.503  46.824  28.076  1.00  0.00           H
ATOM     11  H2  ALA X  21      74.879  46.507  26.530  1.00  0.00           H
ATOM     12  H3  ALA X  21      76.559  46.434  26.820  1.00  0.00           H
ATOM     13  N   MET X  22      76.734  50.023  25.148  1.00  0.00           N
ATOM     14  CA  MET X  22      77.590  50.475  24.062  1.00  0.00           C
ATOM     15  C   MET X  22      78.375  51.656  24.576  1.00  0.00           C
ATOM     16  O   MET X  22      77.826  52.479  25.309  1.00  0.00           O
ATOM     17  HA  MET X  22      78.288  49.697  23.792  1.00  0.00           H
ATOM     18  CB  MET X  22      76.842  51.031  22.817  1.00  0.00           C
ATOM     19  1HB MET X  22      76.066  51.761  23.134  1.00  0.00           H
ATOM     20  2HB MET X  22      77.565  51.578  22.168  1.00  0.00           H
ATOM     21  CG  MET X  22      76.176  49.958  21.955  1.00  0.00           C
ATOM     22  1HG MET X  22      76.933  49.170  21.750  1.00  0.00           H
ATOM     23  2HG MET X  22      75.362  49.492  22.554  1.00  0.00           H
ATOM     24  SD  MET X  22      75.493  50.574  20.390  1.00  0.00           S
ATOM     25  CE  MET X  22      77.080  50.916  19.576  1.00  0.00           C
ATOM     26  1HE MET X  22      77.088  50.518  18.540  1.00  0.00           H
ATOM     27  2HE MET X  22      77.254  52.011  19.517  1.00  0.00           H
ATOM     28  3HE MET X  22      77.934  50.457  20.118  1.00  0.00           H
ATOM     29  HN  MET X  22      76.536  50.723  25.833  1.00  0.00           H
ATOM     30  N   ALA X  23      79.643  51.811  24.163  1.00  0.00           N
ATOM     31  CA  ALA X  23      80.371  53.033  24.416  1.00  0.00           C
ATOM     32  C   ALA X  23      81.500  53.200  23.415  1.00  0.00           C
ATOM     33  O   ALA X  23      81.862  52.283  22.676  1.00  0.00           O
ATOM     34  HA  ALA X  23      79.698  53.865  24.260  1.00  0.00           H
ATOM     35  CB  ALA X  23      80.934  53.087  25.852  1.00  0.00           C
ATOM     36  1HB ALA X  23      81.419  54.062  26.061  1.00  0.00           H
ATOM     37  2HB ALA X  23      80.114  52.943  26.588  1.00  0.00           H
ATOM     38  3HB ALA X  23      81.678  52.278  26.006  1.00  0.00           H
ATOM     39  HN  ALA X  23      80.128  51.098  23.658  1.00  0.00           H
ATOM     40  N   GLN X  24      82.063  54.419  23.339  1.00  0.00           N
ATOM     41  CA  GLN X  24      83.245  54.703  22.547  1.00  0.00           C
ATOM     42  C   GLN X  24      84.530  54.537  23.341  1.00  0.00           C
ATOM     43  O   GLN X  24      84.501  54.471  24.561  1.00  0.00           O
ATOM     44  HA  GLN X  24      83.290  53.975  21.753  1.00  0.00           H
ATOM     45  CB  GLN X  24      83.183  56.113  21.913  1.00  0.00           C
ATOM     46  1HB GLN X  24      82.236  56.606  22.230  1.00  0.00           H
ATOM     47  2HB GLN X  24      84.011  56.769  22.262  1.00  0.00           H
ATOM     48  CG  GLN X  24      83.184  56.062  20.372  1.00  0.00           C
ATOM     49  1HG GLN X  24      82.283  55.516  20.028  1.00  0.00           H
ATOM     50  2HG GLN X  24      83.141  57.085  19.947  1.00  0.00           H
ATOM     51  CD  GLN X  24      84.402  55.326  19.817  1.00  0.00           C
ATOM     52  OE1 GLN X  24      84.319  54.139  19.494  1.00  0.00           O
ATOM     53  NE2 GLN X  24      85.558  56.018  19.742  1.00  0.00           N
ATOM     54 1HE2 GLN X  24      85.591  56.970  20.035  1.00  0.00           H
ATOM     55 2HE2 GLN X  24      86.307  55.645  19.189  1.00  0.00           H
ATOM     56  HN  GLN X  24      81.659  55.175  23.849  1.00  0.00           H
ATOM     57  N   ASN X  25      85.694  54.462  22.667  1.00  0.00           N
ATOM     58  CA  ASN X  25      87.001  54.271  23.280  1.00  0.00           C
ATOM     59  C   ASN X  25      87.808  55.551  23.182  1.00  0.00           C
ATOM     60  O   ASN X  25      88.209  55.968  22.097  1.00  0.00           O
ATOM     61  HA  ASN X  25      86.882  54.064  24.337  1.00  0.00           H
ATOM     62  CB  ASN X  25      87.828  53.094  22.653  1.00  0.00           C
ATOM     63  1HB ASN X  25      88.900  53.202  22.913  1.00  0.00           H
ATOM     64  2HB ASN X  25      87.496  52.137  23.097  1.00  0.00           H
ATOM     65  CG  ASN X  25      87.727  52.968  21.131  1.00  0.00           C
ATOM     66  OD1 ASN X  25      88.669  53.211  20.375  1.00  0.00           O
ATOM     67  ND2 ASN X  25      86.551  52.527  20.637  1.00  0.00           N
ATOM     68 1HD2 ASN X  25      85.812  52.227  21.236  1.00  0.00           H
ATOM     69 2HD2 ASN X  25      86.399  52.563  19.650  1.00  0.00           H
ATOM     70  HN  ASN X  25      85.703  54.552  21.672  1.00  0.00           H
ATOM     71  N   ILE X  26      88.060  56.212  24.330  1.00  0.00           N
ATOM     72  CA  ILE X  26      88.817  57.450  24.383  1.00  0.00           C
ATOM     73  C   ILE X  26      89.949  57.298  25.387  1.00  0.00           C
ATOM     74  O   ILE X  26      89.756  56.848  26.519  1.00  0.00           O
ATOM     75  HA  ILE X  26      89.265  57.656  23.419  1.00  0.00           H
ATOM     76  HB  ILE X  26      87.572  58.497  25.810  1.00  0.00           H
ATOM     77  CB  ILE X  26      87.943  58.642  24.769  1.00  0.00           C
ATOM     78  CG1 ILE X  26      86.701  58.736  23.845  1.00  0.00           C
ATOM     79 1HG1 ILE X  26      87.044  58.891  22.796  1.00  0.00           H
ATOM     80 2HG1 ILE X  26      86.135  57.780  23.877  1.00  0.00           H
ATOM     81  CG2 ILE X  26      88.788  59.934  24.706  1.00  0.00           C
ATOM     82 1HG2 ILE X  26      88.173  60.821  24.951  1.00  0.00           H
ATOM     83 2HG2 ILE X  26      89.629  59.918  25.428  1.00  0.00           H
ATOM     84 3HG2 ILE X  26      89.200  60.081  23.685  1.00  0.00           H
ATOM     85  CD  ILE X  26      85.735  59.859  24.231  1.00  0.00           C
ATOM     86  1HD ILE X  26      84.837  59.841  23.575  1.00  0.00           H
ATOM     87  2HD ILE X  26      85.414  59.757  25.288  1.00  0.00           H
ATOM     88  3HD ILE X  26      86.220  60.847  24.103  1.00  0.00           H
ATOM     89  HN  ILE X  26      87.652  55.922  25.200  1.00  0.00           H
ATOM     90  N   THR X  27      91.188  57.648  24.993  1.00  0.00           N
ATOM     91  CA  THR X  27      92.339  57.710  25.885  1.00  0.00           C
ATOM     92  C   THR X  27      92.556  59.128  26.377  1.00  0.00           C
ATOM     93  O   THR X  27      92.268  60.106  25.690  1.00  0.00           O
ATOM     94  HA  THR X  27      92.155  57.100  26.758  1.00  0.00           H
ATOM     95  HB  THR X  27      94.507  57.414  25.910  1.00  0.00           H
ATOM     96  CB  THR X  27      93.632  57.214  25.246  1.00  0.00           C
ATOM     97  OG1 THR X  27      93.840  57.812  23.975  1.00  0.00           O
ATOM     98  HG1 THR X  27      94.638  57.414  23.612  1.00  0.00           H
ATOM     99  CG2 THR X  27      93.518  55.704  25.018  1.00  0.00           C
ATOM    100 1HG2 THR X  27      94.464  55.304  24.597  1.00  0.00           H
ATOM    101 2HG2 THR X  27      93.324  55.188  25.982  1.00  0.00           H
ATOM    102 3HG2 THR X  27      92.694  55.471  24.311  1.00  0.00           H
ATOM    103  HN  THR X  27      91.382  57.958  24.062  1.00  0.00           H
ATOM    104  N   ALA X  28      93.078  59.272  27.603  1.00  0.00           N
ATOM    105  CA  ALA X  28      93.315  60.544  28.246  1.00  0.00           C
ATOM    106  C   ALA X  28      94.478  60.414  29.226  1.00  0.00           C
ATOM    107  O   ALA X  28      95.021  59.330  29.449  1.00  0.00           O
ATOM    108  HA  ALA X  28      93.606  61.269  27.495  1.00  0.00           H
ATOM    109  CB  ALA X  28      92.042  61.014  28.984  1.00  0.00           C
ATOM    110  1HB ALA X  28      92.184  62.003  29.466  1.00  0.00           H
ATOM    111  2HB ALA X  28      91.206  61.106  28.256  1.00  0.00           H
ATOM    112  3HB ALA X  28      91.741  60.274  29.756  1.00  0.00           H
ATOM    113  HN  ALA X  28      93.271  58.464  28.156  1.00  0.00           H
ATOM    114  N   ARG X  29      94.909  61.535  29.830  1.00  0.00           N
ATOM    115  CA  ARG X  29      96.009  61.574  30.775  1.00  0.00           C
ATOM    116  C   ARG X  29      95.576  62.352  31.998  1.00  0.00           C
ATOM    117  O   ARG X  29      94.881  63.359  31.893  1.00  0.00           O
ATOM    118  HA  ARG X  29      96.250  60.574  31.106  1.00  0.00           H
ATOM    119  CB  ARG X  29      97.268  62.206  30.127  1.00  0.00           C
ATOM    120  1HB ARG X  29      97.600  61.503  29.331  1.00  0.00           H
ATOM    121  2HB ARG X  29      96.987  63.152  29.612  1.00  0.00           H
ATOM    122  CG  ARG X  29      98.478  62.475  31.052  1.00  0.00           C
ATOM    123  1HG ARG X  29      98.437  61.842  31.962  1.00  0.00           H
ATOM    124  2HG ARG X  29      99.398  62.174  30.502  1.00  0.00           H
ATOM    125  CD  ARG X  29      98.624  63.956  31.438  1.00  0.00           C
ATOM    126  1HD ARG X  29      98.709  64.600  30.540  1.00  0.00           H
ATOM    127  2HD ARG X  29      97.733  64.297  32.010  1.00  0.00           H
ATOM    128  NE  ARG X  29      99.832  64.143  32.299  1.00  0.00           N
ATOM    129  HE  ARG X  29      99.703  64.501  33.226  1.00  0.00           H
ATOM    130  CZ  ARG X  29     101.095  64.169  31.855  1.00  0.00           C
ATOM    131  NH1 ARG X  29     101.411  63.956  30.581  1.00  0.00           N
ATOM    132 1HH1 ARG X  29     100.685  63.926  29.892  1.00  0.00           H
ATOM    133 2HH1 ARG X  29     102.359  63.990  30.279  1.00  0.00           H
ATOM    134  NH2 ARG X  29     102.069  64.457  32.715  1.00  0.00           N
ATOM    135 1HH2 ARG X  29     101.846  64.809  33.619  1.00  0.00           H
ATOM    136 2HH2 ARG X  29     103.024  64.499  32.382  1.00  0.00           H
ATOM    137  HN  ARG X  29      94.451  62.406  29.674  1.00  0.00           H
ATOM    138  N   ILE X  30      95.979  61.883  33.199  1.00  0.00           N
ATOM    139  CA  ILE X  30      95.710  62.516  34.478  1.00  0.00           C
ATOM    140  C   ILE X  30      96.111  63.985  34.561  1.00  0.00           C
ATOM    141  O   ILE X  30      97.275  64.363  34.456  1.00  0.00           O
ATOM    142  HA  ILE X  30      94.640  62.481  34.629  1.00  0.00           H
ATOM    143  HB  ILE X  30      96.445  62.434  36.524  1.00  0.00           H
ATOM    144  CB  ILE X  30      96.378  61.767  35.629  1.00  0.00           C
ATOM    145  CG1 ILE X  30      97.813  61.314  35.257  1.00  0.00           C
ATOM    146 1HG1 ILE X  30      97.765  60.356  34.695  1.00  0.00           H
ATOM    147 2HG1 ILE X  30      98.289  62.074  34.598  1.00  0.00           H
ATOM    148  CG2 ILE X  30      95.480  60.577  36.027  1.00  0.00           C
ATOM    149 1HG2 ILE X  30      95.890  60.077  36.931  1.00  0.00           H
ATOM    150 2HG2 ILE X  30      94.449  60.916  36.261  1.00  0.00           H
ATOM    151 3HG2 ILE X  30      95.433  59.827  35.214  1.00  0.00           H
ATOM    152  CD  ILE X  30      98.719  61.133  36.478  1.00  0.00           C
ATOM    153  1HD ILE X  30      99.717  60.756  36.171  1.00  0.00           H
ATOM    154  2HD ILE X  30      98.852  62.104  37.000  1.00  0.00           H
ATOM    155  3HD ILE X  30      98.275  60.411  37.194  1.00  0.00           H
ATOM    156  HN  ILE X  30      96.544  61.070  33.268  1.00  0.00           H
ATOM    157  N   GLY X  31      95.123  64.869  34.760  1.00  0.00           N
ATOM    158  CA  GLY X  31      95.327  66.300  34.902  1.00  0.00           C
ATOM    159  C   GLY X  31      95.442  67.065  33.610  1.00  0.00           C
ATOM    160  O   GLY X  31      95.675  68.270  33.635  1.00  0.00           O
ATOM    161  1HA GLY X  31      94.459  66.679  35.414  1.00  0.00           H
ATOM    162  2HA GLY X  31      96.238  66.475  35.457  1.00  0.00           H
ATOM    163  HN  GLY X  31      94.169  64.536  34.757  1.00  0.00           H
ATOM    164  N   GLU X  32      95.263  66.407  32.451  1.00  0.00           N
ATOM    165  CA  GLU X  32      95.338  67.049  31.149  1.00  0.00           C
ATOM    166  C   GLU X  32      94.014  67.748  30.802  1.00  0.00           C
ATOM    167  O   GLU X  32      92.959  67.214  31.163  1.00  0.00           O
ATOM    168  HA  GLU X  32      96.153  67.757  31.175  1.00  0.00           H
ATOM    169  CB  GLU X  32      95.655  65.978  30.076  1.00  0.00           C
ATOM    170  1HB GLU X  32      96.465  65.332  30.472  1.00  0.00           H
ATOM    171  2HB GLU X  32      94.759  65.329  29.955  1.00  0.00           H
ATOM    172  CG  GLU X  32      96.098  66.493  28.683  1.00  0.00           C
ATOM    173  1HG GLU X  32      96.084  65.634  27.983  1.00  0.00           H
ATOM    174  2HG GLU X  32      95.392  67.258  28.301  1.00  0.00           H
ATOM    175  CD  GLU X  32      97.511  67.062  28.628  1.00  0.00           C
ATOM    176  OE1 GLU X  32      98.483  66.342  28.986  1.00  0.00           O
ATOM    177  OE2 GLU X  32      97.667  68.220  28.162  1.00  0.00           O
ATOM    178  HN  GLU X  32      95.051  65.430  32.450  1.00  0.00           H
ATOM    179  N   PRO X  33      93.961  68.900  30.128  1.00  0.00           N
ATOM    180  CA  PRO X  33      92.699  69.501  29.688  1.00  0.00           C
ATOM    181  C   PRO X  33      92.068  68.752  28.515  1.00  0.00           C
ATOM    182  O   PRO X  33      92.795  68.347  27.606  1.00  0.00           O
ATOM    183  HA  PRO X  33      92.004  69.498  30.516  1.00  0.00           H
ATOM    184  CB  PRO X  33      93.101  70.930  29.259  1.00  0.00           C
ATOM    185  1HB PRO X  33      93.276  70.990  28.161  1.00  0.00           H
ATOM    186  2HB PRO X  33      92.331  71.673  29.548  1.00  0.00           H
ATOM    187  CG  PRO X  33      94.428  71.207  29.972  1.00  0.00           C
ATOM    188  1HG PRO X  33      95.048  71.963  29.448  1.00  0.00           H
ATOM    189  2HG PRO X  33      94.230  71.552  31.011  1.00  0.00           H
ATOM    190  CD  PRO X  33      95.086  69.834  30.020  1.00  0.00           C
ATOM    191  1HD PRO X  33      95.637  69.622  29.077  1.00  0.00           H
ATOM    192  2HD PRO X  33      95.781  69.772  30.888  1.00  0.00           H
ATOM    193  N   LEU X  34      90.731  68.555  28.486  1.00  0.00           N
ATOM    194  CA  LEU X  34      90.064  67.865  27.381  1.00  0.00           C
ATOM    195  C   LEU X  34      88.701  68.493  27.065  1.00  0.00           C
ATOM    196  O   LEU X  34      87.919  68.826  27.955  1.00  0.00           O
ATOM    197  HA  LEU X  34      90.656  67.989  26.484  1.00  0.00           H
ATOM    198  CB  LEU X  34      89.850  66.335  27.623  1.00  0.00           C
ATOM    199  1HB LEU X  34      89.493  66.168  28.660  1.00  0.00           H
ATOM    200  2HB LEU X  34      89.038  65.989  26.942  1.00  0.00           H
ATOM    201  HG  LEU X  34      91.612  65.860  26.463  1.00  0.00           H
ATOM    202  CG  LEU X  34      91.057  65.411  27.320  1.00  0.00           C
ATOM    203  CD1 LEU X  34      92.026  65.218  28.496  1.00  0.00           C
ATOM    204 1HD1 LEU X  34      92.874  64.566  28.199  1.00  0.00           H
ATOM    205 2HD1 LEU X  34      92.436  66.180  28.854  1.00  0.00           H
ATOM    206 3HD1 LEU X  34      91.506  64.731  29.347  1.00  0.00           H
ATOM    207  CD2 LEU X  34      90.574  64.023  26.878  1.00  0.00           C
ATOM    208 1HD2 LEU X  34      91.435  63.364  26.631  1.00  0.00           H
ATOM    209 2HD2 LEU X  34      89.984  63.542  27.687  1.00  0.00           H
ATOM    210 3HD2 LEU X  34      89.934  64.102  25.973  1.00  0.00           H
ATOM    211  HN  LEU X  34      90.156  68.889  29.235  1.00  0.00           H
ATOM    212  N   VAL X  35      88.401  68.657  25.754  1.00  0.00           N
ATOM    213  CA  VAL X  35      87.201  69.294  25.208  1.00  0.00           C
ATOM    214  C   VAL X  35      86.416  68.290  24.366  1.00  0.00           C
ATOM    215  O   VAL X  35      87.005  67.594  23.535  1.00  0.00           O
ATOM    216  HA  VAL X  35      86.567  69.642  26.011  1.00  0.00           H
ATOM    217  HB  VAL X  35      88.195  70.074  23.438  1.00  0.00           H
ATOM    218  CB  VAL X  35      87.566  70.460  24.273  1.00  0.00           C
ATOM    219  CG1 VAL X  35      86.313  71.138  23.680  1.00  0.00           C
ATOM    220 1HG1 VAL X  35      86.611  72.032  23.092  1.00  0.00           H
ATOM    221 2HG1 VAL X  35      85.757  70.460  22.998  1.00  0.00           H
ATOM    222 3HG1 VAL X  35      85.629  71.469  24.490  1.00  0.00           H
ATOM    223  CG2 VAL X  35      88.392  71.521  25.020  1.00  0.00           C
ATOM    224 1HG2 VAL X  35      88.714  72.319  24.319  1.00  0.00           H
ATOM    225 2HG2 VAL X  35      87.772  71.996  25.807  1.00  0.00           H
ATOM    226 3HG2 VAL X  35      89.303  71.090  25.484  1.00  0.00           H
ATOM    227  HN  VAL X  35      89.064  68.379  25.067  1.00  0.00           H
ATOM    228  N   LEU X  36      85.071  68.208  24.521  1.00  0.00           N
ATOM    229  CA  LEU X  36      84.226  67.383  23.663  1.00  0.00           C
ATOM    230  C   LEU X  36      82.834  67.971  23.456  1.00  0.00           C
ATOM    231  O   LEU X  36      82.267  68.599  24.344  1.00  0.00           O
ATOM    232  HA  LEU X  36      84.673  67.359  22.682  1.00  0.00           H
ATOM    233  CB  LEU X  36      84.047  65.946  24.219  1.00  0.00           C
ATOM    234  1HB LEU X  36      84.275  65.962  25.305  1.00  0.00           H
ATOM    235  2HB LEU X  36      82.995  65.594  24.124  1.00  0.00           H
ATOM    236  HG  LEU X  36      85.996  65.195  23.630  1.00  0.00           H
ATOM    237  CG  LEU X  36      84.927  64.886  23.538  1.00  0.00           C
ATOM    238  CD1 LEU X  36      84.748  63.536  24.239  1.00  0.00           C
ATOM    239 1HD1 LEU X  36      85.421  62.784  23.780  1.00  0.00           H
ATOM    240 2HD1 LEU X  36      84.985  63.623  25.318  1.00  0.00           H
ATOM    241 3HD1 LEU X  36      83.701  63.184  24.132  1.00  0.00           H
ATOM    242  CD2 LEU X  36      84.585  64.729  22.051  1.00  0.00           C
ATOM    243 1HD2 LEU X  36      85.218  63.930  21.611  1.00  0.00           H
ATOM    244 2HD2 LEU X  36      83.518  64.445  21.931  1.00  0.00           H
ATOM    245 3HD2 LEU X  36      84.781  65.661  21.489  1.00  0.00           H
ATOM    246  HN  LEU X  36      84.607  68.748  25.227  1.00  0.00           H
ATOM    247  N   LYS X  37      82.233  67.749  22.264  1.00  0.00           N
ATOM    248  CA  LYS X  37      80.903  68.238  21.925  1.00  0.00           C
ATOM    249  C   LYS X  37      79.836  67.155  22.068  1.00  0.00           C
ATOM    250  O   LYS X  37      79.927  66.077  21.473  1.00  0.00           O
ATOM    251  HA  LYS X  37      80.626  69.032  22.601  1.00  0.00           H
ATOM    252  CB  LYS X  37      80.821  68.796  20.467  1.00  0.00           C
ATOM    253  1HB LYS X  37      81.239  68.055  19.751  1.00  0.00           H
ATOM    254  2HB LYS X  37      79.743  68.932  20.208  1.00  0.00           H
ATOM    255  CG  LYS X  37      81.474  70.178  20.249  1.00  0.00           C
ATOM    256  1HG LYS X  37      80.965  70.691  19.402  1.00  0.00           H
ATOM    257  2HG LYS X  37      81.270  70.781  21.161  1.00  0.00           H
ATOM    258  CD  LYS X  37      82.992  70.155  19.986  1.00  0.00           C
ATOM    259  1HD LYS X  37      83.453  71.068  20.422  1.00  0.00           H
ATOM    260  2HD LYS X  37      83.435  69.295  20.534  1.00  0.00           H
ATOM    261  CE  LYS X  37      83.388  70.037  18.505  1.00  0.00           C
ATOM    262  1HE LYS X  37      84.443  69.693  18.425  1.00  0.00           H
ATOM    263  2HE LYS X  37      82.734  69.310  17.977  1.00  0.00           H
ATOM    264  NZ  LYS X  37      83.299  71.344  17.822  1.00  0.00           N
ATOM    265  1HZ LYS X  37      83.515  71.250  16.800  1.00  0.00           H
ATOM    266  2HZ LYS X  37      82.342  71.768  17.879  1.00  0.00           H
ATOM    267  3HZ LYS X  37      83.961  72.016  18.262  1.00  0.00           H
ATOM    268  HN  LYS X  37      82.696  67.228  21.554  1.00  0.00           H
ATOM    269  N   CYS X  38      78.753  67.436  22.827  1.00  0.00           N
ATOM    270  CA  CYS X  38      77.547  66.620  22.843  1.00  0.00           C
ATOM    271  C   CYS X  38      76.343  67.434  22.395  1.00  0.00           C
ATOM    272  O   CYS X  38      75.784  68.255  23.123  1.00  0.00           O
ATOM    273  HA  CYS X  38      77.648  65.825  22.122  1.00  0.00           H
ATOM    274  CB  CYS X  38      77.262  65.972  24.231  1.00  0.00           C
ATOM    275  1HB CYS X  38      78.078  66.275  24.922  1.00  0.00           H
ATOM    276  2HB CYS X  38      76.318  66.350  24.677  1.00  0.00           H
ATOM    277  SG  CYS X  38      77.207  64.151  24.139  1.00  0.00           S
ATOM    278  HN  CYS X  38      78.746  68.246  23.426  1.00  0.00           H
ATOM    279  N   LYS X  39      75.886  67.185  21.153  1.00  0.00           N
ATOM    280  CA  LYS X  39      74.660  67.742  20.617  1.00  0.00           C
ATOM    281  C   LYS X  39      73.426  66.958  21.051  1.00  0.00           C
ATOM    282  O   LYS X  39      73.504  65.891  21.657  1.00  0.00           O
ATOM    283  HA  LYS X  39      74.543  68.744  21.006  1.00  0.00           H
ATOM    284  CB  LYS X  39      74.707  67.839  19.074  1.00  0.00           C
ATOM    285  1HB LYS X  39      73.726  68.175  18.677  1.00  0.00           H
ATOM    286  2HB LYS X  39      75.434  68.639  18.812  1.00  0.00           H
ATOM    287  CG  LYS X  39      75.161  66.546  18.376  1.00  0.00           C
ATOM    288  1HG LYS X  39      76.242  66.645  18.131  1.00  0.00           H
ATOM    289  2HG LYS X  39      75.062  65.678  19.067  1.00  0.00           H
ATOM    290  CD  LYS X  39      74.387  66.223  17.090  1.00  0.00           C
ATOM    291  1HD LYS X  39      74.327  67.131  16.451  1.00  0.00           H
ATOM    292  2HD LYS X  39      74.962  65.445  16.534  1.00  0.00           H
ATOM    293  CE  LYS X  39      72.994  65.673  17.403  1.00  0.00           C
ATOM    294  1HE LYS X  39      73.078  64.787  18.067  1.00  0.00           H
ATOM    295  2HE LYS X  39      72.381  66.440  17.920  1.00  0.00           H
ATOM    296  NZ  LYS X  39      72.293  65.254  16.182  1.00  0.00           N
ATOM    297  1HZ LYS X  39      71.502  64.620  16.457  1.00  0.00           H
ATOM    298  2HZ LYS X  39      71.861  66.069  15.690  1.00  0.00           H
ATOM    299  3HZ LYS X  39      72.922  64.707  15.539  1.00  0.00           H
ATOM    300  HN  LYS X  39      76.393  66.572  20.548  1.00  0.00           H
ATOM    301  N   GLY X  40      72.233  67.509  20.768  1.00  0.00           N
ATOM    302  CA  GLY X  40      70.972  66.917  21.187  1.00  0.00           C
ATOM    303  C   GLY X  40      69.842  67.876  20.966  1.00  0.00           C
ATOM    304  O   GLY X  40      68.718  67.479  20.670  1.00  0.00           O
ATOM    305  1HA GLY X  40      70.783  66.047  20.574  1.00  0.00           H
ATOM    306  2HA GLY X  40      71.013  66.703  22.246  1.00  0.00           H
ATOM    307  HN  GLY X  40      72.186  68.352  20.240  1.00  0.00           H
ATOM    308  N   ALA X  41      70.117  69.184  21.126  1.00  0.00           N
ATOM    309  CA  ALA X  41      69.173  70.253  20.880  1.00  0.00           C
ATOM    310  C   ALA X  41      68.644  70.374  19.426  1.00  0.00           C
ATOM    311  O   ALA X  41      69.428  70.320  18.469  1.00  0.00           O
ATOM    312  HA  ALA X  41      68.351  70.078  21.557  1.00  0.00           H
ATOM    313  CB  ALA X  41      69.804  71.586  21.321  1.00  0.00           C
ATOM    314  1HB ALA X  41      69.057  72.404  21.274  1.00  0.00           H
ATOM    315  2HB ALA X  41      70.158  71.512  22.372  1.00  0.00           H
ATOM    316  3HB ALA X  41      70.669  71.855  20.678  1.00  0.00           H
ATOM    317  HN  ALA X  41      70.999  69.468  21.490  1.00  0.00           H
ATOM    318  N   PRO X  42      67.336  70.549  19.221  1.00  0.00           N
ATOM    319  CA  PRO X  42      66.733  71.001  17.961  1.00  0.00           C
ATOM    320  C   PRO X  42      67.086  72.409  17.482  1.00  0.00           C
ATOM    321  O   PRO X  42      67.876  73.121  18.103  1.00  0.00           O
ATOM    322  HA  PRO X  42      67.034  70.317  17.189  1.00  0.00           H
ATOM    323  CB  PRO X  42      65.226  70.897  18.246  1.00  0.00           C
ATOM    324  1HB PRO X  42      64.864  71.813  18.760  1.00  0.00           H
ATOM    325  2HB PRO X  42      64.644  70.727  17.315  1.00  0.00           H
ATOM    326  CG  PRO X  42      65.127  69.713  19.202  1.00  0.00           C
ATOM    327  1HG PRO X  42      64.177  69.677  19.769  1.00  0.00           H
ATOM    328  2HG PRO X  42      65.262  68.764  18.631  1.00  0.00           H
ATOM    329  CD  PRO X  42      66.336  69.936  20.098  1.00  0.00           C
ATOM    330  1HD PRO X  42      66.109  70.652  20.914  1.00  0.00           H
ATOM    331  2HD PRO X  42      66.688  68.969  20.527  1.00  0.00           H
ATOM    332  N   LYS X  43      66.458  72.865  16.372  1.00  0.00           N
ATOM    333  CA  LYS X  43      66.533  74.245  15.899  1.00  0.00           C
ATOM    334  C   LYS X  43      65.829  75.216  16.845  1.00  0.00           C
ATOM    335  O   LYS X  43      66.243  76.362  17.006  1.00  0.00           O
ATOM    336  HA  LYS X  43      67.577  74.524  15.876  1.00  0.00           H
ATOM    337  CB  LYS X  43      65.964  74.401  14.462  1.00  0.00           C
ATOM    338  1HB LYS X  43      66.390  73.585  13.834  1.00  0.00           H
ATOM    339  2HB LYS X  43      64.862  74.260  14.481  1.00  0.00           H
ATOM    340  CG  LYS X  43      66.328  75.750  13.815  1.00  0.00           C
ATOM    341  1HG LYS X  43      65.964  76.590  14.450  1.00  0.00           H
ATOM    342  2HG LYS X  43      67.438  75.827  13.785  1.00  0.00           H
ATOM    343  CD  LYS X  43      65.800  75.955  12.383  1.00  0.00           C
ATOM    344  1HD LYS X  43      66.336  76.846  11.977  1.00  0.00           H
ATOM    345  2HD LYS X  43      66.076  75.087  11.744  1.00  0.00           H
ATOM    346  CE  LYS X  43      64.289  76.208  12.311  1.00  0.00           C
ATOM    347  1HE LYS X  43      63.725  75.251  12.351  1.00  0.00           H
ATOM    348  2HE LYS X  43      63.966  76.856  13.156  1.00  0.00           H
ATOM    349  NZ  LYS X  43      63.943  76.912  11.059  1.00  0.00           N
ATOM    350  1HZ LYS X  43      62.905  76.909  10.924  1.00  0.00           H
ATOM    351  2HZ LYS X  43      64.307  77.897  11.121  1.00  0.00           H
ATOM    352  3HZ LYS X  43      64.407  76.469  10.238  1.00  0.00           H
ATOM    353  HN  LYS X  43      65.837  72.267  15.854  1.00  0.00           H
ATOM    354  N   LYS X  44      64.739  74.744  17.490  1.00  0.00           N
ATOM    355  CA  LYS X  44      63.990  75.377  18.570  1.00  0.00           C
ATOM    356  C   LYS X  44      64.814  76.073  19.675  1.00  0.00           C
ATOM    357  O   LYS X  44      66.002  75.786  19.832  1.00  0.00           O
ATOM    358  HA  LYS X  44      63.379  76.129  18.092  1.00  0.00           H
ATOM    359  CB  LYS X  44      63.068  74.316  19.243  1.00  0.00           C
ATOM    360  1HB LYS X  44      63.698  73.463  19.574  1.00  0.00           H
ATOM    361  2HB LYS X  44      62.601  74.739  20.161  1.00  0.00           H
ATOM    362  CG  LYS X  44      61.934  73.819  18.330  1.00  0.00           C
ATOM    363  1HG LYS X  44      61.310  74.699  18.044  1.00  0.00           H
ATOM    364  2HG LYS X  44      62.348  73.400  17.385  1.00  0.00           H
ATOM    365  CD  LYS X  44      61.016  72.764  18.983  1.00  0.00           C
ATOM    366  1HD LYS X  44      60.712  73.098  19.999  1.00  0.00           H
ATOM    367  2HD LYS X  44      60.094  72.699  18.359  1.00  0.00           H
ATOM    368  CE  LYS X  44      61.649  71.370  19.069  1.00  0.00           C
ATOM    369  1HE LYS X  44      62.083  71.086  18.085  1.00  0.00           H
ATOM    370  2HE LYS X  44      62.453  71.357  19.836  1.00  0.00           H
ATOM    371  NZ  LYS X  44      60.650  70.349  19.429  1.00  0.00           N
ATOM    372  1HZ LYS X  44      61.128  69.412  19.491  1.00  0.00           H
ATOM    373  2HZ LYS X  44      60.204  70.550  20.360  1.00  0.00           H
ATOM    374  3HZ LYS X  44      59.903  70.261  18.703  1.00  0.00           H
ATOM    375  HN  LYS X  44      64.445  73.825  17.249  1.00  0.00           H
ATOM    376  N   PRO X  45      64.229  76.959  20.491  1.00  0.00           N
ATOM    377  CA  PRO X  45      64.759  77.399  21.788  1.00  0.00           C
ATOM    378  C   PRO X  45      65.358  76.328  22.711  1.00  0.00           C
ATOM    379  O   PRO X  45      65.003  75.160  22.546  1.00  0.00           O
ATOM    380  HA  PRO X  45      65.566  78.073  21.540  1.00  0.00           H
ATOM    381  CB  PRO X  45      63.544  78.096  22.426  1.00  0.00           C
ATOM    382  1HB PRO X  45      62.870  77.338  22.887  1.00  0.00           H
ATOM    383  2HB PRO X  45      63.831  78.838  23.197  1.00  0.00           H
ATOM    384  CG  PRO X  45      62.836  78.737  21.235  1.00  0.00           C
ATOM    385  1HG PRO X  45      61.777  78.988  21.445  1.00  0.00           H
ATOM    386  2HG PRO X  45      63.377  79.659  20.922  1.00  0.00           H
ATOM    387  CD  PRO X  45      62.988  77.667  20.157  1.00  0.00           C
ATOM    388  1HD PRO X  45      62.132  76.959  20.204  1.00  0.00           H
ATOM    389  2HD PRO X  45      63.051  78.124  19.144  1.00  0.00           H
ATOM    390  N   PRO X  46      66.255  76.626  23.651  1.00  0.00           N
ATOM    391  CA  PRO X  46      66.784  75.651  24.611  1.00  0.00           C
ATOM    392  C   PRO X  46      65.731  74.883  25.417  1.00  0.00           C
ATOM    393  O   PRO X  46      64.863  75.487  26.046  1.00  0.00           O
ATOM    394  HA  PRO X  46      67.332  74.904  24.054  1.00  0.00           H
ATOM    395  CB  PRO X  46      67.726  76.480  25.507  1.00  0.00           C
ATOM    396  1HB PRO X  46      67.748  76.138  26.561  1.00  0.00           H
ATOM    397  2HB PRO X  46      68.759  76.422  25.097  1.00  0.00           H
ATOM    398  CG  PRO X  46      67.231  77.921  25.365  1.00  0.00           C
ATOM    399  1HG PRO X  46      66.356  78.078  26.035  1.00  0.00           H
ATOM    400  2HG PRO X  46      68.020  78.671  25.584  1.00  0.00           H
ATOM    401  CD  PRO X  46      66.753  77.978  23.917  1.00  0.00           C
ATOM    402  1HD PRO X  46      65.965  78.753  23.805  1.00  0.00           H
ATOM    403  2HD PRO X  46      67.600  78.190  23.226  1.00  0.00           H
ATOM    404  N   GLN X  47      65.808  73.537  25.424  1.00  0.00           N
ATOM    405  CA  GLN X  47      64.959  72.666  26.222  1.00  0.00           C
ATOM    406  C   GLN X  47      65.698  72.204  27.474  1.00  0.00           C
ATOM    407  O   GLN X  47      66.903  72.408  27.617  1.00  0.00           O
ATOM    408  HA  GLN X  47      64.095  73.215  26.561  1.00  0.00           H
ATOM    409  CB  GLN X  47      64.457  71.416  25.445  1.00  0.00           C
ATOM    410  1HB GLN X  47      65.299  70.960  24.886  1.00  0.00           H
ATOM    411  2HB GLN X  47      64.124  70.647  26.178  1.00  0.00           H
ATOM    412  CG  GLN X  47      63.210  71.643  24.545  1.00  0.00           C
ATOM    413  1HG GLN X  47      62.743  70.659  24.325  1.00  0.00           H
ATOM    414  2HG GLN X  47      62.465  72.260  25.088  1.00  0.00           H
ATOM    415  CD  GLN X  47      63.470  72.311  23.193  1.00  0.00           C
ATOM    416  OE1 GLN X  47      62.629  73.060  22.688  1.00  0.00           O
ATOM    417  NE2 GLN X  47      64.618  71.983  22.565  1.00  0.00           N
ATOM    418 1HE2 GLN X  47      65.253  71.349  22.998  1.00  0.00           H
ATOM    419 2HE2 GLN X  47      64.891  72.516  21.766  1.00  0.00           H
ATOM    420  HN  GLN X  47      66.564  73.092  24.947  1.00  0.00           H
ATOM    421  N   ARG X  48      64.968  71.553  28.415  1.00  0.00           N
ATOM    422  CA  ARG X  48      65.529  70.865  29.572  1.00  0.00           C
ATOM    423  C   ARG X  48      66.568  69.815  29.169  1.00  0.00           C
ATOM    424  O   ARG X  48      66.396  69.042  28.225  1.00  0.00           O
ATOM    425  HA  ARG X  48      66.039  71.600  30.180  1.00  0.00           H
ATOM    426  CB  ARG X  48      64.421  70.167  30.425  1.00  0.00           C
ATOM    427  1HB ARG X  48      63.806  69.541  29.738  1.00  0.00           H
ATOM    428  2HB ARG X  48      64.899  69.487  31.166  1.00  0.00           H
ATOM    429  CG  ARG X  48      63.491  71.129  31.199  1.00  0.00           C
ATOM    430  1HG ARG X  48      64.069  71.643  31.999  1.00  0.00           H
ATOM    431  2HG ARG X  48      63.146  71.918  30.493  1.00  0.00           H
ATOM    432  CD  ARG X  48      62.219  70.500  31.818  1.00  0.00           C
ATOM    433  1HD ARG X  48      61.553  71.313  32.180  1.00  0.00           H
ATOM    434  2HD ARG X  48      61.669  69.903  31.054  1.00  0.00           H
ATOM    435  NE  ARG X  48      62.590  69.608  32.973  1.00  0.00           N
ATOM    436  HE  ARG X  48      63.447  69.100  32.941  1.00  0.00           H
ATOM    437  CZ  ARG X  48      61.688  69.121  33.843  1.00  0.00           C
ATOM    438  NH1 ARG X  48      60.476  69.643  34.000  1.00  0.00           N
ATOM    439 1HH1 ARG X  48      60.314  70.580  33.692  1.00  0.00           H
ATOM    440 2HH1 ARG X  48      59.921  69.305  34.759  1.00  0.00           H
ATOM    441  NH2 ARG X  48      62.011  68.072  34.594  1.00  0.00           N
ATOM    442 1HH2 ARG X  48      62.917  67.649  34.471  1.00  0.00           H
ATOM    443 2HH2 ARG X  48      61.261  67.582  35.059  1.00  0.00           H
ATOM    444  HN  ARG X  48      63.992  71.430  28.283  1.00  0.00           H
ATOM    445  N   LEU X  49      67.692  69.781  29.895  1.00  0.00           N
ATOM    446  CA  LEU X  49      68.837  68.960  29.580  1.00  0.00           C
ATOM    447  C   LEU X  49      69.175  68.166  30.820  1.00  0.00           C
ATOM    448  O   LEU X  49      68.960  68.615  31.947  1.00  0.00           O
ATOM    449  HA  LEU X  49      68.590  68.259  28.797  1.00  0.00           H
ATOM    450  CB  LEU X  49      70.014  69.857  29.102  1.00  0.00           C
ATOM    451  1HB LEU X  49      69.582  70.523  28.317  1.00  0.00           H
ATOM    452  2HB LEU X  49      70.354  70.518  29.925  1.00  0.00           H
ATOM    453  HG  LEU X  49      70.855  68.191  27.990  1.00  0.00           H
ATOM    454  CG  LEU X  49      71.223  69.134  28.462  1.00  0.00           C
ATOM    455  CD1 LEU X  49      71.827  69.998  27.344  1.00  0.00           C
ATOM    456 1HD1 LEU X  49      72.710  69.493  26.897  1.00  0.00           H
ATOM    457 2HD1 LEU X  49      71.079  70.173  26.540  1.00  0.00           H
ATOM    458 3HD1 LEU X  49      72.146  70.986  27.731  1.00  0.00           H
ATOM    459  CD2 LEU X  49      72.324  68.770  29.470  1.00  0.00           C
ATOM    460 1HD2 LEU X  49      73.174  68.281  28.946  1.00  0.00           H
ATOM    461 2HD2 LEU X  49      72.706  69.678  29.975  1.00  0.00           H
ATOM    462 3HD2 LEU X  49      71.960  68.070  30.246  1.00  0.00           H
ATOM    463  HN  LEU X  49      67.781  70.361  30.715  1.00  0.00           H
ATOM    464  N   GLU X  50      69.703  66.942  30.665  1.00  0.00           N
ATOM    465  CA  GLU X  50      70.134  66.194  31.817  1.00  0.00           C
ATOM    466  C   GLU X  50      71.326  65.351  31.449  1.00  0.00           C
ATOM    467  O   GLU X  50      71.525  64.946  30.306  1.00  0.00           O
ATOM    468  HA  GLU X  50      70.494  66.888  32.566  1.00  0.00           H
ATOM    469  CB  GLU X  50      69.004  65.357  32.463  1.00  0.00           C
ATOM    470  1HB GLU X  50      69.370  64.935  33.425  1.00  0.00           H
ATOM    471  2HB GLU X  50      68.171  66.056  32.707  1.00  0.00           H
ATOM    472  CG  GLU X  50      68.447  64.206  31.598  1.00  0.00           C
ATOM    473  1HG GLU X  50      68.128  64.583  30.605  1.00  0.00           H
ATOM    474  2HG GLU X  50      69.215  63.418  31.459  1.00  0.00           H
ATOM    475  CD  GLU X  50      67.246  63.566  32.272  1.00  0.00           C
ATOM    476  OE1 GLU X  50      67.383  63.129  33.445  1.00  0.00           O
ATOM    477  OE2 GLU X  50      66.151  63.543  31.655  1.00  0.00           O
ATOM    478  HN  GLU X  50      69.894  66.535  29.771  1.00  0.00           H
ATOM    479  N   TRP X  51      72.203  65.127  32.432  1.00  0.00           N
ATOM    480  CA  TRP X  51      73.468  64.468  32.243  1.00  0.00           C
ATOM    481  C   TRP X  51      73.468  63.342  33.249  1.00  0.00           C
ATOM    482  O   TRP X  51      72.849  63.470  34.305  1.00  0.00           O
ATOM    483  HA  TRP X  51      73.536  64.037  31.251  1.00  0.00           H
ATOM    484  CB  TRP X  51      74.613  65.483  32.497  1.00  0.00           C
ATOM    485  1HB TRP X  51      74.248  66.470  32.135  1.00  0.00           H
ATOM    486  2HB TRP X  51      74.809  65.590  33.585  1.00  0.00           H
ATOM    487  CG  TRP X  51      75.909  65.261  31.736  1.00  0.00           C
ATOM    488  HD1 TRP X  51      75.356  65.556  29.656  1.00  0.00           H
ATOM    489  CD1 TRP X  51      76.128  65.361  30.387  1.00  0.00           C
ATOM    490  CD2 TRP X  51      77.193  65.012  32.336  1.00  0.00           C
ATOM    491  NE1 TRP X  51      77.468  65.185  30.107  1.00  0.00           N
ATOM    492  HE1 TRP X  51      77.913  65.216  29.234  1.00  0.00           H
ATOM    493  CE2 TRP X  51      78.134  64.952  31.285  1.00  0.00           C
ATOM    494  HE3 TRP X  51      76.887  64.911  34.481  1.00  0.00           H
ATOM    495  CE3 TRP X  51      77.587  64.851  33.663  1.00  0.00           C
ATOM    496  CZ2 TRP X  51      79.475  64.708  31.538  1.00  0.00           C
ATOM    497  HZ2 TRP X  51      80.197  64.653  30.739  1.00  0.00           H
ATOM    498  CZ3 TRP X  51      78.947  64.621  33.919  1.00  0.00           C
ATOM    499  HZ3 TRP X  51      79.287  64.508  34.939  1.00  0.00           H
ATOM    500  HH2 TRP X  51      80.917  64.347  33.093  1.00  0.00           H
ATOM    501  CH2 TRP X  51      79.877  64.536  32.870  1.00  0.00           C
ATOM    502  HN  TRP X  51      72.009  65.381  33.374  1.00  0.00           H
ATOM    503  N   LYS X  52      74.109  62.217  32.922  1.00  0.00           N
ATOM    504  CA  LYS X  52      74.171  61.029  33.740  1.00  0.00           C
ATOM    505  C   LYS X  52      75.454  60.358  33.314  1.00  0.00           C
ATOM    506  O   LYS X  52      76.078  60.725  32.320  1.00  0.00           O
ATOM    507  HA  LYS X  52      74.265  61.294  34.784  1.00  0.00           H
ATOM    508  CB  LYS X  52      72.983  60.041  33.505  1.00  0.00           C
ATOM    509  1HB LYS X  52      72.676  60.142  32.443  1.00  0.00           H
ATOM    510  2HB LYS X  52      73.300  58.984  33.644  1.00  0.00           H
ATOM    511  CG  LYS X  52      71.747  60.251  34.403  1.00  0.00           C
ATOM    512  1HG LYS X  52      71.889  59.700  35.357  1.00  0.00           H
ATOM    513  2HG LYS X  52      71.661  61.330  34.655  1.00  0.00           H
ATOM    514  CD  LYS X  52      70.451  59.822  33.689  1.00  0.00           C
ATOM    515  1HD LYS X  52      70.301  60.549  32.853  1.00  0.00           H
ATOM    516  2HD LYS X  52      70.593  58.826  33.217  1.00  0.00           H
ATOM    517  CE  LYS X  52      69.165  59.841  34.529  1.00  0.00           C
ATOM    518  1HE LYS X  52      69.198  60.633  35.306  1.00  0.00           H
ATOM    519  2HE LYS X  52      68.294  60.031  33.862  1.00  0.00           H
ATOM    520  NZ  LYS X  52      68.934  58.533  35.179  1.00  0.00           N
ATOM    521  1HZ LYS X  52      67.963  58.515  35.599  1.00  0.00           H
ATOM    522  2HZ LYS X  52      68.971  57.774  34.452  1.00  0.00           H
ATOM    523  3HZ LYS X  52      69.632  58.341  35.917  1.00  0.00           H
ATOM    524  HN  LYS X  52      74.604  62.145  32.053  1.00  0.00           H
ATOM    525  N   LEU X  53      75.891  59.351  34.070  1.00  0.00           N
ATOM    526  CA  LEU X  53      77.048  58.574  33.717  1.00  0.00           C
ATOM    527  C   LEU X  53      76.907  57.265  34.442  1.00  0.00           C
ATOM    528  O   LEU X  53      76.014  57.099  35.272  1.00  0.00           O
ATOM    529  HA  LEU X  53      77.007  58.342  32.660  1.00  0.00           H
ATOM    530  CB  LEU X  53      78.398  59.272  34.032  1.00  0.00           C
ATOM    531  1HB LEU X  53      79.236  58.560  33.873  1.00  0.00           H
ATOM    532  2HB LEU X  53      78.528  60.085  33.281  1.00  0.00           H
ATOM    533  HG  LEU X  53      77.702  59.581  36.070  1.00  0.00           H
ATOM    534  CG  LEU X  53      78.543  59.915  35.420  1.00  0.00           C
ATOM    535  CD1 LEU X  53      79.862  59.488  36.081  1.00  0.00           C
ATOM    536 1HD1 LEU X  53      79.959  59.952  37.085  1.00  0.00           H
ATOM    537 2HD1 LEU X  53      79.895  58.382  36.193  1.00  0.00           H
ATOM    538 3HD1 LEU X  53      80.723  59.806  35.455  1.00  0.00           H
ATOM    539  CD2 LEU X  53      78.492  61.442  35.290  1.00  0.00           C
ATOM    540 1HD2 LEU X  53      78.601  61.922  36.279  1.00  0.00           H
ATOM    541 2HD2 LEU X  53      79.319  61.801  34.639  1.00  0.00           H
ATOM    542 3HD2 LEU X  53      77.533  61.769  34.837  1.00  0.00           H
ATOM    543  HN  LEU X  53      75.408  59.046  34.887  1.00  0.00           H
ATOM    544  N   ASN X  54      77.732  56.269  34.096  1.00  0.00           N
ATOM    545  CA  ASN X  54      77.714  54.996  34.775  1.00  0.00           C
ATOM    546  C   ASN X  54      79.156  54.594  35.032  1.00  0.00           C
ATOM    547  O   ASN X  54      79.911  54.313  34.104  1.00  0.00           O
ATOM    548  HA  ASN X  54      77.239  55.110  35.744  1.00  0.00           H
ATOM    549  CB  ASN X  54      76.960  53.954  33.904  1.00  0.00           C
ATOM    550  1HB ASN X  54      76.254  54.503  33.245  1.00  0.00           H
ATOM    551  2HB ASN X  54      77.643  53.377  33.250  1.00  0.00           H
ATOM    552  CG  ASN X  54      76.102  53.028  34.756  1.00  0.00           C
ATOM    553  OD1 ASN X  54      74.914  53.292  34.972  1.00  0.00           O
ATOM    554  ND2 ASN X  54      76.693  51.913  35.233  1.00  0.00           N
ATOM    555 1HD2 ASN X  54      77.652  51.731  35.042  1.00  0.00           H
ATOM    556 2HD2 ASN X  54      76.127  51.268  35.754  1.00  0.00           H
ATOM    557  HN  ASN X  54      78.421  56.406  33.376  1.00  0.00           H
ATOM    558  N   THR X  55      79.568  54.564  36.308  1.00  0.00           N
ATOM    559  CA  THR X  55      80.949  54.313  36.702  1.00  0.00           C
ATOM    560  C   THR X  55      80.854  53.658  38.063  1.00  0.00           C
ATOM    561  O   THR X  55      79.845  53.824  38.743  1.00  0.00           O
ATOM    562  HA  THR X  55      81.405  53.617  36.012  1.00  0.00           H
ATOM    563  HB  THR X  55      81.462  56.194  37.695  1.00  0.00           H
ATOM    564  CB  THR X  55      81.806  55.583  36.829  1.00  0.00           C
ATOM    565  OG1 THR X  55      81.725  56.391  35.664  1.00  0.00           O
ATOM    566  HG1 THR X  55      82.460  57.013  35.737  1.00  0.00           H
ATOM    567  CG2 THR X  55      83.292  55.247  36.969  1.00  0.00           C
ATOM    568 1HG2 THR X  55      83.900  56.175  36.994  1.00  0.00           H
ATOM    569 2HG2 THR X  55      83.505  54.706  37.910  1.00  0.00           H
ATOM    570 3HG2 THR X  55      83.639  54.623  36.118  1.00  0.00           H
ATOM    571  HN  THR X  55      78.949  54.793  37.061  1.00  0.00           H
ATOM    572  N   GLY X  56      81.865  52.883  38.517  1.00  0.00           N
ATOM    573  CA  GLY X  56      81.862  52.187  39.810  1.00  0.00           C
ATOM    574  C   GLY X  56      81.368  52.947  41.027  1.00  0.00           C
ATOM    575  O   GLY X  56      80.517  52.455  41.764  1.00  0.00           O
ATOM    576  1HA GLY X  56      81.214  51.328  39.711  1.00  0.00           H
ATOM    577  2HA GLY X  56      82.885  51.907  40.019  1.00  0.00           H
ATOM    578  HN  GLY X  56      82.650  52.702  37.912  1.00  0.00           H
ATOM    579  N   ARG X  57      81.860  54.178  41.273  1.00  0.00           N
ATOM    580  CA  ARG X  57      81.401  54.977  42.403  1.00  0.00           C
ATOM    581  C   ARG X  57      80.471  56.112  41.966  1.00  0.00           C
ATOM    582  O   ARG X  57      79.582  56.507  42.722  1.00  0.00           O
ATOM    583  HA  ARG X  57      80.812  54.370  43.078  1.00  0.00           H
ATOM    584  CB  ARG X  57      82.623  55.476  43.223  1.00  0.00           C
ATOM    585  1HB ARG X  57      83.325  56.002  42.540  1.00  0.00           H
ATOM    586  2HB ARG X  57      82.298  56.196  44.006  1.00  0.00           H
ATOM    587  CG  ARG X  57      83.352  54.291  43.903  1.00  0.00           C
ATOM    588  1HG ARG X  57      82.736  53.898  44.741  1.00  0.00           H
ATOM    589  2HG ARG X  57      83.433  53.466  43.156  1.00  0.00           H
ATOM    590  CD  ARG X  57      84.791  54.534  44.382  1.00  0.00           C
ATOM    591  1HD ARG X  57      85.261  53.532  44.523  1.00  0.00           H
ATOM    592  2HD ARG X  57      85.378  55.106  43.629  1.00  0.00           H
ATOM    593  NE  ARG X  57      84.776  55.278  45.685  1.00  0.00           N
ATOM    594  HE  ARG X  57      84.188  56.083  45.819  1.00  0.00           H
ATOM    595  CZ  ARG X  57      85.603  55.036  46.715  1.00  0.00           C
ATOM    596  NH1 ARG X  57      86.499  54.060  46.699  1.00  0.00           N
ATOM    597 1HH1 ARG X  57      86.651  53.567  45.847  1.00  0.00           H
ATOM    598 2HH1 ARG X  57      87.125  53.959  47.480  1.00  0.00           H
ATOM    599  NH2 ARG X  57      85.528  55.831  47.780  1.00  0.00           N
ATOM    600 1HH2 ARG X  57      84.905  56.617  47.679  1.00  0.00           H
ATOM    601 2HH2 ARG X  57      86.235  55.794  48.483  1.00  0.00           H
ATOM    602  HN  ARG X  57      82.585  54.564  40.705  1.00  0.00           H
ATOM    603  N   THR X  58      80.593  56.610  40.712  1.00  0.00           N
ATOM    604  CA  THR X  58      79.725  57.629  40.093  1.00  0.00           C
ATOM    605  C   THR X  58      79.684  58.936  40.878  1.00  0.00           C
ATOM    606  O   THR X  58      78.647  59.357  41.381  1.00  0.00           O
ATOM    607  HA  THR X  58      80.203  57.875  39.158  1.00  0.00           H
ATOM    608  HB  THR X  58      77.722  56.945  40.647  1.00  0.00           H
ATOM    609  CB  THR X  58      78.302  57.165  39.723  1.00  0.00           C
ATOM    610  OG1 THR X  58      78.323  56.010  38.892  1.00  0.00           O
ATOM    611  HG1 THR X  58      78.846  55.324  39.346  1.00  0.00           H
ATOM    612  CG2 THR X  58      77.549  58.199  38.869  1.00  0.00           C
ATOM    613 1HG2 THR X  58      76.555  57.802  38.569  1.00  0.00           H
ATOM    614 2HG2 THR X  58      77.372  59.141  39.422  1.00  0.00           H
ATOM    615 3HG2 THR X  58      78.120  58.423  37.947  1.00  0.00           H
ATOM    616  HN  THR X  58      81.407  56.340  40.189  1.00  0.00           H
ATOM    617  N   GLU X  59      80.837  59.623  41.035  1.00  0.00           N
ATOM    618  CA  GLU X  59      80.891  60.840  41.837  1.00  0.00           C
ATOM    619  C   GLU X  59      80.865  62.113  41.001  1.00  0.00           C
ATOM    620  O   GLU X  59      80.754  63.216  41.531  1.00  0.00           O
ATOM    621  HA  GLU X  59      80.026  60.894  42.487  1.00  0.00           H
ATOM    622  CB  GLU X  59      82.124  60.850  42.769  1.00  0.00           C
ATOM    623  1HB GLU X  59      83.057  60.750  42.176  1.00  0.00           H
ATOM    624  2HB GLU X  59      82.165  61.828  43.305  1.00  0.00           H
ATOM    625  CG  GLU X  59      82.044  59.726  43.831  1.00  0.00           C
ATOM    626  1HG GLU X  59      81.030  59.736  44.290  1.00  0.00           H
ATOM    627  2HG GLU X  59      82.206  58.734  43.365  1.00  0.00           H
ATOM    628  CD  GLU X  59      83.050  59.904  44.947  1.00  0.00           C
ATOM    629  OE1 GLU X  59      84.269  59.684  44.729  1.00  0.00           O
ATOM    630  OE2 GLU X  59      82.635  60.208  46.094  1.00  0.00           O
ATOM    631  HN  GLU X  59      81.698  59.286  40.661  1.00  0.00           H
ATOM    632  N   ALA X  60      80.882  62.003  39.659  1.00  0.00           N
ATOM    633  CA  ALA X  60      80.810  63.154  38.779  1.00  0.00           C
ATOM    634  C   ALA X  60      79.386  63.486  38.339  1.00  0.00           C
ATOM    635  O   ALA X  60      79.169  64.358  37.502  1.00  0.00           O
ATOM    636  HA  ALA X  60      81.204  64.030  39.279  1.00  0.00           H
ATOM    637  CB  ALA X  60      81.658  62.877  37.518  1.00  0.00           C
ATOM    638  1HB ALA X  60      81.669  63.763  36.847  1.00  0.00           H
ATOM    639  2HB ALA X  60      82.702  62.636  37.810  1.00  0.00           H
ATOM    640  3HB ALA X  60      81.250  62.014  36.950  1.00  0.00           H
ATOM    641  HN  ALA X  60      81.072  61.117  39.235  1.00  0.00           H
ATOM    642  N   TRP X  61      78.354  62.801  38.875  1.00  0.00           N
ATOM    643  CA  TRP X  61      76.984  63.023  38.443  1.00  0.00           C
ATOM    644  C   TRP X  61      76.404  64.335  38.969  1.00  0.00           C
ATOM    645  O   TRP X  61      76.273  64.565  40.172  1.00  0.00           O
ATOM    646  HA  TRP X  61      76.995  63.097  37.364  1.00  0.00           H
ATOM    647  CB  TRP X  61      76.076  61.815  38.804  1.00  0.00           C
ATOM    648  1HB TRP X  61      76.552  60.898  38.400  1.00  0.00           H
ATOM    649  2HB TRP X  61      76.036  61.702  39.910  1.00  0.00           H
ATOM    650  CG  TRP X  61      74.645  61.828  38.266  1.00  0.00           C
ATOM    651  HD1 TRP X  61      74.618  63.266  36.624  1.00  0.00           H
ATOM    652  CD1 TRP X  61      74.088  62.573  37.259  1.00  0.00           C
ATOM    653  CD2 TRP X  61      73.582  61.021  38.804  1.00  0.00           C
ATOM    654  NE1 TRP X  61      72.743  62.304  37.166  1.00  0.00           N
ATOM    655  HE1 TRP X  61      72.074  62.747  36.583  1.00  0.00           H
ATOM    656  CE2 TRP X  61      72.404  61.364  38.095  1.00  0.00           C
ATOM    657  HE3 TRP X  61      74.429  59.813  40.389  1.00  0.00           H
ATOM    658  CE3 TRP X  61      73.547  60.076  39.824  1.00  0.00           C
ATOM    659  CZ2 TRP X  61      71.188  60.777  38.398  1.00  0.00           C
ATOM    660  HZ2 TRP X  61      70.287  61.060  37.874  1.00  0.00           H
ATOM    661  CZ3 TRP X  61      72.310  59.499  40.142  1.00  0.00           C
ATOM    662  HZ3 TRP X  61      72.241  58.804  40.969  1.00  0.00           H
ATOM    663  HH2 TRP X  61      70.205  59.390  39.720  1.00  0.00           H
ATOM    664  CH2 TRP X  61      71.145  59.840  39.437  1.00  0.00           C
ATOM    665  HN  TRP X  61      78.508  62.140  39.603  1.00  0.00           H
ATOM    666  N   LYS X  62      76.025  65.236  38.045  1.00  0.00           N
ATOM    667  CA  LYS X  62      75.402  66.497  38.363  1.00  0.00           C
ATOM    668  C   LYS X  62      74.377  66.804  37.292  1.00  0.00           C
ATOM    669  O   LYS X  62      74.631  66.660  36.098  1.00  0.00           O
ATOM    670  HA  LYS X  62      74.876  66.419  39.303  1.00  0.00           H
ATOM    671  CB  LYS X  62      76.478  67.609  38.453  1.00  0.00           C
ATOM    672  1HB LYS X  62      77.220  67.249  39.205  1.00  0.00           H
ATOM    673  2HB LYS X  62      77.023  67.690  37.486  1.00  0.00           H
ATOM    674  CG  LYS X  62      75.992  68.995  38.920  1.00  0.00           C
ATOM    675  1HG LYS X  62      75.151  68.856  39.635  1.00  0.00           H
ATOM    676  2HG LYS X  62      76.823  69.471  39.487  1.00  0.00           H
ATOM    677  CD  LYS X  62      75.582  69.945  37.776  1.00  0.00           C
ATOM    678  1HD LYS X  62      76.430  70.071  37.067  1.00  0.00           H
ATOM    679  2HD LYS X  62      74.759  69.461  37.214  1.00  0.00           H
ATOM    680  CE  LYS X  62      75.138  71.313  38.303  1.00  0.00           C
ATOM    681  1HE LYS X  62      74.703  71.179  39.321  1.00  0.00           H
ATOM    682  2HE LYS X  62      75.998  72.012  38.377  1.00  0.00           H
ATOM    683  NZ  LYS X  62      74.081  71.939  37.479  1.00  0.00           N
ATOM    684  1HZ LYS X  62      73.661  72.719  38.037  1.00  0.00           H
ATOM    685  2HZ LYS X  62      74.430  72.348  36.578  1.00  0.00           H
ATOM    686  3HZ LYS X  62      73.328  71.233  37.275  1.00  0.00           H
ATOM    687  HN  LYS X  62      76.203  65.076  37.078  1.00  0.00           H
ATOM    688  N   VAL X  63      73.166  67.242  37.689  1.00  0.00           N
ATOM    689  CA  VAL X  63      72.103  67.553  36.748  1.00  0.00           C
ATOM    690  C   VAL X  63      72.259  68.971  36.199  1.00  0.00           C
ATOM    691  O   VAL X  63      72.315  69.956  36.937  1.00  0.00           O
ATOM    692  HA  VAL X  63      72.170  66.859  35.920  1.00  0.00           H
ATOM    693  HB  VAL X  63      70.528  68.222  38.078  1.00  0.00           H
ATOM    694  CB  VAL X  63      70.723  67.389  37.365  1.00  0.00           C
ATOM    695  CG1 VAL X  63      69.657  67.401  36.253  1.00  0.00           C
ATOM    696 1HG1 VAL X  63      68.644  67.315  36.702  1.00  0.00           H
ATOM    697 2HG1 VAL X  63      69.689  68.342  35.665  1.00  0.00           H
ATOM    698 3HG1 VAL X  63      69.802  66.544  35.563  1.00  0.00           H
ATOM    699  CG2 VAL X  63      70.644  66.062  38.150  1.00  0.00           C
ATOM    700 1HG2 VAL X  63      69.601  65.896  38.500  1.00  0.00           H
ATOM    701 2HG2 VAL X  63      70.932  65.205  37.506  1.00  0.00           H
ATOM    702 3HG2 VAL X  63      71.299  66.071  39.045  1.00  0.00           H
ATOM    703  HN  VAL X  63      72.930  67.303  38.654  1.00  0.00           H
ATOM    704  N   LEU X  64      72.393  69.118  34.869  1.00  0.00           N
ATOM    705  CA  LEU X  64      72.577  70.398  34.203  1.00  0.00           C
ATOM    706  C   LEU X  64      71.263  71.169  34.061  1.00  0.00           C
ATOM    707  O   LEU X  64      70.180  70.596  33.970  1.00  0.00           O
ATOM    708  HA  LEU X  64      73.226  71.014  34.806  1.00  0.00           H
ATOM    709  CB  LEU X  64      73.251  70.210  32.817  1.00  0.00           C
ATOM    710  1HB LEU X  64      72.803  69.315  32.335  1.00  0.00           H
ATOM    711  2HB LEU X  64      73.023  71.081  32.161  1.00  0.00           H
ATOM    712  HG  LEU X  64      75.075  69.754  31.777  1.00  0.00           H
ATOM    713  CG  LEU X  64      74.798  70.060  32.817  1.00  0.00           C
ATOM    714  CD1 LEU X  64      75.505  71.395  33.088  1.00  0.00           C
ATOM    715 1HD1 LEU X  64      76.598  71.292  32.917  1.00  0.00           H
ATOM    716 2HD1 LEU X  64      75.121  72.189  32.411  1.00  0.00           H
ATOM    717 3HD1 LEU X  64      75.357  71.707  34.140  1.00  0.00           H
ATOM    718  CD2 LEU X  64      75.346  68.984  33.765  1.00  0.00           C
ATOM    719 1HD2 LEU X  64      76.433  68.830  33.591  1.00  0.00           H
ATOM    720 2HD2 LEU X  64      75.211  69.279  34.825  1.00  0.00           H
ATOM    721 3HD2 LEU X  64      74.833  68.017  33.609  1.00  0.00           H
ATOM    722  HN  LEU X  64      72.383  68.322  34.276  1.00  0.00           H
ATOM    723  N   SER X  65      71.339  72.517  34.043  1.00  0.00           N
ATOM    724  CA  SER X  65      70.158  73.371  34.021  1.00  0.00           C
ATOM    725  C   SER X  65      70.420  74.562  33.120  1.00  0.00           C
ATOM    726  O   SER X  65      71.531  75.091  33.171  1.00  0.00           O
ATOM    727  HA  SER X  65      69.319  72.813  33.641  1.00  0.00           H
ATOM    728  CB  SER X  65      69.807  73.974  35.412  1.00  0.00           C
ATOM    729  1HB SER X  65      70.710  74.464  35.838  1.00  0.00           H
ATOM    730  2HB SER X  65      69.003  74.738  35.312  1.00  0.00           H
ATOM    731  OG  SER X  65      69.343  72.976  36.320  1.00  0.00           O
ATOM    732  1HG SER X  65      69.250  73.426  37.187  1.00  0.00           H
ATOM    733  HN  SER X  65      72.219  72.988  34.071  1.00  0.00           H
ATOM    734  N   PRO X  66      69.480  75.068  32.313  1.00  0.00           N
ATOM    735  CA  PRO X  66      69.704  76.198  31.412  1.00  0.00           C
ATOM    736  C   PRO X  66      69.765  77.528  32.147  1.00  0.00           C
ATOM    737  O   PRO X  66      69.924  78.562  31.500  1.00  0.00           O
ATOM    738  HA  PRO X  66      70.649  76.071  30.899  1.00  0.00           H
ATOM    739  CB  PRO X  66      68.496  76.143  30.461  1.00  0.00           C
ATOM    740  1HB PRO X  66      68.232  77.124  30.019  1.00  0.00           H
ATOM    741  2HB PRO X  66      68.733  75.439  29.629  1.00  0.00           H
ATOM    742  CG  PRO X  66      67.378  75.545  31.313  1.00  0.00           C
ATOM    743  1HG PRO X  66      66.941  76.322  31.976  1.00  0.00           H
ATOM    744  2HG PRO X  66      66.573  75.089  30.700  1.00  0.00           H
ATOM    745  CD  PRO X  66      68.132  74.510  32.146  1.00  0.00           C
ATOM    746  1HD PRO X  66      67.628  74.334  33.122  1.00  0.00           H
ATOM    747  2HD PRO X  66      68.211  73.557  31.575  1.00  0.00           H
ATOM    748  N   GLN X  67      69.582  77.552  33.480  1.00  0.00           N
ATOM    749  CA  GLN X  67      69.601  78.776  34.254  1.00  0.00           C
ATOM    750  C   GLN X  67      70.059  78.513  35.690  1.00  0.00           C
ATOM    751  O   GLN X  67      69.641  79.171  36.643  1.00  0.00           O
ATOM    752  HA  GLN X  67      70.327  79.449  33.816  1.00  0.00           H
ATOM    753  CB  GLN X  67      68.202  79.438  34.208  1.00  0.00           C
ATOM    754  1HB GLN X  67      67.784  79.259  33.192  1.00  0.00           H
ATOM    755  2HB GLN X  67      67.522  78.936  34.930  1.00  0.00           H
ATOM    756  CG  GLN X  67      68.227  80.964  34.443  1.00  0.00           C
ATOM    757  1HG GLN X  67      68.580  81.197  35.470  1.00  0.00           H
ATOM    758  2HG GLN X  67      68.904  81.465  33.719  1.00  0.00           H
ATOM    759  CD  GLN X  67      66.825  81.542  34.293  1.00  0.00           C
ATOM    760  OE1 GLN X  67      66.164  81.883  35.274  1.00  0.00           O
ATOM    761  NE2 GLN X  67      66.337  81.627  33.036  1.00  0.00           N
ATOM    762 1HE2 GLN X  67      66.917  81.391  32.260  1.00  0.00           H
ATOM    763 2HE2 GLN X  67      65.450  82.065  32.914  1.00  0.00           H
ATOM    764  HN  GLN X  67      69.367  76.707  33.955  1.00  0.00           H
ATOM    765  N   GLY X  68      70.938  77.508  35.899  1.00  0.00           N
ATOM    766  CA  GLY X  68      71.407  77.172  37.241  1.00  0.00           C
ATOM    767  C   GLY X  68      72.724  76.447  37.217  1.00  0.00           C
ATOM    768  O   GLY X  68      73.098  75.842  36.214  1.00  0.00           O
ATOM    769  1HA GLY X  68      71.570  78.085  37.797  1.00  0.00           H
ATOM    770  2HA GLY X  68      70.682  76.516  37.698  1.00  0.00           H
ATOM    771  HN  GLY X  68      71.343  77.005  35.135  1.00  0.00           H
ATOM    772  N   GLY X  69      73.458  76.489  38.344  1.00  0.00           N
ATOM    773  CA  GLY X  69      74.788  75.913  38.514  1.00  0.00           C
ATOM    774  C   GLY X  69      74.790  74.745  39.467  1.00  0.00           C
ATOM    775  O   GLY X  69      73.886  73.909  39.448  1.00  0.00           O
ATOM    776  1HA GLY X  69      75.165  75.562  37.562  1.00  0.00           H
ATOM    777  2HA GLY X  69      75.404  76.685  38.941  1.00  0.00           H
ATOM    778  HN  GLY X  69      73.052  76.923  39.162  1.00  0.00           H
ATOM    779  N   GLY X  70      75.825  74.630  40.325  1.00  0.00           N
ATOM    780  CA  GLY X  70      75.972  73.548  41.304  1.00  0.00           C
ATOM    781  C   GLY X  70      77.395  73.041  41.375  1.00  0.00           C
ATOM    782  O   GLY X  70      78.260  73.607  40.711  1.00  0.00           O
ATOM    783  1HA GLY X  70      75.736  73.965  42.274  1.00  0.00           H
ATOM    784  2HA GLY X  70      75.335  72.721  41.030  1.00  0.00           H
ATOM    785  HN  GLY X  70      76.553  75.326  40.317  1.00  0.00           H
ATOM    786  N   PRO X  71      77.725  72.003  42.143  1.00  0.00           N
ATOM    787  CA  PRO X  71      79.094  71.735  42.600  1.00  0.00           C
ATOM    788  C   PRO X  71      80.064  71.378  41.491  1.00  0.00           C
ATOM    789  O   PRO X  71      81.247  71.705  41.576  1.00  0.00           O
ATOM    790  HA  PRO X  71      79.479  72.636  43.055  1.00  0.00           H
ATOM    791  CB  PRO X  71      78.934  70.590  43.618  1.00  0.00           C
ATOM    792  1HB PRO X  71      79.772  69.862  43.605  1.00  0.00           H
ATOM    793  2HB PRO X  71      78.869  71.027  44.639  1.00  0.00           H
ATOM    794  CG  PRO X  71      77.588  69.943  43.272  1.00  0.00           C
ATOM    795  1HG PRO X  71      77.728  69.220  42.438  1.00  0.00           H
ATOM    796  2HG PRO X  71      77.146  69.412  44.140  1.00  0.00           H
ATOM    797  CD  PRO X  71      76.753  71.133  42.806  1.00  0.00           C
ATOM    798  1HD PRO X  71      75.943  70.808  42.116  1.00  0.00           H
ATOM    799  2HD PRO X  71      76.330  71.672  43.684  1.00  0.00           H
ATOM    800  N   TRP X  72      79.581  70.717  40.429  1.00  0.00           N
ATOM    801  CA  TRP X  72      80.367  70.310  39.283  1.00  0.00           C
ATOM    802  C   TRP X  72      80.667  71.471  38.336  1.00  0.00           C
ATOM    803  O   TRP X  72      81.523  71.371  37.469  1.00  0.00           O
ATOM    804  HA  TRP X  72      81.315  69.924  39.633  1.00  0.00           H
ATOM    805  CB  TRP X  72      79.608  69.176  38.557  1.00  0.00           C
ATOM    806  1HB TRP X  72      79.369  68.393  39.312  1.00  0.00           H
ATOM    807  2HB TRP X  72      78.653  69.581  38.167  1.00  0.00           H
ATOM    808  CG  TRP X  72      80.308  68.469  37.411  1.00  0.00           C
ATOM    809  HD1 TRP X  72      81.604  66.990  38.337  1.00  0.00           H
ATOM    810  CD1 TRP X  72      81.201  67.432  37.435  1.00  0.00           C
ATOM    811  CD2 TRP X  72      80.045  68.748  36.024  1.00  0.00           C
ATOM    812  NE1 TRP X  72      81.502  67.034  36.150  1.00  0.00           N
ATOM    813  HE1 TRP X  72      82.179  66.376  35.898  1.00  0.00           H
ATOM    814  CE2 TRP X  72      80.784  67.813  35.270  1.00  0.00           C
ATOM    815  HE3 TRP X  72      78.702  70.452  35.964  1.00  0.00           H
ATOM    816  CE3 TRP X  72      79.245  69.707  35.406  1.00  0.00           C
ATOM    817  CZ2 TRP X  72      80.714  67.805  33.883  1.00  0.00           C
ATOM    818  HZ2 TRP X  72      81.271  67.093  33.295  1.00  0.00           H
ATOM    819  CZ3 TRP X  72      79.204  69.722  34.006  1.00  0.00           C
ATOM    820  HZ3 TRP X  72      78.623  70.476  33.496  1.00  0.00           H
ATOM    821  HH2 TRP X  72      79.869  68.823  32.181  1.00  0.00           H
ATOM    822  CH2 TRP X  72      79.918  68.779  33.256  1.00  0.00           C
ATOM    823  HN  TRP X  72      78.640  70.403  40.460  1.00  0.00           H
ATOM    824  N   ASP X  73      80.011  72.638  38.498  1.00  0.00           N
ATOM    825  CA  ASP X  73      80.230  73.828  37.688  1.00  0.00           C
ATOM    826  C   ASP X  73      81.631  74.428  37.887  1.00  0.00           C
ATOM    827  O   ASP X  73      82.220  75.054  37.008  1.00  0.00           O
ATOM    828  HA  ASP X  73      80.158  73.534  36.651  1.00  0.00           H
ATOM    829  CB  ASP X  73      79.094  74.813  38.061  1.00  0.00           C
ATOM    830  1HB ASP X  73      78.155  74.231  38.183  1.00  0.00           H
ATOM    831  2HB ASP X  73      79.318  75.309  39.027  1.00  0.00           H
ATOM    832  CG  ASP X  73      78.789  75.861  37.018  1.00  0.00           C
ATOM    833  OD1 ASP X  73      78.569  75.491  35.838  1.00  0.00           O
ATOM    834  OD2 ASP X  73      78.670  77.053  37.408  1.00  0.00           O
ATOM    835  HN  ASP X  73      79.346  72.742  39.237  1.00  0.00           H
ATOM    836  N   SER X  74      82.219  74.205  39.079  1.00  0.00           N
ATOM    837  CA  SER X  74      83.636  74.424  39.350  1.00  0.00           C
ATOM    838  C   SER X  74      84.548  73.462  38.593  1.00  0.00           C
ATOM    839  O   SER X  74      85.592  73.839  38.060  1.00  0.00           O
ATOM    840  HA  SER X  74      83.898  75.430  39.053  1.00  0.00           H
ATOM    841  CB  SER X  74      83.904  74.247  40.864  1.00  0.00           C
ATOM    842  1HB SER X  74      83.207  74.906  41.427  1.00  0.00           H
ATOM    843  2HB SER X  74      83.692  73.198  41.174  1.00  0.00           H
ATOM    844  OG  SER X  74      85.240  74.592  41.222  1.00  0.00           O
ATOM    845  1HG SER X  74      85.361  74.290  42.146  1.00  0.00           H
ATOM    846  HN  SER X  74      81.693  73.758  39.796  1.00  0.00           H
ATOM    847  N   VAL X  75      84.154  72.173  38.555  1.00  0.00           N
ATOM    848  CA  VAL X  75      84.868  71.066  37.940  1.00  0.00           C
ATOM    849  C   VAL X  75      84.881  71.128  36.420  1.00  0.00           C
ATOM    850  O   VAL X  75      85.908  70.870  35.796  1.00  0.00           O
ATOM    851  HA  VAL X  75      85.898  71.120  38.263  1.00  0.00           H
ATOM    852  HB  VAL X  75      83.250  69.609  37.993  1.00  0.00           H
ATOM    853  CB  VAL X  75      84.285  69.725  38.389  1.00  0.00           C
ATOM    854  CG1 VAL X  75      85.137  68.549  37.870  1.00  0.00           C
ATOM    855 1HG1 VAL X  75      84.724  67.592  38.252  1.00  0.00           H
ATOM    856 2HG1 VAL X  75      85.135  68.490  36.761  1.00  0.00           H
ATOM    857 3HG1 VAL X  75      86.185  68.632  38.227  1.00  0.00           H
ATOM    858  CG2 VAL X  75      84.231  69.672  39.930  1.00  0.00           C
ATOM    859 1HG2 VAL X  75      83.870  68.672  40.256  1.00  0.00           H
ATOM    860 2HG2 VAL X  75      85.249  69.822  40.345  1.00  0.00           H
ATOM    861 3HG2 VAL X  75      83.549  70.435  40.354  1.00  0.00           H
ATOM    862  HN  VAL X  75      83.270  71.924  38.935  1.00  0.00           H
ATOM    863  N   ALA X  76      83.746  71.467  35.785  1.00  0.00           N
ATOM    864  CA  ALA X  76      83.628  71.512  34.347  1.00  0.00           C
ATOM    865  C   ALA X  76      82.470  72.403  33.931  1.00  0.00           C
ATOM    866  O   ALA X  76      81.540  72.673  34.693  1.00  0.00           O
ATOM    867  HA  ALA X  76      84.532  71.938  33.931  1.00  0.00           H
ATOM    868  CB  ALA X  76      83.397  70.098  33.792  1.00  0.00           C
ATOM    869  1HB ALA X  76      83.371  70.090  32.682  1.00  0.00           H
ATOM    870  2HB ALA X  76      84.206  69.423  34.138  1.00  0.00           H
ATOM    871  3HB ALA X  76      82.441  69.698  34.186  1.00  0.00           H
ATOM    872  HN  ALA X  76      82.898  71.623  36.304  1.00  0.00           H
ATOM    873  N   ARG X  77      82.501  72.911  32.687  1.00  0.00           N
ATOM    874  CA  ARG X  77      81.547  73.898  32.220  1.00  0.00           C
ATOM    875  C   ARG X  77      81.086  73.548  30.817  1.00  0.00           C
ATOM    876  O   ARG X  77      81.691  72.735  30.117  1.00  0.00           O
ATOM    877  HA  ARG X  77      80.661  73.889  32.837  1.00  0.00           H
ATOM    878  CB  ARG X  77      82.172  75.317  32.228  1.00  0.00           C
ATOM    879  1HB ARG X  77      83.162  75.240  31.725  1.00  0.00           H
ATOM    880  2HB ARG X  77      81.555  76.035  31.646  1.00  0.00           H
ATOM    881  CG  ARG X  77      82.426  75.905  33.631  1.00  0.00           C
ATOM    882  1HG ARG X  77      82.721  75.087  34.324  1.00  0.00           H
ATOM    883  2HG ARG X  77      83.305  76.584  33.565  1.00  0.00           H
ATOM    884  CD  ARG X  77      81.247  76.663  34.266  1.00  0.00           C
ATOM    885  1HD ARG X  77      80.311  76.068  34.173  1.00  0.00           H
ATOM    886  2HD ARG X  77      81.424  76.852  35.349  1.00  0.00           H
ATOM    887  NE  ARG X  77      81.071  77.979  33.560  1.00  0.00           N
ATOM    888  HE  ARG X  77      80.267  78.145  32.983  1.00  0.00           H
ATOM    889  CZ  ARG X  77      81.877  79.042  33.700  1.00  0.00           C
ATOM    890  NH1 ARG X  77      82.940  79.043  34.491  1.00  0.00           N
ATOM    891 1HH1 ARG X  77      83.153  78.233  35.051  1.00  0.00           H
ATOM    892 2HH1 ARG X  77      83.584  79.812  34.482  1.00  0.00           H
ATOM    893  NH2 ARG X  77      81.571  80.142  33.012  1.00  0.00           N
ATOM    894 1HH2 ARG X  77      80.681  80.128  32.547  1.00  0.00           H
ATOM    895 2HH2 ARG X  77      82.084  80.994  33.166  1.00  0.00           H
ATOM    896  HN  ARG X  77      83.220  72.648  32.042  1.00  0.00           H
ATOM    897  N   VAL X  78      79.957  74.154  30.394  1.00  0.00           N
ATOM    898  CA  VAL X  78      79.327  73.889  29.114  1.00  0.00           C
ATOM    899  C   VAL X  78      79.312  75.173  28.301  1.00  0.00           C
ATOM    900  O   VAL X  78      78.721  76.183  28.689  1.00  0.00           O
ATOM    901  HA  VAL X  78      79.904  73.156  28.567  1.00  0.00           H
ATOM    902  HB  VAL X  78      77.250  74.141  29.720  1.00  0.00           H
ATOM    903  CB  VAL X  78      77.900  73.360  29.259  1.00  0.00           C
ATOM    904  CG1 VAL X  78      77.325  72.977  27.879  1.00  0.00           C
ATOM    905 1HG1 VAL X  78      76.317  72.526  28.000  1.00  0.00           H
ATOM    906 2HG1 VAL X  78      77.221  73.863  27.220  1.00  0.00           H
ATOM    907 3HG1 VAL X  78      77.981  72.233  27.378  1.00  0.00           H
ATOM    908  CG2 VAL X  78      77.896  72.125  30.184  1.00  0.00           C
ATOM    909 1HG2 VAL X  78      76.865  71.721  30.263  1.00  0.00           H
ATOM    910 2HG2 VAL X  78      78.558  71.334  29.774  1.00  0.00           H
ATOM    911 3HG2 VAL X  78      78.240  72.381  31.208  1.00  0.00           H
ATOM    912  HN  VAL X  78      79.484  74.804  30.978  1.00  0.00           H
ATOM    913  N   LEU X  79      79.987  75.176  27.140  1.00  0.00           N
ATOM    914  CA  LEU X  79      80.021  76.264  26.179  1.00  0.00           C
ATOM    915  C   LEU X  79      78.645  76.531  25.551  1.00  0.00           C
ATOM    916  O   LEU X  79      77.842  75.599  25.444  1.00  0.00           O
ATOM    917  HA  LEU X  79      80.344  77.136  26.722  1.00  0.00           H
ATOM    918  CB  LEU X  79      80.999  75.992  25.005  1.00  0.00           C
ATOM    919  1HB LEU X  79      80.761  74.992  24.593  1.00  0.00           H
ATOM    920  2HB LEU X  79      80.803  76.731  24.192  1.00  0.00           H
ATOM    921  HG  LEU X  79      83.007  75.986  24.271  1.00  0.00           H
ATOM    922  CG  LEU X  79      82.518  76.080  25.272  1.00  0.00           C
ATOM    923  CD1 LEU X  79      82.921  77.453  25.819  1.00  0.00           C
ATOM    924 1HD1 LEU X  79      84.028  77.520  25.872  1.00  0.00           H
ATOM    925 2HD1 LEU X  79      82.541  78.266  25.164  1.00  0.00           H
ATOM    926 3HD1 LEU X  79      82.518  77.603  26.843  1.00  0.00           H
ATOM    927  CD2 LEU X  79      83.082  74.948  26.144  1.00  0.00           C
ATOM    928 1HD2 LEU X  79      84.182  75.060  26.261  1.00  0.00           H
ATOM    929 2HD2 LEU X  79      82.633  74.972  27.158  1.00  0.00           H
ATOM    930 3HD2 LEU X  79      82.880  73.955  25.697  1.00  0.00           H
ATOM    931  HN  LEU X  79      80.461  74.336  26.858  1.00  0.00           H
ATOM    932  N   PRO X  80      78.322  77.741  25.081  1.00  0.00           N
ATOM    933  CA  PRO X  80      77.023  78.052  24.474  1.00  0.00           C
ATOM    934  C   PRO X  80      76.664  77.305  23.196  1.00  0.00           C
ATOM    935  O   PRO X  80      75.558  77.493  22.695  1.00  0.00           O
ATOM    936  HA  PRO X  80      76.266  77.801  25.202  1.00  0.00           H
ATOM    937  CB  PRO X  80      77.111  79.561  24.190  1.00  0.00           C
ATOM    938  1HB PRO X  80      77.602  79.747  23.207  1.00  0.00           H
ATOM    939  2HB PRO X  80      76.112  80.042  24.198  1.00  0.00           H
ATOM    940  CG  PRO X  80      78.026  80.083  25.294  1.00  0.00           C
ATOM    941  1HG PRO X  80      78.487  81.061  25.050  1.00  0.00           H
ATOM    942  2HG PRO X  80      77.452  80.166  26.243  1.00  0.00           H
ATOM    943  CD  PRO X  80      79.055  78.966  25.428  1.00  0.00           C
ATOM    944  1HD PRO X  80      79.887  79.105  24.703  1.00  0.00           H
ATOM    945  2HD PRO X  80      79.455  78.949  26.466  1.00  0.00           H
ATOM    946  N   ASN X  81      77.561  76.479  22.628  1.00  0.00           N
ATOM    947  CA  ASN X  81      77.281  75.634  21.483  1.00  0.00           C
ATOM    948  C   ASN X  81      77.001  74.181  21.873  1.00  0.00           C
ATOM    949  O   ASN X  81      76.785  73.334  21.002  1.00  0.00           O
ATOM    950  HA  ASN X  81      76.394  75.997  20.981  1.00  0.00           H
ATOM    951  CB  ASN X  81      78.463  75.685  20.467  1.00  0.00           C
ATOM    952  1HB ASN X  81      78.173  75.171  19.529  1.00  0.00           H
ATOM    953  2HB ASN X  81      78.676  76.748  20.230  1.00  0.00           H
ATOM    954  CG  ASN X  81      79.751  75.071  21.017  1.00  0.00           C
ATOM    955  OD1 ASN X  81      80.060  75.161  22.204  1.00  0.00           O
ATOM    956  ND2 ASN X  81      80.528  74.392  20.148  1.00  0.00           N
ATOM    957 1HD2 ASN X  81      80.275  74.312  19.186  1.00  0.00           H
ATOM    958 2HD2 ASN X  81      81.391  74.029  20.484  1.00  0.00           H
ATOM    959  HN  ASN X  81      78.490  76.417  22.993  1.00  0.00           H
ATOM    960  N   GLY X  82      77.007  73.833  23.177  1.00  0.00           N
ATOM    961  CA  GLY X  82      76.946  72.433  23.593  1.00  0.00           C
ATOM    962  C   GLY X  82      78.267  71.720  23.452  1.00  0.00           C
ATOM    963  O   GLY X  82      78.358  70.648  22.857  1.00  0.00           O
ATOM    964  1HA GLY X  82      76.691  72.420  24.643  1.00  0.00           H
ATOM    965  2HA GLY X  82      76.224  71.903  22.989  1.00  0.00           H
ATOM    966  HN  GLY X  82      77.125  74.533  23.888  1.00  0.00           H
ATOM    967  N   SER X  83      79.338  72.341  23.970  1.00  0.00           N
ATOM    968  CA  SER X  83      80.662  71.746  24.084  1.00  0.00           C
ATOM    969  C   SER X  83      81.024  71.735  25.550  1.00  0.00           C
ATOM    970  O   SER X  83      80.647  72.638  26.288  1.00  0.00           O
ATOM    971  HA  SER X  83      80.641  70.722  23.746  1.00  0.00           H
ATOM    972  CB  SER X  83      81.740  72.525  23.293  1.00  0.00           C
ATOM    973  1HB SER X  83      81.383  72.654  22.249  1.00  0.00           H
ATOM    974  2HB SER X  83      81.876  73.539  23.719  1.00  0.00           H
ATOM    975  OG  SER X  83      82.995  71.844  23.270  1.00  0.00           O
ATOM    976  1HG SER X  83      83.677  72.519  23.086  1.00  0.00           H
ATOM    977  HN  SER X  83      79.225  73.236  24.394  1.00  0.00           H
ATOM    978  N   LEU X  84      81.715  70.692  26.031  1.00  0.00           N
ATOM    979  CA  LEU X  84      81.998  70.478  27.437  1.00  0.00           C
ATOM    980  C   LEU X  84      83.501  70.440  27.634  1.00  0.00           C
ATOM    981  O   LEU X  84      84.196  69.597  27.062  1.00  0.00           O
ATOM    982  HA  LEU X  84      81.596  71.287  28.032  1.00  0.00           H
ATOM    983  CB  LEU X  84      81.348  69.140  27.868  1.00  0.00           C
ATOM    984  1HB LEU X  84      80.343  69.118  27.396  1.00  0.00           H
ATOM    985  2HB LEU X  84      81.910  68.282  27.439  1.00  0.00           H
ATOM    986  HG  LEU X  84      80.597  69.814  29.788  1.00  0.00           H
ATOM    987  CG  LEU X  84      81.097  68.906  29.373  1.00  0.00           C
ATOM    988  CD1 LEU X  84      80.128  67.721  29.508  1.00  0.00           C
ATOM    989 1HD1 LEU X  84      79.901  67.498  30.569  1.00  0.00           H
ATOM    990 2HD1 LEU X  84      79.174  67.931  28.981  1.00  0.00           H
ATOM    991 3HD1 LEU X  84      80.577  66.810  29.062  1.00  0.00           H
ATOM    992  CD2 LEU X  84      82.366  68.638  30.196  1.00  0.00           C
ATOM    993 1HD2 LEU X  84      82.097  68.418  31.250  1.00  0.00           H
ATOM    994 2HD2 LEU X  84      82.916  67.763  29.792  1.00  0.00           H
ATOM    995 3HD2 LEU X  84      83.041  69.518  30.197  1.00  0.00           H
ATOM    996  HN  LEU X  84      82.036  69.974  25.401  1.00  0.00           H
ATOM    997  N   PHE X  85      84.042  71.367  28.453  1.00  0.00           N
ATOM    998  CA  PHE X  85      85.470  71.503  28.663  1.00  0.00           C
ATOM    999  C   PHE X  85      85.808  71.211  30.120  1.00  0.00           C
ATOM   1000  O   PHE X  85      85.281  71.816  31.055  1.00  0.00           O
ATOM   1001  HA  PHE X  85      85.995  70.776  28.059  1.00  0.00           H
ATOM   1002  CB  PHE X  85      85.942  72.933  28.253  1.00  0.00           C
ATOM   1003  1HB PHE X  85      85.616  73.126  27.208  1.00  0.00           H
ATOM   1004  2HB PHE X  85      85.442  73.673  28.911  1.00  0.00           H
ATOM   1005  CG  PHE X  85      87.431  73.209  28.301  1.00  0.00           C
ATOM   1006  HD1 PHE X  85      88.126  71.160  28.263  1.00  0.00           H
ATOM   1007  CD1 PHE X  85      88.403  72.194  28.317  1.00  0.00           C
ATOM   1008  HD2 PHE X  85      87.146  75.345  28.251  1.00  0.00           H
ATOM   1009  CD2 PHE X  85      87.872  74.544  28.290  1.00  0.00           C
ATOM   1010  CE1 PHE X  85      89.764  72.491  28.352  1.00  0.00           C
ATOM   1011  HE1 PHE X  85      90.484  71.686  28.338  1.00  0.00           H
ATOM   1012  CE2 PHE X  85      89.239  74.852  28.335  1.00  0.00           C
ATOM   1013  HE2 PHE X  85      89.558  75.885  28.325  1.00  0.00           H
ATOM   1014  CZ  PHE X  85      90.185  73.821  28.374  1.00  0.00           C
ATOM   1015  HZ  PHE X  85      91.243  74.032  28.389  1.00  0.00           H
ATOM   1016  HN  PHE X  85      83.456  72.023  28.934  1.00  0.00           H
ATOM   1017  N   LEU X  86      86.735  70.260  30.330  1.00  0.00           N
ATOM   1018  CA  LEU X  86      87.217  69.854  31.630  1.00  0.00           C
ATOM   1019  C   LEU X  86      88.639  70.408  31.802  1.00  0.00           C
ATOM   1020  O   LEU X  86      89.484  70.100  30.957  1.00  0.00           O
ATOM   1021  HA  LEU X  86      86.555  70.235  32.392  1.00  0.00           H
ATOM   1022  CB  LEU X  86      87.185  68.303  31.703  1.00  0.00           C
ATOM   1023  1HB LEU X  86      86.513  67.954  30.887  1.00  0.00           H
ATOM   1024  2HB LEU X  86      88.183  67.861  31.500  1.00  0.00           H
ATOM   1025  HG  LEU X  86      85.728  68.367  33.294  1.00  0.00           H
ATOM   1026  CG  LEU X  86      86.607  67.740  33.018  1.00  0.00           C
ATOM   1027  CD1 LEU X  86      86.084  66.306  32.838  1.00  0.00           C
ATOM   1028 1HD1 LEU X  86      85.626  65.948  33.787  1.00  0.00           H
ATOM   1029 2HD1 LEU X  86      85.317  66.266  32.037  1.00  0.00           H
ATOM   1030 3HD1 LEU X  86      86.909  65.613  32.577  1.00  0.00           H
ATOM   1031  CD2 LEU X  86      87.609  67.792  34.174  1.00  0.00           C
ATOM   1032 1HD2 LEU X  86      87.143  67.384  35.099  1.00  0.00           H
ATOM   1033 2HD2 LEU X  86      88.497  67.168  33.943  1.00  0.00           H
ATOM   1034 3HD2 LEU X  86      87.942  68.828  34.369  1.00  0.00           H
ATOM   1035  HN  LEU X  86      87.142  69.768  29.556  1.00  0.00           H
ATOM   1036  N   PRO X  87      88.983  71.233  32.810  1.00  0.00           N
ATOM   1037  CA  PRO X  87      90.315  71.820  32.975  1.00  0.00           C
ATOM   1038  C   PRO X  87      91.429  70.817  33.176  1.00  0.00           C
ATOM   1039  O   PRO X  87      92.577  71.141  32.883  1.00  0.00           O
ATOM   1040  HA  PRO X  87      90.545  72.372  32.074  1.00  0.00           H
ATOM   1041  CB  PRO X  87      90.204  72.707  34.233  1.00  0.00           C
ATOM   1042  1HB PRO X  87      90.499  72.142  35.147  1.00  0.00           H
ATOM   1043  2HB PRO X  87      90.840  73.613  34.152  1.00  0.00           H
ATOM   1044  CG  PRO X  87      88.719  73.044  34.349  1.00  0.00           C
ATOM   1045  1HG PRO X  87      88.412  73.237  35.398  1.00  0.00           H
ATOM   1046  2HG PRO X  87      88.486  73.942  33.739  1.00  0.00           H
ATOM   1047  CD  PRO X  87      88.039  71.801  33.774  1.00  0.00           C
ATOM   1048  1HD PRO X  87      87.907  71.052  34.581  1.00  0.00           H
ATOM   1049  2HD PRO X  87      87.055  72.055  33.322  1.00  0.00           H
ATOM   1050  N   ALA X  88      91.115  69.642  33.738  1.00  0.00           N
ATOM   1051  CA  ALA X  88      92.098  68.686  34.171  1.00  0.00           C
ATOM   1052  C   ALA X  88      91.376  67.391  34.501  1.00  0.00           C
ATOM   1053  O   ALA X  88      90.720  67.274  35.531  1.00  0.00           O
ATOM   1054  HA  ALA X  88      92.795  68.499  33.366  1.00  0.00           H
ATOM   1055  CB  ALA X  88      92.829  69.209  35.430  1.00  0.00           C
ATOM   1056  1HB ALA X  88      93.513  68.449  35.851  1.00  0.00           H
ATOM   1057  2HB ALA X  88      93.419  70.113  35.172  1.00  0.00           H
ATOM   1058  3HB ALA X  88      92.091  69.484  36.214  1.00  0.00           H
ATOM   1059  HN  ALA X  88      90.171  69.450  33.984  1.00  0.00           H
ATOM   1060  N   VAL X  89      91.450  66.386  33.607  1.00  0.00           N
ATOM   1061  CA  VAL X  89      90.739  65.121  33.764  1.00  0.00           C
ATOM   1062  C   VAL X  89      91.445  64.207  34.758  1.00  0.00           C
ATOM   1063  O   VAL X  89      92.606  63.848  34.571  1.00  0.00           O
ATOM   1064  HA  VAL X  89      89.751  65.322  34.159  1.00  0.00           H
ATOM   1065  HB  VAL X  89      91.603  64.200  31.998  1.00  0.00           H
ATOM   1066  CB  VAL X  89      90.592  64.419  32.414  1.00  0.00           C
ATOM   1067  CG1 VAL X  89      89.802  63.102  32.536  1.00  0.00           C
ATOM   1068 1HG1 VAL X  89      89.707  62.622  31.539  1.00  0.00           H
ATOM   1069 2HG1 VAL X  89      90.296  62.381  33.220  1.00  0.00           H
ATOM   1070 3HG1 VAL X  89      88.778  63.308  32.910  1.00  0.00           H
ATOM   1071  CG2 VAL X  89      89.850  65.367  31.450  1.00  0.00           C
ATOM   1072 1HG2 VAL X  89      89.602  64.834  30.509  1.00  0.00           H
ATOM   1073 2HG2 VAL X  89      88.902  65.712  31.909  1.00  0.00           H
ATOM   1074 3HG2 VAL X  89      90.464  66.256  31.194  1.00  0.00           H
ATOM   1075  HN  VAL X  89      91.955  66.511  32.750  1.00  0.00           H
ATOM   1076  N   GLY X  90      90.785  63.815  35.866  1.00  0.00           N
ATOM   1077  CA  GLY X  90      91.398  62.988  36.897  1.00  0.00           C
ATOM   1078  C   GLY X  90      90.923  61.562  36.905  1.00  0.00           C
ATOM   1079  O   GLY X  90      90.315  61.057  35.965  1.00  0.00           O
ATOM   1080  1HA GLY X  90      92.469  62.959  36.772  1.00  0.00           H
ATOM   1081  2HA GLY X  90      91.101  63.424  37.839  1.00  0.00           H
ATOM   1082  HN  GLY X  90      89.825  64.103  36.040  1.00  0.00           H
ATOM   1083  N   ILE X  91      91.179  60.860  38.027  1.00  0.00           N
ATOM   1084  CA  ILE X  91      90.688  59.505  38.260  1.00  0.00           C
ATOM   1085  C   ILE X  91      89.221  59.527  38.671  1.00  0.00           C
ATOM   1086  O   ILE X  91      88.481  58.549  38.549  1.00  0.00           O
ATOM   1087  HA  ILE X  91      90.727  58.969  37.325  1.00  0.00           H
ATOM   1088  HB  ILE X  91      91.045  57.748  39.477  1.00  0.00           H
ATOM   1089  CB  ILE X  91      91.554  58.712  39.239  1.00  0.00           C
ATOM   1090  CG1 ILE X  91      91.903  59.431  40.566  1.00  0.00           C
ATOM   1091 1HG1 ILE X  91      92.764  58.881  41.012  1.00  0.00           H
ATOM   1092 2HG1 ILE X  91      92.266  60.461  40.368  1.00  0.00           H
ATOM   1093  CG2 ILE X  91      92.857  58.348  38.490  1.00  0.00           C
ATOM   1094 1HG2 ILE X  91      93.515  57.726  39.133  1.00  0.00           H
ATOM   1095 2HG2 ILE X  91      92.625  57.768  37.571  1.00  0.00           H
ATOM   1096 3HG2 ILE X  91      93.421  59.261  38.205  1.00  0.00           H
ATOM   1097  CD  ILE X  91      90.798  59.468  41.627  1.00  0.00           C
ATOM   1098  1HD ILE X  91      91.187  59.917  42.569  1.00  0.00           H
ATOM   1099  2HD ILE X  91      89.935  60.083  41.308  1.00  0.00           H
ATOM   1100  3HD ILE X  91      90.430  58.450  41.862  1.00  0.00           H
ATOM   1101  HN  ILE X  91      91.657  61.282  38.792  1.00  0.00           H
ATOM   1102  N   GLN X  92      88.738  60.710  39.102  1.00  0.00           N
ATOM   1103  CA  GLN X  92      87.350  61.007  39.385  1.00  0.00           C
ATOM   1104  C   GLN X  92      86.475  60.883  38.143  1.00  0.00           C
ATOM   1105  O   GLN X  92      85.349  60.378  38.192  1.00  0.00           O
ATOM   1106  HA  GLN X  92      87.010  60.287  40.116  1.00  0.00           H
ATOM   1107  CB  GLN X  92      87.183  62.441  39.960  1.00  0.00           C
ATOM   1108  1HB GLN X  92      87.229  63.199  39.142  1.00  0.00           H
ATOM   1109  2HB GLN X  92      86.162  62.504  40.404  1.00  0.00           H
ATOM   1110  CG  GLN X  92      88.202  62.823  41.063  1.00  0.00           C
ATOM   1111  1HG GLN X  92      87.725  63.520  41.785  1.00  0.00           H
ATOM   1112  2HG GLN X  92      88.522  61.925  41.633  1.00  0.00           H
ATOM   1113  CD  GLN X  92      89.444  63.510  40.492  1.00  0.00           C
ATOM   1114  OE1 GLN X  92      90.471  62.881  40.211  1.00  0.00           O
ATOM   1115  NE2 GLN X  92      89.355  64.844  40.286  1.00  0.00           N
ATOM   1116 1HE2 GLN X  92      88.499  65.317  40.472  1.00  0.00           H
ATOM   1117 2HE2 GLN X  92      90.110  65.321  39.842  1.00  0.00           H
ATOM   1118  HN  GLN X  92      89.382  61.462  39.253  1.00  0.00           H
ATOM   1119  N   ASP X  93      87.028  61.341  37.003  1.00  0.00           N
ATOM   1120  CA  ASP X  93      86.352  61.586  35.749  1.00  0.00           C
ATOM   1121  C   ASP X  93      86.447  60.418  34.773  1.00  0.00           C
ATOM   1122  O   ASP X  93      85.919  60.473  33.663  1.00  0.00           O
ATOM   1123  HA  ASP X  93      85.305  61.790  35.933  1.00  0.00           H
ATOM   1124  CB  ASP X  93      87.029  62.805  35.082  1.00  0.00           C
ATOM   1125  1HB ASP X  93      88.082  62.556  34.830  1.00  0.00           H
ATOM   1126  2HB ASP X  93      86.495  63.120  34.163  1.00  0.00           H
ATOM   1127  CG  ASP X  93      87.055  63.972  36.044  1.00  0.00           C
ATOM   1128  OD1 ASP X  93      85.983  64.587  36.267  1.00  0.00           O
ATOM   1129  OD2 ASP X  93      88.154  64.230  36.599  1.00  0.00           O
ATOM   1130  HN  ASP X  93      87.939  61.754  37.040  1.00  0.00           H
ATOM   1131  N   GLU X  94      87.111  59.308  35.155  1.00  0.00           N
ATOM   1132  CA  GLU X  94      87.061  58.058  34.412  1.00  0.00           C
ATOM   1133  C   GLU X  94      85.670  57.435  34.369  1.00  0.00           C
ATOM   1134  O   GLU X  94      84.825  57.670  35.237  1.00  0.00           O
ATOM   1135  HA  GLU X  94      87.362  58.271  33.396  1.00  0.00           H
ATOM   1136  CB  GLU X  94      87.977  56.954  34.983  1.00  0.00           C
ATOM   1137  1HB GLU X  94      87.572  56.628  35.965  1.00  0.00           H
ATOM   1138  2HB GLU X  94      87.946  56.069  34.302  1.00  0.00           H
ATOM   1139  CG  GLU X  94      89.453  57.323  35.209  1.00  0.00           C
ATOM   1140  1HG GLU X  94      89.960  57.585  34.260  1.00  0.00           H
ATOM   1141  2HG GLU X  94      89.538  58.170  35.913  1.00  0.00           H
ATOM   1142  CD  GLU X  94      90.118  56.101  35.811  1.00  0.00           C
ATOM   1143  OE1 GLU X  94      90.315  56.026  37.050  1.00  0.00           O
ATOM   1144  OE2 GLU X  94      90.335  55.139  35.032  1.00  0.00           O
ATOM   1145  HN  GLU X  94      87.630  59.312  36.004  1.00  0.00           H
ATOM   1146  N   GLY X  95      85.422  56.579  33.358  1.00  0.00           N
ATOM   1147  CA  GLY X  95      84.229  55.747  33.312  1.00  0.00           C
ATOM   1148  C   GLY X  95      83.465  55.967  32.054  1.00  0.00           C
ATOM   1149  O   GLY X  95      84.056  56.219  31.006  1.00  0.00           O
ATOM   1150  1HA GLY X  95      84.552  54.717  33.318  1.00  0.00           H
ATOM   1151  2HA GLY X  95      83.570  55.982  34.130  1.00  0.00           H
ATOM   1152  HN  GLY X  95      86.097  56.466  32.626  1.00  0.00           H
ATOM   1153  N   ILE X  96      82.124  55.840  32.110  1.00  0.00           N
ATOM   1154  CA  ILE X  96      81.286  56.005  30.936  1.00  0.00           C
ATOM   1155  C   ILE X  96      80.361  57.187  31.133  1.00  0.00           C
ATOM   1156  O   ILE X  96      79.388  57.122  31.884  1.00  0.00           O
ATOM   1157  HA  ILE X  96      81.902  56.224  30.080  1.00  0.00           H
ATOM   1158  HB  ILE X  96      79.671  54.596  31.351  1.00  0.00           H
ATOM   1159  CB  ILE X  96      80.460  54.765  30.582  1.00  0.00           C
ATOM   1160  CG1 ILE X  96      81.333  53.492  30.505  1.00  0.00           C
ATOM   1161 1HG1 ILE X  96      80.930  52.836  29.699  1.00  0.00           H
ATOM   1162 2HG1 ILE X  96      82.357  53.799  30.212  1.00  0.00           H
ATOM   1163  CG2 ILE X  96      79.792  54.997  29.209  1.00  0.00           C
ATOM   1164 1HG2 ILE X  96      79.190  54.108  28.925  1.00  0.00           H
ATOM   1165 2HG2 ILE X  96      79.115  55.875  29.238  1.00  0.00           H
ATOM   1166 3HG2 ILE X  96      80.564  55.169  28.429  1.00  0.00           H
ATOM   1167  CD  ILE X  96      81.380  52.669  31.798  1.00  0.00           C
ATOM   1168  1HD ILE X  96      81.974  51.742  31.658  1.00  0.00           H
ATOM   1169  2HD ILE X  96      81.826  53.249  32.631  1.00  0.00           H
ATOM   1170  3HD ILE X  96      80.352  52.377  32.105  1.00  0.00           H
ATOM   1171  HN  ILE X  96      81.650  55.612  32.963  1.00  0.00           H
ATOM   1172  N   PHE X  97      80.623  58.307  30.427  1.00  0.00           N
ATOM   1173  CA  PHE X  97      79.754  59.474  30.416  1.00  0.00           C
ATOM   1174  C   PHE X  97      78.576  59.269  29.466  1.00  0.00           C
ATOM   1175  O   PHE X  97      78.631  58.434  28.559  1.00  0.00           O
ATOM   1176  HA  PHE X  97      79.319  59.595  31.396  1.00  0.00           H
ATOM   1177  CB  PHE X  97      80.514  60.780  30.043  1.00  0.00           C
ATOM   1178  1HB PHE X  97      81.067  60.623  29.092  1.00  0.00           H
ATOM   1179  2HB PHE X  97      79.788  61.608  29.890  1.00  0.00           H
ATOM   1180  CG  PHE X  97      81.503  61.294  31.073  1.00  0.00           C
ATOM   1181  HD1 PHE X  97      80.964  60.039  32.766  1.00  0.00           H
ATOM   1182  CD1 PHE X  97      81.590  60.839  32.406  1.00  0.00           C
ATOM   1183  HD2 PHE X  97      82.281  62.723  29.668  1.00  0.00           H
ATOM   1184  CD2 PHE X  97      82.343  62.351  30.679  1.00  0.00           C
ATOM   1185  CE1 PHE X  97      82.488  61.429  33.309  1.00  0.00           C
ATOM   1186  HE1 PHE X  97      82.546  61.072  34.327  1.00  0.00           H
ATOM   1187  CE2 PHE X  97      83.235  62.948  31.578  1.00  0.00           C
ATOM   1188  HE2 PHE X  97      83.863  63.768  31.257  1.00  0.00           H
ATOM   1189  CZ  PHE X  97      83.307  62.485  32.896  1.00  0.00           C
ATOM   1190  HZ  PHE X  97      83.997  62.940  33.595  1.00  0.00           H
ATOM   1191  HN  PHE X  97      81.425  58.335  29.831  1.00  0.00           H
ATOM   1192  N   ARG X  98      77.467  60.012  29.666  1.00  0.00           N
ATOM   1193  CA  ARG X  98      76.259  59.888  28.870  1.00  0.00           C
ATOM   1194  C   ARG X  98      75.659  61.268  28.649  1.00  0.00           C
ATOM   1195  O   ARG X  98      75.848  62.183  29.445  1.00  0.00           O
ATOM   1196  HA  ARG X  98      76.512  59.484  27.901  1.00  0.00           H
ATOM   1197  CB  ARG X  98      75.229  58.973  29.588  1.00  0.00           C
ATOM   1198  1HB ARG X  98      75.788  58.093  29.979  1.00  0.00           H
ATOM   1199  2HB ARG X  98      74.821  59.509  30.475  1.00  0.00           H
ATOM   1200  CG  ARG X  98      74.057  58.454  28.724  1.00  0.00           C
ATOM   1201  1HG ARG X  98      73.402  59.309  28.441  1.00  0.00           H
ATOM   1202  2HG ARG X  98      74.464  58.000  27.794  1.00  0.00           H
ATOM   1203  CD  ARG X  98      73.228  57.401  29.470  1.00  0.00           C
ATOM   1204  1HD ARG X  98      73.889  56.548  29.748  1.00  0.00           H
ATOM   1205  2HD ARG X  98      72.805  57.846  30.397  1.00  0.00           H
ATOM   1206  NE  ARG X  98      72.109  56.925  28.578  1.00  0.00           N
ATOM   1207  HE  ARG X  98      71.808  57.480  27.810  1.00  0.00           H
ATOM   1208  CZ  ARG X  98      71.558  55.706  28.690  1.00  0.00           C
ATOM   1209  NH1 ARG X  98      71.790  54.946  29.753  1.00  0.00           N
ATOM   1210 1HH1 ARG X  98      71.965  55.472  30.595  1.00  0.00           H
ATOM   1211 2HH1 ARG X  98      71.161  54.160  29.884  1.00  0.00           H
ATOM   1212  NH2 ARG X  98      70.744  55.245  27.746  1.00  0.00           N
ATOM   1213 1HH2 ARG X  98      70.233  55.899  27.166  1.00  0.00           H
ATOM   1214 2HH2 ARG X  98      70.448  54.280  27.759  1.00  0.00           H
ATOM   1215  HN  ARG X  98      77.395  60.678  30.411  1.00  0.00           H
ATOM   1216  N   CYS X  99      74.939  61.459  27.526  1.00  0.00           N
ATOM   1217  CA  CYS X  99      74.281  62.713  27.199  1.00  0.00           C
ATOM   1218  C   CYS X  99      72.802  62.443  26.991  1.00  0.00           C
ATOM   1219  O   CYS X  99      72.432  61.385  26.483  1.00  0.00           O
ATOM   1220  HA  CYS X  99      74.372  63.406  28.025  1.00  0.00           H
ATOM   1221  CB  CYS X  99      74.862  63.362  25.914  1.00  0.00           C
ATOM   1222  1HB CYS X  99      74.613  62.726  25.037  1.00  0.00           H
ATOM   1223  2HB CYS X  99      74.388  64.355  25.758  1.00  0.00           H
ATOM   1224  SG  CYS X  99      76.669  63.558  26.002  1.00  0.00           S
ATOM   1225  HN  CYS X  99      74.796  60.705  26.893  1.00  0.00           H
ATOM   1226  N   GLN X 100      71.920  63.380  27.402  1.00  0.00           N
ATOM   1227  CA  GLN X 100      70.484  63.195  27.349  1.00  0.00           C
ATOM   1228  C   GLN X 100      69.811  64.566  27.339  1.00  0.00           C
ATOM   1229  O   GLN X 100      70.431  65.596  27.605  1.00  0.00           O
ATOM   1230  HA  GLN X 100      70.228  62.691  26.426  1.00  0.00           H
ATOM   1231  CB  GLN X 100      70.019  62.347  28.566  1.00  0.00           C
ATOM   1232  1HB GLN X 100      70.678  61.448  28.584  1.00  0.00           H
ATOM   1233  2HB GLN X 100      70.234  62.913  29.498  1.00  0.00           H
ATOM   1234  CG  GLN X 100      68.542  61.880  28.596  1.00  0.00           C
ATOM   1235  1HG GLN X 100      68.037  62.273  29.506  1.00  0.00           H
ATOM   1236  2HG GLN X 100      67.972  62.231  27.716  1.00  0.00           H
ATOM   1237  CD  GLN X 100      68.433  60.360  28.646  1.00  0.00           C
ATOM   1238  OE1 GLN X 100      68.165  59.758  29.689  1.00  0.00           O
ATOM   1239  NE2 GLN X 100      68.680  59.710  27.491  1.00  0.00           N
ATOM   1240 1HE2 GLN X 100      68.992  60.204  26.678  1.00  0.00           H
ATOM   1241 2HE2 GLN X 100      68.356  58.764  27.422  1.00  0.00           H
ATOM   1242  HN  GLN X 100      72.214  64.241  27.815  1.00  0.00           H
ATOM   1243  N   ALA X 101      68.512  64.625  27.006  1.00  0.00           N
ATOM   1244  CA  ALA X 101      67.745  65.841  27.025  1.00  0.00           C
ATOM   1245  C   ALA X 101      66.289  65.453  27.166  1.00  0.00           C
ATOM   1246  O   ALA X 101      65.934  64.300  26.932  1.00  0.00           O
ATOM   1247  HA  ALA X 101      68.012  66.415  27.901  1.00  0.00           H
ATOM   1248  CB  ALA X 101      67.960  66.661  25.739  1.00  0.00           C
ATOM   1249  1HB ALA X 101      67.400  67.617  25.786  1.00  0.00           H
ATOM   1250  2HB ALA X 101      69.038  66.898  25.618  1.00  0.00           H
ATOM   1251  3HB ALA X 101      67.633  66.085  24.847  1.00  0.00           H
ATOM   1252  HN  ALA X 101      67.975  63.809  26.809  1.00  0.00           H
ATOM   1253  N   MET X 102      65.433  66.404  27.576  1.00  0.00           N
ATOM   1254  CA  MET X 102      64.019  66.190  27.797  1.00  0.00           C
ATOM   1255  C   MET X 102      63.264  67.227  26.983  1.00  0.00           C
ATOM   1256  O   MET X 102      63.717  68.357  26.812  1.00  0.00           O
ATOM   1257  HA  MET X 102      63.724  65.206  27.453  1.00  0.00           H
ATOM   1258  CB  MET X 102      63.700  66.344  29.305  1.00  0.00           C
ATOM   1259  1HB MET X 102      64.340  65.618  29.861  1.00  0.00           H
ATOM   1260  2HB MET X 102      64.004  67.360  29.634  1.00  0.00           H
ATOM   1261  CG  MET X 102      62.237  66.083  29.707  1.00  0.00           C
ATOM   1262  1HG MET X 102      61.555  66.705  29.088  1.00  0.00           H
ATOM   1263  2HG MET X 102      61.998  65.018  29.489  1.00  0.00           H
ATOM   1264  SD  MET X 102      61.923  66.439  31.457  1.00  0.00           S
ATOM   1265  CE  MET X 102      60.238  65.772  31.466  1.00  0.00           C
ATOM   1266  1HE MET X 102      59.777  65.865  32.472  1.00  0.00           H
ATOM   1267  2HE MET X 102      59.591  66.296  30.731  1.00  0.00           H
ATOM   1268  3HE MET X 102      60.244  64.691  31.205  1.00  0.00           H
ATOM   1269  HN  MET X 102      65.758  67.338  27.754  1.00  0.00           H
ATOM   1270  N   ASN X 103      62.104  66.885  26.393  1.00  0.00           N
ATOM   1271  CA  ASN X 103      61.304  67.826  25.624  1.00  0.00           C
ATOM   1272  C   ASN X 103      59.908  67.867  26.240  1.00  0.00           C
ATOM   1273  O   ASN X 103      59.757  67.914  27.458  1.00  0.00           O
ATOM   1274  HA  ASN X 103      61.691  68.831  25.732  1.00  0.00           H
ATOM   1275  CB  ASN X 103      61.226  67.455  24.113  1.00  0.00           C
ATOM   1276  1HB ASN X 103      60.837  66.423  23.997  1.00  0.00           H
ATOM   1277  2HB ASN X 103      60.550  68.162  23.590  1.00  0.00           H
ATOM   1278  CG  ASN X 103      62.527  67.538  23.310  1.00  0.00           C
ATOM   1279  OD1 ASN X 103      62.485  67.274  22.105  1.00  0.00           O
ATOM   1280  ND2 ASN X 103      63.665  67.928  23.909  1.00  0.00           N
ATOM   1281 1HD2 ASN X 103      63.678  68.083  24.901  1.00  0.00           H
ATOM   1282 2HD2 ASN X 103      64.510  67.796  23.389  1.00  0.00           H
ATOM   1283  HN  ASN X 103      61.708  65.967  26.529  1.00  0.00           H
ATOM   1284  N   ARG X 104      58.841  67.883  25.413  1.00  0.00           N
ATOM   1285  CA  ARG X 104      57.466  67.885  25.882  1.00  0.00           C
ATOM   1286  C   ARG X 104      56.789  66.543  25.596  1.00  0.00           C
ATOM   1287  O   ARG X 104      55.596  66.358  25.847  1.00  0.00           O
ATOM   1288  HA  ARG X 104      57.412  68.064  26.948  1.00  0.00           H
ATOM   1289  CB  ARG X 104      56.655  68.964  25.118  1.00  0.00           C
ATOM   1290  1HB ARG X 104      56.606  68.680  24.042  1.00  0.00           H
ATOM   1291  2HB ARG X 104      55.613  68.961  25.503  1.00  0.00           H
ATOM   1292  CG  ARG X 104      57.160  70.419  25.190  1.00  0.00           C
ATOM   1293  1HG ARG X 104      57.166  70.764  26.248  1.00  0.00           H
ATOM   1294  2HG ARG X 104      58.197  70.471  24.799  1.00  0.00           H
ATOM   1295  CD  ARG X 104      56.247  71.330  24.354  1.00  0.00           C
ATOM   1296  1HD ARG X 104      56.165  70.914  23.323  1.00  0.00           H
ATOM   1297  2HD ARG X 104      55.230  71.388  24.805  1.00  0.00           H
ATOM   1298  NE  ARG X 104      56.849  72.697  24.298  1.00  0.00           N
ATOM   1299  HE  ARG X 104      57.419  73.048  25.056  1.00  0.00           H
ATOM   1300  CZ  ARG X 104      56.587  73.599  23.343  1.00  0.00           C
ATOM   1301  NH1 ARG X 104      55.713  73.375  22.369  1.00  0.00           N
ATOM   1302 1HH1 ARG X 104      55.027  72.658  22.508  1.00  0.00           H
ATOM   1303 2HH1 ARG X 104      55.532  74.106  21.701  1.00  0.00           H
ATOM   1304  NH2 ARG X 104      57.222  74.766  23.389  1.00  0.00           N
ATOM   1305 1HH2 ARG X 104      57.838  74.918  24.163  1.00  0.00           H
ATOM   1306 2HH2 ARG X 104      57.021  75.460  22.711  1.00  0.00           H
ATOM   1307  HN  ARG X 104      58.950  67.903  24.420  1.00  0.00           H
ATOM   1308  N   ASN X 105      57.545  65.585  25.021  1.00  0.00           N
ATOM   1309  CA  ASN X 105      57.008  64.365  24.440  1.00  0.00           C
ATOM   1310  C   ASN X 105      57.823  63.197  24.985  1.00  0.00           C
ATOM   1311  O   ASN X 105      57.593  62.743  26.102  1.00  0.00           O
ATOM   1312  HA  ASN X 105      55.990  64.205  24.775  1.00  0.00           H
ATOM   1313  CB  ASN X 105      57.055  64.394  22.877  1.00  0.00           C
ATOM   1314  1HB ASN X 105      58.092  64.576  22.527  1.00  0.00           H
ATOM   1315  2HB ASN X 105      56.709  63.416  22.481  1.00  0.00           H
ATOM   1316  CG  ASN X 105      56.191  65.504  22.274  1.00  0.00           C
ATOM   1317  OD1 ASN X 105      56.328  66.690  22.581  1.00  0.00           O
ATOM   1318  ND2 ASN X 105      55.312  65.155  21.312  1.00  0.00           N
ATOM   1319 1HD2 ASN X 105      55.273  64.211  20.961  1.00  0.00           H
ATOM   1320 2HD2 ASN X 105      54.643  65.825  21.004  1.00  0.00           H
ATOM   1321  HN  ASN X 105      58.526  65.721  24.961  1.00  0.00           H
ATOM   1322  N   GLY X 106      58.826  62.698  24.233  1.00  0.00           N
ATOM   1323  CA  GLY X 106      59.703  61.643  24.734  1.00  0.00           C
ATOM   1324  C   GLY X 106      60.970  61.558  23.941  1.00  0.00           C
ATOM   1325  O   GLY X 106      61.523  60.484  23.719  1.00  0.00           O
ATOM   1326  1HA GLY X 106      59.982  61.863  25.756  1.00  0.00           H
ATOM   1327  2HA GLY X 106      59.192  60.696  24.625  1.00  0.00           H
ATOM   1328  HN  GLY X 106      58.938  62.972  23.280  1.00  0.00           H
ATOM   1329  N   LYS X 107      61.473  62.707  23.456  1.00  0.00           N
ATOM   1330  CA  LYS X 107      62.632  62.736  22.585  1.00  0.00           C
ATOM   1331  C   LYS X 107      63.918  62.948  23.368  1.00  0.00           C
ATOM   1332  O   LYS X 107      64.376  64.074  23.580  1.00  0.00           O
ATOM   1333  HA  LYS X 107      62.726  61.779  22.088  1.00  0.00           H
ATOM   1334  CB  LYS X 107      62.456  63.781  21.458  1.00  0.00           C
ATOM   1335  1HB LYS X 107      61.465  63.585  20.992  1.00  0.00           H
ATOM   1336  2HB LYS X 107      62.443  64.807  21.879  1.00  0.00           H
ATOM   1337  CG  LYS X 107      63.517  63.668  20.354  1.00  0.00           C
ATOM   1338  1HG LYS X 107      64.471  64.132  20.694  1.00  0.00           H
ATOM   1339  2HG LYS X 107      63.730  62.585  20.182  1.00  0.00           H
ATOM   1340  CD  LYS X 107      63.077  64.272  19.008  1.00  0.00           C
ATOM   1341  1HD LYS X 107      62.103  63.810  18.733  1.00  0.00           H
ATOM   1342  2HD LYS X 107      62.925  65.366  19.118  1.00  0.00           H
ATOM   1343  CE  LYS X 107      64.099  63.993  17.898  1.00  0.00           C
ATOM   1344  1HE LYS X 107      65.016  64.602  18.049  1.00  0.00           H
ATOM   1345  2HE LYS X 107      64.384  62.915  17.908  1.00  0.00           H
ATOM   1346  NZ  LYS X 107      63.548  64.291  16.566  1.00  0.00           N
ATOM   1347  1HZ LYS X 107      64.324  64.209  15.853  1.00  0.00           H
ATOM   1348  2HZ LYS X 107      62.802  63.589  16.328  1.00  0.00           H
ATOM   1349  3HZ LYS X 107      63.123  65.246  16.514  1.00  0.00           H
ATOM   1350  HN  LYS X 107      61.068  63.575  23.720  1.00  0.00           H
ATOM   1351  N   GLU X 108      64.528  61.827  23.802  1.00  0.00           N
ATOM   1352  CA  GLU X 108      65.805  61.797  24.475  1.00  0.00           C
ATOM   1353  C   GLU X 108      66.891  61.330  23.508  1.00  0.00           C
ATOM   1354  O   GLU X 108      66.771  60.321  22.819  1.00  0.00           O
ATOM   1355  HA  GLU X 108      66.061  62.799  24.787  1.00  0.00           H
ATOM   1356  CB  GLU X 108      65.790  60.904  25.758  1.00  0.00           C
ATOM   1357  1HB GLU X 108      66.792  60.970  26.225  1.00  0.00           H
ATOM   1358  2HB GLU X 108      65.063  61.340  26.480  1.00  0.00           H
ATOM   1359  CG  GLU X 108      65.430  59.403  25.554  1.00  0.00           C
ATOM   1360  1HG GLU X 108      64.351  59.305  25.321  1.00  0.00           H
ATOM   1361  2HG GLU X 108      66.009  58.994  24.700  1.00  0.00           H
ATOM   1362  CD  GLU X 108      65.732  58.507  26.754  1.00  0.00           C
ATOM   1363  OE1 GLU X 108      65.107  58.679  27.831  1.00  0.00           O
ATOM   1364  OE2 GLU X 108      66.603  57.600  26.614  1.00  0.00           O
ATOM   1365  HN  GLU X 108      64.112  60.934  23.653  1.00  0.00           H
ATOM   1366  N   THR X 109      68.006  62.084  23.423  1.00  0.00           N
ATOM   1367  CA  THR X 109      69.223  61.643  22.738  1.00  0.00           C
ATOM   1368  C   THR X 109      69.954  60.587  23.560  1.00  0.00           C
ATOM   1369  O   THR X 109      69.818  60.519  24.786  1.00  0.00           O
ATOM   1370  HA  THR X 109      68.927  61.160  21.816  1.00  0.00           H
ATOM   1371  HB  THR X 109      69.603  63.474  21.654  1.00  0.00           H
ATOM   1372  CB  THR X 109      70.155  62.807  22.358  1.00  0.00           C
ATOM   1373  OG1 THR X 109      71.366  62.398  21.730  1.00  0.00           O
ATOM   1374  HG1 THR X 109      71.257  62.483  20.765  1.00  0.00           H
ATOM   1375  CG2 THR X 109      70.557  63.625  23.595  1.00  0.00           C
ATOM   1376 1HG2 THR X 109      71.239  64.448  23.294  1.00  0.00           H
ATOM   1377 2HG2 THR X 109      69.674  64.070  24.094  1.00  0.00           H
ATOM   1378 3HG2 THR X 109      71.104  62.984  24.319  1.00  0.00           H
ATOM   1379  HN  THR X 109      68.054  62.950  23.902  1.00  0.00           H
ATOM   1380  N   LYS X 110      70.731  59.709  22.895  1.00  0.00           N
ATOM   1381  CA  LYS X 110      71.580  58.754  23.569  1.00  0.00           C
ATOM   1382  C   LYS X 110      72.957  58.666  22.949  1.00  0.00           C
ATOM   1383  O   LYS X 110      73.130  58.332  21.778  1.00  0.00           O
ATOM   1384  HA  LYS X 110      71.713  59.047  24.603  1.00  0.00           H
ATOM   1385  CB  LYS X 110      70.975  57.338  23.505  1.00  0.00           C
ATOM   1386  1HB LYS X 110      69.985  57.360  24.010  1.00  0.00           H
ATOM   1387  2HB LYS X 110      70.776  57.082  22.439  1.00  0.00           H
ATOM   1388  CG  LYS X 110      71.852  56.239  24.133  1.00  0.00           C
ATOM   1389  1HG LYS X 110      72.775  56.108  23.524  1.00  0.00           H
ATOM   1390  2HG LYS X 110      72.156  56.525  25.165  1.00  0.00           H
ATOM   1391  CD  LYS X 110      71.083  54.923  24.172  1.00  0.00           C
ATOM   1392  1HD LYS X 110      70.309  54.985  24.972  1.00  0.00           H
ATOM   1393  2HD LYS X 110      70.536  54.843  23.212  1.00  0.00           H
ATOM   1394  CE  LYS X 110      71.920  53.668  24.406  1.00  0.00           C
ATOM   1395  1HE LYS X 110      72.721  53.855  25.150  1.00  0.00           H
ATOM   1396  2HE LYS X 110      71.288  52.838  24.781  1.00  0.00           H
ATOM   1397  NZ  LYS X 110      72.518  53.199  23.146  1.00  0.00           N
ATOM   1398  1HZ LYS X 110      72.778  52.187  23.270  1.00  0.00           H
ATOM   1399  2HZ LYS X 110      71.847  53.298  22.354  1.00  0.00           H
ATOM   1400  3HZ LYS X 110      73.402  53.724  22.942  1.00  0.00           H
ATOM   1401  HN  LYS X 110      70.776  59.733  21.894  1.00  0.00           H
ATOM   1402  N   SER X 111      74.007  58.863  23.765  1.00  0.00           N
ATOM   1403  CA  SER X 111      75.343  58.468  23.369  1.00  0.00           C
ATOM   1404  C   SER X 111      76.149  58.214  24.621  1.00  0.00           C
ATOM   1405  O   SER X 111      75.778  58.665  25.701  1.00  0.00           O
ATOM   1406  HA  SER X 111      75.275  57.527  22.841  1.00  0.00           H
ATOM   1407  CB  SER X 111      76.048  59.502  22.462  1.00  0.00           C
ATOM   1408  1HB SER X 111      75.318  59.833  21.686  1.00  0.00           H
ATOM   1409  2HB SER X 111      76.352  60.399  23.048  1.00  0.00           H
ATOM   1410  OG  SER X 111      77.173  58.917  21.803  1.00  0.00           O
ATOM   1411  1HG SER X 111      77.460  59.575  21.157  1.00  0.00           H
ATOM   1412  HN  SER X 111      73.890  59.191  24.701  1.00  0.00           H
ATOM   1413  N   ASN X 112      77.245  57.437  24.515  1.00  0.00           N
ATOM   1414  CA  ASN X 112      78.043  57.017  25.650  1.00  0.00           C
ATOM   1415  C   ASN X 112      79.510  56.938  25.270  1.00  0.00           C
ATOM   1416  O   ASN X 112      79.870  56.340  24.256  1.00  0.00           O
ATOM   1417  HA  ASN X 112      77.961  57.753  26.436  1.00  0.00           H
ATOM   1418  CB  ASN X 112      77.662  55.593  26.123  1.00  0.00           C
ATOM   1419  1HB ASN X 112      77.404  54.972  25.238  1.00  0.00           H
ATOM   1420  2HB ASN X 112      78.505  55.097  26.651  1.00  0.00           H
ATOM   1421  CG  ASN X 112      76.482  55.552  27.085  1.00  0.00           C
ATOM   1422  OD1 ASN X 112      75.514  54.820  26.861  1.00  0.00           O
ATOM   1423  ND2 ASN X 112      76.632  56.215  28.249  1.00  0.00           N
ATOM   1424 1HD2 ASN X 112      77.379  56.873  28.376  1.00  0.00           H
ATOM   1425 2HD2 ASN X 112      76.039  55.964  29.018  1.00  0.00           H
ATOM   1426  HN  ASN X 112      77.562  57.173  23.606  1.00  0.00           H
ATOM   1427  N   TYR X 113      80.406  57.509  26.097  1.00  0.00           N
ATOM   1428  CA  TYR X 113      81.833  57.566  25.809  1.00  0.00           C
ATOM   1429  C   TYR X 113      82.607  56.954  26.978  1.00  0.00           C
ATOM   1430  O   TYR X 113      82.430  57.387  28.113  1.00  0.00           O
ATOM   1431  HA  TYR X 113      82.069  56.994  24.923  1.00  0.00           H
ATOM   1432  CB  TYR X 113      82.330  59.037  25.627  1.00  0.00           C
ATOM   1433  1HB TYR X 113      82.275  59.556  26.610  1.00  0.00           H
ATOM   1434  2HB TYR X 113      83.389  59.023  25.302  1.00  0.00           H
ATOM   1435  CG  TYR X 113      81.573  59.906  24.635  1.00  0.00           C
ATOM   1436  HD1 TYR X 113      80.818  58.360  23.320  1.00  0.00           H
ATOM   1437  CD1 TYR X 113      80.844  59.414  23.535  1.00  0.00           C
ATOM   1438  HD2 TYR X 113      82.242  61.704  25.610  1.00  0.00           H
ATOM   1439  CD2 TYR X 113      81.640  61.302  24.808  1.00  0.00           C
ATOM   1440  CE1 TYR X 113      80.153  60.286  22.680  1.00  0.00           C
ATOM   1441  HE1 TYR X 113      79.600  59.890  21.842  1.00  0.00           H
ATOM   1442  HE2 TYR X 113      81.022  63.246  24.104  1.00  0.00           H
ATOM   1443  CE2 TYR X 113      80.954  62.177  23.951  1.00  0.00           C
ATOM   1444  CZ  TYR X 113      80.206  61.665  22.886  1.00  0.00           C
ATOM   1445  OH  TYR X 113      79.537  62.540  22.004  1.00  0.00           O
ATOM   1446  HH  TYR X 113      79.654  63.432  22.356  1.00  0.00           H
ATOM   1447  HN  TYR X 113      80.105  57.965  26.937  1.00  0.00           H
ATOM   1448  N   ARG X 114      83.479  55.940  26.748  1.00  0.00           N
ATOM   1449  CA  ARG X 114      84.304  55.323  27.784  1.00  0.00           C
ATOM   1450  C   ARG X 114      85.659  56.026  27.796  1.00  0.00           C
ATOM   1451  O   ARG X 114      86.397  55.989  26.811  1.00  0.00           O
ATOM   1452  HA  ARG X 114      83.822  55.451  28.742  1.00  0.00           H
ATOM   1453  CB  ARG X 114      84.524  53.801  27.506  1.00  0.00           C
ATOM   1454  1HB ARG X 114      83.642  53.450  26.923  1.00  0.00           H
ATOM   1455  2HB ARG X 114      85.399  53.664  26.831  1.00  0.00           H
ATOM   1456  CG  ARG X 114      84.653  52.824  28.703  1.00  0.00           C
ATOM   1457  1HG ARG X 114      83.652  52.707  29.162  1.00  0.00           H
ATOM   1458  2HG ARG X 114      84.916  51.826  28.279  1.00  0.00           H
ATOM   1459  CD  ARG X 114      85.671  53.154  29.804  1.00  0.00           C
ATOM   1460  1HD ARG X 114      86.693  53.263  29.380  1.00  0.00           H
ATOM   1461  2HD ARG X 114      85.405  54.101  30.324  1.00  0.00           H
ATOM   1462  NE  ARG X 114      85.587  52.017  30.795  1.00  0.00           N
ATOM   1463  HE  ARG X 114      84.729  51.824  31.263  1.00  0.00           H
ATOM   1464  CZ  ARG X 114      86.565  51.140  31.060  1.00  0.00           C
ATOM   1465  NH1 ARG X 114      87.770  51.219  30.515  1.00  0.00           N
ATOM   1466 1HH1 ARG X 114      87.965  51.877  29.786  1.00  0.00           H
ATOM   1467 2HH1 ARG X 114      88.462  50.535  30.734  1.00  0.00           H
ATOM   1468  NH2 ARG X 114      86.313  50.102  31.856  1.00  0.00           N
ATOM   1469 1HH2 ARG X 114      85.367  49.921  32.153  1.00  0.00           H
ATOM   1470 2HH2 ARG X 114      86.981  49.357  31.862  1.00  0.00           H
ATOM   1471  HN  ARG X 114      83.672  55.580  25.832  1.00  0.00           H
ATOM   1472  N   VAL X 115      86.015  56.691  28.910  1.00  0.00           N
ATOM   1473  CA  VAL X 115      87.232  57.485  29.002  1.00  0.00           C
ATOM   1474  C   VAL X 115      88.142  56.879  30.056  1.00  0.00           C
ATOM   1475  O   VAL X 115      87.686  56.435  31.111  1.00  0.00           O
ATOM   1476  HA  VAL X 115      87.765  57.452  28.063  1.00  0.00           H
ATOM   1477  HB  VAL X 115      86.588  59.050  30.376  1.00  0.00           H
ATOM   1478  CB  VAL X 115      86.965  58.952  29.330  1.00  0.00           C
ATOM   1479  CG1 VAL X 115      88.263  59.774  29.178  1.00  0.00           C
ATOM   1480 1HG1 VAL X 115      88.051  60.848  29.352  1.00  0.00           H
ATOM   1481 2HG1 VAL X 115      89.031  59.467  29.917  1.00  0.00           H
ATOM   1482 3HG1 VAL X 115      88.680  59.663  28.154  1.00  0.00           H
ATOM   1483  CG2 VAL X 115      85.882  59.508  28.381  1.00  0.00           C
ATOM   1484 1HG2 VAL X 115      85.740  60.594  28.565  1.00  0.00           H
ATOM   1485 2HG2 VAL X 115      86.187  59.368  27.325  1.00  0.00           H
ATOM   1486 3HG2 VAL X 115      84.906  59.006  28.544  1.00  0.00           H
ATOM   1487  HN  VAL X 115      85.403  56.712  29.706  1.00  0.00           H
ATOM   1488  N   ARG X 116      89.463  56.814  29.775  1.00  0.00           N
ATOM   1489  CA  ARG X 116      90.409  56.143  30.643  1.00  0.00           C
ATOM   1490  C   ARG X 116      91.770  56.820  30.654  1.00  0.00           C
ATOM   1491  O   ARG X 116      92.241  57.312  29.630  1.00  0.00           O
ATOM   1492  HA  ARG X 116      90.034  56.186  31.658  1.00  0.00           H
ATOM   1493  CB  ARG X 116      90.577  54.684  30.153  1.00  0.00           C
ATOM   1494  1HB ARG X 116      89.558  54.253  30.016  1.00  0.00           H
ATOM   1495  2HB ARG X 116      91.067  54.678  29.154  1.00  0.00           H
ATOM   1496  CG  ARG X 116      91.343  53.755  31.108  1.00  0.00           C
ATOM   1497  1HG ARG X 116      91.415  52.757  30.632  1.00  0.00           H
ATOM   1498  2HG ARG X 116      92.389  54.112  31.237  1.00  0.00           H
ATOM   1499  CD  ARG X 116      90.680  53.668  32.486  1.00  0.00           C
ATOM   1500  1HD ARG X 116      91.378  54.074  33.249  1.00  0.00           H
ATOM   1501  2HD ARG X 116      89.741  54.266  32.504  1.00  0.00           H
ATOM   1502  NE  ARG X 116      90.352  52.255  32.831  1.00  0.00           N
ATOM   1503  HE  ARG X 116      90.743  51.492  32.276  1.00  0.00           H
ATOM   1504  CZ  ARG X 116      89.466  51.960  33.790  1.00  0.00           C
ATOM   1505  NH1 ARG X 116      88.926  52.905  34.556  1.00  0.00           N
ATOM   1506 1HH1 ARG X 116      89.460  53.768  34.669  1.00  0.00           H
ATOM   1507 2HH1 ARG X 116      88.337  52.620  35.309  1.00  0.00           H
ATOM   1508  NH2 ARG X 116      89.138  50.699  34.047  1.00  0.00           N
ATOM   1509 1HH2 ARG X 116      89.819  49.994  33.792  1.00  0.00           H
ATOM   1510 2HH2 ARG X 116      88.697  50.564  34.925  1.00  0.00           H
ATOM   1511  HN  ARG X 116      89.817  57.159  28.908  1.00  0.00           H
ATOM   1512  N   VAL X 117      92.448  56.867  31.823  1.00  0.00           N
ATOM   1513  CA  VAL X 117      93.737  57.525  32.007  1.00  0.00           C
ATOM   1514  C   VAL X 117      94.930  56.566  31.924  1.00  0.00           C
ATOM   1515  O   VAL X 117      94.786  55.349  32.009  1.00  0.00           O
ATOM   1516  HA  VAL X 117      93.863  58.240  31.211  1.00  0.00           H
ATOM   1517  HB  VAL X 117      94.799  58.780  33.421  1.00  0.00           H
ATOM   1518  CB  VAL X 117      93.793  58.314  33.310  1.00  0.00           C
ATOM   1519  CG1 VAL X 117      92.757  59.457  33.254  1.00  0.00           C
ATOM   1520 1HG1 VAL X 117      92.817  60.077  34.175  1.00  0.00           H
ATOM   1521 2HG1 VAL X 117      92.933  60.117  32.378  1.00  0.00           H
ATOM   1522 3HG1 VAL X 117      91.723  59.056  33.192  1.00  0.00           H
ATOM   1523  CG2 VAL X 117      93.540  57.398  34.522  1.00  0.00           C
ATOM   1524 1HG2 VAL X 117      93.632  57.981  35.464  1.00  0.00           H
ATOM   1525 2HG2 VAL X 117      92.520  56.962  34.501  1.00  0.00           H
ATOM   1526 3HG2 VAL X 117      94.274  56.566  34.569  1.00  0.00           H
ATOM   1527  HN  VAL X 117      92.066  56.467  32.653  1.00  0.00           H
ATOM   1528  N   TYR X 118      96.160  57.102  31.714  1.00  0.00           N
ATOM   1529  CA  TYR X 118      97.410  56.351  31.560  1.00  0.00           C
ATOM   1530  C   TYR X 118      97.854  55.487  32.741  1.00  0.00           C
ATOM   1531  O   TYR X 118      98.317  54.362  32.543  1.00  0.00           O
ATOM   1532  HA  TYR X 118      97.258  55.629  30.769  1.00  0.00           H
ATOM   1533  CB  TYR X 118      98.584  57.315  31.200  1.00  0.00           C
ATOM   1534  1HB TYR X 118      98.383  58.333  31.596  1.00  0.00           H
ATOM   1535  2HB TYR X 118      99.534  56.963  31.662  1.00  0.00           H
ATOM   1536  CG  TYR X 118      98.883  57.438  29.724  1.00  0.00           C
ATOM   1537  HD1 TYR X 118      97.014  56.668  28.933  1.00  0.00           H
ATOM   1538  CD1 TYR X 118      97.990  57.058  28.705  1.00  0.00           C
ATOM   1539  HD2 TYR X 118     100.844  58.235  30.122  1.00  0.00           H
ATOM   1540  CD2 TYR X 118     100.146  57.934  29.353  1.00  0.00           C
ATOM   1541  CE1 TYR X 118      98.360  57.145  27.357  1.00  0.00           C
ATOM   1542  HE1 TYR X 118      97.656  56.854  26.591  1.00  0.00           H
ATOM   1543  HE2 TYR X 118     101.498  58.396  27.741  1.00  0.00           H
ATOM   1544  CE2 TYR X 118     100.520  58.021  28.005  1.00  0.00           C
ATOM   1545  CZ  TYR X 118      99.629  57.612  27.007  1.00  0.00           C
ATOM   1546  OH  TYR X 118      99.982  57.713  25.649  1.00  0.00           O
ATOM   1547  HH  TYR X 118     100.489  58.539  25.551  1.00  0.00           H
ATOM   1548  HN  TYR X 118      96.236  58.080  31.554  1.00  0.00           H
ATOM   1549  N   GLN X 119      97.734  55.979  33.987  1.00  0.00           N
ATOM   1550  CA  GLN X 119      97.970  55.186  35.180  1.00  0.00           C
ATOM   1551  C   GLN X 119      96.661  55.141  35.937  1.00  0.00           C
ATOM   1552  O   GLN X 119      96.122  56.167  36.351  1.00  0.00           O
ATOM   1553  HA  GLN X 119      98.223  54.167  34.923  1.00  0.00           H
ATOM   1554  CB  GLN X 119      99.087  55.772  36.086  1.00  0.00           C
ATOM   1555  1HB GLN X 119      99.010  56.882  36.049  1.00  0.00           H
ATOM   1556  2HB GLN X 119      98.922  55.481  37.150  1.00  0.00           H
ATOM   1557  CG  GLN X 119     100.523  55.350  35.689  1.00  0.00           C
ATOM   1558  1HG GLN X 119     100.649  55.391  34.588  1.00  0.00           H
ATOM   1559  2HG GLN X 119     101.243  56.062  36.151  1.00  0.00           H
ATOM   1560  CD  GLN X 119     100.894  53.962  36.222  1.00  0.00           C
ATOM   1561  OE1 GLN X 119     101.118  53.766  37.420  1.00  0.00           O
ATOM   1562  NE2 GLN X 119     101.011  52.958  35.328  1.00  0.00           N
ATOM   1563 1HE2 GLN X 119     100.838  53.121  34.355  1.00  0.00           H
ATOM   1564 2HE2 GLN X 119     101.219  52.045  35.667  1.00  0.00           H
ATOM   1565  HN  GLN X 119      97.389  56.897  34.144  1.00  0.00           H
ATOM   1566  N   ILE X 120      96.106  53.932  36.107  1.00  0.00           N
ATOM   1567  CA  ILE X 120      94.830  53.703  36.760  1.00  0.00           C
ATOM   1568  C   ILE X 120      95.056  53.385  38.229  1.00  0.00           C
ATOM   1569  O   ILE X 120      96.181  53.042  38.600  1.00  0.00           O
ATOM   1570  HA  ILE X 120      94.260  54.621  36.721  1.00  0.00           H
ATOM   1571  HB  ILE X 120      93.218  52.238  36.751  1.00  0.00           H
ATOM   1572  CB  ILE X 120      94.016  52.610  36.067  1.00  0.00           C
ATOM   1573  CG1 ILE X 120      94.864  51.393  35.639  1.00  0.00           C
ATOM   1574 1HG1 ILE X 120      95.559  51.704  34.826  1.00  0.00           H
ATOM   1575 2HG1 ILE X 120      95.479  51.055  36.504  1.00  0.00           H
ATOM   1576  CG2 ILE X 120      93.329  53.279  34.863  1.00  0.00           C
ATOM   1577 1HG2 ILE X 120      92.676  52.553  34.338  1.00  0.00           H
ATOM   1578 2HG2 ILE X 120      92.695  54.128  35.201  1.00  0.00           H
ATOM   1579 3HG2 ILE X 120      94.081  53.665  34.143  1.00  0.00           H
ATOM   1580  CD  ILE X 120      94.021  50.218  35.132  1.00  0.00           C
ATOM   1581  1HD ILE X 120      94.674  49.396  34.770  1.00  0.00           H
ATOM   1582  2HD ILE X 120      93.363  49.826  35.937  1.00  0.00           H
ATOM   1583  3HD ILE X 120      93.382  50.529  34.279  1.00  0.00           H
ATOM   1584  HN  ILE X 120      96.608  53.112  35.815  1.00  0.00           H
ATOM   1585  N   PRO X 121      94.081  53.540  39.119  1.00  0.00           N
ATOM   1586  CA  PRO X 121      94.260  53.212  40.528  1.00  0.00           C
ATOM   1587  C   PRO X 121      94.411  51.723  40.773  1.00  0.00           C
ATOM   1588  HA  PRO X 121      95.154  53.687  40.909  1.00  0.00           H
ATOM   1589  CB  PRO X 121      92.986  53.761  41.194  1.00  0.00           C
ATOM   1590  1HB PRO X 121      92.679  53.157  42.074  1.00  0.00           H
ATOM   1591  2HB PRO X 121      93.186  54.807  41.516  1.00  0.00           H
ATOM   1592  CG  PRO X 121      91.944  53.743  40.074  1.00  0.00           C
ATOM   1593  1HG PRO X 121      91.584  52.696  39.936  1.00  0.00           H
ATOM   1594  2HG PRO X 121      91.079  54.411  40.241  1.00  0.00           H
ATOM   1595  CD  PRO X 121      92.769  54.140  38.855  1.00  0.00           C
ATOM   1596  1HD PRO X 121      92.300  53.761  37.921  1.00  0.00           H
ATOM   1597  2HD PRO X 121      92.881  55.246  38.795  1.00  0.00           H
ATOM   1598  OT1 PRO X 121      93.770  50.893  40.078  1.00  0.00           O
ATOM   1599  OT2 PRO X 121      95.156  51.371  41.731  1.00  0.00           O
ATOM   1600  N   ASP Z   1      55.869  39.545  13.227  1.00  0.00           N
ATOM   1601  CA  ASP Z   1      54.943  40.446  13.967  1.00  0.00           C
ATOM   1602  C   ASP Z   1      54.092  41.370  13.077  1.00  0.00           C
ATOM   1603  O   ASP Z   1      52.932  41.063  12.801  1.00  0.00           O
ATOM   1604  HA  ASP Z   1      54.236  39.758  14.412  1.00  0.00           H
ATOM   1605  CB  ASP Z   1      55.755  41.184  15.074  1.00  0.00           C
ATOM   1606  1HB ASP Z   1      56.609  40.559  15.417  1.00  0.00           H
ATOM   1607  2HB ASP Z   1      56.163  42.150  14.719  1.00  0.00           H
ATOM   1608  CG  ASP Z   1      54.904  41.418  16.302  1.00  0.00           C
ATOM   1609  OD1 ASP Z   1      55.382  42.119  17.230  1.00  0.00           O
ATOM   1610  OD2 ASP Z   1      53.780  40.869  16.385  1.00  0.00           O
ATOM   1611  H1  ASP Z   1      56.067  38.707  13.837  1.00  0.00           H
ATOM   1612  H2  ASP Z   1      55.396  39.161  12.369  1.00  0.00           H
ATOM   1613  H3  ASP Z   1      56.773  39.996  12.974  1.00  0.00           H
ATOM   1614  N   ALA Z   2      54.629  42.508  12.573  1.00  0.00           N
ATOM   1615  CA  ALA Z   2      53.837  43.484  11.842  1.00  0.00           C
ATOM   1616  C   ALA Z   2      54.630  44.095  10.694  1.00  0.00           C
ATOM   1617  O   ALA Z   2      55.838  44.299  10.784  1.00  0.00           O
ATOM   1618  HA  ALA Z   2      52.970  43.004  11.404  1.00  0.00           H
ATOM   1619  CB  ALA Z   2      53.379  44.615  12.787  1.00  0.00           C
ATOM   1620  1HB ALA Z   2      52.730  45.347  12.264  1.00  0.00           H
ATOM   1621  2HB ALA Z   2      52.803  44.189  13.637  1.00  0.00           H
ATOM   1622  3HB ALA Z   2      54.258  45.153  13.205  1.00  0.00           H
ATOM   1623  HN  ALA Z   2      55.582  42.765  12.714  1.00  0.00           H
ATOM   1624  N   HIE Z   3      53.956  44.391   9.562  1.00  0.00           N
ATOM   1625  CA  HIE Z   3      54.614  44.642   8.285  1.00  0.00           C
ATOM   1626  C   HIE Z   3      54.901  46.100   7.961  1.00  0.00           C
ATOM   1627  O   HIE Z   3      55.488  46.413   6.926  1.00  0.00           O
ATOM   1628  HA  HIE Z   3      55.554  44.106   8.256  1.00  0.00           H
ATOM   1629  CB  HIE Z   3      53.722  44.109   7.141  1.00  0.00           C
ATOM   1630  1HB HIE Z   3      52.838  44.763   6.988  1.00  0.00           H
ATOM   1631  2HB HIE Z   3      54.299  44.075   6.193  1.00  0.00           H
ATOM   1632  CG  HIE Z   3      53.222  42.734   7.433  1.00  0.00           C
ATOM   1633  ND1 HIE Z   3      51.990  42.557   8.041  1.00  0.00           N
ATOM   1634  HD2 HIE Z   3      54.859  41.336   6.951  1.00  0.00           H
ATOM   1635  CD2 HIE Z   3      53.872  41.551   7.330  1.00  0.00           C
ATOM   1636  HE1 HIE Z   3      51.077  40.764   8.771  1.00  0.00           H
ATOM   1637  CE1 HIE Z   3      51.924  41.262   8.296  1.00  0.00           C
ATOM   1638  HE2 HIE Z   3      53.246  39.628   7.940  1.00  0.00           H
ATOM   1639  NE2 HIE Z   3      53.034  40.610   7.881  1.00  0.00           N
ATOM   1640  HN  HIE Z   3      52.984  44.165   9.487  1.00  0.00           H
ATOM   1641  N   LYS Z   4      54.494  47.055   8.822  1.00  0.00           N
ATOM   1642  CA  LYS Z   4      54.763  48.466   8.584  1.00  0.00           C
ATOM   1643  C   LYS Z   4      56.234  48.840   8.749  1.00  0.00           C
ATOM   1644  O   LYS Z   4      56.795  49.577   7.937  1.00  0.00           O
ATOM   1645  HA  LYS Z   4      54.518  48.668   7.552  1.00  0.00           H
ATOM   1646  CB  LYS Z   4      53.859  49.359   9.468  1.00  0.00           C
ATOM   1647  1HB LYS Z   4      52.808  49.009   9.351  1.00  0.00           H
ATOM   1648  2HB LYS Z   4      54.132  49.210  10.538  1.00  0.00           H
ATOM   1649  CG  LYS Z   4      53.893  50.871   9.154  1.00  0.00           C
ATOM   1650  1HG LYS Z   4      53.231  51.375   9.896  1.00  0.00           H
ATOM   1651  2HG LYS Z   4      54.921  51.267   9.313  1.00  0.00           H
ATOM   1652  CD  LYS Z   4      53.414  51.239   7.733  1.00  0.00           C
ATOM   1653  1HD LYS Z   4      54.177  50.895   6.998  1.00  0.00           H
ATOM   1654  2HD LYS Z   4      52.467  50.688   7.531  1.00  0.00           H
ATOM   1655  CE  LYS Z   4      53.170  52.747   7.560  1.00  0.00           C
ATOM   1656  1HE LYS Z   4      52.375  53.083   8.261  1.00  0.00           H
ATOM   1657  2HE LYS Z   4      54.100  53.320   7.769  1.00  0.00           H
ATOM   1658  NZ  LYS Z   4      52.735  53.063   6.183  1.00  0.00           N
ATOM   1659  1HZ LYS Z   4      52.295  54.018   6.151  1.00  0.00           H
ATOM   1660  2HZ LYS Z   4      53.575  53.078   5.545  1.00  0.00           H
ATOM   1661  3HZ LYS Z   4      52.057  52.361   5.832  1.00  0.00           H
ATOM   1662  HN  LYS Z   4      54.011  46.799   9.653  1.00  0.00           H
ATOM   1663  N   SER Z   5      56.903  48.324   9.798  1.00  0.00           N
ATOM   1664  CA  SER Z   5      58.342  48.466   9.940  1.00  0.00           C
ATOM   1665  C   SER Z   5      58.896  47.338  10.784  1.00  0.00           C
ATOM   1666  O   SER Z   5      58.309  46.941  11.789  1.00  0.00           O
ATOM   1667  HA  SER Z   5      58.796  48.385   8.961  1.00  0.00           H
ATOM   1668  CB  SER Z   5      58.752  49.804  10.606  1.00  0.00           C
ATOM   1669  1HB SER Z   5      58.233  50.638  10.081  1.00  0.00           H
ATOM   1670  2HB SER Z   5      58.410  49.807  11.665  1.00  0.00           H
ATOM   1671  OG  SER Z   5      60.164  50.020  10.539  1.00  0.00           O
ATOM   1672  1HG SER Z   5      60.347  50.882  10.965  1.00  0.00           H
ATOM   1673  HN  SER Z   5      56.458  47.708  10.443  1.00  0.00           H
ATOM   1674  N   GLU Z   6      60.090  46.827  10.431  1.00  0.00           N
ATOM   1675  CA  GLU Z   6      60.669  45.657  11.061  1.00  0.00           C
ATOM   1676  C   GLU Z   6      61.564  46.031  12.232  1.00  0.00           C
ATOM   1677  O   GLU Z   6      62.119  45.177  12.926  1.00  0.00           O
ATOM   1678  HA  GLU Z   6      59.879  45.011  11.420  1.00  0.00           H
ATOM   1679  CB  GLU Z   6      61.508  44.888  10.015  1.00  0.00           C
ATOM   1680  1HB GLU Z   6      61.778  43.882  10.405  1.00  0.00           H
ATOM   1681  2HB GLU Z   6      60.860  44.722   9.122  1.00  0.00           H
ATOM   1682  CG  GLU Z   6      62.788  45.644   9.597  1.00  0.00           C
ATOM   1683  1HG GLU Z   6      62.545  46.709   9.421  1.00  0.00           H
ATOM   1684  2HG GLU Z   6      63.555  45.590  10.398  1.00  0.00           H
ATOM   1685  CD  GLU Z   6      63.405  45.085   8.335  1.00  0.00           C
ATOM   1686  OE1 GLU Z   6      63.856  43.914   8.349  1.00  0.00           O
ATOM   1687  OE2 GLU Z   6      63.504  45.844   7.336  1.00  0.00           O
ATOM   1688  HN  GLU Z   6      60.545  47.143   9.603  1.00  0.00           H
ATOM   1689  N   VAL Z   7      61.683  47.345  12.531  1.00  0.00           N
ATOM   1690  CA  VAL Z   7      62.462  47.887  13.637  1.00  0.00           C
ATOM   1691  C   VAL Z   7      61.904  47.458  14.989  1.00  0.00           C
ATOM   1692  O   VAL Z   7      62.627  47.272  15.964  1.00  0.00           O
ATOM   1693  HA  VAL Z   7      63.455  47.468  13.562  1.00  0.00           H
ATOM   1694  HB  VAL Z   7      61.631  49.904  13.688  1.00  0.00           H
ATOM   1695  CB  VAL Z   7      62.617  49.398  13.565  1.00  0.00           C
ATOM   1696  CG1 VAL Z   7      63.594  49.881  14.654  1.00  0.00           C
ATOM   1697 1HG1 VAL Z   7      63.148  49.803  15.667  1.00  0.00           H
ATOM   1698 2HG1 VAL Z   7      64.530  49.282  14.629  1.00  0.00           H
ATOM   1699 3HG1 VAL Z   7      63.865  50.940  14.475  1.00  0.00           H
ATOM   1700  CG2 VAL Z   7      63.199  49.761  12.192  1.00  0.00           C
ATOM   1701 1HG2 VAL Z   7      62.520  49.485  11.360  1.00  0.00           H
ATOM   1702 2HG2 VAL Z   7      63.371  50.858  12.137  1.00  0.00           H
ATOM   1703 3HG2 VAL Z   7      64.173  49.250  12.033  1.00  0.00           H
ATOM   1704  HN  VAL Z   7      61.235  48.008  11.932  1.00  0.00           H
ATOM   1705  N   ALA Z   8      60.592  47.210  15.059  1.00  0.00           N
ATOM   1706  CA  ALA Z   8      59.986  46.519  16.171  1.00  0.00           C
ATOM   1707  C   ALA Z   8      60.203  44.988  16.196  1.00  0.00           C
ATOM   1708  O   ALA Z   8      60.477  44.418  17.253  1.00  0.00           O
ATOM   1709  HA  ALA Z   8      60.412  46.902  17.089  1.00  0.00           H
ATOM   1710  CB  ALA Z   8      58.503  46.897  16.126  1.00  0.00           C
ATOM   1711  1HB ALA Z   8      57.951  46.508  17.004  1.00  0.00           H
ATOM   1712  2HB ALA Z   8      58.391  48.003  16.128  1.00  0.00           H
ATOM   1713  3HB ALA Z   8      58.028  46.503  15.203  1.00  0.00           H
ATOM   1714  HN  ALA Z   8      59.999  47.413  14.285  1.00  0.00           H
ATOM   1715  N   HIE Z   9      60.083  44.292  15.035  1.00  0.00           N
ATOM   1716  CA  HIE Z   9      60.152  42.829  14.917  1.00  0.00           C
ATOM   1717  C   HIE Z   9      61.521  42.182  15.142  1.00  0.00           C
ATOM   1718  O   HIE Z   9      61.657  41.279  15.961  1.00  0.00           O
ATOM   1719  HA  HIE Z   9      59.492  42.401  15.663  1.00  0.00           H
ATOM   1720  CB  HIE Z   9      59.650  42.393  13.503  1.00  0.00           C
ATOM   1721  1HB HIE Z   9      58.576  42.652  13.402  1.00  0.00           H
ATOM   1722  2HB HIE Z   9      60.205  42.973  12.735  1.00  0.00           H
ATOM   1723  CG  HIE Z   9      59.832  40.938  13.135  1.00  0.00           C
ATOM   1724  ND1 HIE Z   9      58.892  39.976  13.471  1.00  0.00           N
ATOM   1725  HD2 HIE Z   9      61.774  40.814  12.096  1.00  0.00           H
ATOM   1726  CD2 HIE Z   9      60.882  40.361  12.495  1.00  0.00           C
ATOM   1727  HE1 HIE Z   9      58.965  37.837  13.158  1.00  0.00           H
ATOM   1728  CE1 HIE Z   9      59.414  38.828  13.047  1.00  0.00           C
ATOM   1729  HE2 HIE Z   9      61.254  38.284  12.146  1.00  0.00           H
ATOM   1730  NE2 HIE Z   9      60.613  39.012  12.451  1.00  0.00           N
ATOM   1731  HN  HIE Z   9      59.874  44.793  14.203  1.00  0.00           H
ATOM   1732  N   ARG Z  10      62.588  42.625  14.440  1.00  0.00           N
ATOM   1733  CA  ARG Z  10      63.894  41.955  14.465  1.00  0.00           C
ATOM   1734  C   ARG Z  10      64.552  41.984  15.844  1.00  0.00           C
ATOM   1735  O   ARG Z  10      65.199  41.036  16.281  1.00  0.00           O
ATOM   1736  HA  ARG Z  10      63.731  40.911  14.226  1.00  0.00           H
ATOM   1737  CB  ARG Z  10      64.894  42.543  13.425  1.00  0.00           C
ATOM   1738  1HB ARG Z  10      65.206  43.557  13.757  1.00  0.00           H
ATOM   1739  2HB ARG Z  10      65.810  41.908  13.413  1.00  0.00           H
ATOM   1740  CG  ARG Z  10      64.373  42.673  11.976  1.00  0.00           C
ATOM   1741  1HG ARG Z  10      63.346  43.094  11.978  1.00  0.00           H
ATOM   1742  2HG ARG Z  10      65.025  43.404  11.441  1.00  0.00           H
ATOM   1743  CD  ARG Z  10      64.397  41.372  11.169  1.00  0.00           C
ATOM   1744  1HD ARG Z  10      65.448  41.043  11.012  1.00  0.00           H
ATOM   1745  2HD ARG Z  10      63.836  40.559  11.683  1.00  0.00           H
ATOM   1746  NE  ARG Z  10      63.778  41.690   9.842  1.00  0.00           N
ATOM   1747  HE  ARG Z  10      63.847  42.618   9.430  1.00  0.00           H
ATOM   1748  CZ  ARG Z  10      63.186  40.815   9.018  1.00  0.00           C
ATOM   1749  NH1 ARG Z  10      63.137  39.514   9.257  1.00  0.00           N
ATOM   1750 1HH1 ARG Z  10      63.766  39.155   9.948  1.00  0.00           H
ATOM   1751 2HH1 ARG Z  10      62.847  38.917   8.506  1.00  0.00           H
ATOM   1752  NH2 ARG Z  10      62.669  41.295   7.891  1.00  0.00           N
ATOM   1753 1HH2 ARG Z  10      62.881  42.250   7.669  1.00  0.00           H
ATOM   1754 2HH2 ARG Z  10      62.372  40.679   7.170  1.00  0.00           H
ATOM   1755  HN  ARG Z  10      62.497  43.400  13.818  1.00  0.00           H
ATOM   1756  N   PHE Z  11      64.384  43.097  16.583  1.00  0.00           N
ATOM   1757  CA  PHE Z  11      64.927  43.321  17.908  1.00  0.00           C
ATOM   1758  C   PHE Z  11      64.477  42.292  18.941  1.00  0.00           C
ATOM   1759  O   PHE Z  11      65.296  41.793  19.715  1.00  0.00           O
ATOM   1760  HA  PHE Z  11      66.001  43.234  17.815  1.00  0.00           H
ATOM   1761  CB  PHE Z  11      64.561  44.760  18.387  1.00  0.00           C
ATOM   1762  1HB PHE Z  11      64.755  45.468  17.553  1.00  0.00           H
ATOM   1763  2HB PHE Z  11      63.484  44.836  18.650  1.00  0.00           H
ATOM   1764  CG  PHE Z  11      65.390  45.205  19.570  1.00  0.00           C
ATOM   1765  HD1 PHE Z  11      64.187  44.207  21.053  1.00  0.00           H
ATOM   1766  CD1 PHE Z  11      65.063  44.812  20.878  1.00  0.00           C
ATOM   1767  HD2 PHE Z  11      66.830  46.262  18.374  1.00  0.00           H
ATOM   1768  CD2 PHE Z  11      66.554  45.969  19.374  1.00  0.00           C
ATOM   1769  CE1 PHE Z  11      65.887  45.146  21.959  1.00  0.00           C
ATOM   1770  HE1 PHE Z  11      65.631  44.818  22.957  1.00  0.00           H
ATOM   1771  CE2 PHE Z  11      67.371  46.328  20.452  1.00  0.00           C
ATOM   1772  HE2 PHE Z  11      68.253  46.928  20.284  1.00  0.00           H
ATOM   1773  CZ  PHE Z  11      67.041  45.907  21.744  1.00  0.00           C
ATOM   1774  HZ  PHE Z  11      67.663  46.179  22.584  1.00  0.00           H
ATOM   1775  HN  PHE Z  11      63.946  43.882  16.136  1.00  0.00           H
ATOM   1776  N   LYS Z  12      63.176  41.926  18.970  1.00  0.00           N
ATOM   1777  CA  LYS Z  12      62.680  40.936  19.914  1.00  0.00           C
ATOM   1778  C   LYS Z  12      63.136  39.524  19.568  1.00  0.00           C
ATOM   1779  O   LYS Z  12      63.240  38.669  20.446  1.00  0.00           O
ATOM   1780  HA  LYS Z  12      63.108  41.153  20.885  1.00  0.00           H
ATOM   1781  CB  LYS Z  12      61.129  40.977  20.080  1.00  0.00           C
ATOM   1782  1HB LYS Z  12      60.835  40.196  20.817  1.00  0.00           H
ATOM   1783  2HB LYS Z  12      60.859  41.960  20.524  1.00  0.00           H
ATOM   1784  CG  LYS Z  12      60.309  40.772  18.793  1.00  0.00           C
ATOM   1785  1HG LYS Z  12      60.455  41.644  18.117  1.00  0.00           H
ATOM   1786  2HG LYS Z  12      60.693  39.873  18.254  1.00  0.00           H
ATOM   1787  CD  LYS Z  12      58.794  40.556  19.012  1.00  0.00           C
ATOM   1788  1HD LYS Z  12      58.357  40.308  18.017  1.00  0.00           H
ATOM   1789  2HD LYS Z  12      58.645  39.672  19.670  1.00  0.00           H
ATOM   1790  CE  LYS Z  12      58.050  41.770  19.583  1.00  0.00           C
ATOM   1791  1HE LYS Z  12      58.348  41.955  20.637  1.00  0.00           H
ATOM   1792  2HE LYS Z  12      58.289  42.664  18.970  1.00  0.00           H
ATOM   1793  NZ  LYS Z  12      56.592  41.568  19.538  1.00  0.00           N
ATOM   1794  1HZ LYS Z  12      56.081  42.180  20.218  1.00  0.00           H
ATOM   1795  2HZ LYS Z  12      56.204  41.776  18.576  1.00  0.00           H
ATOM   1796  3HZ LYS Z  12      56.329  40.579  19.766  1.00  0.00           H
ATOM   1797  HN  LYS Z  12      62.525  42.290  18.307  1.00  0.00           H
ATOM   1798  N   ASP Z  13      63.436  39.263  18.283  1.00  0.00           N
ATOM   1799  CA  ASP Z  13      63.860  37.975  17.788  1.00  0.00           C
ATOM   1800  C   ASP Z  13      65.369  37.749  17.972  1.00  0.00           C
ATOM   1801  O   ASP Z  13      65.807  36.788  18.606  1.00  0.00           O
ATOM   1802  HA  ASP Z  13      63.338  37.198  18.332  1.00  0.00           H
ATOM   1803  CB  ASP Z  13      63.445  37.962  16.293  1.00  0.00           C
ATOM   1804  1HB ASP Z  13      62.398  38.322  16.200  1.00  0.00           H
ATOM   1805  2HB ASP Z  13      64.088  38.642  15.699  1.00  0.00           H
ATOM   1806  CG  ASP Z  13      63.486  36.586  15.672  1.00  0.00           C
ATOM   1807  OD1 ASP Z  13      63.439  35.577  16.421  1.00  0.00           O
ATOM   1808  OD2 ASP Z  13      63.535  36.520  14.418  1.00  0.00           O
ATOM   1809  HN  ASP Z  13      63.333  39.970  17.587  1.00  0.00           H
ATOM   1810  N   LEU Z  14      66.218  38.672  17.469  1.00  0.00           N
ATOM   1811  CA  LEU Z  14      67.669  38.568  17.523  1.00  0.00           C
ATOM   1812  C   LEU Z  14      68.279  38.676  18.915  1.00  0.00           C
ATOM   1813  O   LEU Z  14      69.191  37.924  19.270  1.00  0.00           O
ATOM   1814  HA  LEU Z  14      67.943  37.592  17.147  1.00  0.00           H
ATOM   1815  CB  LEU Z  14      68.322  39.661  16.636  1.00  0.00           C
ATOM   1816  1HB LEU Z  14      67.885  40.645  16.920  1.00  0.00           H
ATOM   1817  2HB LEU Z  14      69.416  39.710  16.822  1.00  0.00           H
ATOM   1818  HG  LEU Z  14      67.040  39.260  14.926  1.00  0.00           H
ATOM   1819  CG  LEU Z  14      68.124  39.456  15.120  1.00  0.00           C
ATOM   1820  CD1 LEU Z  14      68.507  40.733  14.363  1.00  0.00           C
ATOM   1821 1HD1 LEU Z  14      68.318  40.598  13.276  1.00  0.00           H
ATOM   1822 2HD1 LEU Z  14      67.897  41.587  14.725  1.00  0.00           H
ATOM   1823 3HD1 LEU Z  14      69.580  40.967  14.512  1.00  0.00           H
ATOM   1824  CD2 LEU Z  14      68.933  38.268  14.577  1.00  0.00           C
ATOM   1825 1HD2 LEU Z  14      70.019  38.416  14.755  1.00  0.00           H
ATOM   1826 2HD2 LEU Z  14      68.618  37.318  15.057  1.00  0.00           H
ATOM   1827 3HD2 LEU Z  14      68.765  38.166  13.483  1.00  0.00           H
ATOM   1828  HN  LEU Z  14      65.843  39.448  16.953  1.00  0.00           H
ATOM   1829  N   GLY Z  15      67.796  39.627  19.742  1.00  0.00           N
ATOM   1830  CA  GLY Z  15      68.401  39.968  21.028  1.00  0.00           C
ATOM   1831  C   GLY Z  15      69.430  41.068  20.954  1.00  0.00           C
ATOM   1832  O   GLY Z  15      70.116  41.250  19.947  1.00  0.00           O
ATOM   1833  1HA GLY Z  15      67.601  40.319  21.664  1.00  0.00           H
ATOM   1834  2HA GLY Z  15      68.903  39.105  21.430  1.00  0.00           H
ATOM   1835  HN  GLY Z  15      67.006  40.163  19.446  1.00  0.00           H
ATOM   1836  N   GLU Z  16      69.560  41.849  22.053  1.00  0.00           N
ATOM   1837  CA  GLU Z  16      70.145  43.184  22.039  1.00  0.00           C
ATOM   1838  C   GLU Z  16      71.583  43.246  21.545  1.00  0.00           C
ATOM   1839  O   GLU Z  16      71.953  44.114  20.757  1.00  0.00           O
ATOM   1840  HA  GLU Z  16      69.566  43.773  21.342  1.00  0.00           H
ATOM   1841  CB  GLU Z  16      70.038  43.864  23.438  1.00  0.00           C
ATOM   1842  1HB GLU Z  16      68.972  43.833  23.761  1.00  0.00           H
ATOM   1843  2HB GLU Z  16      70.620  43.279  24.181  1.00  0.00           H
ATOM   1844  CG  GLU Z  16      70.510  45.344  23.428  1.00  0.00           C
ATOM   1845  1HG GLU Z  16      71.552  45.385  23.052  1.00  0.00           H
ATOM   1846  2HG GLU Z  16      69.880  45.936  22.732  1.00  0.00           H
ATOM   1847  CD  GLU Z  16      70.523  46.061  24.765  1.00  0.00           C
ATOM   1848  OE1 GLU Z  16      69.892  45.662  25.769  1.00  0.00           O
ATOM   1849  OE2 GLU Z  16      71.263  47.077  24.838  1.00  0.00           O
ATOM   1850  HN  GLU Z  16      69.082  41.593  22.901  1.00  0.00           H
ATOM   1851  N   GLU Z  17      72.451  42.311  21.978  1.00  0.00           N
ATOM   1852  CA  GLU Z  17      73.818  42.229  21.491  1.00  0.00           C
ATOM   1853  C   GLU Z  17      73.921  41.868  20.011  1.00  0.00           C
ATOM   1854  O   GLU Z  17      74.681  42.486  19.265  1.00  0.00           O
ATOM   1855  HA  GLU Z  17      74.258  43.212  21.584  1.00  0.00           H
ATOM   1856  CB  GLU Z  17      74.646  41.262  22.373  1.00  0.00           C
ATOM   1857  1HB GLU Z  17      74.584  41.645  23.418  1.00  0.00           H
ATOM   1858  2HB GLU Z  17      74.185  40.250  22.371  1.00  0.00           H
ATOM   1859  CG  GLU Z  17      76.136  41.143  21.955  1.00  0.00           C
ATOM   1860  1HG GLU Z  17      76.266  40.286  21.261  1.00  0.00           H
ATOM   1861  2HG GLU Z  17      76.455  42.065  21.428  1.00  0.00           H
ATOM   1862  CD  GLU Z  17      77.059  40.945  23.143  1.00  0.00           C
ATOM   1863  OE1 GLU Z  17      77.932  41.828  23.363  1.00  0.00           O
ATOM   1864  OE2 GLU Z  17      76.919  39.941  23.889  1.00  0.00           O
ATOM   1865  HN  GLU Z  17      72.134  41.605  22.604  1.00  0.00           H
ATOM   1866  N   ASN Z  18      73.124  40.886  19.548  1.00  0.00           N
ATOM   1867  CA  ASN Z  18      73.107  40.393  18.183  1.00  0.00           C
ATOM   1868  C   ASN Z  18      72.666  41.436  17.162  1.00  0.00           C
ATOM   1869  O   ASN Z  18      73.362  41.683  16.179  1.00  0.00           O
ATOM   1870  HA  ASN Z  18      74.112  40.096  17.913  1.00  0.00           H
ATOM   1871  CB  ASN Z  18      72.143  39.181  18.074  1.00  0.00           C
ATOM   1872  1HB ASN Z  18      71.119  39.485  18.378  1.00  0.00           H
ATOM   1873  2HB ASN Z  18      72.098  38.818  17.025  1.00  0.00           H
ATOM   1874  CG  ASN Z  18      72.558  38.039  18.998  1.00  0.00           C
ATOM   1875  OD1 ASN Z  18      72.578  38.143  20.229  1.00  0.00           O
ATOM   1876  ND2 ASN Z  18      72.898  36.882  18.387  1.00  0.00           N
ATOM   1877 1HD2 ASN Z  18      72.810  36.814  17.392  1.00  0.00           H
ATOM   1878 2HD2 ASN Z  18      72.956  36.064  18.951  1.00  0.00           H
ATOM   1879  HN  ASN Z  18      72.491  40.422  20.167  1.00  0.00           H
ATOM   1880  N   PHE Z  19      71.537  42.135  17.424  1.00  0.00           N
ATOM   1881  CA  PHE Z  19      70.974  43.179  16.571  1.00  0.00           C
ATOM   1882  C   PHE Z  19      71.971  44.309  16.338  1.00  0.00           C
ATOM   1883  O   PHE Z  19      72.287  44.719  15.222  1.00  0.00           O
ATOM   1884  HA  PHE Z  19      70.714  42.760  15.608  1.00  0.00           H
ATOM   1885  CB  PHE Z  19      69.708  43.706  17.328  1.00  0.00           C
ATOM   1886  1HB PHE Z  19      68.953  42.889  17.367  1.00  0.00           H
ATOM   1887  2HB PHE Z  19      69.972  43.935  18.383  1.00  0.00           H
ATOM   1888  CG  PHE Z  19      69.033  44.938  16.765  1.00  0.00           C
ATOM   1889  HD1 PHE Z  19      70.363  46.346  17.724  1.00  0.00           H
ATOM   1890  CD1 PHE Z  19      69.503  46.228  17.086  1.00  0.00           C
ATOM   1891  HD2 PHE Z  19      67.489  43.842  15.737  1.00  0.00           H
ATOM   1892  CD2 PHE Z  19      67.882  44.821  15.972  1.00  0.00           C
ATOM   1893  CE1 PHE Z  19      68.867  47.369  16.587  1.00  0.00           C
ATOM   1894  HE1 PHE Z  19      69.257  48.352  16.802  1.00  0.00           H
ATOM   1895  CE2 PHE Z  19      67.231  45.963  15.489  1.00  0.00           C
ATOM   1896  HE2 PHE Z  19      66.366  45.864  14.853  1.00  0.00           H
ATOM   1897  CZ  PHE Z  19      67.721  47.237  15.798  1.00  0.00           C
ATOM   1898  HZ  PHE Z  19      67.230  48.118  15.406  1.00  0.00           H
ATOM   1899  HN  PHE Z  19      71.006  41.910  18.248  1.00  0.00           H
ATOM   1900  N   LYS Z  20      72.537  44.785  17.449  1.00  0.00           N
ATOM   1901  CA  LYS Z  20      73.485  45.863  17.545  1.00  0.00           C
ATOM   1902  C   LYS Z  20      74.821  45.569  16.878  1.00  0.00           C
ATOM   1903  O   LYS Z  20      75.431  46.431  16.239  1.00  0.00           O
ATOM   1904  HA  LYS Z  20      73.065  46.751  17.091  1.00  0.00           H
ATOM   1905  CB  LYS Z  20      73.661  46.035  19.056  1.00  0.00           C
ATOM   1906  1HB LYS Z  20      72.656  46.239  19.497  1.00  0.00           H
ATOM   1907  2HB LYS Z  20      73.992  45.049  19.461  1.00  0.00           H
ATOM   1908  CG  LYS Z  20      74.626  47.109  19.538  1.00  0.00           C
ATOM   1909  1HG LYS Z  20      75.462  47.218  18.819  1.00  0.00           H
ATOM   1910  2HG LYS Z  20      74.104  48.092  19.586  1.00  0.00           H
ATOM   1911  CD  LYS Z  20      75.183  46.696  20.904  1.00  0.00           C
ATOM   1912  1HD LYS Z  20      75.634  45.682  20.795  1.00  0.00           H
ATOM   1913  2HD LYS Z  20      76.003  47.387  21.184  1.00  0.00           H
ATOM   1914  CE  LYS Z  20      74.120  46.660  22.005  1.00  0.00           C
ATOM   1915  1HE LYS Z  20      73.694  47.673  22.179  1.00  0.00           H
ATOM   1916  2HE LYS Z  20      73.296  45.960  21.756  1.00  0.00           H
ATOM   1917  NZ  LYS Z  20      74.749  46.201  23.241  1.00  0.00           N
ATOM   1918  1HZ LYS Z  20      74.050  46.033  24.005  1.00  0.00           H
ATOM   1919  2HZ LYS Z  20      75.312  45.325  23.084  1.00  0.00           H
ATOM   1920  3HZ LYS Z  20      75.426  46.920  23.588  1.00  0.00           H
ATOM   1921  HN  LYS Z  20      72.258  44.377  18.316  1.00  0.00           H
ATOM   1922  N   ALA Z  21      75.330  44.329  17.026  1.00  0.00           N
ATOM   1923  CA  ALA Z  21      76.532  43.874  16.366  1.00  0.00           C
ATOM   1924  C   ALA Z  21      76.398  43.835  14.851  1.00  0.00           C
ATOM   1925  O   ALA Z  21      77.273  44.329  14.141  1.00  0.00           O
ATOM   1926  HA  ALA Z  21      77.325  44.573  16.587  1.00  0.00           H
ATOM   1927  CB  ALA Z  21      76.922  42.484  16.903  1.00  0.00           C
ATOM   1928  1HB ALA Z  21      77.888  42.150  16.467  1.00  0.00           H
ATOM   1929  2HB ALA Z  21      77.031  42.522  18.007  1.00  0.00           H
ATOM   1930  3HB ALA Z  21      76.138  41.734  16.661  1.00  0.00           H
ATOM   1931  HN  ALA Z  21      74.848  43.646  17.581  1.00  0.00           H
ATOM   1932  N   LEU Z  22      75.268  43.314  14.326  1.00  0.00           N
ATOM   1933  CA  LEU Z  22      74.990  43.259  12.900  1.00  0.00           C
ATOM   1934  C   LEU Z  22      74.940  44.634  12.245  1.00  0.00           C
ATOM   1935  O   LEU Z  22      75.573  44.851  11.216  1.00  0.00           O
ATOM   1936  HA  LEU Z  22      75.804  42.733  12.420  1.00  0.00           H
ATOM   1937  CB  LEU Z  22      73.670  42.494  12.636  1.00  0.00           C
ATOM   1938  1HB LEU Z  22      72.868  42.952  13.257  1.00  0.00           H
ATOM   1939  2HB LEU Z  22      73.370  42.599  11.569  1.00  0.00           H
ATOM   1940  HG  LEU Z  22      74.237  40.853  13.948  1.00  0.00           H
ATOM   1941  CG  LEU Z  22      73.741  40.986  12.957  1.00  0.00           C
ATOM   1942  CD1 LEU Z  22      72.330  40.393  13.076  1.00  0.00           C
ATOM   1943 1HD1 LEU Z  22      71.787  40.490  12.112  1.00  0.00           H
ATOM   1944 2HD1 LEU Z  22      72.382  39.316  13.345  1.00  0.00           H
ATOM   1945 3HD1 LEU Z  22      71.756  40.921  13.865  1.00  0.00           H
ATOM   1946  CD2 LEU Z  22      74.552  40.209  11.908  1.00  0.00           C
ATOM   1947 1HD2 LEU Z  22      74.086  40.325  10.904  1.00  0.00           H
ATOM   1948 2HD2 LEU Z  22      75.597  40.575  11.864  1.00  0.00           H
ATOM   1949 3HD2 LEU Z  22      74.568  39.127  12.161  1.00  0.00           H
ATOM   1950  HN  LEU Z  22      74.565  42.917  14.920  1.00  0.00           H
ATOM   1951  N   VAL Z  23      74.268  45.632  12.863  1.00  0.00           N
ATOM   1952  CA  VAL Z  23      74.268  47.013  12.378  1.00  0.00           C
ATOM   1953  C   VAL Z  23      75.655  47.642  12.363  1.00  0.00           C
ATOM   1954  O   VAL Z  23      76.058  48.299  11.401  1.00  0.00           O
ATOM   1955  HA  VAL Z  23      73.914  47.005  11.356  1.00  0.00           H
ATOM   1956  HB  VAL Z  23      73.678  47.902  14.273  1.00  0.00           H
ATOM   1957  CB  VAL Z  23      73.351  47.907  13.208  1.00  0.00           C
ATOM   1958  CG1 VAL Z  23      73.338  49.354  12.676  1.00  0.00           C
ATOM   1959 1HG1 VAL Z  23      74.327  49.845  12.770  1.00  0.00           H
ATOM   1960 2HG1 VAL Z  23      73.035  49.371  11.607  1.00  0.00           H
ATOM   1961 3HG1 VAL Z  23      72.600  49.955  13.247  1.00  0.00           H
ATOM   1962  CG2 VAL Z  23      71.922  47.363  13.127  1.00  0.00           C
ATOM   1963 1HG2 VAL Z  23      71.836  46.337  13.532  1.00  0.00           H
ATOM   1964 2HG2 VAL Z  23      71.233  48.012  13.710  1.00  0.00           H
ATOM   1965 3HG2 VAL Z  23      71.563  47.352  12.076  1.00  0.00           H
ATOM   1966  HN  VAL Z  23      73.715  45.431  13.673  1.00  0.00           H
ATOM   1967  N   LEU Z  24      76.449  47.433  13.434  1.00  0.00           N
ATOM   1968  CA  LEU Z  24      77.802  47.954  13.524  1.00  0.00           C
ATOM   1969  C   LEU Z  24      78.734  47.396  12.455  1.00  0.00           C
ATOM   1970  O   LEU Z  24      79.504  48.147  11.851  1.00  0.00           O
ATOM   1971  HA  LEU Z  24      77.740  49.019  13.347  1.00  0.00           H
ATOM   1972  CB  LEU Z  24      78.385  47.731  14.941  1.00  0.00           C
ATOM   1973  1HB LEU Z  24      77.636  48.108  15.670  1.00  0.00           H
ATOM   1974  2HB LEU Z  24      78.500  46.641  15.128  1.00  0.00           H
ATOM   1975  HG  LEU Z  24      79.953  49.091  14.304  1.00  0.00           H
ATOM   1976  CG  LEU Z  24      79.727  48.455  15.194  1.00  0.00           C
ATOM   1977  CD1 LEU Z  24      79.650  49.397  16.405  1.00  0.00           C
ATOM   1978 1HD1 LEU Z  24      78.850  50.152  16.259  1.00  0.00           H
ATOM   1979 2HD1 LEU Z  24      79.441  48.821  17.331  1.00  0.00           H
ATOM   1980 3HD1 LEU Z  24      80.617  49.931  16.533  1.00  0.00           H
ATOM   1981  CD2 LEU Z  24      80.883  47.457  15.351  1.00  0.00           C
ATOM   1982 1HD2 LEU Z  24      80.969  46.823  14.442  1.00  0.00           H
ATOM   1983 2HD2 LEU Z  24      81.846  47.990  15.496  1.00  0.00           H
ATOM   1984 3HD2 LEU Z  24      80.711  46.795  16.226  1.00  0.00           H
ATOM   1985  HN  LEU Z  24      76.111  46.889  14.202  1.00  0.00           H
ATOM   1986  N   ILE Z  25      78.648  46.077  12.172  1.00  0.00           N
ATOM   1987  CA  ILE Z  25      79.322  45.432  11.051  1.00  0.00           C
ATOM   1988  C   ILE Z  25      78.825  45.958   9.709  1.00  0.00           C
ATOM   1989  O   ILE Z  25      79.617  46.367   8.862  1.00  0.00           O
ATOM   1990  HA  ILE Z  25      80.378  45.658  11.105  1.00  0.00           H
ATOM   1991  HB  ILE Z  25      78.031  43.702  11.179  1.00  0.00           H
ATOM   1992  CB  ILE Z  25      79.125  43.912  11.103  1.00  0.00           C
ATOM   1993  CG1 ILE Z  25      79.803  43.312  12.359  1.00  0.00           C
ATOM   1994 1HG1 ILE Z  25      80.906  43.363  12.235  1.00  0.00           H
ATOM   1995 2HG1 ILE Z  25      79.545  43.923  13.251  1.00  0.00           H
ATOM   1996  CG2 ILE Z  25      79.658  43.234   9.818  1.00  0.00           C
ATOM   1997 1HG2 ILE Z  25      80.717  43.509   9.638  1.00  0.00           H
ATOM   1998 2HG2 ILE Z  25      79.593  42.129   9.895  1.00  0.00           H
ATOM   1999 3HG2 ILE Z  25      79.063  43.520   8.925  1.00  0.00           H
ATOM   2000  CD  ILE Z  25      79.374  41.866  12.641  1.00  0.00           C
ATOM   2001  1HD ILE Z  25      79.820  41.503  13.589  1.00  0.00           H
ATOM   2002  2HD ILE Z  25      78.267  41.804  12.736  1.00  0.00           H
ATOM   2003  3HD ILE Z  25      79.692  41.182  11.826  1.00  0.00           H
ATOM   2004  HN  ILE Z  25      78.039  45.489  12.712  1.00  0.00           H
ATOM   2005  N   ALA Z  26      77.494  46.012   9.496  1.00  0.00           N
ATOM   2006  CA  ALA Z  26      76.896  46.383   8.230  1.00  0.00           C
ATOM   2007  C   ALA Z  26      77.223  47.792   7.778  1.00  0.00           C
ATOM   2008  O   ALA Z  26      77.615  48.028   6.635  1.00  0.00           O
ATOM   2009  HA  ALA Z  26      77.261  45.706   7.469  1.00  0.00           H
ATOM   2010  CB  ALA Z  26      75.366  46.266   8.339  1.00  0.00           C
ATOM   2011  1HB ALA Z  26      74.876  46.467   7.361  1.00  0.00           H
ATOM   2012  2HB ALA Z  26      75.081  45.240   8.653  1.00  0.00           H
ATOM   2013  3HB ALA Z  26      74.958  46.970   9.093  1.00  0.00           H
ATOM   2014  HN  ALA Z  26      76.847  45.681  10.191  1.00  0.00           H
ATOM   2015  N   PHE Z  27      77.120  48.786   8.678  1.00  0.00           N
ATOM   2016  CA  PHE Z  27      77.333  50.163   8.282  1.00  0.00           C
ATOM   2017  C   PHE Z  27      78.795  50.510   8.108  1.00  0.00           C
ATOM   2018  O   PHE Z  27      79.134  51.417   7.355  1.00  0.00           O
ATOM   2019  HA  PHE Z  27      76.933  50.283   7.288  1.00  0.00           H
ATOM   2020  CB  PHE Z  27      76.599  51.153   9.222  1.00  0.00           C
ATOM   2021  1HB PHE Z  27      76.572  50.779  10.266  1.00  0.00           H
ATOM   2022  2HB PHE Z  27      77.064  52.162   9.202  1.00  0.00           H
ATOM   2023  CG  PHE Z  27      75.201  51.290   8.712  1.00  0.00           C
ATOM   2024  HD1 PHE Z  27      75.593  53.134   7.663  1.00  0.00           H
ATOM   2025  CD1 PHE Z  27      74.866  52.362   7.867  1.00  0.00           C
ATOM   2026  HD2 PHE Z  27      74.499  49.453   9.595  1.00  0.00           H
ATOM   2027  CD2 PHE Z  27      74.251  50.288   8.958  1.00  0.00           C
ATOM   2028  CE1 PHE Z  27      73.612  52.414   7.251  1.00  0.00           C
ATOM   2029  HE1 PHE Z  27      73.361  53.234   6.593  1.00  0.00           H
ATOM   2030  CE2 PHE Z  27      73.003  50.332   8.334  1.00  0.00           C
ATOM   2031  HE2 PHE Z  27      72.280  49.550   8.519  1.00  0.00           H
ATOM   2032  CZ  PHE Z  27      72.688  51.390   7.471  1.00  0.00           C
ATOM   2033  HZ  PHE Z  27      71.723  51.421   6.984  1.00  0.00           H
ATOM   2034  HN  PHE Z  27      76.791  48.596   9.607  1.00  0.00           H
ATOM   2035  N   ALA Z  28      79.715  49.730   8.703  1.00  0.00           N
ATOM   2036  CA  ALA Z  28      81.138  49.836   8.443  1.00  0.00           C
ATOM   2037  C   ALA Z  28      81.497  49.544   6.986  1.00  0.00           C
ATOM   2038  O   ALA Z  28      82.400  50.147   6.413  1.00  0.00           O
ATOM   2039  HA  ALA Z  28      81.450  50.851   8.652  1.00  0.00           H
ATOM   2040  CB  ALA Z  28      81.878  48.860   9.368  1.00  0.00           C
ATOM   2041  1HB ALA Z  28      82.980  48.967   9.269  1.00  0.00           H
ATOM   2042  2HB ALA Z  28      81.593  49.051  10.423  1.00  0.00           H
ATOM   2043  3HB ALA Z  28      81.592  47.817   9.131  1.00  0.00           H
ATOM   2044  HN  ALA Z  28      79.430  48.968   9.283  1.00  0.00           H
ATOM   2045  N   GLN Z  29      80.761  48.609   6.349  1.00  0.00           N
ATOM   2046  CA  GLN Z  29      80.895  48.275   4.944  1.00  0.00           C
ATOM   2047  C   GLN Z  29      80.543  49.406   3.982  1.00  0.00           C
ATOM   2048  O   GLN Z  29      81.201  49.569   2.960  1.00  0.00           O
ATOM   2049  HA  GLN Z  29      81.943  48.066   4.776  1.00  0.00           H
ATOM   2050  CB  GLN Z  29      80.100  46.995   4.598  1.00  0.00           C
ATOM   2051  1HB GLN Z  29      79.009  47.187   4.675  1.00  0.00           H
ATOM   2052  2HB GLN Z  29      80.313  46.711   3.544  1.00  0.00           H
ATOM   2053  CG  GLN Z  29      80.470  45.824   5.537  1.00  0.00           C
ATOM   2054  1HG GLN Z  29      81.574  45.785   5.658  1.00  0.00           H
ATOM   2055  2HG GLN Z  29      80.025  45.994   6.538  1.00  0.00           H
ATOM   2056  CD  GLN Z  29      79.964  44.470   5.045  1.00  0.00           C
ATOM   2057  OE1 GLN Z  29      78.771  44.190   4.921  1.00  0.00           O
ATOM   2058  NE2 GLN Z  29      80.918  43.550   4.783  1.00  0.00           N
ATOM   2059 1HE2 GLN Z  29      81.884  43.805   4.832  1.00  0.00           H
ATOM   2060 2HE2 GLN Z  29      80.611  42.635   4.524  1.00  0.00           H
ATOM   2061  HN  GLN Z  29      80.044  48.123   6.846  1.00  0.00           H
ATOM   2062  N   TYR Z  30      79.505  50.223   4.267  1.00  0.00           N
ATOM   2063  CA  TYR Z  30      79.251  51.448   3.510  1.00  0.00           C
ATOM   2064  C   TYR Z  30      80.245  52.560   3.843  1.00  0.00           C
ATOM   2065  O   TYR Z  30      80.770  53.266   2.979  1.00  0.00           O
ATOM   2066  HA  TYR Z  30      79.339  51.230   2.453  1.00  0.00           H
ATOM   2067  CB  TYR Z  30      77.852  52.062   3.811  1.00  0.00           C
ATOM   2068  1HB TYR Z  30      77.820  52.455   4.850  1.00  0.00           H
ATOM   2069  2HB TYR Z  30      77.648  52.906   3.117  1.00  0.00           H
ATOM   2070  CG  TYR Z  30      76.730  51.083   3.657  1.00  0.00           C
ATOM   2071  HD1 TYR Z  30      76.113  51.294   5.701  1.00  0.00           H
ATOM   2072  CD1 TYR Z  30      75.920  50.798   4.765  1.00  0.00           C
ATOM   2073  HD2 TYR Z  30      77.033  50.707   1.554  1.00  0.00           H
ATOM   2074  CD2 TYR Z  30      76.433  50.479   2.423  1.00  0.00           C
ATOM   2075  CE1 TYR Z  30      74.868  49.883   4.671  1.00  0.00           C
ATOM   2076  HE1 TYR Z  30      74.273  49.639   5.541  1.00  0.00           H
ATOM   2077  HE2 TYR Z  30      75.133  49.126   1.371  1.00  0.00           H
ATOM   2078  CE2 TYR Z  30      75.352  49.591   2.315  1.00  0.00           C
ATOM   2079  CZ  TYR Z  30      74.594  49.273   3.446  1.00  0.00           C
ATOM   2080  OH  TYR Z  30      73.609  48.275   3.410  1.00  0.00           O
ATOM   2081  HH  TYR Z  30      73.179  48.278   2.533  1.00  0.00           H
ATOM   2082  HN  TYR Z  30      78.924  50.041   5.057  1.00  0.00           H
ATOM   2083  N   LEU Z  31      80.500  52.762   5.148  1.00  0.00           N
ATOM   2084  CA  LEU Z  31      81.177  53.923   5.687  1.00  0.00           C
ATOM   2085  C   LEU Z  31      82.675  53.682   5.868  1.00  0.00           C
ATOM   2086  O   LEU Z  31      83.269  54.050   6.876  1.00  0.00           O
ATOM   2087  HA  LEU Z  31      81.078  54.745   4.992  1.00  0.00           H
ATOM   2088  CB  LEU Z  31      80.515  54.337   7.032  1.00  0.00           C
ATOM   2089  1HB LEU Z  31      80.688  53.527   7.777  1.00  0.00           H
ATOM   2090  2HB LEU Z  31      81.005  55.248   7.424  1.00  0.00           H
ATOM   2091  HG  LEU Z  31      78.480  53.659   6.677  1.00  0.00           H
ATOM   2092  CG  LEU Z  31      78.989  54.607   6.973  1.00  0.00           C
ATOM   2093  CD1 LEU Z  31      78.456  54.991   8.361  1.00  0.00           C
ATOM   2094 1HD1 LEU Z  31      78.914  55.942   8.706  1.00  0.00           H
ATOM   2095 2HD1 LEU Z  31      77.354  55.120   8.331  1.00  0.00           H
ATOM   2096 3HD1 LEU Z  31      78.699  54.198   9.101  1.00  0.00           H
ATOM   2097  CD2 LEU Z  31      78.590  55.678   5.949  1.00  0.00           C
ATOM   2098 1HD2 LEU Z  31      79.095  56.639   6.171  1.00  0.00           H
ATOM   2099 2HD2 LEU Z  31      78.849  55.358   4.918  1.00  0.00           H
ATOM   2100 3HD2 LEU Z  31      77.491  55.844   5.981  1.00  0.00           H
ATOM   2101  HN  LEU Z  31      80.099  52.154   5.837  1.00  0.00           H
ATOM   2102  N   GLN Z  32      83.339  53.064   4.870  1.00  0.00           N
ATOM   2103  CA  GLN Z  32      84.653  52.443   4.996  1.00  0.00           C
ATOM   2104  C   GLN Z  32      85.783  53.326   5.548  1.00  0.00           C
ATOM   2105  O   GLN Z  32      86.502  52.972   6.488  1.00  0.00           O
ATOM   2106  HA  GLN Z  32      84.538  51.612   5.675  1.00  0.00           H
ATOM   2107  CB  GLN Z  32      85.082  51.891   3.608  1.00  0.00           C
ATOM   2108  1HB GLN Z  32      85.308  52.734   2.918  1.00  0.00           H
ATOM   2109  2HB GLN Z  32      86.014  51.292   3.731  1.00  0.00           H
ATOM   2110  CG  GLN Z  32      84.002  51.000   2.944  1.00  0.00           C
ATOM   2111  1HG GLN Z  32      83.759  50.143   3.604  1.00  0.00           H
ATOM   2112  2HG GLN Z  32      83.065  51.566   2.766  1.00  0.00           H
ATOM   2113  CD  GLN Z  32      84.428  50.463   1.573  1.00  0.00           C
ATOM   2114  OE1 GLN Z  32      83.903  50.872   0.537  1.00  0.00           O
ATOM   2115  NE2 GLN Z  32      85.383  49.509   1.561  1.00  0.00           N
ATOM   2116 1HE2 GLN Z  32      85.672  49.100   2.426  1.00  0.00           H
ATOM   2117 2HE2 GLN Z  32      85.757  49.250   0.667  1.00  0.00           H
ATOM   2118  HN  GLN Z  32      82.819  52.801   4.061  1.00  0.00           H
ATOM   2119  N   GLN Z  33      85.948  54.550   5.017  1.00  0.00           N
ATOM   2120  CA  GLN Z  33      86.976  55.463   5.482  1.00  0.00           C
ATOM   2121  C   GLN Z  33      86.571  56.253   6.730  1.00  0.00           C
ATOM   2122  O   GLN Z  33      87.416  56.840   7.401  1.00  0.00           O
ATOM   2123  HA  GLN Z  33      87.867  54.905   5.732  1.00  0.00           H
ATOM   2124  CB  GLN Z  33      87.349  56.453   4.355  1.00  0.00           C
ATOM   2125  1HB GLN Z  33      86.427  56.990   4.042  1.00  0.00           H
ATOM   2126  2HB GLN Z  33      88.061  57.213   4.754  1.00  0.00           H
ATOM   2127  CG  GLN Z  33      87.998  55.796   3.110  1.00  0.00           C
ATOM   2128  1HG GLN Z  33      88.890  55.214   3.419  1.00  0.00           H
ATOM   2129  2HG GLN Z  33      87.280  55.104   2.625  1.00  0.00           H
ATOM   2130  CD  GLN Z  33      88.470  56.847   2.091  1.00  0.00           C
ATOM   2131  OE1 GLN Z  33      89.144  57.829   2.425  1.00  0.00           O
ATOM   2132  NE2 GLN Z  33      88.111  56.643   0.802  1.00  0.00           N
ATOM   2133 1HE2 GLN Z  33      87.586  55.830   0.539  1.00  0.00           H
ATOM   2134 2HE2 GLN Z  33      88.338  57.351   0.124  1.00  0.00           H
ATOM   2135  HN  GLN Z  33      85.393  54.847   4.246  1.00  0.00           H
ATOM   2136  N   CYS Z  34      85.273  56.260   7.092  1.00  0.00           N
ATOM   2137  CA  CYS Z  34      84.681  57.129   8.099  1.00  0.00           C
ATOM   2138  C   CYS Z  34      85.159  56.944   9.549  1.00  0.00           C
ATOM   2139  O   CYS Z  34      85.613  55.858   9.936  1.00  0.00           O
ATOM   2140  HA  CYS Z  34      84.957  58.122   7.783  1.00  0.00           H
ATOM   2141  CB  CYS Z  34      83.135  57.054   8.071  1.00  0.00           C
ATOM   2142  1HB CYS Z  34      82.830  56.018   8.347  1.00  0.00           H
ATOM   2143  2HB CYS Z  34      82.705  57.731   8.840  1.00  0.00           H
ATOM   2144  SG  CYS Z  34      82.469  57.506   6.434  1.00  0.00           S
ATOM   2145  1HG CYS Z  34      81.202  57.243   6.730  1.00  0.00           H
ATOM   2146  HN  CYS Z  34      84.627  55.646   6.639  1.00  0.00           H
ATOM   2147  N   PRO Z  35      85.072  57.977  10.398  1.00  0.00           N
ATOM   2148  CA  PRO Z  35      85.313  57.878  11.834  1.00  0.00           C
ATOM   2149  C   PRO Z  35      84.538  56.806  12.592  1.00  0.00           C
ATOM   2150  O   PRO Z  35      83.310  56.833  12.642  1.00  0.00           O
ATOM   2151  HA  PRO Z  35      86.362  57.661  11.963  1.00  0.00           H
ATOM   2152  CB  PRO Z  35      84.964  59.273  12.371  1.00  0.00           C
ATOM   2153  1HB PRO Z  35      83.875  59.352  12.595  1.00  0.00           H
ATOM   2154  2HB PRO Z  35      85.536  59.534  13.285  1.00  0.00           H
ATOM   2155  CG  PRO Z  35      85.271  60.211  11.205  1.00  0.00           C
ATOM   2156  1HG PRO Z  35      84.697  61.159  11.262  1.00  0.00           H
ATOM   2157  2HG PRO Z  35      86.359  60.438  11.166  1.00  0.00           H
ATOM   2158  CD  PRO Z  35      84.890  59.375   9.986  1.00  0.00           C
ATOM   2159  1HD PRO Z  35      83.822  59.546   9.721  1.00  0.00           H
ATOM   2160  2HD PRO Z  35      85.545  59.640   9.125  1.00  0.00           H
ATOM   2161  N   PHE Z  36      85.267  55.906  13.281  1.00  0.00           N
ATOM   2162  CA  PHE Z  36      84.758  54.903  14.200  1.00  0.00           C
ATOM   2163  C   PHE Z  36      83.972  55.532  15.336  1.00  0.00           C
ATOM   2164  O   PHE Z  36      82.906  55.062  15.736  1.00  0.00           O
ATOM   2165  HA  PHE Z  36      84.093  54.244  13.659  1.00  0.00           H
ATOM   2166  CB  PHE Z  36      85.990  54.145  14.775  1.00  0.00           C
ATOM   2167  1HB PHE Z  36      86.550  53.676  13.939  1.00  0.00           H
ATOM   2168  2HB PHE Z  36      86.666  54.880  15.267  1.00  0.00           H
ATOM   2169  CG  PHE Z  36      85.693  53.047  15.770  1.00  0.00           C
ATOM   2170  HD1 PHE Z  36      83.784  52.417  14.963  1.00  0.00           H
ATOM   2171  CD1 PHE Z  36      84.536  52.247  15.718  1.00  0.00           C
ATOM   2172  HD2 PHE Z  36      87.542  53.388  16.817  1.00  0.00           H
ATOM   2173  CD2 PHE Z  36      86.650  52.783  16.763  1.00  0.00           C
ATOM   2174  CE1 PHE Z  36      84.336  51.221  16.651  1.00  0.00           C
ATOM   2175  HE1 PHE Z  36      83.435  50.626  16.621  1.00  0.00           H
ATOM   2176  CE2 PHE Z  36      86.480  51.724  17.658  1.00  0.00           C
ATOM   2177  HE2 PHE Z  36      87.256  51.493  18.372  1.00  0.00           H
ATOM   2178  CZ  PHE Z  36      85.308  50.963  17.623  1.00  0.00           C
ATOM   2179  HZ  PHE Z  36      85.152  50.180  18.351  1.00  0.00           H
ATOM   2180  HN  PHE Z  36      86.252  55.867  13.113  1.00  0.00           H
ATOM   2181  N   GLU Z  37      84.492  56.656  15.845  1.00  0.00           N
ATOM   2182  CA  GLU Z  37      83.926  57.398  16.938  1.00  0.00           C
ATOM   2183  C   GLU Z  37      82.508  57.880  16.689  1.00  0.00           C
ATOM   2184  O   GLU Z  37      81.601  57.629  17.480  1.00  0.00           O
ATOM   2185  HA  GLU Z  37      83.887  56.746  17.787  1.00  0.00           H
ATOM   2186  CB  GLU Z  37      84.880  58.578  17.200  1.00  0.00           C
ATOM   2187  1HB GLU Z  37      85.920  58.178  17.265  1.00  0.00           H
ATOM   2188  2HB GLU Z  37      84.852  59.261  16.323  1.00  0.00           H
ATOM   2189  CG  GLU Z  37      84.603  59.372  18.487  1.00  0.00           C
ATOM   2190  1HG GLU Z  37      83.561  59.745  18.511  1.00  0.00           H
ATOM   2191  2HG GLU Z  37      84.765  58.740  19.383  1.00  0.00           H
ATOM   2192  CD  GLU Z  37      85.531  60.563  18.567  1.00  0.00           C
ATOM   2193  OE1 GLU Z  37      85.225  61.599  17.921  1.00  0.00           O
ATOM   2194  OE2 GLU Z  37      86.557  60.490  19.291  1.00  0.00           O
ATOM   2195  HN  GLU Z  37      85.358  56.996  15.495  1.00  0.00           H
ATOM   2196  N   ASP Z  38      82.265  58.512  15.528  1.00  0.00           N
ATOM   2197  CA  ASP Z  38      80.950  58.912  15.079  1.00  0.00           C
ATOM   2198  C   ASP Z  38      80.058  57.732  14.695  1.00  0.00           C
ATOM   2199  O   ASP Z  38      78.864  57.731  14.983  1.00  0.00           O
ATOM   2200  HA  ASP Z  38      80.446  59.369  15.919  1.00  0.00           H
ATOM   2201  CB  ASP Z  38      81.074  59.975  13.968  1.00  0.00           C
ATOM   2202  1HB ASP Z  38      81.633  59.575  13.099  1.00  0.00           H
ATOM   2203  2HB ASP Z  38      80.072  60.323  13.643  1.00  0.00           H
ATOM   2204  CG  ASP Z  38      81.821  61.160  14.544  1.00  0.00           C
ATOM   2205  OD1 ASP Z  38      81.269  61.842  15.445  1.00  0.00           O
ATOM   2206  OD2 ASP Z  38      82.985  61.402  14.141  1.00  0.00           O
ATOM   2207  HN  ASP Z  38      83.014  58.754  14.916  1.00  0.00           H
ATOM   2208  N   HIE Z  39      80.612  56.650  14.105  1.00  0.00           N
ATOM   2209  CA  HIE Z  39      79.867  55.432  13.778  1.00  0.00           C
ATOM   2210  C   HIE Z  39      79.171  54.796  14.982  1.00  0.00           C
ATOM   2211  O   HIE Z  39      78.004  54.414  14.938  1.00  0.00           O
ATOM   2212  HA  HIE Z  39      79.102  55.682  13.055  1.00  0.00           H
ATOM   2213  CB  HIE Z  39      80.823  54.379  13.170  1.00  0.00           C
ATOM   2214  1HB HIE Z  39      81.338  54.823  12.290  1.00  0.00           H
ATOM   2215  2HB HIE Z  39      81.605  54.103  13.905  1.00  0.00           H
ATOM   2216  CG  HIE Z  39      80.169  53.115  12.710  1.00  0.00           C
ATOM   2217  ND1 HIE Z  39      79.434  53.146  11.548  1.00  0.00           N
ATOM   2218  HD2 HIE Z  39      80.789  51.461  14.042  1.00  0.00           H
ATOM   2219  CD2 HIE Z  39      80.261  51.841  13.178  1.00  0.00           C
ATOM   2220  HE1 HIE Z  39      78.601  51.546  10.424  1.00  0.00           H
ATOM   2221  CE1 HIE Z  39      79.112  51.893  11.315  1.00  0.00           C
ATOM   2222  HE2 HIE Z  39      79.558  50.050  12.223  1.00  0.00           H
ATOM   2223  NE2 HIE Z  39      79.585  51.057  12.269  1.00  0.00           N
ATOM   2224  HN  HIE Z  39      81.576  56.673  13.838  1.00  0.00           H
ATOM   2225  N   VAL Z  40      79.860  54.722  16.135  1.00  0.00           N
ATOM   2226  CA  VAL Z  40      79.290  54.266  17.396  1.00  0.00           C
ATOM   2227  C   VAL Z  40      78.148  55.154  17.894  1.00  0.00           C
ATOM   2228  O   VAL Z  40      77.147  54.665  18.420  1.00  0.00           O
ATOM   2229  HA  VAL Z  40      78.853  53.292  17.224  1.00  0.00           H
ATOM   2230  HB  VAL Z  40      80.974  55.064  18.472  1.00  0.00           H
ATOM   2231  CB  VAL Z  40      80.393  54.114  18.434  1.00  0.00           C
ATOM   2232  CG1 VAL Z  40      79.851  53.795  19.844  1.00  0.00           C
ATOM   2233 1HG1 VAL Z  40      79.261  54.639  20.253  1.00  0.00           H
ATOM   2234 2HG1 VAL Z  40      79.219  52.885  19.821  1.00  0.00           H
ATOM   2235 3HG1 VAL Z  40      80.699  53.607  20.536  1.00  0.00           H
ATOM   2236  CG2 VAL Z  40      81.326  52.975  17.976  1.00  0.00           C
ATOM   2237 1HG2 VAL Z  40      82.159  52.852  18.696  1.00  0.00           H
ATOM   2238 2HG2 VAL Z  40      80.772  52.016  17.915  1.00  0.00           H
ATOM   2239 3HG2 VAL Z  40      81.776  53.188  16.984  1.00  0.00           H
ATOM   2240  HN  VAL Z  40      80.821  55.012  16.152  1.00  0.00           H
ATOM   2241  N   LYS Z  41      78.236  56.489  17.709  1.00  0.00           N
ATOM   2242  CA  LYS Z  41      77.155  57.427  17.997  1.00  0.00           C
ATOM   2243  C   LYS Z  41      75.905  57.150  17.160  1.00  0.00           C
ATOM   2244  O   LYS Z  41      74.784  57.220  17.659  1.00  0.00           O
ATOM   2245  HA  LYS Z  41      76.870  57.297  19.031  1.00  0.00           H
ATOM   2246  CB  LYS Z  41      77.589  58.906  17.798  1.00  0.00           C
ATOM   2247  1HB LYS Z  41      77.789  59.083  16.716  1.00  0.00           H
ATOM   2248  2HB LYS Z  41      76.749  59.579  18.084  1.00  0.00           H
ATOM   2249  CG  LYS Z  41      78.844  59.316  18.592  1.00  0.00           C
ATOM   2250  1HG LYS Z  41      78.656  59.244  19.681  1.00  0.00           H
ATOM   2251  2HG LYS Z  41      79.655  58.596  18.355  1.00  0.00           H
ATOM   2252  CD  LYS Z  41      79.342  60.727  18.220  1.00  0.00           C
ATOM   2253  1HD LYS Z  41      79.328  60.796  17.106  1.00  0.00           H
ATOM   2254  2HD LYS Z  41      78.631  61.489  18.605  1.00  0.00           H
ATOM   2255  CE  LYS Z  41      80.769  61.029  18.712  1.00  0.00           C
ATOM   2256  1HE LYS Z  41      80.785  61.187  19.811  1.00  0.00           H
ATOM   2257  2HE LYS Z  41      81.439  60.176  18.462  1.00  0.00           H
ATOM   2258  NZ  LYS Z  41      81.308  62.234  18.046  1.00  0.00           N
ATOM   2259  1HZ LYS Z  41      82.242  62.517  18.421  1.00  0.00           H
ATOM   2260  2HZ LYS Z  41      81.406  62.027  17.007  1.00  0.00           H
ATOM   2261  3HZ LYS Z  41      80.646  63.027  18.118  1.00  0.00           H
ATOM   2262  HN  LYS Z  41      79.039  56.877  17.259  1.00  0.00           H
ATOM   2263  N   LEU Z  42      76.064  56.794  15.871  1.00  0.00           N
ATOM   2264  CA  LEU Z  42      74.969  56.372  15.012  1.00  0.00           C
ATOM   2265  C   LEU Z  42      74.314  55.049  15.420  1.00  0.00           C
ATOM   2266  O   LEU Z  42      73.090  54.945  15.487  1.00  0.00           O
ATOM   2267  HA  LEU Z  42      74.195  57.124  15.070  1.00  0.00           H
ATOM   2268  CB  LEU Z  42      75.447  56.257  13.545  1.00  0.00           C
ATOM   2269  1HB LEU Z  42      76.195  55.437  13.467  1.00  0.00           H
ATOM   2270  2HB LEU Z  42      74.585  55.984  12.896  1.00  0.00           H
ATOM   2271  HG  LEU Z  42      76.935  57.840  13.624  1.00  0.00           H
ATOM   2272  CG  LEU Z  42      76.088  57.536  12.969  1.00  0.00           C
ATOM   2273  CD1 LEU Z  42      76.668  57.265  11.576  1.00  0.00           C
ATOM   2274 1HD1 LEU Z  42      77.201  58.164  11.203  1.00  0.00           H
ATOM   2275 2HD1 LEU Z  42      77.385  56.416  11.608  1.00  0.00           H
ATOM   2276 3HD1 LEU Z  42      75.856  57.013  10.861  1.00  0.00           H
ATOM   2277  CD2 LEU Z  42      75.098  58.704  12.917  1.00  0.00           C
ATOM   2278 1HD2 LEU Z  42      75.589  59.600  12.480  1.00  0.00           H
ATOM   2279 2HD2 LEU Z  42      74.227  58.434  12.285  1.00  0.00           H
ATOM   2280 3HD2 LEU Z  42      74.741  58.976  13.932  1.00  0.00           H
ATOM   2281  HN  LEU Z  42      76.975  56.821  15.455  1.00  0.00           H
ATOM   2282  N   VAL Z  43      75.105  54.002  15.750  1.00  0.00           N
ATOM   2283  CA  VAL Z  43      74.584  52.697  16.174  1.00  0.00           C
ATOM   2284  C   VAL Z  43      73.865  52.763  17.526  1.00  0.00           C
ATOM   2285  O   VAL Z  43      72.907  52.032  17.791  1.00  0.00           O
ATOM   2286  HA  VAL Z  43      73.834  52.402  15.454  1.00  0.00           H
ATOM   2287  HB  VAL Z  43      76.447  51.873  16.918  1.00  0.00           H
ATOM   2288  CB  VAL Z  43      75.659  51.606  16.179  1.00  0.00           C
ATOM   2289  CG1 VAL Z  43      75.055  50.227  16.523  1.00  0.00           C
ATOM   2290 1HG1 VAL Z  43      74.662  50.190  17.560  1.00  0.00           H
ATOM   2291 2HG1 VAL Z  43      74.220  49.986  15.828  1.00  0.00           H
ATOM   2292 3HG1 VAL Z  43      75.820  49.431  16.419  1.00  0.00           H
ATOM   2293  CG2 VAL Z  43      76.311  51.498  14.787  1.00  0.00           C
ATOM   2294 1HG2 VAL Z  43      77.117  50.734  14.799  1.00  0.00           H
ATOM   2295 2HG2 VAL Z  43      75.561  51.186  14.032  1.00  0.00           H
ATOM   2296 3HG2 VAL Z  43      76.759  52.453  14.454  1.00  0.00           H
ATOM   2297  HN  VAL Z  43      76.098  54.087  15.635  1.00  0.00           H
ATOM   2298  N   ASN Z  44      74.279  53.698  18.413  1.00  0.00           N
ATOM   2299  CA  ASN Z  44      73.666  53.938  19.713  1.00  0.00           C
ATOM   2300  C   ASN Z  44      72.168  54.213  19.655  1.00  0.00           C
ATOM   2301  O   ASN Z  44      71.411  53.698  20.483  1.00  0.00           O
ATOM   2302  HA  ASN Z  44      73.785  53.043  20.309  1.00  0.00           H
ATOM   2303  CB  ASN Z  44      74.320  55.185  20.385  1.00  0.00           C
ATOM   2304  1HB ASN Z  44      74.801  55.817  19.616  1.00  0.00           H
ATOM   2305  2HB ASN Z  44      73.570  55.826  20.904  1.00  0.00           H
ATOM   2306  CG  ASN Z  44      75.327  54.785  21.451  1.00  0.00           C
ATOM   2307  OD1 ASN Z  44      74.951  54.177  22.456  1.00  0.00           O
ATOM   2308  ND2 ASN Z  44      76.614  55.148  21.275  1.00  0.00           N
ATOM   2309 1HD2 ASN Z  44      76.889  55.531  20.394  1.00  0.00           H
ATOM   2310 2HD2 ASN Z  44      77.268  54.920  21.987  1.00  0.00           H
ATOM   2311  HN  ASN Z  44      75.072  54.260  18.175  1.00  0.00           H
ATOM   2312  N   GLU Z  45      71.746  55.051  18.692  1.00  0.00           N
ATOM   2313  CA  GLU Z  45      70.402  55.577  18.575  1.00  0.00           C
ATOM   2314  C   GLU Z  45      69.409  54.568  18.014  1.00  0.00           C
ATOM   2315  O   GLU Z  45      68.356  54.341  18.604  1.00  0.00           O
ATOM   2316  HA  GLU Z  45      70.053  55.852  19.561  1.00  0.00           H
ATOM   2317  CB  GLU Z  45      70.447  56.857  17.712  1.00  0.00           C
ATOM   2318  1HB GLU Z  45      70.677  56.576  16.660  1.00  0.00           H
ATOM   2319  2HB GLU Z  45      69.443  57.338  17.707  1.00  0.00           H
ATOM   2320  CG  GLU Z  45      71.538  57.861  18.182  1.00  0.00           C
ATOM   2321  1HG GLU Z  45      72.186  57.449  18.981  1.00  0.00           H
ATOM   2322  2HG GLU Z  45      72.183  58.090  17.307  1.00  0.00           H
ATOM   2323  CD  GLU Z  45      71.003  59.178  18.710  1.00  0.00           C
ATOM   2324  OE1 GLU Z  45      71.561  60.235  18.305  1.00  0.00           O
ATOM   2325  OE2 GLU Z  45      69.995  59.217  19.449  1.00  0.00           O
ATOM   2326  HN  GLU Z  45      72.398  55.437  18.041  1.00  0.00           H
ATOM   2327  N   VAL Z  46      69.748  53.856  16.909  1.00  0.00           N
ATOM   2328  CA  VAL Z  46      68.918  52.781  16.357  1.00  0.00           C
ATOM   2329  C   VAL Z  46      68.714  51.636  17.332  1.00  0.00           C
ATOM   2330  O   VAL Z  46      67.623  51.079  17.435  1.00  0.00           O
ATOM   2331  HA  VAL Z  46      67.933  53.194  16.192  1.00  0.00           H
ATOM   2332  HB  VAL Z  46      68.821  51.274  14.789  1.00  0.00           H
ATOM   2333  CB  VAL Z  46      69.398  52.205  15.019  1.00  0.00           C
ATOM   2334  CG1 VAL Z  46      69.078  53.199  13.888  1.00  0.00           C
ATOM   2335 1HG1 VAL Z  46      67.984  53.377  13.824  1.00  0.00           H
ATOM   2336 2HG1 VAL Z  46      69.584  54.170  14.055  1.00  0.00           H
ATOM   2337 3HG1 VAL Z  46      69.410  52.790  12.909  1.00  0.00           H
ATOM   2338  CG2 VAL Z  46      70.896  51.848  15.037  1.00  0.00           C
ATOM   2339 1HG2 VAL Z  46      71.182  51.425  14.051  1.00  0.00           H
ATOM   2340 2HG2 VAL Z  46      71.521  52.746  15.218  1.00  0.00           H
ATOM   2341 3HG2 VAL Z  46      71.122  51.082  15.808  1.00  0.00           H
ATOM   2342  HN  VAL Z  46      70.576  54.081  16.401  1.00  0.00           H
ATOM   2343  N   THR Z  47      69.762  51.285  18.110  1.00  0.00           N
ATOM   2344  CA  THR Z  47      69.682  50.254  19.144  1.00  0.00           C
ATOM   2345  C   THR Z  47      68.688  50.609  20.229  1.00  0.00           C
ATOM   2346  O   THR Z  47      67.856  49.790  20.607  1.00  0.00           O
ATOM   2347  HA  THR Z  47      69.324  49.347  18.684  1.00  0.00           H
ATOM   2348  HB  THR Z  47      71.365  50.834  20.411  1.00  0.00           H
ATOM   2349  CB  THR Z  47      71.022  49.958  19.813  1.00  0.00           C
ATOM   2350  OG1 THR Z  47      72.020  49.650  18.847  1.00  0.00           O
ATOM   2351  HG1 THR Z  47      72.292  50.488  18.433  1.00  0.00           H
ATOM   2352  CG2 THR Z  47      70.913  48.720  20.717  1.00  0.00           C
ATOM   2353 1HG2 THR Z  47      70.202  48.880  21.553  1.00  0.00           H
ATOM   2354 2HG2 THR Z  47      70.571  47.843  20.125  1.00  0.00           H
ATOM   2355 3HG2 THR Z  47      71.904  48.481  21.152  1.00  0.00           H
ATOM   2356  HN  THR Z  47      70.635  51.746  17.975  1.00  0.00           H
ATOM   2357  N   GLU Z  48      68.715  51.862  20.731  1.00  0.00           N
ATOM   2358  CA  GLU Z  48      67.753  52.320  21.719  1.00  0.00           C
ATOM   2359  C   GLU Z  48      66.353  52.476  21.167  1.00  0.00           C
ATOM   2360  O   GLU Z  48      65.389  52.069  21.797  1.00  0.00           O
ATOM   2361  HA  GLU Z  48      67.704  51.575  22.503  1.00  0.00           H
ATOM   2362  CB  GLU Z  48      68.195  53.645  22.365  1.00  0.00           C
ATOM   2363  1HB GLU Z  48      69.286  53.560  22.517  1.00  0.00           H
ATOM   2364  2HB GLU Z  48      68.019  54.488  21.660  1.00  0.00           H
ATOM   2365  CG  GLU Z  48      67.515  53.954  23.731  1.00  0.00           C
ATOM   2366  1HG GLU Z  48      67.678  55.022  23.986  1.00  0.00           H
ATOM   2367  2HG GLU Z  48      66.421  53.780  23.665  1.00  0.00           H
ATOM   2368  CD  GLU Z  48      68.049  53.143  24.911  1.00  0.00           C
ATOM   2369  OE1 GLU Z  48      67.518  53.315  26.039  1.00  0.00           O
ATOM   2370  OE2 GLU Z  48      69.039  52.383  24.756  1.00  0.00           O
ATOM   2371  HN  GLU Z  48      69.357  52.543  20.391  1.00  0.00           H
ATOM   2372  N   PHE Z  49      66.199  53.021  19.941  1.00  0.00           N
ATOM   2373  CA  PHE Z  49      64.912  53.190  19.281  1.00  0.00           C
ATOM   2374  C   PHE Z  49      64.157  51.872  19.144  1.00  0.00           C
ATOM   2375  O   PHE Z  49      62.994  51.773  19.532  1.00  0.00           O
ATOM   2376  HA  PHE Z  49      64.297  53.837  19.885  1.00  0.00           H
ATOM   2377  CB  PHE Z  49      65.176  53.853  17.896  1.00  0.00           C
ATOM   2378  1HB PHE Z  49      65.575  54.878  18.054  1.00  0.00           H
ATOM   2379  2HB PHE Z  49      65.955  53.268  17.361  1.00  0.00           H
ATOM   2380  CG  PHE Z  49      63.970  53.973  16.999  1.00  0.00           C
ATOM   2381  HD1 PHE Z  49      62.799  55.166  18.364  1.00  0.00           H
ATOM   2382  CD1 PHE Z  49      62.825  54.687  17.396  1.00  0.00           C
ATOM   2383  HD2 PHE Z  49      64.868  52.826  15.417  1.00  0.00           H
ATOM   2384  CD2 PHE Z  49      63.991  53.373  15.730  1.00  0.00           C
ATOM   2385  CE1 PHE Z  49      61.721  54.790  16.539  1.00  0.00           C
ATOM   2386  HE1 PHE Z  49      60.843  55.340  16.850  1.00  0.00           H
ATOM   2387  CE2 PHE Z  49      62.894  53.478  14.868  1.00  0.00           C
ATOM   2388  HE2 PHE Z  49      62.920  53.008  13.894  1.00  0.00           H
ATOM   2389  CZ  PHE Z  49      61.760  54.187  15.276  1.00  0.00           C
ATOM   2390  HZ  PHE Z  49      60.917  54.267  14.609  1.00  0.00           H
ATOM   2391  HN  PHE Z  49      66.994  53.386  19.451  1.00  0.00           H
ATOM   2392  N   ALA Z  50      64.844  50.819  18.666  1.00  0.00           N
ATOM   2393  CA  ALA Z  50      64.342  49.466  18.604  1.00  0.00           C
ATOM   2394  C   ALA Z  50      64.076  48.833  19.972  1.00  0.00           C
ATOM   2395  O   ALA Z  50      63.069  48.158  20.186  1.00  0.00           O
ATOM   2396  HA  ALA Z  50      63.398  49.481  18.078  1.00  0.00           H
ATOM   2397  CB  ALA Z  50      65.343  48.640  17.790  1.00  0.00           C
ATOM   2398  1HB ALA Z  50      64.954  47.617  17.611  1.00  0.00           H
ATOM   2399  2HB ALA Z  50      65.514  49.121  16.804  1.00  0.00           H
ATOM   2400  3HB ALA Z  50      66.323  48.578  18.313  1.00  0.00           H
ATOM   2401  HN  ALA Z  50      65.786  50.944  18.352  1.00  0.00           H
ATOM   2402  N   LYS Z  51      64.959  49.074  20.961  1.00  0.00           N
ATOM   2403  CA  LYS Z  51      64.772  48.657  22.342  1.00  0.00           C
ATOM   2404  C   LYS Z  51      63.562  49.283  23.020  1.00  0.00           C
ATOM   2405  O   LYS Z  51      62.825  48.643  23.769  1.00  0.00           O
ATOM   2406  HA  LYS Z  51      64.614  47.589  22.336  1.00  0.00           H
ATOM   2407  CB  LYS Z  51      66.036  48.974  23.166  1.00  0.00           C
ATOM   2408  1HB LYS Z  51      66.915  48.592  22.598  1.00  0.00           H
ATOM   2409  2HB LYS Z  51      66.165  50.073  23.268  1.00  0.00           H
ATOM   2410  CG  LYS Z  51      66.038  48.317  24.549  1.00  0.00           C
ATOM   2411  1HG LYS Z  51      65.249  48.774  25.189  1.00  0.00           H
ATOM   2412  2HG LYS Z  51      65.796  47.235  24.432  1.00  0.00           H
ATOM   2413  CD  LYS Z  51      67.400  48.449  25.235  1.00  0.00           C
ATOM   2414  1HD LYS Z  51      68.173  48.021  24.557  1.00  0.00           H
ATOM   2415  2HD LYS Z  51      67.630  49.531  25.377  1.00  0.00           H
ATOM   2416  CE  LYS Z  51      67.426  47.725  26.579  1.00  0.00           C
ATOM   2417  1HE LYS Z  51      66.752  48.220  27.311  1.00  0.00           H
ATOM   2418  2HE LYS Z  51      67.118  46.663  26.449  1.00  0.00           H
ATOM   2419  NZ  LYS Z  51      68.795  47.734  27.110  1.00  0.00           N
ATOM   2420  1HZ LYS Z  51      68.803  47.348  28.070  1.00  0.00           H
ATOM   2421  2HZ LYS Z  51      69.372  47.092  26.493  1.00  0.00           H
ATOM   2422  3HZ LYS Z  51      69.167  48.706  27.096  1.00  0.00           H
ATOM   2423  HN  LYS Z  51      65.802  49.576  20.769  1.00  0.00           H
ATOM   2424  N   THR Z  52      63.304  50.575  22.756  1.00  0.00           N
ATOM   2425  CA  THR Z  52      62.081  51.253  23.146  1.00  0.00           C
ATOM   2426  C   THR Z  52      60.858  50.660  22.465  1.00  0.00           C
ATOM   2427  O   THR Z  52      59.830  50.492  23.108  1.00  0.00           O
ATOM   2428  HA  THR Z  52      61.947  51.080  24.201  1.00  0.00           H
ATOM   2429  HB  THR Z  52      62.036  53.014  21.874  1.00  0.00           H
ATOM   2430  CB  THR Z  52      62.113  52.763  22.952  1.00  0.00           C
ATOM   2431  OG1 THR Z  52      63.316  53.343  23.436  1.00  0.00           O
ATOM   2432  HG1 THR Z  52      63.250  53.313  24.402  1.00  0.00           H
ATOM   2433  CG2 THR Z  52      61.000  53.431  23.754  1.00  0.00           C
ATOM   2434 1HG2 THR Z  52      59.998  53.114  23.398  1.00  0.00           H
ATOM   2435 2HG2 THR Z  52      61.084  53.171  24.830  1.00  0.00           H
ATOM   2436 3HG2 THR Z  52      61.080  54.533  23.659  1.00  0.00           H
ATOM   2437  HN  THR Z  52      63.988  51.137  22.273  1.00  0.00           H
ATOM   2438  N   CYS Z  53      60.936  50.250  21.172  1.00  0.00           N
ATOM   2439  CA  CYS Z  53      59.825  49.609  20.459  1.00  0.00           C
ATOM   2440  C   CYS Z  53      59.325  48.339  21.124  1.00  0.00           C
ATOM   2441  O   CYS Z  53      58.122  48.130  21.256  1.00  0.00           O
ATOM   2442  HA  CYS Z  53      58.999  50.305  20.447  1.00  0.00           H
ATOM   2443  CB  CYS Z  53      60.167  49.186  18.999  1.00  0.00           C
ATOM   2444  1HB CYS Z  53      60.958  48.408  19.013  1.00  0.00           H
ATOM   2445  2HB CYS Z  53      59.266  48.732  18.531  1.00  0.00           H
ATOM   2446  SG  CYS Z  53      60.730  50.548  17.952  1.00  0.00           S
ATOM   2447  HN  CYS Z  53      61.779  50.398  20.653  1.00  0.00           H
ATOM   2448  N   VAL Z  54      60.233  47.464  21.599  1.00  0.00           N
ATOM   2449  CA  VAL Z  54      59.853  46.207  22.233  1.00  0.00           C
ATOM   2450  C   VAL Z  54      59.336  46.385  23.658  1.00  0.00           C
ATOM   2451  O   VAL Z  54      58.751  45.471  24.235  1.00  0.00           O
ATOM   2452  HA  VAL Z  54      59.025  45.793  21.674  1.00  0.00           H
ATOM   2453  HB  VAL Z  54      60.575  44.210  22.641  1.00  0.00           H
ATOM   2454  CB  VAL Z  54      60.961  45.155  22.193  1.00  0.00           C
ATOM   2455  CG1 VAL Z  54      61.322  44.857  20.727  1.00  0.00           C
ATOM   2456 1HG1 VAL Z  54      62.060  44.030  20.679  1.00  0.00           H
ATOM   2457 2HG1 VAL Z  54      60.424  44.541  20.160  1.00  0.00           H
ATOM   2458 3HG1 VAL Z  54      61.765  45.746  20.231  1.00  0.00           H
ATOM   2459  CG2 VAL Z  54      62.205  45.592  22.988  1.00  0.00           C
ATOM   2460 1HG2 VAL Z  54      61.949  45.862  24.033  1.00  0.00           H
ATOM   2461 2HG2 VAL Z  54      62.943  44.762  23.014  1.00  0.00           H
ATOM   2462 3HG2 VAL Z  54      62.683  46.464  22.497  1.00  0.00           H
ATOM   2463  HN  VAL Z  54      61.212  47.631  21.477  1.00  0.00           H
ATOM   2464  N   ALA Z  55      59.523  47.577  24.256  1.00  0.00           N
ATOM   2465  CA  ALA Z  55      58.994  47.931  25.559  1.00  0.00           C
ATOM   2466  C   ALA Z  55      57.762  48.829  25.457  1.00  0.00           C
ATOM   2467  O   ALA Z  55      57.149  49.207  26.458  1.00  0.00           O
ATOM   2468  HA  ALA Z  55      58.711  47.046  26.114  1.00  0.00           H
ATOM   2469  CB  ALA Z  55      60.092  48.707  26.306  1.00  0.00           C
ATOM   2470  1HB ALA Z  55      59.737  49.034  27.306  1.00  0.00           H
ATOM   2471  2HB ALA Z  55      60.986  48.063  26.440  1.00  0.00           H
ATOM   2472  3HB ALA Z  55      60.394  49.605  25.725  1.00  0.00           H
ATOM   2473  HN  ALA Z  55      60.033  48.293  23.782  1.00  0.00           H
ATOM   2474  N   ASP Z  56      57.365  49.194  24.226  1.00  0.00           N
ATOM   2475  CA  ASP Z  56      56.280  50.103  23.956  1.00  0.00           C
ATOM   2476  C   ASP Z  56      54.923  49.427  24.141  1.00  0.00           C
ATOM   2477  O   ASP Z  56      54.807  48.205  24.222  1.00  0.00           O
ATOM   2478  HA  ASP Z  56      56.347  50.906  24.679  1.00  0.00           H
ATOM   2479  CB  ASP Z  56      56.454  50.669  22.523  1.00  0.00           C
ATOM   2480  1HB ASP Z  56      57.530  50.875  22.344  1.00  0.00           H
ATOM   2481  2HB ASP Z  56      56.109  49.939  21.765  1.00  0.00           H
ATOM   2482  CG  ASP Z  56      55.721  51.976  22.359  1.00  0.00           C
ATOM   2483  OD1 ASP Z  56      54.569  51.956  21.860  1.00  0.00           O
ATOM   2484  OD2 ASP Z  56      56.302  53.027  22.749  1.00  0.00           O
ATOM   2485  HN  ASP Z  56      57.860  48.867  23.425  1.00  0.00           H
ATOM   2486  N   GLU Z  57      53.839  50.216  24.247  1.00  0.00           N
ATOM   2487  CA  GLU Z  57      52.499  49.668  24.274  1.00  0.00           C
ATOM   2488  C   GLU Z  57      52.063  49.116  22.925  1.00  0.00           C
ATOM   2489  O   GLU Z  57      51.473  48.039  22.838  1.00  0.00           O
ATOM   2490  HA  GLU Z  57      52.480  48.845  24.976  1.00  0.00           H
ATOM   2491  CB  GLU Z  57      51.471  50.721  24.733  1.00  0.00           C
ATOM   2492  1HB GLU Z  57      51.846  51.195  25.668  1.00  0.00           H
ATOM   2493  2HB GLU Z  57      51.386  51.524  23.967  1.00  0.00           H
ATOM   2494  CG  GLU Z  57      50.081  50.097  25.009  1.00  0.00           C
ATOM   2495  1HG GLU Z  57      49.725  49.551  24.109  1.00  0.00           H
ATOM   2496  2HG GLU Z  57      50.148  49.377  25.851  1.00  0.00           H
ATOM   2497  CD  GLU Z  57      49.012  51.116  25.345  1.00  0.00           C
ATOM   2498  OE1 GLU Z  57      49.336  52.304  25.600  1.00  0.00           O
ATOM   2499  OE2 GLU Z  57      47.817  50.713  25.320  1.00  0.00           O
ATOM   2500  HN  GLU Z  57      53.926  51.204  24.150  1.00  0.00           H
ATOM   2501  N   SER Z  58      52.352  49.848  21.831  1.00  0.00           N
ATOM   2502  CA  SER Z  58      51.833  49.508  20.513  1.00  0.00           C
ATOM   2503  C   SER Z  58      52.922  49.481  19.468  1.00  0.00           C
ATOM   2504  O   SER Z  58      52.799  48.785  18.462  1.00  0.00           O
ATOM   2505  HA  SER Z  58      51.405  48.515  20.521  1.00  0.00           H
ATOM   2506  CB  SER Z  58      50.737  50.519  20.044  1.00  0.00           C
ATOM   2507  1HB SER Z  58      50.282  50.153  19.096  1.00  0.00           H
ATOM   2508  2HB SER Z  58      49.938  50.546  20.820  1.00  0.00           H
ATOM   2509  OG  SER Z  58      51.248  51.844  19.848  1.00  0.00           O
ATOM   2510  1HG SER Z  58      50.503  52.449  19.677  1.00  0.00           H
ATOM   2511  HN  SER Z  58      52.865  50.707  21.920  1.00  0.00           H
ATOM   2512  N   ALA Z  59      54.014  50.255  19.672  1.00  0.00           N
ATOM   2513  CA  ALA Z  59      55.139  50.381  18.767  1.00  0.00           C
ATOM   2514  C   ALA Z  59      54.779  51.032  17.433  1.00  0.00           C
ATOM   2515  O   ALA Z  59      55.513  50.945  16.448  1.00  0.00           O
ATOM   2516  HA  ALA Z  59      55.819  51.067  19.252  1.00  0.00           H
ATOM   2517  CB  ALA Z  59      55.898  49.047  18.583  1.00  0.00           C
ATOM   2518  1HB ALA Z  59      56.832  49.192  18.004  1.00  0.00           H
ATOM   2519  2HB ALA Z  59      56.159  48.626  19.577  1.00  0.00           H
ATOM   2520  3HB ALA Z  59      55.263  48.303  18.057  1.00  0.00           H
ATOM   2521  HN  ALA Z  59      54.074  50.818  20.509  1.00  0.00           H
ATOM   2522  N   GLU Z  60      53.652  51.769  17.373  1.00  0.00           N
ATOM   2523  CA  GLU Z  60      53.139  52.376  16.154  1.00  0.00           C
ATOM   2524  C   GLU Z  60      53.982  53.538  15.649  1.00  0.00           C
ATOM   2525  O   GLU Z  60      54.050  53.832  14.456  1.00  0.00           O
ATOM   2526  HA  GLU Z  60      53.132  51.622  15.378  1.00  0.00           H
ATOM   2527  CB  GLU Z  60      51.694  52.861  16.391  1.00  0.00           C
ATOM   2528  1HB GLU Z  60      51.253  53.176  15.419  1.00  0.00           H
ATOM   2529  2HB GLU Z  60      51.106  51.990  16.760  1.00  0.00           H
ATOM   2530  CG  GLU Z  60      51.562  54.022  17.405  1.00  0.00           C
ATOM   2531  1HG GLU Z  60      52.040  53.762  18.372  1.00  0.00           H
ATOM   2532  2HG GLU Z  60      52.039  54.943  17.013  1.00  0.00           H
ATOM   2533  CD  GLU Z  60      50.108  54.347  17.667  1.00  0.00           C
ATOM   2534  OE1 GLU Z  60      49.670  54.251  18.842  1.00  0.00           O
ATOM   2535  OE2 GLU Z  60      49.423  54.753  16.687  1.00  0.00           O
ATOM   2536  HN  GLU Z  60      53.050  51.800  18.175  1.00  0.00           H
ATOM   2537  N   ASN Z  61      54.708  54.192  16.579  1.00  0.00           N
ATOM   2538  CA  ASN Z  61      55.627  55.274  16.296  1.00  0.00           C
ATOM   2539  C   ASN Z  61      57.042  54.748  16.136  1.00  0.00           C
ATOM   2540  O   ASN Z  61      58.004  55.507  16.026  1.00  0.00           O
ATOM   2541  HA  ASN Z  61      55.393  55.688  15.322  1.00  0.00           H
ATOM   2542  CB  ASN Z  61      55.531  56.381  17.375  1.00  0.00           C
ATOM   2543  1HB ASN Z  61      55.464  55.942  18.390  1.00  0.00           H
ATOM   2544  2HB ASN Z  61      56.406  57.062  17.335  1.00  0.00           H
ATOM   2545  CG  ASN Z  61      54.301  57.218  17.048  1.00  0.00           C
ATOM   2546  OD1 ASN Z  61      54.199  57.726  15.924  1.00  0.00           O
ATOM   2547  ND2 ASN Z  61      53.360  57.376  18.001  1.00  0.00           N
ATOM   2548 1HD2 ASN Z  61      53.476  56.980  18.909  1.00  0.00           H
ATOM   2549 2HD2 ASN Z  61      52.559  57.936  17.792  1.00  0.00           H
ATOM   2550  HN  ASN Z  61      54.588  53.919  17.530  1.00  0.00           H
ATOM   2551  N   CYS Z  62      57.176  53.417  15.987  1.00  0.00           N
ATOM   2552  CA  CYS Z  62      58.298  52.787  15.317  1.00  0.00           C
ATOM   2553  C   CYS Z  62      57.956  52.601  13.848  1.00  0.00           C
ATOM   2554  O   CYS Z  62      58.200  51.558  13.254  1.00  0.00           O
ATOM   2555  HA  CYS Z  62      59.152  53.441  15.374  1.00  0.00           H
ATOM   2556  CB  CYS Z  62      58.688  51.437  15.951  1.00  0.00           C
ATOM   2557  1HB CYS Z  62      57.866  50.701  15.848  1.00  0.00           H
ATOM   2558  2HB CYS Z  62      59.575  51.026  15.418  1.00  0.00           H
ATOM   2559  SG  CYS Z  62      59.082  51.678  17.702  1.00  0.00           S
ATOM   2560  HN  CYS Z  62      56.402  52.809  16.174  1.00  0.00           H
ATOM   2561  N   ASP Z  63      57.347  53.640  13.243  1.00  0.00           N
ATOM   2562  CA  ASP Z  63      56.803  53.705  11.904  1.00  0.00           C
ATOM   2563  C   ASP Z  63      57.854  53.640  10.804  1.00  0.00           C
ATOM   2564  O   ASP Z  63      57.628  53.202   9.679  1.00  0.00           O
ATOM   2565  HA  ASP Z  63      56.140  52.861  11.767  1.00  0.00           H
ATOM   2566  CB  ASP Z  63      56.003  55.038  11.791  1.00  0.00           C
ATOM   2567  1HB ASP Z  63      55.491  55.063  10.808  1.00  0.00           H
ATOM   2568  2HB ASP Z  63      55.232  55.075  12.585  1.00  0.00           H
ATOM   2569  CG  ASP Z  63      56.857  56.289  11.908  1.00  0.00           C
ATOM   2570  OD1 ASP Z  63      57.463  56.541  12.981  1.00  0.00           O
ATOM   2571  OD2 ASP Z  63      56.942  57.040  10.904  1.00  0.00           O
ATOM   2572  HN  ASP Z  63      57.215  54.490  13.751  1.00  0.00           H
ATOM   2573  N   LYS Z  64      59.022  54.186  11.132  1.00  0.00           N
ATOM   2574  CA  LYS Z  64      60.119  54.473  10.254  1.00  0.00           C
ATOM   2575  C   LYS Z  64      61.113  53.318  10.248  1.00  0.00           C
ATOM   2576  O   LYS Z  64      61.191  52.530  11.191  1.00  0.00           O
ATOM   2577  HA  LYS Z  64      59.750  54.577   9.242  1.00  0.00           H
ATOM   2578  CB  LYS Z  64      60.716  55.829  10.711  1.00  0.00           C
ATOM   2579  1HB LYS Z  64      61.609  56.074  10.101  1.00  0.00           H
ATOM   2580  2HB LYS Z  64      59.951  56.607  10.488  1.00  0.00           H
ATOM   2581  CG  LYS Z  64      61.039  55.889  12.222  1.00  0.00           C
ATOM   2582  1HG LYS Z  64      60.119  55.718  12.823  1.00  0.00           H
ATOM   2583  2HG LYS Z  64      61.741  55.060  12.465  1.00  0.00           H
ATOM   2584  CD  LYS Z  64      61.670  57.215  12.686  1.00  0.00           C
ATOM   2585  1HD LYS Z  64      61.940  57.126  13.765  1.00  0.00           H
ATOM   2586  2HD LYS Z  64      62.619  57.375  12.124  1.00  0.00           H
ATOM   2587  CE  LYS Z  64      60.792  58.459  12.494  1.00  0.00           C
ATOM   2588  1HE LYS Z  64      61.324  59.356  12.884  1.00  0.00           H
ATOM   2589  2HE LYS Z  64      60.570  58.625  11.418  1.00  0.00           H
ATOM   2590  NZ  LYS Z  64      59.512  58.347  13.216  1.00  0.00           N
ATOM   2591  1HZ LYS Z  64      59.010  59.266  13.130  1.00  0.00           H
ATOM   2592  2HZ LYS Z  64      58.872  57.601  12.840  1.00  0.00           H
ATOM   2593  3HZ LYS Z  64      59.643  58.174  14.234  1.00  0.00           H
ATOM   2594  HN  LYS Z  64      59.123  54.500  12.068  1.00  0.00           H
ATOM   2595  N   SER Z  65      61.860  53.148   9.140  1.00  0.00           N
ATOM   2596  CA  SER Z  65      62.675  51.969   8.867  1.00  0.00           C
ATOM   2597  C   SER Z  65      64.013  51.933   9.585  1.00  0.00           C
ATOM   2598  O   SER Z  65      64.429  52.881  10.245  1.00  0.00           O
ATOM   2599  HA  SER Z  65      62.125  51.100   9.202  1.00  0.00           H
ATOM   2600  CB  SER Z  65      62.918  51.808   7.346  1.00  0.00           C
ATOM   2601  1HB SER Z  65      63.388  50.829   7.119  1.00  0.00           H
ATOM   2602  2HB SER Z  65      61.929  51.826   6.832  1.00  0.00           H
ATOM   2603  OG  SER Z  65      63.737  52.852   6.817  1.00  0.00           O
ATOM   2604  1HG SER Z  65      63.512  52.903   5.864  1.00  0.00           H
ATOM   2605  HN  SER Z  65      61.843  53.815   8.396  1.00  0.00           H
ATOM   2606  N   LEU Z  66      64.749  50.810   9.488  1.00  0.00           N
ATOM   2607  CA  LEU Z  66      66.115  50.719   9.979  1.00  0.00           C
ATOM   2608  C   LEU Z  66      67.053  51.680   9.256  1.00  0.00           C
ATOM   2609  O   LEU Z  66      67.846  52.406   9.866  1.00  0.00           O
ATOM   2610  HA  LEU Z  66      66.129  50.987  11.026  1.00  0.00           H
ATOM   2611  CB  LEU Z  66      66.603  49.258   9.802  1.00  0.00           C
ATOM   2612  1HB LEU Z  66      66.018  48.610  10.491  1.00  0.00           H
ATOM   2613  2HB LEU Z  66      66.368  48.920   8.768  1.00  0.00           H
ATOM   2614  HG  LEU Z  66      68.685  49.540   9.264  1.00  0.00           H
ATOM   2615  CG  LEU Z  66      68.104  48.997  10.045  1.00  0.00           C
ATOM   2616  CD1 LEU Z  66      68.575  49.495  11.422  1.00  0.00           C
ATOM   2617 1HD1 LEU Z  66      68.514  50.598  11.502  1.00  0.00           H
ATOM   2618 2HD1 LEU Z  66      67.955  49.046  12.225  1.00  0.00           H
ATOM   2619 3HD1 LEU Z  66      69.632  49.197  11.588  1.00  0.00           H
ATOM   2620  CD2 LEU Z  66      68.422  47.506   9.855  1.00  0.00           C
ATOM   2621 1HD2 LEU Z  66      68.142  47.174   8.833  1.00  0.00           H
ATOM   2622 2HD2 LEU Z  66      69.508  47.321  10.000  1.00  0.00           H
ATOM   2623 3HD2 LEU Z  66      67.858  46.892  10.588  1.00  0.00           H
ATOM   2624  HN  LEU Z  66      64.385  49.996   9.026  1.00  0.00           H
ATOM   2625  N   HIE Z  67      66.955  51.735   7.916  1.00  0.00           N
ATOM   2626  CA  HIE Z  67      67.811  52.554   7.077  1.00  0.00           C
ATOM   2627  C   HIE Z  67      67.674  54.058   7.330  1.00  0.00           C
ATOM   2628  O   HIE Z  67      68.672  54.772   7.436  1.00  0.00           O
ATOM   2629  HA  HIE Z  67      68.838  52.296   7.297  1.00  0.00           H
ATOM   2630  CB  HIE Z  67      67.548  52.227   5.586  1.00  0.00           C
ATOM   2631  1HB HIE Z  67      66.516  52.544   5.320  1.00  0.00           H
ATOM   2632  2HB HIE Z  67      68.252  52.786   4.936  1.00  0.00           H
ATOM   2633  CG  HIE Z  67      67.672  50.759   5.252  1.00  0.00           C
ATOM   2634  ND1 HIE Z  67      66.954  50.272   4.174  1.00  0.00           N
ATOM   2635  HD2 HIE Z  67      68.991  49.761   6.721  1.00  0.00           H
ATOM   2636  CD2 HIE Z  67      68.371  49.746   5.837  1.00  0.00           C
ATOM   2637  HE1 HIE Z  67      66.853  48.270   3.377  1.00  0.00           H
ATOM   2638  CE1 HIE Z  67      67.244  48.981   4.111  1.00  0.00           C
ATOM   2639  HE2 HIE Z  67      68.333  47.646   5.299  1.00  0.00           H
ATOM   2640  NE2 HIE Z  67      68.090  48.611   5.100  1.00  0.00           N
ATOM   2641  HN  HIE Z  67      66.293  51.144   7.452  1.00  0.00           H
ATOM   2642  N   THR Z  68      66.430  54.567   7.467  1.00  0.00           N
ATOM   2643  CA  THR Z  68      66.123  56.000   7.546  1.00  0.00           C
ATOM   2644  C   THR Z  68      66.658  56.732   8.766  1.00  0.00           C
ATOM   2645  O   THR Z  68      67.241  57.807   8.644  1.00  0.00           O
ATOM   2646  HA  THR Z  68      66.617  56.476   6.710  1.00  0.00           H
ATOM   2647  HB  THR Z  68      64.062  55.674   8.146  1.00  0.00           H
ATOM   2648  CB  THR Z  68      64.627  56.247   7.376  1.00  0.00           C
ATOM   2649  OG1 THR Z  68      64.232  55.802   6.084  1.00  0.00           O
ATOM   2650  HG1 THR Z  68      63.266  55.667   6.123  1.00  0.00           H
ATOM   2651  CG2 THR Z  68      64.256  57.733   7.450  1.00  0.00           C
ATOM   2652 1HG2 THR Z  68      64.855  58.318   6.720  1.00  0.00           H
ATOM   2653 2HG2 THR Z  68      63.181  57.874   7.209  1.00  0.00           H
ATOM   2654 3HG2 THR Z  68      64.431  58.147   8.465  1.00  0.00           H
ATOM   2655  HN  THR Z  68      65.636  53.963   7.372  1.00  0.00           H
ATOM   2656  N   LEU Z  69      66.531  56.176   9.991  1.00  0.00           N
ATOM   2657  CA  LEU Z  69      67.039  56.796  11.213  1.00  0.00           C
ATOM   2658  C   LEU Z  69      68.549  56.929  11.206  1.00  0.00           C
ATOM   2659  O   LEU Z  69      69.115  57.958  11.571  1.00  0.00           O
ATOM   2660  HA  LEU Z  69      66.640  57.800  11.250  1.00  0.00           H
ATOM   2661  CB  LEU Z  69      66.586  56.021  12.479  1.00  0.00           C
ATOM   2662  1HB LEU Z  69      65.476  55.966  12.466  1.00  0.00           H
ATOM   2663  2HB LEU Z  69      66.967  54.979  12.428  1.00  0.00           H
ATOM   2664  HG  LEU Z  69      68.105  56.637  13.916  1.00  0.00           H
ATOM   2665  CG  LEU Z  69      66.991  56.646  13.836  1.00  0.00           C
ATOM   2666  CD1 LEU Z  69      66.506  58.095  13.985  1.00  0.00           C
ATOM   2667 1HD1 LEU Z  69      66.725  58.463  15.011  1.00  0.00           H
ATOM   2668 2HD1 LEU Z  69      67.011  58.766  13.260  1.00  0.00           H
ATOM   2669 3HD1 LEU Z  69      65.409  58.153  13.827  1.00  0.00           H
ATOM   2670  CD2 LEU Z  69      66.433  55.819  15.001  1.00  0.00           C
ATOM   2671 1HD2 LEU Z  69      66.783  56.232  15.972  1.00  0.00           H
ATOM   2672 2HD2 LEU Z  69      65.322  55.849  14.997  1.00  0.00           H
ATOM   2673 3HD2 LEU Z  69      66.755  54.762  14.932  1.00  0.00           H
ATOM   2674  HN  LEU Z  69      65.971  55.358  10.104  1.00  0.00           H
ATOM   2675  N   PHE Z  70      69.247  55.889  10.708  1.00  0.00           N
ATOM   2676  CA  PHE Z  70      70.683  55.905  10.517  1.00  0.00           C
ATOM   2677  C   PHE Z  70      71.105  56.991   9.533  1.00  0.00           C
ATOM   2678  O   PHE Z  70      72.092  57.690   9.750  1.00  0.00           O
ATOM   2679  HA  PHE Z  70      71.121  56.157  11.470  1.00  0.00           H
ATOM   2680  CB  PHE Z  70      71.164  54.504  10.063  1.00  0.00           C
ATOM   2681  1HB PHE Z  70      70.412  53.756  10.396  1.00  0.00           H
ATOM   2682  2HB PHE Z  70      71.256  54.430   8.957  1.00  0.00           H
ATOM   2683  CG  PHE Z  70      72.482  54.127  10.693  1.00  0.00           C
ATOM   2684  HD1 PHE Z  70      71.583  52.843  12.169  1.00  0.00           H
ATOM   2685  CD1 PHE Z  70      72.508  53.237  11.779  1.00  0.00           C
ATOM   2686  HD2 PHE Z  70      73.705  55.308   9.374  1.00  0.00           H
ATOM   2687  CD2 PHE Z  70      73.700  54.621  10.202  1.00  0.00           C
ATOM   2688  CE1 PHE Z  70      73.724  52.835  12.346  1.00  0.00           C
ATOM   2689  HE1 PHE Z  70      73.723  52.150  13.178  1.00  0.00           H
ATOM   2690  CE2 PHE Z  70      74.920  54.204  10.749  1.00  0.00           C
ATOM   2691  HE2 PHE Z  70      75.852  54.570  10.341  1.00  0.00           H
ATOM   2692  CZ  PHE Z  70      74.932  53.307  11.822  1.00  0.00           C
ATOM   2693  HZ  PHE Z  70      75.876  52.987  12.240  1.00  0.00           H
ATOM   2694  HN  PHE Z  70      68.754  55.082  10.390  1.00  0.00           H
ATOM   2695  N   GLY Z  71      70.320  57.196   8.451  1.00  0.00           N
ATOM   2696  CA  GLY Z  71      70.537  58.263   7.479  1.00  0.00           C
ATOM   2697  C   GLY Z  71      70.289  59.649   8.006  1.00  0.00           C
ATOM   2698  O   GLY Z  71      71.093  60.543   7.772  1.00  0.00           O
ATOM   2699  1HA GLY Z  71      71.561  58.225   7.140  1.00  0.00           H
ATOM   2700  2HA GLY Z  71      69.831  58.111   6.678  1.00  0.00           H
ATOM   2701  HN  GLY Z  71      69.537  56.592   8.285  1.00  0.00           H
ATOM   2702  N   ASP Z  72      69.209  59.874   8.781  1.00  0.00           N
ATOM   2703  CA  ASP Z  72      68.926  61.151   9.423  1.00  0.00           C
ATOM   2704  C   ASP Z  72      70.043  61.561  10.384  1.00  0.00           C
ATOM   2705  O   ASP Z  72      70.592  62.664  10.311  1.00  0.00           O
ATOM   2706  HA  ASP Z  72      68.860  61.913   8.658  1.00  0.00           H
ATOM   2707  CB  ASP Z  72      67.562  61.010  10.168  1.00  0.00           C
ATOM   2708  1HB ASP Z  72      66.779  60.771   9.417  1.00  0.00           H
ATOM   2709  2HB ASP Z  72      67.614  60.166  10.885  1.00  0.00           H
ATOM   2710  CG  ASP Z  72      67.118  62.242  10.935  1.00  0.00           C
ATOM   2711  OD1 ASP Z  72      67.754  62.597  11.961  1.00  0.00           O
ATOM   2712  OD2 ASP Z  72      66.062  62.830  10.583  1.00  0.00           O
ATOM   2713  HN  ASP Z  72      68.536  59.140   8.911  1.00  0.00           H
ATOM   2714  N   CML Z  73      70.457  60.638  11.272  1.00  0.00           N
ATOM   2715  CA  CML Z  73      71.514  60.864  12.234  1.00  0.00           C
ATOM   2716  C   CML Z  73      72.872  61.086  11.559  1.00  0.00           C
ATOM   2717  O   CML Z  73      73.621  61.987  11.946  1.00  0.00           O
ATOM   2718  HA  CML Z  73      71.285  61.777  12.766  1.00  0.00           H
ATOM   2719  CB  CML Z  73      71.546  59.698  13.256  1.00  0.00           C
ATOM   2720  1HB CML Z  73      71.702  58.754  12.687  1.00  0.00           H
ATOM   2721  2HB CML Z  73      72.401  59.823  13.955  1.00  0.00           H
ATOM   2722  CG  CML Z  73      70.248  59.539  14.089  1.00  0.00           C
ATOM   2723  1HG CML Z  73      69.355  59.654  13.436  1.00  0.00           H
ATOM   2724  2HG CML Z  73      70.221  58.500  14.490  1.00  0.00           H
ATOM   2725  CD  CML Z  73      70.137  60.498  15.287  1.00  0.00           C
ATOM   2726  1HD CML Z  73      71.044  60.340  15.913  1.00  0.00           H
ATOM   2727  2HD CML Z  73      70.158  61.546  14.917  1.00  0.00           H
ATOM   2728  CE  CML Z  73      68.873  60.291  16.154  1.00  0.00           C
ATOM   2729  1HE CML Z  73      67.978  60.650  15.606  1.00  0.00           H
ATOM   2730  2HE CML Z  73      68.741  59.218  16.411  1.00  0.00           H
ATOM   2731  NZ  CML Z  73      69.017  61.044  17.399  1.00  0.00           N
ATOM   2732  1HZ CML Z  73      69.438  61.978  17.191  1.00  0.00           H
ATOM   2733  2HZ CML Z  73      69.694  60.529  18.033  1.00  0.00           H
ATOM   2734  HN  CML Z  73      69.991  59.751  11.312  1.00  0.00           H
ATOM   2735  C0  CML Z  73      67.733  61.226  18.123  1.00  0.00           C
ATOM   2736  H01 CML Z  73      67.691  60.470  18.937  1.00  0.00           H
ATOM   2737  H02 CML Z  73      66.886  61.044  17.431  1.00  0.00           H
ATOM   2738  C1  CML Z  73      67.529  62.608  18.763  1.00  0.00           C
ATOM   2739  O11 CML Z  73      68.342  63.542  18.504  1.00  0.00           O
ATOM   2740  O12 CML Z  73      66.496  62.829  19.435  1.00  0.00           O
ATOM   2741  N   LEU Z  74      73.199  60.298  10.504  1.00  0.00           N
ATOM   2742  CA  LEU Z  74      74.395  60.452   9.684  1.00  0.00           C
ATOM   2743  C   LEU Z  74      74.439  61.743   8.885  1.00  0.00           C
ATOM   2744  O   LEU Z  74      75.417  62.485   8.938  1.00  0.00           O
ATOM   2745  HA  LEU Z  74      75.257  60.453  10.337  1.00  0.00           H
ATOM   2746  CB  LEU Z  74      74.494  59.266   8.682  1.00  0.00           C
ATOM   2747  1HB LEU Z  74      74.545  58.323   9.272  1.00  0.00           H
ATOM   2748  2HB LEU Z  74      73.548  59.230   8.097  1.00  0.00           H
ATOM   2749  HG  LEU Z  74      75.652  60.230   7.105  1.00  0.00           H
ATOM   2750  CG  LEU Z  74      75.673  59.274   7.681  1.00  0.00           C
ATOM   2751  CD1 LEU Z  74      77.032  59.161   8.380  1.00  0.00           C
ATOM   2752 1HD1 LEU Z  74      77.177  59.991   9.101  1.00  0.00           H
ATOM   2753 2HD1 LEU Z  74      77.102  58.197   8.926  1.00  0.00           H
ATOM   2754 3HD1 LEU Z  74      77.855  59.194   7.637  1.00  0.00           H
ATOM   2755  CD2 LEU Z  74      75.519  58.133   6.664  1.00  0.00           C
ATOM   2756 1HD2 LEU Z  74      74.557  58.227   6.115  1.00  0.00           H
ATOM   2757 2HD2 LEU Z  74      76.344  58.158   5.922  1.00  0.00           H
ATOM   2758 3HD2 LEU Z  74      75.539  57.148   7.178  1.00  0.00           H
ATOM   2759  HN  LEU Z  74      72.590  59.547  10.235  1.00  0.00           H
ATOM   2760  N   CYS Z  75      73.364  62.086   8.148  1.00  0.00           N
ATOM   2761  CA  CYS Z  75      73.350  63.213   7.224  1.00  0.00           C
ATOM   2762  C   CYS Z  75      73.140  64.534   7.941  1.00  0.00           C
ATOM   2763  O   CYS Z  75      73.404  65.599   7.388  1.00  0.00           O
ATOM   2764  HA  CYS Z  75      74.324  63.281   6.757  1.00  0.00           H
ATOM   2765  CB  CYS Z  75      72.310  63.005   6.088  1.00  0.00           C
ATOM   2766  1HB CYS Z  75      71.303  62.848   6.535  1.00  0.00           H
ATOM   2767  2HB CYS Z  75      72.257  63.909   5.444  1.00  0.00           H
ATOM   2768  SG  CYS Z  75      72.763  61.564   5.060  1.00  0.00           S
ATOM   2769  HN  CYS Z  75      72.556  61.485   8.111  1.00  0.00           H
ATOM   2770  N   THR Z  76      72.728  64.494   9.229  1.00  0.00           N
ATOM   2771  CA  THR Z  76      72.731  65.639  10.146  1.00  0.00           C
ATOM   2772  C   THR Z  76      74.119  66.212  10.376  1.00  0.00           C
ATOM   2773  O   THR Z  76      74.329  67.422  10.317  1.00  0.00           O
ATOM   2774  HA  THR Z  76      72.129  66.427   9.717  1.00  0.00           H
ATOM   2775  HB  THR Z  76      72.681  64.325  11.879  1.00  0.00           H
ATOM   2776  CB  THR Z  76      72.190  65.263  11.527  1.00  0.00           C
ATOM   2777  OG1 THR Z  76      70.784  65.053  11.485  1.00  0.00           O
ATOM   2778  HG1 THR Z  76      70.639  64.248  10.940  1.00  0.00           H
ATOM   2779  CG2 THR Z  76      72.412  66.361  12.582  1.00  0.00           C
ATOM   2780 1HG2 THR Z  76      71.883  66.083  13.512  1.00  0.00           H
ATOM   2781 2HG2 THR Z  76      73.484  66.486  12.837  1.00  0.00           H
ATOM   2782 3HG2 THR Z  76      72.018  67.333  12.217  1.00  0.00           H
ATOM   2783  HN  THR Z  76      72.414  63.616   9.591  1.00  0.00           H
ATOM   2784  N   VAL Z  77      75.118  65.351  10.649  1.00  0.00           N
ATOM   2785  CA  VAL Z  77      76.481  65.801  10.889  1.00  0.00           C
ATOM   2786  C   VAL Z  77      77.295  65.699   9.616  1.00  0.00           C
ATOM   2787  O   VAL Z  77      78.297  66.394   9.452  1.00  0.00           O
ATOM   2788  HA  VAL Z  77      76.493  66.846  11.170  1.00  0.00           H
ATOM   2789  HB  VAL Z  77      78.254  65.225  12.008  1.00  0.00           H
ATOM   2790  CB  VAL Z  77      77.158  65.010  12.009  1.00  0.00           C
ATOM   2791  CG1 VAL Z  77      76.593  65.493  13.358  1.00  0.00           C
ATOM   2792 1HG1 VAL Z  77      75.502  65.300  13.419  1.00  0.00           H
ATOM   2793 2HG1 VAL Z  77      77.091  64.955  14.194  1.00  0.00           H
ATOM   2794 3HG1 VAL Z  77      76.772  66.583  13.488  1.00  0.00           H
ATOM   2795  CG2 VAL Z  77      76.950  63.489  11.848  1.00  0.00           C
ATOM   2796 1HG2 VAL Z  77      75.882  63.210  11.960  1.00  0.00           H
ATOM   2797 2HG2 VAL Z  77      77.310  63.126  10.864  1.00  0.00           H
ATOM   2798 3HG2 VAL Z  77      77.512  62.949  12.641  1.00  0.00           H
ATOM   2799  HN  VAL Z  77      74.952  64.369  10.719  1.00  0.00           H
ATOM   2800  N   ALA Z  78      76.827  64.857   8.674  1.00  0.00           N
ATOM   2801  CA  ALA Z  78      77.337  64.642   7.340  1.00  0.00           C
ATOM   2802  C   ALA Z  78      78.760  64.111   7.310  1.00  0.00           C
ATOM   2803  O   ALA Z  78      79.568  64.477   6.461  1.00  0.00           O
ATOM   2804  HA  ALA Z  78      76.732  63.853   6.915  1.00  0.00           H
ATOM   2805  CB  ALA Z  78      77.131  65.892   6.464  1.00  0.00           C
ATOM   2806  1HB ALA Z  78      77.401  65.687   5.409  1.00  0.00           H
ATOM   2807  2HB ALA Z  78      76.067  66.212   6.504  1.00  0.00           H
ATOM   2808  3HB ALA Z  78      77.756  66.730   6.839  1.00  0.00           H
ATOM   2809  HN  ALA Z  78      76.033  64.291   8.898  1.00  0.00           H
ATOM   2810  N   THR Z  79      79.092  63.177   8.227  1.00  0.00           N
ATOM   2811  CA  THR Z  79      80.429  62.606   8.378  1.00  0.00           C
ATOM   2812  C   THR Z  79      80.891  61.819   7.172  1.00  0.00           C
ATOM   2813  O   THR Z  79      82.066  61.867   6.817  1.00  0.00           O
ATOM   2814  HA  THR Z  79      81.117  63.435   8.462  1.00  0.00           H
ATOM   2815  HB  THR Z  79      81.608  61.230   9.601  1.00  0.00           H
ATOM   2816  CB  THR Z  79      80.619  61.750   9.625  1.00  0.00           C
ATOM   2817  OG1 THR Z  79      79.575  60.797   9.759  1.00  0.00           O
ATOM   2818  HG1 THR Z  79      79.741  60.341  10.592  1.00  0.00           H
ATOM   2819  CG2 THR Z  79      80.577  62.653  10.863  1.00  0.00           C
ATOM   2820 1HG2 THR Z  79      81.381  63.419  10.810  1.00  0.00           H
ATOM   2821 2HG2 THR Z  79      79.605  63.180  10.939  1.00  0.00           H
ATOM   2822 3HG2 THR Z  79      80.730  62.063  11.790  1.00  0.00           H
ATOM   2823  HN  THR Z  79      78.415  62.860   8.887  1.00  0.00           H
ATOM   2824  N   LEU Z  80      79.987  61.095   6.481  1.00  0.00           N
ATOM   2825  CA  LEU Z  80      80.294  60.437   5.218  1.00  0.00           C
ATOM   2826  C   LEU Z  80      80.731  61.423   4.138  1.00  0.00           C
ATOM   2827  O   LEU Z  80      81.796  61.286   3.544  1.00  0.00           O
ATOM   2828  HA  LEU Z  80      81.123  59.767   5.379  1.00  0.00           H
ATOM   2829  CB  LEU Z  80      79.050  59.638   4.743  1.00  0.00           C
ATOM   2830  1HB LEU Z  80      78.809  58.873   5.512  1.00  0.00           H
ATOM   2831  2HB LEU Z  80      78.180  60.330   4.692  1.00  0.00           H
ATOM   2832  HG  LEU Z  80      79.419  59.688   2.598  1.00  0.00           H
ATOM   2833  CG  LEU Z  80      79.169  58.926   3.376  1.00  0.00           C
ATOM   2834  CD1 LEU Z  80      80.263  57.852   3.359  1.00  0.00           C
ATOM   2835 1HD1 LEU Z  80      81.231  58.271   3.691  1.00  0.00           H
ATOM   2836 2HD1 LEU Z  80      79.997  57.012   4.028  1.00  0.00           H
ATOM   2837 3HD1 LEU Z  80      80.385  57.451   2.330  1.00  0.00           H
ATOM   2838  CD2 LEU Z  80      77.829  58.291   2.979  1.00  0.00           C
ATOM   2839 1HD2 LEU Z  80      77.031  59.061   2.946  1.00  0.00           H
ATOM   2840 2HD2 LEU Z  80      77.908  57.818   1.977  1.00  0.00           H
ATOM   2841 3HD2 LEU Z  80      77.536  57.509   3.710  1.00  0.00           H
ATOM   2842  HN  LEU Z  80      79.052  61.034   6.818  1.00  0.00           H
ATOM   2843  N   ARG Z  81      79.954  62.499   3.924  1.00  0.00           N
ATOM   2844  CA  ARG Z  81      80.294  63.578   3.014  1.00  0.00           C
ATOM   2845  C   ARG Z  81      81.522  64.391   3.416  1.00  0.00           C
ATOM   2846  O   ARG Z  81      82.304  64.799   2.569  1.00  0.00           O
ATOM   2847  HA  ARG Z  81      80.531  63.137   2.054  1.00  0.00           H
ATOM   2848  CB  ARG Z  81      79.062  64.489   2.845  1.00  0.00           C
ATOM   2849  1HB ARG Z  81      78.217  63.849   2.505  1.00  0.00           H
ATOM   2850  2HB ARG Z  81      78.787  64.909   3.836  1.00  0.00           H
ATOM   2851  CG  ARG Z  81      79.234  65.627   1.822  1.00  0.00           C
ATOM   2852  1HG ARG Z  81      79.988  66.357   2.193  1.00  0.00           H
ATOM   2853  2HG ARG Z  81      79.632  65.203   0.871  1.00  0.00           H
ATOM   2854  CD  ARG Z  81      77.934  66.367   1.495  1.00  0.00           C
ATOM   2855  1HD ARG Z  81      78.136  67.200   0.784  1.00  0.00           H
ATOM   2856  2HD ARG Z  81      77.198  65.666   1.046  1.00  0.00           H
ATOM   2857  NE  ARG Z  81      77.411  66.937   2.775  1.00  0.00           N
ATOM   2858  HE  ARG Z  81      78.087  67.186   3.486  1.00  0.00           H
ATOM   2859  CZ  ARG Z  81      76.232  67.563   2.869  1.00  0.00           C
ATOM   2860  NH1 ARG Z  81      75.260  67.396   1.982  1.00  0.00           N
ATOM   2861 1HH1 ARG Z  81      75.312  66.613   1.364  1.00  0.00           H
ATOM   2862 2HH1 ARG Z  81      74.371  67.844   2.160  1.00  0.00           H
ATOM   2863  NH2 ARG Z  81      76.037  68.401   3.880  1.00  0.00           N
ATOM   2864 1HH2 ARG Z  81      76.834  68.598   4.437  1.00  0.00           H
ATOM   2865 2HH2 ARG Z  81      75.377  69.135   3.703  1.00  0.00           H
ATOM   2866  HN  ARG Z  81      79.076  62.580   4.391  1.00  0.00           H
ATOM   2867  N   GLU Z  82      81.724  64.658   4.720  1.00  0.00           N
ATOM   2868  CA  GLU Z  82      82.907  65.331   5.242  1.00  0.00           C
ATOM   2869  C   GLU Z  82      84.202  64.536   5.042  1.00  0.00           C
ATOM   2870  O   GLU Z  82      85.234  65.070   4.641  1.00  0.00           O
ATOM   2871  HA  GLU Z  82      83.023  66.264   4.706  1.00  0.00           H
ATOM   2872  CB  GLU Z  82      82.687  65.631   6.750  1.00  0.00           C
ATOM   2873  1HB GLU Z  82      81.651  66.020   6.875  1.00  0.00           H
ATOM   2874  2HB GLU Z  82      82.752  64.686   7.332  1.00  0.00           H
ATOM   2875  CG  GLU Z  82      83.649  66.682   7.354  1.00  0.00           C
ATOM   2876  1HG GLU Z  82      84.705  66.360   7.246  1.00  0.00           H
ATOM   2877  2HG GLU Z  82      83.525  67.651   6.825  1.00  0.00           H
ATOM   2878  CD  GLU Z  82      83.376  66.916   8.832  1.00  0.00           C
ATOM   2879  OE1 GLU Z  82      82.748  67.948   9.187  1.00  0.00           O
ATOM   2880  OE2 GLU Z  82      83.822  66.077   9.663  1.00  0.00           O
ATOM   2881  HN  GLU Z  82      81.022  64.406   5.393  1.00  0.00           H
ATOM   2882  N   THR Z  83      84.165  63.212   5.310  1.00  0.00           N
ATOM   2883  CA  THR Z  83      85.320  62.317   5.181  1.00  0.00           C
ATOM   2884  C   THR Z  83      85.666  61.994   3.734  1.00  0.00           C
ATOM   2885  O   THR Z  83      86.830  61.888   3.345  1.00  0.00           O
ATOM   2886  HA  THR Z  83      86.174  62.832   5.602  1.00  0.00           H
ATOM   2887  HB  THR Z  83      84.504  60.291   5.375  1.00  0.00           H
ATOM   2888  CB  THR Z  83      85.167  60.992   5.936  1.00  0.00           C
ATOM   2889  OG1 THR Z  83      84.610  61.199   7.228  1.00  0.00           O
ATOM   2890  HG1 THR Z  83      83.676  61.429   7.077  1.00  0.00           H
ATOM   2891  CG2 THR Z  83      86.538  60.344   6.177  1.00  0.00           C
ATOM   2892 1HG2 THR Z  83      87.065  60.128   5.227  1.00  0.00           H
ATOM   2893 2HG2 THR Z  83      87.178  61.020   6.782  1.00  0.00           H
ATOM   2894 3HG2 THR Z  83      86.426  59.389   6.728  1.00  0.00           H
ATOM   2895  HN  THR Z  83      83.306  62.812   5.627  1.00  0.00           H
ATOM   2896  N   TYR Z  84      84.658  61.773   2.864  1.00  0.00           N
ATOM   2897  CA  TYR Z  84      84.882  61.548   1.441  1.00  0.00           C
ATOM   2898  C   TYR Z  84      85.061  62.860   0.706  1.00  0.00           C
ATOM   2899  O   TYR Z  84      84.513  63.892   1.075  1.00  0.00           O
ATOM   2900  HA  TYR Z  84      85.813  61.019   1.301  1.00  0.00           H
ATOM   2901  CB  TYR Z  84      83.738  60.736   0.774  1.00  0.00           C
ATOM   2902  1HB TYR Z  84      82.753  61.056   1.176  1.00  0.00           H
ATOM   2903  2HB TYR Z  84      83.723  60.885  -0.327  1.00  0.00           H
ATOM   2904  CG  TYR Z  84      83.911  59.261   1.018  1.00  0.00           C
ATOM   2905  HD1 TYR Z  84      84.909  58.900  -0.861  1.00  0.00           H
ATOM   2906  CD1 TYR Z  84      84.540  58.456   0.054  1.00  0.00           C
ATOM   2907  HD2 TYR Z  84      83.006  59.272   2.965  1.00  0.00           H
ATOM   2908  CD2 TYR Z  84      83.457  58.659   2.203  1.00  0.00           C
ATOM   2909  CE1 TYR Z  84      84.681  57.077   0.260  1.00  0.00           C
ATOM   2910  HE1 TYR Z  84      85.143  56.476  -0.510  1.00  0.00           H
ATOM   2911  HE2 TYR Z  84      83.230  56.838   3.327  1.00  0.00           H
ATOM   2912  CE2 TYR Z  84      83.590  57.279   2.410  1.00  0.00           C
ATOM   2913  CZ  TYR Z  84      84.195  56.485   1.432  1.00  0.00           C
ATOM   2914  OH  TYR Z  84      84.291  55.092   1.629  1.00  0.00           O
ATOM   2915  HH  TYR Z  84      83.457  54.792   2.005  1.00  0.00           H
ATOM   2916  HN  TYR Z  84      83.701  61.848   3.150  1.00  0.00           H
ATOM   2917  N   GLY Z  85      85.853  62.866  -0.384  1.00  0.00           N
ATOM   2918  CA  GLY Z  85      86.053  64.096  -1.139  1.00  0.00           C
ATOM   2919  C   GLY Z  85      84.950  64.412  -2.097  1.00  0.00           C
ATOM   2920  O   GLY Z  85      84.838  65.532  -2.580  1.00  0.00           O
ATOM   2921  1HA GLY Z  85      86.137  64.932  -0.457  1.00  0.00           H
ATOM   2922  2HA GLY Z  85      86.933  63.954  -1.742  1.00  0.00           H
ATOM   2923  HN  GLY Z  85      86.342  62.051  -0.704  1.00  0.00           H
ATOM   2924  N   GLU Z  86      84.109  63.411  -2.392  1.00  0.00           N
ATOM   2925  CA  GLU Z  86      82.927  63.584  -3.191  1.00  0.00           C
ATOM   2926  C   GLU Z  86      81.949  62.497  -2.793  1.00  0.00           C
ATOM   2927  O   GLU Z  86      82.352  61.361  -2.533  1.00  0.00           O
ATOM   2928  HA  GLU Z  86      82.480  64.545  -2.970  1.00  0.00           H
ATOM   2929  CB  GLU Z  86      83.293  63.485  -4.688  1.00  0.00           C
ATOM   2930  1HB GLU Z  86      84.133  64.200  -4.865  1.00  0.00           H
ATOM   2931  2HB GLU Z  86      83.682  62.470  -4.915  1.00  0.00           H
ATOM   2932  CG  GLU Z  86      82.151  63.858  -5.653  1.00  0.00           C
ATOM   2933  1HG GLU Z  86      81.333  63.109  -5.629  1.00  0.00           H
ATOM   2934  2HG GLU Z  86      81.752  64.852  -5.363  1.00  0.00           H
ATOM   2935  CD  GLU Z  86      82.679  63.961  -7.070  1.00  0.00           C
ATOM   2936  OE1 GLU Z  86      82.817  62.906  -7.739  1.00  0.00           O
ATOM   2937  OE2 GLU Z  86      82.999  65.099  -7.502  1.00  0.00           O
ATOM   2938  HN  GLU Z  86      84.251  62.508  -2.004  1.00  0.00           H
ATOM   2939  N   MET Z  87      80.641  62.795  -2.722  1.00  0.00           N
ATOM   2940  CA  MET Z  87      79.630  61.781  -2.492  1.00  0.00           C
ATOM   2941  C   MET Z  87      78.350  62.234  -3.165  1.00  0.00           C
ATOM   2942  O   MET Z  87      77.991  63.408  -3.094  1.00  0.00           O
ATOM   2943  HA  MET Z  87      79.933  60.854  -2.963  1.00  0.00           H
ATOM   2944  CB  MET Z  87      79.383  61.565  -0.971  1.00  0.00           C
ATOM   2945  1HB MET Z  87      80.359  61.317  -0.497  1.00  0.00           H
ATOM   2946  2HB MET Z  87      79.037  62.524  -0.526  1.00  0.00           H
ATOM   2947  CG  MET Z  87      78.376  60.449  -0.622  1.00  0.00           C
ATOM   2948  1HG MET Z  87      78.202  60.460   0.477  1.00  0.00           H
ATOM   2949  2HG MET Z  87      77.400  60.684  -1.099  1.00  0.00           H
ATOM   2950  SD  MET Z  87      78.926  58.789  -1.121  1.00  0.00           S
ATOM   2951  CE  MET Z  87      77.269  58.054  -1.175  1.00  0.00           C
ATOM   2952  1HE MET Z  87      77.315  56.972  -1.430  1.00  0.00           H
ATOM   2953  2HE MET Z  87      76.761  58.152  -0.194  1.00  0.00           H
ATOM   2954  3HE MET Z  87      76.634  58.554  -1.940  1.00  0.00           H
ATOM   2955  HN  MET Z  87      80.315  63.724  -2.894  1.00  0.00           H
ATOM   2956  N   ALA Z  88      77.608  61.334  -3.843  1.00  0.00           N
ATOM   2957  CA  ALA Z  88      76.310  61.655  -4.403  1.00  0.00           C
ATOM   2958  C   ALA Z  88      75.265  62.010  -3.339  1.00  0.00           C
ATOM   2959  O   ALA Z  88      75.134  61.336  -2.314  1.00  0.00           O
ATOM   2960  HA  ALA Z  88      76.435  62.522  -5.037  1.00  0.00           H
ATOM   2961  CB  ALA Z  88      75.803  60.484  -5.268  1.00  0.00           C
ATOM   2962  1HB ALA Z  88      74.832  60.724  -5.751  1.00  0.00           H
ATOM   2963  2HB ALA Z  88      76.542  60.253  -6.067  1.00  0.00           H
ATOM   2964  3HB ALA Z  88      75.677  59.569  -4.652  1.00  0.00           H
ATOM   2965  HN  ALA Z  88      77.918  60.386  -3.967  1.00  0.00           H
ATOM   2966  N   ASP Z  89      74.476  63.088  -3.550  1.00  0.00           N
ATOM   2967  CA  ASP Z  89      73.428  63.472  -2.625  1.00  0.00           C
ATOM   2968  C   ASP Z  89      72.155  62.675  -2.893  1.00  0.00           C
ATOM   2969  O   ASP Z  89      71.208  63.102  -3.552  1.00  0.00           O
ATOM   2970  HA  ASP Z  89      73.760  63.198  -1.631  1.00  0.00           H
ATOM   2971  CB  ASP Z  89      73.189  65.006  -2.609  1.00  0.00           C
ATOM   2972  1HB ASP Z  89      74.164  65.530  -2.545  1.00  0.00           H
ATOM   2973  2HB ASP Z  89      72.661  65.340  -3.524  1.00  0.00           H
ATOM   2974  CG  ASP Z  89      72.386  65.392  -1.382  1.00  0.00           C
ATOM   2975  OD1 ASP Z  89      71.305  66.015  -1.524  1.00  0.00           O
ATOM   2976  OD2 ASP Z  89      72.814  65.023  -0.258  1.00  0.00           O
ATOM   2977  HN  ASP Z  89      74.601  63.683  -4.337  1.00  0.00           H
ATOM   2978  N   CYS Z  90      72.120  61.456  -2.342  1.00  0.00           N
ATOM   2979  CA  CYS Z  90      71.000  60.548  -2.430  1.00  0.00           C
ATOM   2980  C   CYS Z  90      70.327  60.396  -1.076  1.00  0.00           C
ATOM   2981  O   CYS Z  90      69.376  59.636  -0.922  1.00  0.00           O
ATOM   2982  HA  CYS Z  90      70.252  60.927  -3.112  1.00  0.00           H
ATOM   2983  CB  CYS Z  90      71.510  59.175  -2.942  1.00  0.00           C
ATOM   2984  1HB CYS Z  90      70.681  58.434  -2.950  1.00  0.00           H
ATOM   2985  2HB CYS Z  90      71.831  59.315  -3.998  1.00  0.00           H
ATOM   2986  SG  CYS Z  90      72.927  58.547  -1.978  1.00  0.00           S
ATOM   2987  HN  CYS Z  90      72.955  61.104  -1.922  1.00  0.00           H
ATOM   2988  N   CYS Z  91      70.790  61.143  -0.047  1.00  0.00           N
ATOM   2989  CA  CYS Z  91      70.324  61.011   1.326  1.00  0.00           C
ATOM   2990  C   CYS Z  91      68.883  61.464   1.531  1.00  0.00           C
ATOM   2991  O   CYS Z  91      68.175  60.929   2.381  1.00  0.00           O
ATOM   2992  HA  CYS Z  91      70.337  59.952   1.546  1.00  0.00           H
ATOM   2993  CB  CYS Z  91      71.274  61.701   2.350  1.00  0.00           C
ATOM   2994  1HB CYS Z  91      72.319  61.515   2.022  1.00  0.00           H
ATOM   2995  2HB CYS Z  91      71.120  62.800   2.333  1.00  0.00           H
ATOM   2996  SG  CYS Z  91      71.075  61.043   4.047  1.00  0.00           S
ATOM   2997  HN  CYS Z  91      71.479  61.842  -0.225  1.00  0.00           H
ATOM   2998  N   ALA Z  92      68.386  62.443   0.751  1.00  0.00           N
ATOM   2999  CA  ALA Z  92      67.038  62.955   0.895  1.00  0.00           C
ATOM   3000  C   ALA Z  92      66.039  62.309  -0.061  1.00  0.00           C
ATOM   3001  O   ALA Z  92      64.872  62.690  -0.086  1.00  0.00           O
ATOM   3002  HA  ALA Z  92      66.675  62.771   1.898  1.00  0.00           H
ATOM   3003  CB  ALA Z  92      67.046  64.479   0.665  1.00  0.00           C
ATOM   3004  1HB ALA Z  92      66.041  64.913   0.854  1.00  0.00           H
ATOM   3005  2HB ALA Z  92      67.774  64.961   1.351  1.00  0.00           H
ATOM   3006  3HB ALA Z  92      67.347  64.718  -0.378  1.00  0.00           H
ATOM   3007  HN  ALA Z  92      68.949  62.909   0.056  1.00  0.00           H
ATOM   3008  N   LYS Z  93      66.461  61.289  -0.841  1.00  0.00           N
ATOM   3009  CA  LYS Z  93      65.591  60.524  -1.726  1.00  0.00           C
ATOM   3010  C   LYS Z  93      64.846  59.417  -0.974  1.00  0.00           C
ATOM   3011  O   LYS Z  93      64.382  59.603   0.150  1.00  0.00           O
ATOM   3012  HA  LYS Z  93      64.830  61.190  -2.116  1.00  0.00           H
ATOM   3013  CB  LYS Z  93      66.396  59.953  -2.923  1.00  0.00           C
ATOM   3014  1HB LYS Z  93      67.170  59.247  -2.550  1.00  0.00           H
ATOM   3015  2HB LYS Z  93      65.713  59.400  -3.609  1.00  0.00           H
ATOM   3016  CG  LYS Z  93      67.075  61.046  -3.767  1.00  0.00           C
ATOM   3017  1HG LYS Z  93      66.289  61.747  -4.127  1.00  0.00           H
ATOM   3018  2HG LYS Z  93      67.778  61.628  -3.130  1.00  0.00           H
ATOM   3019  CD  LYS Z  93      67.844  60.454  -4.960  1.00  0.00           C
ATOM   3020  1HD LYS Z  93      68.616  59.756  -4.562  1.00  0.00           H
ATOM   3021  2HD LYS Z  93      67.156  59.843  -5.589  1.00  0.00           H
ATOM   3022  CE  LYS Z  93      68.552  61.503  -5.827  1.00  0.00           C
ATOM   3023  1HE LYS Z  93      69.116  62.222  -5.194  1.00  0.00           H
ATOM   3024  2HE LYS Z  93      69.255  61.005  -6.528  1.00  0.00           H
ATOM   3025  NZ  LYS Z  93      67.571  62.243  -6.632  1.00  0.00           N
ATOM   3026  1HZ LYS Z  93      67.528  61.833  -7.596  1.00  0.00           H
ATOM   3027  2HZ LYS Z  93      66.607  62.132  -6.236  1.00  0.00           H
ATOM   3028  3HZ LYS Z  93      67.774  63.269  -6.686  1.00  0.00           H
ATOM   3029  HN  LYS Z  93      67.414  61.006  -0.805  1.00  0.00           H
ATOM   3030  N   GLN Z  94      64.702  58.217  -1.574  1.00  0.00           N
ATOM   3031  CA  GLN Z  94      64.078  57.094  -0.910  1.00  0.00           C
ATOM   3032  C   GLN Z  94      64.550  55.778  -1.496  1.00  0.00           C
ATOM   3033  O   GLN Z  94      65.269  55.715  -2.494  1.00  0.00           O
ATOM   3034  HA  GLN Z  94      64.421  57.085   0.114  1.00  0.00           H
ATOM   3035  CB  GLN Z  94      62.527  57.182  -0.891  1.00  0.00           C
ATOM   3036  1HB GLN Z  94      62.105  56.336  -0.302  1.00  0.00           H
ATOM   3037  2HB GLN Z  94      62.278  58.115  -0.336  1.00  0.00           H
ATOM   3038  CG  GLN Z  94      61.841  57.243  -2.275  1.00  0.00           C
ATOM   3039  1HG GLN Z  94      62.286  58.059  -2.883  1.00  0.00           H
ATOM   3040  2HG GLN Z  94      61.966  56.286  -2.820  1.00  0.00           H
ATOM   3041  CD  GLN Z  94      60.355  57.566  -2.109  1.00  0.00           C
ATOM   3042  OE1 GLN Z  94      59.965  58.719  -1.893  1.00  0.00           O
ATOM   3043  NE2 GLN Z  94      59.483  56.540  -2.164  1.00  0.00           N
ATOM   3044 1HE2 GLN Z  94      59.803  55.604  -2.361  1.00  0.00           H
ATOM   3045 2HE2 GLN Z  94      58.514  56.734  -2.060  1.00  0.00           H
ATOM   3046  HN  GLN Z  94      65.028  58.053  -2.501  1.00  0.00           H
ATOM   3047  N   GLU Z  95      64.211  54.684  -0.800  1.00  0.00           N
ATOM   3048  CA  GLU Z  95      64.549  53.308  -1.092  1.00  0.00           C
ATOM   3049  C   GLU Z  95      63.963  52.832  -2.428  1.00  0.00           C
ATOM   3050  O   GLU Z  95      62.870  53.278  -2.790  1.00  0.00           O
ATOM   3051  HA  GLU Z  95      65.627  53.256  -1.144  1.00  0.00           H
ATOM   3052  CB  GLU Z  95      64.063  52.383   0.065  1.00  0.00           C
ATOM   3053  1HB GLU Z  95      62.954  52.408   0.110  1.00  0.00           H
ATOM   3054  2HB GLU Z  95      64.361  51.336  -0.174  1.00  0.00           H
ATOM   3055  CG  GLU Z  95      64.635  52.697   1.482  1.00  0.00           C
ATOM   3056  1HG GLU Z  95      64.253  51.949   2.208  1.00  0.00           H
ATOM   3057  2HG GLU Z  95      65.740  52.600   1.462  1.00  0.00           H
ATOM   3058  CD  GLU Z  95      64.309  54.078   2.015  1.00  0.00           C
ATOM   3059  OE1 GLU Z  95      65.253  54.877   2.234  1.00  0.00           O
ATOM   3060  OE2 GLU Z  95      63.103  54.412   2.170  1.00  0.00           O
ATOM   3061  HN  GLU Z  95      63.702  54.789   0.054  1.00  0.00           H
ATOM   3062  N   PRO Z  96      64.588  51.971  -3.228  1.00  0.00           N
ATOM   3063  CA  PRO Z  96      65.877  51.327  -2.981  1.00  0.00           C
ATOM   3064  C   PRO Z  96      66.996  52.137  -3.609  1.00  0.00           C
ATOM   3065  O   PRO Z  96      68.156  51.752  -3.496  1.00  0.00           O
ATOM   3066  HA  PRO Z  96      66.073  51.218  -1.927  1.00  0.00           H
ATOM   3067  CB  PRO Z  96      65.729  49.970  -3.685  1.00  0.00           C
ATOM   3068  1HB PRO Z  96      66.697  49.528  -4.000  1.00  0.00           H
ATOM   3069  2HB PRO Z  96      65.227  49.257  -2.991  1.00  0.00           H
ATOM   3070  CG  PRO Z  96      64.796  50.261  -4.862  1.00  0.00           C
ATOM   3071  1HG PRO Z  96      65.370  50.712  -5.700  1.00  0.00           H
ATOM   3072  2HG PRO Z  96      64.286  49.345  -5.219  1.00  0.00           H
ATOM   3073  CD  PRO Z  96      63.827  51.286  -4.275  1.00  0.00           C
ATOM   3074  1HD PRO Z  96      63.464  52.006  -5.041  1.00  0.00           H
ATOM   3075  2HD PRO Z  96      62.960  50.767  -3.805  1.00  0.00           H
ATOM   3076  N   GLU Z  97      66.702  53.286  -4.257  1.00  0.00           N
ATOM   3077  CA  GLU Z  97      67.706  54.139  -4.884  1.00  0.00           C
ATOM   3078  C   GLU Z  97      68.718  54.693  -3.896  1.00  0.00           C
ATOM   3079  O   GLU Z  97      69.922  54.760  -4.160  1.00  0.00           O
ATOM   3080  HA  GLU Z  97      68.256  53.538  -5.596  1.00  0.00           H
ATOM   3081  CB  GLU Z  97      67.045  55.327  -5.619  1.00  0.00           C
ATOM   3082  1HB GLU Z  97      66.281  54.919  -6.315  1.00  0.00           H
ATOM   3083  2HB GLU Z  97      66.503  55.974  -4.892  1.00  0.00           H
ATOM   3084  CG  GLU Z  97      68.056  56.187  -6.425  1.00  0.00           C
ATOM   3085  1HG GLU Z  97      68.792  56.657  -5.740  1.00  0.00           H
ATOM   3086  2HG GLU Z  97      68.603  55.537  -7.140  1.00  0.00           H
ATOM   3087  CD  GLU Z  97      67.418  57.311  -7.222  1.00  0.00           C
ATOM   3088  OE1 GLU Z  97      66.170  57.431  -7.221  1.00  0.00           O
ATOM   3089  OE2 GLU Z  97      68.184  58.079  -7.870  1.00  0.00           O
ATOM   3090  HN  GLU Z  97      65.751  53.579  -4.324  1.00  0.00           H
ATOM   3091  N   ARG Z  98      68.225  55.074  -2.702  1.00  0.00           N
ATOM   3092  CA  ARG Z  98      69.036  55.478  -1.575  1.00  0.00           C
ATOM   3093  C   ARG Z  98      69.986  54.373  -1.111  1.00  0.00           C
ATOM   3094  O   ARG Z  98      71.173  54.611  -0.916  1.00  0.00           O
ATOM   3095  HA  ARG Z  98      69.660  56.299  -1.899  1.00  0.00           H
ATOM   3096  CB  ARG Z  98      68.101  55.985  -0.444  1.00  0.00           C
ATOM   3097  1HB ARG Z  98      67.437  56.755  -0.896  1.00  0.00           H
ATOM   3098  2HB ARG Z  98      67.450  55.158  -0.081  1.00  0.00           H
ATOM   3099  CG  ARG Z  98      68.831  56.633   0.748  1.00  0.00           C
ATOM   3100  1HG ARG Z  98      69.107  55.848   1.486  1.00  0.00           H
ATOM   3101  2HG ARG Z  98      69.778  57.080   0.367  1.00  0.00           H
ATOM   3102  CD  ARG Z  98      68.068  57.763   1.456  1.00  0.00           C
ATOM   3103  1HD ARG Z  98      68.673  58.170   2.297  1.00  0.00           H
ATOM   3104  2HD ARG Z  98      67.844  58.578   0.731  1.00  0.00           H
ATOM   3105  NE  ARG Z  98      66.787  57.229   1.994  1.00  0.00           N
ATOM   3106  HE  ARG Z  98      66.566  56.246   1.966  1.00  0.00           H
ATOM   3107  CZ  ARG Z  98      65.811  57.995   2.500  1.00  0.00           C
ATOM   3108  NH1 ARG Z  98      64.661  57.405   2.802  1.00  0.00           N
ATOM   3109 1HH1 ARG Z  98      64.635  56.402   2.644  1.00  0.00           H
ATOM   3110 2HH1 ARG Z  98      63.840  57.974   2.900  1.00  0.00           H
ATOM   3111  NH2 ARG Z  98      65.923  59.307   2.659  1.00  0.00           N
ATOM   3112 1HH2 ARG Z  98      66.793  59.753   2.458  1.00  0.00           H
ATOM   3113 2HH2 ARG Z  98      65.085  59.835   2.752  1.00  0.00           H
ATOM   3114  HN  ARG Z  98      67.233  55.077  -2.571  1.00  0.00           H
ATOM   3115  N   ASN Z  99      69.520  53.113  -1.014  1.00  0.00           N
ATOM   3116  CA  ASN Z  99      70.348  51.958  -0.689  1.00  0.00           C
ATOM   3117  C   ASN Z  99      71.407  51.653  -1.735  1.00  0.00           C
ATOM   3118  O   ASN Z  99      72.579  51.456  -1.412  1.00  0.00           O
ATOM   3119  HA  ASN Z  99      70.867  52.170   0.237  1.00  0.00           H
ATOM   3120  CB  ASN Z  99      69.484  50.687  -0.531  1.00  0.00           C
ATOM   3121  1HB ASN Z  99      69.014  50.403  -1.499  1.00  0.00           H
ATOM   3122  2HB ASN Z  99      70.085  49.828  -0.173  1.00  0.00           H
ATOM   3123  CG  ASN Z  99      68.358  50.987   0.440  1.00  0.00           C
ATOM   3124  OD1 ASN Z  99      67.342  51.564   0.053  1.00  0.00           O
ATOM   3125  ND2 ASN Z  99      68.553  50.642   1.727  1.00  0.00           N
ATOM   3126 1HD2 ASN Z  99      69.356  50.108   1.981  1.00  0.00           H
ATOM   3127 2HD2 ASN Z  99      67.788  50.727   2.373  1.00  0.00           H
ATOM   3128  HN  ASN Z  99      68.552  52.910  -1.156  1.00  0.00           H
ATOM   3129  N   GLU Z 100      71.018  51.666  -3.030  1.00  0.00           N
ATOM   3130  CA  GLU Z 100      71.881  51.382  -4.166  1.00  0.00           C
ATOM   3131  C   GLU Z 100      73.065  52.330  -4.248  1.00  0.00           C
ATOM   3132  O   GLU Z 100      74.198  51.937  -4.514  1.00  0.00           O
ATOM   3133  HA  GLU Z 100      72.272  50.384  -4.037  1.00  0.00           H
ATOM   3134  CB  GLU Z 100      71.082  51.427  -5.489  1.00  0.00           C
ATOM   3135  1HB GLU Z 100      70.104  50.925  -5.313  1.00  0.00           H
ATOM   3136  2HB GLU Z 100      70.858  52.477  -5.776  1.00  0.00           H
ATOM   3137  CG  GLU Z 100      71.800  50.685  -6.645  1.00  0.00           C
ATOM   3138  1HG GLU Z 100      72.784  51.152  -6.855  1.00  0.00           H
ATOM   3139  2HG GLU Z 100      71.965  49.626  -6.354  1.00  0.00           H
ATOM   3140  CD  GLU Z 100      70.988  50.673  -7.931  1.00  0.00           C
ATOM   3141  OE1 GLU Z 100      71.560  51.052  -8.990  1.00  0.00           O
ATOM   3142  OE2 GLU Z 100      69.795  50.277  -7.886  1.00  0.00           O
ATOM   3143  HN  GLU Z 100      70.044  51.788  -3.245  1.00  0.00           H
ATOM   3144  N   CYS Z 101      72.823  53.613  -3.922  1.00  0.00           N
ATOM   3145  CA  CYS Z 101      73.821  54.662  -3.825  1.00  0.00           C
ATOM   3146  C   CYS Z 101      74.954  54.338  -2.853  1.00  0.00           C
ATOM   3147  O   CYS Z 101      76.134  54.503  -3.157  1.00  0.00           O
ATOM   3148  HA  CYS Z 101      74.248  54.827  -4.805  1.00  0.00           H
ATOM   3149  CB  CYS Z 101      73.080  55.923  -3.313  1.00  0.00           C
ATOM   3150  1HB CYS Z 101      72.171  56.066  -3.934  1.00  0.00           H
ATOM   3151  2HB CYS Z 101      72.722  55.727  -2.281  1.00  0.00           H
ATOM   3152  SG  CYS Z 101      74.010  57.477  -3.313  1.00  0.00           S
ATOM   3153  HN  CYS Z 101      71.877  53.869  -3.717  1.00  0.00           H
ATOM   3154  N   PHE Z 102      74.624  53.835  -1.648  1.00  0.00           N
ATOM   3155  CA  PHE Z 102      75.613  53.401  -0.676  1.00  0.00           C
ATOM   3156  C   PHE Z 102      76.277  52.082  -1.052  1.00  0.00           C
ATOM   3157  O   PHE Z 102      77.484  51.916  -0.884  1.00  0.00           O
ATOM   3158  HA  PHE Z 102      76.412  54.131  -0.669  1.00  0.00           H
ATOM   3159  CB  PHE Z 102      75.017  53.319   0.753  1.00  0.00           C
ATOM   3160  1HB PHE Z 102      74.217  52.547   0.794  1.00  0.00           H
ATOM   3161  2HB PHE Z 102      75.808  53.073   1.490  1.00  0.00           H
ATOM   3162  CG  PHE Z 102      74.436  54.656   1.133  1.00  0.00           C
ATOM   3163  HD1 PHE Z 102      76.313  55.718   1.071  1.00  0.00           H
ATOM   3164  CD1 PHE Z 102      75.246  55.802   1.219  1.00  0.00           C
ATOM   3165  HD2 PHE Z 102      72.415  53.918   1.296  1.00  0.00           H
ATOM   3166  CD2 PHE Z 102      73.059  54.786   1.357  1.00  0.00           C
ATOM   3167  CE1 PHE Z 102      74.676  57.062   1.459  1.00  0.00           C
ATOM   3168  HE1 PHE Z 102      75.305  57.938   1.516  1.00  0.00           H
ATOM   3169  CE2 PHE Z 102      72.487  56.041   1.585  1.00  0.00           C
ATOM   3170  HE2 PHE Z 102      71.419  56.111   1.734  1.00  0.00           H
ATOM   3171  CZ  PHE Z 102      73.291  57.186   1.616  1.00  0.00           C
ATOM   3172  HZ  PHE Z 102      72.844  58.155   1.789  1.00  0.00           H
ATOM   3173  HN  PHE Z 102      73.663  53.707  -1.405  1.00  0.00           H
ATOM   3174  N   LEU Z 103      75.509  51.113  -1.597  1.00  0.00           N
ATOM   3175  CA  LEU Z 103      76.026  49.834  -2.066  1.00  0.00           C
ATOM   3176  C   LEU Z 103      77.038  49.957  -3.195  1.00  0.00           C
ATOM   3177  O   LEU Z 103      78.114  49.367  -3.153  1.00  0.00           O
ATOM   3178  HA  LEU Z 103      76.539  49.353  -1.247  1.00  0.00           H
ATOM   3179  CB  LEU Z 103      74.867  48.934  -2.570  1.00  0.00           C
ATOM   3180  1HB LEU Z 103      74.272  49.510  -3.312  1.00  0.00           H
ATOM   3181  2HB LEU Z 103      75.274  48.040  -3.094  1.00  0.00           H
ATOM   3182  HG  LEU Z 103      73.656  49.290  -0.802  1.00  0.00           H
ATOM   3183  CG  LEU Z 103      73.922  48.431  -1.463  1.00  0.00           C
ATOM   3184  CD1 LEU Z 103      72.625  47.881  -2.071  1.00  0.00           C
ATOM   3185 1HD1 LEU Z 103      72.848  47.043  -2.762  1.00  0.00           H
ATOM   3186 2HD1 LEU Z 103      71.946  47.490  -1.285  1.00  0.00           H
ATOM   3187 3HD1 LEU Z 103      72.089  48.673  -2.634  1.00  0.00           H
ATOM   3188  CD2 LEU Z 103      74.589  47.348  -0.613  1.00  0.00           C
ATOM   3189 1HD2 LEU Z 103      74.764  46.438  -1.225  1.00  0.00           H
ATOM   3190 2HD2 LEU Z 103      75.557  47.689  -0.203  1.00  0.00           H
ATOM   3191 3HD2 LEU Z 103      73.932  47.055   0.232  1.00  0.00           H
ATOM   3192  HN  LEU Z 103      74.521  51.258  -1.704  1.00  0.00           H
ATOM   3193  N   GLN Z 104      76.752  50.778  -4.217  1.00  0.00           N
ATOM   3194  CA  GLN Z 104      77.610  50.911  -5.379  1.00  0.00           C
ATOM   3195  C   GLN Z 104      78.807  51.815  -5.133  1.00  0.00           C
ATOM   3196  O   GLN Z 104      79.781  51.812  -5.885  1.00  0.00           O
ATOM   3197  HA  GLN Z 104      78.025  49.939  -5.609  1.00  0.00           H
ATOM   3198  CB  GLN Z 104      76.781  51.382  -6.596  1.00  0.00           C
ATOM   3199  1HB GLN Z 104      76.249  52.323  -6.332  1.00  0.00           H
ATOM   3200  2HB GLN Z 104      77.454  51.604  -7.454  1.00  0.00           H
ATOM   3201  CG  GLN Z 104      75.736  50.326  -7.038  1.00  0.00           C
ATOM   3202  1HG GLN Z 104      75.042  50.096  -6.204  1.00  0.00           H
ATOM   3203  2HG GLN Z 104      75.130  50.717  -7.883  1.00  0.00           H
ATOM   3204  CD  GLN Z 104      76.405  49.019  -7.458  1.00  0.00           C
ATOM   3205  OE1 GLN Z 104      76.442  48.029  -6.720  1.00  0.00           O
ATOM   3206  NE2 GLN Z 104      76.976  49.008  -8.683  1.00  0.00           N
ATOM   3207 1HE2 GLN Z 104      76.866  49.800  -9.281  1.00  0.00           H
ATOM   3208 2HE2 GLN Z 104      77.384  48.154  -8.992  1.00  0.00           H
ATOM   3209  HN  GLN Z 104      75.863  51.249  -4.263  1.00  0.00           H
ATOM   3210  N   HIE Z 105      78.793  52.571  -4.020  1.00  0.00           N
ATOM   3211  CA  HIE Z 105      79.921  53.374  -3.586  1.00  0.00           C
ATOM   3212  C   HIE Z 105      81.012  52.553  -2.897  1.00  0.00           C
ATOM   3213  O   HIE Z 105      82.139  53.026  -2.737  1.00  0.00           O
ATOM   3214  HA  HIE Z 105      80.367  53.831  -4.459  1.00  0.00           H
ATOM   3215  CB  HIE Z 105      79.447  54.499  -2.642  1.00  0.00           C
ATOM   3216  1HB HIE Z 105      78.587  55.018  -3.119  1.00  0.00           H
ATOM   3217  2HB HIE Z 105      79.087  54.067  -1.684  1.00  0.00           H
ATOM   3218  CG  HIE Z 105      80.484  55.546  -2.368  1.00  0.00           C
ATOM   3219  ND1 HIE Z 105      80.855  56.426  -3.370  1.00  0.00           N
ATOM   3220  HD2 HIE Z 105      81.132  55.317  -0.267  1.00  0.00           H
ATOM   3221  CD2 HIE Z 105      81.164  55.817  -1.224  1.00  0.00           C
ATOM   3222  HE1 HIE Z 105      82.243  58.060  -3.303  1.00  0.00           H
ATOM   3223  CE1 HIE Z 105      81.743  57.225  -2.807  1.00  0.00           C
ATOM   3224  HE2 HIE Z 105      82.611  57.347  -0.889  1.00  0.00           H
ATOM   3225  NE2 HIE Z 105      81.968  56.898  -1.513  1.00  0.00           N
ATOM   3226  HN  HIE Z 105      77.969  52.586  -3.455  1.00  0.00           H
ATOM   3227  N   LYS Z 106      80.725  51.290  -2.499  1.00  0.00           N
ATOM   3228  CA  LYS Z 106      81.706  50.358  -1.954  1.00  0.00           C
ATOM   3229  C   LYS Z 106      82.868  50.068  -2.901  1.00  0.00           C
ATOM   3230  O   LYS Z 106      82.665  49.893  -4.105  1.00  0.00           O
ATOM   3231  HA  LYS Z 106      82.102  50.778  -1.042  1.00  0.00           H
ATOM   3232  CB  LYS Z 106      81.078  48.967  -1.680  1.00  0.00           C
ATOM   3233  1HB LYS Z 106      80.609  48.607  -2.627  1.00  0.00           H
ATOM   3234  2HB LYS Z 106      81.878  48.239  -1.413  1.00  0.00           H
ATOM   3235  CG  LYS Z 106      80.019  48.889  -0.572  1.00  0.00           C
ATOM   3236  1HG LYS Z 106      80.498  49.079   0.413  1.00  0.00           H
ATOM   3237  2HG LYS Z 106      79.238  49.667  -0.734  1.00  0.00           H
ATOM   3238  CD  LYS Z 106      79.371  47.492  -0.607  1.00  0.00           C
ATOM   3239  1HD LYS Z 106      78.833  47.402  -1.579  1.00  0.00           H
ATOM   3240  2HD LYS Z 106      80.177  46.725  -0.614  1.00  0.00           H
ATOM   3241  CE  LYS Z 106      78.407  47.192   0.539  1.00  0.00           C
ATOM   3242  1HE LYS Z 106      78.921  47.251   1.522  1.00  0.00           H
ATOM   3243  2HE LYS Z 106      77.561  47.911   0.530  1.00  0.00           H
ATOM   3244  NZ  LYS Z 106      77.864  45.827   0.381  1.00  0.00           N
ATOM   3245  1HZ LYS Z 106      77.039  45.707   1.026  1.00  0.00           H
ATOM   3246  2HZ LYS Z 106      77.547  45.677  -0.610  1.00  0.00           H
ATOM   3247  3HZ LYS Z 106      78.577  45.114   0.655  1.00  0.00           H
ATOM   3248  HN  LYS Z 106      79.806  50.920  -2.627  1.00  0.00           H
ATOM   3249  N   ASP Z 107      84.106  49.951  -2.378  1.00  0.00           N
ATOM   3250  CA  ASP Z 107      85.247  49.520  -3.167  1.00  0.00           C
ATOM   3251  C   ASP Z 107      86.027  48.442  -2.416  1.00  0.00           C
ATOM   3252  O   ASP Z 107      86.159  48.471  -1.192  1.00  0.00           O
ATOM   3253  HA  ASP Z 107      84.896  49.057  -4.079  1.00  0.00           H
ATOM   3254  CB  ASP Z 107      86.148  50.737  -3.527  1.00  0.00           C
ATOM   3255  1HB ASP Z 107      85.493  51.592  -3.802  1.00  0.00           H
ATOM   3256  2HB ASP Z 107      86.765  51.039  -2.663  1.00  0.00           H
ATOM   3257  CG  ASP Z 107      87.069  50.494  -4.698  1.00  0.00           C
ATOM   3258  OD1 ASP Z 107      87.842  51.417  -5.051  1.00  0.00           O
ATOM   3259  OD2 ASP Z 107      87.002  49.416  -5.347  1.00  0.00           O
ATOM   3260  HN  ASP Z 107      84.274  50.152  -1.408  1.00  0.00           H
ATOM   3261  N   ASP Z 108      86.587  47.456  -3.152  1.00  0.00           N
ATOM   3262  CA  ASP Z 108      87.405  46.367  -2.641  1.00  0.00           C
ATOM   3263  C   ASP Z 108      88.655  46.856  -1.899  1.00  0.00           C
ATOM   3264  O   ASP Z 108      89.140  46.213  -0.962  1.00  0.00           O
ATOM   3265  HA  ASP Z 108      86.818  45.814  -1.919  1.00  0.00           H
ATOM   3266  CB  ASP Z 108      87.840  45.436  -3.807  1.00  0.00           C
ATOM   3267  1HB ASP Z 108      88.204  46.037  -4.662  1.00  0.00           H
ATOM   3268  2HB ASP Z 108      88.655  44.752  -3.485  1.00  0.00           H
ATOM   3269  CG  ASP Z 108      86.698  44.565  -4.282  1.00  0.00           C
ATOM   3270  OD1 ASP Z 108      86.342  43.608  -3.541  1.00  0.00           O
ATOM   3271  OD2 ASP Z 108      86.180  44.782  -5.407  1.00  0.00           O
ATOM   3272  HN  ASP Z 108      86.426  47.451  -4.141  1.00  0.00           H
ATOM   3273  N   ASN Z 109      89.214  48.012  -2.313  1.00  0.00           N
ATOM   3274  CA  ASN Z 109      90.364  48.627  -1.676  1.00  0.00           C
ATOM   3275  C   ASN Z 109      90.032  50.031  -1.158  1.00  0.00           C
ATOM   3276  O   ASN Z 109      89.943  50.971  -1.952  1.00  0.00           O
ATOM   3277  HA  ASN Z 109      90.702  48.029  -0.842  1.00  0.00           H
ATOM   3278  CB  ASN Z 109      91.538  48.742  -2.680  1.00  0.00           C
ATOM   3279  1HB ASN Z 109      91.252  49.356  -3.558  1.00  0.00           H
ATOM   3280  2HB ASN Z 109      92.418  49.221  -2.202  1.00  0.00           H
ATOM   3281  CG  ASN Z 109      91.967  47.355  -3.140  1.00  0.00           C
ATOM   3282  OD1 ASN Z 109      92.683  46.641  -2.429  1.00  0.00           O
ATOM   3283  ND2 ASN Z 109      91.509  46.919  -4.335  1.00  0.00           N
ATOM   3284 1HD2 ASN Z 109      90.852  47.473  -4.852  1.00  0.00           H
ATOM   3285 2HD2 ASN Z 109      91.817  46.034  -4.664  1.00  0.00           H
ATOM   3286  HN  ASN Z 109      88.800  48.497  -3.081  1.00  0.00           H
ATOM   3287  N   PRO Z 110      89.872  50.247   0.149  1.00  0.00           N
ATOM   3288  CA  PRO Z 110      89.771  51.598   0.701  1.00  0.00           C
ATOM   3289  C   PRO Z 110      91.123  52.258   0.867  1.00  0.00           C
ATOM   3290  O   PRO Z 110      92.080  51.608   1.289  1.00  0.00           O
ATOM   3291  HA  PRO Z 110      89.188  52.225   0.041  1.00  0.00           H
ATOM   3292  CB  PRO Z 110      89.074  51.410   2.065  1.00  0.00           C
ATOM   3293  1HB PRO Z 110      89.432  52.105   2.849  1.00  0.00           H
ATOM   3294  2HB PRO Z 110      87.980  51.572   1.927  1.00  0.00           H
ATOM   3295  CG  PRO Z 110      89.295  49.939   2.428  1.00  0.00           C
ATOM   3296  1HG PRO Z 110      90.275  49.824   2.937  1.00  0.00           H
ATOM   3297  2HG PRO Z 110      88.490  49.552   3.082  1.00  0.00           H
ATOM   3298  CD  PRO Z 110      89.318  49.246   1.066  1.00  0.00           C
ATOM   3299  1HD PRO Z 110      89.923  48.315   1.094  1.00  0.00           H
ATOM   3300  2HD PRO Z 110      88.277  49.013   0.741  1.00  0.00           H
ATOM   3301  N   ASN Z 111      91.213  53.570   0.577  1.00  0.00           N
ATOM   3302  CA  ASN Z 111      92.373  54.382   0.906  1.00  0.00           C
ATOM   3303  C   ASN Z 111      92.280  54.779   2.370  1.00  0.00           C
ATOM   3304  O   ASN Z 111      91.276  55.340   2.795  1.00  0.00           O
ATOM   3305  HA  ASN Z 111      93.272  53.796   0.759  1.00  0.00           H
ATOM   3306  CB  ASN Z 111      92.442  55.680   0.059  1.00  0.00           C
ATOM   3307  1HB ASN Z 111      91.612  56.368   0.327  1.00  0.00           H
ATOM   3308  2HB ASN Z 111      93.404  56.204   0.229  1.00  0.00           H
ATOM   3309  CG  ASN Z 111      92.352  55.310  -1.414  1.00  0.00           C
ATOM   3310  OD1 ASN Z 111      93.221  54.630  -1.964  1.00  0.00           O
ATOM   3311  ND2 ASN Z 111      91.254  55.738  -2.076  1.00  0.00           N
ATOM   3312 1HD2 ASN Z 111      90.639  56.399  -1.656  1.00  0.00           H
ATOM   3313 2HD2 ASN Z 111      91.054  55.353  -2.975  1.00  0.00           H
ATOM   3314  HN  ASN Z 111      90.434  54.051   0.189  1.00  0.00           H
ATOM   3315  N   LEU Z 112      93.297  54.471   3.194  1.00  0.00           N
ATOM   3316  CA  LEU Z 112      93.219  54.739   4.617  1.00  0.00           C
ATOM   3317  C   LEU Z 112      94.527  55.374   5.077  1.00  0.00           C
ATOM   3318  O   LEU Z 112      95.581  54.965   4.587  1.00  0.00           O
ATOM   3319  HA  LEU Z 112      92.414  55.427   4.819  1.00  0.00           H
ATOM   3320  CB  LEU Z 112      92.988  53.429   5.424  1.00  0.00           C
ATOM   3321  1HB LEU Z 112      93.786  52.703   5.151  1.00  0.00           H
ATOM   3322  2HB LEU Z 112      93.079  53.639   6.508  1.00  0.00           H
ATOM   3323  HG  LEU Z 112      91.482  52.574   4.112  1.00  0.00           H
ATOM   3324  CG  LEU Z 112      91.616  52.750   5.207  1.00  0.00           C
ATOM   3325  CD1 LEU Z 112      91.573  51.387   5.911  1.00  0.00           C
ATOM   3326 1HD1 LEU Z 112      92.386  50.730   5.539  1.00  0.00           H
ATOM   3327 2HD1 LEU Z 112      91.698  51.521   7.007  1.00  0.00           H
ATOM   3328 3HD1 LEU Z 112      90.598  50.887   5.726  1.00  0.00           H
ATOM   3329  CD2 LEU Z 112      90.448  53.615   5.704  1.00  0.00           C
ATOM   3330 1HD2 LEU Z 112      90.398  54.574   5.145  1.00  0.00           H
ATOM   3331 2HD2 LEU Z 112      89.487  53.077   5.554  1.00  0.00           H
ATOM   3332 3HD2 LEU Z 112      90.565  53.833   6.785  1.00  0.00           H
ATOM   3333  HN  LEU Z 112      94.122  54.006   2.872  1.00  0.00           H
ATOM   3334  N   PRO Z 113      94.566  56.353   5.986  1.00  0.00           N
ATOM   3335  CA  PRO Z 113      95.793  56.827   6.629  1.00  0.00           C
ATOM   3336  C   PRO Z 113      96.742  55.751   7.141  1.00  0.00           C
ATOM   3337  O   PRO Z 113      96.280  54.772   7.731  1.00  0.00           O
ATOM   3338  HA  PRO Z 113      96.337  57.377   5.875  1.00  0.00           H
ATOM   3339  CB  PRO Z 113      95.276  57.733   7.755  1.00  0.00           C
ATOM   3340  1HB PRO Z 113      95.011  57.132   8.653  1.00  0.00           H
ATOM   3341  2HB PRO Z 113      96.017  58.507   8.042  1.00  0.00           H
ATOM   3342  CG  PRO Z 113      94.005  58.341   7.158  1.00  0.00           C
ATOM   3343  1HG PRO Z 113      93.309  58.740   7.923  1.00  0.00           H
ATOM   3344  2HG PRO Z 113      94.281  59.162   6.457  1.00  0.00           H
ATOM   3345  CD  PRO Z 113      93.413  57.179   6.359  1.00  0.00           C
ATOM   3346  1HD PRO Z 113      92.715  56.582   6.985  1.00  0.00           H
ATOM   3347  2HD PRO Z 113      92.885  57.553   5.454  1.00  0.00           H
ATOM   3348  N   ARG Z 114      98.064  55.915   6.936  1.00  0.00           N
ATOM   3349  CA  ARG Z 114      99.089  54.992   7.394  1.00  0.00           C
ATOM   3350  C   ARG Z 114      99.321  55.093   8.904  1.00  0.00           C
ATOM   3351  O   ARG Z 114     100.228  55.767   9.393  1.00  0.00           O
ATOM   3352  HA  ARG Z 114      98.747  53.985   7.192  1.00  0.00           H
ATOM   3353  CB  ARG Z 114     100.411  55.212   6.605  1.00  0.00           C
ATOM   3354  1HB ARG Z 114     100.187  55.105   5.519  1.00  0.00           H
ATOM   3355  2HB ARG Z 114     100.760  56.255   6.774  1.00  0.00           H
ATOM   3356  CG  ARG Z 114     101.550  54.237   6.972  1.00  0.00           C
ATOM   3357  1HG ARG Z 114     101.742  54.348   8.064  1.00  0.00           H
ATOM   3358  2HG ARG Z 114     101.226  53.188   6.795  1.00  0.00           H
ATOM   3359  CD  ARG Z 114     102.871  54.488   6.232  1.00  0.00           C
ATOM   3360  1HD ARG Z 114     102.822  54.103   5.188  1.00  0.00           H
ATOM   3361  2HD ARG Z 114     103.117  55.574   6.224  1.00  0.00           H
ATOM   3362  NE  ARG Z 114     103.911  53.752   7.020  1.00  0.00           N
ATOM   3363  HE  ARG Z 114     103.633  53.314   7.892  1.00  0.00           H
ATOM   3364  CZ  ARG Z 114     105.182  53.564   6.656  1.00  0.00           C
ATOM   3365  NH1 ARG Z 114     105.994  52.852   7.431  1.00  0.00           N
ATOM   3366 1HH1 ARG Z 114     105.678  52.471   8.297  1.00  0.00           H
ATOM   3367 2HH1 ARG Z 114     106.931  52.660   7.066  1.00  0.00           H
ATOM   3368  NH2 ARG Z 114     105.661  54.004   5.499  1.00  0.00           N
ATOM   3369 1HH2 ARG Z 114     105.179  54.761   5.050  1.00  0.00           H
ATOM   3370 2HH2 ARG Z 114     106.663  53.917   5.338  1.00  0.00           H
ATOM   3371  HN  ARG Z 114      98.396  56.708   6.433  1.00  0.00           H
ATOM   3372  N   LEU Z 115      98.462  54.428   9.698  1.00  0.00           N
ATOM   3373  CA  LEU Z 115      98.579  54.392  11.145  1.00  0.00           C
ATOM   3374  C   LEU Z 115      99.730  53.535  11.643  1.00  0.00           C
ATOM   3375  O   LEU Z 115     100.103  52.534  11.030  1.00  0.00           O
ATOM   3376  HA  LEU Z 115      98.786  55.402  11.476  1.00  0.00           H
ATOM   3377  CB  LEU Z 115      97.281  53.911  11.837  1.00  0.00           C
ATOM   3378  1HB LEU Z 115      97.110  52.841  11.583  1.00  0.00           H
ATOM   3379  2HB LEU Z 115      97.414  53.976  12.940  1.00  0.00           H
ATOM   3380  HG  LEU Z 115      95.823  54.562  10.379  1.00  0.00           H
ATOM   3381  CG  LEU Z 115      96.015  54.708  11.466  1.00  0.00           C
ATOM   3382  CD1 LEU Z 115      94.810  54.159  12.244  1.00  0.00           C
ATOM   3383 1HD1 LEU Z 115      94.665  53.081  12.023  1.00  0.00           H
ATOM   3384 2HD1 LEU Z 115      94.978  54.285  13.335  1.00  0.00           H
ATOM   3385 3HD1 LEU Z 115      93.891  54.711  11.957  1.00  0.00           H
ATOM   3386  CD2 LEU Z 115      96.162  56.218  11.719  1.00  0.00           C
ATOM   3387 1HD2 LEU Z 115      96.951  56.657  11.071  1.00  0.00           H
ATOM   3388 2HD2 LEU Z 115      95.208  56.740  11.498  1.00  0.00           H
ATOM   3389 3HD2 LEU Z 115      96.433  56.408  12.779  1.00  0.00           H
ATOM   3390  HN  LEU Z 115      97.702  53.932   9.288  1.00  0.00           H
ATOM   3391  N   VAL Z 116     100.305  53.918  12.801  1.00  0.00           N
ATOM   3392  CA  VAL Z 116     101.370  53.187  13.469  1.00  0.00           C
ATOM   3393  C   VAL Z 116     100.972  51.759  13.844  1.00  0.00           C
ATOM   3394  O   VAL Z 116      99.823  51.460  14.176  1.00  0.00           O
ATOM   3395  HA  VAL Z 116     102.173  53.101  12.750  1.00  0.00           H
ATOM   3396  HB  VAL Z 116     102.138  55.009  14.294  1.00  0.00           H
ATOM   3397  CB  VAL Z 116     101.914  53.977  14.662  1.00  0.00           C
ATOM   3398  CG1 VAL Z 116     100.864  54.093  15.786  1.00  0.00           C
ATOM   3399 1HG1 VAL Z 116      99.929  54.564  15.417  1.00  0.00           H
ATOM   3400 2HG1 VAL Z 116     100.614  53.095  16.204  1.00  0.00           H
ATOM   3401 3HG1 VAL Z 116     101.262  54.718  16.614  1.00  0.00           H
ATOM   3402  CG2 VAL Z 116     103.239  53.382  15.178  1.00  0.00           C
ATOM   3403 1HG2 VAL Z 116     103.660  54.030  15.977  1.00  0.00           H
ATOM   3404 2HG2 VAL Z 116     103.092  52.369  15.606  1.00  0.00           H
ATOM   3405 3HG2 VAL Z 116     103.989  53.315  14.362  1.00  0.00           H
ATOM   3406  HN  VAL Z 116      99.988  54.740  13.264  1.00  0.00           H
ATOM   3407  N   ARG Z 117     101.918  50.801  13.754  1.00  0.00           N
ATOM   3408  CA  ARG Z 117     101.613  49.405  13.970  1.00  0.00           C
ATOM   3409  C   ARG Z 117     101.549  49.064  15.466  1.00  0.00           C
ATOM   3410  O   ARG Z 117     102.445  49.452  16.220  1.00  0.00           O
ATOM   3411  HA  ARG Z 117     100.652  49.231  13.517  1.00  0.00           H
ATOM   3412  CB  ARG Z 117     102.598  48.489  13.210  1.00  0.00           C
ATOM   3413  1HB ARG Z 117     103.632  48.641  13.592  1.00  0.00           H
ATOM   3414  2HB ARG Z 117     102.320  47.429  13.408  1.00  0.00           H
ATOM   3415  CG  ARG Z 117     102.560  48.722  11.683  1.00  0.00           C
ATOM   3416  1HG ARG Z 117     101.496  48.770  11.359  1.00  0.00           H
ATOM   3417  2HG ARG Z 117     103.027  49.705  11.452  1.00  0.00           H
ATOM   3418  CD  ARG Z 117     103.256  47.622  10.875  1.00  0.00           C
ATOM   3419  1HD ARG Z 117     104.341  47.573  11.123  1.00  0.00           H
ATOM   3420  2HD ARG Z 117     102.788  46.636  11.104  1.00  0.00           H
ATOM   3421  NE  ARG Z 117     103.097  47.978   9.426  1.00  0.00           N
ATOM   3422  HE  ARG Z 117     103.437  48.861   9.085  1.00  0.00           H
ATOM   3423  CZ  ARG Z 117     102.780  47.127   8.446  1.00  0.00           C
ATOM   3424  NH1 ARG Z 117     102.807  47.557   7.190  1.00  0.00           N
ATOM   3425 1HH1 ARG Z 117     103.258  48.443   7.045  1.00  0.00           H
ATOM   3426 2HH1 ARG Z 117     102.799  46.826   6.490  1.00  0.00           H
ATOM   3427  NH2 ARG Z 117     102.546  45.840   8.648  1.00  0.00           N
ATOM   3428 1HH2 ARG Z 117     103.019  45.477   9.445  1.00  0.00           H
ATOM   3429 2HH2 ARG Z 117     102.709  45.304   7.808  1.00  0.00           H
ATOM   3430  HN  ARG Z 117     102.866  51.027  13.549  1.00  0.00           H
ATOM   3431  N   PRO Z 118     100.511  48.403  15.976  1.00  0.00           N
ATOM   3432  CA  PRO Z 118     100.306  48.276  17.413  1.00  0.00           C
ATOM   3433  C   PRO Z 118     101.093  47.124  18.008  1.00  0.00           C
ATOM   3434  O   PRO Z 118     101.198  46.058  17.401  1.00  0.00           O
ATOM   3435  HA  PRO Z 118     100.605  49.185  17.919  1.00  0.00           H
ATOM   3436  CB  PRO Z 118      98.795  48.038  17.527  1.00  0.00           C
ATOM   3437  1HB PRO Z 118      98.512  47.488  18.443  1.00  0.00           H
ATOM   3438  2HB PRO Z 118      98.288  49.028  17.536  1.00  0.00           H
ATOM   3439  CG  PRO Z 118      98.423  47.311  16.239  1.00  0.00           C
ATOM   3440  1HG PRO Z 118      98.687  46.232  16.324  1.00  0.00           H
ATOM   3441  2HG PRO Z 118      97.351  47.423  15.984  1.00  0.00           H
ATOM   3442  CD  PRO Z 118      99.334  47.982  15.217  1.00  0.00           C
ATOM   3443  1HD PRO Z 118      99.619  47.279  14.404  1.00  0.00           H
ATOM   3444  2HD PRO Z 118      98.834  48.885  14.799  1.00  0.00           H
ATOM   3445  N   GLU Z 119     101.648  47.317  19.213  1.00  0.00           N
ATOM   3446  CA  GLU Z 119     102.475  46.336  19.886  1.00  0.00           C
ATOM   3447  C   GLU Z 119     101.714  45.653  21.017  1.00  0.00           C
ATOM   3448  O   GLU Z 119     100.750  46.187  21.572  1.00  0.00           O
ATOM   3449  HA  GLU Z 119     102.762  45.556  19.192  1.00  0.00           H
ATOM   3450  CB  GLU Z 119     103.773  47.004  20.383  1.00  0.00           C
ATOM   3451  1HB GLU Z 119     103.515  47.925  20.949  1.00  0.00           H
ATOM   3452  2HB GLU Z 119     104.315  46.323  21.079  1.00  0.00           H
ATOM   3453  CG  GLU Z 119     104.724  47.371  19.211  1.00  0.00           C
ATOM   3454  1HG GLU Z 119     104.183  47.909  18.407  1.00  0.00           H
ATOM   3455  2HG GLU Z 119     105.548  48.015  19.583  1.00  0.00           H
ATOM   3456  CD  GLU Z 119     105.382  46.136  18.607  1.00  0.00           C
ATOM   3457  OE1 GLU Z 119     105.174  45.833  17.407  1.00  0.00           O
ATOM   3458  OE2 GLU Z 119     106.151  45.485  19.359  1.00  0.00           O
ATOM   3459  HN  GLU Z 119     101.542  48.189  19.677  1.00  0.00           H
ATOM   3460  N   VAL Z 120     102.106  44.404  21.342  1.00  0.00           N
ATOM   3461  CA  VAL Z 120     101.294  43.464  22.107  1.00  0.00           C
ATOM   3462  C   VAL Z 120     100.951  43.872  23.540  1.00  0.00           C
ATOM   3463  O   VAL Z 120      99.781  43.818  23.921  1.00  0.00           O
ATOM   3464  HA  VAL Z 120     100.340  43.403  21.601  1.00  0.00           H
ATOM   3465  HB  VAL Z 120     102.920  42.069  22.482  1.00  0.00           H
ATOM   3466  CB  VAL Z 120     101.890  42.060  22.060  1.00  0.00           C
ATOM   3467  CG1 VAL Z 120     101.025  41.084  22.881  1.00  0.00           C
ATOM   3468 1HG1 VAL Z 120     101.131  41.285  23.968  1.00  0.00           H
ATOM   3469 2HG1 VAL Z 120      99.956  41.187  22.610  1.00  0.00           H
ATOM   3470 3HG1 VAL Z 120     101.335  40.035  22.703  1.00  0.00           H
ATOM   3471  CG2 VAL Z 120     101.984  41.595  20.593  1.00  0.00           C
ATOM   3472 1HG2 VAL Z 120     102.700  42.213  20.013  1.00  0.00           H
ATOM   3473 2HG2 VAL Z 120     102.340  40.544  20.549  1.00  0.00           H
ATOM   3474 3HG2 VAL Z 120     100.991  41.646  20.099  1.00  0.00           H
ATOM   3475  HN  VAL Z 120     102.922  44.015  20.916  1.00  0.00           H
ATOM   3476  N   ASP Z 121     101.915  44.358  24.363  1.00  0.00           N
ATOM   3477  CA  ASP Z 121     101.647  44.810  25.728  1.00  0.00           C
ATOM   3478  C   ASP Z 121     100.599  45.924  25.771  1.00  0.00           C
ATOM   3479  O   ASP Z 121      99.663  45.894  26.571  1.00  0.00           O
ATOM   3480  HA  ASP Z 121     101.234  43.981  26.287  1.00  0.00           H
ATOM   3481  CB  ASP Z 121     102.942  45.337  26.419  1.00  0.00           C
ATOM   3482  1HB ASP Z 121     103.516  45.972  25.714  1.00  0.00           H
ATOM   3483  2HB ASP Z 121     102.688  45.949  27.312  1.00  0.00           H
ATOM   3484  CG  ASP Z 121     103.837  44.221  26.914  1.00  0.00           C
ATOM   3485  OD1 ASP Z 121     104.898  43.970  26.294  1.00  0.00           O
ATOM   3486  OD2 ASP Z 121     103.510  43.588  27.954  1.00  0.00           O
ATOM   3487  HN  ASP Z 121     102.874  44.315  24.087  1.00  0.00           H
ATOM   3488  N   VAL Z 122     100.706  46.902  24.851  1.00  0.00           N
ATOM   3489  CA  VAL Z 122      99.788  48.020  24.707  1.00  0.00           C
ATOM   3490  C   VAL Z 122      98.370  47.578  24.341  1.00  0.00           C
ATOM   3491  O   VAL Z 122      97.384  48.038  24.921  1.00  0.00           O
ATOM   3492  HA  VAL Z 122      99.721  48.517  25.665  1.00  0.00           H
ATOM   3493  HB  VAL Z 122     100.421  48.508  22.683  1.00  0.00           H
ATOM   3494  CB  VAL Z 122     100.332  49.012  23.674  1.00  0.00           C
ATOM   3495  CG1 VAL Z 122      99.408  50.235  23.535  1.00  0.00           C
ATOM   3496 1HG1 VAL Z 122      98.445  49.957  23.065  1.00  0.00           H
ATOM   3497 2HG1 VAL Z 122      99.201  50.683  24.530  1.00  0.00           H
ATOM   3498 3HG1 VAL Z 122      99.887  51.003  22.890  1.00  0.00           H
ATOM   3499  CG2 VAL Z 122     101.736  49.481  24.107  1.00  0.00           C
ATOM   3500 1HG2 VAL Z 122     102.116  50.251  23.400  1.00  0.00           H
ATOM   3501 2HG2 VAL Z 122     101.704  49.926  25.124  1.00  0.00           H
ATOM   3502 3HG2 VAL Z 122     102.469  48.646  24.115  1.00  0.00           H
ATOM   3503  HN  VAL Z 122     101.457  46.864  24.200  1.00  0.00           H
ATOM   3504  N   MET Z 123      98.209  46.641  23.383  1.00  0.00           N
ATOM   3505  CA  MET Z 123      96.907  46.071  23.061  1.00  0.00           C
ATOM   3506  C   MET Z 123      96.307  45.206  24.158  1.00  0.00           C
ATOM   3507  O   MET Z 123      95.117  45.302  24.449  1.00  0.00           O
ATOM   3508  HA  MET Z 123      96.210  46.888  22.935  1.00  0.00           H
ATOM   3509  CB  MET Z 123      96.915  45.279  21.739  1.00  0.00           C
ATOM   3510  1HB MET Z 123      97.717  44.509  21.761  1.00  0.00           H
ATOM   3511  2HB MET Z 123      95.939  44.754  21.633  1.00  0.00           H
ATOM   3512  CG  MET Z 123      97.091  46.195  20.516  1.00  0.00           C
ATOM   3513  1HG MET Z 123      96.655  47.191  20.760  1.00  0.00           H
ATOM   3514  2HG MET Z 123      98.180  46.360  20.345  1.00  0.00           H
ATOM   3515  SD  MET Z 123      96.278  45.577  19.011  1.00  0.00           S
ATOM   3516  CE  MET Z 123      97.348  44.133  18.792  1.00  0.00           C
ATOM   3517  1HE MET Z 123      97.095  43.584  17.860  1.00  0.00           H
ATOM   3518  2HE MET Z 123      98.417  44.436  18.726  1.00  0.00           H
ATOM   3519  3HE MET Z 123      97.254  43.418  19.637  1.00  0.00           H
ATOM   3520  HN  MET Z 123      99.005  46.281  22.891  1.00  0.00           H
ATOM   3521  N   CYS Z 124      97.112  44.356  24.822  1.00  0.00           N
ATOM   3522  CA  CYS Z 124      96.661  43.540  25.940  1.00  0.00           C
ATOM   3523  C   CYS Z 124      96.159  44.358  27.120  1.00  0.00           C
ATOM   3524  O   CYS Z 124      95.132  44.032  27.711  1.00  0.00           O
ATOM   3525  HA  CYS Z 124      95.807  42.967  25.608  1.00  0.00           H
ATOM   3526  CB  CYS Z 124      97.772  42.577  26.418  1.00  0.00           C
ATOM   3527  1HB CYS Z 124      98.738  43.127  26.433  1.00  0.00           H
ATOM   3528  2HB CYS Z 124      97.565  42.239  27.457  1.00  0.00           H
ATOM   3529  SG  CYS Z 124      97.931  41.095  25.378  1.00  0.00           S
ATOM   3530  HN  CYS Z 124      98.075  44.249  24.547  1.00  0.00           H
ATOM   3531  N   THR Z 125      96.832  45.482  27.459  1.00  0.00           N
ATOM   3532  CA  THR Z 125      96.360  46.410  28.490  1.00  0.00           C
ATOM   3533  C   THR Z 125      94.987  46.981  28.151  1.00  0.00           C
ATOM   3534  O   THR Z 125      94.085  46.992  28.983  1.00  0.00           O
ATOM   3535  HA  THR Z 125      96.256  45.857  29.413  1.00  0.00           H
ATOM   3536  HB  THR Z 125      97.408  48.190  27.801  1.00  0.00           H
ATOM   3537  CB  THR Z 125      97.330  47.572  28.727  1.00  0.00           C
ATOM   3538  OG1 THR Z 125      98.626  47.089  29.065  1.00  0.00           O
ATOM   3539  HG1 THR Z 125      99.218  47.856  28.961  1.00  0.00           H
ATOM   3540  CG2 THR Z 125      96.888  48.444  29.911  1.00  0.00           C
ATOM   3541 1HG2 THR Z 125      97.614  49.268  30.082  1.00  0.00           H
ATOM   3542 2HG2 THR Z 125      95.895  48.904  29.731  1.00  0.00           H
ATOM   3543 3HG2 THR Z 125      96.827  47.835  30.838  1.00  0.00           H
ATOM   3544  HN  THR Z 125      97.695  45.721  27.008  1.00  0.00           H
ATOM   3545  N   ALA Z 126      94.766  47.402  26.886  1.00  0.00           N
ATOM   3546  CA  ALA Z 126      93.484  47.881  26.391  1.00  0.00           C
ATOM   3547  C   ALA Z 126      92.357  46.847  26.379  1.00  0.00           C
ATOM   3548  O   ALA Z 126      91.194  47.171  26.630  1.00  0.00           O
ATOM   3549  HA  ALA Z 126      93.158  48.670  27.054  1.00  0.00           H
ATOM   3550  CB  ALA Z 126      93.661  48.473  24.983  1.00  0.00           C
ATOM   3551  1HB ALA Z 126      92.704  48.874  24.591  1.00  0.00           H
ATOM   3552  2HB ALA Z 126      94.390  49.310  25.025  1.00  0.00           H
ATOM   3553  3HB ALA Z 126      94.042  47.707  24.275  1.00  0.00           H
ATOM   3554  HN  ALA Z 126      95.505  47.372  26.217  1.00  0.00           H
ATOM   3555  N   PHE Z 127      92.670  45.572  26.077  1.00  0.00           N
ATOM   3556  CA  PHE Z 127      91.746  44.455  26.188  1.00  0.00           C
ATOM   3557  C   PHE Z 127      91.281  44.206  27.628  1.00  0.00           C
ATOM   3558  O   PHE Z 127      90.090  44.076  27.900  1.00  0.00           O
ATOM   3559  HA  PHE Z 127      90.860  44.687  25.613  1.00  0.00           H
ATOM   3560  CB  PHE Z 127      92.447  43.198  25.593  1.00  0.00           C
ATOM   3561  1HB PHE Z 127      92.642  43.367  24.512  1.00  0.00           H
ATOM   3562  2HB PHE Z 127      93.426  43.047  26.096  1.00  0.00           H
ATOM   3563  CG  PHE Z 127      91.642  41.933  25.722  1.00  0.00           C
ATOM   3564  HD1 PHE Z 127      89.968  42.633  24.563  1.00  0.00           H
ATOM   3565  CD1 PHE Z 127      90.376  41.810  25.126  1.00  0.00           C
ATOM   3566  HD2 PHE Z 127      93.102  40.954  26.972  1.00  0.00           H
ATOM   3567  CD2 PHE Z 127      92.139  40.867  26.490  1.00  0.00           C
ATOM   3568  CE1 PHE Z 127      89.625  40.637  25.277  1.00  0.00           C
ATOM   3569  HE1 PHE Z 127      88.651  40.554  24.818  1.00  0.00           H
ATOM   3570  CE2 PHE Z 127      91.388  39.697  26.651  1.00  0.00           C
ATOM   3571  HE2 PHE Z 127      91.786  38.890  27.246  1.00  0.00           H
ATOM   3572  CZ  PHE Z 127      90.136  39.577  26.036  1.00  0.00           C
ATOM   3573  HZ  PHE Z 127      89.557  38.671  26.154  1.00  0.00           H
ATOM   3574  HN  PHE Z 127      93.597  45.357  25.768  1.00  0.00           H
ATOM   3575  N   HIE Z 128      92.219  44.194  28.598  1.00  0.00           N
ATOM   3576  CA  HIE Z 128      91.922  44.050  30.018  1.00  0.00           C
ATOM   3577  C   HIE Z 128      91.101  45.205  30.585  1.00  0.00           C
ATOM   3578  O   HIE Z 128      90.231  45.021  31.437  1.00  0.00           O
ATOM   3579  HA  HIE Z 128      91.301  43.174  30.139  1.00  0.00           H
ATOM   3580  CB  HIE Z 128      93.225  43.846  30.825  1.00  0.00           C
ATOM   3581  1HB HIE Z 128      93.942  44.662  30.593  1.00  0.00           H
ATOM   3582  2HB HIE Z 128      93.019  43.860  31.916  1.00  0.00           H
ATOM   3583  CG  HIE Z 128      93.877  42.525  30.524  1.00  0.00           C
ATOM   3584  ND1 HIE Z 128      95.209  42.312  30.848  1.00  0.00           N
ATOM   3585  HD2 HIE Z 128      92.299  41.159  29.770  1.00  0.00           H
ATOM   3586  CD2 HIE Z 128      93.313  41.370  30.076  1.00  0.00           C
ATOM   3587  HE1 HIE Z 128      96.353  40.497  30.756  1.00  0.00           H
ATOM   3588  CE1 HIE Z 128      95.416  41.031  30.593  1.00  0.00           C
ATOM   3589  HE2 HIE Z 128      94.202  39.434  29.910  1.00  0.00           H
ATOM   3590  NE2 HIE Z 128      94.306  40.419  30.124  1.00  0.00           N
ATOM   3591  HN  HIE Z 128      93.188  44.270  28.348  1.00  0.00           H
ATOM   3592  N   ASP Z 129      91.356  46.425  30.078  1.00  0.00           N
ATOM   3593  CA  ASP Z 129      90.671  47.656  30.404  1.00  0.00           C
ATOM   3594  C   ASP Z 129      89.171  47.680  30.103  1.00  0.00           C
ATOM   3595  O   ASP Z 129      88.372  48.191  30.896  1.00  0.00           O
ATOM   3596  HA  ASP Z 129      90.789  47.816  31.468  1.00  0.00           H
ATOM   3597  CB  ASP Z 129      91.383  48.754  29.587  1.00  0.00           C
ATOM   3598  1HB ASP Z 129      92.482  48.614  29.657  1.00  0.00           H
ATOM   3599  2HB ASP Z 129      91.097  48.707  28.517  1.00  0.00           H
ATOM   3600  CG  ASP Z 129      91.089  50.119  30.126  1.00  0.00           C
ATOM   3601  OD1 ASP Z 129      90.490  50.937  29.384  1.00  0.00           O
ATOM   3602  OD2 ASP Z 129      91.503  50.395  31.281  1.00  0.00           O
ATOM   3603  HN  ASP Z 129      92.124  46.527  29.444  1.00  0.00           H
ATOM   3604  N   ASN Z 130      88.761  47.129  28.942  1.00  0.00           N
ATOM   3605  CA  ASN Z 130      87.365  46.991  28.589  1.00  0.00           C
ATOM   3606  C   ASN Z 130      87.208  46.043  27.408  1.00  0.00           C
ATOM   3607  O   ASN Z 130      87.554  46.351  26.267  1.00  0.00           O
ATOM   3608  HA  ASN Z 130      86.878  46.528  29.440  1.00  0.00           H
ATOM   3609  CB  ASN Z 130      86.658  48.337  28.261  1.00  0.00           C
ATOM   3610  1HB ASN Z 130      86.913  49.092  29.029  1.00  0.00           H
ATOM   3611  2HB ASN Z 130      86.989  48.725  27.276  1.00  0.00           H
ATOM   3612  CG  ASN Z 130      85.142  48.145  28.236  1.00  0.00           C
ATOM   3613  OD1 ASN Z 130      84.565  47.756  27.222  1.00  0.00           O
ATOM   3614  ND2 ASN Z 130      84.474  48.364  29.389  1.00  0.00           N
ATOM   3615 1HD2 ASN Z 130      84.970  48.303  30.258  1.00  0.00           H
ATOM   3616 2HD2 ASN Z 130      83.482  48.266  29.369  1.00  0.00           H
ATOM   3617  HN  ASN Z 130      89.439  46.741  28.316  1.00  0.00           H
ATOM   3618  N   GLU Z 131      86.620  44.867  27.688  1.00  0.00           N
ATOM   3619  CA  GLU Z 131      86.318  43.818  26.740  1.00  0.00           C
ATOM   3620  C   GLU Z 131      85.377  44.242  25.616  1.00  0.00           C
ATOM   3621  O   GLU Z 131      85.641  43.998  24.438  1.00  0.00           O
ATOM   3622  HA  GLU Z 131      87.241  43.476  26.291  1.00  0.00           H
ATOM   3623  CB  GLU Z 131      85.661  42.685  27.569  1.00  0.00           C
ATOM   3624  1HB GLU Z 131      86.400  42.373  28.345  1.00  0.00           H
ATOM   3625  2HB GLU Z 131      84.779  43.099  28.109  1.00  0.00           H
ATOM   3626  CG  GLU Z 131      85.219  41.423  26.795  1.00  0.00           C
ATOM   3627  1HG GLU Z 131      84.504  41.688  25.990  1.00  0.00           H
ATOM   3628  2HG GLU Z 131      86.104  40.934  26.339  1.00  0.00           H
ATOM   3629  CD  GLU Z 131      84.545  40.422  27.721  1.00  0.00           C
ATOM   3630  OE1 GLU Z 131      85.209  39.933  28.672  1.00  0.00           O
ATOM   3631  OE2 GLU Z 131      83.364  40.058  27.463  1.00  0.00           O
ATOM   3632  HN  GLU Z 131      86.413  44.637  28.634  1.00  0.00           H
ATOM   3633  N   GLU Z 132      84.268  44.941  25.949  1.00  0.00           N
ATOM   3634  CA  GLU Z 132      83.228  45.312  25.001  1.00  0.00           C
ATOM   3635  C   GLU Z 132      83.727  46.247  23.916  1.00  0.00           C
ATOM   3636  O   GLU Z 132      83.518  46.028  22.721  1.00  0.00           O
ATOM   3637  HA  GLU Z 132      82.874  44.409  24.522  1.00  0.00           H
ATOM   3638  CB  GLU Z 132      82.058  46.013  25.746  1.00  0.00           C
ATOM   3639  1HB GLU Z 132      81.813  45.398  26.641  1.00  0.00           H
ATOM   3640  2HB GLU Z 132      82.394  47.000  26.133  1.00  0.00           H
ATOM   3641  CG  GLU Z 132      80.756  46.154  24.911  1.00  0.00           C
ATOM   3642  1HG GLU Z 132      80.913  45.737  23.895  1.00  0.00           H
ATOM   3643  2HG GLU Z 132      79.957  45.561  25.401  1.00  0.00           H
ATOM   3644  CD  GLU Z 132      80.227  47.576  24.770  1.00  0.00           C
ATOM   3645  OE1 GLU Z 132      80.126  48.302  25.795  1.00  0.00           O
ATOM   3646  OE2 GLU Z 132      79.867  47.946  23.619  1.00  0.00           O
ATOM   3647  HN  GLU Z 132      84.137  45.238  26.890  1.00  0.00           H
ATOM   3648  N   THR Z 133      84.456  47.303  24.319  1.00  0.00           N
ATOM   3649  CA  THR Z 133      85.000  48.300  23.411  1.00  0.00           C
ATOM   3650  C   THR Z 133      86.105  47.763  22.516  1.00  0.00           C
ATOM   3651  O   THR Z 133      86.196  48.099  21.335  1.00  0.00           O
ATOM   3652  HA  THR Z 133      84.186  48.583  22.760  1.00  0.00           H
ATOM   3653  HB  THR Z 133      86.550  49.502  24.396  1.00  0.00           H
ATOM   3654  CB  THR Z 133      85.479  49.573  24.096  1.00  0.00           C
ATOM   3655  OG1 THR Z 133      84.703  49.887  25.240  1.00  0.00           O
ATOM   3656  HG1 THR Z 133      85.142  50.645  25.640  1.00  0.00           H
ATOM   3657  CG2 THR Z 133      85.230  50.732  23.139  1.00  0.00           C
ATOM   3658 1HG2 THR Z 133      85.507  51.696  23.609  1.00  0.00           H
ATOM   3659 2HG2 THR Z 133      85.806  50.585  22.203  1.00  0.00           H
ATOM   3660 3HG2 THR Z 133      84.149  50.784  22.878  1.00  0.00           H
ATOM   3661  HN  THR Z 133      84.580  47.484  25.301  1.00  0.00           H
ATOM   3662  N   PHE Z 134      86.975  46.880  23.049  1.00  0.00           N
ATOM   3663  CA  PHE Z 134      88.027  46.219  22.289  1.00  0.00           C
ATOM   3664  C   PHE Z 134      87.479  45.308  21.183  1.00  0.00           C
ATOM   3665  O   PHE Z 134      87.920  45.344  20.033  1.00  0.00           O
ATOM   3666  HA  PHE Z 134      88.613  46.993  21.807  1.00  0.00           H
ATOM   3667  CB  PHE Z 134      88.918  45.422  23.276  1.00  0.00           C
ATOM   3668  1HB PHE Z 134      89.124  46.052  24.169  1.00  0.00           H
ATOM   3669  2HB PHE Z 134      88.407  44.501  23.628  1.00  0.00           H
ATOM   3670  CG  PHE Z 134      90.251  45.064  22.677  1.00  0.00           C
ATOM   3671  HD1 PHE Z 134      91.132  46.984  23.089  1.00  0.00           H
ATOM   3672  CD1 PHE Z 134      91.296  46.001  22.675  1.00  0.00           C
ATOM   3673  HD2 PHE Z 134      89.692  43.046  22.167  1.00  0.00           H
ATOM   3674  CD2 PHE Z 134      90.486  43.781  22.158  1.00  0.00           C
ATOM   3675  CE1 PHE Z 134      92.557  45.662  22.169  1.00  0.00           C
ATOM   3676  HE1 PHE Z 134      93.358  46.388  22.181  1.00  0.00           H
ATOM   3677  CE2 PHE Z 134      91.750  43.430  21.671  1.00  0.00           C
ATOM   3678  HE2 PHE Z 134      91.931  42.421  21.323  1.00  0.00           H
ATOM   3679  CZ  PHE Z 134      92.782  44.376  21.663  1.00  0.00           C
ATOM   3680  HZ  PHE Z 134      93.758  44.113  21.284  1.00  0.00           H
ATOM   3681  HN  PHE Z 134      86.905  46.620  24.014  1.00  0.00           H
ATOM   3682  N   LEU Z 135      86.440  44.505  21.493  1.00  0.00           N
ATOM   3683  CA  LEU Z 135      85.715  43.700  20.520  1.00  0.00           C
ATOM   3684  C   LEU Z 135      84.982  44.544  19.481  1.00  0.00           C
ATOM   3685  O   LEU Z 135      84.938  44.208  18.297  1.00  0.00           O
ATOM   3686  HA  LEU Z 135      86.441  43.122  19.966  1.00  0.00           H
ATOM   3687  CB  LEU Z 135      84.735  42.735  21.229  1.00  0.00           C
ATOM   3688  1HB LEU Z 135      84.050  43.332  21.871  1.00  0.00           H
ATOM   3689  2HB LEU Z 135      84.118  42.197  20.477  1.00  0.00           H
ATOM   3690  HG  LEU Z 135      86.134  42.210  22.807  1.00  0.00           H
ATOM   3691  CG  LEU Z 135      85.438  41.680  22.113  1.00  0.00           C
ATOM   3692  CD1 LEU Z 135      84.418  40.934  22.984  1.00  0.00           C
ATOM   3693 1HD1 LEU Z 135      84.941  40.238  23.673  1.00  0.00           H
ATOM   3694 2HD1 LEU Z 135      83.833  41.654  23.596  1.00  0.00           H
ATOM   3695 3HD1 LEU Z 135      83.716  40.353  22.353  1.00  0.00           H
ATOM   3696  CD2 LEU Z 135      86.273  40.684  21.296  1.00  0.00           C
ATOM   3697 1HD2 LEU Z 135      86.759  39.949  21.973  1.00  0.00           H
ATOM   3698 2HD2 LEU Z 135      85.635  40.132  20.574  1.00  0.00           H
ATOM   3699 3HD2 LEU Z 135      87.080  41.203  20.741  1.00  0.00           H
ATOM   3700  HN  LEU Z 135      86.118  44.443  22.442  1.00  0.00           H
ATOM   3701  N   LYS Z 136      84.433  45.708  19.894  1.00  0.00           N
ATOM   3702  CA  LYS Z 136      83.802  46.688  19.021  1.00  0.00           C
ATOM   3703  C   LYS Z 136      84.725  47.194  17.925  1.00  0.00           C
ATOM   3704  O   LYS Z 136      84.345  47.343  16.761  1.00  0.00           O
ATOM   3705  HA  LYS Z 136      82.956  46.210  18.548  1.00  0.00           H
ATOM   3706  CB  LYS Z 136      83.352  47.923  19.848  1.00  0.00           C
ATOM   3707  1HB LYS Z 136      83.244  47.625  20.910  1.00  0.00           H
ATOM   3708  2HB LYS Z 136      84.144  48.707  19.863  1.00  0.00           H
ATOM   3709  CG  LYS Z 136      82.035  48.553  19.379  1.00  0.00           C
ATOM   3710  1HG LYS Z 136      82.168  49.660  19.327  1.00  0.00           H
ATOM   3711  2HG LYS Z 136      81.789  48.201  18.353  1.00  0.00           H
ATOM   3712  CD  LYS Z 136      80.877  48.251  20.347  1.00  0.00           C
ATOM   3713  1HD LYS Z 136      81.087  48.760  21.319  1.00  0.00           H
ATOM   3714  2HD LYS Z 136      79.949  48.696  19.925  1.00  0.00           H
ATOM   3715  CE  LYS Z 136      80.673  46.754  20.619  1.00  0.00           C
ATOM   3716  1HE LYS Z 136      80.554  46.199  19.663  1.00  0.00           H
ATOM   3717  2HE LYS Z 136      81.525  46.321  21.185  1.00  0.00           H
ATOM   3718  NZ  LYS Z 136      79.457  46.544  21.420  1.00  0.00           N
ATOM   3719  1HZ LYS Z 136      79.363  45.515  21.622  1.00  0.00           H
ATOM   3720  2HZ LYS Z 136      79.550  47.090  22.328  1.00  0.00           H
ATOM   3721  3HZ LYS Z 136      78.640  46.874  20.864  1.00  0.00           H
ATOM   3722  HN  LYS Z 136      84.444  45.923  20.873  1.00  0.00           H
ATOM   3723  N   LYS Z 137      85.997  47.446  18.297  1.00  0.00           N
ATOM   3724  CA  LYS Z 137      87.040  47.875  17.397  1.00  0.00           C
ATOM   3725  C   LYS Z 137      87.335  46.866  16.301  1.00  0.00           C
ATOM   3726  O   LYS Z 137      87.425  47.249  15.135  1.00  0.00           O
ATOM   3727  HA  LYS Z 137      86.695  48.772  16.908  1.00  0.00           H
ATOM   3728  CB  LYS Z 137      88.325  48.197  18.189  1.00  0.00           C
ATOM   3729  1HB LYS Z 137      88.047  48.798  19.085  1.00  0.00           H
ATOM   3730  2HB LYS Z 137      88.772  47.249  18.567  1.00  0.00           H
ATOM   3731  CG  LYS Z 137      89.385  48.979  17.394  1.00  0.00           C
ATOM   3732  1HG LYS Z 137      89.581  48.463  16.425  1.00  0.00           H
ATOM   3733  2HG LYS Z 137      89.001  49.997  17.172  1.00  0.00           H
ATOM   3734  CD  LYS Z 137      90.697  49.054  18.180  1.00  0.00           C
ATOM   3735  1HD LYS Z 137      90.503  49.489  19.186  1.00  0.00           H
ATOM   3736  2HD LYS Z 137      91.021  48.001  18.348  1.00  0.00           H
ATOM   3737  CE  LYS Z 137      91.858  49.786  17.493  1.00  0.00           C
ATOM   3738  1HE LYS Z 137      92.812  49.543  18.013  1.00  0.00           H
ATOM   3739  2HE LYS Z 137      91.944  49.493  16.424  1.00  0.00           H
ATOM   3740  NZ  LYS Z 137      91.663  51.243  17.581  1.00  0.00           N
ATOM   3741  1HZ LYS Z 137      92.504  51.754  17.217  1.00  0.00           H
ATOM   3742  2HZ LYS Z 137      90.852  51.556  17.003  1.00  0.00           H
ATOM   3743  3HZ LYS Z 137      91.507  51.521  18.569  1.00  0.00           H
ATOM   3744  HN  LYS Z 137      86.252  47.331  19.259  1.00  0.00           H
ATOM   3745  N   TYR Z 138      87.423  45.558  16.645  1.00  0.00           N
ATOM   3746  CA  TYR Z 138      87.659  44.472  15.702  1.00  0.00           C
ATOM   3747  C   TYR Z 138      86.571  44.372  14.640  1.00  0.00           C
ATOM   3748  O   TYR Z 138      86.856  44.295  13.444  1.00  0.00           O
ATOM   3749  HA  TYR Z 138      88.583  44.682  15.184  1.00  0.00           H
ATOM   3750  CB  TYR Z 138      87.777  43.111  16.460  1.00  0.00           C
ATOM   3751  1HB TYR Z 138      88.561  43.196  17.242  1.00  0.00           H
ATOM   3752  2HB TYR Z 138      86.819  42.854  16.960  1.00  0.00           H
ATOM   3753  CG  TYR Z 138      88.171  41.976  15.537  1.00  0.00           C
ATOM   3754  HD1 TYR Z 138      90.255  42.506  15.526  1.00  0.00           H
ATOM   3755  CD1 TYR Z 138      89.506  41.835  15.132  1.00  0.00           C
ATOM   3756  HD2 TYR Z 138      86.175  41.187  15.318  1.00  0.00           H
ATOM   3757  CD2 TYR Z 138      87.208  41.086  15.021  1.00  0.00           C
ATOM   3758  CE1 TYR Z 138      89.874  40.842  14.215  1.00  0.00           C
ATOM   3759  HE1 TYR Z 138      90.903  40.750  13.900  1.00  0.00           H
ATOM   3760  HE2 TYR Z 138      86.819  39.447  13.675  1.00  0.00           H
ATOM   3761  CE2 TYR Z 138      87.571  40.102  14.086  1.00  0.00           C
ATOM   3762  CZ  TYR Z 138      88.905  39.993  13.671  1.00  0.00           C
ATOM   3763  OH  TYR Z 138      89.296  39.087  12.661  1.00  0.00           O
ATOM   3764  HH  TYR Z 138      88.506  38.815  12.156  1.00  0.00           H
ATOM   3765  HN  TYR Z 138      87.329  45.300  17.606  1.00  0.00           H
ATOM   3766  N   LEU Z 139      85.287  44.431  15.055  1.00  0.00           N
ATOM   3767  CA  LEU Z 139      84.161  44.352  14.142  1.00  0.00           C
ATOM   3768  C   LEU Z 139      84.150  45.486  13.127  1.00  0.00           C
ATOM   3769  O   LEU Z 139      83.982  45.262  11.931  1.00  0.00           O
ATOM   3770  HA  LEU Z 139      84.251  43.438  13.571  1.00  0.00           H
ATOM   3771  CB  LEU Z 139      82.819  44.359  14.916  1.00  0.00           C
ATOM   3772  1HB LEU Z 139      82.766  45.284  15.531  1.00  0.00           H
ATOM   3773  2HB LEU Z 139      81.976  44.386  14.188  1.00  0.00           H
ATOM   3774  HG  LEU Z 139      83.390  43.132  16.620  1.00  0.00           H
ATOM   3775  CG  LEU Z 139      82.584  43.150  15.849  1.00  0.00           C
ATOM   3776  CD1 LEU Z 139      81.240  43.304  16.580  1.00  0.00           C
ATOM   3777 1HD1 LEU Z 139      81.080  42.452  17.275  1.00  0.00           H
ATOM   3778 2HD1 LEU Z 139      81.222  44.247  17.165  1.00  0.00           H
ATOM   3779 3HD1 LEU Z 139      80.404  43.320  15.848  1.00  0.00           H
ATOM   3780  CD2 LEU Z 139      82.616  41.810  15.099  1.00  0.00           C
ATOM   3781 1HD2 LEU Z 139      82.341  40.979  15.783  1.00  0.00           H
ATOM   3782 2HD2 LEU Z 139      81.891  41.821  14.258  1.00  0.00           H
ATOM   3783 3HD2 LEU Z 139      83.627  41.601  14.691  1.00  0.00           H
ATOM   3784  HN  LEU Z 139      85.080  44.495  16.031  1.00  0.00           H
ATOM   3785  N   TYR Z 140      84.397  46.736  13.573  1.00  0.00           N
ATOM   3786  CA  TYR Z 140      84.525  47.874  12.680  1.00  0.00           C
ATOM   3787  C   TYR Z 140      85.749  47.787  11.762  1.00  0.00           C
ATOM   3788  O   TYR Z 140      85.651  47.990  10.555  1.00  0.00           O
ATOM   3789  HA  TYR Z 140      83.653  47.882  12.038  1.00  0.00           H
ATOM   3790  CB  TYR Z 140      84.567  49.181  13.525  1.00  0.00           C
ATOM   3791  1HB TYR Z 140      83.742  49.153  14.270  1.00  0.00           H
ATOM   3792  2HB TYR Z 140      85.524  49.260  14.080  1.00  0.00           H
ATOM   3793  CG  TYR Z 140      84.361  50.421  12.689  1.00  0.00           C
ATOM   3794  HD1 TYR Z 140      82.301  49.967  12.264  1.00  0.00           H
ATOM   3795  CD1 TYR Z 140      83.110  50.666  12.106  1.00  0.00           C
ATOM   3796  HD2 TYR Z 140      86.364  51.185  12.926  1.00  0.00           H
ATOM   3797  CD2 TYR Z 140      85.392  51.355  12.488  1.00  0.00           C
ATOM   3798  CE1 TYR Z 140      82.898  51.806  11.318  1.00  0.00           C
ATOM   3799  HE1 TYR Z 140      81.935  51.988  10.863  1.00  0.00           H
ATOM   3800  HE2 TYR Z 140      85.973  53.212  11.556  1.00  0.00           H
ATOM   3801  CE2 TYR Z 140      85.176  52.503  11.706  1.00  0.00           C
ATOM   3802  CZ  TYR Z 140      83.925  52.729  11.125  1.00  0.00           C
ATOM   3803  OH  TYR Z 140      83.664  53.884  10.362  1.00  0.00           O
ATOM   3804  HH  TYR Z 140      84.481  54.384  10.232  1.00  0.00           H
ATOM   3805  HN  TYR Z 140      84.529  46.897  14.552  1.00  0.00           H
ATOM   3806  N   GLU Z 141      86.936  47.445  12.308  1.00  0.00           N
ATOM   3807  CA  GLU Z 141      88.194  47.393  11.579  1.00  0.00           C
ATOM   3808  C   GLU Z 141      88.272  46.347  10.477  1.00  0.00           C
ATOM   3809  O   GLU Z 141      88.864  46.607   9.429  1.00  0.00           O
ATOM   3810  HA  GLU Z 141      88.300  48.338  11.066  1.00  0.00           H
ATOM   3811  CB  GLU Z 141      89.399  47.267  12.544  1.00  0.00           C
ATOM   3812  1HB GLU Z 141      89.125  46.545  13.346  1.00  0.00           H
ATOM   3813  2HB GLU Z 141      90.292  46.848  12.034  1.00  0.00           H
ATOM   3814  CG  GLU Z 141      89.794  48.621  13.197  1.00  0.00           C
ATOM   3815  1HG GLU Z 141      88.880  49.115  13.571  1.00  0.00           H
ATOM   3816  2HG GLU Z 141      90.469  48.429  14.058  1.00  0.00           H
ATOM   3817  CD  GLU Z 141      90.505  49.583  12.262  1.00  0.00           C
ATOM   3818  OE1 GLU Z 141      89.979  50.683  11.949  1.00  0.00           O
ATOM   3819  OE2 GLU Z 141      91.633  49.242  11.817  1.00  0.00           O
ATOM   3820  HN  GLU Z 141      86.998  47.240  13.289  1.00  0.00           H
ATOM   3821  N   ILE Z 142      87.704  45.138  10.662  1.00  0.00           N
ATOM   3822  CA  ILE Z 142      87.597  44.168   9.574  1.00  0.00           C
ATOM   3823  C   ILE Z 142      86.543  44.562   8.548  1.00  0.00           C
ATOM   3824  O   ILE Z 142      86.792  44.555   7.341  1.00  0.00           O
ATOM   3825  HA  ILE Z 142      88.536  44.144   9.039  1.00  0.00           H
ATOM   3826  HB  ILE Z 142      86.339  42.783  10.652  1.00  0.00           H
ATOM   3827  CB  ILE Z 142      87.307  42.764  10.092  1.00  0.00           C
ATOM   3828  CG1 ILE Z 142      88.393  42.291  11.087  1.00  0.00           C
ATOM   3829 1HG1 ILE Z 142      88.368  42.926  12.000  1.00  0.00           H
ATOM   3830 2HG1 ILE Z 142      88.118  41.262  11.410  1.00  0.00           H
ATOM   3831  CG2 ILE Z 142      87.163  41.752   8.929  1.00  0.00           C
ATOM   3832 1HG2 ILE Z 142      87.045  40.727   9.338  1.00  0.00           H
ATOM   3833 2HG2 ILE Z 142      86.270  41.964   8.305  1.00  0.00           H
ATOM   3834 3HG2 ILE Z 142      88.062  41.768   8.280  1.00  0.00           H
ATOM   3835  CD  ILE Z 142      89.826  42.263  10.538  1.00  0.00           C
ATOM   3836  1HD ILE Z 142      90.506  41.826  11.298  1.00  0.00           H
ATOM   3837  2HD ILE Z 142      89.890  41.639   9.621  1.00  0.00           H
ATOM   3838  3HD ILE Z 142      90.188  43.285  10.298  1.00  0.00           H
ATOM   3839  HN  ILE Z 142      87.304  44.887  11.549  1.00  0.00           H
ATOM   3840  N   ALA Z 143      85.338  44.967   9.000  1.00  0.00           N
ATOM   3841  CA  ALA Z 143      84.215  45.272   8.135  1.00  0.00           C
ATOM   3842  C   ALA Z 143      84.444  46.462   7.210  1.00  0.00           C
ATOM   3843  O   ALA Z 143      83.972  46.483   6.076  1.00  0.00           O
ATOM   3844  HA  ALA Z 143      84.056  44.417   7.490  1.00  0.00           H
ATOM   3845  CB  ALA Z 143      82.955  45.470   8.988  1.00  0.00           C
ATOM   3846  1HB ALA Z 143      82.065  45.668   8.352  1.00  0.00           H
ATOM   3847  2HB ALA Z 143      82.754  44.557   9.587  1.00  0.00           H
ATOM   3848  3HB ALA Z 143      83.091  46.315   9.695  1.00  0.00           H
ATOM   3849  HN  ALA Z 143      85.147  45.020   9.981  1.00  0.00           H
ATOM   3850  N   ARG Z 144      85.236  47.460   7.646  1.00  0.00           N
ATOM   3851  CA  ARG Z 144      85.545  48.634   6.846  1.00  0.00           C
ATOM   3852  C   ARG Z 144      86.735  48.431   5.911  1.00  0.00           C
ATOM   3853  O   ARG Z 144      87.120  49.333   5.171  1.00  0.00           O
ATOM   3854  HA  ARG Z 144      84.687  48.888   6.237  1.00  0.00           H
ATOM   3855  CB  ARG Z 144      85.856  49.828   7.773  1.00  0.00           C
ATOM   3856  1HB ARG Z 144      85.792  50.764   7.183  1.00  0.00           H
ATOM   3857  2HB ARG Z 144      85.058  49.876   8.548  1.00  0.00           H
ATOM   3858  CG  ARG Z 144      87.237  49.762   8.456  1.00  0.00           C
ATOM   3859  1HG ARG Z 144      87.371  48.737   8.869  1.00  0.00           H
ATOM   3860  2HG ARG Z 144      88.049  49.927   7.713  1.00  0.00           H
ATOM   3861  CD  ARG Z 144      87.393  50.746   9.611  1.00  0.00           C
ATOM   3862  1HD ARG Z 144      86.503  50.680  10.271  1.00  0.00           H
ATOM   3863  2HD ARG Z 144      88.305  50.493  10.193  1.00  0.00           H
ATOM   3864  NE  ARG Z 144      87.489  52.119   9.020  1.00  0.00           N
ATOM   3865  HE  ARG Z 144      87.042  52.294   8.133  1.00  0.00           H
ATOM   3866  CZ  ARG Z 144      88.339  53.062   9.439  1.00  0.00           C
ATOM   3867  NH1 ARG Z 144      89.065  52.939  10.547  1.00  0.00           N
ATOM   3868 1HH1 ARG Z 144      89.143  52.015  10.946  1.00  0.00           H
ATOM   3869 2HH1 ARG Z 144      89.972  53.376  10.499  1.00  0.00           H
ATOM   3870  NH2 ARG Z 144      88.440  54.191   8.743  1.00  0.00           N
ATOM   3871 1HH2 ARG Z 144      87.841  54.303   7.956  1.00  0.00           H
ATOM   3872 2HH2 ARG Z 144      89.021  54.934   9.061  1.00  0.00           H
ATOM   3873  HN  ARG Z 144      85.558  47.465   8.596  1.00  0.00           H
ATOM   3874  N   ARG Z 145      87.338  47.224   5.905  1.00  0.00           N
ATOM   3875  CA  ARG Z 145      88.343  46.850   4.927  1.00  0.00           C
ATOM   3876  C   ARG Z 145      87.800  45.855   3.918  1.00  0.00           C
ATOM   3877  O   ARG Z 145      88.428  45.591   2.894  1.00  0.00           O
ATOM   3878  HA  ARG Z 145      88.685  47.710   4.369  1.00  0.00           H
ATOM   3879  CB  ARG Z 145      89.545  46.188   5.641  1.00  0.00           C
ATOM   3880  1HB ARG Z 145      89.172  45.383   6.315  1.00  0.00           H
ATOM   3881  2HB ARG Z 145      90.211  45.713   4.885  1.00  0.00           H
ATOM   3882  CG  ARG Z 145      90.386  47.193   6.446  1.00  0.00           C
ATOM   3883  1HG ARG Z 145      90.730  47.990   5.747  1.00  0.00           H
ATOM   3884  2HG ARG Z 145      89.748  47.676   7.218  1.00  0.00           H
ATOM   3885  CD  ARG Z 145      91.601  46.547   7.114  1.00  0.00           C
ATOM   3886  1HD ARG Z 145      91.303  45.816   7.901  1.00  0.00           H
ATOM   3887  2HD ARG Z 145      92.212  46.001   6.363  1.00  0.00           H
ATOM   3888  NE  ARG Z 145      92.435  47.663   7.669  1.00  0.00           N
ATOM   3889  HE  ARG Z 145      93.043  48.157   7.042  1.00  0.00           H
ATOM   3890  CZ  ARG Z 145      92.422  48.024   8.953  1.00  0.00           C
ATOM   3891  NH1 ARG Z 145      91.559  47.501   9.816  1.00  0.00           N
ATOM   3892 1HH1 ARG Z 145      90.791  46.964   9.473  1.00  0.00           H
ATOM   3893 2HH1 ARG Z 145      91.526  47.978  10.711  1.00  0.00           H
ATOM   3894  NH2 ARG Z 145      93.179  49.013   9.420  1.00  0.00           N
ATOM   3895 1HH2 ARG Z 145      93.660  49.642   8.801  1.00  0.00           H
ATOM   3896 2HH2 ARG Z 145      92.944  49.319  10.347  1.00  0.00           H
ATOM   3897  HN  ARG Z 145      87.065  46.523   6.564  1.00  0.00           H
ATOM   3898  N   HIE Z 146      86.610  45.286   4.182  1.00  0.00           N
ATOM   3899  CA  HIE Z 146      86.041  44.225   3.381  1.00  0.00           C
ATOM   3900  C   HIE Z 146      84.542  44.431   3.209  1.00  0.00           C
ATOM   3901  O   HIE Z 146      83.770  44.027   4.084  1.00  0.00           O
ATOM   3902  HA  HIE Z 146      86.501  44.193   2.407  1.00  0.00           H
ATOM   3903  CB  HIE Z 146      86.296  42.867   4.061  1.00  0.00           C
ATOM   3904  1HB HIE Z 146      85.942  42.899   5.114  1.00  0.00           H
ATOM   3905  2HB HIE Z 146      85.757  42.057   3.527  1.00  0.00           H
ATOM   3906  CG  HIE Z 146      87.750  42.516   4.061  1.00  0.00           C
ATOM   3907  ND1 HIE Z 146      88.371  42.246   2.853  1.00  0.00           N
ATOM   3908  HD2 HIE Z 146      88.496  42.570   6.141  1.00  0.00           H
ATOM   3909  CD2 HIE Z 146      88.641  42.414   5.082  1.00  0.00           C
ATOM   3910  HE1 HIE Z 146      90.412  41.718   2.452  1.00  0.00           H
ATOM   3911  CE1 HIE Z 146      89.627  41.982   3.166  1.00  0.00           C
ATOM   3912  HE2 HIE Z 146      90.719  41.880   4.971  1.00  0.00           H
ATOM   3913  NE2 HIE Z 146      89.839  42.066   4.499  1.00  0.00           N
ATOM   3914  HN  HIE Z 146      86.101  45.569   4.990  1.00  0.00           H
ATOM   3915  N   PRO Z 147      84.042  45.035   2.130  1.00  0.00           N
ATOM   3916  CA  PRO Z 147      82.695  45.596   2.143  1.00  0.00           C
ATOM   3917  C   PRO Z 147      81.663  44.599   1.667  1.00  0.00           C
ATOM   3918  O   PRO Z 147      80.497  44.975   1.558  1.00  0.00           O
ATOM   3919  HA  PRO Z 147      82.415  45.902   3.139  1.00  0.00           H
ATOM   3920  CB  PRO Z 147      82.786  46.772   1.159  1.00  0.00           C
ATOM   3921  1HB PRO Z 147      81.827  47.000   0.661  1.00  0.00           H
ATOM   3922  2HB PRO Z 147      83.114  47.694   1.685  1.00  0.00           H
ATOM   3923  CG  PRO Z 147      83.867  46.346   0.170  1.00  0.00           C
ATOM   3924  1HG PRO Z 147      83.444  45.641  -0.576  1.00  0.00           H
ATOM   3925  2HG PRO Z 147      84.308  47.210  -0.365  1.00  0.00           H
ATOM   3926  CD  PRO Z 147      84.865  45.619   1.063  1.00  0.00           C
ATOM   3927  1HD PRO Z 147      85.412  44.831   0.499  1.00  0.00           H
ATOM   3928  2HD PRO Z 147      85.589  46.348   1.497  1.00  0.00           H
ATOM   3929  N   TYR Z 148      82.041  43.338   1.398  1.00  0.00           N
ATOM   3930  CA  TYR Z 148      81.082  42.307   1.045  1.00  0.00           C
ATOM   3931  C   TYR Z 148      81.196  41.099   1.975  1.00  0.00           C
ATOM   3932  O   TYR Z 148      80.583  40.056   1.743  1.00  0.00           O
ATOM   3933  HA  TYR Z 148      80.069  42.673   1.155  1.00  0.00           H
ATOM   3934  CB  TYR Z 148      81.289  41.843  -0.416  1.00  0.00           C
ATOM   3935  1HB TYR Z 148      82.286  41.368  -0.537  1.00  0.00           H
ATOM   3936  2HB TYR Z 148      80.505  41.103  -0.685  1.00  0.00           H
ATOM   3937  CG  TYR Z 148      81.171  42.952  -1.410  1.00  0.00           C
ATOM   3938  HD1 TYR Z 148      83.291  43.321  -1.528  1.00  0.00           H
ATOM   3939  CD1 TYR Z 148      82.317  43.596  -1.902  1.00  0.00           C
ATOM   3940  HD2 TYR Z 148      79.027  42.778  -1.592  1.00  0.00           H
ATOM   3941  CD2 TYR Z 148      79.913  43.295  -1.930  1.00  0.00           C
ATOM   3942  CE1 TYR Z 148      82.206  44.584  -2.890  1.00  0.00           C
ATOM   3943  HE1 TYR Z 148      83.097  45.065  -3.271  1.00  0.00           H
ATOM   3944  HE2 TYR Z 148      78.843  44.494  -3.357  1.00  0.00           H
ATOM   3945  CE2 TYR Z 148      79.806  44.274  -2.926  1.00  0.00           C
ATOM   3946  CZ  TYR Z 148      80.947  44.929  -3.388  1.00  0.00           C
ATOM   3947  OH  TYR Z 148      80.824  45.909  -4.389  1.00  0.00           O
ATOM   3948  HH  TYR Z 148      79.875  46.125  -4.492  1.00  0.00           H
ATOM   3949  HN  TYR Z 148      83.011  43.087   1.370  1.00  0.00           H
ATOM   3950  N   PHE Z 149      81.975  41.218   3.074  1.00  0.00           N
ATOM   3951  CA  PHE Z 149      82.206  40.197   4.094  1.00  0.00           C
ATOM   3952  C   PHE Z 149      80.923  39.650   4.727  1.00  0.00           C
ATOM   3953  O   PHE Z 149      79.948  40.379   4.907  1.00  0.00           O
ATOM   3954  HA  PHE Z 149      82.716  39.374   3.608  1.00  0.00           H
ATOM   3955  CB  PHE Z 149      83.100  40.808   5.215  1.00  0.00           C
ATOM   3956  1HB PHE Z 149      83.825  41.507   4.748  1.00  0.00           H
ATOM   3957  2HB PHE Z 149      82.494  41.394   5.939  1.00  0.00           H
ATOM   3958  CG  PHE Z 149      83.902  39.782   5.970  1.00  0.00           C
ATOM   3959  HD1 PHE Z 149      82.363  39.316   7.404  1.00  0.00           H
ATOM   3960  CD1 PHE Z 149      83.371  39.105   7.080  1.00  0.00           C
ATOM   3961  HD2 PHE Z 149      85.635  40.020   4.726  1.00  0.00           H
ATOM   3962  CD2 PHE Z 149      85.217  39.500   5.573  1.00  0.00           C
ATOM   3963  CE1 PHE Z 149      84.128  38.134   7.752  1.00  0.00           C
ATOM   3964  HE1 PHE Z 149      83.695  37.590   8.578  1.00  0.00           H
ATOM   3965  CE2 PHE Z 149      85.985  38.553   6.258  1.00  0.00           C
ATOM   3966  HE2 PHE Z 149      86.994  38.345   5.939  1.00  0.00           H
ATOM   3967  CZ  PHE Z 149      85.438  37.863   7.345  1.00  0.00           C
ATOM   3968  HZ  PHE Z 149      86.020  37.111   7.854  1.00  0.00           H
ATOM   3969  HN  PHE Z 149      82.449  42.083   3.212  1.00  0.00           H
ATOM   3970  N   TYR Z 150      80.883  38.353   5.092  1.00  0.00           N
ATOM   3971  CA  TYR Z 150      79.701  37.742   5.679  1.00  0.00           C
ATOM   3972  C   TYR Z 150      79.632  37.972   7.192  1.00  0.00           C
ATOM   3973  O   TYR Z 150      80.495  37.533   7.953  1.00  0.00           O
ATOM   3974  HA  TYR Z 150      78.825  38.187   5.221  1.00  0.00           H
ATOM   3975  CB  TYR Z 150      79.727  36.222   5.388  1.00  0.00           C
ATOM   3976  1HB TYR Z 150      80.258  36.049   4.427  1.00  0.00           H
ATOM   3977  2HB TYR Z 150      80.303  35.675   6.159  1.00  0.00           H
ATOM   3978  CG  TYR Z 150      78.367  35.603   5.225  1.00  0.00           C
ATOM   3979  HD1 TYR Z 150      78.387  34.503   7.084  1.00  0.00           H
ATOM   3980  CD1 TYR Z 150      77.858  34.691   6.166  1.00  0.00           C
ATOM   3981  HD2 TYR Z 150      78.017  36.531   3.314  1.00  0.00           H
ATOM   3982  CD2 TYR Z 150      77.641  35.831   4.046  1.00  0.00           C
ATOM   3983  CE1 TYR Z 150      76.687  33.971   5.896  1.00  0.00           C
ATOM   3984  HE1 TYR Z 150      76.325  33.248   6.609  1.00  0.00           H
ATOM   3985  HE2 TYR Z 150      75.970  35.243   2.824  1.00  0.00           H
ATOM   3986  CE2 TYR Z 150      76.479  35.097   3.765  1.00  0.00           C
ATOM   3987  CZ  TYR Z 150      76.018  34.151   4.684  1.00  0.00           C
ATOM   3988  OH  TYR Z 150      74.921  33.332   4.370  1.00  0.00           O
ATOM   3989  HH  TYR Z 150      74.497  33.714   3.592  1.00  0.00           H
ATOM   3990  HN  TYR Z 150      81.682  37.755   4.962  1.00  0.00           H
ATOM   3991  N   ALA Z 151      78.587  38.672   7.683  1.00  0.00           N
ATOM   3992  CA  ALA Z 151      78.472  39.042   9.084  1.00  0.00           C
ATOM   3993  C   ALA Z 151      78.433  37.890  10.104  1.00  0.00           C
ATOM   3994  O   ALA Z 151      79.152  38.007  11.100  1.00  0.00           O
ATOM   3995  HA  ALA Z 151      79.375  39.592   9.322  1.00  0.00           H
ATOM   3996  CB  ALA Z 151      77.304  40.030   9.292  1.00  0.00           C
ATOM   3997  1HB ALA Z 151      77.270  40.379  10.346  1.00  0.00           H
ATOM   3998  2HB ALA Z 151      77.453  40.924   8.649  1.00  0.00           H
ATOM   3999  3HB ALA Z 151      76.326  39.582   9.030  1.00  0.00           H
ATOM   4000  HN  ALA Z 151      77.911  39.071   7.073  1.00  0.00           H
ATOM   4001  N   PRO Z 152      77.719  36.763   9.950  1.00  0.00           N
ATOM   4002  CA  PRO Z 152      77.837  35.610  10.847  1.00  0.00           C
ATOM   4003  C   PRO Z 152      79.243  35.064  11.038  1.00  0.00           C
ATOM   4004  O   PRO Z 152      79.602  34.716  12.162  1.00  0.00           O
ATOM   4005  HA  PRO Z 152      77.513  35.935  11.825  1.00  0.00           H
ATOM   4006  CB  PRO Z 152      76.890  34.571  10.233  1.00  0.00           C
ATOM   4007  1HB PRO Z 152      77.405  34.001   9.426  1.00  0.00           H
ATOM   4008  2HB PRO Z 152      76.507  33.861  10.994  1.00  0.00           H
ATOM   4009  CG  PRO Z 152      75.782  35.422   9.611  1.00  0.00           C
ATOM   4010  1HG PRO Z 152      75.223  34.890   8.814  1.00  0.00           H
ATOM   4011  2HG PRO Z 152      75.072  35.745  10.405  1.00  0.00           H
ATOM   4012  CD  PRO Z 152      76.541  36.641   9.082  1.00  0.00           C
ATOM   4013  1HD PRO Z 152      76.876  36.470   8.036  1.00  0.00           H
ATOM   4014  2HD PRO Z 152      75.895  37.544   9.132  1.00  0.00           H
ATOM   4015  N   GLU Z 153      80.064  34.994   9.968  1.00  0.00           N
ATOM   4016  CA  GLU Z 153      81.453  34.569  10.046  1.00  0.00           C
ATOM   4017  C   GLU Z 153      82.268  35.536  10.893  1.00  0.00           C
ATOM   4018  O   GLU Z 153      83.074  35.142  11.729  1.00  0.00           O
ATOM   4019  HA  GLU Z 153      81.485  33.597  10.523  1.00  0.00           H
ATOM   4020  CB  GLU Z 153      82.118  34.480   8.647  1.00  0.00           C
ATOM   4021  1HB GLU Z 153      82.222  35.508   8.230  1.00  0.00           H
ATOM   4022  2HB GLU Z 153      83.143  34.054   8.751  1.00  0.00           H
ATOM   4023  CG  GLU Z 153      81.341  33.653   7.594  1.00  0.00           C
ATOM   4024  1HG GLU Z 153      80.295  33.998   7.548  1.00  0.00           H
ATOM   4025  2HG GLU Z 153      81.797  33.819   6.594  1.00  0.00           H
ATOM   4026  CD  GLU Z 153      81.317  32.154   7.824  1.00  0.00           C
ATOM   4027  OE1 GLU Z 153      82.363  31.493   7.593  1.00  0.00           O
ATOM   4028  OE2 GLU Z 153      80.218  31.615   8.116  1.00  0.00           O
ATOM   4029  HN  GLU Z 153      79.749  35.279   9.070  1.00  0.00           H
ATOM   4030  N   LEU Z 154      82.046  36.858  10.726  1.00  0.00           N
ATOM   4031  CA  LEU Z 154      82.712  37.893  11.503  1.00  0.00           C
ATOM   4032  C   LEU Z 154      82.399  37.839  12.994  1.00  0.00           C
ATOM   4033  O   LEU Z 154      83.284  38.006  13.834  1.00  0.00           O
ATOM   4034  HA  LEU Z 154      83.768  37.694  11.417  1.00  0.00           H
ATOM   4035  CB  LEU Z 154      82.432  39.299  10.922  1.00  0.00           C
ATOM   4036  1HB LEU Z 154      82.597  39.256   9.824  1.00  0.00           H
ATOM   4037  2HB LEU Z 154      81.361  39.558  11.077  1.00  0.00           H
ATOM   4038  HG  LEU Z 154      83.054  40.575  12.561  1.00  0.00           H
ATOM   4039  CG  LEU Z 154      83.318  40.434  11.486  1.00  0.00           C
ATOM   4040  CD1 LEU Z 154      84.821  40.130  11.404  1.00  0.00           C
ATOM   4041 1HD1 LEU Z 154      85.113  39.918  10.354  1.00  0.00           H
ATOM   4042 2HD1 LEU Z 154      85.408  41.001  11.765  1.00  0.00           H
ATOM   4043 3HD1 LEU Z 154      85.093  39.258  12.034  1.00  0.00           H
ATOM   4044  CD2 LEU Z 154      83.032  41.749  10.749  1.00  0.00           C
ATOM   4045 1HD2 LEU Z 154      81.951  41.989  10.809  1.00  0.00           H
ATOM   4046 2HD2 LEU Z 154      83.607  42.586  11.197  1.00  0.00           H
ATOM   4047 3HD2 LEU Z 154      83.311  41.660   9.677  1.00  0.00           H
ATOM   4048  HN  LEU Z 154      81.371  37.158  10.051  1.00  0.00           H
ATOM   4049  N   LEU Z 155      81.137  37.541  13.364  1.00  0.00           N
ATOM   4050  CA  LEU Z 155      80.743  37.273  14.739  1.00  0.00           C
ATOM   4051  C   LEU Z 155      81.458  36.063  15.344  1.00  0.00           C
ATOM   4052  O   LEU Z 155      81.893  36.098  16.497  1.00  0.00           O
ATOM   4053  HA  LEU Z 155      81.032  38.125  15.339  1.00  0.00           H
ATOM   4054  CB  LEU Z 155      79.210  37.066  14.847  1.00  0.00           C
ATOM   4055  1HB LEU Z 155      78.916  36.220  14.187  1.00  0.00           H
ATOM   4056  2HB LEU Z 155      78.941  36.788  15.889  1.00  0.00           H
ATOM   4057  HG  LEU Z 155      78.664  38.635  13.441  1.00  0.00           H
ATOM   4058  CG  LEU Z 155      78.364  38.299  14.461  1.00  0.00           C
ATOM   4059  CD1 LEU Z 155      76.874  37.931  14.406  1.00  0.00           C
ATOM   4060 1HD1 LEU Z 155      76.522  37.594  15.405  1.00  0.00           H
ATOM   4061 2HD1 LEU Z 155      76.265  38.806  14.098  1.00  0.00           H
ATOM   4062 3HD1 LEU Z 155      76.700  37.108  13.682  1.00  0.00           H
ATOM   4063  CD2 LEU Z 155      78.571  39.474  15.428  1.00  0.00           C
ATOM   4064 1HD2 LEU Z 155      77.921  40.323  15.126  1.00  0.00           H
ATOM   4065 2HD2 LEU Z 155      78.298  39.170  16.462  1.00  0.00           H
ATOM   4066 3HD2 LEU Z 155      79.624  39.821  15.422  1.00  0.00           H
ATOM   4067  HN  LEU Z 155      80.421  37.460  12.668  1.00  0.00           H
ATOM   4068  N   PHE Z 156      81.623  34.972  14.565  1.00  0.00           N
ATOM   4069  CA  PHE Z 156      82.421  33.813  14.934  1.00  0.00           C
ATOM   4070  C   PHE Z 156      83.927  34.103  15.036  1.00  0.00           C
ATOM   4071  O   PHE Z 156      84.606  33.688  15.974  1.00  0.00           O
ATOM   4072  HA  PHE Z 156      82.099  33.522  15.926  1.00  0.00           H
ATOM   4073  CB  PHE Z 156      82.145  32.649  13.948  1.00  0.00           C
ATOM   4074  1HB PHE Z 156      81.053  32.579  13.745  1.00  0.00           H
ATOM   4075  2HB PHE Z 156      82.660  32.798  12.975  1.00  0.00           H
ATOM   4076  CG  PHE Z 156      82.574  31.342  14.554  1.00  0.00           C
ATOM   4077  HD1 PHE Z 156      80.836  31.182  15.804  1.00  0.00           H
ATOM   4078  CD1 PHE Z 156      81.776  30.731  15.532  1.00  0.00           C
ATOM   4079  HD2 PHE Z 156      84.400  31.201  13.427  1.00  0.00           H
ATOM   4080  CD2 PHE Z 156      83.784  30.739  14.187  1.00  0.00           C
ATOM   4081  CE1 PHE Z 156      82.180  29.538  16.142  1.00  0.00           C
ATOM   4082  HE1 PHE Z 156      81.558  29.087  16.900  1.00  0.00           H
ATOM   4083  CE2 PHE Z 156      84.189  29.540  14.787  1.00  0.00           C
ATOM   4084  HE2 PHE Z 156      85.119  29.081  14.488  1.00  0.00           H
ATOM   4085  CZ  PHE Z 156      83.383  28.936  15.761  1.00  0.00           C
ATOM   4086  HZ  PHE Z 156      83.688  28.003  16.216  1.00  0.00           H
ATOM   4087  HN  PHE Z 156      81.200  34.942  13.657  1.00  0.00           H
ATOM   4088  N   PHE Z 157      84.502  34.878  14.092  1.00  0.00           N
ATOM   4089  CA  PHE Z 157      85.881  35.346  14.156  1.00  0.00           C
ATOM   4090  C   PHE Z 157      86.153  36.210  15.380  1.00  0.00           C
ATOM   4091  O   PHE Z 157      87.207  36.103  16.000  1.00  0.00           O
ATOM   4092  HA  PHE Z 157      86.514  34.477  14.278  1.00  0.00           H
ATOM   4093  CB  PHE Z 157      86.303  36.135  12.886  1.00  0.00           C
ATOM   4094  1HB PHE Z 157      85.533  36.899  12.648  1.00  0.00           H
ATOM   4095  2HB PHE Z 157      87.274  36.650  13.051  1.00  0.00           H
ATOM   4096  CG  PHE Z 157      86.505  35.234  11.693  1.00  0.00           C
ATOM   4097  HD1 PHE Z 157      87.946  33.936  12.650  1.00  0.00           H
ATOM   4098  CD1 PHE Z 157      87.405  34.154  11.743  1.00  0.00           C
ATOM   4099  HD2 PHE Z 157      85.149  36.320  10.419  1.00  0.00           H
ATOM   4100  CD2 PHE Z 157      85.840  35.496  10.483  1.00  0.00           C
ATOM   4101  CE1 PHE Z 157      87.626  33.353  10.616  1.00  0.00           C
ATOM   4102  HE1 PHE Z 157      88.326  32.531  10.656  1.00  0.00           H
ATOM   4103  CE2 PHE Z 157      86.035  34.679   9.364  1.00  0.00           C
ATOM   4104  HE2 PHE Z 157      85.485  34.865   8.453  1.00  0.00           H
ATOM   4105  CZ  PHE Z 157      86.933  33.608   9.428  1.00  0.00           C
ATOM   4106  HZ  PHE Z 157      87.089  32.970   8.568  1.00  0.00           H
ATOM   4107  HN  PHE Z 157      83.974  35.122  13.271  1.00  0.00           H
ATOM   4108  N   ALA Z 158      85.187  37.053  15.792  1.00  0.00           N
ATOM   4109  CA  ALA Z 158      85.233  37.798  17.036  1.00  0.00           C
ATOM   4110  C   ALA Z 158      85.311  36.918  18.290  1.00  0.00           C
ATOM   4111  O   ALA Z 158      85.974  37.274  19.262  1.00  0.00           O
ATOM   4112  HA  ALA Z 158      86.137  38.391  17.020  1.00  0.00           H
ATOM   4113  CB  ALA Z 158      84.032  38.756  17.122  1.00  0.00           C
ATOM   4114  1HB ALA Z 158      84.105  39.412  18.015  1.00  0.00           H
ATOM   4115  2HB ALA Z 158      84.004  39.400  16.216  1.00  0.00           H
ATOM   4116  3HB ALA Z 158      83.076  38.194  17.171  1.00  0.00           H
ATOM   4117  HN  ALA Z 158      84.370  37.188  15.226  1.00  0.00           H
ATOM   4118  N   LYS Z 159      84.654  35.737  18.305  1.00  0.00           N
ATOM   4119  CA  LYS Z 159      84.825  34.728  19.347  1.00  0.00           C
ATOM   4120  C   LYS Z 159      86.229  34.121  19.393  1.00  0.00           C
ATOM   4121  O   LYS Z 159      86.814  33.984  20.468  1.00  0.00           O
ATOM   4122  HA  LYS Z 159      84.671  35.213  20.300  1.00  0.00           H
ATOM   4123  CB  LYS Z 159      83.766  33.607  19.186  1.00  0.00           C
ATOM   4124  1HB LYS Z 159      82.763  34.069  19.320  1.00  0.00           H
ATOM   4125  2HB LYS Z 159      83.808  33.215  18.147  1.00  0.00           H
ATOM   4126  CG  LYS Z 159      83.886  32.399  20.139  1.00  0.00           C
ATOM   4127  1HG LYS Z 159      83.107  31.659  19.837  1.00  0.00           H
ATOM   4128  2HG LYS Z 159      84.872  31.905  19.999  1.00  0.00           H
ATOM   4129  CD  LYS Z 159      83.655  32.755  21.617  1.00  0.00           C
ATOM   4130  1HD LYS Z 159      84.409  33.496  21.966  1.00  0.00           H
ATOM   4131  2HD LYS Z 159      82.657  33.247  21.687  1.00  0.00           H
ATOM   4132  CE  LYS Z 159      83.640  31.541  22.554  1.00  0.00           C
ATOM   4133  1HE LYS Z 159      83.261  31.826  23.560  1.00  0.00           H
ATOM   4134  2HE LYS Z 159      82.990  30.738  22.138  1.00  0.00           H
ATOM   4135  NZ  LYS Z 159      85.003  31.008  22.717  1.00  0.00           N
ATOM   4136  1HZ LYS Z 159      84.964  29.980  22.951  1.00  0.00           H
ATOM   4137  2HZ LYS Z 159      85.555  31.132  21.851  1.00  0.00           H
ATOM   4138  3HZ LYS Z 159      85.471  31.524  23.512  1.00  0.00           H
ATOM   4139  HN  LYS Z 159      84.072  35.487  17.532  1.00  0.00           H
ATOM   4140  N   ARG Z 160      86.829  33.770  18.230  1.00  0.00           N
ATOM   4141  CA  ARG Z 160      88.218  33.315  18.147  1.00  0.00           C
ATOM   4142  C   ARG Z 160      89.206  34.404  18.586  1.00  0.00           C
ATOM   4143  O   ARG Z 160      90.118  34.160  19.374  1.00  0.00           O
ATOM   4144  HA  ARG Z 160      88.348  32.502  18.847  1.00  0.00           H
ATOM   4145  CB  ARG Z 160      88.569  32.790  16.720  1.00  0.00           C
ATOM   4146  1HB ARG Z 160      88.235  33.539  15.971  1.00  0.00           H
ATOM   4147  2HB ARG Z 160      89.674  32.686  16.629  1.00  0.00           H
ATOM   4148  CG  ARG Z 160      87.970  31.402  16.391  1.00  0.00           C
ATOM   4149  1HG ARG Z 160      88.472  30.626  17.012  1.00  0.00           H
ATOM   4150  2HG ARG Z 160      86.896  31.413  16.687  1.00  0.00           H
ATOM   4151  CD  ARG Z 160      88.016  30.969  14.909  1.00  0.00           C
ATOM   4152  1HD ARG Z 160      87.471  30.003  14.798  1.00  0.00           H
ATOM   4153  2HD ARG Z 160      87.515  31.744  14.286  1.00  0.00           H
ATOM   4154  NE  ARG Z 160      89.431  30.772  14.422  1.00  0.00           N
ATOM   4155  HE  ARG Z 160      90.225  30.775  15.045  1.00  0.00           H
ATOM   4156  CZ  ARG Z 160      89.730  30.536  13.133  1.00  0.00           C
ATOM   4157  NH1 ARG Z 160      88.774  30.378  12.219  1.00  0.00           N
ATOM   4158 1HH1 ARG Z 160      87.839  30.239  12.490  1.00  0.00           H
ATOM   4159 2HH1 ARG Z 160      89.053  30.198  11.254  1.00  0.00           H
ATOM   4160  NH2 ARG Z 160      90.990  30.457  12.715  1.00  0.00           N
ATOM   4161 1HH2 ARG Z 160      91.770  30.375  13.339  1.00  0.00           H
ATOM   4162 2HH2 ARG Z 160      91.137  30.300  11.715  1.00  0.00           H
ATOM   4163  HN  ARG Z 160      86.319  33.845  17.373  1.00  0.00           H
ATOM   4164  N   TYR Z 161      88.986  35.662  18.147  1.00  0.00           N
ATOM   4165  CA  TYR Z 161      89.739  36.842  18.549  1.00  0.00           C
ATOM   4166  C   TYR Z 161      89.665  37.111  20.053  1.00  0.00           C
ATOM   4167  O   TYR Z 161      90.663  37.435  20.696  1.00  0.00           O
ATOM   4168  HA  TYR Z 161      90.780  36.666  18.307  1.00  0.00           H
ATOM   4169  CB  TYR Z 161      89.199  38.060  17.742  1.00  0.00           C
ATOM   4170  1HB TYR Z 161      89.247  37.826  16.657  1.00  0.00           H
ATOM   4171  2HB TYR Z 161      88.134  38.234  17.999  1.00  0.00           H
ATOM   4172  CG  TYR Z 161      89.960  39.342  17.961  1.00  0.00           C
ATOM   4173  HD1 TYR Z 161      91.607  38.819  16.679  1.00  0.00           H
ATOM   4174  CD1 TYR Z 161      91.183  39.578  17.316  1.00  0.00           C
ATOM   4175  HD2 TYR Z 161      88.498  40.164  19.307  1.00  0.00           H
ATOM   4176  CD2 TYR Z 161      89.433  40.340  18.797  1.00  0.00           C
ATOM   4177  CE1 TYR Z 161      91.853  40.799  17.479  1.00  0.00           C
ATOM   4178  HE1 TYR Z 161      92.791  40.965  16.973  1.00  0.00           H
ATOM   4179  HE2 TYR Z 161      89.701  42.291  19.655  1.00  0.00           H
ATOM   4180  CE2 TYR Z 161      90.117  41.547  18.991  1.00  0.00           C
ATOM   4181  CZ  TYR Z 161      91.327  41.778  18.328  1.00  0.00           C
ATOM   4182  OH  TYR Z 161      92.027  42.982  18.548  1.00  0.00           O
ATOM   4183  HH  TYR Z 161      91.733  43.307  19.411  1.00  0.00           H
ATOM   4184  HN  TYR Z 161      88.264  35.815  17.466  1.00  0.00           H
ATOM   4185  N   LYS Z 162      88.475  36.964  20.671  1.00  0.00           N
ATOM   4186  CA  LYS Z 162      88.321  37.055  22.112  1.00  0.00           C
ATOM   4187  C   LYS Z 162      89.100  35.981  22.862  1.00  0.00           C
ATOM   4188  O   LYS Z 162      89.855  36.280  23.784  1.00  0.00           O
ATOM   4189  HA  LYS Z 162      88.707  38.012  22.434  1.00  0.00           H
ATOM   4190  CB  LYS Z 162      86.823  36.963  22.498  1.00  0.00           C
ATOM   4191  1HB LYS Z 162      86.260  37.694  21.878  1.00  0.00           H
ATOM   4192  2HB LYS Z 162      86.432  35.952  22.248  1.00  0.00           H
ATOM   4193  CG  LYS Z 162      86.553  37.272  23.979  1.00  0.00           C
ATOM   4194  1HG LYS Z 162      87.112  36.553  24.620  1.00  0.00           H
ATOM   4195  2HG LYS Z 162      86.942  38.291  24.206  1.00  0.00           H
ATOM   4196  CD  LYS Z 162      85.062  37.201  24.347  1.00  0.00           C
ATOM   4197  1HD LYS Z 162      84.504  37.900  23.684  1.00  0.00           H
ATOM   4198  2HD LYS Z 162      84.683  36.172  24.160  1.00  0.00           H
ATOM   4199  CE  LYS Z 162      84.830  37.573  25.815  1.00  0.00           C
ATOM   4200  1HE LYS Z 162      85.278  36.815  26.495  1.00  0.00           H
ATOM   4201  2HE LYS Z 162      85.307  38.555  26.019  1.00  0.00           H
ATOM   4202  NZ  LYS Z 162      83.391  37.688  26.123  1.00  0.00           N
ATOM   4203  1HZ LYS Z 162      83.267  38.276  26.985  1.00  0.00           H
ATOM   4204  2HZ LYS Z 162      82.869  38.158  25.363  1.00  0.00           H
ATOM   4205  3HZ LYS Z 162      82.976  36.728  26.247  1.00  0.00           H
ATOM   4206  HN  LYS Z 162      87.647  36.777  20.140  1.00  0.00           H
ATOM   4207  N   ALA Z 163      88.983  34.710  22.427  1.00  0.00           N
ATOM   4208  CA  ALA Z 163      89.646  33.579  23.042  1.00  0.00           C
ATOM   4209  C   ALA Z 163      91.167  33.646  22.991  1.00  0.00           C
ATOM   4210  O   ALA Z 163      91.841  33.436  23.999  1.00  0.00           O
ATOM   4211  HA  ALA Z 163      89.376  33.562  24.089  1.00  0.00           H
ATOM   4212  CB  ALA Z 163      89.145  32.288  22.368  1.00  0.00           C
ATOM   4213  1HB ALA Z 163      89.612  31.389  22.825  1.00  0.00           H
ATOM   4214  2HB ALA Z 163      88.044  32.209  22.479  1.00  0.00           H
ATOM   4215  3HB ALA Z 163      89.388  32.295  21.283  1.00  0.00           H
ATOM   4216  HN  ALA Z 163      88.387  34.499  21.651  1.00  0.00           H
ATOM   4217  N   ALA Z 164      91.738  34.006  21.825  1.00  0.00           N
ATOM   4218  CA  ALA Z 164      93.163  34.195  21.645  1.00  0.00           C
ATOM   4219  C   ALA Z 164      93.744  35.319  22.498  1.00  0.00           C
ATOM   4220  O   ALA Z 164      94.800  35.182  23.112  1.00  0.00           O
ATOM   4221  HA  ALA Z 164      93.659  33.281  21.946  1.00  0.00           H
ATOM   4222  CB  ALA Z 164      93.446  34.462  20.156  1.00  0.00           C
ATOM   4223  1HB ALA Z 164      94.533  34.570  19.965  1.00  0.00           H
ATOM   4224  2HB ALA Z 164      93.072  33.606  19.551  1.00  0.00           H
ATOM   4225  3HB ALA Z 164      92.919  35.376  19.806  1.00  0.00           H
ATOM   4226  HN  ALA Z 164      91.170  34.115  21.004  1.00  0.00           H
ATOM   4227  N   PHE Z 165      93.048  36.471  22.598  1.00  0.00           N
ATOM   4228  CA  PHE Z 165      93.437  37.536  23.510  1.00  0.00           C
ATOM   4229  C   PHE Z 165      93.337  37.134  24.982  1.00  0.00           C
ATOM   4230  O   PHE Z 165      94.249  37.408  25.760  1.00  0.00           O
ATOM   4231  HA  PHE Z 165      94.491  37.734  23.360  1.00  0.00           H
ATOM   4232  CB  PHE Z 165      92.632  38.832  23.233  1.00  0.00           C
ATOM   4233  1HB PHE Z 165      91.624  38.576  22.847  1.00  0.00           H
ATOM   4234  2HB PHE Z 165      92.511  39.433  24.159  1.00  0.00           H
ATOM   4235  CG  PHE Z 165      93.356  39.697  22.232  1.00  0.00           C
ATOM   4236  HD1 PHE Z 165      94.144  41.016  23.738  1.00  0.00           H
ATOM   4237  CD1 PHE Z 165      94.116  40.789  22.683  1.00  0.00           C
ATOM   4238  HD2 PHE Z 165      92.764  38.579  20.486  1.00  0.00           H
ATOM   4239  CD2 PHE Z 165      93.332  39.418  20.855  1.00  0.00           C
ATOM   4240  CE1 PHE Z 165      94.847  41.578  21.786  1.00  0.00           C
ATOM   4241  HE1 PHE Z 165      95.437  42.403  22.156  1.00  0.00           H
ATOM   4242  CE2 PHE Z 165      94.055  40.207  19.951  1.00  0.00           C
ATOM   4243  HE2 PHE Z 165      94.041  39.974  18.897  1.00  0.00           H
ATOM   4244  CZ  PHE Z 165      94.805  41.293  20.415  1.00  0.00           C
ATOM   4245  HZ  PHE Z 165      95.362  41.900  19.716  1.00  0.00           H
ATOM   4246  HN  PHE Z 165      92.190  36.582  22.098  1.00  0.00           H
ATOM   4247  N   THR Z 166      92.265  36.424  25.405  1.00  0.00           N
ATOM   4248  CA  THR Z 166      92.141  35.911  26.774  1.00  0.00           C
ATOM   4249  C   THR Z 166      93.258  34.961  27.155  1.00  0.00           C
ATOM   4250  O   THR Z 166      93.843  35.088  28.231  1.00  0.00           O
ATOM   4251  HA  THR Z 166      92.213  36.752  27.446  1.00  0.00           H
ATOM   4252  HB  THR Z 166      90.705  34.334  26.348  1.00  0.00           H
ATOM   4253  CB  THR Z 166      90.821  35.195  27.050  1.00  0.00           C
ATOM   4254  OG1 THR Z 166      89.718  36.071  26.865  1.00  0.00           O
ATOM   4255  HG1 THR Z 166      89.804  36.740  27.557  1.00  0.00           H
ATOM   4256  CG2 THR Z 166      90.720  34.696  28.498  1.00  0.00           C
ATOM   4257 1HG2 THR Z 166      91.422  33.857  28.686  1.00  0.00           H
ATOM   4258 2HG2 THR Z 166      90.940  35.510  29.220  1.00  0.00           H
ATOM   4259 3HG2 THR Z 166      89.698  34.321  28.701  1.00  0.00           H
ATOM   4260  HN  THR Z 166      91.489  36.246  24.790  1.00  0.00           H
ATOM   4261  N   GLU Z 167      93.618  34.024  26.256  1.00  0.00           N
ATOM   4262  CA  GLU Z 167      94.705  33.076  26.434  1.00  0.00           C
ATOM   4263  C   GLU Z 167      96.063  33.743  26.608  1.00  0.00           C
ATOM   4264  O   GLU Z 167      96.846  33.408  27.495  1.00  0.00           O
ATOM   4265  HA  GLU Z 167      94.509  32.475  27.311  1.00  0.00           H
ATOM   4266  CB  GLU Z 167      94.771  32.177  25.172  1.00  0.00           C
ATOM   4267  1HB GLU Z 167      93.750  31.789  24.962  1.00  0.00           H
ATOM   4268  2HB GLU Z 167      95.040  32.815  24.299  1.00  0.00           H
ATOM   4269  CG  GLU Z 167      95.770  30.993  25.227  1.00  0.00           C
ATOM   4270  1HG GLU Z 167      96.016  30.702  24.183  1.00  0.00           H
ATOM   4271  2HG GLU Z 167      96.719  31.275  25.726  1.00  0.00           H
ATOM   4272  CD  GLU Z 167      95.204  29.761  25.909  1.00  0.00           C
ATOM   4273  OE1 GLU Z 167      94.740  28.851  25.165  1.00  0.00           O
ATOM   4274  OE2 GLU Z 167      95.252  29.661  27.163  1.00  0.00           O
ATOM   4275  HN  GLU Z 167      93.095  33.921  25.405  1.00  0.00           H
ATOM   4276  N   CYS Z 168      96.370  34.746  25.766  1.00  0.00           N
ATOM   4277  CA  CYS Z 168      97.731  35.228  25.652  1.00  0.00           C
ATOM   4278  C   CYS Z 168      98.027  36.484  26.446  1.00  0.00           C
ATOM   4279  O   CYS Z 168      99.182  36.768  26.746  1.00  0.00           O
ATOM   4280  HA  CYS Z 168      98.426  34.474  26.000  1.00  0.00           H
ATOM   4281  CB  CYS Z 168      98.036  35.524  24.171  1.00  0.00           C
ATOM   4282  1HB CYS Z 168      97.362  36.332  23.818  1.00  0.00           H
ATOM   4283  2HB CYS Z 168      99.082  35.887  24.068  1.00  0.00           H
ATOM   4284  SG  CYS Z 168      97.795  34.068  23.102  1.00  0.00           S
ATOM   4285  HN  CYS Z 168      95.721  35.011  25.052  1.00  0.00           H
ATOM   4286  N   CYS Z 169      97.019  37.261  26.888  1.00  0.00           N
ATOM   4287  CA  CYS Z 169      97.296  38.525  27.566  1.00  0.00           C
ATOM   4288  C   CYS Z 169      97.497  38.353  29.065  1.00  0.00           C
ATOM   4289  O   CYS Z 169      97.843  39.301  29.771  1.00  0.00           O
ATOM   4290  HA  CYS Z 169      98.219  38.945  27.191  1.00  0.00           H
ATOM   4291  CB  CYS Z 169      96.169  39.554  27.321  1.00  0.00           C
ATOM   4292  1HB CYS Z 169      95.190  39.085  27.564  1.00  0.00           H
ATOM   4293  2HB CYS Z 169      96.293  40.426  28.000  1.00  0.00           H
ATOM   4294  SG  CYS Z 169      96.133  40.177  25.611  1.00  0.00           S
ATOM   4295  HN  CYS Z 169      96.065  37.070  26.637  1.00  0.00           H
ATOM   4296  N   GLN Z 170      97.347  37.111  29.560  1.00  0.00           N
ATOM   4297  CA  GLN Z 170      97.678  36.691  30.909  1.00  0.00           C
ATOM   4298  C   GLN Z 170      99.012  35.946  30.947  1.00  0.00           C
ATOM   4299  O   GLN Z 170      99.486  35.518  31.999  1.00  0.00           O
ATOM   4300  HA  GLN Z 170      97.754  37.545  31.570  1.00  0.00           H
ATOM   4301  CB  GLN Z 170      96.581  35.711  31.413  1.00  0.00           C
ATOM   4302  1HB GLN Z 170      96.838  35.374  32.443  1.00  0.00           H
ATOM   4303  2HB GLN Z 170      95.617  36.262  31.475  1.00  0.00           H
ATOM   4304  CG  GLN Z 170      96.399  34.477  30.491  1.00  0.00           C
ATOM   4305  1HG GLN Z 170      96.039  34.797  29.492  1.00  0.00           H
ATOM   4306  2HG GLN Z 170      97.372  33.961  30.344  1.00  0.00           H
ATOM   4307  CD  GLN Z 170      95.449  33.418  31.054  1.00  0.00           C
ATOM   4308  OE1 GLN Z 170      95.758  32.727  32.026  1.00  0.00           O
ATOM   4309  NE2 GLN Z 170      94.291  33.227  30.383  1.00  0.00           N
ATOM   4310 1HE2 GLN Z 170      93.857  32.334  30.499  1.00  0.00           H
ATOM   4311 2HE2 GLN Z 170      94.118  33.786  29.568  1.00  0.00           H
ATOM   4312  HN  GLN Z 170      97.004  36.399  28.956  1.00  0.00           H
ATOM   4313  N   ALA Z 171      99.657  35.743  29.782  1.00  0.00           N
ATOM   4314  CA  ALA Z 171     100.800  34.867  29.668  1.00  0.00           C
ATOM   4315  C   ALA Z 171     102.127  35.571  29.908  1.00  0.00           C
ATOM   4316  O   ALA Z 171     102.287  36.773  29.691  1.00  0.00           O
ATOM   4317  HA  ALA Z 171     100.714  34.083  30.409  1.00  0.00           H
ATOM   4318  CB  ALA Z 171     100.810  34.199  28.278  1.00  0.00           C
ATOM   4319  1HB ALA Z 171     101.631  33.456  28.193  1.00  0.00           H
ATOM   4320  2HB ALA Z 171      99.848  33.669  28.105  1.00  0.00           H
ATOM   4321  3HB ALA Z 171     100.936  34.959  27.476  1.00  0.00           H
ATOM   4322  HN  ALA Z 171      99.336  36.153  28.932  1.00  0.00           H
ATOM   4323  N   ALA Z 172     103.153  34.803  30.339  1.00  0.00           N
ATOM   4324  CA  ALA Z 172     104.536  35.244  30.326  1.00  0.00           C
ATOM   4325  C   ALA Z 172     104.990  35.488  28.889  1.00  0.00           C
ATOM   4326  O   ALA Z 172     105.508  36.548  28.529  1.00  0.00           O
ATOM   4327  HA  ALA Z 172     104.620  36.170  30.876  1.00  0.00           H
ATOM   4328  CB  ALA Z 172     105.417  34.163  30.985  1.00  0.00           C
ATOM   4329  1HB ALA Z 172     106.483  34.476  31.002  1.00  0.00           H
ATOM   4330  2HB ALA Z 172     105.090  33.994  32.034  1.00  0.00           H
ATOM   4331  3HB ALA Z 172     105.345  33.196  30.443  1.00  0.00           H
ATOM   4332  HN  ALA Z 172     103.007  33.847  30.585  1.00  0.00           H
ATOM   4333  N   ASP Z 173     104.648  34.512  28.035  1.00  0.00           N
ATOM   4334  CA  ASP Z 173     104.844  34.364  26.612  1.00  0.00           C
ATOM   4335  C   ASP Z 173     103.878  35.232  25.794  1.00  0.00           C
ATOM   4336  O   ASP Z 173     103.311  34.794  24.794  1.00  0.00           O
ATOM   4337  HA  ASP Z 173     105.859  34.648  26.371  1.00  0.00           H
ATOM   4338  CB  ASP Z 173     104.576  32.866  26.241  1.00  0.00           C
ATOM   4339  1HB ASP Z 173     103.484  32.687  26.127  1.00  0.00           H
ATOM   4340  2HB ASP Z 173     105.070  32.621  25.282  1.00  0.00           H
ATOM   4341  CG  ASP Z 173     105.031  31.866  27.292  1.00  0.00           C
ATOM   4342  OD1 ASP Z 173     104.445  31.867  28.408  1.00  0.00           O
ATOM   4343  OD2 ASP Z 173     105.916  31.025  26.994  1.00  0.00           O
ATOM   4344  HN  ASP Z 173     104.308  33.647  28.428  1.00  0.00           H
ATOM   4345  N   LYS Z 174     103.621  36.481  26.229  1.00  0.00           N
ATOM   4346  CA  LYS Z 174     102.517  37.307  25.769  1.00  0.00           C
ATOM   4347  C   LYS Z 174     102.488  37.614  24.272  1.00  0.00           C
ATOM   4348  O   LYS Z 174     101.482  37.389  23.596  1.00  0.00           O
ATOM   4349  HA  LYS Z 174     101.602  36.779  25.997  1.00  0.00           H
ATOM   4350  CB  LYS Z 174     102.554  38.629  26.577  1.00  0.00           C
ATOM   4351  1HB LYS Z 174     102.677  38.361  27.650  1.00  0.00           H
ATOM   4352  2HB LYS Z 174     103.453  39.215  26.283  1.00  0.00           H
ATOM   4353  CG  LYS Z 174     101.301  39.508  26.439  1.00  0.00           C
ATOM   4354  1HG LYS Z 174     101.100  39.678  25.358  1.00  0.00           H
ATOM   4355  2HG LYS Z 174     100.425  38.964  26.854  1.00  0.00           H
ATOM   4356  CD  LYS Z 174     101.447  40.878  27.128  1.00  0.00           C
ATOM   4357  1HD LYS Z 174     102.367  41.368  26.731  1.00  0.00           H
ATOM   4358  2HD LYS Z 174     100.579  41.510  26.839  1.00  0.00           H
ATOM   4359  CE  LYS Z 174     101.527  40.799  28.658  1.00  0.00           C
ATOM   4360  1HE LYS Z 174     100.603  40.342  29.075  1.00  0.00           H
ATOM   4361  2HE LYS Z 174     102.403  40.192  28.972  1.00  0.00           H
ATOM   4362  NZ  LYS Z 174     101.685  42.145  29.236  1.00  0.00           N
ATOM   4363  1HZ LYS Z 174     101.777  42.081  30.282  1.00  0.00           H
ATOM   4364  2HZ LYS Z 174     102.529  42.624  28.817  1.00  0.00           H
ATOM   4365  3HZ LYS Z 174     100.865  42.758  29.009  1.00  0.00           H
ATOM   4366  HN  LYS Z 174     104.141  36.819  27.010  1.00  0.00           H
ATOM   4367  N   ALA Z 175     103.609  38.087  23.691  1.00  0.00           N
ATOM   4368  CA  ALA Z 175     103.741  38.281  22.261  1.00  0.00           C
ATOM   4369  C   ALA Z 175     103.801  36.967  21.494  1.00  0.00           C
ATOM   4370  O   ALA Z 175     103.148  36.794  20.465  1.00  0.00           O
ATOM   4371  HA  ALA Z 175     102.864  38.799  21.905  1.00  0.00           H
ATOM   4372  CB  ALA Z 175     104.982  39.148  21.965  1.00  0.00           C
ATOM   4373  1HB ALA Z 175     105.086  39.340  20.876  1.00  0.00           H
ATOM   4374  2HB ALA Z 175     104.888  40.125  22.486  1.00  0.00           H
ATOM   4375  3HB ALA Z 175     105.904  38.654  22.334  1.00  0.00           H
ATOM   4376  HN  ALA Z 175     104.430  38.258  24.237  1.00  0.00           H
ATOM   4377  N   ALA Z 176     104.558  35.990  22.026  1.00  0.00           N
ATOM   4378  CA  ALA Z 176     104.787  34.684  21.449  1.00  0.00           C
ATOM   4379  C   ALA Z 176     103.519  33.877  21.227  1.00  0.00           C
ATOM   4380  O   ALA Z 176     103.297  33.312  20.162  1.00  0.00           O
ATOM   4381  HA  ALA Z 176     105.261  34.811  20.485  1.00  0.00           H
ATOM   4382  CB  ALA Z 176     105.706  33.906  22.415  1.00  0.00           C
ATOM   4383  1HB ALA Z 176     105.934  32.893  22.030  1.00  0.00           H
ATOM   4384  2HB ALA Z 176     106.657  34.460  22.570  1.00  0.00           H
ATOM   4385  3HB ALA Z 176     105.223  33.802  23.408  1.00  0.00           H
ATOM   4386  HN  ALA Z 176     105.057  36.181  22.880  1.00  0.00           H
ATOM   4387  N   CYS Z 177     102.630  33.854  22.234  1.00  0.00           N
ATOM   4388  CA  CYS Z 177     101.310  33.264  22.154  1.00  0.00           C
ATOM   4389  C   CYS Z 177     100.402  33.994  21.173  1.00  0.00           C
ATOM   4390  O   CYS Z 177      99.721  33.383  20.351  1.00  0.00           O
ATOM   4391  HA  CYS Z 177     101.403  32.241  21.813  1.00  0.00           H
ATOM   4392  CB  CYS Z 177     100.716  33.303  23.595  1.00  0.00           C
ATOM   4393  1HB CYS Z 177     101.409  32.723  24.244  1.00  0.00           H
ATOM   4394  2HB CYS Z 177     100.765  34.351  23.963  1.00  0.00           H
ATOM   4395  SG  CYS Z 177      99.032  32.654  23.870  1.00  0.00           S
ATOM   4396  HN  CYS Z 177     102.882  34.286  23.108  1.00  0.00           H
ATOM   4397  N   LEU Z 178     100.354  35.342  21.244  1.00  0.00           N
ATOM   4398  CA  LEU Z 178      99.367  36.117  20.516  1.00  0.00           C
ATOM   4399  C   LEU Z 178      99.597  36.194  19.018  1.00  0.00           C
ATOM   4400  O   LEU Z 178      98.670  36.076  18.213  1.00  0.00           O
ATOM   4401  HA  LEU Z 178      98.411  35.632  20.657  1.00  0.00           H
ATOM   4402  CB  LEU Z 178      99.295  37.557  21.081  1.00  0.00           C
ATOM   4403  1HB LEU Z 178      99.282  37.503  22.193  1.00  0.00           H
ATOM   4404  2HB LEU Z 178     100.219  38.109  20.803  1.00  0.00           H
ATOM   4405  HG  LEU Z 178      97.946  38.260  19.525  1.00  0.00           H
ATOM   4406  CG  LEU Z 178      98.054  38.357  20.631  1.00  0.00           C
ATOM   4407  CD1 LEU Z 178      96.779  37.836  21.308  1.00  0.00           C
ATOM   4408 1HD1 LEU Z 178      95.902  38.429  20.982  1.00  0.00           H
ATOM   4409 2HD1 LEU Z 178      96.596  36.765  21.080  1.00  0.00           H
ATOM   4410 3HD1 LEU Z 178      96.863  37.945  22.410  1.00  0.00           H
ATOM   4411  CD2 LEU Z 178      98.222  39.847  20.944  1.00  0.00           C
ATOM   4412 1HD2 LEU Z 178      97.372  40.430  20.538  1.00  0.00           H
ATOM   4413 2HD2 LEU Z 178      98.254  39.998  22.046  1.00  0.00           H
ATOM   4414 3HD2 LEU Z 178      99.164  40.236  20.502  1.00  0.00           H
ATOM   4415  HN  LEU Z 178     100.948  35.838  21.877  1.00  0.00           H
ATOM   4416  N   LEU Z 179     100.854  36.429  18.603  1.00  0.00           N
ATOM   4417  CA  LEU Z 179     101.187  36.732  17.227  1.00  0.00           C
ATOM   4418  C   LEU Z 179     100.912  35.642  16.191  1.00  0.00           C
ATOM   4419  O   LEU Z 179     100.362  36.023  15.154  1.00  0.00           O
ATOM   4420  HA  LEU Z 179     100.524  37.533  16.933  1.00  0.00           H
ATOM   4421  CB  LEU Z 179     102.627  37.285  17.107  1.00  0.00           C
ATOM   4422  1HB LEU Z 179     103.333  36.561  17.571  1.00  0.00           H
ATOM   4423  2HB LEU Z 179     102.910  37.400  16.037  1.00  0.00           H
ATOM   4424  HG  LEU Z 179     102.468  38.580  18.847  1.00  0.00           H
ATOM   4425  CG  LEU Z 179     102.827  38.655  17.794  1.00  0.00           C
ATOM   4426  CD1 LEU Z 179     104.317  39.010  17.841  1.00  0.00           C
ATOM   4427 1HD1 LEU Z 179     104.730  39.088  16.814  1.00  0.00           H
ATOM   4428 2HD1 LEU Z 179     104.471  39.983  18.354  1.00  0.00           H
ATOM   4429 3HD1 LEU Z 179     104.887  38.231  18.391  1.00  0.00           H
ATOM   4430  CD2 LEU Z 179     102.046  39.784  17.105  1.00  0.00           C
ATOM   4431 1HD2 LEU Z 179     100.954  39.605  17.138  1.00  0.00           H
ATOM   4432 2HD2 LEU Z 179     102.252  40.748  17.621  1.00  0.00           H
ATOM   4433 3HD2 LEU Z 179     102.369  39.882  16.047  1.00  0.00           H
ATOM   4434  HN  LEU Z 179     101.605  36.477  19.271  1.00  0.00           H
ATOM   4435  N   PRO Z 180     101.185  34.337  16.337  1.00  0.00           N
ATOM   4436  CA  PRO Z 180     100.798  33.327  15.350  1.00  0.00           C
ATOM   4437  C   PRO Z 180      99.296  33.186  15.206  1.00  0.00           C
ATOM   4438  O   PRO Z 180      98.808  33.070  14.086  1.00  0.00           O
ATOM   4439  HA  PRO Z 180     101.187  33.626  14.387  1.00  0.00           H
ATOM   4440  CB  PRO Z 180     101.434  32.019  15.857  1.00  0.00           C
ATOM   4441  1HB PRO Z 180     100.717  31.431  16.473  1.00  0.00           H
ATOM   4442  2HB PRO Z 180     101.790  31.384  15.019  1.00  0.00           H
ATOM   4443  CG  PRO Z 180     102.581  32.479  16.758  1.00  0.00           C
ATOM   4444  1HG PRO Z 180     102.854  31.722  17.525  1.00  0.00           H
ATOM   4445  2HG PRO Z 180     103.476  32.707  16.140  1.00  0.00           H
ATOM   4446  CD  PRO Z 180     102.033  33.760  17.383  1.00  0.00           C
ATOM   4447  1HD PRO Z 180     101.397  33.513  18.263  1.00  0.00           H
ATOM   4448  2HD PRO Z 180     102.854  34.436  17.703  1.00  0.00           H
ATOM   4449  N   LYS Z 181      98.540  33.224  16.321  1.00  0.00           N
ATOM   4450  CA  LYS Z 181      97.089  33.140  16.328  1.00  0.00           C
ATOM   4451  C   LYS Z 181      96.443  34.320  15.614  1.00  0.00           C
ATOM   4452  O   LYS Z 181      95.486  34.193  14.852  1.00  0.00           O
ATOM   4453  HA  LYS Z 181      96.799  32.242  15.796  1.00  0.00           H
ATOM   4454  CB  LYS Z 181      96.554  33.068  17.781  1.00  0.00           C
ATOM   4455  1HB LYS Z 181      96.787  34.017  18.314  1.00  0.00           H
ATOM   4456  2HB LYS Z 181      95.445  32.951  17.753  1.00  0.00           H
ATOM   4457  CG  LYS Z 181      97.135  31.901  18.599  1.00  0.00           C
ATOM   4458  1HG LYS Z 181      96.958  30.952  18.047  1.00  0.00           H
ATOM   4459  2HG LYS Z 181      98.236  32.037  18.698  1.00  0.00           H
ATOM   4460  CD  LYS Z 181      96.520  31.813  20.007  1.00  0.00           C
ATOM   4461  1HD LYS Z 181      96.559  32.835  20.451  1.00  0.00           H
ATOM   4462  2HD LYS Z 181      95.446  31.528  19.937  1.00  0.00           H
ATOM   4463  CE  LYS Z 181      97.267  30.882  20.975  1.00  0.00           C
ATOM   4464  1HE LYS Z 181      98.352  31.125  20.973  1.00  0.00           H
ATOM   4465  2HE LYS Z 181      96.878  31.016  22.008  1.00  0.00           H
ATOM   4466  NZ  LYS Z 181      97.108  29.460  20.617  1.00  0.00           N
ATOM   4467  1HZ LYS Z 181      98.029  28.961  20.654  1.00  0.00           H
ATOM   4468  2HZ LYS Z 181      96.477  28.991  21.311  1.00  0.00           H
ATOM   4469  3HZ LYS Z 181      96.710  29.341  19.656  1.00  0.00           H
ATOM   4470  HN  LYS Z 181      98.980  33.299  17.212  1.00  0.00           H
ATOM   4471  N   LEU Z 182      96.975  35.537  15.828  1.00  0.00           N
ATOM   4472  CA  LEU Z 182      96.570  36.725  15.102  1.00  0.00           C
ATOM   4473  C   LEU Z 182      96.914  36.680  13.615  1.00  0.00           C
ATOM   4474  O   LEU Z 182      96.135  37.094  12.758  1.00  0.00           O
ATOM   4475  HA  LEU Z 182      95.493  36.781  15.165  1.00  0.00           H
ATOM   4476  CB  LEU Z 182      97.185  37.972  15.775  1.00  0.00           C
ATOM   4477  1HB LEU Z 182      97.013  37.881  16.872  1.00  0.00           H
ATOM   4478  2HB LEU Z 182      98.285  37.973  15.619  1.00  0.00           H
ATOM   4479  HG  LEU Z 182      96.772  39.447  14.229  1.00  0.00           H
ATOM   4480  CG  LEU Z 182      96.594  39.323  15.325  1.00  0.00           C
ATOM   4481  CD1 LEU Z 182      95.081  39.410  15.580  1.00  0.00           C
ATOM   4482 1HD1 LEU Z 182      94.711  40.434  15.367  1.00  0.00           H
ATOM   4483 2HD1 LEU Z 182      94.524  38.700  14.934  1.00  0.00           H
ATOM   4484 3HD1 LEU Z 182      94.856  39.171  16.642  1.00  0.00           H
ATOM   4485  CD2 LEU Z 182      97.310  40.465  16.056  1.00  0.00           C
ATOM   4486 1HD2 LEU Z 182      98.400  40.432  15.846  1.00  0.00           H
ATOM   4487 2HD2 LEU Z 182      96.911  41.447  15.722  1.00  0.00           H
ATOM   4488 3HD2 LEU Z 182      97.147  40.373  17.152  1.00  0.00           H
ATOM   4489  HN  LEU Z 182      97.701  35.644  16.513  1.00  0.00           H
ATOM   4490  N   ASP Z 183      98.100  36.144  13.262  1.00  0.00           N
ATOM   4491  CA  ASP Z 183      98.534  35.938  11.894  1.00  0.00           C
ATOM   4492  C   ASP Z 183      97.672  34.920  11.136  1.00  0.00           C
ATOM   4493  O   ASP Z 183      97.286  35.157   9.991  1.00  0.00           O
ATOM   4494  HA  ASP Z 183      98.396  36.877  11.379  1.00  0.00           H
ATOM   4495  CB  ASP Z 183     100.040  35.575  11.923  1.00  0.00           C
ATOM   4496  1HB ASP Z 183     100.563  36.258  12.625  1.00  0.00           H
ATOM   4497  2HB ASP Z 183     100.182  34.537  12.289  1.00  0.00           H
ATOM   4498  CG  ASP Z 183     100.709  35.732  10.583  1.00  0.00           C
ATOM   4499  OD1 ASP Z 183     101.396  34.770  10.158  1.00  0.00           O
ATOM   4500  OD2 ASP Z 183     100.583  36.817   9.944  1.00  0.00           O
ATOM   4501  HN  ASP Z 183      98.729  35.817  13.968  1.00  0.00           H
ATOM   4502  N   GLU Z 184      97.287  33.804  11.797  1.00  0.00           N
ATOM   4503  CA  GLU Z 184      96.326  32.823  11.309  1.00  0.00           C
ATOM   4504  C   GLU Z 184      94.976  33.454  10.986  1.00  0.00           C
ATOM   4505  O   GLU Z 184      94.443  33.283   9.889  1.00  0.00           O
ATOM   4506  HA  GLU Z 184      96.710  32.376  10.404  1.00  0.00           H
ATOM   4507  CB  GLU Z 184      96.115  31.741  12.409  1.00  0.00           C
ATOM   4508  1HB GLU Z 184      97.093  31.248  12.611  1.00  0.00           H
ATOM   4509  2HB GLU Z 184      95.819  32.253  13.352  1.00  0.00           H
ATOM   4510  CG  GLU Z 184      95.061  30.643  12.106  1.00  0.00           C
ATOM   4511  1HG GLU Z 184      94.099  31.087  11.775  1.00  0.00           H
ATOM   4512  2HG GLU Z 184      95.429  29.969  11.307  1.00  0.00           H
ATOM   4513  CD  GLU Z 184      94.760  29.796  13.336  1.00  0.00           C
ATOM   4514  OE1 GLU Z 184      95.698  29.161  13.885  1.00  0.00           O
ATOM   4515  OE2 GLU Z 184      93.569  29.728  13.752  1.00  0.00           O
ATOM   4516  HN  GLU Z 184      97.690  33.601  12.696  1.00  0.00           H
ATOM   4517  N   LEU Z 185      94.442  34.266  11.924  1.00  0.00           N
ATOM   4518  CA  LEU Z 185      93.204  35.013  11.795  1.00  0.00           C
ATOM   4519  C   LEU Z 185      93.218  36.075  10.698  1.00  0.00           C
ATOM   4520  O   LEU Z 185      92.236  36.286   9.987  1.00  0.00           O
ATOM   4521  HA  LEU Z 185      92.428  34.304  11.543  1.00  0.00           H
ATOM   4522  CB  LEU Z 185      92.882  35.686  13.149  1.00  0.00           C
ATOM   4523  1HB LEU Z 185      92.945  34.910  13.945  1.00  0.00           H
ATOM   4524  2HB LEU Z 185      93.668  36.440  13.376  1.00  0.00           H
ATOM   4525  HG  LEU Z 185      91.391  37.066  12.374  1.00  0.00           H
ATOM   4526  CG  LEU Z 185      91.499  36.363  13.233  1.00  0.00           C
ATOM   4527  CD1 LEU Z 185      90.349  35.351  13.138  1.00  0.00           C
ATOM   4528 1HD1 LEU Z 185      90.466  34.527  13.870  1.00  0.00           H
ATOM   4529 2HD1 LEU Z 185      89.381  35.860  13.330  1.00  0.00           H
ATOM   4530 3HD1 LEU Z 185      90.308  34.903  12.122  1.00  0.00           H
ATOM   4531  CD2 LEU Z 185      91.392  37.219  14.499  1.00  0.00           C
ATOM   4532 1HD2 LEU Z 185      90.380  37.669  14.579  1.00  0.00           H
ATOM   4533 2HD2 LEU Z 185      91.579  36.626  15.414  1.00  0.00           H
ATOM   4534 3HD2 LEU Z 185      92.138  38.041  14.467  1.00  0.00           H
ATOM   4535  HN  LEU Z 185      94.900  34.330  12.812  1.00  0.00           H
ATOM   4536  N   ARG Z 186      94.335  36.803  10.529  1.00  0.00           N
ATOM   4537  CA  ARG Z 186      94.537  37.747   9.441  1.00  0.00           C
ATOM   4538  C   ARG Z 186      94.534  37.088   8.064  1.00  0.00           C
ATOM   4539  O   ARG Z 186      93.859  37.537   7.139  1.00  0.00           O
ATOM   4540  HA  ARG Z 186      93.727  38.463   9.441  1.00  0.00           H
ATOM   4541  CB  ARG Z 186      95.875  38.486   9.701  1.00  0.00           C
ATOM   4542  1HB ARG Z 186      95.738  39.123  10.603  1.00  0.00           H
ATOM   4543  2HB ARG Z 186      96.643  37.722   9.960  1.00  0.00           H
ATOM   4544  CG  ARG Z 186      96.419  39.349   8.541  1.00  0.00           C
ATOM   4545  1HG ARG Z 186      96.749  38.675   7.718  1.00  0.00           H
ATOM   4546  2HG ARG Z 186      95.594  39.980   8.141  1.00  0.00           H
ATOM   4547  CD  ARG Z 186      97.593  40.271   8.912  1.00  0.00           C
ATOM   4548  1HD ARG Z 186      98.074  40.677   7.991  1.00  0.00           H
ATOM   4549  2HD ARG Z 186      97.232  41.132   9.510  1.00  0.00           H
ATOM   4550  NE  ARG Z 186      98.608  39.464   9.676  1.00  0.00           N
ATOM   4551  HE  ARG Z 186      98.969  38.622   9.282  1.00  0.00           H
ATOM   4552  CZ  ARG Z 186      99.086  39.768  10.892  1.00  0.00           C
ATOM   4553  NH1 ARG Z 186      98.636  40.773  11.633  1.00  0.00           N
ATOM   4554 1HH1 ARG Z 186      97.866  41.324  11.308  1.00  0.00           H
ATOM   4555 2HH1 ARG Z 186      99.141  41.009  12.463  1.00  0.00           H
ATOM   4556  NH2 ARG Z 186     100.054  39.000  11.387  1.00  0.00           N
ATOM   4557 1HH2 ARG Z 186     100.283  38.150  10.880  1.00  0.00           H
ATOM   4558 2HH2 ARG Z 186     100.253  39.035  12.371  1.00  0.00           H
ATOM   4559  HN  ARG Z 186      95.088  36.698  11.186  1.00  0.00           H
ATOM   4560  N   ASP Z 187      95.261  35.966   7.910  1.00  0.00           N
ATOM   4561  CA  ASP Z 187      95.328  35.203   6.679  1.00  0.00           C
ATOM   4562  C   ASP Z 187      93.986  34.539   6.332  1.00  0.00           C
ATOM   4563  O   ASP Z 187      93.495  34.611   5.205  1.00  0.00           O
ATOM   4564  HA  ASP Z 187      95.552  35.896   5.877  1.00  0.00           H
ATOM   4565  CB  ASP Z 187      96.495  34.200   6.866  1.00  0.00           C
ATOM   4566  1HB ASP Z 187      97.320  34.730   7.393  1.00  0.00           H
ATOM   4567  2HB ASP Z 187      96.185  33.350   7.503  1.00  0.00           H
ATOM   4568  CG  ASP Z 187      97.090  33.694   5.574  1.00  0.00           C
ATOM   4569  OD1 ASP Z 187      97.470  32.490   5.538  1.00  0.00           O
ATOM   4570  OD2 ASP Z 187      97.284  34.484   4.617  1.00  0.00           O
ATOM   4571  HN  ASP Z 187      95.806  35.611   8.674  1.00  0.00           H
ATOM   4572  N   GLU Z 188      93.314  33.937   7.339  1.00  0.00           N
ATOM   4573  CA  GLU Z 188      91.977  33.374   7.212  1.00  0.00           C
ATOM   4574  C   GLU Z 188      90.905  34.426   6.939  1.00  0.00           C
ATOM   4575  O   GLU Z 188      89.954  34.201   6.195  1.00  0.00           O
ATOM   4576  HA  GLU Z 188      91.993  32.718   6.353  1.00  0.00           H
ATOM   4577  CB  GLU Z 188      91.614  32.513   8.445  1.00  0.00           C
ATOM   4578  1HB GLU Z 188      92.503  31.889   8.690  1.00  0.00           H
ATOM   4579  2HB GLU Z 188      91.416  33.158   9.327  1.00  0.00           H
ATOM   4580  CG  GLU Z 188      90.425  31.551   8.198  1.00  0.00           C
ATOM   4581  1HG GLU Z 188      89.486  32.125   8.052  1.00  0.00           H
ATOM   4582  2HG GLU Z 188      90.612  30.949   7.284  1.00  0.00           H
ATOM   4583  CD  GLU Z 188      90.209  30.578   9.346  1.00  0.00           C
ATOM   4584  OE1 GLU Z 188      89.046  30.139   9.548  1.00  0.00           O
ATOM   4585  OE2 GLU Z 188      91.178  30.245  10.071  1.00  0.00           O
ATOM   4586  HN  GLU Z 188      93.733  33.854   8.246  1.00  0.00           H
ATOM   4587  N   GLY Z 189      91.044  35.645   7.504  1.00  0.00           N
ATOM   4588  CA  GLY Z 189      90.156  36.768   7.216  1.00  0.00           C
ATOM   4589  C   GLY Z 189      90.222  37.266   5.792  1.00  0.00           C
ATOM   4590  O   GLY Z 189      89.191  37.579   5.198  1.00  0.00           O
ATOM   4591  1HA GLY Z 189      89.140  36.447   7.396  1.00  0.00           H
ATOM   4592  2HA GLY Z 189      90.461  37.587   7.850  1.00  0.00           H
ATOM   4593  HN  GLY Z 189      91.772  35.797   8.177  1.00  0.00           H
ATOM   4594  N   LYS Z 190      91.421  37.288   5.168  1.00  0.00           N
ATOM   4595  CA  LYS Z 190      91.542  37.492   3.730  1.00  0.00           C
ATOM   4596  C   LYS Z 190      90.873  36.367   2.942  1.00  0.00           C
ATOM   4597  O   LYS Z 190      90.124  36.613   1.997  1.00  0.00           O
ATOM   4598  HA  LYS Z 190      91.022  38.402   3.464  1.00  0.00           H
ATOM   4599  CB  LYS Z 190      93.019  37.601   3.261  1.00  0.00           C
ATOM   4600  1HB LYS Z 190      93.629  36.824   3.773  1.00  0.00           H
ATOM   4601  2HB LYS Z 190      93.068  37.391   2.165  1.00  0.00           H
ATOM   4602  CG  LYS Z 190      93.670  38.986   3.450  1.00  0.00           C
ATOM   4603  1HG LYS Z 190      93.006  39.755   2.991  1.00  0.00           H
ATOM   4604  2HG LYS Z 190      93.765  39.217   4.534  1.00  0.00           H
ATOM   4605  CD  LYS Z 190      95.047  39.031   2.755  1.00  0.00           C
ATOM   4606  1HD LYS Z 190      95.718  38.333   3.300  1.00  0.00           H
ATOM   4607  2HD LYS Z 190      94.914  38.636   1.721  1.00  0.00           H
ATOM   4608  CE  LYS Z 190      95.715  40.411   2.662  1.00  0.00           C
ATOM   4609  1HE LYS Z 190      95.035  41.132   2.159  1.00  0.00           H
ATOM   4610  2HE LYS Z 190      95.967  40.794   3.673  1.00  0.00           H
ATOM   4611  NZ  LYS Z 190      96.961  40.325   1.869  1.00  0.00           N
ATOM   4612  1HZ LYS Z 190      97.383  41.263   1.713  1.00  0.00           H
ATOM   4613  2HZ LYS Z 190      97.683  39.731   2.349  1.00  0.00           H
ATOM   4614  3HZ LYS Z 190      96.769  39.909   0.916  1.00  0.00           H
ATOM   4615  HN  LYS Z 190      92.262  37.106   5.679  1.00  0.00           H
ATOM   4616  N   ALA Z 191      91.085  35.096   3.343  1.00  0.00           N
ATOM   4617  CA  ALA Z 191      90.469  33.947   2.708  1.00  0.00           C
ATOM   4618  C   ALA Z 191      88.941  33.930   2.775  1.00  0.00           C
ATOM   4619  O   ALA Z 191      88.274  33.725   1.766  1.00  0.00           O
ATOM   4620  HA  ALA Z 191      90.730  33.975   1.658  1.00  0.00           H
ATOM   4621  CB  ALA Z 191      91.037  32.655   3.323  1.00  0.00           C
ATOM   4622  1HB ALA Z 191      90.669  31.760   2.777  1.00  0.00           H
ATOM   4623  2HB ALA Z 191      92.147  32.663   3.266  1.00  0.00           H
ATOM   4624  3HB ALA Z 191      90.748  32.559   4.391  1.00  0.00           H
ATOM   4625  HN  ALA Z 191      91.718  34.907   4.096  1.00  0.00           H
ATOM   4626  N   SER Z 192      88.338  34.211   3.950  1.00  0.00           N
ATOM   4627  CA  SER Z 192      86.889  34.312   4.134  1.00  0.00           C
ATOM   4628  C   SER Z 192      86.267  35.420   3.304  1.00  0.00           C
ATOM   4629  O   SER Z 192      85.212  35.250   2.688  1.00  0.00           O
ATOM   4630  HA  SER Z 192      86.447  33.380   3.807  1.00  0.00           H
ATOM   4631  CB  SER Z 192      86.508  34.543   5.624  1.00  0.00           C
ATOM   4632  1HB SER Z 192      86.962  33.730   6.236  1.00  0.00           H
ATOM   4633  2HB SER Z 192      86.948  35.503   5.974  1.00  0.00           H
ATOM   4634  OG  SER Z 192      85.091  34.567   5.842  1.00  0.00           O
ATOM   4635  1HG SER Z 192      84.766  33.649   5.768  1.00  0.00           H
ATOM   4636  HN  SER Z 192      88.915  34.312   4.769  1.00  0.00           H
ATOM   4637  N   SER Z 193      86.931  36.594   3.235  1.00  0.00           N
ATOM   4638  CA  SER Z 193      86.512  37.684   2.364  1.00  0.00           C
ATOM   4639  C   SER Z 193      86.567  37.298   0.894  1.00  0.00           C
ATOM   4640  O   SER Z 193      85.599  37.460   0.157  1.00  0.00           O
ATOM   4641  HA  SER Z 193      85.486  37.934   2.595  1.00  0.00           H
ATOM   4642  CB  SER Z 193      87.403  38.935   2.589  1.00  0.00           C
ATOM   4643  1HB SER Z 193      87.405  39.175   3.676  1.00  0.00           H
ATOM   4644  2HB SER Z 193      88.457  38.705   2.312  1.00  0.00           H
ATOM   4645  OG  SER Z 193      86.935  40.078   1.864  1.00  0.00           O
ATOM   4646  1HG SER Z 193      87.459  40.847   2.187  1.00  0.00           H
ATOM   4647  HN  SER Z 193      87.774  36.722   3.759  1.00  0.00           H
ATOM   4648  N   ALA Z 194      87.683  36.693   0.445  1.00  0.00           N
ATOM   4649  CA  ALA Z 194      87.870  36.243  -0.917  1.00  0.00           C
ATOM   4650  C   ALA Z 194      86.911  35.142  -1.363  1.00  0.00           C
ATOM   4651  O   ALA Z 194      86.360  35.195  -2.467  1.00  0.00           O
ATOM   4652  HA  ALA Z 194      87.700  37.092  -1.567  1.00  0.00           H
ATOM   4653  CB  ALA Z 194      89.323  35.765  -1.079  1.00  0.00           C
ATOM   4654  1HB ALA Z 194      89.526  35.447  -2.123  1.00  0.00           H
ATOM   4655  2HB ALA Z 194      90.019  36.594  -0.819  1.00  0.00           H
ATOM   4656  3HB ALA Z 194      89.530  34.914  -0.397  1.00  0.00           H
ATOM   4657  HN  ALA Z 194      88.476  36.578   1.051  1.00  0.00           H
ATOM   4658  N   LYS Z 195      86.663  34.125  -0.505  1.00  0.00           N
ATOM   4659  CA  LYS Z 195      85.693  33.070  -0.753  1.00  0.00           C
ATOM   4660  C   LYS Z 195      84.269  33.602  -0.872  1.00  0.00           C
ATOM   4661  O   LYS Z 195      83.531  33.226  -1.783  1.00  0.00           O
ATOM   4662  HA  LYS Z 195      85.937  32.601  -1.696  1.00  0.00           H
ATOM   4663  CB  LYS Z 195      85.680  31.998   0.370  1.00  0.00           C
ATOM   4664  1HB LYS Z 195      85.550  32.504   1.354  1.00  0.00           H
ATOM   4665  2HB LYS Z 195      84.795  31.335   0.213  1.00  0.00           H
ATOM   4666  CG  LYS Z 195      86.890  31.049   0.453  1.00  0.00           C
ATOM   4667  1HG LYS Z 195      87.038  30.562  -0.537  1.00  0.00           H
ATOM   4668  2HG LYS Z 195      87.811  31.618   0.696  1.00  0.00           H
ATOM   4669  CD  LYS Z 195      86.635  29.955   1.511  1.00  0.00           C
ATOM   4670  1HD LYS Z 195      86.404  30.445   2.486  1.00  0.00           H
ATOM   4671  2HD LYS Z 195      85.723  29.402   1.191  1.00  0.00           H
ATOM   4672  CE  LYS Z 195      87.782  28.957   1.723  1.00  0.00           C
ATOM   4673  1HE LYS Z 195      88.177  28.601   0.747  1.00  0.00           H
ATOM   4674  2HE LYS Z 195      88.604  29.428   2.303  1.00  0.00           H
ATOM   4675  NZ  LYS Z 195      87.286  27.781   2.467  1.00  0.00           N
ATOM   4676  1HZ LYS Z 195      88.018  27.248   2.969  1.00  0.00           H
ATOM   4677  2HZ LYS Z 195      86.544  28.053   3.164  1.00  0.00           H
ATOM   4678  3HZ LYS Z 195      86.836  27.112   1.784  1.00  0.00           H
ATOM   4679  HN  LYS Z 195      87.167  34.072   0.365  1.00  0.00           H
ATOM   4680  N   GLN Z 196      83.845  34.509   0.031  1.00  0.00           N
ATOM   4681  CA  GLN Z 196      82.535  35.134  -0.024  1.00  0.00           C
ATOM   4682  C   GLN Z 196      82.373  36.088  -1.207  1.00  0.00           C
ATOM   4683  O   GLN Z 196      81.311  36.156  -1.827  1.00  0.00           O
ATOM   4684  HA  GLN Z 196      81.813  34.343  -0.174  1.00  0.00           H
ATOM   4685  CB  GLN Z 196      82.208  35.819   1.324  1.00  0.00           C
ATOM   4686  1HB GLN Z 196      82.453  35.102   2.142  1.00  0.00           H
ATOM   4687  2HB GLN Z 196      82.873  36.703   1.453  1.00  0.00           H
ATOM   4688  CG  GLN Z 196      80.735  36.264   1.503  1.00  0.00           C
ATOM   4689  1HG GLN Z 196      80.617  36.758   2.488  1.00  0.00           H
ATOM   4690  2HG GLN Z 196      80.474  37.008   0.729  1.00  0.00           H
ATOM   4691  CD  GLN Z 196      79.726  35.111   1.429  1.00  0.00           C
ATOM   4692  OE1 GLN Z 196      79.944  34.008   1.940  1.00  0.00           O
ATOM   4693  NE2 GLN Z 196      78.568  35.391   0.786  1.00  0.00           N
ATOM   4694 1HE2 GLN Z 196      78.367  36.336   0.530  1.00  0.00           H
ATOM   4695 2HE2 GLN Z 196      77.857  34.685   0.722  1.00  0.00           H
ATOM   4696  HN  GLN Z 196      84.440  34.791   0.787  1.00  0.00           H
ATOM   4697  N   ARG Z 197      83.441  36.830  -1.583  1.00  0.00           N
ATOM   4698  CA  ARG Z 197      83.466  37.740  -2.724  1.00  0.00           C
ATOM   4699  C   ARG Z 197      83.199  37.029  -4.042  1.00  0.00           C
ATOM   4700  O   ARG Z 197      82.516  37.553  -4.921  1.00  0.00           O
ATOM   4701  HA  ARG Z 197      82.660  38.445  -2.592  1.00  0.00           H
ATOM   4702  CB  ARG Z 197      84.807  38.516  -2.771  1.00  0.00           C
ATOM   4703  1HB ARG Z 197      84.981  38.957  -1.763  1.00  0.00           H
ATOM   4704  2HB ARG Z 197      85.632  37.793  -2.944  1.00  0.00           H
ATOM   4705  CG  ARG Z 197      84.905  39.662  -3.803  1.00  0.00           C
ATOM   4706  1HG ARG Z 197      85.966  40.009  -3.812  1.00  0.00           H
ATOM   4707  2HG ARG Z 197      84.675  39.286  -4.823  1.00  0.00           H
ATOM   4708  CD  ARG Z 197      84.022  40.876  -3.482  1.00  0.00           C
ATOM   4709  1HD ARG Z 197      82.937  40.644  -3.554  1.00  0.00           H
ATOM   4710  2HD ARG Z 197      84.236  41.229  -2.448  1.00  0.00           H
ATOM   4711  NE  ARG Z 197      84.396  41.979  -4.426  1.00  0.00           N
ATOM   4712  HE  ARG Z 197      85.117  42.654  -4.153  1.00  0.00           H
ATOM   4713  CZ  ARG Z 197      83.866  42.180  -5.640  1.00  0.00           C
ATOM   4714  NH1 ARG Z 197      82.939  41.374  -6.145  1.00  0.00           N
ATOM   4715 1HH1 ARG Z 197      82.566  40.658  -5.581  1.00  0.00           H
ATOM   4716 2HH1 ARG Z 197      82.716  41.446  -7.121  1.00  0.00           H
ATOM   4717  NH2 ARG Z 197      84.295  43.204  -6.370  1.00  0.00           N
ATOM   4718 1HH2 ARG Z 197      84.994  43.823  -5.953  1.00  0.00           H
ATOM   4719 2HH2 ARG Z 197      83.789  43.494  -7.176  1.00  0.00           H
ATOM   4720  HN  ARG Z 197      84.260  36.848  -1.001  1.00  0.00           H
ATOM   4721  N   LEU Z 198      83.691  35.777  -4.178  1.00  0.00           N
ATOM   4722  CA  LEU Z 198      83.318  34.872  -5.254  1.00  0.00           C
ATOM   4723  C   LEU Z 198      81.827  34.563  -5.275  1.00  0.00           C
ATOM   4724  O   LEU Z 198      81.194  34.663  -6.321  1.00  0.00           O
ATOM   4725  HA  LEU Z 198      83.524  35.354  -6.196  1.00  0.00           H
ATOM   4726  CB  LEU Z 198      84.160  33.568  -5.154  1.00  0.00           C
ATOM   4727  1HB LEU Z 198      85.214  33.814  -5.407  1.00  0.00           H
ATOM   4728  2HB LEU Z 198      84.154  33.233  -4.096  1.00  0.00           H
ATOM   4729  HG  LEU Z 198      82.651  32.117  -5.724  1.00  0.00           H
ATOM   4730  CG  LEU Z 198      83.700  32.369  -6.018  1.00  0.00           C
ATOM   4731  CD1 LEU Z 198      83.720  32.657  -7.522  1.00  0.00           C
ATOM   4732 1HD1 LEU Z 198      84.762  32.790  -7.872  1.00  0.00           H
ATOM   4733 2HD1 LEU Z 198      83.264  31.811  -8.080  1.00  0.00           H
ATOM   4734 3HD1 LEU Z 198      83.141  33.571  -7.758  1.00  0.00           H
ATOM   4735  CD2 LEU Z 198      84.563  31.135  -5.737  1.00  0.00           C
ATOM   4736 1HD2 LEU Z 198      84.582  30.904  -4.654  1.00  0.00           H
ATOM   4737 2HD2 LEU Z 198      84.169  30.248  -6.276  1.00  0.00           H
ATOM   4738 3HD2 LEU Z 198      85.602  31.320  -6.066  1.00  0.00           H
ATOM   4739  HN  LEU Z 198      84.285  35.411  -3.464  1.00  0.00           H
ATOM   4740  N   LYS Z 199      81.205  34.252  -4.120  1.00  0.00           N
ATOM   4741  CA  LYS Z 199      79.783  33.952  -4.033  1.00  0.00           C
ATOM   4742  C   LYS Z 199      78.883  35.108  -4.450  1.00  0.00           C
ATOM   4743  O   LYS Z 199      77.943  34.926  -5.224  1.00  0.00           O
ATOM   4744  HA  LYS Z 199      79.572  33.140  -4.716  1.00  0.00           H
ATOM   4745  CB  LYS Z 199      79.409  33.511  -2.596  1.00  0.00           C
ATOM   4746  1HB LYS Z 199      79.711  34.298  -1.872  1.00  0.00           H
ATOM   4747  2HB LYS Z 199      78.304  33.401  -2.511  1.00  0.00           H
ATOM   4748  CG  LYS Z 199      80.059  32.178  -2.199  1.00  0.00           C
ATOM   4749  1HG LYS Z 199      79.744  31.400  -2.932  1.00  0.00           H
ATOM   4750  2HG LYS Z 199      81.164  32.274  -2.262  1.00  0.00           H
ATOM   4751  CD  LYS Z 199      79.657  31.734  -0.785  1.00  0.00           C
ATOM   4752  1HD LYS Z 199      80.082  32.440  -0.038  1.00  0.00           H
ATOM   4753  2HD LYS Z 199      78.547  31.807  -0.706  1.00  0.00           H
ATOM   4754  CE  LYS Z 199      80.055  30.294  -0.437  1.00  0.00           C
ATOM   4755  1HE LYS Z 199      79.629  30.022   0.554  1.00  0.00           H
ATOM   4756  2HE LYS Z 199      79.662  29.588  -1.200  1.00  0.00           H
ATOM   4757  NZ  LYS Z 199      81.518  30.133  -0.366  1.00  0.00           N
ATOM   4758  1HZ LYS Z 199      81.768  29.143  -0.176  1.00  0.00           H
ATOM   4759  2HZ LYS Z 199      81.995  30.400  -1.258  1.00  0.00           H
ATOM   4760  3HZ LYS Z 199      81.932  30.686   0.426  1.00  0.00           H
ATOM   4761  HN  LYS Z 199      81.715  34.243  -3.264  1.00  0.00           H
ATOM   4762  N   CYS Z 200      79.184  36.340  -3.990  1.00  0.00           N
ATOM   4763  CA  CYS Z 200      78.482  37.537  -4.435  1.00  0.00           C
ATOM   4764  C   CYS Z 200      78.703  37.856  -5.903  1.00  0.00           C
ATOM   4765  O   CYS Z 200      77.763  38.194  -6.612  1.00  0.00           O
ATOM   4766  HA  CYS Z 200      77.423  37.338  -4.360  1.00  0.00           H
ATOM   4767  CB  CYS Z 200      78.806  38.785  -3.577  1.00  0.00           C
ATOM   4768  1HB CYS Z 200      79.890  39.019  -3.650  1.00  0.00           H
ATOM   4769  2HB CYS Z 200      78.250  39.658  -3.989  1.00  0.00           H
ATOM   4770  SG  CYS Z 200      78.330  38.589  -1.829  1.00  0.00           S
ATOM   4771  HN  CYS Z 200      79.927  36.452  -3.328  1.00  0.00           H
ATOM   4772  N   ALA Z 201      79.937  37.694  -6.429  1.00  0.00           N
ATOM   4773  CA  ALA Z 201      80.218  37.840  -7.846  1.00  0.00           C
ATOM   4774  C   ALA Z 201      79.442  36.860  -8.721  1.00  0.00           C
ATOM   4775  O   ALA Z 201      78.922  37.214  -9.781  1.00  0.00           O
ATOM   4776  HA  ALA Z 201      79.902  38.826  -8.151  1.00  0.00           H
ATOM   4777  CB  ALA Z 201      81.732  37.686  -8.091  1.00  0.00           C
ATOM   4778  1HB ALA Z 201      81.978  37.811  -9.168  1.00  0.00           H
ATOM   4779  2HB ALA Z 201      82.280  38.467  -7.522  1.00  0.00           H
ATOM   4780  3HB ALA Z 201      82.092  36.695  -7.747  1.00  0.00           H
ATOM   4781  HN  ALA Z 201      80.713  37.447  -5.848  1.00  0.00           H
ATOM   4782  N   SER Z 202      79.316  35.599  -8.264  1.00  0.00           N
ATOM   4783  CA  SER Z 202      78.531  34.564  -8.919  1.00  0.00           C
ATOM   4784  C   SER Z 202      77.064  34.914  -9.025  1.00  0.00           C
ATOM   4785  O   SER Z 202      76.482  34.806 -10.098  1.00  0.00           O
ATOM   4786  HA  SER Z 202      78.899  34.457  -9.927  1.00  0.00           H
ATOM   4787  CB  SER Z 202      78.668  33.200  -8.202  1.00  0.00           C
ATOM   4788  1HB SER Z 202      78.329  33.292  -7.146  1.00  0.00           H
ATOM   4789  2HB SER Z 202      78.049  32.429  -8.712  1.00  0.00           H
ATOM   4790  OG  SER Z 202      80.036  32.788  -8.226  1.00  0.00           O
ATOM   4791  1HG SER Z 202      80.154  32.082  -7.560  1.00  0.00           H
ATOM   4792  HN  SER Z 202      79.800  35.316  -7.429  1.00  0.00           H
ATOM   4793  N   LEU Z 203      76.438  35.409  -7.939  1.00  0.00           N
ATOM   4794  CA  LEU Z 203      75.081  35.928  -7.997  1.00  0.00           C
ATOM   4795  C   LEU Z 203      74.943  37.196  -8.833  1.00  0.00           C
ATOM   4796  O   LEU Z 203      74.083  37.304  -9.709  1.00  0.00           O
ATOM   4797  HA  LEU Z 203      74.436  35.184  -8.447  1.00  0.00           H
ATOM   4798  CB  LEU Z 203      74.597  36.252  -6.562  1.00  0.00           C
ATOM   4799  1HB LEU Z 203      75.375  36.866  -6.055  1.00  0.00           H
ATOM   4800  2HB LEU Z 203      73.664  36.859  -6.592  1.00  0.00           H
ATOM   4801  HG  LEU Z 203      75.101  34.252  -5.887  1.00  0.00           H
ATOM   4802  CG  LEU Z 203      74.304  35.009  -5.705  1.00  0.00           C
ATOM   4803  CD1 LEU Z 203      74.333  35.362  -4.214  1.00  0.00           C
ATOM   4804 1HD1 LEU Z 203      74.091  34.467  -3.605  1.00  0.00           H
ATOM   4805 2HD1 LEU Z 203      75.336  35.738  -3.920  1.00  0.00           H
ATOM   4806 3HD1 LEU Z 203      73.582  36.151  -3.994  1.00  0.00           H
ATOM   4807  CD2 LEU Z 203      72.944  34.399  -6.072  1.00  0.00           C
ATOM   4808 1HD2 LEU Z 203      72.731  33.515  -5.435  1.00  0.00           H
ATOM   4809 2HD2 LEU Z 203      72.135  35.144  -5.908  1.00  0.00           H
ATOM   4810 3HD2 LEU Z 203      72.918  34.089  -7.138  1.00  0.00           H
ATOM   4811  HN  LEU Z 203      76.907  35.485  -7.060  1.00  0.00           H
ATOM   4812  N   GLN Z 204      75.809  38.200  -8.608  1.00  0.00           N
ATOM   4813  CA  GLN Z 204      75.684  39.501  -9.230  1.00  0.00           C
ATOM   4814  C   GLN Z 204      75.872  39.498 -10.739  1.00  0.00           C
ATOM   4815  O   GLN Z 204      75.110  40.145 -11.463  1.00  0.00           O
ATOM   4816  HA  GLN Z 204      74.677  39.851  -9.038  1.00  0.00           H
ATOM   4817  CB  GLN Z 204      76.667  40.505  -8.585  1.00  0.00           C
ATOM   4818  1HB GLN Z 204      76.568  40.414  -7.478  1.00  0.00           H
ATOM   4819  2HB GLN Z 204      77.711  40.220  -8.843  1.00  0.00           H
ATOM   4820  CG  GLN Z 204      76.390  41.975  -8.976  1.00  0.00           C
ATOM   4821  1HG GLN Z 204      76.435  42.103 -10.078  1.00  0.00           H
ATOM   4822  2HG GLN Z 204      75.377  42.273  -8.631  1.00  0.00           H
ATOM   4823  CD  GLN Z 204      77.425  42.919  -8.374  1.00  0.00           C
ATOM   4824  OE1 GLN Z 204      78.447  43.215  -9.002  1.00  0.00           O
ATOM   4825  NE2 GLN Z 204      77.182  43.414  -7.146  1.00  0.00           N
ATOM   4826 1HE2 GLN Z 204      76.347  43.132  -6.660  1.00  0.00           H
ATOM   4827 2HE2 GLN Z 204      77.847  44.037  -6.742  1.00  0.00           H
ATOM   4828  HN  GLN Z 204      76.505  38.119  -7.886  1.00  0.00           H
ATOM   4829  N   LYS Z 205      76.884  38.766 -11.250  1.00  0.00           N
ATOM   4830  CA  LYS Z 205      77.242  38.800 -12.658  1.00  0.00           C
ATOM   4831  C   LYS Z 205      76.805  37.564 -13.429  1.00  0.00           C
ATOM   4832  O   LYS Z 205      76.557  37.648 -14.630  1.00  0.00           O
ATOM   4833  HA  LYS Z 205      76.773  39.643 -13.147  1.00  0.00           H
ATOM   4834  CB  LYS Z 205      78.782  38.931 -12.802  1.00  0.00           C
ATOM   4835  1HB LYS Z 205      79.258  38.079 -12.263  1.00  0.00           H
ATOM   4836  2HB LYS Z 205      79.073  38.860 -13.873  1.00  0.00           H
ATOM   4837  CG  LYS Z 205      79.359  40.242 -12.234  1.00  0.00           C
ATOM   4838  1HG LYS Z 205      78.970  40.409 -11.204  1.00  0.00           H
ATOM   4839  2HG LYS Z 205      80.465  40.130 -12.148  1.00  0.00           H
ATOM   4840  CD  LYS Z 205      79.068  41.477 -13.107  1.00  0.00           C
ATOM   4841  1HD LYS Z 205      79.545  41.324 -14.100  1.00  0.00           H
ATOM   4842  2HD LYS Z 205      77.971  41.577 -13.265  1.00  0.00           H
ATOM   4843  CE  LYS Z 205      79.598  42.764 -12.463  1.00  0.00           C
ATOM   4844  1HE LYS Z 205      79.033  43.005 -11.539  1.00  0.00           H
ATOM   4845  2HE LYS Z 205      80.671  42.621 -12.211  1.00  0.00           H
ATOM   4846  NZ  LYS Z 205      79.518  43.913 -13.379  1.00  0.00           N
ATOM   4847  1HZ LYS Z 205      79.410  44.811 -12.848  1.00  0.00           H
ATOM   4848  2HZ LYS Z 205      80.443  44.004 -13.877  1.00  0.00           H
ATOM   4849  3HZ LYS Z 205      78.735  43.823 -14.071  1.00  0.00           H
ATOM   4850  HN  LYS Z 205      77.491  38.252 -10.637  1.00  0.00           H
ATOM   4851  N   PHE Z 206      76.664  36.387 -12.781  1.00  0.00           N
ATOM   4852  CA  PHE Z 206      76.296  35.155 -13.478  1.00  0.00           C
ATOM   4853  C   PHE Z 206      74.905  34.692 -13.082  1.00  0.00           C
ATOM   4854  O   PHE Z 206      74.399  33.684 -13.575  1.00  0.00           O
ATOM   4855  HA  PHE Z 206      76.243  35.321 -14.545  1.00  0.00           H
ATOM   4856  CB  PHE Z 206      77.323  34.024 -13.215  1.00  0.00           C
ATOM   4857  1HB PHE Z 206      77.439  33.837 -12.128  1.00  0.00           H
ATOM   4858  2HB PHE Z 206      77.001  33.080 -13.704  1.00  0.00           H
ATOM   4859  CG  PHE Z 206      78.654  34.406 -13.795  1.00  0.00           C
ATOM   4860  HD1 PHE Z 206      78.080  33.960 -15.824  1.00  0.00           H
ATOM   4861  CD1 PHE Z 206      78.872  34.310 -15.178  1.00  0.00           C
ATOM   4862  HD2 PHE Z 206      79.533  34.982 -11.913  1.00  0.00           H
ATOM   4863  CD2 PHE Z 206      79.689  34.885 -12.975  1.00  0.00           C
ATOM   4864  CE1 PHE Z 206      80.103  34.673 -15.733  1.00  0.00           C
ATOM   4865  HE1 PHE Z 206      80.254  34.601 -16.802  1.00  0.00           H
ATOM   4866  CE2 PHE Z 206      80.924  35.249 -13.526  1.00  0.00           C
ATOM   4867  HE2 PHE Z 206      81.706  35.607 -12.873  1.00  0.00           H
ATOM   4868  CZ  PHE Z 206      81.131  35.140 -14.907  1.00  0.00           C
ATOM   4869  HZ  PHE Z 206      82.082  35.411 -15.341  1.00  0.00           H
ATOM   4870  HN  PHE Z 206      76.857  36.299 -11.805  1.00  0.00           H
ATOM   4871  N   GLY Z 207      74.224  35.484 -12.236  1.00  0.00           N
ATOM   4872  CA  GLY Z 207      72.835  35.295 -11.869  1.00  0.00           C
ATOM   4873  C   GLY Z 207      72.535  34.235 -10.852  1.00  0.00           C
ATOM   4874  O   GLY Z 207      73.359  33.425 -10.431  1.00  0.00           O
ATOM   4875  1HA GLY Z 207      72.501  36.221 -11.435  1.00  0.00           H
ATOM   4876  2HA GLY Z 207      72.285  35.043 -12.765  1.00  0.00           H
ATOM   4877  HN  GLY Z 207      74.684  36.264 -11.822  1.00  0.00           H
ATOM   4878  N   GLU Z 208      71.249  34.210 -10.466  1.00  0.00           N
ATOM   4879  CA  GLU Z 208      70.640  33.286  -9.533  1.00  0.00           C
ATOM   4880  C   GLU Z 208      70.835  31.836  -9.959  1.00  0.00           C
ATOM   4881  O   GLU Z 208      71.147  30.946  -9.167  1.00  0.00           O
ATOM   4882  HA  GLU Z 208      71.069  33.424  -8.550  1.00  0.00           H
ATOM   4883  CB  GLU Z 208      69.129  33.610  -9.540  1.00  0.00           C
ATOM   4884  1HB GLU Z 208      68.984  34.672  -9.231  1.00  0.00           H
ATOM   4885  2HB GLU Z 208      68.763  33.525 -10.588  1.00  0.00           H
ATOM   4886  CG  GLU Z 208      68.267  32.720  -8.625  1.00  0.00           C
ATOM   4887  1HG GLU Z 208      68.631  31.673  -8.638  1.00  0.00           H
ATOM   4888  2HG GLU Z 208      68.304  33.092  -7.580  1.00  0.00           H
ATOM   4889  CD  GLU Z 208      66.825  32.695  -9.088  1.00  0.00           C
ATOM   4890  OE1 GLU Z 208      66.359  31.609  -9.525  1.00  0.00           O
ATOM   4891  OE2 GLU Z 208      66.138  33.743  -9.009  1.00  0.00           O
ATOM   4892  HN  GLU Z 208      70.638  34.926 -10.795  1.00  0.00           H
ATOM   4893  N   ARG Z 209      70.706  31.606 -11.279  1.00  0.00           N
ATOM   4894  CA  ARG Z 209      70.825  30.337 -11.957  1.00  0.00           C
ATOM   4895  C   ARG Z 209      72.151  29.628 -11.705  1.00  0.00           C
ATOM   4896  O   ARG Z 209      72.186  28.429 -11.429  1.00  0.00           O
ATOM   4897  HA  ARG Z 209      70.026  29.695 -11.611  1.00  0.00           H
ATOM   4898  CB  ARG Z 209      70.674  30.623 -13.470  1.00  0.00           C
ATOM   4899  1HB ARG Z 209      69.812  31.320 -13.599  1.00  0.00           H
ATOM   4900  2HB ARG Z 209      71.579  31.150 -13.849  1.00  0.00           H
ATOM   4901  CG  ARG Z 209      70.385  29.385 -14.331  1.00  0.00           C
ATOM   4902  1HG ARG Z 209      71.173  28.612 -14.195  1.00  0.00           H
ATOM   4903  2HG ARG Z 209      69.424  28.945 -13.972  1.00  0.00           H
ATOM   4904  CD  ARG Z 209      70.276  29.723 -15.820  1.00  0.00           C
ATOM   4905  1HD ARG Z 209      69.651  30.632 -15.965  1.00  0.00           H
ATOM   4906  2HD ARG Z 209      71.274  29.901 -16.273  1.00  0.00           H
ATOM   4907  NE  ARG Z 209      69.566  28.581 -16.458  1.00  0.00           N
ATOM   4908  HE  ARG Z 209      68.606  28.359 -16.198  1.00  0.00           H
ATOM   4909  CZ  ARG Z 209      70.021  27.775 -17.420  1.00  0.00           C
ATOM   4910  NH1 ARG Z 209      71.233  27.852 -17.950  1.00  0.00           N
ATOM   4911 1HH1 ARG Z 209      71.916  28.479 -17.576  1.00  0.00           H
ATOM   4912 2HH1 ARG Z 209      71.515  27.099 -18.581  1.00  0.00           H
ATOM   4913  NH2 ARG Z 209      69.173  26.859 -17.873  1.00  0.00           N
ATOM   4914 1HH2 ARG Z 209      68.251  26.889 -17.474  1.00  0.00           H
ATOM   4915 2HH2 ARG Z 209      69.446  26.369 -18.724  1.00  0.00           H
ATOM   4916  HN  ARG Z 209      70.457  32.380 -11.853  1.00  0.00           H
ATOM   4917  N   ALA Z 210      73.274  30.377 -11.743  1.00  0.00           N
ATOM   4918  CA  ALA Z 210      74.606  29.885 -11.457  1.00  0.00           C
ATOM   4919  C   ALA Z 210      74.777  29.397 -10.028  1.00  0.00           C
ATOM   4920  O   ALA Z 210      75.363  28.343  -9.770  1.00  0.00           O
ATOM   4921  HA  ALA Z 210      74.804  29.046 -12.110  1.00  0.00           H
ATOM   4922  CB  ALA Z 210      75.617  31.016 -11.727  1.00  0.00           C
ATOM   4923  1HB ALA Z 210      76.661  30.669 -11.580  1.00  0.00           H
ATOM   4924  2HB ALA Z 210      75.511  31.370 -12.775  1.00  0.00           H
ATOM   4925  3HB ALA Z 210      75.429  31.889 -11.063  1.00  0.00           H
ATOM   4926  HN  ALA Z 210      73.220  31.354 -11.943  1.00  0.00           H
ATOM   4927  N   PHE Z 211      74.241  30.160  -9.055  1.00  0.00           N
ATOM   4928  CA  PHE Z 211      74.278  29.803  -7.651  1.00  0.00           C
ATOM   4929  C   PHE Z 211      73.455  28.558  -7.347  1.00  0.00           C
ATOM   4930  O   PHE Z 211      73.917  27.638  -6.673  1.00  0.00           O
ATOM   4931  HA  PHE Z 211      75.307  29.566  -7.417  1.00  0.00           H
ATOM   4932  CB  PHE Z 211      73.798  31.001  -6.793  1.00  0.00           C
ATOM   4933  1HB PHE Z 211      74.148  31.948  -7.260  1.00  0.00           H
ATOM   4934  2HB PHE Z 211      72.689  31.048  -6.727  1.00  0.00           H
ATOM   4935  CG  PHE Z 211      74.382  30.936  -5.408  1.00  0.00           C
ATOM   4936  HD1 PHE Z 211      76.095  32.134  -5.920  1.00  0.00           H
ATOM   4937  CD1 PHE Z 211      75.602  31.575  -5.138  1.00  0.00           C
ATOM   4938  HD2 PHE Z 211      72.799  29.735  -4.572  1.00  0.00           H
ATOM   4939  CD2 PHE Z 211      73.741  30.229  -4.377  1.00  0.00           C
ATOM   4940  CE1 PHE Z 211      76.179  31.501  -3.866  1.00  0.00           C
ATOM   4941  HE1 PHE Z 211      77.115  32.002  -3.676  1.00  0.00           H
ATOM   4942  CE2 PHE Z 211      74.313  30.158  -3.100  1.00  0.00           C
ATOM   4943  HE2 PHE Z 211      73.808  29.618  -2.310  1.00  0.00           H
ATOM   4944  CZ  PHE Z 211      75.537  30.791  -2.846  1.00  0.00           C
ATOM   4945  HZ  PHE Z 211      75.979  30.736  -1.862  1.00  0.00           H
ATOM   4946  HN  PHE Z 211      73.754  30.998  -9.299  1.00  0.00           H
ATOM   4947  N   LYS Z 212      72.228  28.480  -7.900  1.00  0.00           N
ATOM   4948  CA  LYS Z 212      71.349  27.330  -7.778  1.00  0.00           C
ATOM   4949  C   LYS Z 212      71.909  26.066  -8.410  1.00  0.00           C
ATOM   4950  O   LYS Z 212      71.830  24.985  -7.830  1.00  0.00           O
ATOM   4951  HA  LYS Z 212      71.245  27.113  -6.724  1.00  0.00           H
ATOM   4952  CB  LYS Z 212      69.941  27.651  -8.334  1.00  0.00           C
ATOM   4953  1HB LYS Z 212      70.024  28.041  -9.372  1.00  0.00           H
ATOM   4954  2HB LYS Z 212      69.326  26.722  -8.360  1.00  0.00           H
ATOM   4955  CG  LYS Z 212      69.213  28.670  -7.446  1.00  0.00           C
ATOM   4956  1HG LYS Z 212      69.184  28.262  -6.409  1.00  0.00           H
ATOM   4957  2HG LYS Z 212      69.792  29.620  -7.407  1.00  0.00           H
ATOM   4958  CD  LYS Z 212      67.774  28.972  -7.883  1.00  0.00           C
ATOM   4959  1HD LYS Z 212      67.800  29.477  -8.875  1.00  0.00           H
ATOM   4960  2HD LYS Z 212      67.219  28.015  -8.004  1.00  0.00           H
ATOM   4961  CE  LYS Z 212      67.044  29.856  -6.862  1.00  0.00           C
ATOM   4962  1HE LYS Z 212      66.944  29.329  -5.888  1.00  0.00           H
ATOM   4963  2HE LYS Z 212      67.606  30.799  -6.697  1.00  0.00           H
ATOM   4964  NZ  LYS Z 212      65.694  30.208  -7.341  1.00  0.00           N
ATOM   4965  1HZ LYS Z 212      65.319  31.003  -6.770  1.00  0.00           H
ATOM   4966  2HZ LYS Z 212      65.766  30.565  -8.335  1.00  0.00           H
ATOM   4967  3HZ LYS Z 212      65.066  29.373  -7.268  1.00  0.00           H
ATOM   4968  HN  LYS Z 212      71.865  29.262  -8.414  1.00  0.00           H
ATOM   4969  N   ALA Z 213      72.546  26.178  -9.594  1.00  0.00           N
ATOM   4970  CA  ALA Z 213      73.226  25.080 -10.253  1.00  0.00           C
ATOM   4971  C   ALA Z 213      74.377  24.493  -9.439  1.00  0.00           C
ATOM   4972  O   ALA Z 213      74.518  23.278  -9.301  1.00  0.00           O
ATOM   4973  HA  ALA Z 213      72.508  24.287 -10.414  1.00  0.00           H
ATOM   4974  CB  ALA Z 213      73.768  25.572 -11.607  1.00  0.00           C
ATOM   4975  1HB ALA Z 213      74.255  24.747 -12.168  1.00  0.00           H
ATOM   4976  2HB ALA Z 213      72.935  25.960 -12.228  1.00  0.00           H
ATOM   4977  3HB ALA Z 213      74.501  26.395 -11.467  1.00  0.00           H
ATOM   4978  HN  ALA Z 213      72.566  27.058 -10.075  1.00  0.00           H
ATOM   4979  N   TRP Z 214      75.220  25.358  -8.837  1.00  0.00           N
ATOM   4980  CA  TRP Z 214      76.258  24.941  -7.909  1.00  0.00           C
ATOM   4981  C   TRP Z 214      75.679  24.289  -6.656  1.00  0.00           C
ATOM   4982  O   TRP Z 214      76.117  23.225  -6.221  1.00  0.00           O
ATOM   4983  HA  TRP Z 214      76.876  24.197  -8.393  1.00  0.00           H
ATOM   4984  CB  TRP Z 214      77.114  26.186  -7.536  1.00  0.00           C
ATOM   4985  1HB TRP Z 214      77.613  26.542  -8.463  1.00  0.00           H
ATOM   4986  2HB TRP Z 214      76.427  26.996  -7.209  1.00  0.00           H
ATOM   4987  CG  TRP Z 214      78.186  26.005  -6.462  1.00  0.00           C
ATOM   4988  HD1 TRP Z 214      79.888  25.112  -7.473  1.00  0.00           H
ATOM   4989  CD1 TRP Z 214      79.450  25.487  -6.558  1.00  0.00           C
ATOM   4990  CD2 TRP Z 214      78.019  26.412  -5.091  1.00  0.00           C
ATOM   4991  NE1 TRP Z 214      80.081  25.531  -5.330  1.00  0.00           N
ATOM   4992  HE1 TRP Z 214      80.938  25.097  -5.099  1.00  0.00           H
ATOM   4993  CE2 TRP Z 214      79.229  26.121  -4.425  1.00  0.00           C
ATOM   4994  HE3 TRP Z 214      76.011  27.226  -4.905  1.00  0.00           H
ATOM   4995  CE3 TRP Z 214      76.949  27.004  -4.417  1.00  0.00           C
ATOM   4996  CZ2 TRP Z 214      79.392  26.430  -3.082  1.00  0.00           C
ATOM   4997  HZ2 TRP Z 214      80.318  26.223  -2.568  1.00  0.00           H
ATOM   4998  CZ3 TRP Z 214      77.122  27.325  -3.062  1.00  0.00           C
ATOM   4999  HZ3 TRP Z 214      76.318  27.804  -2.520  1.00  0.00           H
ATOM   5000  HH2 TRP Z 214      78.442  27.304  -1.362  1.00  0.00           H
ATOM   5001  CH2 TRP Z 214      78.329  27.046  -2.405  1.00  0.00           C
ATOM   5002  HN  TRP Z 214      75.118  26.342  -8.996  1.00  0.00           H
ATOM   5003  N   ALA Z 215      74.641  24.911  -6.069  1.00  0.00           N
ATOM   5004  CA  ALA Z 215      74.000  24.451  -4.863  1.00  0.00           C
ATOM   5005  C   ALA Z 215      73.321  23.093  -4.980  1.00  0.00           C
ATOM   5006  O   ALA Z 215      73.485  22.251  -4.101  1.00  0.00           O
ATOM   5007  HA  ALA Z 215      74.764  24.347  -4.104  1.00  0.00           H
ATOM   5008  CB  ALA Z 215      72.986  25.513  -4.408  1.00  0.00           C
ATOM   5009  1HB ALA Z 215      72.495  25.222  -3.455  1.00  0.00           H
ATOM   5010  2HB ALA Z 215      73.497  26.489  -4.260  1.00  0.00           H
ATOM   5011  3HB ALA Z 215      72.208  25.654  -5.186  1.00  0.00           H
ATOM   5012  HN  ALA Z 215      74.296  25.776  -6.444  1.00  0.00           H
ATOM   5013  N   VAL Z 216      72.564  22.818  -6.067  1.00  0.00           N
ATOM   5014  CA  VAL Z 216      71.867  21.546  -6.245  1.00  0.00           C
ATOM   5015  C   VAL Z 216      72.806  20.352  -6.350  1.00  0.00           C
ATOM   5016  O   VAL Z 216      72.588  19.311  -5.730  1.00  0.00           O
ATOM   5017  HA  VAL Z 216      71.312  21.376  -5.334  1.00  0.00           H
ATOM   5018  HB  VAL Z 216      70.222  22.517  -7.222  1.00  0.00           H
ATOM   5019  CB  VAL Z 216      70.832  21.593  -7.375  1.00  0.00           C
ATOM   5020  CG1 VAL Z 216      71.469  21.691  -8.774  1.00  0.00           C
ATOM   5021 1HG1 VAL Z 216      72.020  20.762  -9.031  1.00  0.00           H
ATOM   5022 2HG1 VAL Z 216      70.678  21.839  -9.539  1.00  0.00           H
ATOM   5023 3HG1 VAL Z 216      72.166  22.551  -8.829  1.00  0.00           H
ATOM   5024  CG2 VAL Z 216      69.883  20.381  -7.282  1.00  0.00           C
ATOM   5025 1HG2 VAL Z 216      69.083  20.462  -8.047  1.00  0.00           H
ATOM   5026 2HG2 VAL Z 216      70.437  19.436  -7.466  1.00  0.00           H
ATOM   5027 3HG2 VAL Z 216      69.410  20.323  -6.278  1.00  0.00           H
ATOM   5028  HN  VAL Z 216      72.414  23.522  -6.770  1.00  0.00           H
ATOM   5029  N   ALA Z 217      73.926  20.494  -7.087  1.00  0.00           N
ATOM   5030  CA  ALA Z 217      74.973  19.499  -7.121  1.00  0.00           C
ATOM   5031  C   ALA Z 217      75.688  19.333  -5.781  1.00  0.00           C
ATOM   5032  O   ALA Z 217      75.885  18.226  -5.283  1.00  0.00           O
ATOM   5033  HA  ALA Z 217      74.535  18.543  -7.376  1.00  0.00           H
ATOM   5034  CB  ALA Z 217      75.998  19.908  -8.197  1.00  0.00           C
ATOM   5035  1HB ALA Z 217      76.836  19.182  -8.244  1.00  0.00           H
ATOM   5036  2HB ALA Z 217      75.510  19.943  -9.192  1.00  0.00           H
ATOM   5037  3HB ALA Z 217      76.405  20.919  -7.980  1.00  0.00           H
ATOM   5038  HN  ALA Z 217      74.083  21.338  -7.598  1.00  0.00           H
ATOM   5039  N   ARG Z 218      76.071  20.451  -5.138  1.00  0.00           N
ATOM   5040  CA  ARG Z 218      76.806  20.427  -3.890  1.00  0.00           C
ATOM   5041  C   ARG Z 218      76.030  19.910  -2.688  1.00  0.00           C
ATOM   5042  O   ARG Z 218      76.538  19.122  -1.893  1.00  0.00           O
ATOM   5043  HA  ARG Z 218      77.641  19.750  -4.025  1.00  0.00           H
ATOM   5044  CB  ARG Z 218      77.371  21.827  -3.597  1.00  0.00           C
ATOM   5045  1HB ARG Z 218      77.799  22.218  -4.551  1.00  0.00           H
ATOM   5046  2HB ARG Z 218      76.559  22.527  -3.301  1.00  0.00           H
ATOM   5047  CG  ARG Z 218      78.492  21.807  -2.551  1.00  0.00           C
ATOM   5048  1HG ARG Z 218      78.060  21.654  -1.537  1.00  0.00           H
ATOM   5049  2HG ARG Z 218      79.164  20.944  -2.766  1.00  0.00           H
ATOM   5050  CD  ARG Z 218      79.321  23.084  -2.583  1.00  0.00           C
ATOM   5051  1HD ARG Z 218      79.785  23.220  -3.588  1.00  0.00           H
ATOM   5052  2HD ARG Z 218      78.691  23.972  -2.368  1.00  0.00           H
ATOM   5053  NE  ARG Z 218      80.410  22.901  -1.578  1.00  0.00           N
ATOM   5054  HE  ARG Z 218      81.117  22.218  -1.787  1.00  0.00           H
ATOM   5055  CZ  ARG Z 218      80.531  23.593  -0.441  1.00  0.00           C
ATOM   5056  NH1 ARG Z 218      79.649  24.510  -0.067  1.00  0.00           N
ATOM   5057 1HH1 ARG Z 218      78.734  24.499  -0.485  1.00  0.00           H
ATOM   5058 2HH1 ARG Z 218      79.730  24.866   0.881  1.00  0.00           H
ATOM   5059  NH2 ARG Z 218      81.576  23.369   0.351  1.00  0.00           N
ATOM   5060 1HH2 ARG Z 218      82.140  22.568   0.192  1.00  0.00           H
ATOM   5061 2HH2 ARG Z 218      81.641  23.879   1.227  1.00  0.00           H
ATOM   5062  HN  ARG Z 218      75.902  21.353  -5.542  1.00  0.00           H
ATOM   5063  N   LEU Z 219      74.754  20.313  -2.528  1.00  0.00           N
[truncated: 452,122 more chars]
