# Supplementary material for: Molecular Basis for the Involvement of Mammalian Serum Albumin in the AGE/RAGE Axis: A Comprehensive Computational Study
Source: Int J Mol Sci. 2024 Mar 11;25(6):3204. doi: 10.3390/ijms25063204 (PMC10970403; doi:10.3390/ijms25063204)
Supplement: Supplementary file 1 [file ijms-25-03204-s001.zip › File S3/HSA-CML137-RAGE-100ns.pdb]

ATOM      1  N   ALA X  21      41.914  89.033  62.228  1.00  0.00           N
ATOM      2  H1  ALA X  21      42.254  88.249  61.611  1.00  0.00           H
ATOM      3  H2  ALA X  21      41.589  89.833  61.631  1.00  0.00           H
ATOM      4  H3  ALA X  21      42.745  89.351  62.792  1.00  0.00           H
ATOM      5  CA  ALA X  21      40.830  88.536  63.112  1.00  0.00           C
ATOM      6  HA  ALA X  21      39.992  88.272  62.481  1.00  0.00           H
ATOM      7  CB  ALA X  21      41.337  87.278  63.857  1.00  0.00           C
ATOM      8  HB1 ALA X  21      41.632  86.485  63.136  1.00  0.00           H
ATOM      9  HB2 ALA X  21      42.217  87.515  64.494  1.00  0.00           H
ATOM     10  HB3 ALA X  21      40.541  86.854  64.507  1.00  0.00           H
ATOM     11  C   ALA X  21      40.338  89.570  64.107  1.00  0.00           C
ATOM     12  O   ALA X  21      40.995  90.581  64.356  1.00  0.00           O
ATOM     13  N   MET X  22      39.153  89.334  64.701  1.00  0.00           N
ATOM     14  HN  MET X  22      38.608  88.521  64.459  1.00  0.00           H
ATOM     15  CA  MET X  22      38.575  90.199  65.711  1.00  0.00           C
ATOM     16  HA  MET X  22      38.993  91.194  65.624  1.00  0.00           H
ATOM     17  CB  MET X  22      37.035  90.288  65.561  1.00  0.00           C
ATOM     18  HB1 MET X  22      36.583  89.303  65.819  1.00  0.00           H
ATOM     19  HB2 MET X  22      36.636  91.037  66.281  1.00  0.00           H
ATOM     20  CG  MET X  22      36.563  90.656  64.137  1.00  0.00           C
ATOM     21  HG1 MET X  22      36.769  89.787  63.472  1.00  0.00           H
ATOM     22  HG2 MET X  22      35.457  90.778  64.155  1.00  0.00           H
ATOM     23  SD  MET X  22      37.332  92.144  63.419  1.00  0.00           S
ATOM     24  CE  MET X  22      36.515  93.348  64.502  1.00  0.00           C
ATOM     25  HE1 MET X  22      36.754  94.386  64.185  1.00  0.00           H
ATOM     26  HE2 MET X  22      35.410  93.233  64.467  1.00  0.00           H
ATOM     27  HE3 MET X  22      36.839  93.234  65.557  1.00  0.00           H
ATOM     28  C   MET X  22      38.906  89.679  67.099  1.00  0.00           C
ATOM     29  O   MET X  22      39.163  88.491  67.290  1.00  0.00           O
ATOM     30  N   ALA X  23      38.919  90.558  68.115  1.00  0.00           N
ATOM     31  HN  ALA X  23      38.757  91.536  67.949  1.00  0.00           H
ATOM     32  CA  ALA X  23      39.063  90.168  69.502  1.00  0.00           C
ATOM     33  HA  ALA X  23      39.557  89.206  69.571  1.00  0.00           H
ATOM     34  CB  ALA X  23      39.897  91.215  70.271  1.00  0.00           C
ATOM     35  HB1 ALA X  23      40.035  90.916  71.332  1.00  0.00           H
ATOM     36  HB2 ALA X  23      40.899  91.316  69.802  1.00  0.00           H
ATOM     37  HB3 ALA X  23      39.402  92.210  70.243  1.00  0.00           H
ATOM     38  C   ALA X  23      37.689  90.029  70.142  1.00  0.00           C
ATOM     39  O   ALA X  23      36.706  90.627  69.697  1.00  0.00           O
ATOM     40  N   GLN X  24      37.567  89.233  71.215  1.00  0.00           N
ATOM     41  HN  GLN X  24      38.372  88.759  71.587  1.00  0.00           H
ATOM     42  CA  GLN X  24      36.312  89.079  71.929  1.00  0.00           C
ATOM     43  HA  GLN X  24      35.478  89.213  71.254  1.00  0.00           H
ATOM     44  CB  GLN X  24      36.199  87.675  72.561  1.00  0.00           C
ATOM     45  HB1 GLN X  24      37.122  87.479  73.151  1.00  0.00           H
ATOM     46  HB2 GLN X  24      35.331  87.645  73.262  1.00  0.00           H
ATOM     47  CG  GLN X  24      36.009  86.559  71.511  1.00  0.00           C
ATOM     48  HG1 GLN X  24      35.040  86.700  70.986  1.00  0.00           H
ATOM     49  HG2 GLN X  24      36.820  86.583  70.755  1.00  0.00           H
ATOM     50  CD  GLN X  24      35.974  85.197  72.198  1.00  0.00           C
ATOM     51  OE1 GLN X  24      34.963  84.797  72.782  1.00  0.00           O
ATOM     52  NE2 GLN X  24      37.110  84.467  72.150  1.00  0.00           N
ATOM     53 1HE2 GLN X  24      37.894  84.806  71.639  1.00  0.00           H
ATOM     54 2HE2 GLN X  24      37.124  83.581  72.605  1.00  0.00           H
ATOM     55  C   GLN X  24      36.195  90.125  73.022  1.00  0.00           C
ATOM     56  O   GLN X  24      37.105  90.304  73.828  1.00  0.00           O
ATOM     57  N   ASN X  25      35.073  90.868  73.080  1.00  0.00           N
ATOM     58  HN  ASN X  25      34.342  90.757  72.403  1.00  0.00           H
ATOM     59  CA  ASN X  25      34.874  91.852  74.132  1.00  0.00           C
ATOM     60  HA  ASN X  25      35.815  92.356  74.315  1.00  0.00           H
ATOM     61  CB  ASN X  25      33.816  92.921  73.774  1.00  0.00           C
ATOM     62  HB1 ASN X  25      32.820  92.439  73.688  1.00  0.00           H
ATOM     63  HB2 ASN X  25      33.764  93.691  74.573  1.00  0.00           H
ATOM     64  CG  ASN X  25      34.148  93.634  72.470  1.00  0.00           C
ATOM     65  OD1 ASN X  25      35.291  93.975  72.145  1.00  0.00           O
ATOM     66  ND2 ASN X  25      33.086  93.906  71.680  1.00  0.00           N
ATOM     67 1HD2 ASN X  25      32.166  93.629  71.967  1.00  0.00           H
ATOM     68 2HD2 ASN X  25      33.220  94.508  70.894  1.00  0.00           H
ATOM     69  C   ASN X  25      34.443  91.197  75.441  1.00  0.00           C
ATOM     70  O   ASN X  25      33.515  90.388  75.480  1.00  0.00           O
ATOM     71  N   ILE X  26      35.115  91.547  76.550  1.00  0.00           N
ATOM     72  HN  ILE X  26      35.905  92.168  76.485  1.00  0.00           H
ATOM     73  CA  ILE X  26      34.787  91.096  77.889  1.00  0.00           C
ATOM     74  HA  ILE X  26      33.900  90.483  77.860  1.00  0.00           H
ATOM     75  CB  ILE X  26      35.913  90.297  78.546  1.00  0.00           C
ATOM     76  HB  ILE X  26      36.805  90.960  78.652  1.00  0.00           H
ATOM     77  CG2 ILE X  26      35.487  89.819  79.952  1.00  0.00           C
ATOM     78 1HG2 ILE X  26      34.522  89.271  79.908  1.00  0.00           H
ATOM     79 2HG2 ILE X  26      36.251  89.126  80.367  1.00  0.00           H
ATOM     80 3HG2 ILE X  26      35.378  90.669  80.657  1.00  0.00           H
ATOM     81  CG1 ILE X  26      36.349  89.093  77.674  1.00  0.00           C
ATOM     82 1HG1 ILE X  26      36.712  89.469  76.691  1.00  0.00           H
ATOM     83 2HG1 ILE X  26      37.214  88.600  78.173  1.00  0.00           H
ATOM     84  CD  ILE X  26      35.261  88.035  77.436  1.00  0.00           C
ATOM     85  HD1 ILE X  26      34.399  88.460  76.883  1.00  0.00           H
ATOM     86  HD2 ILE X  26      35.662  87.188  76.840  1.00  0.00           H
ATOM     87  HD3 ILE X  26      34.890  87.626  78.397  1.00  0.00           H
ATOM     88  C   ILE X  26      34.461  92.333  78.705  1.00  0.00           C
ATOM     89  O   ILE X  26      35.120  93.370  78.602  1.00  0.00           O
ATOM     90  N   THR X  27      33.387  92.285  79.511  1.00  0.00           N
ATOM     91  HN  THR X  27      32.825  91.456  79.544  1.00  0.00           H
ATOM     92  CA  THR X  27      32.892  93.453  80.234  1.00  0.00           C
ATOM     93  HA  THR X  27      33.401  94.345  79.896  1.00  0.00           H
ATOM     94  CB  THR X  27      31.407  93.678  80.009  1.00  0.00           C
ATOM     95  HB  THR X  27      30.823  92.786  80.340  1.00  0.00           H
ATOM     96  OG1 THR X  27      31.199  93.894  78.622  1.00  0.00           O
ATOM     97  HG1 THR X  27      30.236  94.008  78.504  1.00  0.00           H
ATOM     98  CG2 THR X  27      30.899  94.942  80.716  1.00  0.00           C
ATOM     99 1HG2 THR X  27      31.487  95.826  80.392  1.00  0.00           H
ATOM    100 2HG2 THR X  27      29.833  95.121  80.459  1.00  0.00           H
ATOM    101 3HG2 THR X  27      30.970  94.847  81.819  1.00  0.00           H
ATOM    102  C   THR X  27      33.171  93.319  81.710  1.00  0.00           C
ATOM    103  O   THR X  27      32.874  92.302  82.339  1.00  0.00           O
ATOM    104  N   ALA X  28      33.776  94.361  82.309  1.00  0.00           N
ATOM    105  HN  ALA X  28      34.005  95.192  81.793  1.00  0.00           H
ATOM    106  CA  ALA X  28      34.254  94.328  83.671  1.00  0.00           C
ATOM    107  HA  ALA X  28      33.856  93.470  84.195  1.00  0.00           H
ATOM    108  CB  ALA X  28      35.790  94.236  83.652  1.00  0.00           C
ATOM    109  HB1 ALA X  28      36.219  95.094  83.093  1.00  0.00           H
ATOM    110  HB2 ALA X  28      36.206  94.219  84.681  1.00  0.00           H
ATOM    111  HB3 ALA X  28      36.101  93.304  83.134  1.00  0.00           H
ATOM    112  C   ALA X  28      33.815  95.562  84.447  1.00  0.00           C
ATOM    113  O   ALA X  28      33.422  96.585  83.883  1.00  0.00           O
ATOM    114  N   ARG X  29      33.879  95.486  85.790  1.00  0.00           N
ATOM    115  HN  ARG X  29      34.244  94.665  86.236  1.00  0.00           H
ATOM    116  CA  ARG X  29      33.495  96.566  86.676  1.00  0.00           C
ATOM    117  HA  ARG X  29      33.116  97.386  86.091  1.00  0.00           H
ATOM    118  CB  ARG X  29      32.382  96.172  87.684  1.00  0.00           C
ATOM    119  HB1 ARG X  29      32.728  95.325  88.315  1.00  0.00           H
ATOM    120  HB2 ARG X  29      32.186  97.038  88.357  1.00  0.00           H
ATOM    121  CG  ARG X  29      31.056  95.787  86.992  1.00  0.00           C
ATOM    122  HG1 ARG X  29      30.883  96.514  86.166  1.00  0.00           H
ATOM    123  HG2 ARG X  29      31.156  94.782  86.527  1.00  0.00           H
ATOM    124  CD  ARG X  29      29.801  95.816  87.881  1.00  0.00           C
ATOM    125  HD1 ARG X  29      29.683  96.817  88.356  1.00  0.00           H
ATOM    126  HD2 ARG X  29      28.903  95.597  87.256  1.00  0.00           H
ATOM    127  NE  ARG X  29      29.922  94.775  88.950  1.00  0.00           N
ATOM    128  HE  ARG X  29      30.778  94.245  89.075  1.00  0.00           H
ATOM    129  CZ  ARG X  29      28.918  94.450  89.778  1.00  0.00           C
ATOM    130  NH1 ARG X  29      27.699  94.970  89.657  1.00  0.00           N
ATOM    131 1HH1 ARG X  29      27.501  95.603  88.905  1.00  0.00           H
ATOM    132 2HH1 ARG X  29      26.944  94.567  90.179  1.00  0.00           H
ATOM    133  NH2 ARG X  29      29.144  93.592  90.766  1.00  0.00           N
ATOM    134 1HH2 ARG X  29      30.115  93.376  90.967  1.00  0.00           H
ATOM    135 2HH2 ARG X  29      28.463  93.544  91.511  1.00  0.00           H
ATOM    136  C   ARG X  29      34.724  97.071  87.413  1.00  0.00           C
ATOM    137  O   ARG X  29      35.563  96.298  87.875  1.00  0.00           O
ATOM    138  N   ILE X  30      34.884  98.407  87.501  1.00  0.00           N
ATOM    139  HN  ILE X  30      34.197  99.012  87.091  1.00  0.00           H
ATOM    140  CA  ILE X  30      36.021  99.059  88.142  1.00  0.00           C
ATOM    141  HA  ILE X  30      36.912  98.669  87.670  1.00  0.00           H
ATOM    142  CB  ILE X  30      36.010 100.574  87.914  1.00  0.00           C
ATOM    143  HB  ILE X  30      35.036 100.981  88.276  1.00  0.00           H
ATOM    144  CG2 ILE X  30      37.153 101.270  88.691  1.00  0.00           C
ATOM    145 1HG2 ILE X  30      38.139 100.860  88.386  1.00  0.00           H
ATOM    146 2HG2 ILE X  30      37.151 102.361  88.493  1.00  0.00           H
ATOM    147 3HG2 ILE X  30      37.045 101.149  89.789  1.00  0.00           H
ATOM    148  CG1 ILE X  30      36.131 100.871  86.399  1.00  0.00           C
ATOM    149 1HG1 ILE X  30      37.138 100.546  86.054  1.00  0.00           H
ATOM    150 2HG1 ILE X  30      35.381 100.269  85.841  1.00  0.00           H
ATOM    151  CD  ILE X  30      35.917 102.342  86.026  1.00  0.00           C
ATOM    152  HD1 ILE X  30      35.950 102.462  84.922  1.00  0.00           H
ATOM    153  HD2 ILE X  30      34.929 102.692  86.394  1.00  0.00           H
ATOM    154  HD3 ILE X  30      36.709 102.986  86.464  1.00  0.00           H
ATOM    155  C   ILE X  30      36.132  98.722  89.626  1.00  0.00           C
ATOM    156  O   ILE X  30      35.171  98.792  90.394  1.00  0.00           O
ATOM    157  N   GLY X  31      37.337  98.319  90.079  1.00  0.00           N
ATOM    158  HN  GLY X  31      38.113  98.286  89.438  1.00  0.00           H
ATOM    159  CA  GLY X  31      37.585  97.959  91.472  1.00  0.00           C
ATOM    160  HA1 GLY X  31      38.652  97.993  91.627  1.00  0.00           H
ATOM    161  HA2 GLY X  31      37.060  98.652  92.114  1.00  0.00           H
ATOM    162  C   GLY X  31      37.124  96.571  91.842  1.00  0.00           C
ATOM    163  O   GLY X  31      37.231  96.148  92.991  1.00  0.00           O
ATOM    164  N   GLU X  32      36.615  95.812  90.859  1.00  0.00           N
ATOM    165  HN  GLU X  32      36.531  96.181  89.933  1.00  0.00           H
ATOM    166  CA  GLU X  32      36.124  94.466  91.031  1.00  0.00           C
ATOM    167  HA  GLU X  32      36.181  94.184  92.071  1.00  0.00           H
ATOM    168  CB  GLU X  32      34.640  94.386  90.585  1.00  0.00           C
ATOM    169  HB1 GLU X  32      34.079  95.164  91.154  1.00  0.00           H
ATOM    170  HB2 GLU X  32      34.563  94.649  89.508  1.00  0.00           H
ATOM    171  CG  GLU X  32      33.965  93.017  90.831  1.00  0.00           C
ATOM    172  HG1 GLU X  32      34.443  92.232  90.209  1.00  0.00           H
ATOM    173  HG2 GLU X  32      34.081  92.737  91.900  1.00  0.00           H
ATOM    174  CD  GLU X  32      32.483  93.037  90.511  1.00  0.00           C
ATOM    175  OE1 GLU X  32      31.663  92.976  91.467  1.00  0.00           O
ATOM    176  OE2 GLU X  32      32.091  93.050  89.313  1.00  0.00           O
ATOM    177  C   GLU X  32      37.004  93.557  90.178  1.00  0.00           C
ATOM    178  O   GLU X  32      37.300  93.925  89.038  1.00  0.00           O
ATOM    179  N   PRO X  33      37.506  92.411  90.638  1.00  0.00           N
ATOM    180  CD  PRO X  33      37.605  92.064  92.059  1.00  0.00           C
ATOM    181  HD1 PRO X  33      36.623  91.670  92.404  1.00  0.00           H
ATOM    182  HD2 PRO X  33      37.913  92.936  92.678  1.00  0.00           H
ATOM    183  CA  PRO X  33      38.223  91.450  89.802  1.00  0.00           C
ATOM    184  HA  PRO X  33      39.126  91.936  89.461  1.00  0.00           H
ATOM    185  CB  PRO X  33      38.504  90.282  90.751  1.00  0.00           C
ATOM    186  HB1 PRO X  33      37.634  89.589  90.797  1.00  0.00           H
ATOM    187  HB2 PRO X  33      39.410  89.716  90.446  1.00  0.00           H
ATOM    188  CG  PRO X  33      38.666  90.965  92.106  1.00  0.00           C
ATOM    189  HG1 PRO X  33      38.524  90.269  92.958  1.00  0.00           H
ATOM    190  HG2 PRO X  33      39.677  91.424  92.168  1.00  0.00           H
ATOM    191  C   PRO X  33      37.503  90.965  88.561  1.00  0.00           C
ATOM    192  O   PRO X  33      36.274  91.045  88.472  1.00  0.00           O
ATOM    193  N   LEU X  34      38.263  90.431  87.595  1.00  0.00           N
ATOM    194  HN  LEU X  34      39.258  90.374  87.710  1.00  0.00           H
ATOM    195  CA  LEU X  34      37.704  89.808  86.418  1.00  0.00           C
ATOM    196  HA  LEU X  34      36.626  89.772  86.487  1.00  0.00           H
ATOM    197  CB  LEU X  34      38.113  90.558  85.126  1.00  0.00           C
ATOM    198  HB1 LEU X  34      37.789  91.618  85.220  1.00  0.00           H
ATOM    199  HB2 LEU X  34      39.223  90.559  85.048  1.00  0.00           H
ATOM    200  CG  LEU X  34      37.525  89.983  83.818  1.00  0.00           C
ATOM    201  HG  LEU X  34      37.813  88.906  83.739  1.00  0.00           H
ATOM    202  CD1 LEU X  34      35.991  90.071  83.781  1.00  0.00           C
ATOM    203 1HD1 LEU X  34      35.657  91.125  83.884  1.00  0.00           H
ATOM    204 2HD1 LEU X  34      35.609  89.679  82.815  1.00  0.00           H
ATOM    205 3HD1 LEU X  34      35.531  89.474  84.595  1.00  0.00           H
ATOM    206  CD2 LEU X  34      38.125  90.701  82.602  1.00  0.00           C
ATOM    207 1HD2 LEU X  34      37.846  91.775  82.613  1.00  0.00           H
ATOM    208 2HD2 LEU X  34      39.231  90.621  82.610  1.00  0.00           H
ATOM    209 3HD2 LEU X  34      37.751  90.248  81.660  1.00  0.00           H
ATOM    210  C   LEU X  34      38.201  88.382  86.358  1.00  0.00           C
ATOM    211  O   LEU X  34      39.405  88.122  86.340  1.00  0.00           O
ATOM    212  N   VAL X  35      37.266  87.413  86.327  1.00  0.00           N
ATOM    213  HN  VAL X  35      36.292  87.632  86.416  1.00  0.00           H
ATOM    214  CA  VAL X  35      37.598  86.016  86.126  1.00  0.00           C
ATOM    215  HA  VAL X  35      38.649  85.857  86.328  1.00  0.00           H
ATOM    216  CB  VAL X  35      36.807  85.072  87.027  1.00  0.00           C
ATOM    217  HB  VAL X  35      35.748  84.995  86.688  1.00  0.00           H
ATOM    218  CG1 VAL X  35      37.453  83.672  86.994  1.00  0.00           C
ATOM    219 1HG1 VAL X  35      37.393  83.223  85.981  1.00  0.00           H
ATOM    220 2HG1 VAL X  35      38.520  83.731  87.297  1.00  0.00           H
ATOM    221 3HG1 VAL X  35      36.928  82.996  87.703  1.00  0.00           H
ATOM    222  CG2 VAL X  35      36.800  85.626  88.467  1.00  0.00           C
ATOM    223 1HG2 VAL X  35      36.353  84.883  89.162  1.00  0.00           H
ATOM    224 2HG2 VAL X  35      37.833  85.846  88.805  1.00  0.00           H
ATOM    225 3HG2 VAL X  35      36.199  86.557  88.535  1.00  0.00           H
ATOM    226  C   VAL X  35      37.348  85.703  84.662  1.00  0.00           C
ATOM    227  O   VAL X  35      36.268  85.968  84.128  1.00  0.00           O
ATOM    228  N   LEU X  36      38.358  85.178  83.953  1.00  0.00           N
ATOM    229  HN  LEU X  36      39.235  84.967  84.404  1.00  0.00           H
ATOM    230  CA  LEU X  36      38.298  84.945  82.526  1.00  0.00           C
ATOM    231  HA  LEU X  36      37.300  85.115  82.149  1.00  0.00           H
ATOM    232  CB  LEU X  36      39.285  85.906  81.811  1.00  0.00           C
ATOM    233  HB1 LEU X  36      38.917  86.945  81.963  1.00  0.00           H
ATOM    234  HB2 LEU X  36      40.271  85.835  82.322  1.00  0.00           H
ATOM    235  CG  LEU X  36      39.513  85.683  80.299  1.00  0.00           C
ATOM    236  HG  LEU X  36      39.971  84.673  80.164  1.00  0.00           H
ATOM    237  CD1 LEU X  36      38.216  85.730  79.477  1.00  0.00           C
ATOM    238 1HD1 LEU X  36      37.699  86.702  79.620  1.00  0.00           H
ATOM    239 2HD1 LEU X  36      38.448  85.611  78.397  1.00  0.00           H
ATOM    240 3HD1 LEU X  36      37.524  84.913  79.769  1.00  0.00           H
ATOM    241  CD2 LEU X  36      40.517  86.714  79.759  1.00  0.00           C
ATOM    242 1HD2 LEU X  36      40.740  86.511  78.691  1.00  0.00           H
ATOM    243 2HD2 LEU X  36      40.102  87.740  79.847  1.00  0.00           H
ATOM    244 3HD2 LEU X  36      41.467  86.667  80.332  1.00  0.00           H
ATOM    245  C   LEU X  36      38.647  83.499  82.237  1.00  0.00           C
ATOM    246  O   LEU X  36      39.777  83.056  82.421  1.00  0.00           O
ATOM    247  N   LYS X  37      37.676  82.702  81.757  1.00  0.00           N
ATOM    248  HN  LYS X  37      36.731  83.038  81.681  1.00  0.00           H
ATOM    249  CA  LYS X  37      37.946  81.355  81.295  1.00  0.00           C
ATOM    250  HA  LYS X  37      38.889  80.994  81.687  1.00  0.00           H
ATOM    251  CB  LYS X  37      36.830  80.391  81.754  1.00  0.00           C
ATOM    252  HB1 LYS X  37      36.752  80.454  82.863  1.00  0.00           H
ATOM    253  HB2 LYS X  37      35.857  80.730  81.339  1.00  0.00           H
ATOM    254  CG  LYS X  37      37.072  78.926  81.362  1.00  0.00           C
ATOM    255  HG1 LYS X  37      37.150  78.846  80.256  1.00  0.00           H
ATOM    256  HG2 LYS X  37      38.045  78.602  81.795  1.00  0.00           H
ATOM    257  CD  LYS X  37      35.941  78.006  81.850  1.00  0.00           C
ATOM    258  HD1 LYS X  37      35.969  77.963  82.963  1.00  0.00           H
ATOM    259  HD2 LYS X  37      34.963  78.458  81.565  1.00  0.00           H
ATOM    260  CE  LYS X  37      35.974  76.584  81.277  1.00  0.00           C
ATOM    261  HE1 LYS X  37      35.251  75.934  81.817  1.00  0.00           H
ATOM    262  HE2 LYS X  37      35.714  76.593  80.195  1.00  0.00           H
ATOM    263  NZ  LYS X  37      37.321  76.003  81.414  1.00  0.00           N
ATOM    264  HZ1 LYS X  37      37.686  76.147  82.386  1.00  0.00           H
ATOM    265  HZ2 LYS X  37      37.294  74.978  81.175  1.00  0.00           H
ATOM    266  HZ3 LYS X  37      37.973  76.453  80.726  1.00  0.00           H
ATOM    267  C   LYS X  37      38.042  81.356  79.781  1.00  0.00           C
ATOM    268  O   LYS X  37      37.030  81.356  79.074  1.00  0.00           O
ATOM    269  N   CYS X  38      39.271  81.363  79.230  1.00  0.00           N
ATOM    270  HN  CYS X  38      40.100  81.331  79.803  1.00  0.00           H
ATOM    271  CA  CYS X  38      39.484  81.411  77.793  1.00  0.00           C
ATOM    272  HA  CYS X  38      38.907  82.247  77.419  1.00  0.00           H
ATOM    273  CB  CYS X  38      40.963  81.669  77.431  1.00  0.00           C
ATOM    274  HB1 CYS X  38      41.577  80.821  77.803  1.00  0.00           H
ATOM    275  HB2 CYS X  38      41.077  81.724  76.328  1.00  0.00           H
ATOM    276  SG  CYS X  38      41.595  83.202  78.168  1.00  0.00           S
ATOM    277  C   CYS X  38      38.992  80.170  77.059  1.00  0.00           C
ATOM    278  O   CYS X  38      39.167  79.032  77.505  1.00  0.00           O
ATOM    279  N   LYS X  39      38.344  80.368  75.894  1.00  0.00           N
ATOM    280  HN  LYS X  39      38.240  81.292  75.525  1.00  0.00           H
ATOM    281  CA  LYS X  39      37.744  79.296  75.125  1.00  0.00           C
ATOM    282  HA  LYS X  39      37.190  78.683  75.820  1.00  0.00           H
ATOM    283  CB  LYS X  39      36.716  79.819  74.096  1.00  0.00           C
ATOM    284  HB1 LYS X  39      36.015  80.489  74.644  1.00  0.00           H
ATOM    285  HB2 LYS X  39      37.227  80.430  73.321  1.00  0.00           H
ATOM    286  CG  LYS X  39      35.870  78.719  73.430  1.00  0.00           C
ATOM    287  HG1 LYS X  39      36.503  78.132  72.727  1.00  0.00           H
ATOM    288  HG2 LYS X  39      35.494  78.023  74.216  1.00  0.00           H
ATOM    289  CD  LYS X  39      34.663  79.307  72.679  1.00  0.00           C
ATOM    290  HD1 LYS X  39      34.038  79.865  73.416  1.00  0.00           H
ATOM    291  HD2 LYS X  39      35.031  80.040  71.925  1.00  0.00           H
ATOM    292  CE  LYS X  39      33.795  78.254  71.981  1.00  0.00           C
ATOM    293  HE1 LYS X  39      34.362  77.750  71.168  1.00  0.00           H
ATOM    294  HE2 LYS X  39      33.446  77.489  72.710  1.00  0.00           H
ATOM    295  NZ  LYS X  39      32.611  78.897  71.394  1.00  0.00           N
ATOM    296  HZ1 LYS X  39      32.013  78.194  70.886  1.00  0.00           H
ATOM    297  HZ2 LYS X  39      32.026  79.337  72.153  1.00  0.00           H
ATOM    298  HZ3 LYS X  39      32.879  79.661  70.726  1.00  0.00           H
ATOM    299  C   LYS X  39      38.781  78.402  74.471  1.00  0.00           C
ATOM    300  O   LYS X  39      39.674  78.846  73.744  1.00  0.00           O
ATOM    301  N   GLY X  40      38.714  77.092  74.777  1.00  0.00           N
ATOM    302  HN  GLY X  40      38.009  76.771  75.418  1.00  0.00           H
ATOM    303  CA  GLY X  40      39.663  76.105  74.283  1.00  0.00           C
ATOM    304  HA1 GLY X  40      39.206  75.134  74.398  1.00  0.00           H
ATOM    305  HA2 GLY X  40      39.902  76.327  73.253  1.00  0.00           H
ATOM    306  C   GLY X  40      40.959  76.067  75.050  1.00  0.00           C
ATOM    307  O   GLY X  40      41.871  75.327  74.692  1.00  0.00           O
ATOM    308  N   ALA X  41      41.091  76.858  76.134  1.00  0.00           N
ATOM    309  HN  ALA X  41      40.372  77.503  76.383  1.00  0.00           H
ATOM    310  CA  ALA X  41      42.210  76.745  77.046  1.00  0.00           C
ATOM    311  HA  ALA X  41      43.105  76.779  76.443  1.00  0.00           H
ATOM    312  CB  ALA X  41      42.272  77.949  78.003  1.00  0.00           C
ATOM    313  HB1 ALA X  41      43.173  77.895  78.651  1.00  0.00           H
ATOM    314  HB2 ALA X  41      42.337  78.886  77.412  1.00  0.00           H
ATOM    315  HB3 ALA X  41      41.373  78.005  78.651  1.00  0.00           H
ATOM    316  C   ALA X  41      42.154  75.440  77.857  1.00  0.00           C
ATOM    317  O   ALA X  41      41.063  75.100  78.335  1.00  0.00           O
ATOM    318  N   PRO X  42      43.242  74.685  78.036  1.00  0.00           N
ATOM    319  CD  PRO X  42      44.458  74.813  77.223  1.00  0.00           C
ATOM    320  HD1 PRO X  42      44.998  75.738  77.520  1.00  0.00           H
ATOM    321  HD2 PRO X  42      44.215  74.845  76.137  1.00  0.00           H
ATOM    322  CA  PRO X  42      43.349  73.565  78.974  1.00  0.00           C
ATOM    323  HA  PRO X  42      42.765  72.764  78.546  1.00  0.00           H
ATOM    324  CB  PRO X  42      44.852  73.257  78.985  1.00  0.00           C
ATOM    325  HB1 PRO X  42      45.377  73.947  79.683  1.00  0.00           H
ATOM    326  HB2 PRO X  42      45.069  72.207  79.269  1.00  0.00           H
ATOM    327  CG  PRO X  42      45.292  73.577  77.556  1.00  0.00           C
ATOM    328  HG1 PRO X  42      46.382  73.764  77.472  1.00  0.00           H
ATOM    329  HG2 PRO X  42      45.007  72.743  76.878  1.00  0.00           H
ATOM    330  C   PRO X  42      42.799  73.768  80.380  1.00  0.00           C
ATOM    331  O   PRO X  42      42.802  74.886  80.896  1.00  0.00           O
ATOM    332  N   LYS X  43      42.336  72.683  81.034  1.00  0.00           N
ATOM    333  HN  LYS X  43      42.337  71.785  80.582  1.00  0.00           H
ATOM    334  CA  LYS X  43      41.835  72.725  82.401  1.00  0.00           C
ATOM    335  HA  LYS X  43      41.262  73.633  82.537  1.00  0.00           H
ATOM    336  CB  LYS X  43      40.934  71.505  82.700  1.00  0.00           C
ATOM    337  HB1 LYS X  43      41.546  70.575  82.653  1.00  0.00           H
ATOM    338  HB2 LYS X  43      40.540  71.595  83.738  1.00  0.00           H
ATOM    339  CG  LYS X  43      39.755  71.360  81.725  1.00  0.00           C
ATOM    340  HG1 LYS X  43      39.150  72.292  81.706  1.00  0.00           H
ATOM    341  HG2 LYS X  43      40.162  71.214  80.697  1.00  0.00           H
ATOM    342  CD  LYS X  43      38.874  70.142  82.054  1.00  0.00           C
ATOM    343  HD1 LYS X  43      38.275  69.877  81.155  1.00  0.00           H
ATOM    344  HD2 LYS X  43      39.549  69.278  82.252  1.00  0.00           H
ATOM    345  CE  LYS X  43      37.927  70.300  83.255  1.00  0.00           C
ATOM    346  HE1 LYS X  43      37.402  69.337  83.443  1.00  0.00           H
ATOM    347  HE2 LYS X  43      38.485  70.589  84.171  1.00  0.00           H
ATOM    348  NZ  LYS X  43      36.903  71.327  82.991  1.00  0.00           N
ATOM    349  HZ1 LYS X  43      36.068  71.167  83.610  1.00  0.00           H
ATOM    350  HZ2 LYS X  43      37.285  72.288  83.160  1.00  0.00           H
ATOM    351  HZ3 LYS X  43      36.566  71.249  81.998  1.00  0.00           H
ATOM    352  C   LYS X  43      42.963  72.746  83.422  1.00  0.00           C
ATOM    353  O   LYS X  43      42.786  73.112  84.581  1.00  0.00           O
ATOM    354  N   LYS X  44      44.180  72.380  82.995  1.00  0.00           N
ATOM    355  HN  LYS X  44      44.288  72.011  82.078  1.00  0.00           H
ATOM    356  CA  LYS X  44      45.395  72.623  83.733  1.00  0.00           C
ATOM    357  HA  LYS X  44      45.191  72.546  84.790  1.00  0.00           H
ATOM    358  CB  LYS X  44      46.437  71.554  83.334  1.00  0.00           C
ATOM    359  HB1 LYS X  44      45.997  70.565  83.597  1.00  0.00           H
ATOM    360  HB2 LYS X  44      46.565  71.567  82.227  1.00  0.00           H
ATOM    361  CG  LYS X  44      47.817  71.693  83.991  1.00  0.00           C
ATOM    362  HG1 LYS X  44      48.275  72.652  83.652  1.00  0.00           H
ATOM    363  HG2 LYS X  44      47.712  71.750  85.096  1.00  0.00           H
ATOM    364  CD  LYS X  44      48.770  70.549  83.600  1.00  0.00           C
ATOM    365  HD1 LYS X  44      48.821  70.501  82.487  1.00  0.00           H
ATOM    366  HD2 LYS X  44      49.794  70.792  83.960  1.00  0.00           H
ATOM    367  CE  LYS X  44      48.378  69.158  84.122  1.00  0.00           C
ATOM    368  HE1 LYS X  44      47.362  68.864  83.782  1.00  0.00           H
ATOM    369  HE2 LYS X  44      49.105  68.402  83.752  1.00  0.00           H
ATOM    370  NZ  LYS X  44      48.412  69.119  85.593  1.00  0.00           N
ATOM    371  HZ1 LYS X  44      49.376  69.393  85.924  1.00  0.00           H
ATOM    372  HZ2 LYS X  44      47.712  69.754  86.040  1.00  0.00           H
ATOM    373  HZ3 LYS X  44      48.234  68.138  85.921  1.00  0.00           H
ATOM    374  C   LYS X  44      45.890  74.021  83.367  1.00  0.00           C
ATOM    375  O   LYS X  44      46.021  74.290  82.170  1.00  0.00           O
ATOM    376  N   PRO X  45      46.147  74.962  84.277  1.00  0.00           N
ATOM    377  CD  PRO X  45      46.092  74.761  85.727  1.00  0.00           C
ATOM    378  HD1 PRO X  45      46.583  73.810  86.031  1.00  0.00           H
ATOM    379  HD2 PRO X  45      45.026  74.764  86.046  1.00  0.00           H
ATOM    380  CA  PRO X  45      46.540  76.324  83.919  1.00  0.00           C
ATOM    381  HA  PRO X  45      45.795  76.710  83.239  1.00  0.00           H
ATOM    382  CB  PRO X  45      46.565  77.057  85.272  1.00  0.00           C
ATOM    383  HB1 PRO X  45      47.320  77.867  85.316  1.00  0.00           H
ATOM    384  HB2 PRO X  45      45.559  77.492  85.466  1.00  0.00           H
ATOM    385  CG  PRO X  45      46.836  75.963  86.304  1.00  0.00           C
ATOM    386  HG1 PRO X  45      47.926  75.746  86.333  1.00  0.00           H
ATOM    387  HG2 PRO X  45      46.486  76.240  87.319  1.00  0.00           H
ATOM    388  C   PRO X  45      47.886  76.384  83.202  1.00  0.00           C
ATOM    389  O   PRO X  45      48.684  75.460  83.386  1.00  0.00           O
ATOM    390  N   PRO X  46      48.177  77.384  82.377  1.00  0.00           N
ATOM    391  CD  PRO X  46      47.352  78.582  82.190  1.00  0.00           C
ATOM    392  HD1 PRO X  46      47.022  79.007  83.163  1.00  0.00           H
ATOM    393  HD2 PRO X  46      46.469  78.322  81.567  1.00  0.00           H
ATOM    394  CA  PRO X  46      49.412  77.442  81.607  1.00  0.00           C
ATOM    395  HA  PRO X  46      49.543  76.511  81.073  1.00  0.00           H
ATOM    396  CB  PRO X  46      49.190  78.637  80.669  1.00  0.00           C
ATOM    397  HB1 PRO X  46      50.134  79.133  80.368  1.00  0.00           H
ATOM    398  HB2 PRO X  46      48.670  78.278  79.752  1.00  0.00           H
ATOM    399  CG  PRO X  46      48.252  79.565  81.443  1.00  0.00           C
ATOM    400  HG1 PRO X  46      48.841  80.158  82.174  1.00  0.00           H
ATOM    401  HG2 PRO X  46      47.683  80.248  80.779  1.00  0.00           H
ATOM    402  C   PRO X  46      50.641  77.640  82.476  1.00  0.00           C
ATOM    403  O   PRO X  46      50.554  78.185  83.576  1.00  0.00           O
ATOM    404  N   GLN X  47      51.811  77.191  81.988  1.00  0.00           N
ATOM    405  HN  GLN X  47      51.822  76.794  81.067  1.00  0.00           H
ATOM    406  CA  GLN X  47      53.100  77.353  82.632  1.00  0.00           C
ATOM    407  HA  GLN X  47      53.036  76.971  83.641  1.00  0.00           H
ATOM    408  CB  GLN X  47      54.196  76.594  81.844  1.00  0.00           C
ATOM    409  HB1 GLN X  47      54.277  77.031  80.823  1.00  0.00           H
ATOM    410  HB2 GLN X  47      55.174  76.748  82.358  1.00  0.00           H
ATOM    411  CG  GLN X  47      53.944  75.077  81.693  1.00  0.00           C
ATOM    412  HG1 GLN X  47      53.858  74.594  82.688  1.00  0.00           H
ATOM    413  HG2 GLN X  47      53.006  74.887  81.129  1.00  0.00           H
ATOM    414  CD  GLN X  47      55.088  74.423  80.920  1.00  0.00           C
ATOM    415  OE1 GLN X  47      54.942  73.949  79.791  1.00  0.00           O
ATOM    416  NE2 GLN X  47      56.286  74.398  81.544  1.00  0.00           N
ATOM    417 1HE2 GLN X  47      57.047  73.954  81.083  1.00  0.00           H
ATOM    418 2HE2 GLN X  47      56.401  74.795  82.455  1.00  0.00           H
ATOM    419  C   GLN X  47      53.530  78.808  82.713  1.00  0.00           C
ATOM    420  O   GLN X  47      54.021  79.287  83.735  1.00  0.00           O
ATOM    421  N   ARG X  48      53.336  79.550  81.614  1.00  0.00           N
ATOM    422  HN  ARG X  48      52.854  79.159  80.833  1.00  0.00           H
ATOM    423  CA  ARG X  48      53.822  80.899  81.452  1.00  0.00           C
ATOM    424  HA  ARG X  48      53.919  81.381  82.416  1.00  0.00           H
ATOM    425  CB  ARG X  48      55.174  80.896  80.699  1.00  0.00           C
ATOM    426  HB1 ARG X  48      55.859  80.197  81.229  1.00  0.00           H
ATOM    427  HB2 ARG X  48      55.017  80.480  79.680  1.00  0.00           H
ATOM    428  CG  ARG X  48      55.883  82.259  80.551  1.00  0.00           C
ATOM    429  HG1 ARG X  48      55.164  83.022  80.179  1.00  0.00           H
ATOM    430  HG2 ARG X  48      56.256  82.600  81.542  1.00  0.00           H
ATOM    431  CD  ARG X  48      57.043  82.214  79.546  1.00  0.00           C
ATOM    432  HD1 ARG X  48      56.652  81.891  78.554  1.00  0.00           H
ATOM    433  HD2 ARG X  48      57.529  83.210  79.445  1.00  0.00           H
ATOM    434  NE  ARG X  48      58.040  81.225  80.063  1.00  0.00           N
ATOM    435  HE  ARG X  48      58.064  81.016  81.049  1.00  0.00           H
ATOM    436  CZ  ARG X  48      58.875  80.531  79.281  1.00  0.00           C
ATOM    437  NH1 ARG X  48      58.910  80.682  77.961  1.00  0.00           N
ATOM    438 1HH1 ARG X  48      58.420  81.442  77.522  1.00  0.00           H
ATOM    439 2HH1 ARG X  48      59.651  80.198  77.472  1.00  0.00           H
ATOM    440  NH2 ARG X  48      59.707  79.642  79.820  1.00  0.00           N
ATOM    441 1HH2 ARG X  48      59.886  79.642  80.812  1.00  0.00           H
ATOM    442 2HH2 ARG X  48      60.353  79.167  79.214  1.00  0.00           H
ATOM    443  C   ARG X  48      52.791  81.652  80.645  1.00  0.00           C
ATOM    444  O   ARG X  48      52.192  81.107  79.717  1.00  0.00           O
ATOM    445  N   LEU X  49      52.549  82.917  81.017  1.00  0.00           N
ATOM    446  HN  LEU X  49      53.053  83.326  81.780  1.00  0.00           H
ATOM    447  CA  LEU X  49      51.494  83.732  80.467  1.00  0.00           C
ATOM    448  HA  LEU X  49      51.378  83.502  79.415  1.00  0.00           H
ATOM    449  CB  LEU X  49      50.145  83.512  81.208  1.00  0.00           C
ATOM    450  HB1 LEU X  49      49.381  84.180  80.752  1.00  0.00           H
ATOM    451  HB2 LEU X  49      49.803  82.470  81.022  1.00  0.00           H
ATOM    452  CG  LEU X  49      50.158  83.756  82.738  1.00  0.00           C
ATOM    453  HG  LEU X  49      50.915  84.541  82.975  1.00  0.00           H
ATOM    454  CD1 LEU X  49      48.797  84.292  83.196  1.00  0.00           C
ATOM    455 1HD1 LEU X  49      48.556  85.237  82.663  1.00  0.00           H
ATOM    456 2HD1 LEU X  49      48.005  83.546  82.976  1.00  0.00           H
ATOM    457 3HD1 LEU X  49      48.801  84.494  84.288  1.00  0.00           H
ATOM    458  CD2 LEU X  49      50.494  82.491  83.545  1.00  0.00           C
ATOM    459 1HD2 LEU X  49      51.515  82.125  83.316  1.00  0.00           H
ATOM    460 2HD2 LEU X  49      50.440  82.705  84.633  1.00  0.00           H
ATOM    461 3HD2 LEU X  49      49.771  81.683  83.320  1.00  0.00           H
ATOM    462  C   LEU X  49      51.902  85.192  80.559  1.00  0.00           C
ATOM    463  O   LEU X  49      52.882  85.548  81.222  1.00  0.00           O
ATOM    464  N   GLU X  50      51.172  86.086  79.864  1.00  0.00           N
ATOM    465  HN  GLU X  50      50.377  85.793  79.333  1.00  0.00           H
ATOM    466  CA  GLU X  50      51.428  87.513  79.910  1.00  0.00           C
ATOM    467  HA  GLU X  50      52.500  87.658  79.908  1.00  0.00           H
ATOM    468  CB  GLU X  50      50.866  88.207  78.642  1.00  0.00           C
ATOM    469  HB1 GLU X  50      51.091  87.530  77.785  1.00  0.00           H
ATOM    470  HB2 GLU X  50      49.759  88.293  78.705  1.00  0.00           H
ATOM    471  CG  GLU X  50      51.509  89.584  78.329  1.00  0.00           C
ATOM    472  HG1 GLU X  50      51.186  90.339  79.072  1.00  0.00           H
ATOM    473  HG2 GLU X  50      52.615  89.487  78.383  1.00  0.00           H
ATOM    474  CD  GLU X  50      51.180  90.115  76.943  1.00  0.00           C
ATOM    475  OE1 GLU X  50      51.749  91.168  76.553  1.00  0.00           O
ATOM    476  OE2 GLU X  50      50.344  89.525  76.212  1.00  0.00           O
ATOM    477  C   GLU X  50      50.887  88.133  81.198  1.00  0.00           C
ATOM    478  O   GLU X  50      49.828  87.762  81.699  1.00  0.00           O
ATOM    479  N   TRP X  51      51.618  89.091  81.801  1.00  0.00           N
ATOM    480  HN  TRP X  51      52.512  89.353  81.419  1.00  0.00           H
ATOM    481  CA  TRP X  51      51.266  89.640  83.103  1.00  0.00           C
ATOM    482  HA  TRP X  51      50.675  88.930  83.667  1.00  0.00           H
ATOM    483  CB  TRP X  51      52.551  89.999  83.896  1.00  0.00           C
ATOM    484  HB1 TRP X  51      53.249  90.560  83.237  1.00  0.00           H
ATOM    485  HB2 TRP X  51      52.303  90.676  84.741  1.00  0.00           H
ATOM    486  CG  TRP X  51      53.309  88.850  84.532  1.00  0.00           C
ATOM    487  CD1 TRP X  51      53.098  87.497  84.489  1.00  0.00           C
ATOM    488  HD1 TRP X  51      52.320  87.012  83.913  1.00  0.00           H
ATOM    489  NE1 TRP X  51      54.015  86.850  85.293  1.00  0.00           N
ATOM    490  HE1 TRP X  51      54.073  85.888  85.464  1.00  0.00           H
ATOM    491  CE2 TRP X  51      54.833  87.792  85.875  1.00  0.00           C
ATOM    492  CD2 TRP X  51      54.423  89.061  85.419  1.00  0.00           C
ATOM    493  CE3 TRP X  51      55.067  90.223  85.842  1.00  0.00           C
ATOM    494  HE3 TRP X  51      54.766  91.204  85.502  1.00  0.00           H
ATOM    495  CZ3 TRP X  51      56.125  90.094  86.754  1.00  0.00           C
ATOM    496  HZ3 TRP X  51      56.635  90.980  87.109  1.00  0.00           H
ATOM    497  CZ2 TRP X  51      55.891  87.663  86.764  1.00  0.00           C
ATOM    498  HZ2 TRP X  51      56.213  86.695  87.118  1.00  0.00           H
ATOM    499  CH2 TRP X  51      56.533  88.831  87.209  1.00  0.00           C
ATOM    500  HH2 TRP X  51      57.350  88.759  87.915  1.00  0.00           H
ATOM    501  C   TRP X  51      50.450  90.916  83.007  1.00  0.00           C
ATOM    502  O   TRP X  51      50.040  91.483  84.019  1.00  0.00           O
ATOM    503  N   LYS X  52      50.172  91.403  81.794  1.00  0.00           N
ATOM    504  HN  LYS X  52      50.408  90.893  80.972  1.00  0.00           H
ATOM    505  CA  LYS X  52      49.584  92.707  81.610  1.00  0.00           C
ATOM    506  HA  LYS X  52      48.868  92.888  82.402  1.00  0.00           H
ATOM    507  CB  LYS X  52      50.644  93.848  81.623  1.00  0.00           C
ATOM    508  HB1 LYS X  52      50.188  94.818  81.327  1.00  0.00           H
ATOM    509  HB2 LYS X  52      50.969  93.966  82.683  1.00  0.00           H
ATOM    510  CG  LYS X  52      51.935  93.614  80.809  1.00  0.00           C
ATOM    511  HG1 LYS X  52      52.644  94.427  81.092  1.00  0.00           H
ATOM    512  HG2 LYS X  52      52.408  92.658  81.126  1.00  0.00           H
ATOM    513  CD  LYS X  52      51.794  93.635  79.275  1.00  0.00           C
ATOM    514  HD1 LYS X  52      51.145  92.792  78.952  1.00  0.00           H
ATOM    515  HD2 LYS X  52      51.303  94.586  78.969  1.00  0.00           H
ATOM    516  CE  LYS X  52      53.156  93.509  78.580  1.00  0.00           C
ATOM    517  HE1 LYS X  52      53.802  94.381  78.816  1.00  0.00           H
ATOM    518  HE2 LYS X  52      53.669  92.585  78.929  1.00  0.00           H
ATOM    519  NZ  LYS X  52      53.019  93.412  77.116  1.00  0.00           N
ATOM    520  HZ1 LYS X  52      52.513  94.212  76.687  1.00  0.00           H
ATOM    521  HZ2 LYS X  52      53.985  93.330  76.705  1.00  0.00           H
ATOM    522  HZ3 LYS X  52      52.494  92.523  76.879  1.00  0.00           H
ATOM    523  C   LYS X  52      48.779  92.730  80.339  1.00  0.00           C
ATOM    524  O   LYS X  52      48.819  91.806  79.524  1.00  0.00           O
ATOM    525  N   LEU X  53      47.991  93.800  80.171  1.00  0.00           N
ATOM    526  HN  LEU X  53      47.992  94.554  80.825  1.00  0.00           H
ATOM    527  CA  LEU X  53      47.113  93.985  79.049  1.00  0.00           C
ATOM    528  HA  LEU X  53      46.969  93.046  78.531  1.00  0.00           H
ATOM    529  CB  LEU X  53      45.721  94.511  79.497  1.00  0.00           C
ATOM    530  HB1 LEU X  53      45.835  95.466  80.054  1.00  0.00           H
ATOM    531  HB2 LEU X  53      45.125  94.724  78.582  1.00  0.00           H
ATOM    532  CG  LEU X  53      44.890  93.524  80.363  1.00  0.00           C
ATOM    533  HG  LEU X  53      44.980  92.512  79.903  1.00  0.00           H
ATOM    534  CD1 LEU X  53      45.337  93.429  81.833  1.00  0.00           C
ATOM    535 1HD1 LEU X  53      44.627  92.802  82.412  1.00  0.00           H
ATOM    536 2HD1 LEU X  53      46.339  92.970  81.932  1.00  0.00           H
ATOM    537 3HD1 LEU X  53      45.360  94.439  82.296  1.00  0.00           H
ATOM    538  CD2 LEU X  53      43.402  93.901  80.344  1.00  0.00           C
ATOM    539 1HD2 LEU X  53      43.265  94.918  80.771  1.00  0.00           H
ATOM    540 2HD2 LEU X  53      43.008  93.883  79.308  1.00  0.00           H
ATOM    541 3HD2 LEU X  53      42.815  93.183  80.955  1.00  0.00           H
ATOM    542  C   LEU X  53      47.805  94.930  78.078  1.00  0.00           C
ATOM    543  O   LEU X  53      48.743  95.651  78.425  1.00  0.00           O
ATOM    544  N   ASN X  54      47.399  94.897  76.800  1.00  0.00           N
ATOM    545  HN  ASN X  54      46.651  94.284  76.525  1.00  0.00           H
ATOM    546  CA  ASN X  54      48.069  95.599  75.728  1.00  0.00           C
ATOM    547  HA  ASN X  54      48.888  96.185  76.120  1.00  0.00           H
ATOM    548  CB  ASN X  54      48.596  94.613  74.658  1.00  0.00           C
ATOM    549  HB1 ASN X  54      47.779  93.949  74.305  1.00  0.00           H
ATOM    550  HB2 ASN X  54      48.997  95.170  73.784  1.00  0.00           H
ATOM    551  CG  ASN X  54      49.737  93.786  75.234  1.00  0.00           C
ATOM    552  OD1 ASN X  54      50.906  94.193  75.217  1.00  0.00           O
ATOM    553  ND2 ASN X  54      49.418  92.582  75.752  1.00  0.00           N
ATOM    554 1HD2 ASN X  54      48.467  92.287  75.823  1.00  0.00           H
ATOM    555 2HD2 ASN X  54      50.166  91.994  76.079  1.00  0.00           H
ATOM    556  C   ASN X  54      47.126  96.579  75.062  1.00  0.00           C
ATOM    557  O   ASN X  54      45.913  96.380  75.033  1.00  0.00           O
ATOM    558  N   THR X  55      47.679  97.681  74.516  1.00  0.00           N
ATOM    559  HN  THR X  55      48.673  97.807  74.577  1.00  0.00           H
ATOM    560  CA  THR X  55      46.927  98.713  73.792  1.00  0.00           C
ATOM    561  HA  THR X  55      47.647  99.497  73.612  1.00  0.00           H
ATOM    562  CB  THR X  55      46.414  98.297  72.414  1.00  0.00           C
ATOM    563  HB  THR X  55      45.556  97.590  72.514  1.00  0.00           H
ATOM    564  OG1 THR X  55      47.454  97.671  71.672  1.00  0.00           O
ATOM    565  HG1 THR X  55      47.280  96.706  71.734  1.00  0.00           H
ATOM    566  CG2 THR X  55      46.012  99.520  71.575  1.00  0.00           C
ATOM    567 1HG2 THR X  55      45.130 100.039  72.000  1.00  0.00           H
ATOM    568 2HG2 THR X  55      46.851 100.243  71.508  1.00  0.00           H
ATOM    569 3HG2 THR X  55      45.745  99.197  70.548  1.00  0.00           H
ATOM    570  C   THR X  55      45.835  99.372  74.618  1.00  0.00           C
ATOM    571  O   THR X  55      44.652  99.385  74.272  1.00  0.00           O
ATOM    572  N   GLY X  56      46.228  99.923  75.781  1.00  0.00           N
ATOM    573  HN  GLY X  56      47.166  99.772  76.113  1.00  0.00           H
ATOM    574  CA  GLY X  56      45.360 100.679  76.671  1.00  0.00           C
ATOM    575  HA1 GLY X  56      44.491 100.069  76.863  1.00  0.00           H
ATOM    576  HA2 GLY X  56      45.930 100.876  77.567  1.00  0.00           H
ATOM    577  C   GLY X  56      44.861 102.011  76.160  1.00  0.00           C
ATOM    578  O   GLY X  56      45.088 102.423  75.022  1.00  0.00           O
ATOM    579  N   ARG X  57      44.150 102.735  77.040  1.00  0.00           N
ATOM    580  HN  ARG X  57      44.052 102.390  77.978  1.00  0.00           H
ATOM    581  CA  ARG X  57      43.508 104.007  76.767  1.00  0.00           C
ATOM    582  HA  ARG X  57      42.827 103.843  75.946  1.00  0.00           H
ATOM    583  CB  ARG X  57      42.690 104.509  77.981  1.00  0.00           C
ATOM    584  HB1 ARG X  57      43.360 104.595  78.865  1.00  0.00           H
ATOM    585  HB2 ARG X  57      42.284 105.526  77.764  1.00  0.00           H
ATOM    586  CG  ARG X  57      41.503 103.604  78.338  1.00  0.00           C
ATOM    587  HG1 ARG X  57      40.884 103.474  77.422  1.00  0.00           H
ATOM    588  HG2 ARG X  57      41.873 102.602  78.649  1.00  0.00           H
ATOM    589  CD  ARG X  57      40.623 104.190  79.446  1.00  0.00           C
ATOM    590  HD1 ARG X  57      41.195 104.296  80.394  1.00  0.00           H
ATOM    591  HD2 ARG X  57      40.238 105.187  79.128  1.00  0.00           H
ATOM    592  NE  ARG X  57      39.498 103.227  79.648  1.00  0.00           N
ATOM    593  HE  ARG X  57      39.588 102.287  79.272  1.00  0.00           H
ATOM    594  CZ  ARG X  57      38.252 103.578  79.994  1.00  0.00           C
ATOM    595  NH1 ARG X  57      37.951 104.809  80.386  1.00  0.00           N
ATOM    596 1HH1 ARG X  57      38.698 105.456  80.600  1.00  0.00           H
ATOM    597 2HH1 ARG X  57      37.018 105.035  80.679  1.00  0.00           H
ATOM    598  NH2 ARG X  57      37.291 102.660  79.943  1.00  0.00           N
ATOM    599 1HH2 ARG X  57      37.540 101.700  79.721  1.00  0.00           H
ATOM    600 2HH2 ARG X  57      36.330 102.911  80.098  1.00  0.00           H
ATOM    601  C   ARG X  57      44.430 105.134  76.336  1.00  0.00           C
ATOM    602  O   ARG X  57      45.594 105.220  76.726  1.00  0.00           O
ATOM    603  N   THR X  58      43.902 106.055  75.511  1.00  0.00           N
ATOM    604  HN  THR X  58      42.983 105.953  75.133  1.00  0.00           H
ATOM    605  CA  THR X  58      44.496 107.365  75.284  1.00  0.00           C
ATOM    606  HA  THR X  58      45.527 107.205  75.009  1.00  0.00           H
ATOM    607  CB  THR X  58      43.831 108.137  74.152  1.00  0.00           C
ATOM    608  HB  THR X  58      44.171 109.201  74.141  1.00  0.00           H
ATOM    609  OG1 THR X  58      42.413 108.072  74.251  1.00  0.00           O
ATOM    610  HG1 THR X  58      42.088 108.946  73.948  1.00  0.00           H
ATOM    611  CG2 THR X  58      44.208 107.487  72.816  1.00  0.00           C
ATOM    612 1HG2 THR X  58      43.745 108.045  71.974  1.00  0.00           H
ATOM    613 2HG2 THR X  58      45.310 107.491  72.679  1.00  0.00           H
ATOM    614 3HG2 THR X  58      43.853 106.434  72.774  1.00  0.00           H
ATOM    615  C   THR X  58      44.496 108.230  76.542  1.00  0.00           C
ATOM    616  O   THR X  58      43.522 108.268  77.298  1.00  0.00           O
ATOM    617  N   GLU X  59      45.618 108.940  76.796  1.00  0.00           N
ATOM    618  HN  GLU X  59      46.390 108.857  76.158  1.00  0.00           H
ATOM    619  CA  GLU X  59      45.870 109.746  77.991  1.00  0.00           C
ATOM    620  HA  GLU X  59      46.862 110.160  77.880  1.00  0.00           H
ATOM    621  CB  GLU X  59      44.890 110.932  78.184  1.00  0.00           C
ATOM    622  HB1 GLU X  59      43.870 110.514  78.339  1.00  0.00           H
ATOM    623  HB2 GLU X  59      45.158 111.489  79.113  1.00  0.00           H
ATOM    624  CG  GLU X  59      44.871 111.948  77.027  1.00  0.00           C
ATOM    625  HG1 GLU X  59      45.771 112.595  77.060  1.00  0.00           H
ATOM    626  HG2 GLU X  59      44.853 111.419  76.052  1.00  0.00           H
ATOM    627  CD  GLU X  59      43.632 112.810  77.127  1.00  0.00           C
ATOM    628  OE1 GLU X  59      42.800 112.730  76.185  1.00  0.00           O
ATOM    629  OE2 GLU X  59      43.451 113.539  78.140  1.00  0.00           O
ATOM    630  C   GLU X  59      45.893 108.917  79.265  1.00  0.00           C
ATOM    631  O   GLU X  59      45.347 109.304  80.298  1.00  0.00           O
ATOM    632  N   ALA X  60      46.543 107.745  79.228  1.00  0.00           N
ATOM    633  HN  ALA X  60      47.002 107.426  78.403  1.00  0.00           H
ATOM    634  CA  ALA X  60      46.576 106.858  80.362  1.00  0.00           C
ATOM    635  HA  ALA X  60      46.531 107.435  81.276  1.00  0.00           H
ATOM    636  CB  ALA X  60      45.410 105.852  80.315  1.00  0.00           C
ATOM    637  HB1 ALA X  60      44.444 106.400  80.307  1.00  0.00           H
ATOM    638  HB2 ALA X  60      45.471 105.233  79.395  1.00  0.00           H
ATOM    639  HB3 ALA X  60      45.426 105.183  81.200  1.00  0.00           H
ATOM    640  C   ALA X  60      47.890 106.119  80.374  1.00  0.00           C
ATOM    641  O   ALA X  60      48.463 105.805  79.332  1.00  0.00           O
ATOM    642  N   TRP X  61      48.419 105.853  81.577  1.00  0.00           N
ATOM    643  HN  TRP X  61      47.912 106.125  82.403  1.00  0.00           H
ATOM    644  CA  TRP X  61      49.709 105.233  81.777  1.00  0.00           C
ATOM    645  HA  TRP X  61      50.426 105.858  81.262  1.00  0.00           H
ATOM    646  CB  TRP X  61      50.067 105.229  83.285  1.00  0.00           C
ATOM    647  HB1 TRP X  61      49.879 106.249  83.686  1.00  0.00           H
ATOM    648  HB2 TRP X  61      49.390 104.526  83.814  1.00  0.00           H
ATOM    649  CG  TRP X  61      51.510 104.872  83.588  1.00  0.00           C
ATOM    650  CD1 TRP X  61      52.611 105.677  83.536  1.00  0.00           C
ATOM    651  HD1 TRP X  61      52.588 106.734  83.301  1.00  0.00           H
ATOM    652  NE1 TRP X  61      53.748 104.942  83.780  1.00  0.00           N
ATOM    653  HE1 TRP X  61      54.657 105.235  83.523  1.00  0.00           H
ATOM    654  CE2 TRP X  61      53.391 103.634  83.993  1.00  0.00           C
ATOM    655  CD2 TRP X  61      51.988 103.548  83.885  1.00  0.00           C
ATOM    656  CE3 TRP X  61      51.328 102.331  84.038  1.00  0.00           C
ATOM    657  HE3 TRP X  61      50.258 102.242  83.922  1.00  0.00           H
ATOM    658  CZ3 TRP X  61      52.100 101.199  84.337  1.00  0.00           C
ATOM    659  HZ3 TRP X  61      51.612 100.241  84.461  1.00  0.00           H
ATOM    660  CZ2 TRP X  61      54.156 102.514  84.281  1.00  0.00           C
ATOM    661  HZ2 TRP X  61      55.231 102.573  84.371  1.00  0.00           H
ATOM    662  CH2 TRP X  61      53.493 101.293  84.470  1.00  0.00           C
ATOM    663  HH2 TRP X  61      54.069 100.410  84.699  1.00  0.00           H
ATOM    664  C   TRP X  61      49.844 103.830  81.188  1.00  0.00           C
ATOM    665  O   TRP X  61      48.946 102.990  81.271  1.00  0.00           O
ATOM    666  N   LYS X  62      51.010 103.567  80.578  1.00  0.00           N
ATOM    667  HN  LYS X  62      51.688 104.289  80.463  1.00  0.00           H
ATOM    668  CA  LYS X  62      51.376 102.291  80.020  1.00  0.00           C
ATOM    669  HA  LYS X  62      51.077 101.517  80.714  1.00  0.00           H
ATOM    670  CB  LYS X  62      50.709 102.059  78.634  1.00  0.00           C
ATOM    671  HB1 LYS X  62      51.084 101.115  78.182  1.00  0.00           H
ATOM    672  HB2 LYS X  62      49.620 101.919  78.816  1.00  0.00           H
ATOM    673  CG  LYS X  62      50.897 103.224  77.644  1.00  0.00           C
ATOM    674  HG1 LYS X  62      50.569 104.179  78.112  1.00  0.00           H
ATOM    675  HG2 LYS X  62      51.985 103.336  77.427  1.00  0.00           H
ATOM    676  CD  LYS X  62      50.157 103.049  76.303  1.00  0.00           C
ATOM    677  HD1 LYS X  62      50.440 103.901  75.642  1.00  0.00           H
ATOM    678  HD2 LYS X  62      50.528 102.120  75.815  1.00  0.00           H
ATOM    679  CE  LYS X  62      48.621 102.977  76.360  1.00  0.00           C
ATOM    680  HE1 LYS X  62      48.207 103.006  75.328  1.00  0.00           H
ATOM    681  HE2 LYS X  62      48.287 102.039  76.853  1.00  0.00           H
ATOM    682  NZ  LYS X  62      48.060 104.112  77.111  1.00  0.00           N
ATOM    683  HZ1 LYS X  62      48.670 104.964  77.035  1.00  0.00           H
ATOM    684  HZ2 LYS X  62      47.104 104.382  76.783  1.00  0.00           H
ATOM    685  HZ3 LYS X  62      47.964 103.857  78.123  1.00  0.00           H
ATOM    686  C   LYS X  62      52.893 102.237  79.914  1.00  0.00           C
ATOM    687  O   LYS X  62      53.579 103.264  79.907  1.00  0.00           O
ATOM    688  N   VAL X  63      53.473 101.022  79.850  1.00  0.00           N
ATOM    689  HN  VAL X  63      52.919 100.193  79.926  1.00  0.00           H
ATOM    690  CA  VAL X  63      54.914 100.846  79.725  1.00  0.00           C
ATOM    691  HA  VAL X  63      55.410 101.674  80.204  1.00  0.00           H
ATOM    692  CB  VAL X  63      55.423  99.592  80.424  1.00  0.00           C
ATOM    693  HB  VAL X  63      54.996  98.680  79.949  1.00  0.00           H
ATOM    694  CG1 VAL X  63      56.962  99.533  80.368  1.00  0.00           C
ATOM    695 1HG1 VAL X  63      57.330  99.343  79.339  1.00  0.00           H
ATOM    696 2HG1 VAL X  63      57.401 100.484  80.739  1.00  0.00           H
ATOM    697 3HG1 VAL X  63      57.336  98.720  81.021  1.00  0.00           H
ATOM    698  CG2 VAL X  63      54.974  99.634  81.895  1.00  0.00           C
ATOM    699 1HG2 VAL X  63      53.867  99.618  81.989  1.00  0.00           H
ATOM    700 2HG2 VAL X  63      55.371  98.752  82.438  1.00  0.00           H
ATOM    701 3HG2 VAL X  63      55.361 100.550  82.390  1.00  0.00           H
ATOM    702  C   VAL X  63      55.320 100.854  78.258  1.00  0.00           C
ATOM    703  O   VAL X  63      54.725 100.168  77.423  1.00  0.00           O
ATOM    704  N   LEU X  64      56.343 101.651  77.886  1.00  0.00           N
ATOM    705  HN  LEU X  64      56.847 102.193  78.559  1.00  0.00           H
ATOM    706  CA  LEU X  64      56.681 101.861  76.488  1.00  0.00           C
ATOM    707  HA  LEU X  64      55.833 101.631  75.858  1.00  0.00           H
ATOM    708  CB  LEU X  64      57.082 103.337  76.247  1.00  0.00           C
ATOM    709  HB1 LEU X  64      57.996 103.572  76.838  1.00  0.00           H
ATOM    710  HB2 LEU X  64      57.331 103.476  75.170  1.00  0.00           H
ATOM    711  CG  LEU X  64      56.001 104.379  76.598  1.00  0.00           C
ATOM    712  HG  LEU X  64      55.769 104.304  77.687  1.00  0.00           H
ATOM    713  CD1 LEU X  64      56.543 105.791  76.331  1.00  0.00           C
ATOM    714 1HD1 LEU X  64      57.468 105.976  76.918  1.00  0.00           H
ATOM    715 2HD1 LEU X  64      56.781 105.918  75.253  1.00  0.00           H
ATOM    716 3HD1 LEU X  64      55.790 106.556  76.615  1.00  0.00           H
ATOM    717  CD2 LEU X  64      54.698 104.158  75.813  1.00  0.00           C
ATOM    718 1HD2 LEU X  64      53.971 104.963  76.047  1.00  0.00           H
ATOM    719 2HD2 LEU X  64      54.896 104.179  74.720  1.00  0.00           H
ATOM    720 3HD2 LEU X  64      54.229 103.188  76.075  1.00  0.00           H
ATOM    721  C   LEU X  64      57.826 100.982  76.005  1.00  0.00           C
ATOM    722  O   LEU X  64      58.040 100.831  74.802  1.00  0.00           O
ATOM    723  N   SER X  65      58.601 100.354  76.907  1.00  0.00           N
ATOM    724  HN  SER X  65      58.529 100.594  77.880  1.00  0.00           H
ATOM    725  CA  SER X  65      59.598  99.358  76.528  1.00  0.00           C
ATOM    726  HA  SER X  65      60.151  99.775  75.702  1.00  0.00           H
ATOM    727  CB  SER X  65      60.644  99.096  77.642  1.00  0.00           C
ATOM    728  HB1 SER X  65      61.023 100.082  77.998  1.00  0.00           H
ATOM    729  HB2 SER X  65      60.173  98.581  78.510  1.00  0.00           H
ATOM    730  OG  SER X  65      61.756  98.336  77.156  1.00  0.00           O
ATOM    731  HG1 SER X  65      62.490  98.504  77.791  1.00  0.00           H
ATOM    732  C   SER X  65      58.949  98.031  76.118  1.00  0.00           C
ATOM    733  O   SER X  65      58.018  97.591  76.805  1.00  0.00           O
ATOM    734  N   PRO X  66      59.369  97.330  75.055  1.00  0.00           N
ATOM    735  CD  PRO X  66      60.205  97.890  73.984  1.00  0.00           C
ATOM    736  HD1 PRO X  66      61.275  97.773  74.266  1.00  0.00           H
ATOM    737  HD2 PRO X  66      59.975  98.960  73.782  1.00  0.00           H
ATOM    738  CA  PRO X  66      58.778  96.054  74.648  1.00  0.00           C
ATOM    739  HA  PRO X  66      57.725  96.230  74.490  1.00  0.00           H
ATOM    740  CB  PRO X  66      59.521  95.691  73.357  1.00  0.00           C
ATOM    741  HB1 PRO X  66      60.463  95.143  73.586  1.00  0.00           H
ATOM    742  HB2 PRO X  66      58.897  95.074  72.677  1.00  0.00           H
ATOM    743  CG  PRO X  66      59.879  97.046  72.752  1.00  0.00           C
ATOM    744  HG1 PRO X  66      60.729  96.989  72.042  1.00  0.00           H
ATOM    745  HG2 PRO X  66      58.993  97.474  72.233  1.00  0.00           H
ATOM    746  C   PRO X  66      58.887  94.941  75.668  1.00  0.00           C
ATOM    747  O   PRO X  66      58.076  94.017  75.643  1.00  0.00           O
ATOM    748  N   GLN X  67      59.883  94.996  76.570  1.00  0.00           N
ATOM    749  HN  GLN X  67      60.530  95.754  76.542  1.00  0.00           H
ATOM    750  CA  GLN X  67      60.122  93.964  77.561  1.00  0.00           C
ATOM    751  HA  GLN X  67      59.748  93.017  77.191  1.00  0.00           H
ATOM    752  CB  GLN X  67      61.640  93.810  77.827  1.00  0.00           C
ATOM    753  HB1 GLN X  67      61.800  92.959  78.526  1.00  0.00           H
ATOM    754  HB2 GLN X  67      62.123  93.530  76.866  1.00  0.00           H
ATOM    755  CG  GLN X  67      62.338  95.068  78.390  1.00  0.00           C
ATOM    756  HG1 GLN X  67      62.290  95.902  77.664  1.00  0.00           H
ATOM    757  HG2 GLN X  67      61.851  95.395  79.334  1.00  0.00           H
ATOM    758  CD  GLN X  67      63.797  94.760  78.725  1.00  0.00           C
ATOM    759  OE1 GLN X  67      64.078  94.053  79.699  1.00  0.00           O
ATOM    760  NE2 GLN X  67      64.743  95.283  77.914  1.00  0.00           N
ATOM    761 1HE2 GLN X  67      64.480  95.844  77.130  1.00  0.00           H
ATOM    762 2HE2 GLN X  67      65.702  95.185  78.186  1.00  0.00           H
ATOM    763  C   GLN X  67      59.392  94.241  78.868  1.00  0.00           C
ATOM    764  O   GLN X  67      59.601  93.556  79.868  1.00  0.00           O
ATOM    765  N   GLY X  68      58.481  95.238  78.871  1.00  0.00           N
ATOM    766  HN  GLY X  68      58.360  95.779  78.040  1.00  0.00           H
ATOM    767  CA  GLY X  68      57.654  95.593  80.016  1.00  0.00           C
ATOM    768  HA1 GLY X  68      56.972  96.364  79.691  1.00  0.00           H
ATOM    769  HA2 GLY X  68      57.142  94.698  80.341  1.00  0.00           H
ATOM    770  C   GLY X  68      58.389  96.138  81.213  1.00  0.00           C
ATOM    771  O   GLY X  68      59.591  96.394  81.195  1.00  0.00           O
ATOM    772  N   GLY X  69      57.643  96.368  82.304  1.00  0.00           N
ATOM    773  HN  GLY X  69      56.657  96.203  82.252  1.00  0.00           H
ATOM    774  CA  GLY X  69      58.205  96.981  83.502  1.00  0.00           C
ATOM    775  HA1 GLY X  69      58.744  96.222  84.049  1.00  0.00           H
ATOM    776  HA2 GLY X  69      58.822  97.817  83.204  1.00  0.00           H
ATOM    777  C   GLY X  69      57.160  97.539  84.416  1.00  0.00           C
ATOM    778  O   GLY X  69      57.381  98.531  85.110  1.00  0.00           O
ATOM    779  N   GLY X  70      55.962  96.923  84.428  1.00  0.00           N
ATOM    780  HN  GLY X  70      55.823  96.085  83.905  1.00  0.00           H
ATOM    781  CA  GLY X  70      54.865  97.336  85.290  1.00  0.00           C
ATOM    782  HA1 GLY X  70      54.797  98.411  85.237  1.00  0.00           H
ATOM    783  HA2 GLY X  70      53.975  96.834  84.935  1.00  0.00           H
ATOM    784  C   GLY X  70      55.051  96.947  86.740  1.00  0.00           C
ATOM    785  O   GLY X  70      56.049  96.322  87.109  1.00  0.00           O
ATOM    786  N   PRO X  71      54.106  97.282  87.605  1.00  0.00           N
ATOM    787  CD  PRO X  71      53.052  98.260  87.330  1.00  0.00           C
ATOM    788  HD1 PRO X  71      52.256  97.774  86.720  1.00  0.00           H
ATOM    789  HD2 PRO X  71      53.441  99.167  86.816  1.00  0.00           H
ATOM    790  CA  PRO X  71      53.973  96.695  88.936  1.00  0.00           C
ATOM    791  HA  PRO X  71      54.845  96.997  89.499  1.00  0.00           H
ATOM    792  CB  PRO X  71      52.662  97.294  89.472  1.00  0.00           C
ATOM    793  HB1 PRO X  71      51.793  96.649  89.208  1.00  0.00           H
ATOM    794  HB2 PRO X  71      52.692  97.442  90.571  1.00  0.00           H
ATOM    795  CG  PRO X  71      52.520  98.615  88.715  1.00  0.00           C
ATOM    796  HG1 PRO X  71      51.472  98.979  88.685  1.00  0.00           H
ATOM    797  HG2 PRO X  71      53.173  99.388  89.177  1.00  0.00           H
ATOM    798  C   PRO X  71      53.932  95.175  88.968  1.00  0.00           C
ATOM    799  O   PRO X  71      53.511  94.549  87.998  1.00  0.00           O
ATOM    800  N   TRP X  72      54.319  94.551  90.095  1.00  0.00           N
ATOM    801  HN  TRP X  72      54.696  95.080  90.862  1.00  0.00           H
ATOM    802  CA  TRP X  72      54.176  93.110  90.262  1.00  0.00           C
ATOM    803  HA  TRP X  72      54.112  92.618  89.301  1.00  0.00           H
ATOM    804  CB  TRP X  72      55.374  92.505  91.042  1.00  0.00           C
ATOM    805  HB1 TRP X  72      55.536  93.087  91.975  1.00  0.00           H
ATOM    806  HB2 TRP X  72      55.119  91.464  91.343  1.00  0.00           H
ATOM    807  CG  TRP X  72      56.700  92.429  90.290  1.00  0.00           C
ATOM    808  CD1 TRP X  72      57.230  93.249  89.327  1.00  0.00           C
ATOM    809  HD1 TRP X  72      56.736  94.115  88.907  1.00  0.00           H
ATOM    810  NE1 TRP X  72      58.473  92.791  88.939  1.00  0.00           N
ATOM    811  HE1 TRP X  72      58.941  93.050  88.104  1.00  0.00           H
ATOM    812  CE2 TRP X  72      58.759  91.646  89.644  1.00  0.00           C
ATOM    813  CD2 TRP X  72      57.665  91.379  90.497  1.00  0.00           C
ATOM    814  CE3 TRP X  72      57.658  90.258  91.326  1.00  0.00           C
ATOM    815  HE3 TRP X  72      56.824  90.026  91.973  1.00  0.00           H
ATOM    816  CZ3 TRP X  72      58.775  89.411  91.295  1.00  0.00           C
ATOM    817  HZ3 TRP X  72      58.796  88.530  91.923  1.00  0.00           H
ATOM    818  CZ2 TRP X  72      59.865  90.808  89.617  1.00  0.00           C
ATOM    819  HZ2 TRP X  72      60.707  91.003  88.971  1.00  0.00           H
ATOM    820  CH2 TRP X  72      59.866  89.684  90.458  1.00  0.00           C
ATOM    821  HH2 TRP X  72      60.716  89.014  90.453  1.00  0.00           H
ATOM    822  C   TRP X  72      52.879  92.809  91.009  1.00  0.00           C
ATOM    823  O   TRP X  72      52.462  91.663  91.156  1.00  0.00           O
ATOM    824  N   ASP X  73      52.184  93.869  91.460  1.00  0.00           N
ATOM    825  HN  ASP X  73      52.591  94.771  91.358  1.00  0.00           H
ATOM    826  CA  ASP X  73      50.905  93.832  92.137  1.00  0.00           C
ATOM    827  HA  ASP X  73      50.958  93.085  92.920  1.00  0.00           H
ATOM    828  CB  ASP X  73      50.623  95.227  92.735  1.00  0.00           C
ATOM    829  HB1 ASP X  73      50.580  95.987  91.925  1.00  0.00           H
ATOM    830  HB2 ASP X  73      49.657  95.244  93.278  1.00  0.00           H
ATOM    831  CG  ASP X  73      51.724  95.596  93.694  1.00  0.00           C
ATOM    832  OD1 ASP X  73      52.430  96.599  93.414  1.00  0.00           O
ATOM    833  OD2 ASP X  73      51.926  94.887  94.718  1.00  0.00           O
ATOM    834  C   ASP X  73      49.723  93.458  91.250  1.00  0.00           C
ATOM    835  O   ASP X  73      48.785  92.794  91.687  1.00  0.00           O
ATOM    836  N   SER X  74      49.720  93.926  89.988  1.00  0.00           N
ATOM    837  HN  SER X  74      50.478  94.479  89.656  1.00  0.00           H
ATOM    838  CA  SER X  74      48.541  93.909  89.126  1.00  0.00           C
ATOM    839  HA  SER X  74      47.644  93.875  89.728  1.00  0.00           H
ATOM    840  CB  SER X  74      48.499  95.158  88.208  1.00  0.00           C
ATOM    841  HB1 SER X  74      49.246  95.054  87.386  1.00  0.00           H
ATOM    842  HB2 SER X  74      47.492  95.266  87.744  1.00  0.00           H
ATOM    843  OG  SER X  74      48.833  96.346  88.927  1.00  0.00           O
ATOM    844  HG1 SER X  74      48.053  96.596  89.453  1.00  0.00           H
ATOM    845  C   SER X  74      48.527  92.730  88.186  1.00  0.00           C
ATOM    846  O   SER X  74      47.658  92.613  87.323  1.00  0.00           O
ATOM    847  N   VAL X  75      49.529  91.849  88.316  1.00  0.00           N
ATOM    848  HN  VAL X  75      50.178  91.954  89.062  1.00  0.00           H
ATOM    849  CA  VAL X  75      49.807  90.761  87.404  1.00  0.00           C
ATOM    850  HA  VAL X  75      49.866  91.214  86.427  1.00  0.00           H
ATOM    851  CB  VAL X  75      51.163  90.117  87.664  1.00  0.00           C
ATOM    852  HB  VAL X  75      51.389  89.379  86.858  1.00  0.00           H
ATOM    853  CG1 VAL X  75      52.241  91.215  87.620  1.00  0.00           C
ATOM    854 1HG1 VAL X  75      53.246  90.769  87.774  1.00  0.00           H
ATOM    855 2HG1 VAL X  75      52.232  91.740  86.642  1.00  0.00           H
ATOM    856 3HG1 VAL X  75      52.084  91.972  88.413  1.00  0.00           H
ATOM    857  CG2 VAL X  75      51.181  89.384  89.018  1.00  0.00           C
ATOM    858 1HG2 VAL X  75      50.465  88.537  89.025  1.00  0.00           H
ATOM    859 2HG2 VAL X  75      52.195  88.980  89.219  1.00  0.00           H
ATOM    860 3HG2 VAL X  75      50.916  90.071  89.848  1.00  0.00           H
ATOM    861  C   VAL X  75      48.723  89.704  87.306  1.00  0.00           C
ATOM    862  O   VAL X  75      48.006  89.400  88.261  1.00  0.00           O
ATOM    863  N   ALA X  76      48.581  89.107  86.106  1.00  0.00           N
ATOM    864  HN  ALA X  76      49.109  89.420  85.324  1.00  0.00           H
ATOM    865  CA  ALA X  76      47.695  87.988  85.878  1.00  0.00           C
ATOM    866  HA  ALA X  76      46.703  88.302  86.172  1.00  0.00           H
ATOM    867  CB  ALA X  76      47.675  87.623  84.381  1.00  0.00           C
ATOM    868  HB1 ALA X  76      48.677  87.275  84.047  1.00  0.00           H
ATOM    869  HB2 ALA X  76      46.937  86.818  84.178  1.00  0.00           H
ATOM    870  HB3 ALA X  76      47.397  88.508  83.771  1.00  0.00           H
ATOM    871  C   ALA X  76      48.031  86.754  86.711  1.00  0.00           C
ATOM    872  O   ALA X  76      49.178  86.304  86.793  1.00  0.00           O
ATOM    873  N   ARG X  77      47.000  86.175  87.346  1.00  0.00           N
ATOM    874  HN  ARG X  77      46.068  86.538  87.251  1.00  0.00           H
ATOM    875  CA  ARG X  77      47.112  85.023  88.207  1.00  0.00           C
ATOM    876  HA  ARG X  77      48.138  84.690  88.267  1.00  0.00           H
ATOM    877  CB  ARG X  77      46.555  85.306  89.631  1.00  0.00           C
ATOM    878  HB1 ARG X  77      45.444  85.363  89.573  1.00  0.00           H
ATOM    879  HB2 ARG X  77      46.809  84.463  90.308  1.00  0.00           H
ATOM    880  CG  ARG X  77      47.010  86.633  90.280  1.00  0.00           C
ATOM    881  HG1 ARG X  77      46.727  87.469  89.601  1.00  0.00           H
ATOM    882  HG2 ARG X  77      46.426  86.763  91.222  1.00  0.00           H
ATOM    883  CD  ARG X  77      48.498  86.745  90.639  1.00  0.00           C
ATOM    884  HD1 ARG X  77      48.768  86.006  91.428  1.00  0.00           H
ATOM    885  HD2 ARG X  77      49.143  86.604  89.744  1.00  0.00           H
ATOM    886  NE  ARG X  77      48.650  88.148  91.141  1.00  0.00           N
ATOM    887  HE  ARG X  77      48.026  88.843  90.792  1.00  0.00           H
ATOM    888  CZ  ARG X  77      49.452  88.553  92.132  1.00  0.00           C
ATOM    889  NH1 ARG X  77      50.424  87.809  92.637  1.00  0.00           N
ATOM    890 1HH1 ARG X  77      50.679  86.951  92.194  1.00  0.00           H
ATOM    891 2HH1 ARG X  77      51.003  88.195  93.352  1.00  0.00           H
ATOM    892  NH2 ARG X  77      49.256  89.759  92.654  1.00  0.00           N
ATOM    893 1HH2 ARG X  77      48.332  90.131  92.551  1.00  0.00           H
ATOM    894 2HH2 ARG X  77      49.802  89.967  93.478  1.00  0.00           H
ATOM    895  C   ARG X  77      46.287  83.930  87.556  1.00  0.00           C
ATOM    896  O   ARG X  77      45.305  84.206  86.871  1.00  0.00           O
ATOM    897  N   VAL X  78      46.659  82.654  87.717  1.00  0.00           N
ATOM    898  HN  VAL X  78      47.494  82.417  88.221  1.00  0.00           H
ATOM    899  CA  VAL X  78      45.899  81.553  87.145  1.00  0.00           C
ATOM    900  HA  VAL X  78      45.004  81.930  86.668  1.00  0.00           H
ATOM    901  CB  VAL X  78      46.646  80.772  86.071  1.00  0.00           C
ATOM    902  HB  VAL X  78      46.123  79.806  85.878  1.00  0.00           H
ATOM    903  CG1 VAL X  78      46.596  81.595  84.769  1.00  0.00           C
ATOM    904 1HG1 VAL X  78      47.021  82.607  84.935  1.00  0.00           H
ATOM    905 2HG1 VAL X  78      47.182  81.098  83.969  1.00  0.00           H
ATOM    906 3HG1 VAL X  78      45.545  81.707  84.425  1.00  0.00           H
ATOM    907  CG2 VAL X  78      48.099  80.483  86.492  1.00  0.00           C
ATOM    908 1HG2 VAL X  78      48.681  81.425  86.584  1.00  0.00           H
ATOM    909 2HG2 VAL X  78      48.135  79.945  87.463  1.00  0.00           H
ATOM    910 3HG2 VAL X  78      48.601  79.856  85.725  1.00  0.00           H
ATOM    911  C   VAL X  78      45.379  80.649  88.239  1.00  0.00           C
ATOM    912  O   VAL X  78      45.975  80.489  89.305  1.00  0.00           O
ATOM    913  N   LEU X  79      44.177  80.093  88.014  1.00  0.00           N
ATOM    914  HN  LEU X  79      43.692  80.255  87.149  1.00  0.00           H
ATOM    915  CA  LEU X  79      43.448  79.298  88.975  1.00  0.00           C
ATOM    916  HA  LEU X  79      43.849  79.482  89.960  1.00  0.00           H
ATOM    917  CB  LEU X  79      41.952  79.713  88.931  1.00  0.00           C
ATOM    918  HB1 LEU X  79      41.577  79.535  87.898  1.00  0.00           H
ATOM    919  HB2 LEU X  79      41.351  79.081  89.618  1.00  0.00           H
ATOM    920  CG  LEU X  79      41.694  81.200  89.277  1.00  0.00           C
ATOM    921  HG  LEU X  79      42.455  81.828  88.754  1.00  0.00           H
ATOM    922  CD1 LEU X  79      40.318  81.657  88.775  1.00  0.00           C
ATOM    923 1HD1 LEU X  79      40.103  82.691  89.118  1.00  0.00           H
ATOM    924 2HD1 LEU X  79      40.291  81.645  87.667  1.00  0.00           H
ATOM    925 3HD1 LEU X  79      39.522  80.988  89.163  1.00  0.00           H
ATOM    926  CD2 LEU X  79      41.807  81.474  90.782  1.00  0.00           C
ATOM    927 1HD2 LEU X  79      42.769  81.097  91.183  1.00  0.00           H
ATOM    928 2HD2 LEU X  79      41.736  82.563  90.987  1.00  0.00           H
ATOM    929 3HD2 LEU X  79      40.979  80.969  91.323  1.00  0.00           H
ATOM    930  C   LEU X  79      43.613  77.813  88.633  1.00  0.00           C
ATOM    931  O   LEU X  79      43.893  77.504  87.471  1.00  0.00           O
ATOM    932  N   PRO X  80      43.460  76.833  89.539  1.00  0.00           N
ATOM    933  CD  PRO X  80      43.244  77.065  90.971  1.00  0.00           C
ATOM    934  HD1 PRO X  80      42.148  77.090  91.159  1.00  0.00           H
ATOM    935  HD2 PRO X  80      43.715  78.001  91.343  1.00  0.00           H
ATOM    936  CA  PRO X  80      43.821  75.433  89.272  1.00  0.00           C
ATOM    937  HA  PRO X  80      44.831  75.417  88.888  1.00  0.00           H
ATOM    938  CB  PRO X  80      43.681  74.741  90.640  1.00  0.00           C
ATOM    939  HB1 PRO X  80      42.657  74.325  90.773  1.00  0.00           H
ATOM    940  HB2 PRO X  80      44.421  73.924  90.762  1.00  0.00           H
ATOM    941  CG  PRO X  80      43.875  75.859  91.662  1.00  0.00           C
ATOM    942  HG1 PRO X  80      43.398  75.634  92.638  1.00  0.00           H
ATOM    943  HG2 PRO X  80      44.962  76.038  91.815  1.00  0.00           H
ATOM    944  C   PRO X  80      42.930  74.739  88.258  1.00  0.00           C
ATOM    945  O   PRO X  80      43.240  73.623  87.840  1.00  0.00           O
ATOM    946  N   ASN X  81      41.825  75.391  87.865  1.00  0.00           N
ATOM    947  HN  ASN X  81      41.648  76.292  88.252  1.00  0.00           H
ATOM    948  CA  ASN X  81      40.831  74.907  86.934  1.00  0.00           C
ATOM    949  HA  ASN X  81      40.893  73.829  86.876  1.00  0.00           H
ATOM    950  CB  ASN X  81      39.415  75.305  87.450  1.00  0.00           C
ATOM    951  HB1 ASN X  81      38.632  74.957  86.747  1.00  0.00           H
ATOM    952  HB2 ASN X  81      39.251  74.797  88.426  1.00  0.00           H
ATOM    953  CG  ASN X  81      39.255  76.814  87.663  1.00  0.00           C
ATOM    954  OD1 ASN X  81      40.012  77.633  87.137  1.00  0.00           O
ATOM    955  ND2 ASN X  81      38.241  77.201  88.464  1.00  0.00           N
ATOM    956 1HD2 ASN X  81      37.710  76.503  88.953  1.00  0.00           H
ATOM    957 2HD2 ASN X  81      38.113  78.178  88.640  1.00  0.00           H
ATOM    958  C   ASN X  81      41.074  75.433  85.521  1.00  0.00           C
ATOM    959  O   ASN X  81      40.285  75.193  84.605  1.00  0.00           O
ATOM    960  N   GLY X  82      42.182  76.175  85.314  1.00  0.00           N
ATOM    961  HN  GLY X  82      42.784  76.370  86.092  1.00  0.00           H
ATOM    962  CA  GLY X  82      42.581  76.715  84.021  1.00  0.00           C
ATOM    963  HA1 GLY X  82      43.649  76.856  84.055  1.00  0.00           H
ATOM    964  HA2 GLY X  82      42.287  76.022  83.244  1.00  0.00           H
ATOM    965  C   GLY X  82      41.985  78.052  83.676  1.00  0.00           C
ATOM    966  O   GLY X  82      42.239  78.583  82.594  1.00  0.00           O
ATOM    967  N   SER X  83      41.192  78.650  84.585  1.00  0.00           N
ATOM    968  HN  SER X  83      40.972  78.199  85.453  1.00  0.00           H
ATOM    969  CA  SER X  83      40.691  80.010  84.430  1.00  0.00           C
ATOM    970  HA  SER X  83      40.465  80.178  83.386  1.00  0.00           H
ATOM    971  CB  SER X  83      39.392  80.290  85.236  1.00  0.00           C
ATOM    972  HB1 SER X  83      39.571  80.079  86.314  1.00  0.00           H
ATOM    973  HB2 SER X  83      39.094  81.358  85.125  1.00  0.00           H
ATOM    974  OG  SER X  83      38.324  79.461  84.769  1.00  0.00           O
ATOM    975  HG1 SER X  83      37.505  79.716  85.246  1.00  0.00           H
ATOM    976  C   SER X  83      41.742  81.033  84.829  1.00  0.00           C
ATOM    977  O   SER X  83      42.591  80.803  85.692  1.00  0.00           O
ATOM    978  N   LEU X  84      41.715  82.209  84.185  1.00  0.00           N
ATOM    979  HN  LEU X  84      41.026  82.397  83.475  1.00  0.00           H
ATOM    980  CA  LEU X  84      42.600  83.318  84.454  1.00  0.00           C
ATOM    981  HA  LEU X  84      43.509  82.960  84.918  1.00  0.00           H
ATOM    982  CB  LEU X  84      42.943  84.032  83.125  1.00  0.00           C
ATOM    983  HB1 LEU X  84      43.203  83.255  82.372  1.00  0.00           H
ATOM    984  HB2 LEU X  84      42.032  84.537  82.737  1.00  0.00           H
ATOM    985  CG  LEU X  84      44.103  85.045  83.197  1.00  0.00           C
ATOM    986  HG  LEU X  84      44.390  85.198  84.265  1.00  0.00           H
ATOM    987  CD1 LEU X  84      45.333  84.518  82.449  1.00  0.00           C
ATOM    988 1HD1 LEU X  84      46.159  85.258  82.505  1.00  0.00           H
ATOM    989 2HD1 LEU X  84      45.681  83.563  82.891  1.00  0.00           H
ATOM    990 3HD1 LEU X  84      45.091  84.351  81.377  1.00  0.00           H
ATOM    991  CD2 LEU X  84      43.682  86.406  82.627  1.00  0.00           C
ATOM    992 1HD2 LEU X  84      44.518  87.133  82.704  1.00  0.00           H
ATOM    993 2HD2 LEU X  84      43.408  86.306  81.555  1.00  0.00           H
ATOM    994 3HD2 LEU X  84      42.808  86.806  83.182  1.00  0.00           H
ATOM    995  C   LEU X  84      41.921  84.290  85.407  1.00  0.00           C
ATOM    996  O   LEU X  84      40.719  84.539  85.322  1.00  0.00           O
ATOM    997  N   PHE X  85      42.676  84.855  86.359  1.00  0.00           N
ATOM    998  HN  PHE X  85      43.655  84.634  86.443  1.00  0.00           H
ATOM    999  CA  PHE X  85      42.184  85.798  87.333  1.00  0.00           C
ATOM   1000  HA  PHE X  85      41.145  86.037  87.141  1.00  0.00           H
ATOM   1001  CB  PHE X  85      42.339  85.188  88.753  1.00  0.00           C
ATOM   1002  HB1 PHE X  85      41.846  84.193  88.770  1.00  0.00           H
ATOM   1003  HB2 PHE X  85      43.410  85.036  88.998  1.00  0.00           H
ATOM   1004  CG  PHE X  85      41.706  86.029  89.828  1.00  0.00           C
ATOM   1005  CD1 PHE X  85      40.361  85.832  90.177  1.00  0.00           C
ATOM   1006  HD1 PHE X  85      39.785  85.071  89.672  1.00  0.00           H
ATOM   1007  CE1 PHE X  85      39.763  86.609  91.177  1.00  0.00           C
ATOM   1008  HE1 PHE X  85      38.726  86.450  91.439  1.00  0.00           H
ATOM   1009  CZ  PHE X  85      40.513  87.590  91.837  1.00  0.00           C
ATOM   1010  HZ  PHE X  85      40.047  88.200  92.596  1.00  0.00           H
ATOM   1011  CD2 PHE X  85      42.450  87.013  90.502  1.00  0.00           C
ATOM   1012  HD2 PHE X  85      43.487  87.172  90.241  1.00  0.00           H
ATOM   1013  CE2 PHE X  85      41.856  87.795  91.500  1.00  0.00           C
ATOM   1014  HE2 PHE X  85      42.433  88.557  92.006  1.00  0.00           H
ATOM   1015  C   PHE X  85      42.989  87.080  87.201  1.00  0.00           C
ATOM   1016  O   PHE X  85      44.220  87.084  87.282  1.00  0.00           O
ATOM   1017  N   LEU X  86      42.301  88.218  87.006  1.00  0.00           N
ATOM   1018  HN  LEU X  86      41.304  88.205  86.889  1.00  0.00           H
ATOM   1019  CA  LEU X  86      42.928  89.522  87.018  1.00  0.00           C
ATOM   1020  HA  LEU X  86      43.999  89.411  87.036  1.00  0.00           H
ATOM   1021  CB  LEU X  86      42.547  90.366  85.775  1.00  0.00           C
ATOM   1022  HB1 LEU X  86      41.438  90.441  85.725  1.00  0.00           H
ATOM   1023  HB2 LEU X  86      42.953  91.396  85.885  1.00  0.00           H
ATOM   1024  CG  LEU X  86      43.058  89.789  84.437  1.00  0.00           C
ATOM   1025  HG  LEU X  86      42.708  88.732  84.363  1.00  0.00           H
ATOM   1026  CD1 LEU X  86      42.467  90.560  83.247  1.00  0.00           C
ATOM   1027 1HD1 LEU X  86      41.359  90.521  83.276  1.00  0.00           H
ATOM   1028 2HD1 LEU X  86      42.789  91.622  83.280  1.00  0.00           H
ATOM   1029 3HD1 LEU X  86      42.815  90.114  82.291  1.00  0.00           H
ATOM   1030  CD2 LEU X  86      44.591  89.793  84.346  1.00  0.00           C
ATOM   1031 1HD2 LEU X  86      45.030  89.148  85.134  1.00  0.00           H
ATOM   1032 2HD2 LEU X  86      44.920  89.404  83.359  1.00  0.00           H
ATOM   1033 3HD2 LEU X  86      44.987  90.824  84.466  1.00  0.00           H
ATOM   1034  C   LEU X  86      42.454  90.244  88.273  1.00  0.00           C
ATOM   1035  O   LEU X  86      41.236  90.365  88.456  1.00  0.00           O
ATOM   1036  N   PRO X  87      43.322  90.720  89.180  1.00  0.00           N
ATOM   1037  CD  PRO X  87      44.785  90.724  89.022  1.00  0.00           C
ATOM   1038  HD1 PRO X  87      45.096  90.985  87.984  1.00  0.00           H
ATOM   1039  HD2 PRO X  87      45.180  89.721  89.297  1.00  0.00           H
ATOM   1040  CA  PRO X  87      42.905  91.530  90.321  1.00  0.00           C
ATOM   1041  HA  PRO X  87      42.170  90.980  90.892  1.00  0.00           H
ATOM   1042  CB  PRO X  87      44.212  91.780  91.083  1.00  0.00           C
ATOM   1043  HB1 PRO X  87      44.203  92.704  91.696  1.00  0.00           H
ATOM   1044  HB2 PRO X  87      44.385  90.909  91.750  1.00  0.00           H
ATOM   1045  CG  PRO X  87      45.289  91.787  89.999  1.00  0.00           C
ATOM   1046  HG1 PRO X  87      45.306  92.776  89.488  1.00  0.00           H
ATOM   1047  HG2 PRO X  87      46.299  91.555  90.393  1.00  0.00           H
ATOM   1048  C   PRO X  87      42.255  92.830  89.900  1.00  0.00           C
ATOM   1049  O   PRO X  87      42.420  93.237  88.750  1.00  0.00           O
ATOM   1050  N   ALA X  88      41.502  93.471  90.820  1.00  0.00           N
ATOM   1051  HN  ALA X  88      41.460  93.084  91.745  1.00  0.00           H
ATOM   1052  CA  ALA X  88      40.702  94.671  90.625  1.00  0.00           C
ATOM   1053  HA  ALA X  88      39.704  94.332  90.389  1.00  0.00           H
ATOM   1054  CB  ALA X  88      40.640  95.435  91.959  1.00  0.00           C
ATOM   1055  HB1 ALA X  88      40.208  94.791  92.755  1.00  0.00           H
ATOM   1056  HB2 ALA X  88      41.658  95.743  92.280  1.00  0.00           H
ATOM   1057  HB3 ALA X  88      40.017  96.348  91.879  1.00  0.00           H
ATOM   1058  C   ALA X  88      41.111  95.616  89.489  1.00  0.00           C
ATOM   1059  O   ALA X  88      42.130  96.309  89.541  1.00  0.00           O
ATOM   1060  N   VAL X  89      40.310  95.648  88.408  1.00  0.00           N
ATOM   1061  HN  VAL X  89      39.475  95.104  88.366  1.00  0.00           H
ATOM   1062  CA  VAL X  89      40.660  96.361  87.192  1.00  0.00           C
ATOM   1063  HA  VAL X  89      41.738  96.364  87.099  1.00  0.00           H
ATOM   1064  CB  VAL X  89      40.120  95.698  85.926  1.00  0.00           C
ATOM   1065  HB  VAL X  89      40.207  96.398  85.061  1.00  0.00           H
ATOM   1066  CG1 VAL X  89      40.987  94.463  85.603  1.00  0.00           C
ATOM   1067 1HG1 VAL X  89      40.614  93.958  84.687  1.00  0.00           H
ATOM   1068 2HG1 VAL X  89      42.044  94.760  85.430  1.00  0.00           H
ATOM   1069 3HG1 VAL X  89      40.964  93.733  86.440  1.00  0.00           H
ATOM   1070  CG2 VAL X  89      38.641  95.303  86.096  1.00  0.00           C
ATOM   1071 1HG2 VAL X  89      38.528  94.480  86.833  1.00  0.00           H
ATOM   1072 2HG2 VAL X  89      38.024  96.165  86.427  1.00  0.00           H
ATOM   1073 3HG2 VAL X  89      38.243  94.937  85.127  1.00  0.00           H
ATOM   1074  C   VAL X  89      40.245  97.818  87.256  1.00  0.00           C
ATOM   1075  O   VAL X  89      39.357  98.213  88.011  1.00  0.00           O
ATOM   1076  N   GLY X  90      40.932  98.672  86.477  1.00  0.00           N
ATOM   1077  HN  GLY X  90      41.654  98.349  85.868  1.00  0.00           H
ATOM   1078  CA  GLY X  90      40.640 100.092  86.400  1.00  0.00           C
ATOM   1079  HA1 GLY X  90      39.570 100.244  86.441  1.00  0.00           H
ATOM   1080  HA2 GLY X  90      41.177 100.600  87.187  1.00  0.00           H
ATOM   1081  C   GLY X  90      41.118 100.632  85.087  1.00  0.00           C
ATOM   1082  O   GLY X  90      41.641  99.896  84.253  1.00  0.00           O
ATOM   1083  N   ILE X  91      40.956 101.946  84.864  1.00  0.00           N
ATOM   1084  HN  ILE X  91      40.566 102.515  85.598  1.00  0.00           H
ATOM   1085  CA  ILE X  91      41.115 102.586  83.563  1.00  0.00           C
ATOM   1086  HA  ILE X  91      40.444 102.072  82.889  1.00  0.00           H
ATOM   1087  CB  ILE X  91      40.671 104.047  83.579  1.00  0.00           C
ATOM   1088  HB  ILE X  91      40.889 104.505  82.585  1.00  0.00           H
ATOM   1089  CG2 ILE X  91      39.136 104.069  83.763  1.00  0.00           C
ATOM   1090 1HG2 ILE X  91      38.638 103.444  82.993  1.00  0.00           H
ATOM   1091 2HG2 ILE X  91      38.852 103.692  84.768  1.00  0.00           H
ATOM   1092 3HG2 ILE X  91      38.752 105.106  83.666  1.00  0.00           H
ATOM   1093  CG1 ILE X  91      41.389 104.895  84.656  1.00  0.00           C
ATOM   1094 1HG1 ILE X  91      41.006 104.614  85.661  1.00  0.00           H
ATOM   1095 2HG1 ILE X  91      42.480 104.688  84.649  1.00  0.00           H
ATOM   1096  CD  ILE X  91      41.199 106.401  84.456  1.00  0.00           C
ATOM   1097  HD1 ILE X  91      41.720 106.966  85.259  1.00  0.00           H
ATOM   1098  HD2 ILE X  91      41.615 106.723  83.478  1.00  0.00           H
ATOM   1099  HD3 ILE X  91      40.124 106.674  84.493  1.00  0.00           H
ATOM   1100  C   ILE X  91      42.484 102.456  82.901  1.00  0.00           C
ATOM   1101  O   ILE X  91      42.570 102.199  81.700  1.00  0.00           O
ATOM   1102  N   GLN X  92      43.608 102.581  83.639  1.00  0.00           N
ATOM   1103  HN  GLN X  92      43.556 102.797  84.613  1.00  0.00           H
ATOM   1104  CA  GLN X  92      44.926 102.497  83.022  1.00  0.00           C
ATOM   1105  HA  GLN X  92      44.867 102.879  82.012  1.00  0.00           H
ATOM   1106  CB  GLN X  92      45.964 103.383  83.747  1.00  0.00           C
ATOM   1107  HB1 GLN X  92      46.903 103.389  83.144  1.00  0.00           H
ATOM   1108  HB2 GLN X  92      45.561 104.420  83.748  1.00  0.00           H
ATOM   1109  CG  GLN X  92      46.300 102.981  85.199  1.00  0.00           C
ATOM   1110  HG1 GLN X  92      45.407 103.089  85.845  1.00  0.00           H
ATOM   1111  HG2 GLN X  92      46.636 101.925  85.247  1.00  0.00           H
ATOM   1112  CD  GLN X  92      47.391 103.895  85.761  1.00  0.00           C
ATOM   1113  OE1 GLN X  92      47.222 105.114  85.868  1.00  0.00           O
ATOM   1114  NE2 GLN X  92      48.561 103.315  86.100  1.00  0.00           N
ATOM   1115 1HE2 GLN X  92      48.695 102.338  85.914  1.00  0.00           H
ATOM   1116 2HE2 GLN X  92      49.260 103.884  86.536  1.00  0.00           H
ATOM   1117  C   GLN X  92      45.441 101.071  82.902  1.00  0.00           C
ATOM   1118  O   GLN X  92      46.406 100.803  82.189  1.00  0.00           O
ATOM   1119  N   ASP X  93      44.764 100.110  83.557  1.00  0.00           N
ATOM   1120  HN  ASP X  93      44.004 100.351  84.154  1.00  0.00           H
ATOM   1121  CA  ASP X  93      45.090  98.702  83.469  1.00  0.00           C
ATOM   1122  HA  ASP X  93      46.112  98.568  83.136  1.00  0.00           H
ATOM   1123  CB  ASP X  93      44.906  98.065  84.872  1.00  0.00           C
ATOM   1124  HB1 ASP X  93      43.894  98.282  85.266  1.00  0.00           H
ATOM   1125  HB2 ASP X  93      45.050  96.965  84.824  1.00  0.00           H
ATOM   1126  CG  ASP X  93      45.938  98.629  85.825  1.00  0.00           C
ATOM   1127  OD1 ASP X  93      45.562  99.348  86.787  1.00  0.00           O
ATOM   1128  OD2 ASP X  93      47.152  98.359  85.620  1.00  0.00           O
ATOM   1129  C   ASP X  93      44.199  98.008  82.433  1.00  0.00           C
ATOM   1130  O   ASP X  93      44.483  96.904  81.980  1.00  0.00           O
ATOM   1131  N   GLU X  94      43.117  98.675  81.978  1.00  0.00           N
ATOM   1132  HN  GLU X  94      42.863  99.532  82.420  1.00  0.00           H
ATOM   1133  CA  GLU X  94      42.246  98.235  80.898  1.00  0.00           C
ATOM   1134  HA  GLU X  94      41.836  97.275  81.177  1.00  0.00           H
ATOM   1135  CB  GLU X  94      41.100  99.270  80.724  1.00  0.00           C
ATOM   1136  HB1 GLU X  94      40.661  99.489  81.724  1.00  0.00           H
ATOM   1137  HB2 GLU X  94      41.547 100.222  80.356  1.00  0.00           H
ATOM   1138  CG  GLU X  94      39.956  98.828  79.779  1.00  0.00           C
ATOM   1139  HG1 GLU X  94      40.362  98.273  78.910  1.00  0.00           H
ATOM   1140  HG2 GLU X  94      39.257  98.153  80.314  1.00  0.00           H
ATOM   1141  CD  GLU X  94      39.176  99.991  79.202  1.00  0.00           C
ATOM   1142  OE1 GLU X  94      39.789 100.814  78.470  1.00  0.00           O
ATOM   1143  OE2 GLU X  94      37.948 100.111  79.438  1.00  0.00           O
ATOM   1144  C   GLU X  94      42.966  98.078  79.554  1.00  0.00           C
ATOM   1145  O   GLU X  94      43.778  98.923  79.170  1.00  0.00           O
ATOM   1146  N   GLY X  95      42.662  97.022  78.770  1.00  0.00           N
ATOM   1147  HN  GLY X  95      42.001  96.330  79.055  1.00  0.00           H
ATOM   1148  CA  GLY X  95      43.231  96.849  77.440  1.00  0.00           C
ATOM   1149  HA1 GLY X  95      42.807  97.596  76.784  1.00  0.00           H
ATOM   1150  HA2 GLY X  95      44.310  96.896  77.511  1.00  0.00           H
ATOM   1151  C   GLY X  95      42.867  95.507  76.871  1.00  0.00           C
ATOM   1152  O   GLY X  95      41.903  94.871  77.295  1.00  0.00           O
ATOM   1153  N   ILE X  96      43.650  95.028  75.892  1.00  0.00           N
ATOM   1154  HN  ILE X  96      44.421  95.571  75.538  1.00  0.00           H
ATOM   1155  CA  ILE X  96      43.488  93.714  75.295  1.00  0.00           C
ATOM   1156  HA  ILE X  96      42.480  93.371  75.456  1.00  0.00           H
ATOM   1157  CB  ILE X  96      43.736  93.720  73.783  1.00  0.00           C
ATOM   1158  HB  ILE X  96      44.782  94.055  73.585  1.00  0.00           H
ATOM   1159  CG2 ILE X  96      43.553  92.293  73.207  1.00  0.00           C
ATOM   1160 1HG2 ILE X  96      43.728  92.294  72.111  1.00  0.00           H
ATOM   1161 2HG2 ILE X  96      44.276  91.577  73.649  1.00  0.00           H
ATOM   1162 3HG2 ILE X  96      42.523  91.927  73.400  1.00  0.00           H
ATOM   1163  CG1 ILE X  96      42.778  94.734  73.107  1.00  0.00           C
ATOM   1164 1HG1 ILE X  96      41.733  94.456  73.359  1.00  0.00           H
ATOM   1165 2HG1 ILE X  96      42.964  95.749  73.526  1.00  0.00           H
ATOM   1166  CD  ILE X  96      42.914  94.825  71.582  1.00  0.00           C
ATOM   1167  HD1 ILE X  96      42.274  95.645  71.189  1.00  0.00           H
ATOM   1168  HD2 ILE X  96      43.967  95.037  71.299  1.00  0.00           H
ATOM   1169  HD3 ILE X  96      42.597  93.880  71.092  1.00  0.00           H
ATOM   1170  C   ILE X  96      44.410  92.728  75.988  1.00  0.00           C
ATOM   1171  O   ILE X  96      45.625  92.910  76.046  1.00  0.00           O
ATOM   1172  N   PHE X  97      43.843  91.639  76.538  1.00  0.00           N
ATOM   1173  HN  PHE X  97      42.851  91.499  76.459  1.00  0.00           H
ATOM   1174  CA  PHE X  97      44.592  90.541  77.103  1.00  0.00           C
ATOM   1175  HA  PHE X  97      45.577  90.892  77.380  1.00  0.00           H
ATOM   1176  CB  PHE X  97      43.894  89.954  78.364  1.00  0.00           C
ATOM   1177  HB1 PHE X  97      43.653  90.777  79.070  1.00  0.00           H
ATOM   1178  HB2 PHE X  97      42.949  89.439  78.091  1.00  0.00           H
ATOM   1179  CG  PHE X  97      44.809  88.989  79.080  1.00  0.00           C
ATOM   1180  CD1 PHE X  97      45.862  89.472  79.875  1.00  0.00           C
ATOM   1181  HD1 PHE X  97      45.997  90.535  80.004  1.00  0.00           H
ATOM   1182  CE1 PHE X  97      46.768  88.589  80.474  1.00  0.00           C
ATOM   1183  HE1 PHE X  97      47.584  88.971  81.070  1.00  0.00           H
ATOM   1184  CZ  PHE X  97      46.631  87.210  80.280  1.00  0.00           C
ATOM   1185  HZ  PHE X  97      47.343  86.531  80.728  1.00  0.00           H
ATOM   1186  CD2 PHE X  97      44.670  87.601  78.906  1.00  0.00           C
ATOM   1187  HD2 PHE X  97      43.876  87.216  78.283  1.00  0.00           H
ATOM   1188  CE2 PHE X  97      45.579  86.714  79.499  1.00  0.00           C
ATOM   1189  HE2 PHE X  97      45.476  85.649  79.348  1.00  0.00           H
ATOM   1190  C   PHE X  97      44.755  89.468  76.037  1.00  0.00           C
ATOM   1191  O   PHE X  97      43.800  89.034  75.388  1.00  0.00           O
ATOM   1192  N   ARG X  98      45.995  89.010  75.831  1.00  0.00           N
ATOM   1193  HN  ARG X  98      46.761  89.386  76.370  1.00  0.00           H
ATOM   1194  CA  ARG X  98      46.311  87.957  74.899  1.00  0.00           C
ATOM   1195  HA  ARG X  98      45.541  87.880  74.142  1.00  0.00           H
ATOM   1196  CB  ARG X  98      47.661  88.233  74.204  1.00  0.00           C
ATOM   1197  HB1 ARG X  98      48.471  88.276  74.966  1.00  0.00           H
ATOM   1198  HB2 ARG X  98      47.891  87.399  73.505  1.00  0.00           H
ATOM   1199  CG  ARG X  98      47.642  89.544  73.399  1.00  0.00           C
ATOM   1200  HG1 ARG X  98      46.769  89.505  72.707  1.00  0.00           H
ATOM   1201  HG2 ARG X  98      47.491  90.412  74.077  1.00  0.00           H
ATOM   1202  CD  ARG X  98      48.892  89.769  72.547  1.00  0.00           C
ATOM   1203  HD1 ARG X  98      49.120  88.862  71.942  1.00  0.00           H
ATOM   1204  HD2 ARG X  98      48.729  90.637  71.864  1.00  0.00           H
ATOM   1205  NE  ARG X  98      50.044  90.067  73.456  1.00  0.00           N
ATOM   1206  HE  ARG X  98      49.998  89.904  74.454  1.00  0.00           H
ATOM   1207  CZ  ARG X  98      51.213  90.528  72.997  1.00  0.00           C
ATOM   1208  NH1 ARG X  98      51.469  90.618  71.694  1.00  0.00           N
ATOM   1209 1HH1 ARG X  98      50.822  90.219  71.032  1.00  0.00           H
ATOM   1210 2HH1 ARG X  98      52.427  90.719  71.413  1.00  0.00           H
ATOM   1211  NH2 ARG X  98      52.153  90.914  73.854  1.00  0.00           N
ATOM   1212 1HH2 ARG X  98      51.944  90.900  74.845  1.00  0.00           H
ATOM   1213 2HH2 ARG X  98      52.927  91.432  73.489  1.00  0.00           H
ATOM   1214  C   ARG X  98      46.377  86.646  75.649  1.00  0.00           C
ATOM   1215  O   ARG X  98      47.222  86.438  76.518  1.00  0.00           O
ATOM   1216  N   CYS X  99      45.474  85.693  75.336  1.00  0.00           N
ATOM   1217  HN  CYS X  99      44.809  85.828  74.598  1.00  0.00           H
ATOM   1218  CA  CYS X  99      45.346  84.491  76.144  1.00  0.00           C
ATOM   1219  HA  CYS X  99      45.711  84.704  77.141  1.00  0.00           H
ATOM   1220  CB  CYS X  99      43.864  84.062  76.296  1.00  0.00           C
ATOM   1221  HB1 CYS X  99      43.263  84.992  76.387  1.00  0.00           H
ATOM   1222  HB2 CYS X  99      43.513  83.525  75.391  1.00  0.00           H
ATOM   1223  SG  CYS X  99      43.583  83.089  77.810  1.00  0.00           S
ATOM   1224  C   CYS X  99      46.206  83.358  75.608  1.00  0.00           C
ATOM   1225  O   CYS X  99      46.182  82.242  76.127  1.00  0.00           O
ATOM   1226  N   GLN X 100      47.046  83.654  74.592  1.00  0.00           N
ATOM   1227  HN  GLN X 100      46.986  84.546  74.151  1.00  0.00           H
ATOM   1228  CA  GLN X 100      48.151  82.820  74.159  1.00  0.00           C
ATOM   1229  HA  GLN X 100      47.733  81.868  73.866  1.00  0.00           H
ATOM   1230  CB  GLN X 100      48.869  83.439  72.930  1.00  0.00           C
ATOM   1231  HB1 GLN X 100      49.611  82.712  72.530  1.00  0.00           H
ATOM   1232  HB2 GLN X 100      48.094  83.585  72.143  1.00  0.00           H
ATOM   1233  CG  GLN X 100      49.580  84.789  73.210  1.00  0.00           C
ATOM   1234  HG1 GLN X 100      48.896  85.484  73.736  1.00  0.00           H
ATOM   1235  HG2 GLN X 100      50.463  84.629  73.863  1.00  0.00           H
ATOM   1236  CD  GLN X 100      50.071  85.475  71.934  1.00  0.00           C
ATOM   1237  OE1 GLN X 100      51.274  85.654  71.707  1.00  0.00           O
ATOM   1238  NE2 GLN X 100      49.102  85.888  71.086  1.00  0.00           N
ATOM   1239 1HE2 GLN X 100      48.140  85.742  71.336  1.00  0.00           H
ATOM   1240 2HE2 GLN X 100      49.350  86.315  70.214  1.00  0.00           H
ATOM   1241  C   GLN X 100      49.160  82.561  75.276  1.00  0.00           C
ATOM   1242  O   GLN X 100      49.487  83.442  76.078  1.00  0.00           O
ATOM   1243  N   ALA X 101      49.648  81.318  75.386  1.00  0.00           N
ATOM   1244  HN  ALA X 101      49.323  80.579  74.789  1.00  0.00           H
ATOM   1245  CA  ALA X 101      50.412  80.915  76.537  1.00  0.00           C
ATOM   1246  HA  ALA X 101      51.101  81.710  76.797  1.00  0.00           H
ATOM   1247  CB  ALA X 101      49.467  80.642  77.726  1.00  0.00           C
ATOM   1248  HB1 ALA X 101      48.788  79.790  77.509  1.00  0.00           H
ATOM   1249  HB2 ALA X 101      50.038  80.428  78.650  1.00  0.00           H
ATOM   1250  HB3 ALA X 101      48.843  81.538  77.925  1.00  0.00           H
ATOM   1251  C   ALA X 101      51.271  79.698  76.242  1.00  0.00           C
ATOM   1252  O   ALA X 101      51.321  79.175  75.125  1.00  0.00           O
ATOM   1253  N   MET X 102      52.021  79.260  77.265  1.00  0.00           N
ATOM   1254  HN  MET X 102      52.006  79.771  78.126  1.00  0.00           H
ATOM   1255  CA  MET X 102      52.844  78.071  77.251  1.00  0.00           C
ATOM   1256  HA  MET X 102      52.995  77.719  76.242  1.00  0.00           H
ATOM   1257  CB  MET X 102      54.189  78.430  77.915  1.00  0.00           C
ATOM   1258  HB1 MET X 102      54.620  79.304  77.375  1.00  0.00           H
ATOM   1259  HB2 MET X 102      53.978  78.765  78.955  1.00  0.00           H
ATOM   1260  CG  MET X 102      55.248  77.322  77.960  1.00  0.00           C
ATOM   1261  HG1 MET X 102      54.802  76.382  78.353  1.00  0.00           H
ATOM   1262  HG2 MET X 102      55.598  77.115  76.925  1.00  0.00           H
ATOM   1263  SD  MET X 102      56.650  77.793  79.007  1.00  0.00           S
ATOM   1264  CE  MET X 102      57.650  76.360  78.552  1.00  0.00           C
ATOM   1265  HE1 MET X 102      57.111  75.416  78.780  1.00  0.00           H
ATOM   1266  HE2 MET X 102      57.890  76.364  77.467  1.00  0.00           H
ATOM   1267  HE3 MET X 102      58.608  76.360  79.113  1.00  0.00           H
ATOM   1268  C   MET X 102      52.161  76.976  78.056  1.00  0.00           C
ATOM   1269  O   MET X 102      51.789  77.193  79.207  1.00  0.00           O
ATOM   1270  N   ASN X 103      51.973  75.768  77.488  1.00  0.00           N
ATOM   1271  HN  ASN X 103      52.316  75.566  76.573  1.00  0.00           H
ATOM   1272  CA  ASN X 103      51.264  74.688  78.159  1.00  0.00           C
ATOM   1273  HA  ASN X 103      51.173  74.893  79.218  1.00  0.00           H
ATOM   1274  CB  ASN X 103      49.867  74.411  77.537  1.00  0.00           C
ATOM   1275  HB1 ASN X 103      49.966  74.137  76.468  1.00  0.00           H
ATOM   1276  HB2 ASN X 103      49.380  73.557  78.053  1.00  0.00           H
ATOM   1277  CG  ASN X 103      48.928  75.601  77.680  1.00  0.00           C
ATOM   1278  OD1 ASN X 103      48.273  75.768  78.716  1.00  0.00           O
ATOM   1279  ND2 ASN X 103      48.809  76.417  76.609  1.00  0.00           N
ATOM   1280 1HD2 ASN X 103      49.340  76.215  75.779  1.00  0.00           H
ATOM   1281 2HD2 ASN X 103      48.121  77.143  76.632  1.00  0.00           H
ATOM   1282  C   ASN X 103      52.042  73.393  78.026  1.00  0.00           C
ATOM   1283  O   ASN X 103      52.854  73.227  77.117  1.00  0.00           O
ATOM   1284  N   ARG X 104      51.782  72.421  78.925  1.00  0.00           N
ATOM   1285  HN  ARG X 104      51.173  72.609  79.699  1.00  0.00           H
ATOM   1286  CA  ARG X 104      52.339  71.080  78.856  1.00  0.00           C
ATOM   1287  HA  ARG X 104      53.416  71.168  78.821  1.00  0.00           H
ATOM   1288  CB  ARG X 104      51.898  70.246  80.091  1.00  0.00           C
ATOM   1289  HB1 ARG X 104      50.785  70.240  80.140  1.00  0.00           H
ATOM   1290  HB2 ARG X 104      52.219  69.189  79.960  1.00  0.00           H
ATOM   1291  CG  ARG X 104      52.437  70.745  81.446  1.00  0.00           C
ATOM   1292  HG1 ARG X 104      52.087  71.783  81.629  1.00  0.00           H
ATOM   1293  HG2 ARG X 104      52.007  70.099  82.246  1.00  0.00           H
ATOM   1294  CD  ARG X 104      53.960  70.714  81.543  1.00  0.00           C
ATOM   1295  HD1 ARG X 104      54.344  69.687  81.349  1.00  0.00           H
ATOM   1296  HD2 ARG X 104      54.406  71.427  80.811  1.00  0.00           H
ATOM   1297  NE  ARG X 104      54.337  71.121  82.928  1.00  0.00           N
ATOM   1298  HE  ARG X 104      53.618  71.331  83.605  1.00  0.00           H
ATOM   1299  CZ  ARG X 104      55.601  71.396  83.270  1.00  0.00           C
ATOM   1300  NH1 ARG X 104      56.611  71.270  82.415  1.00  0.00           N
ATOM   1301 1HH1 ARG X 104      56.446  70.963  81.472  1.00  0.00           H
ATOM   1302 2HH1 ARG X 104      57.464  71.762  82.666  1.00  0.00           H
ATOM   1303  NH2 ARG X 104      55.881  71.835  84.493  1.00  0.00           N
ATOM   1304 1HH2 ARG X 104      55.170  71.848  85.203  1.00  0.00           H
ATOM   1305 2HH2 ARG X 104      56.860  71.965  84.733  1.00  0.00           H
ATOM   1306  C   ARG X 104      51.932  70.298  77.611  1.00  0.00           C
ATOM   1307  O   ARG X 104      52.773  69.679  76.956  1.00  0.00           O
ATOM   1308  N   ASN X 105      50.638  70.326  77.244  1.00  0.00           N
ATOM   1309  HN  ASN X 105      49.966  70.833  77.796  1.00  0.00           H
ATOM   1310  CA  ASN X 105      50.119  69.592  76.105  1.00  0.00           C
ATOM   1311  HA  ASN X 105      50.929  69.278  75.457  1.00  0.00           H
ATOM   1312  CB  ASN X 105      49.269  68.368  76.545  1.00  0.00           C
ATOM   1313  HB1 ASN X 105      48.377  68.712  77.110  1.00  0.00           H
ATOM   1314  HB2 ASN X 105      48.934  67.792  75.659  1.00  0.00           H
ATOM   1315  CG  ASN X 105      50.038  67.439  77.473  1.00  0.00           C
ATOM   1316  OD1 ASN X 105      49.658  67.231  78.631  1.00  0.00           O
ATOM   1317  ND2 ASN X 105      51.136  66.835  76.978  1.00  0.00           N
ATOM   1318 1HD2 ASN X 105      51.369  66.908  76.001  1.00  0.00           H
ATOM   1319 2HD2 ASN X 105      51.709  66.330  77.628  1.00  0.00           H
ATOM   1320  C   ASN X 105      49.219  70.504  75.290  1.00  0.00           C
ATOM   1321  O   ASN X 105      48.578  71.411  75.821  1.00  0.00           O
ATOM   1322  N   GLY X 106      49.121  70.270  73.964  1.00  0.00           N
ATOM   1323  HN  GLY X 106      49.629  69.518  73.539  1.00  0.00           H
ATOM   1324  CA  GLY X 106      48.350  71.121  73.060  1.00  0.00           C
ATOM   1325  HA1 GLY X 106      48.103  70.524  72.195  1.00  0.00           H
ATOM   1326  HA2 GLY X 106      47.475  71.496  73.574  1.00  0.00           H
ATOM   1327  C   GLY X 106      49.139  72.309  72.577  1.00  0.00           C
ATOM   1328  O   GLY X 106      50.099  72.753  73.205  1.00  0.00           O
ATOM   1329  N   LYS X 107      48.770  72.859  71.409  1.00  0.00           N
ATOM   1330  HN  LYS X 107      47.936  72.565  70.936  1.00  0.00           H
ATOM   1331  CA  LYS X 107      49.539  73.901  70.752  1.00  0.00           C
ATOM   1332  HA  LYS X 107      50.534  73.944  71.177  1.00  0.00           H
ATOM   1333  CB  LYS X 107      49.701  73.610  69.241  1.00  0.00           C
ATOM   1334  HB1 LYS X 107      48.707  73.635  68.744  1.00  0.00           H
ATOM   1335  HB2 LYS X 107      50.339  74.395  68.775  1.00  0.00           H
ATOM   1336  CG  LYS X 107      50.353  72.238  68.999  1.00  0.00           C
ATOM   1337  HG1 LYS X 107      51.321  72.207  69.550  1.00  0.00           H
ATOM   1338  HG2 LYS X 107      49.696  71.445  69.424  1.00  0.00           H
ATOM   1339  CD  LYS X 107      50.599  71.918  67.517  1.00  0.00           C
ATOM   1340  HD1 LYS X 107      49.664  72.133  66.949  1.00  0.00           H
ATOM   1341  HD2 LYS X 107      51.391  72.591  67.116  1.00  0.00           H
ATOM   1342  CE  LYS X 107      50.971  70.450  67.257  1.00  0.00           C
ATOM   1343  HE1 LYS X 107      50.170  69.779  67.637  1.00  0.00           H
ATOM   1344  HE2 LYS X 107      51.104  70.273  66.167  1.00  0.00           H
ATOM   1345  NZ  LYS X 107      52.227  70.094  67.937  1.00  0.00           N
ATOM   1346  HZ1 LYS X 107      52.441  69.073  67.818  1.00  0.00           H
ATOM   1347  HZ2 LYS X 107      53.024  70.650  67.533  1.00  0.00           H
ATOM   1348  HZ3 LYS X 107      52.171  70.264  68.972  1.00  0.00           H
ATOM   1349  C   LYS X 107      48.903  75.256  70.985  1.00  0.00           C
ATOM   1350  O   LYS X 107      47.694  75.367  71.201  1.00  0.00           O
ATOM   1351  N   GLU X 108      49.723  76.327  70.985  1.00  0.00           N
ATOM   1352  HN  GLU X 108      50.702  76.213  70.784  1.00  0.00           H
ATOM   1353  CA  GLU X 108      49.325  77.649  71.433  1.00  0.00           C
ATOM   1354  HA  GLU X 108      49.007  77.524  72.461  1.00  0.00           H
ATOM   1355  CB  GLU X 108      50.519  78.637  71.466  1.00  0.00           C
ATOM   1356  HB1 GLU X 108      50.185  79.588  71.941  1.00  0.00           H
ATOM   1357  HB2 GLU X 108      51.301  78.196  72.126  1.00  0.00           H
ATOM   1358  CG  GLU X 108      51.150  78.943  70.086  1.00  0.00           C
ATOM   1359  HG1 GLU X 108      51.536  78.011  69.623  1.00  0.00           H
ATOM   1360  HG2 GLU X 108      50.394  79.380  69.402  1.00  0.00           H
ATOM   1361  CD  GLU X 108      52.294  79.926  70.205  1.00  0.00           C
ATOM   1362  OE1 GLU X 108      53.466  79.556  69.946  1.00  0.00           O
ATOM   1363  OE2 GLU X 108      52.040  81.114  70.532  1.00  0.00           O
ATOM   1364  C   GLU X 108      48.140  78.268  70.702  1.00  0.00           C
ATOM   1365  O   GLU X 108      47.936  78.114  69.495  1.00  0.00           O
ATOM   1366  N   THR X 109      47.294  78.966  71.470  1.00  0.00           N
ATOM   1367  HN  THR X 109      47.499  79.072  72.447  1.00  0.00           H
ATOM   1368  CA  THR X 109      46.050  79.575  71.026  1.00  0.00           C
ATOM   1369  HA  THR X 109      45.660  78.995  70.201  1.00  0.00           H
ATOM   1370  CB  THR X 109      44.977  79.596  72.113  1.00  0.00           C
ATOM   1371  HB  THR X 109      44.045  80.091  71.752  1.00  0.00           H
ATOM   1372  OG1 THR X 109      45.442  80.256  73.282  1.00  0.00           O
ATOM   1373  HG1 THR X 109      44.794  80.059  73.983  1.00  0.00           H
ATOM   1374  CG2 THR X 109      44.637  78.151  72.508  1.00  0.00           C
ATOM   1375 1HG2 THR X 109      43.817  78.134  73.257  1.00  0.00           H
ATOM   1376 2HG2 THR X 109      44.301  77.577  71.618  1.00  0.00           H
ATOM   1377 3HG2 THR X 109      45.518  77.633  72.945  1.00  0.00           H
ATOM   1378  C   THR X 109      46.279  80.977  70.496  1.00  0.00           C
ATOM   1379  O   THR X 109      47.363  81.555  70.613  1.00  0.00           O
ATOM   1380  N   LYS X 110      45.252  81.542  69.835  1.00  0.00           N
ATOM   1381  HN  LYS X 110      44.391  81.032  69.697  1.00  0.00           H
ATOM   1382  CA  LYS X 110      45.316  82.841  69.196  1.00  0.00           C
ATOM   1383  HA  LYS X 110      46.276  83.308  69.372  1.00  0.00           H
ATOM   1384  CB  LYS X 110      45.066  82.682  67.673  1.00  0.00           C
ATOM   1385  HB1 LYS X 110      44.021  82.333  67.513  1.00  0.00           H
ATOM   1386  HB2 LYS X 110      45.174  83.671  67.172  1.00  0.00           H
ATOM   1387  CG  LYS X 110      46.005  81.682  66.973  1.00  0.00           C
ATOM   1388  HG1 LYS X 110      45.895  80.678  67.439  1.00  0.00           H
ATOM   1389  HG2 LYS X 110      45.691  81.582  65.908  1.00  0.00           H
ATOM   1390  CD  LYS X 110      47.477  82.115  67.016  1.00  0.00           C
ATOM   1391  HD1 LYS X 110      47.588  83.067  66.449  1.00  0.00           H
ATOM   1392  HD2 LYS X 110      47.755  82.317  68.074  1.00  0.00           H
ATOM   1393  CE  LYS X 110      48.429  81.057  66.455  1.00  0.00           C
ATOM   1394  HE1 LYS X 110      48.308  80.095  67.002  1.00  0.00           H
ATOM   1395  HE2 LYS X 110      48.235  80.886  65.375  1.00  0.00           H
ATOM   1396  NZ  LYS X 110      49.822  81.504  66.623  1.00  0.00           N
ATOM   1397  HZ1 LYS X 110      49.979  82.405  66.108  1.00  0.00           H
ATOM   1398  HZ2 LYS X 110      50.012  81.665  67.641  1.00  0.00           H
ATOM   1399  HZ3 LYS X 110      50.474  80.766  66.245  1.00  0.00           H
ATOM   1400  C   LYS X 110      44.266  83.786  69.755  1.00  0.00           C
ATOM   1401  O   LYS X 110      44.089  84.897  69.253  1.00  0.00           O
ATOM   1402  N   SER X 111      43.535  83.367  70.807  1.00  0.00           N
ATOM   1403  HN  SER X 111      43.664  82.445  71.164  1.00  0.00           H
ATOM   1404  CA  SER X 111      42.438  84.114  71.409  1.00  0.00           C
ATOM   1405  HA  SER X 111      41.733  84.335  70.619  1.00  0.00           H
ATOM   1406  CB  SER X 111      41.699  83.303  72.506  1.00  0.00           C
ATOM   1407  HB1 SER X 111      42.340  83.235  73.414  1.00  0.00           H
ATOM   1408  HB2 SER X 111      40.748  83.809  72.786  1.00  0.00           H
ATOM   1409  OG  SER X 111      41.422  81.967  72.084  1.00  0.00           O
ATOM   1410  HG1 SER X 111      40.643  82.005  71.482  1.00  0.00           H
ATOM   1411  C   SER X 111      42.854  85.426  72.054  1.00  0.00           C
ATOM   1412  O   SER X 111      43.702  85.454  72.950  1.00  0.00           O
ATOM   1413  N   ASN X 112      42.238  86.543  71.631  1.00  0.00           N
ATOM   1414  HN  ASN X 112      41.554  86.487  70.889  1.00  0.00           H
ATOM   1415  CA  ASN X 112      42.501  87.874  72.140  1.00  0.00           C
ATOM   1416  HA  ASN X 112      43.261  87.845  72.910  1.00  0.00           H
ATOM   1417  CB  ASN X 112      42.914  88.856  71.010  1.00  0.00           C
ATOM   1418  HB1 ASN X 112      42.152  88.837  70.203  1.00  0.00           H
ATOM   1419  HB2 ASN X 112      43.002  89.890  71.403  1.00  0.00           H
ATOM   1420  CG  ASN X 112      44.271  88.464  70.438  1.00  0.00           C
ATOM   1421  OD1 ASN X 112      45.146  87.943  71.135  1.00  0.00           O
ATOM   1422  ND2 ASN X 112      44.482  88.746  69.133  1.00  0.00           N
ATOM   1423 1HD2 ASN X 112      43.794  89.244  68.600  1.00  0.00           H
ATOM   1424 2HD2 ASN X 112      45.327  88.415  68.719  1.00  0.00           H
ATOM   1425  C   ASN X 112      41.227  88.399  72.778  1.00  0.00           C
ATOM   1426  O   ASN X 112      40.142  88.335  72.200  1.00  0.00           O
ATOM   1427  N   TYR X 113      41.330  88.929  74.007  1.00  0.00           N
ATOM   1428  HN  TYR X 113      42.219  88.988  74.475  1.00  0.00           H
ATOM   1429  CA  TYR X 113      40.182  89.348  74.783  1.00  0.00           C
ATOM   1430  HA  TYR X 113      39.270  89.244  74.212  1.00  0.00           H
ATOM   1431  CB  TYR X 113      40.077  88.535  76.095  1.00  0.00           C
ATOM   1432  HB1 TYR X 113      41.055  88.518  76.623  1.00  0.00           H
ATOM   1433  HB2 TYR X 113      39.311  88.966  76.775  1.00  0.00           H
ATOM   1434  CG  TYR X 113      39.665  87.130  75.780  1.00  0.00           C
ATOM   1435  CD1 TYR X 113      38.311  86.835  75.569  1.00  0.00           C
ATOM   1436  HD1 TYR X 113      37.581  87.628  75.609  1.00  0.00           H
ATOM   1437  CE1 TYR X 113      37.898  85.525  75.302  1.00  0.00           C
ATOM   1438  HE1 TYR X 113      36.849  85.316  75.155  1.00  0.00           H
ATOM   1439  CZ  TYR X 113      38.846  84.502  75.213  1.00  0.00           C
ATOM   1440  OH  TYR X 113      38.428  83.186  74.945  1.00  0.00           O
ATOM   1441  HH  TYR X 113      37.455  83.170  75.077  1.00  0.00           H
ATOM   1442  CD2 TYR X 113      40.611  86.099  75.679  1.00  0.00           C
ATOM   1443  HD2 TYR X 113      41.656  86.329  75.820  1.00  0.00           H
ATOM   1444  CE2 TYR X 113      40.203  84.789  75.391  1.00  0.00           C
ATOM   1445  HE2 TYR X 113      40.929  83.995  75.321  1.00  0.00           H
ATOM   1446  C   TYR X 113      40.315  90.806  75.151  1.00  0.00           C
ATOM   1447  O   TYR X 113      41.225  91.202  75.873  1.00  0.00           O
ATOM   1448  N   ARG X 114      39.395  91.663  74.684  1.00  0.00           N
ATOM   1449  HN  ARG X 114      38.598  91.321  74.175  1.00  0.00           H
ATOM   1450  CA  ARG X 114      39.414  93.066  75.035  1.00  0.00           C
ATOM   1451  HA  ARG X 114      40.424  93.380  75.248  1.00  0.00           H
ATOM   1452  CB  ARG X 114      38.878  93.970  73.902  1.00  0.00           C
ATOM   1453  HB1 ARG X 114      39.450  93.747  72.974  1.00  0.00           H
ATOM   1454  HB2 ARG X 114      37.811  93.723  73.701  1.00  0.00           H
ATOM   1455  CG  ARG X 114      39.016  95.473  74.223  1.00  0.00           C
ATOM   1456  HG1 ARG X 114      38.470  95.702  75.168  1.00  0.00           H
ATOM   1457  HG2 ARG X 114      40.089  95.718  74.390  1.00  0.00           H
ATOM   1458  CD  ARG X 114      38.453  96.378  73.129  1.00  0.00           C
ATOM   1459  HD1 ARG X 114      38.979  96.218  72.161  1.00  0.00           H
ATOM   1460  HD2 ARG X 114      37.366  96.168  73.015  1.00  0.00           H
ATOM   1461  NE  ARG X 114      38.642  97.789  73.580  1.00  0.00           N
ATOM   1462  HE  ARG X 114      39.105  97.979  74.461  1.00  0.00           H
ATOM   1463  CZ  ARG X 114      38.214  98.851  72.885  1.00  0.00           C
ATOM   1464  NH1 ARG X 114      37.454  98.736  71.803  1.00  0.00           N
ATOM   1465 1HH1 ARG X 114      37.065  97.844  71.537  1.00  0.00           H
ATOM   1466 2HH1 ARG X 114      37.173  99.587  71.340  1.00  0.00           H
ATOM   1467  NH2 ARG X 114      38.566 100.073  73.271  1.00  0.00           N
ATOM   1468 1HH2 ARG X 114      39.347 100.148  73.901  1.00  0.00           H
ATOM   1469 2HH2 ARG X 114      38.342 100.827  72.658  1.00  0.00           H
ATOM   1470  C   ARG X 114      38.593  93.291  76.282  1.00  0.00           C
ATOM   1471  O   ARG X 114      37.380  93.096  76.293  1.00  0.00           O
ATOM   1472  N   VAL X 115      39.236  93.732  77.372  1.00  0.00           N
ATOM   1473  HN  VAL X 115      40.219  93.930  77.356  1.00  0.00           H
ATOM   1474  CA  VAL X 115      38.545  94.059  78.600  1.00  0.00           C
ATOM   1475  HA  VAL X 115      37.658  93.448  78.699  1.00  0.00           H
ATOM   1476  CB  VAL X 115      39.426  93.838  79.827  1.00  0.00           C
ATOM   1477  HB  VAL X 115      40.333  94.483  79.756  1.00  0.00           H
ATOM   1478  CG1 VAL X 115      38.658  94.186  81.120  1.00  0.00           C
ATOM   1479 1HG1 VAL X 115      38.417  95.269  81.171  1.00  0.00           H
ATOM   1480 2HG1 VAL X 115      37.711  93.609  81.173  1.00  0.00           H
ATOM   1481 3HG1 VAL X 115      39.275  93.931  82.008  1.00  0.00           H
ATOM   1482  CG2 VAL X 115      39.880  92.364  79.854  1.00  0.00           C
ATOM   1483 1HG2 VAL X 115      39.000  91.687  79.850  1.00  0.00           H
ATOM   1484 2HG2 VAL X 115      40.517  92.122  78.977  1.00  0.00           H
ATOM   1485 3HG2 VAL X 115      40.473  92.164  80.772  1.00  0.00           H
ATOM   1486  C   VAL X 115      38.121  95.509  78.511  1.00  0.00           C
ATOM   1487  O   VAL X 115      38.933  96.381  78.208  1.00  0.00           O
ATOM   1488  N   ARG X 116      36.831  95.809  78.750  1.00  0.00           N
ATOM   1489  HN  ARG X 116      36.162  95.079  78.904  1.00  0.00           H
ATOM   1490  CA  ARG X 116      36.346  97.173  78.835  1.00  0.00           C
ATOM   1491  HA  ARG X 116      37.171  97.865  78.754  1.00  0.00           H
ATOM   1492  CB  ARG X 116      35.331  97.526  77.716  1.00  0.00           C
ATOM   1493  HB1 ARG X 116      34.416  96.905  77.829  1.00  0.00           H
ATOM   1494  HB2 ARG X 116      35.032  98.592  77.836  1.00  0.00           H
ATOM   1495  CG  ARG X 116      35.908  97.322  76.295  1.00  0.00           C
ATOM   1496  HG1 ARG X 116      36.925  97.772  76.246  1.00  0.00           H
ATOM   1497  HG2 ARG X 116      36.025  96.229  76.121  1.00  0.00           H
ATOM   1498  CD  ARG X 116      35.059  97.901  75.152  1.00  0.00           C
ATOM   1499  HD1 ARG X 116      35.469  97.590  74.163  1.00  0.00           H
ATOM   1500  HD2 ARG X 116      34.003  97.562  75.238  1.00  0.00           H
ATOM   1501  NE  ARG X 116      35.139  99.391  75.260  1.00  0.00           N
ATOM   1502  HE  ARG X 116      35.751  99.806  75.953  1.00  0.00           H
ATOM   1503  CZ  ARG X 116      34.399 100.253  74.552  1.00  0.00           C
ATOM   1504  NH1 ARG X 116      33.528  99.864  73.630  1.00  0.00           N
ATOM   1505 1HH1 ARG X 116      33.445  98.887  73.400  1.00  0.00           H
ATOM   1506 2HH1 ARG X 116      32.897 100.537  73.235  1.00  0.00           H
ATOM   1507  NH2 ARG X 116      34.543 101.558  74.766  1.00  0.00           N
ATOM   1508 1HH2 ARG X 116      35.343 101.875  75.278  1.00  0.00           H
ATOM   1509 2HH2 ARG X 116      34.174 102.189  74.067  1.00  0.00           H
ATOM   1510  C   ARG X 116      35.739  97.375  80.212  1.00  0.00           C
ATOM   1511  O   ARG X 116      34.951  96.551  80.684  1.00  0.00           O
ATOM   1512  N   VAL X 117      36.136  98.457  80.914  1.00  0.00           N
ATOM   1513  HN  VAL X 117      36.762  99.129  80.497  1.00  0.00           H
ATOM   1514  CA  VAL X 117      35.767  98.677  82.307  1.00  0.00           C
ATOM   1515  HA  VAL X 117      35.285  97.784  82.679  1.00  0.00           H
ATOM   1516  CB  VAL X 117      36.949  98.931  83.252  1.00  0.00           C
ATOM   1517  HB  VAL X 117      36.553  99.045  84.288  1.00  0.00           H
ATOM   1518  CG1 VAL X 117      37.885  97.708  83.260  1.00  0.00           C
ATOM   1519 1HG1 VAL X 117      37.343  96.808  83.613  1.00  0.00           H
ATOM   1520 2HG1 VAL X 117      38.289  97.511  82.246  1.00  0.00           H
ATOM   1521 3HG1 VAL X 117      38.740  97.892  83.945  1.00  0.00           H
ATOM   1522  CG2 VAL X 117      37.735 100.209  82.894  1.00  0.00           C
ATOM   1523 1HG2 VAL X 117      38.171 100.128  81.879  1.00  0.00           H
ATOM   1524 2HG2 VAL X 117      37.090 101.110  82.929  1.00  0.00           H
ATOM   1525 3HG2 VAL X 117      38.567 100.355  83.613  1.00  0.00           H
ATOM   1526  C   VAL X 117      34.746  99.793  82.458  1.00  0.00           C
ATOM   1527  O   VAL X 117      34.812 100.849  81.826  1.00  0.00           O
ATOM   1528  N   TYR X 118      33.743  99.564  83.325  1.00  0.00           N
ATOM   1529  HN  TYR X 118      33.663  98.673  83.776  1.00  0.00           H
ATOM   1530  CA  TYR X 118      32.677 100.510  83.598  1.00  0.00           C
ATOM   1531  HA  TYR X 118      32.973 101.506  83.297  1.00  0.00           H
ATOM   1532  CB  TYR X 118      31.348 100.102  82.908  1.00  0.00           C
ATOM   1533  HB1 TYR X 118      31.014  99.106  83.272  1.00  0.00           H
ATOM   1534  HB2 TYR X 118      30.546 100.842  83.111  1.00  0.00           H
ATOM   1535  CG  TYR X 118      31.523 100.019  81.419  1.00  0.00           C
ATOM   1536  CD1 TYR X 118      31.450 101.171  80.618  1.00  0.00           C
ATOM   1537  HD1 TYR X 118      31.263 102.131  81.076  1.00  0.00           H
ATOM   1538  CE1 TYR X 118      31.607 101.081  79.227  1.00  0.00           C
ATOM   1539  HE1 TYR X 118      31.536 101.968  78.617  1.00  0.00           H
ATOM   1540  CZ  TYR X 118      31.846  99.839  78.629  1.00  0.00           C
ATOM   1541  OH  TYR X 118      31.979  99.734  77.230  1.00  0.00           O
ATOM   1542  HH  TYR X 118      32.056  98.781  77.028  1.00  0.00           H
ATOM   1543  CD2 TYR X 118      31.770  98.779  80.808  1.00  0.00           C
ATOM   1544  HD2 TYR X 118      31.847  97.891  81.419  1.00  0.00           H
ATOM   1545  CE2 TYR X 118      31.937  98.689  79.421  1.00  0.00           C
ATOM   1546  HE2 TYR X 118      32.131  97.726  78.974  1.00  0.00           H
ATOM   1547  C   TYR X 118      32.434 100.536  85.095  1.00  0.00           C
ATOM   1548  O   TYR X 118      32.889  99.666  85.832  1.00  0.00           O
ATOM   1549  N   GLN X 119      31.702 101.538  85.616  1.00  0.00           N
ATOM   1550  HN  GLN X 119      31.332 102.268  85.033  1.00  0.00           H
ATOM   1551  CA  GLN X 119      31.203 101.481  86.981  1.00  0.00           C
ATOM   1552  HA  GLN X 119      31.933 101.001  87.620  1.00  0.00           H
ATOM   1553  CB  GLN X 119      30.929 102.913  87.504  1.00  0.00           C
ATOM   1554  HB1 GLN X 119      31.835 103.533  87.320  1.00  0.00           H
ATOM   1555  HB2 GLN X 119      30.106 103.368  86.907  1.00  0.00           H
ATOM   1556  CG  GLN X 119      30.560 103.018  89.006  1.00  0.00           C
ATOM   1557  HG1 GLN X 119      30.196 104.051  89.203  1.00  0.00           H
ATOM   1558  HG2 GLN X 119      29.741 102.314  89.260  1.00  0.00           H
ATOM   1559  CD  GLN X 119      31.740 102.761  89.951  1.00  0.00           C
ATOM   1560  OE1 GLN X 119      32.862 102.412  89.576  1.00  0.00           O
ATOM   1561  NE2 GLN X 119      31.484 102.962  91.263  1.00  0.00           N
ATOM   1562 1HE2 GLN X 119      30.593 103.335  91.533  1.00  0.00           H
ATOM   1563 2HE2 GLN X 119      32.221 102.837  91.922  1.00  0.00           H
ATOM   1564  C   GLN X 119      29.924 100.651  87.011  1.00  0.00           C
ATOM   1565  O   GLN X 119      29.745  99.755  87.841  1.00  0.00           O
ATOM   1566  N   ILE X 120      29.031 100.932  86.039  1.00  0.00           N
ATOM   1567  HN  ILE X 120      29.225 101.683  85.408  1.00  0.00           H
ATOM   1568  CA  ILE X 120      27.808 100.201  85.753  1.00  0.00           C
ATOM   1569  HA  ILE X 120      27.821  99.244  86.252  1.00  0.00           H
ATOM   1570  CB  ILE X 120      26.550 100.962  86.185  1.00  0.00           C
ATOM   1571  HB  ILE X 120      26.530 101.953  85.672  1.00  0.00           H
ATOM   1572  CG2 ILE X 120      25.292 100.161  85.778  1.00  0.00           C
ATOM   1573 1HG2 ILE X 120      25.214 100.035  84.678  1.00  0.00           H
ATOM   1574 2HG2 ILE X 120      25.299  99.156  86.250  1.00  0.00           H
ATOM   1575 3HG2 ILE X 120      24.375 100.691  86.108  1.00  0.00           H
ATOM   1576  CG1 ILE X 120      26.553 101.235  87.710  1.00  0.00           C
ATOM   1577 1HG1 ILE X 120      26.438 100.269  88.248  1.00  0.00           H
ATOM   1578 2HG1 ILE X 120      27.530 101.672  88.009  1.00  0.00           H
ATOM   1579  CD  ILE X 120      25.458 102.212  88.157  1.00  0.00           C
ATOM   1580  HD1 ILE X 120      24.445 101.799  87.970  1.00  0.00           H
ATOM   1581  HD2 ILE X 120      25.548 102.425  89.244  1.00  0.00           H
ATOM   1582  HD3 ILE X 120      25.552 103.175  87.609  1.00  0.00           H
ATOM   1583  C   ILE X 120      27.774 100.024  84.233  1.00  0.00           C
ATOM   1584  O   ILE X 120      27.764 101.048  83.539  1.00  0.00           O
ATOM   1585  N   PRO X 121      27.765  98.827  83.645  1.00  0.00           N
ATOM   1586  CD  PRO X 121      28.184  97.592  84.315  1.00  0.00           C
ATOM   1587  HD1 PRO X 121      27.291  97.126  84.790  1.00  0.00           H
ATOM   1588  HD2 PRO X 121      28.972  97.774  85.080  1.00  0.00           H
ATOM   1589  CA  PRO X 121      27.748  98.671  82.189  1.00  0.00           C
ATOM   1590  HA  PRO X 121      28.593  99.204  81.776  1.00  0.00           H
ATOM   1591  CB  PRO X 121      27.894  97.154  81.988  1.00  0.00           C
ATOM   1592  HB1 PRO X 121      26.896  96.663  82.030  1.00  0.00           H
ATOM   1593  HB2 PRO X 121      28.378  96.915  81.019  1.00  0.00           H
ATOM   1594  CG  PRO X 121      28.724  96.706  83.193  1.00  0.00           C
ATOM   1595  HG1 PRO X 121      28.615  95.624  83.412  1.00  0.00           H
ATOM   1596  HG2 PRO X 121      29.797  96.940  83.015  1.00  0.00           H
ATOM   1597  C   PRO X 121      26.491  99.197  81.516  1.00  0.00           C
ATOM   1598  OT1 PRO X 121      26.615  99.920  80.487  1.00  0.00           O
ATOM   1599  OT2 PRO X 121      25.356  98.895  81.978  1.00  0.00           O
TER
ATOM   1600  N   ASP Z   1      81.468  48.521  92.550  1.00  0.00           N
ATOM   1601  H1  ASP Z   1      80.812  49.217  92.988  1.00  0.00           H
ATOM   1602  H2  ASP Z   1      81.108  48.308  91.587  1.00  0.00           H
ATOM   1603  H3  ASP Z   1      81.398  47.647  93.130  1.00  0.00           H
ATOM   1604  CA  ASP Z   1      82.859  49.044  92.482  1.00  0.00           C
ATOM   1605  HA  ASP Z   1      83.472  48.248  92.078  1.00  0.00           H
ATOM   1606  CB  ASP Z   1      82.829  50.263  91.509  1.00  0.00           C
ATOM   1607  HB1 ASP Z   1      82.201  50.019  90.622  1.00  0.00           H
ATOM   1608  HB2 ASP Z   1      82.378  51.146  92.003  1.00  0.00           H
ATOM   1609  CG  ASP Z   1      84.185  50.639  90.952  1.00  0.00           C
ATOM   1610  OD1 ASP Z   1      85.215  50.080  91.409  1.00  0.00           O
ATOM   1611  OD2 ASP Z   1      84.242  51.499  90.042  1.00  0.00           O
ATOM   1612  C   ASP Z   1      83.376  49.354  93.892  1.00  0.00           C
ATOM   1613  O   ASP Z   1      82.928  48.757  94.869  1.00  0.00           O
ATOM   1614  N   ALA Z   2      84.329  50.293  94.050  1.00  0.00           N
ATOM   1615  HN  ALA Z   2      84.761  50.671  93.227  1.00  0.00           H
ATOM   1616  CA  ALA Z   2      84.923  50.641  95.327  1.00  0.00           C
ATOM   1617  HA  ALA Z   2      84.833  49.808  96.013  1.00  0.00           H
ATOM   1618  CB  ALA Z   2      86.419  50.944  95.111  1.00  0.00           C
ATOM   1619  HB1 ALA Z   2      86.920  51.189  96.073  1.00  0.00           H
ATOM   1620  HB2 ALA Z   2      86.924  50.048  94.690  1.00  0.00           H
ATOM   1621  HB3 ALA Z   2      86.561  51.787  94.404  1.00  0.00           H
ATOM   1622  C   ALA Z   2      84.245  51.841  95.985  1.00  0.00           C
ATOM   1623  O   ALA Z   2      84.631  52.278  97.068  1.00  0.00           O
ATOM   1624  N   HIS Z   3      83.189  52.384  95.354  1.00  0.00           N
ATOM   1625  HN  HIS Z   3      82.943  52.072  94.440  1.00  0.00           H
ATOM   1626  CA  HIS Z   3      82.358  53.444  95.889  1.00  0.00           C
ATOM   1627  HA  HIS Z   3      82.748  53.792  96.837  1.00  0.00           H
ATOM   1628  CB  HIS Z   3      82.266  54.645  94.911  1.00  0.00           C
ATOM   1629  HB1 HIS Z   3      81.517  55.380  95.276  1.00  0.00           H
ATOM   1630  HB2 HIS Z   3      83.251  55.159  94.886  1.00  0.00           H
ATOM   1631  ND1 HIS Z   3      82.932  53.896  92.622  1.00  0.00           N
ATOM   1632  CG  HIS Z   3      81.922  54.264  93.495  1.00  0.00           C
ATOM   1633  CE1 HIS Z   3      82.319  53.605  91.486  1.00  0.00           C
ATOM   1634  HE1 HIS Z   3      82.812  53.263  90.570  1.00  0.00           H
ATOM   1635  NE2 HIS Z   3      80.977  53.749  91.592  1.00  0.00           N
ATOM   1636  HE2 HIS Z   3      80.304  53.543  90.879  1.00  0.00           H
ATOM   1637  CD2 HIS Z   3      80.714  54.174  92.877  1.00  0.00           C
ATOM   1638  HD2 HIS Z   3      79.725  54.357  93.273  1.00  0.00           H
ATOM   1639  C   HIS Z   3      80.961  52.901  96.137  1.00  0.00           C
ATOM   1640  O   HIS Z   3      80.323  52.329  95.253  1.00  0.00           O
ATOM   1641  N   LYS Z   4      80.438  53.053  97.368  1.00  0.00           N
ATOM   1642  HN  LYS Z   4      80.942  53.550  98.076  1.00  0.00           H
ATOM   1643  CA  LYS Z   4      79.077  52.676  97.709  1.00  0.00           C
ATOM   1644  HA  LYS Z   4      78.873  51.710  97.266  1.00  0.00           H
ATOM   1645  CB  LYS Z   4      78.916  52.547  99.241  1.00  0.00           C
ATOM   1646  HB1 LYS Z   4      79.774  51.939  99.613  1.00  0.00           H
ATOM   1647  HB2 LYS Z   4      78.988  53.547  99.722  1.00  0.00           H
ATOM   1648  CG  LYS Z   4      77.620  51.839  99.677  1.00  0.00           C
ATOM   1649  HG1 LYS Z   4      76.734  52.466  99.429  1.00  0.00           H
ATOM   1650  HG2 LYS Z   4      77.536  50.891  99.096  1.00  0.00           H
ATOM   1651  CD  LYS Z   4      77.631  51.497 101.177  1.00  0.00           C
ATOM   1652  HD1 LYS Z   4      78.637  51.073 101.407  1.00  0.00           H
ATOM   1653  HD2 LYS Z   4      77.519  52.421 101.785  1.00  0.00           H
ATOM   1654  CE  LYS Z   4      76.607  50.433 101.598  1.00  0.00           C
ATOM   1655  HE1 LYS Z   4      76.588  49.601 100.860  1.00  0.00           H
ATOM   1656  HE2 LYS Z   4      76.889  50.014 102.591  1.00  0.00           H
ATOM   1657  NZ  LYS Z   4      75.243  50.974 101.725  1.00  0.00           N
ATOM   1658  HZ1 LYS Z   4      74.599  50.167 101.935  1.00  0.00           H
ATOM   1659  HZ2 LYS Z   4      75.178  51.636 102.538  1.00  0.00           H
ATOM   1660  HZ3 LYS Z   4      74.892  51.461 100.857  1.00  0.00           H
ATOM   1661  C   LYS Z   4      78.064  53.653  97.128  1.00  0.00           C
ATOM   1662  O   LYS Z   4      77.027  53.259  96.597  1.00  0.00           O
ATOM   1663  N   SER Z   5      78.391  54.960  97.165  1.00  0.00           N
ATOM   1664  HN  SER Z   5      79.254  55.239  97.597  1.00  0.00           H
ATOM   1665  CA  SER Z   5      77.564  56.018  96.605  1.00  0.00           C
ATOM   1666  HA  SER Z   5      76.652  55.606  96.199  1.00  0.00           H
ATOM   1667  CB  SER Z   5      77.178  57.081  97.669  1.00  0.00           C
ATOM   1668  HB1 SER Z   5      76.691  56.560  98.525  1.00  0.00           H
ATOM   1669  HB2 SER Z   5      78.094  57.577  98.060  1.00  0.00           H
ATOM   1670  OG  SER Z   5      76.273  58.061  97.149  1.00  0.00           O
ATOM   1671  HG1 SER Z   5      75.417  57.599  97.056  1.00  0.00           H
ATOM   1672  C   SER Z   5      78.308  56.717  95.484  1.00  0.00           C
ATOM   1673  O   SER Z   5      79.350  57.339  95.695  1.00  0.00           O
ATOM   1674  N   GLU Z   6      77.782  56.646  94.242  1.00  0.00           N
ATOM   1675  HN  GLU Z   6      76.952  56.111  94.080  1.00  0.00           H
ATOM   1676  CA  GLU Z   6      78.303  57.382  93.099  1.00  0.00           C
ATOM   1677  HA  GLU Z   6      79.347  57.129  92.973  1.00  0.00           H
ATOM   1678  CB  GLU Z   6      77.519  57.036  91.798  1.00  0.00           C
ATOM   1679  HB1 GLU Z   6      76.435  57.219  91.965  1.00  0.00           H
ATOM   1680  HB2 GLU Z   6      77.855  57.716  90.980  1.00  0.00           H
ATOM   1681  CG  GLU Z   6      77.723  55.583  91.306  1.00  0.00           C
ATOM   1682  HG1 GLU Z   6      78.804  55.424  91.111  1.00  0.00           H
ATOM   1683  HG2 GLU Z   6      77.396  54.862  92.083  1.00  0.00           H
ATOM   1684  CD  GLU Z   6      76.980  55.268  90.017  1.00  0.00           C
ATOM   1685  OE1 GLU Z   6      77.037  56.071  89.046  1.00  0.00           O
ATOM   1686  OE2 GLU Z   6      76.390  54.156  89.930  1.00  0.00           O
ATOM   1687  C   GLU Z   6      78.224  58.891  93.287  1.00  0.00           C
ATOM   1688  O   GLU Z   6      79.199  59.612  93.068  1.00  0.00           O
ATOM   1689  N   VAL Z   7      77.061  59.410  93.732  1.00  0.00           N
ATOM   1690  HN  VAL Z   7      76.283  58.806  93.938  1.00  0.00           H
ATOM   1691  CA  VAL Z   7      76.841  60.844  93.855  1.00  0.00           C
ATOM   1692  HA  VAL Z   7      77.151  61.281  92.916  1.00  0.00           H
ATOM   1693  CB  VAL Z   7      75.375  61.232  94.027  1.00  0.00           C
ATOM   1694  HB  VAL Z   7      75.298  62.345  94.047  1.00  0.00           H
ATOM   1695  CG1 VAL Z   7      74.590  60.736  92.797  1.00  0.00           C
ATOM   1696 1HG1 VAL Z   7      73.542  61.092  92.849  1.00  0.00           H
ATOM   1697 2HG1 VAL Z   7      75.046  61.117  91.860  1.00  0.00           H
ATOM   1698 3HG1 VAL Z   7      74.572  59.627  92.757  1.00  0.00           H
ATOM   1699  CG2 VAL Z   7      74.770  60.682  95.333  1.00  0.00           C
ATOM   1700 1HG2 VAL Z   7      73.692  60.933  95.376  1.00  0.00           H
ATOM   1701 2HG2 VAL Z   7      74.865  59.578  95.386  1.00  0.00           H
ATOM   1702 3HG2 VAL Z   7      75.251  61.123  96.229  1.00  0.00           H
ATOM   1703  C   VAL Z   7      77.706  61.524  94.900  1.00  0.00           C
ATOM   1704  O   VAL Z   7      78.285  62.573  94.629  1.00  0.00           O
ATOM   1705  N   ALA Z   8      77.875  60.930  96.104  1.00  0.00           N
ATOM   1706  HN  ALA Z   8      77.399  60.074  96.314  1.00  0.00           H
ATOM   1707  CA  ALA Z   8      78.722  61.489  97.142  1.00  0.00           C
ATOM   1708  HA  ALA Z   8      78.406  62.508  97.326  1.00  0.00           H
ATOM   1709  CB  ALA Z   8      78.588  60.659  98.433  1.00  0.00           C
ATOM   1710  HB1 ALA Z   8      79.139  61.135  99.272  1.00  0.00           H
ATOM   1711  HB2 ALA Z   8      77.521  60.579  98.719  1.00  0.00           H
ATOM   1712  HB3 ALA Z   8      78.978  59.629  98.292  1.00  0.00           H
ATOM   1713  C   ALA Z   8      80.186  61.531  96.731  1.00  0.00           C
ATOM   1714  O   ALA Z   8      80.884  62.528  96.897  1.00  0.00           O
ATOM   1715  N   HIS Z   9      80.657  60.429  96.123  1.00  0.00           N
ATOM   1716  HN  HIS Z   9      80.043  59.651  95.999  1.00  0.00           H
ATOM   1717  CA  HIS Z   9      82.007  60.264  95.626  1.00  0.00           C
ATOM   1718  HA  HIS Z   9      82.696  60.418  96.446  1.00  0.00           H
ATOM   1719  CB  HIS Z   9      82.114  58.814  95.113  1.00  0.00           C
ATOM   1720  HB1 HIS Z   9      81.791  58.131  95.928  1.00  0.00           H
ATOM   1721  HB2 HIS Z   9      81.414  58.660  94.265  1.00  0.00           H
ATOM   1722  ND1 HIS Z   9      84.510  58.342  95.608  1.00  0.00           N
ATOM   1723  CG  HIS Z   9      83.468  58.361  94.696  1.00  0.00           C
ATOM   1724  CE1 HIS Z   9      85.517  57.787  94.951  1.00  0.00           C
ATOM   1725  HE1 HIS Z   9      86.518  57.608  95.351  1.00  0.00           H
ATOM   1726  NE2 HIS Z   9      85.171  57.465  93.683  1.00  0.00           N
ATOM   1727  HE2 HIS Z   9      85.776  57.070  92.976  1.00  0.00           H
ATOM   1728  CD2 HIS Z   9      83.857  57.827  93.513  1.00  0.00           C
ATOM   1729  HD2 HIS Z   9      83.292  57.666  92.604  1.00  0.00           H
ATOM   1730  C   HIS Z   9      82.378  61.254  94.526  1.00  0.00           C
ATOM   1731  O   HIS Z   9      83.434  61.883  94.559  1.00  0.00           O
ATOM   1732  N   ARG Z  10      81.483  61.464  93.537  1.00  0.00           N
ATOM   1733  HN  ARG Z  10      80.638  60.925  93.490  1.00  0.00           H
ATOM   1734  CA  ARG Z  10      81.656  62.491  92.522  1.00  0.00           C
ATOM   1735  HA  ARG Z  10      82.667  62.410  92.148  1.00  0.00           H
ATOM   1736  CB  ARG Z  10      80.670  62.300  91.343  1.00  0.00           C
ATOM   1737  HB1 ARG Z  10      79.632  62.259  91.746  1.00  0.00           H
ATOM   1738  HB2 ARG Z  10      80.734  63.177  90.658  1.00  0.00           H
ATOM   1739  CG  ARG Z  10      80.936  61.030  90.505  1.00  0.00           C
ATOM   1740  HG1 ARG Z  10      80.839  60.132  91.153  1.00  0.00           H
ATOM   1741  HG2 ARG Z  10      80.145  60.961  89.723  1.00  0.00           H
ATOM   1742  CD  ARG Z  10      82.310  61.006  89.821  1.00  0.00           C
ATOM   1743  HD1 ARG Z  10      82.447  61.906  89.179  1.00  0.00           H
ATOM   1744  HD2 ARG Z  10      83.130  60.957  90.573  1.00  0.00           H
ATOM   1745  NE  ARG Z  10      82.354  59.780  88.969  1.00  0.00           N
ATOM   1746  HE  ARG Z  10      81.491  59.299  88.739  1.00  0.00           H
ATOM   1747  CZ  ARG Z  10      83.433  59.410  88.271  1.00  0.00           C
ATOM   1748  NH1 ARG Z  10      84.576  60.084  88.325  1.00  0.00           N
ATOM   1749 1HH1 ARG Z  10      84.626  60.971  88.799  1.00  0.00           H
ATOM   1750 2HH1 ARG Z  10      85.274  59.883  87.622  1.00  0.00           H
ATOM   1751  NH2 ARG Z  10      83.391  58.349  87.472  1.00  0.00           N
ATOM   1752 1HH2 ARG Z  10      82.548  57.807  87.336  1.00  0.00           H
ATOM   1753 2HH2 ARG Z  10      84.162  58.268  86.810  1.00  0.00           H
ATOM   1754  C   ARG Z  10      81.563  63.915  93.054  1.00  0.00           C
ATOM   1755  O   ARG Z  10      82.342  64.774  92.655  1.00  0.00           O
ATOM   1756  N   PHE Z  11      80.634  64.212  93.984  1.00  0.00           N
ATOM   1757  HN  PHE Z  11      79.970  63.520  94.281  1.00  0.00           H
ATOM   1758  CA  PHE Z  11      80.503  65.523  94.608  1.00  0.00           C
ATOM   1759  HA  PHE Z  11      80.401  66.247  93.809  1.00  0.00           H
ATOM   1760  CB  PHE Z  11      79.220  65.538  95.475  1.00  0.00           C
ATOM   1761  HB1 PHE Z  11      78.414  65.011  94.920  1.00  0.00           H
ATOM   1762  HB2 PHE Z  11      79.373  64.993  96.428  1.00  0.00           H
ATOM   1763  CG  PHE Z  11      78.711  66.925  95.769  1.00  0.00           C
ATOM   1764  CD1 PHE Z  11      79.262  67.703  96.801  1.00  0.00           C
ATOM   1765  HD1 PHE Z  11      80.097  67.331  97.374  1.00  0.00           H
ATOM   1766  CE1 PHE Z  11      78.727  68.959  97.109  1.00  0.00           C
ATOM   1767  HE1 PHE Z  11      79.156  69.549  97.905  1.00  0.00           H
ATOM   1768  CZ  PHE Z  11      77.625  69.442  96.396  1.00  0.00           C
ATOM   1769  HZ  PHE Z  11      77.196  70.399  96.658  1.00  0.00           H
ATOM   1770  CD2 PHE Z  11      77.627  67.439  95.037  1.00  0.00           C
ATOM   1771  HD2 PHE Z  11      77.198  66.853  94.239  1.00  0.00           H
ATOM   1772  CE2 PHE Z  11      77.076  68.685  95.355  1.00  0.00           C
ATOM   1773  HE2 PHE Z  11      76.224  69.056  94.806  1.00  0.00           H
ATOM   1774  C   PHE Z  11      81.744  65.924  95.415  1.00  0.00           C
ATOM   1775  O   PHE Z  11      82.183  67.075  95.392  1.00  0.00           O
ATOM   1776  N   LYS Z  12      82.380  64.966  96.126  1.00  0.00           N
ATOM   1777  HN  LYS Z  12      81.977  64.052  96.213  1.00  0.00           H
ATOM   1778  CA  LYS Z  12      83.672  65.175  96.765  1.00  0.00           C
ATOM   1779  HA  LYS Z  12      83.583  65.997  97.459  1.00  0.00           H
ATOM   1780  CB  LYS Z  12      84.113  63.907  97.546  1.00  0.00           C
ATOM   1781  HB1 LYS Z  12      84.023  63.024  96.874  1.00  0.00           H
ATOM   1782  HB2 LYS Z  12      85.184  63.995  97.842  1.00  0.00           H
ATOM   1783  CG  LYS Z  12      83.307  63.647  98.831  1.00  0.00           C
ATOM   1784  HG1 LYS Z  12      83.523  64.458  99.563  1.00  0.00           H
ATOM   1785  HG2 LYS Z  12      82.220  63.686  98.600  1.00  0.00           H
ATOM   1786  CD  LYS Z  12      83.636  62.279  99.462  1.00  0.00           C
ATOM   1787  HD1 LYS Z  12      83.397  61.482  98.722  1.00  0.00           H
ATOM   1788  HD2 LYS Z  12      84.731  62.238  99.662  1.00  0.00           H
ATOM   1789  CE  LYS Z  12      82.872  62.010 100.767  1.00  0.00           C
ATOM   1790  HE1 LYS Z  12      83.131  62.782 101.521  1.00  0.00           H
ATOM   1791  HE2 LYS Z  12      81.775  62.034 100.589  1.00  0.00           H
ATOM   1792  NZ  LYS Z  12      83.218  60.688 101.328  1.00  0.00           N
ATOM   1793  HZ1 LYS Z  12      84.263  60.551 101.341  1.00  0.00           H
ATOM   1794  HZ2 LYS Z  12      82.852  60.591 102.298  1.00  0.00           H
ATOM   1795  HZ3 LYS Z  12      82.800  59.928 100.730  1.00  0.00           H
ATOM   1796  C   LYS Z  12      84.782  65.543  95.777  1.00  0.00           C
ATOM   1797  O   LYS Z  12      85.546  66.482  96.010  1.00  0.00           O
ATOM   1798  N   ASP Z  13      84.883  64.823  94.641  1.00  0.00           N
ATOM   1799  HN  ASP Z  13      84.268  64.054  94.476  1.00  0.00           H
ATOM   1800  CA  ASP Z  13      85.908  65.051  93.640  1.00  0.00           C
ATOM   1801  HA  ASP Z  13      86.849  65.184  94.161  1.00  0.00           H
ATOM   1802  CB  ASP Z  13      85.970  63.775  92.752  1.00  0.00           C
ATOM   1803  HB1 ASP Z  13      85.900  62.881  93.409  1.00  0.00           H
ATOM   1804  HB2 ASP Z  13      85.124  63.743  92.038  1.00  0.00           H
ATOM   1805  CG  ASP Z  13      87.279  63.667  92.005  1.00  0.00           C
ATOM   1806  OD1 ASP Z  13      88.351  63.731  92.665  1.00  0.00           O
ATOM   1807  OD2 ASP Z  13      87.263  63.502  90.757  1.00  0.00           O
ATOM   1808  C   ASP Z  13      85.697  66.310  92.789  1.00  0.00           C
ATOM   1809  O   ASP Z  13      86.597  67.133  92.631  1.00  0.00           O
ATOM   1810  N   LEU Z  14      84.487  66.507  92.231  1.00  0.00           N
ATOM   1811  HN  LEU Z  14      83.752  65.839  92.383  1.00  0.00           H
ATOM   1812  CA  LEU Z  14      84.198  67.576  91.287  1.00  0.00           C
ATOM   1813  HA  LEU Z  14      85.065  67.749  90.664  1.00  0.00           H
ATOM   1814  CB  LEU Z  14      82.991  67.180  90.394  1.00  0.00           C
ATOM   1815  HB1 LEU Z  14      82.110  66.995  91.049  1.00  0.00           H
ATOM   1816  HB2 LEU Z  14      82.735  68.022  89.715  1.00  0.00           H
ATOM   1817  CG  LEU Z  14      83.216  65.924  89.521  1.00  0.00           C
ATOM   1818  HG  LEU Z  14      83.520  65.080  90.186  1.00  0.00           H
ATOM   1819  CD1 LEU Z  14      81.910  65.515  88.823  1.00  0.00           C
ATOM   1820 1HD1 LEU Z  14      81.118  65.314  89.574  1.00  0.00           H
ATOM   1821 2HD1 LEU Z  14      81.563  66.327  88.149  1.00  0.00           H
ATOM   1822 3HD1 LEU Z  14      82.070  64.599  88.216  1.00  0.00           H
ATOM   1823  CD2 LEU Z  14      84.327  66.131  88.481  1.00  0.00           C
ATOM   1824 1HD2 LEU Z  14      84.099  67.003  87.832  1.00  0.00           H
ATOM   1825 2HD2 LEU Z  14      85.308  66.302  88.973  1.00  0.00           H
ATOM   1826 3HD2 LEU Z  14      84.424  65.231  87.838  1.00  0.00           H
ATOM   1827  C   LEU Z  14      83.870  68.899  91.958  1.00  0.00           C
ATOM   1828  O   LEU Z  14      84.131  69.982  91.425  1.00  0.00           O
ATOM   1829  N   GLY Z  15      83.284  68.845  93.168  1.00  0.00           N
ATOM   1830  HN  GLY Z  15      83.158  67.958  93.612  1.00  0.00           H
ATOM   1831  CA  GLY Z  15      82.667  69.989  93.822  1.00  0.00           C
ATOM   1832  HA1 GLY Z  15      82.524  69.721  94.858  1.00  0.00           H
ATOM   1833  HA2 GLY Z  15      83.307  70.852  93.701  1.00  0.00           H
ATOM   1834  C   GLY Z  15      81.310  70.352  93.270  1.00  0.00           C
ATOM   1835  O   GLY Z  15      80.887  69.914  92.199  1.00  0.00           O
ATOM   1836  N   GLU Z  16      80.584  71.193  94.025  1.00  0.00           N
ATOM   1837  HN  GLU Z  16      80.999  71.585  94.852  1.00  0.00           H
ATOM   1838  CA  GLU Z  16      79.197  71.547  93.797  1.00  0.00           C
ATOM   1839  HA  GLU Z  16      78.610  70.639  93.818  1.00  0.00           H
ATOM   1840  CB  GLU Z  16      78.752  72.484  94.947  1.00  0.00           C
ATOM   1841  HB1 GLU Z  16      79.008  71.975  95.905  1.00  0.00           H
ATOM   1842  HB2 GLU Z  16      79.350  73.422  94.912  1.00  0.00           H
ATOM   1843  CG  GLU Z  16      77.244  72.833  94.972  1.00  0.00           C
ATOM   1844  HG1 GLU Z  16      76.951  73.382  94.053  1.00  0.00           H
ATOM   1845  HG2 GLU Z  16      76.641  71.905  95.031  1.00  0.00           H
ATOM   1846  CD  GLU Z  16      76.908  73.690  96.175  1.00  0.00           C
ATOM   1847  OE1 GLU Z  16      76.153  74.690  96.017  1.00  0.00           O
ATOM   1848  OE2 GLU Z  16      77.387  73.393  97.301  1.00  0.00           O
ATOM   1849  C   GLU Z  16      78.929  72.228  92.467  1.00  0.00           C
ATOM   1850  O   GLU Z  16      78.028  71.835  91.728  1.00  0.00           O
ATOM   1851  N   GLU Z  17      79.747  73.237  92.105  1.00  0.00           N
ATOM   1852  HN  GLU Z  17      80.490  73.507  92.720  1.00  0.00           H
ATOM   1853  CA  GLU Z  17      79.591  74.028  90.896  1.00  0.00           C
ATOM   1854  HA  GLU Z  17      78.600  74.463  90.897  1.00  0.00           H
ATOM   1855  CB  GLU Z  17      80.659  75.153  90.930  1.00  0.00           C
ATOM   1856  HB1 GLU Z  17      80.606  75.649  91.924  1.00  0.00           H
ATOM   1857  HB2 GLU Z  17      81.669  74.690  90.862  1.00  0.00           H
ATOM   1858  CG  GLU Z  17      80.551  76.253  89.843  1.00  0.00           C
ATOM   1859  HG1 GLU Z  17      81.479  76.865  89.862  1.00  0.00           H
ATOM   1860  HG2 GLU Z  17      80.464  75.796  88.836  1.00  0.00           H
ATOM   1861  CD  GLU Z  17      79.392  77.216  90.050  1.00  0.00           C
ATOM   1862  OE1 GLU Z  17      78.577  77.371  89.102  1.00  0.00           O
ATOM   1863  OE2 GLU Z  17      79.302  77.856  91.132  1.00  0.00           O
ATOM   1864  C   GLU Z  17      79.730  73.197  89.622  1.00  0.00           C
ATOM   1865  O   GLU Z  17      78.892  73.242  88.722  1.00  0.00           O
ATOM   1866  N   ASN Z  18      80.780  72.350  89.552  1.00  0.00           N
ATOM   1867  HN  ASN Z  18      81.419  72.307  90.313  1.00  0.00           H
ATOM   1868  CA  ASN Z  18      81.018  71.466  88.423  1.00  0.00           C
ATOM   1869  HA  ASN Z  18      80.888  72.047  87.517  1.00  0.00           H
ATOM   1870  CB  ASN Z  18      82.451  70.883  88.438  1.00  0.00           C
ATOM   1871  HB1 ASN Z  18      82.617  70.292  89.361  1.00  0.00           H
ATOM   1872  HB2 ASN Z  18      82.605  70.223  87.557  1.00  0.00           H
ATOM   1873  CG  ASN Z  18      83.469  72.014  88.339  1.00  0.00           C
ATOM   1874  OD1 ASN Z  18      83.538  72.742  87.342  1.00  0.00           O
ATOM   1875  ND2 ASN Z  18      84.303  72.165  89.390  1.00  0.00           N
ATOM   1876 1HD2 ASN Z  18      84.325  71.459  90.100  1.00  0.00           H
ATOM   1877 2HD2 ASN Z  18      85.057  72.811  89.295  1.00  0.00           H
ATOM   1878  C   ASN Z  18      80.012  70.326  88.325  1.00  0.00           C
ATOM   1879  O   ASN Z  18      79.514  70.031  87.242  1.00  0.00           O
ATOM   1880  N   PHE Z  19      79.648  69.665  89.451  1.00  0.00           N
ATOM   1881  HN  PHE Z  19      80.051  69.896  90.340  1.00  0.00           H
ATOM   1882  CA  PHE Z  19      78.648  68.601  89.449  1.00  0.00           C
ATOM   1883  HA  PHE Z  19      78.962  67.852  88.734  1.00  0.00           H
ATOM   1884  CB  PHE Z  19      78.556  67.953  90.866  1.00  0.00           C
ATOM   1885  HB1 PHE Z  19      79.546  67.529  91.141  1.00  0.00           H
ATOM   1886  HB2 PHE Z  19      78.298  68.726  91.621  1.00  0.00           H
ATOM   1887  CG  PHE Z  19      77.534  66.840  90.937  1.00  0.00           C
ATOM   1888  CD1 PHE Z  19      76.256  67.092  91.467  1.00  0.00           C
ATOM   1889  HD1 PHE Z  19      76.019  68.077  91.843  1.00  0.00           H
ATOM   1890  CE1 PHE Z  19      75.277  66.091  91.479  1.00  0.00           C
ATOM   1891  HE1 PHE Z  19      74.295  66.302  91.878  1.00  0.00           H
ATOM   1892  CZ  PHE Z  19      75.570  64.821  90.967  1.00  0.00           C
ATOM   1893  HZ  PHE Z  19      74.812  64.051  90.971  1.00  0.00           H
ATOM   1894  CD2 PHE Z  19      77.817  65.562  90.426  1.00  0.00           C
ATOM   1895  HD2 PHE Z  19      78.789  65.360  90.001  1.00  0.00           H
ATOM   1896  CE2 PHE Z  19      76.841  64.555  90.441  1.00  0.00           C
ATOM   1897  HE2 PHE Z  19      77.064  63.578  90.038  1.00  0.00           H
ATOM   1898  C   PHE Z  19      77.280  69.100  88.983  1.00  0.00           C
ATOM   1899  O   PHE Z  19      76.635  68.485  88.136  1.00  0.00           O
ATOM   1900  N   LYS Z  20      76.844  70.270  89.487  1.00  0.00           N
ATOM   1901  HN  LYS Z  20      77.392  70.752  90.176  1.00  0.00           H
ATOM   1902  CA  LYS Z  20      75.598  70.918  89.125  1.00  0.00           C
ATOM   1903  HA  LYS Z  20      74.789  70.230  89.331  1.00  0.00           H
ATOM   1904  CB  LYS Z  20      75.445  72.169  90.018  1.00  0.00           C
ATOM   1905  HB1 LYS Z  20      75.534  71.834  91.078  1.00  0.00           H
ATOM   1906  HB2 LYS Z  20      76.298  72.855  89.818  1.00  0.00           H
ATOM   1907  CG  LYS Z  20      74.113  72.915  89.879  1.00  0.00           C
ATOM   1908  HG1 LYS Z  20      74.017  73.319  88.852  1.00  0.00           H
ATOM   1909  HG2 LYS Z  20      73.284  72.189  90.043  1.00  0.00           H
ATOM   1910  CD  LYS Z  20      73.956  74.068  90.885  1.00  0.00           C
ATOM   1911  HD1 LYS Z  20      72.929  74.484  90.780  1.00  0.00           H
ATOM   1912  HD2 LYS Z  20      74.044  73.639  91.910  1.00  0.00           H
ATOM   1913  CE  LYS Z  20      74.978  75.200  90.712  1.00  0.00           C
ATOM   1914  HE1 LYS Z  20      76.013  74.820  90.861  1.00  0.00           H
ATOM   1915  HE2 LYS Z  20      74.903  75.662  89.704  1.00  0.00           H
ATOM   1916  NZ  LYS Z  20      74.734  76.240  91.722  1.00  0.00           N
ATOM   1917  HZ1 LYS Z  20      74.526  75.785  92.648  1.00  0.00           H
ATOM   1918  HZ2 LYS Z  20      75.599  76.826  91.853  1.00  0.00           H
ATOM   1919  HZ3 LYS Z  20      73.928  76.858  91.458  1.00  0.00           H
ATOM   1920  C   LYS Z  20      75.512  71.291  87.646  1.00  0.00           C
ATOM   1921  O   LYS Z  20      74.473  71.139  87.000  1.00  0.00           O
ATOM   1922  N   ALA Z  21      76.621  71.784  87.060  1.00  0.00           N
ATOM   1923  HN  ALA Z  21      77.437  71.980  87.604  1.00  0.00           H
ATOM   1924  CA  ALA Z  21      76.733  72.022  85.636  1.00  0.00           C
ATOM   1925  HA  ALA Z  21      75.903  72.642  85.323  1.00  0.00           H
ATOM   1926  CB  ALA Z  21      78.056  72.766  85.396  1.00  0.00           C
ATOM   1927  HB1 ALA Z  21      78.099  73.654  86.061  1.00  0.00           H
ATOM   1928  HB2 ALA Z  21      78.933  72.129  85.640  1.00  0.00           H
ATOM   1929  HB3 ALA Z  21      78.144  73.108  84.343  1.00  0.00           H
ATOM   1930  C   ALA Z  21      76.718  70.759  84.773  1.00  0.00           C
ATOM   1931  O   ALA Z  21      75.966  70.643  83.807  1.00  0.00           O
ATOM   1932  N   LEU Z  22      77.535  69.747  85.125  1.00  0.00           N
ATOM   1933  HN  LEU Z  22      78.151  69.850  85.912  1.00  0.00           H
ATOM   1934  CA  LEU Z  22      77.646  68.507  84.378  1.00  0.00           C
ATOM   1935  HA  LEU Z  22      77.778  68.762  83.336  1.00  0.00           H
ATOM   1936  CB  LEU Z  22      78.872  67.688  84.847  1.00  0.00           C
ATOM   1937  HB1 LEU Z  22      78.806  67.556  85.949  1.00  0.00           H
ATOM   1938  HB2 LEU Z  22      78.861  66.679  84.378  1.00  0.00           H
ATOM   1939  CG  LEU Z  22      80.226  68.348  84.505  1.00  0.00           C
ATOM   1940  HG  LEU Z  22      80.192  69.416  84.832  1.00  0.00           H
ATOM   1941  CD1 LEU Z  22      81.369  67.674  85.278  1.00  0.00           C
ATOM   1942 1HD1 LEU Z  22      81.458  66.606  84.988  1.00  0.00           H
ATOM   1943 2HD1 LEU Z  22      82.331  68.182  85.053  1.00  0.00           H
ATOM   1944 3HD1 LEU Z  22      81.184  67.738  86.370  1.00  0.00           H
ATOM   1945  CD2 LEU Z  22      80.524  68.325  82.997  1.00  0.00           C
ATOM   1946 1HD2 LEU Z  22      81.515  68.786  82.798  1.00  0.00           H
ATOM   1947 2HD2 LEU Z  22      80.547  67.279  82.624  1.00  0.00           H
ATOM   1948 3HD2 LEU Z  22      79.760  68.892  82.427  1.00  0.00           H
ATOM   1949  C   LEU Z  22      76.393  67.648  84.425  1.00  0.00           C
ATOM   1950  O   LEU Z  22      75.977  67.073  83.419  1.00  0.00           O
ATOM   1951  N   VAL Z  23      75.722  67.549  85.591  1.00  0.00           N
ATOM   1952  HN  VAL Z  23      76.064  67.994  86.426  1.00  0.00           H
ATOM   1953  CA  VAL Z  23      74.496  66.776  85.714  1.00  0.00           C
ATOM   1954  HA  VAL Z  23      74.688  65.832  85.226  1.00  0.00           H
ATOM   1955  CB  VAL Z  23      74.174  66.434  87.167  1.00  0.00           C
ATOM   1956  HB  VAL Z  23      75.143  66.255  87.696  1.00  0.00           H
ATOM   1957  CG1 VAL Z  23      73.432  67.564  87.904  1.00  0.00           C
ATOM   1958 1HG1 VAL Z  23      73.342  67.314  88.983  1.00  0.00           H
ATOM   1959 2HG1 VAL Z  23      73.988  68.521  87.816  1.00  0.00           H
ATOM   1960 3HG1 VAL Z  23      72.409  67.701  87.496  1.00  0.00           H
ATOM   1961  CG2 VAL Z  23      73.376  65.119  87.205  1.00  0.00           C
ATOM   1962 1HG2 VAL Z  23      73.951  64.296  86.731  1.00  0.00           H
ATOM   1963 2HG2 VAL Z  23      73.154  64.837  88.255  1.00  0.00           H
ATOM   1964 3HG2 VAL Z  23      72.415  65.235  86.659  1.00  0.00           H
ATOM   1965  C   VAL Z  23      73.326  67.396  84.950  1.00  0.00           C
ATOM   1966  O   VAL Z  23      72.461  66.694  84.426  1.00  0.00           O
ATOM   1967  N   LEU Z  24      73.318  68.742  84.780  1.00  0.00           N
ATOM   1968  HN  LEU Z  24      74.014  69.303  85.225  1.00  0.00           H
ATOM   1969  CA  LEU Z  24      72.382  69.438  83.910  1.00  0.00           C
ATOM   1970  HA  LEU Z  24      71.382  69.188  84.234  1.00  0.00           H
ATOM   1971  CB  LEU Z  24      72.585  70.975  84.018  1.00  0.00           C
ATOM   1972  HB1 LEU Z  24      72.460  71.239  85.092  1.00  0.00           H
ATOM   1973  HB2 LEU Z  24      73.625  71.248  83.745  1.00  0.00           H
ATOM   1974  CG  LEU Z  24      71.610  71.847  83.191  1.00  0.00           C
ATOM   1975  HG  LEU Z  24      70.676  71.263  83.036  1.00  0.00           H
ATOM   1976  CD1 LEU Z  24      71.237  73.119  83.964  1.00  0.00           C
ATOM   1977 1HD1 LEU Z  24      70.780  72.867  84.944  1.00  0.00           H
ATOM   1978 2HD1 LEU Z  24      72.150  73.724  84.149  1.00  0.00           H
ATOM   1979 3HD1 LEU Z  24      70.517  73.734  83.384  1.00  0.00           H
ATOM   1980  CD2 LEU Z  24      72.172  72.243  81.813  1.00  0.00           C
ATOM   1981 1HD2 LEU Z  24      72.368  71.354  81.180  1.00  0.00           H
ATOM   1982 2HD2 LEU Z  24      71.453  72.897  81.277  1.00  0.00           H
ATOM   1983 3HD2 LEU Z  24      73.125  72.803  81.933  1.00  0.00           H
ATOM   1984  C   LEU Z  24      72.495  68.996  82.461  1.00  0.00           C
ATOM   1985  O   LEU Z  24      71.487  68.704  81.813  1.00  0.00           O
ATOM   1986  N   ILE Z  25      73.737  68.880  81.941  1.00  0.00           N
ATOM   1987  HN  ILE Z  25      74.526  69.147  82.495  1.00  0.00           H
ATOM   1988  CA  ILE Z  25      74.027  68.355  80.614  1.00  0.00           C
ATOM   1989  HA  ILE Z  25      73.441  68.909  79.894  1.00  0.00           H
ATOM   1990  CB  ILE Z  25      75.513  68.500  80.265  1.00  0.00           C
ATOM   1991  HB  ILE Z  25      76.115  67.953  81.028  1.00  0.00           H
ATOM   1992  CG2 ILE Z  25      75.806  67.882  78.876  1.00  0.00           C
ATOM   1993 1HG2 ILE Z  25      76.871  68.024  78.603  1.00  0.00           H
ATOM   1994 2HG2 ILE Z  25      75.613  66.788  78.858  1.00  0.00           H
ATOM   1995 3HG2 ILE Z  25      75.176  68.365  78.099  1.00  0.00           H
ATOM   1996  CG1 ILE Z  25      75.946  69.987  80.311  1.00  0.00           C
ATOM   1997 1HG1 ILE Z  25      75.450  70.538  79.481  1.00  0.00           H
ATOM   1998 2HG1 ILE Z  25      75.606  70.452  81.263  1.00  0.00           H
ATOM   1999  CD  ILE Z  25      77.466  70.180  80.224  1.00  0.00           C
ATOM   2000  HD1 ILE Z  25      77.863  69.836  79.247  1.00  0.00           H
ATOM   2001  HD2 ILE Z  25      77.726  71.255  80.342  1.00  0.00           H
ATOM   2002  HD3 ILE Z  25      77.973  69.613  81.034  1.00  0.00           H
ATOM   2003  C   ILE Z  25      73.619  66.895  80.492  1.00  0.00           C
ATOM   2004  O   ILE Z  25      72.935  66.506  79.545  1.00  0.00           O
ATOM   2005  N   ALA Z  26      73.976  66.054  81.489  1.00  0.00           N
ATOM   2006  HN  ALA Z  26      74.531  66.397  82.250  1.00  0.00           H
ATOM   2007  CA  ALA Z  26      73.695  64.630  81.475  1.00  0.00           C
ATOM   2008  HA  ALA Z  26      74.167  64.201  80.601  1.00  0.00           H
ATOM   2009  CB  ALA Z  26      74.262  63.976  82.753  1.00  0.00           C
ATOM   2010  HB1 ALA Z  26      73.755  64.370  83.660  1.00  0.00           H
ATOM   2011  HB2 ALA Z  26      74.131  62.872  82.723  1.00  0.00           H
ATOM   2012  HB3 ALA Z  26      75.345  64.193  82.846  1.00  0.00           H
ATOM   2013  C   ALA Z  26      72.213  64.308  81.393  1.00  0.00           C
ATOM   2014  O   ALA Z  26      71.784  63.501  80.570  1.00  0.00           O
ATOM   2015  N   PHE Z  27      71.390  64.982  82.219  1.00  0.00           N
ATOM   2016  HN  PHE Z  27      71.778  65.605  82.906  1.00  0.00           H
ATOM   2017  CA  PHE Z  27      69.946  64.856  82.215  1.00  0.00           C
ATOM   2018  HA  PHE Z  27      69.696  63.805  82.241  1.00  0.00           H
ATOM   2019  CB  PHE Z  27      69.331  65.556  83.451  1.00  0.00           C
ATOM   2020  HB1 PHE Z  27      69.679  66.611  83.490  1.00  0.00           H
ATOM   2021  HB2 PHE Z  27      68.221  65.540  83.387  1.00  0.00           H
ATOM   2022  CG  PHE Z  27      69.680  64.916  84.772  1.00  0.00           C
ATOM   2023  CD1 PHE Z  27      70.241  63.628  84.919  1.00  0.00           C
ATOM   2024  HD1 PHE Z  27      70.483  63.016  84.065  1.00  0.00           H
ATOM   2025  CE1 PHE Z  27      70.470  63.089  86.191  1.00  0.00           C
ATOM   2026  HE1 PHE Z  27      70.890  62.099  86.291  1.00  0.00           H
ATOM   2027  CZ  PHE Z  27      70.131  63.824  87.331  1.00  0.00           C
ATOM   2028  HZ  PHE Z  27      70.290  63.390  88.306  1.00  0.00           H
ATOM   2029  CD2 PHE Z  27      69.371  65.647  85.928  1.00  0.00           C
ATOM   2030  HD2 PHE Z  27      68.938  66.634  85.834  1.00  0.00           H
ATOM   2031  CE2 PHE Z  27      69.595  65.112  87.199  1.00  0.00           C
ATOM   2032  HE2 PHE Z  27      69.349  65.700  88.070  1.00  0.00           H
ATOM   2033  C   PHE Z  27      69.288  65.383  80.950  1.00  0.00           C
ATOM   2034  O   PHE Z  27      68.344  64.781  80.450  1.00  0.00           O
ATOM   2035  N   ALA Z  28      69.775  66.509  80.388  1.00  0.00           N
ATOM   2036  HN  ALA Z  28      70.554  66.985  80.796  1.00  0.00           H
ATOM   2037  CA  ALA Z  28      69.265  67.078  79.150  1.00  0.00           C
ATOM   2038  HA  ALA Z  28      68.203  67.253  79.267  1.00  0.00           H
ATOM   2039  CB  ALA Z  28      69.991  68.410  78.880  1.00  0.00           C
ATOM   2040  HB1 ALA Z  28      69.583  68.910  77.975  1.00  0.00           H
ATOM   2041  HB2 ALA Z  28      69.863  69.091  79.746  1.00  0.00           H
ATOM   2042  HB3 ALA Z  28      71.079  68.242  78.739  1.00  0.00           H
ATOM   2043  C   ALA Z  28      69.432  66.166  77.940  1.00  0.00           C
ATOM   2044  O   ALA Z  28      68.533  66.012  77.117  1.00  0.00           O
ATOM   2045  N   GLN Z  29      70.603  65.511  77.827  1.00  0.00           N
ATOM   2046  HN  GLN Z  29      71.346  65.707  78.470  1.00  0.00           H
ATOM   2047  CA  GLN Z  29      70.858  64.494  76.825  1.00  0.00           C
ATOM   2048  HA  GLN Z  29      70.542  64.892  75.869  1.00  0.00           H
ATOM   2049  CB  GLN Z  29      72.372  64.189  76.745  1.00  0.00           C
ATOM   2050  HB1 GLN Z  29      72.728  63.802  77.726  1.00  0.00           H
ATOM   2051  HB2 GLN Z  29      72.539  63.396  75.982  1.00  0.00           H
ATOM   2052  CG  GLN Z  29      73.195  65.442  76.357  1.00  0.00           C
ATOM   2053  HG1 GLN Z  29      72.749  65.913  75.457  1.00  0.00           H
ATOM   2054  HG2 GLN Z  29      73.171  66.191  77.173  1.00  0.00           H
ATOM   2055  CD  GLN Z  29      74.656  65.094  76.089  1.00  0.00           C
ATOM   2056  OE1 GLN Z  29      75.283  64.303  76.799  1.00  0.00           O
ATOM   2057  NE2 GLN Z  29      75.230  65.685  75.016  1.00  0.00           N
ATOM   2058 1HE2 GLN Z  29      74.674  66.241  74.400  1.00  0.00           H
ATOM   2059 2HE2 GLN Z  29      76.198  65.499  74.848  1.00  0.00           H
ATOM   2060  C   GLN Z  29      70.054  63.211  77.039  1.00  0.00           C
ATOM   2061  O   GLN Z  29      69.628  62.558  76.088  1.00  0.00           O
ATOM   2062  N   TYR Z  30      69.833  62.813  78.311  1.00  0.00           N
ATOM   2063  HN  TYR Z  30      70.234  63.339  79.059  1.00  0.00           H
ATOM   2064  CA  TYR Z  30      69.016  61.669  78.693  1.00  0.00           C
ATOM   2065  HA  TYR Z  30      69.400  60.802  78.171  1.00  0.00           H
ATOM   2066  CB  TYR Z  30      69.116  61.494  80.238  1.00  0.00           C
ATOM   2067  HB1 TYR Z  30      70.088  61.924  80.548  1.00  0.00           H
ATOM   2068  HB2 TYR Z  30      68.327  62.059  80.780  1.00  0.00           H
ATOM   2069  CG  TYR Z  30      69.124  60.083  80.765  1.00  0.00           C
ATOM   2070  CD1 TYR Z  30      69.777  59.887  81.992  1.00  0.00           C
ATOM   2071  HD1 TYR Z  30      70.217  60.732  82.503  1.00  0.00           H
ATOM   2072  CE1 TYR Z  30      69.883  58.615  82.555  1.00  0.00           C
ATOM   2073  HE1 TYR Z  30      70.405  58.499  83.492  1.00  0.00           H
ATOM   2074  CZ  TYR Z  30      69.333  57.512  81.898  1.00  0.00           C
ATOM   2075  OH  TYR Z  30      69.540  56.224  82.430  1.00  0.00           O
ATOM   2076  HH  TYR Z  30      70.293  56.310  83.053  1.00  0.00           H
ATOM   2077  CD2 TYR Z  30      68.534  58.973  80.128  1.00  0.00           C
ATOM   2078  HD2 TYR Z  30      68.008  59.088  79.194  1.00  0.00           H
ATOM   2079  CE2 TYR Z  30      68.640  57.691  80.695  1.00  0.00           C
ATOM   2080  HE2 TYR Z  30      68.214  56.837  80.191  1.00  0.00           H
ATOM   2081  C   TYR Z  30      67.542  61.836  78.338  1.00  0.00           C
ATOM   2082  O   TYR Z  30      66.900  60.934  77.798  1.00  0.00           O
ATOM   2083  N   LEU Z  31      66.973  63.015  78.651  1.00  0.00           N
ATOM   2084  HN  LEU Z  31      67.521  63.739  79.085  1.00  0.00           H
ATOM   2085  CA  LEU Z  31      65.568  63.303  78.492  1.00  0.00           C
ATOM   2086  HA  LEU Z  31      65.143  62.645  77.749  1.00  0.00           H
ATOM   2087  CB  LEU Z  31      64.854  63.124  79.850  1.00  0.00           C
ATOM   2088  HB1 LEU Z  31      65.114  62.112  80.233  1.00  0.00           H
ATOM   2089  HB2 LEU Z  31      65.279  63.864  80.566  1.00  0.00           H
ATOM   2090  CG  LEU Z  31      63.318  63.250  79.861  1.00  0.00           C
ATOM   2091  HG  LEU Z  31      63.034  64.244  79.446  1.00  0.00           H
ATOM   2092  CD1 LEU Z  31      62.645  62.150  79.027  1.00  0.00           C
ATOM   2093 1HD1 LEU Z  31      61.540  62.224  79.110  1.00  0.00           H
ATOM   2094 2HD1 LEU Z  31      62.924  62.230  77.956  1.00  0.00           H
ATOM   2095 3HD1 LEU Z  31      62.955  61.148  79.395  1.00  0.00           H
ATOM   2096  CD2 LEU Z  31      62.816  63.193  81.313  1.00  0.00           C
ATOM   2097 1HD2 LEU Z  31      63.085  62.220  81.777  1.00  0.00           H
ATOM   2098 2HD2 LEU Z  31      63.277  64.007  81.914  1.00  0.00           H
ATOM   2099 3HD2 LEU Z  31      61.713  63.311  81.351  1.00  0.00           H
ATOM   2100  C   LEU Z  31      65.393  64.723  78.003  1.00  0.00           C
ATOM   2101  O   LEU Z  31      65.792  65.692  78.646  1.00  0.00           O
ATOM   2102  N   GLN Z  32      64.755  64.890  76.835  1.00  0.00           N
ATOM   2103  HN  GLN Z  32      64.418  64.091  76.326  1.00  0.00           H
ATOM   2104  CA  GLN Z  32      64.760  66.136  76.097  1.00  0.00           C
ATOM   2105  HA  GLN Z  32      65.522  66.803  76.481  1.00  0.00           H
ATOM   2106  CB  GLN Z  32      65.061  65.802  74.612  1.00  0.00           C
ATOM   2107  HB1 GLN Z  32      64.218  65.192  74.215  1.00  0.00           H
ATOM   2108  HB2 GLN Z  32      65.108  66.741  74.015  1.00  0.00           H
ATOM   2109  CG  GLN Z  32      66.385  65.019  74.415  1.00  0.00           C
ATOM   2110  HG1 GLN Z  32      67.257  65.690  74.559  1.00  0.00           H
ATOM   2111  HG2 GLN Z  32      66.481  64.194  75.151  1.00  0.00           H
ATOM   2112  CD  GLN Z  32      66.436  64.358  73.039  1.00  0.00           C
ATOM   2113  OE1 GLN Z  32      65.749  63.360  72.793  1.00  0.00           O
ATOM   2114  NE2 GLN Z  32      67.237  64.913  72.109  1.00  0.00           N
ATOM   2115 1HE2 GLN Z  32      67.644  65.812  72.298  1.00  0.00           H
ATOM   2116 2HE2 GLN Z  32      67.319  64.457  71.220  1.00  0.00           H
ATOM   2117  C   GLN Z  32      63.410  66.837  76.194  1.00  0.00           C
ATOM   2118  O   GLN Z  32      63.134  67.810  75.495  1.00  0.00           O
ATOM   2119  N   GLN Z  33      62.519  66.334  77.070  1.00  0.00           N
ATOM   2120  HN  GLN Z  33      62.818  65.625  77.700  1.00  0.00           H
ATOM   2121  CA  GLN Z  33      61.095  66.602  77.001  1.00  0.00           C
ATOM   2122  HA  GLN Z  33      60.828  66.864  75.985  1.00  0.00           H
ATOM   2123  CB  GLN Z  33      60.316  65.324  77.420  1.00  0.00           C
ATOM   2124  HB1 GLN Z  33      60.579  65.069  78.472  1.00  0.00           H
ATOM   2125  HB2 GLN Z  33      59.221  65.533  77.393  1.00  0.00           H
ATOM   2126  CG  GLN Z  33      60.587  64.084  76.534  1.00  0.00           C
ATOM   2127  HG1 GLN Z  33      61.657  63.798  76.583  1.00  0.00           H
ATOM   2128  HG2 GLN Z  33      59.983  63.226  76.899  1.00  0.00           H
ATOM   2129  CD  GLN Z  33      60.178  64.351  75.086  1.00  0.00           C
ATOM   2130  OE1 GLN Z  33      59.027  64.690  74.794  1.00  0.00           O
ATOM   2131  NE2 GLN Z  33      61.148  64.213  74.155  1.00  0.00           N
ATOM   2132 1HE2 GLN Z  33      62.057  63.896  74.420  1.00  0.00           H
ATOM   2133 2HE2 GLN Z  33      60.938  64.465  73.203  1.00  0.00           H
ATOM   2134  C   GLN Z  33      60.594  67.736  77.882  1.00  0.00           C
ATOM   2135  O   GLN Z  33      59.454  68.172  77.724  1.00  0.00           O
ATOM   2136  N   CYS Z  34      61.406  68.275  78.809  1.00  0.00           N
ATOM   2137  HN  CYS Z  34      62.344  67.947  78.943  1.00  0.00           H
ATOM   2138  CA  CYS Z  34      60.927  69.274  79.754  1.00  0.00           C
ATOM   2139  HA  CYS Z  34      59.851  69.331  79.699  1.00  0.00           H
ATOM   2140  CB  CYS Z  34      61.263  68.896  81.218  1.00  0.00           C
ATOM   2141  HB1 CYS Z  34      62.363  68.771  81.311  1.00  0.00           H
ATOM   2142  HB2 CYS Z  34      60.969  69.730  81.892  1.00  0.00           H
ATOM   2143  SG  CYS Z  34      60.405  67.370  81.745  1.00  0.00           S
ATOM   2144  HG1 CYS Z  34      61.037  67.264  82.913  1.00  0.00           H
ATOM   2145  C   CYS Z  34      61.528  70.646  79.458  1.00  0.00           C
ATOM   2146  O   CYS Z  34      62.681  70.734  79.031  1.00  0.00           O
ATOM   2147  N   PRO Z  35      60.819  71.752  79.645  1.00  0.00           N
ATOM   2148  CD  PRO Z  35      59.357  71.791  79.663  1.00  0.00           C
ATOM   2149  HD1 PRO Z  35      59.001  71.489  80.673  1.00  0.00           H
ATOM   2150  HD2 PRO Z  35      58.915  71.132  78.882  1.00  0.00           H
ATOM   2151  CA  PRO Z  35      61.390  73.097  79.711  1.00  0.00           C
ATOM   2152  HA  PRO Z  35      61.778  73.312  78.726  1.00  0.00           H
ATOM   2153  CB  PRO Z  35      60.185  73.972  80.078  1.00  0.00           C
ATOM   2154  HB1 PRO Z  35      60.017  73.968  81.179  1.00  0.00           H
ATOM   2155  HB2 PRO Z  35      60.310  75.017  79.728  1.00  0.00           H
ATOM   2156  CG  PRO Z  35      59.027  73.252  79.394  1.00  0.00           C
ATOM   2157  HG1 PRO Z  35      58.031  73.540  79.774  1.00  0.00           H
ATOM   2158  HG2 PRO Z  35      59.066  73.449  78.300  1.00  0.00           H
ATOM   2159  C   PRO Z  35      62.548  73.309  80.675  1.00  0.00           C
ATOM   2160  O   PRO Z  35      62.772  72.511  81.586  1.00  0.00           O
ATOM   2161  N   PHE Z  36      63.297  74.412  80.488  1.00  0.00           N
ATOM   2162  HN  PHE Z  36      63.049  75.046  79.752  1.00  0.00           H
ATOM   2163  CA  PHE Z  36      64.461  74.775  81.279  1.00  0.00           C
ATOM   2164  HA  PHE Z  36      65.187  73.978  81.189  1.00  0.00           H
ATOM   2165  CB  PHE Z  36      65.038  76.096  80.692  1.00  0.00           C
ATOM   2166  HB1 PHE Z  36      65.309  75.932  79.628  1.00  0.00           H
ATOM   2167  HB2 PHE Z  36      64.259  76.889  80.725  1.00  0.00           H
ATOM   2168  CG  PHE Z  36      66.274  76.604  81.387  1.00  0.00           C
ATOM   2169  CD1 PHE Z  36      66.281  77.886  81.960  1.00  0.00           C
ATOM   2170  HD1 PHE Z  36      65.392  78.497  81.923  1.00  0.00           H
ATOM   2171  CE1 PHE Z  36      67.429  78.380  82.589  1.00  0.00           C
ATOM   2172  HE1 PHE Z  36      67.411  79.363  83.034  1.00  0.00           H
ATOM   2173  CZ  PHE Z  36      68.589  77.598  82.643  1.00  0.00           C
ATOM   2174  HZ  PHE Z  36      69.477  77.985  83.122  1.00  0.00           H
ATOM   2175  CD2 PHE Z  36      67.434  75.819  81.470  1.00  0.00           C
ATOM   2176  HD2 PHE Z  36      67.434  74.824  81.060  1.00  0.00           H
ATOM   2177  CE2 PHE Z  36      68.592  76.313  82.085  1.00  0.00           C
ATOM   2178  HE2 PHE Z  36      69.483  75.704  82.128  1.00  0.00           H
ATOM   2179  C   PHE Z  36      64.161  74.934  82.767  1.00  0.00           C
ATOM   2180  O   PHE Z  36      64.860  74.380  83.611  1.00  0.00           O
ATOM   2181  N   GLU Z  37      63.078  75.642  83.127  1.00  0.00           N
ATOM   2182  HN  GLU Z  37      62.526  76.088  82.414  1.00  0.00           H
ATOM   2183  CA  GLU Z  37      62.692  75.894  84.508  1.00  0.00           C
ATOM   2184  HA  GLU Z  37      63.526  76.367  85.009  1.00  0.00           H
ATOM   2185  CB  GLU Z  37      61.492  76.863  84.516  1.00  0.00           C
ATOM   2186  HB1 GLU Z  37      60.709  76.452  83.839  1.00  0.00           H
ATOM   2187  HB2 GLU Z  37      61.051  76.941  85.536  1.00  0.00           H
ATOM   2188  CG  GLU Z  37      61.911  78.281  84.060  1.00  0.00           C
ATOM   2189  HG1 GLU Z  37      62.273  78.867  84.931  1.00  0.00           H
ATOM   2190  HG2 GLU Z  37      62.742  78.225  83.325  1.00  0.00           H
ATOM   2191  CD  GLU Z  37      60.771  79.027  83.409  1.00  0.00           C
ATOM   2192  OE1 GLU Z  37      59.708  79.205  84.055  1.00  0.00           O
ATOM   2193  OE2 GLU Z  37      60.928  79.456  82.233  1.00  0.00           O
ATOM   2194  C   GLU Z  37      62.368  74.634  85.304  1.00  0.00           C
ATOM   2195  O   GLU Z  37      62.771  74.486  86.460  1.00  0.00           O
ATOM   2196  N   ASP Z  38      61.663  73.673  84.675  1.00  0.00           N
ATOM   2197  HN  ASP Z  38      61.320  73.836  83.754  1.00  0.00           H
ATOM   2198  CA  ASP Z  38      61.420  72.346  85.207  1.00  0.00           C
ATOM   2199  HA  ASP Z  38      60.965  72.437  86.185  1.00  0.00           H
ATOM   2200  CB  ASP Z  38      60.495  71.591  84.225  1.00  0.00           C
ATOM   2201  HB1 ASP Z  38      60.908  71.638  83.195  1.00  0.00           H
ATOM   2202  HB2 ASP Z  38      60.386  70.527  84.516  1.00  0.00           H
ATOM   2203  CG  ASP Z  38      59.130  72.219  84.230  1.00  0.00           C
ATOM   2204  OD1 ASP Z  38      58.697  72.763  83.182  1.00  0.00           O
ATOM   2205  OD2 ASP Z  38      58.425  72.151  85.269  1.00  0.00           O
ATOM   2206  C   ASP Z  38      62.706  71.542  85.387  1.00  0.00           C
ATOM   2207  O   ASP Z  38      62.939  70.915  86.422  1.00  0.00           O
ATOM   2208  N   HIS Z  39      63.598  71.583  84.378  1.00  0.00           N
ATOM   2209  HN  HIS Z  39      63.369  72.083  83.540  1.00  0.00           H
ATOM   2210  CA  HIS Z  39      64.892  70.923  84.407  1.00  0.00           C
ATOM   2211  HA  HIS Z  39      64.719  69.874  84.614  1.00  0.00           H
ATOM   2212  CB  HIS Z  39      65.583  71.051  83.035  1.00  0.00           C
ATOM   2213  HB1 HIS Z  39      64.856  70.777  82.239  1.00  0.00           H
ATOM   2214  HB2 HIS Z  39      65.892  72.100  82.852  1.00  0.00           H
ATOM   2215  ND1 HIS Z  39      66.567  68.813  82.629  1.00  0.00           N
ATOM   2216  CG  HIS Z  39      66.769  70.157  82.872  1.00  0.00           C
ATOM   2217  CE1 HIS Z  39      67.772  68.316  82.445  1.00  0.00           C
ATOM   2218  HE1 HIS Z  39      67.972  67.282  82.163  1.00  0.00           H
ATOM   2219  NE2 HIS Z  39      68.736  69.259  82.572  1.00  0.00           N
ATOM   2220  HE2 HIS Z  39      69.718  69.131  82.383  1.00  0.00           H
ATOM   2221  CD2 HIS Z  39      68.094  70.447  82.853  1.00  0.00           C
ATOM   2222  HD2 HIS Z  39      68.576  71.404  82.984  1.00  0.00           H
ATOM   2223  C   HIS Z  39      65.824  71.448  85.494  1.00  0.00           C
ATOM   2224  O   HIS Z  39      66.456  70.680  86.212  1.00  0.00           O
ATOM   2225  N   VAL Z  40      65.904  72.781  85.685  1.00  0.00           N
ATOM   2226  HN  VAL Z  40      65.421  73.403  85.058  1.00  0.00           H
ATOM   2227  CA  VAL Z  40      66.690  73.418  86.739  1.00  0.00           C
ATOM   2228  HA  VAL Z  40      67.704  73.054  86.650  1.00  0.00           H
ATOM   2229  CB  VAL Z  40      66.733  74.936  86.568  1.00  0.00           C
ATOM   2230  HB  VAL Z  40      65.697  75.326  86.439  1.00  0.00           H
ATOM   2231  CG1 VAL Z  40      67.389  75.644  87.772  1.00  0.00           C
ATOM   2232 1HG1 VAL Z  40      67.503  76.728  87.555  1.00  0.00           H
ATOM   2233 2HG1 VAL Z  40      66.770  75.547  88.688  1.00  0.00           H
ATOM   2234 3HG1 VAL Z  40      68.397  75.221  87.972  1.00  0.00           H
ATOM   2235  CG2 VAL Z  40      67.554  75.255  85.302  1.00  0.00           C
ATOM   2236 1HG2 VAL Z  40      68.601  74.906  85.420  1.00  0.00           H
ATOM   2237 2HG2 VAL Z  40      67.125  74.776  84.400  1.00  0.00           H
ATOM   2238 3HG2 VAL Z  40      67.571  76.353  85.129  1.00  0.00           H
ATOM   2239  C   VAL Z  40      66.235  73.010  88.136  1.00  0.00           C
ATOM   2240  O   VAL Z  40      67.058  72.736  89.009  1.00  0.00           O
ATOM   2241  N   LYS Z  41      64.910  72.877  88.378  1.00  0.00           N
ATOM   2242  HN  LYS Z  41      64.246  73.125  87.674  1.00  0.00           H
ATOM   2243  CA  LYS Z  41      64.391  72.312  89.618  1.00  0.00           C
ATOM   2244  HA  LYS Z  41      64.785  72.895  90.439  1.00  0.00           H
ATOM   2245  CB  LYS Z  41      62.841  72.402  89.653  1.00  0.00           C
ATOM   2246  HB1 LYS Z  41      62.571  73.481  89.695  1.00  0.00           H
ATOM   2247  HB2 LYS Z  41      62.434  72.000  88.698  1.00  0.00           H
ATOM   2248  CG  LYS Z  41      62.159  71.660  90.824  1.00  0.00           C
ATOM   2249  HG1 LYS Z  41      62.242  70.565  90.632  1.00  0.00           H
ATOM   2250  HG2 LYS Z  41      62.693  71.869  91.778  1.00  0.00           H
ATOM   2251  CD  LYS Z  41      60.667  72.016  90.962  1.00  0.00           C
ATOM   2252  HD1 LYS Z  41      60.275  72.233  89.942  1.00  0.00           H
ATOM   2253  HD2 LYS Z  41      60.101  71.138  91.348  1.00  0.00           H
ATOM   2254  CE  LYS Z  41      60.395  73.235  91.857  1.00  0.00           C
ATOM   2255  HE1 LYS Z  41      61.196  73.995  91.733  1.00  0.00           H
ATOM   2256  HE2 LYS Z  41      59.419  73.700  91.594  1.00  0.00           H
ATOM   2257  NZ  LYS Z  41      60.327  72.846  93.279  1.00  0.00           N
ATOM   2258  HZ1 LYS Z  41      59.384  72.434  93.497  1.00  0.00           H
ATOM   2259  HZ2 LYS Z  41      61.024  72.101  93.523  1.00  0.00           H
ATOM   2260  HZ3 LYS Z  41      60.515  73.679  93.887  1.00  0.00           H
ATOM   2261  C   LYS Z  41      64.857  70.876  89.859  1.00  0.00           C
ATOM   2262  O   LYS Z  41      65.313  70.537  90.950  1.00  0.00           O
ATOM   2263  N   LEU Z  42      64.833  70.006  88.827  1.00  0.00           N
ATOM   2264  HN  LEU Z  42      64.456  70.291  87.944  1.00  0.00           H
ATOM   2265  CA  LEU Z  42      65.372  68.655  88.909  1.00  0.00           C
ATOM   2266  HA  LEU Z  42      64.882  68.160  89.735  1.00  0.00           H
ATOM   2267  CB  LEU Z  42      65.057  67.888  87.599  1.00  0.00           C
ATOM   2268  HB1 LEU Z  42      63.954  67.895  87.453  1.00  0.00           H
ATOM   2269  HB2 LEU Z  42      65.498  68.441  86.741  1.00  0.00           H
ATOM   2270  CG  LEU Z  42      65.547  66.424  87.531  1.00  0.00           C
ATOM   2271  HG  LEU Z  42      66.661  66.419  87.607  1.00  0.00           H
ATOM   2272  CD1 LEU Z  42      64.988  65.549  88.662  1.00  0.00           C
ATOM   2273 1HD1 LEU Z  42      65.331  64.500  88.536  1.00  0.00           H
ATOM   2274 2HD1 LEU Z  42      65.336  65.911  89.652  1.00  0.00           H
ATOM   2275 3HD1 LEU Z  42      63.878  65.556  88.647  1.00  0.00           H
ATOM   2276  CD2 LEU Z  42      65.175  65.809  86.176  1.00  0.00           C
ATOM   2277 1HD2 LEU Z  42      64.072  65.786  86.061  1.00  0.00           H
ATOM   2278 2HD2 LEU Z  42      65.609  66.402  85.341  1.00  0.00           H
ATOM   2279 3HD2 LEU Z  42      65.554  64.768  86.113  1.00  0.00           H
ATOM   2280  C   LEU Z  42      66.874  68.617  89.208  1.00  0.00           C
ATOM   2281  O   LEU Z  42      67.332  67.867  90.072  1.00  0.00           O
ATOM   2282  N   VAL Z  43      67.679  69.475  88.545  1.00  0.00           N
ATOM   2283  HN  VAL Z  43      67.290  70.046  87.816  1.00  0.00           H
ATOM   2284  CA  VAL Z  43      69.106  69.628  88.813  1.00  0.00           C
ATOM   2285  HA  VAL Z  43      69.565  68.654  88.722  1.00  0.00           H
ATOM   2286  CB  VAL Z  43      69.772  70.565  87.805  1.00  0.00           C
ATOM   2287  HB  VAL Z  43      69.238  71.545  87.802  1.00  0.00           H
ATOM   2288  CG1 VAL Z  43      71.258  70.809  88.143  1.00  0.00           C
ATOM   2289 1HG1 VAL Z  43      71.741  71.398  87.335  1.00  0.00           H
ATOM   2290 2HG1 VAL Z  43      71.379  71.375  89.089  1.00  0.00           H
ATOM   2291 3HG1 VAL Z  43      71.801  69.845  88.234  1.00  0.00           H
ATOM   2292  CG2 VAL Z  43      69.677  69.937  86.402  1.00  0.00           C
ATOM   2293 1HG2 VAL Z  43      70.234  68.977  86.368  1.00  0.00           H
ATOM   2294 2HG2 VAL Z  43      68.630  69.741  86.101  1.00  0.00           H
ATOM   2295 3HG2 VAL Z  43      70.120  70.627  85.653  1.00  0.00           H
ATOM   2296  C   VAL Z  43      69.388  70.103  90.235  1.00  0.00           C
ATOM   2297  O   VAL Z  43      70.247  69.551  90.922  1.00  0.00           O
ATOM   2298  N   ASN Z  44      68.644  71.106  90.745  1.00  0.00           N
ATOM   2299  HN  ASN Z  44      67.975  71.576  90.159  1.00  0.00           H
ATOM   2300  CA  ASN Z  44      68.769  71.587  92.115  1.00  0.00           C
ATOM   2301  HA  ASN Z  44      69.806  71.846  92.284  1.00  0.00           H
ATOM   2302  CB  ASN Z  44      67.878  72.831  92.353  1.00  0.00           C
ATOM   2303  HB1 ASN Z  44      66.849  72.628  91.989  1.00  0.00           H
ATOM   2304  HB2 ASN Z  44      67.829  73.071  93.437  1.00  0.00           H
ATOM   2305  CG  ASN Z  44      68.434  74.068  91.652  1.00  0.00           C
ATOM   2306  OD1 ASN Z  44      69.616  74.191  91.318  1.00  0.00           O
ATOM   2307  ND2 ASN Z  44      67.555  75.082  91.490  1.00  0.00           N
ATOM   2308 1HD2 ASN Z  44      66.618  74.965  91.831  1.00  0.00           H
ATOM   2309 2HD2 ASN Z  44      67.856  75.913  91.030  1.00  0.00           H
ATOM   2310  C   ASN Z  44      68.430  70.529  93.169  1.00  0.00           C
ATOM   2311  O   ASN Z  44      69.153  70.380  94.154  1.00  0.00           O
ATOM   2312  N   GLU Z  45      67.351  69.740  92.972  1.00  0.00           N
ATOM   2313  HN  GLU Z  45      66.730  69.918  92.204  1.00  0.00           H
ATOM   2314  CA  GLU Z  45      67.001  68.617  93.834  1.00  0.00           C
ATOM   2315  HA  GLU Z  45      66.933  68.979  94.852  1.00  0.00           H
ATOM   2316  CB  GLU Z  45      65.637  68.015  93.412  1.00  0.00           C
ATOM   2317  HB1 GLU Z  45      65.674  67.781  92.324  1.00  0.00           H
ATOM   2318  HB2 GLU Z  45      65.458  67.066  93.962  1.00  0.00           H
ATOM   2319  CG  GLU Z  45      64.413  68.924  93.675  1.00  0.00           C
ATOM   2320  HG1 GLU Z  45      64.568  69.927  93.228  1.00  0.00           H
ATOM   2321  HG2 GLU Z  45      63.521  68.470  93.198  1.00  0.00           H
ATOM   2322  CD  GLU Z  45      64.090  69.086  95.145  1.00  0.00           C
ATOM   2323  OE1 GLU Z  45      63.927  68.067  95.866  1.00  0.00           O
ATOM   2324  OE2 GLU Z  45      63.925  70.254  95.588  1.00  0.00           O
ATOM   2325  C   GLU Z  45      68.036  67.490  93.834  1.00  0.00           C
ATOM   2326  O   GLU Z  45      68.397  66.941  94.875  1.00  0.00           O
ATOM   2327  N   VAL Z  46      68.567  67.106  92.655  1.00  0.00           N
ATOM   2328  HN  VAL Z  46      68.224  67.503  91.798  1.00  0.00           H
ATOM   2329  CA  VAL Z  46      69.648  66.129  92.537  1.00  0.00           C
ATOM   2330  HA  VAL Z  46      69.366  65.253  93.105  1.00  0.00           H
ATOM   2331  CB  VAL Z  46      69.836  65.696  91.087  1.00  0.00           C
ATOM   2332  HB  VAL Z  46      69.825  66.595  90.427  1.00  0.00           H
ATOM   2333  CG1 VAL Z  46      71.165  64.942  90.866  1.00  0.00           C
ATOM   2334 1HG1 VAL Z  46      72.040  65.611  91.012  1.00  0.00           H
ATOM   2335 2HG1 VAL Z  46      71.250  64.086  91.565  1.00  0.00           H
ATOM   2336 3HG1 VAL Z  46      71.220  64.557  89.829  1.00  0.00           H
ATOM   2337  CG2 VAL Z  46      68.634  64.793  90.736  1.00  0.00           C
ATOM   2338 1HG2 VAL Z  46      67.678  65.352  90.821  1.00  0.00           H
ATOM   2339 2HG2 VAL Z  46      68.711  64.408  89.702  1.00  0.00           H
ATOM   2340 3HG2 VAL Z  46      68.596  63.919  91.419  1.00  0.00           H
ATOM   2341  C   VAL Z  46      70.943  66.617  93.172  1.00  0.00           C
ATOM   2342  O   VAL Z  46      71.635  65.872  93.868  1.00  0.00           O
ATOM   2343  N   THR Z  47      71.268  67.913  92.997  1.00  0.00           N
ATOM   2344  HN  THR Z  47      70.708  68.472  92.379  1.00  0.00           H
ATOM   2345  CA  THR Z  47      72.390  68.588  93.653  1.00  0.00           C
ATOM   2346  HA  THR Z  47      73.294  68.055  93.400  1.00  0.00           H
ATOM   2347  CB  THR Z  47      72.544  70.042  93.215  1.00  0.00           C
ATOM   2348  HB  THR Z  47      71.627  70.623  93.467  1.00  0.00           H
ATOM   2349  OG1 THR Z  47      72.755  70.102  91.811  1.00  0.00           O
ATOM   2350  HG1 THR Z  47      71.895  69.914  91.397  1.00  0.00           H
ATOM   2351  CG2 THR Z  47      73.765  70.719  93.858  1.00  0.00           C
ATOM   2352 1HG2 THR Z  47      74.690  70.161  93.606  1.00  0.00           H
ATOM   2353 2HG2 THR Z  47      73.870  71.754  93.466  1.00  0.00           H
ATOM   2354 3HG2 THR Z  47      73.665  70.783  94.961  1.00  0.00           H
ATOM   2355  C   THR Z  47      72.256  68.544  95.162  1.00  0.00           C
ATOM   2356  O   THR Z  47      73.212  68.225  95.865  1.00  0.00           O
ATOM   2357  N   GLU Z  48      71.040  68.787  95.700  1.00  0.00           N
ATOM   2358  HN  GLU Z  48      70.278  69.087  95.122  1.00  0.00           H
ATOM   2359  CA  GLU Z  48      70.747  68.654  97.117  1.00  0.00           C
ATOM   2360  HA  GLU Z  48      71.429  69.298  97.656  1.00  0.00           H
ATOM   2361  CB  GLU Z  48      69.302  69.108  97.434  1.00  0.00           C
ATOM   2362  HB1 GLU Z  48      69.191  70.160  97.091  1.00  0.00           H
ATOM   2363  HB2 GLU Z  48      68.569  68.500  96.861  1.00  0.00           H
ATOM   2364  CG  GLU Z  48      68.960  69.032  98.942  1.00  0.00           C
ATOM   2365  HG1 GLU Z  48      68.798  67.978  99.250  1.00  0.00           H
ATOM   2366  HG2 GLU Z  48      69.807  69.443  99.533  1.00  0.00           H
ATOM   2367  CD  GLU Z  48      67.719  69.815  99.310  1.00  0.00           C
ATOM   2368  OE1 GLU Z  48      66.729  69.828  98.534  1.00  0.00           O
ATOM   2369  OE2 GLU Z  48      67.707  70.397 100.430  1.00  0.00           O
ATOM   2370  C   GLU Z  48      70.955  67.248  97.662  1.00  0.00           C
ATOM   2371  O   GLU Z  48      71.578  67.068  98.707  1.00  0.00           O
ATOM   2372  N   PHE Z  49      70.495  66.195  96.955  1.00  0.00           N
ATOM   2373  HN  PHE Z  49      69.956  66.361  96.127  1.00  0.00           H
ATOM   2374  CA  PHE Z  49      70.732  64.809  97.344  1.00  0.00           C
ATOM   2375  HA  PHE Z  49      70.354  64.671  98.349  1.00  0.00           H
ATOM   2376  CB  PHE Z  49      69.955  63.877  96.372  1.00  0.00           C
ATOM   2377  HB1 PHE Z  49      68.887  64.171  96.408  1.00  0.00           H
ATOM   2378  HB2 PHE Z  49      70.316  64.022  95.331  1.00  0.00           H
ATOM   2379  CG  PHE Z  49      70.039  62.403  96.702  1.00  0.00           C
ATOM   2380  CD1 PHE Z  49      69.038  61.762  97.453  1.00  0.00           C
ATOM   2381  HD1 PHE Z  49      68.215  62.334  97.854  1.00  0.00           H
ATOM   2382  CE1 PHE Z  49      69.085  60.376  97.664  1.00  0.00           C
ATOM   2383  HE1 PHE Z  49      68.311  59.885  98.234  1.00  0.00           H
ATOM   2384  CZ  PHE Z  49      70.138  59.620  97.138  1.00  0.00           C
ATOM   2385  HZ  PHE Z  49      70.168  58.552  97.291  1.00  0.00           H
ATOM   2386  CD2 PHE Z  49      71.096  61.631  96.192  1.00  0.00           C
ATOM   2387  HD2 PHE Z  49      71.863  62.111  95.604  1.00  0.00           H
ATOM   2388  CE2 PHE Z  49      71.148  60.247  96.404  1.00  0.00           C
ATOM   2389  HE2 PHE Z  49      71.955  59.658  95.992  1.00  0.00           H
ATOM   2390  C   PHE Z  49      72.217  64.456  97.374  1.00  0.00           C
ATOM   2391  O   PHE Z  49      72.716  63.899  98.350  1.00  0.00           O
ATOM   2392  N   ALA Z  50      72.978  64.840  96.329  1.00  0.00           N
ATOM   2393  HN  ALA Z  50      72.558  65.305  95.545  1.00  0.00           H
ATOM   2394  CA  ALA Z  50      74.408  64.617  96.264  1.00  0.00           C
ATOM   2395  HA  ALA Z  50      74.589  63.557  96.384  1.00  0.00           H
ATOM   2396  CB  ALA Z  50      74.913  65.073  94.882  1.00  0.00           C
ATOM   2397  HB1 ALA Z  50      74.761  66.166  94.747  1.00  0.00           H
ATOM   2398  HB2 ALA Z  50      75.993  64.843  94.759  1.00  0.00           H
ATOM   2399  HB3 ALA Z  50      74.351  64.548  94.081  1.00  0.00           H
ATOM   2400  C   ALA Z  50      75.179  65.327  97.376  1.00  0.00           C
ATOM   2401  O   ALA Z  50      76.026  64.736  98.045  1.00  0.00           O
ATOM   2402  N   LYS Z  51      74.835  66.603  97.640  1.00  0.00           N
ATOM   2403  HN  LYS Z  51      74.167  67.065  97.051  1.00  0.00           H
ATOM   2404  CA  LYS Z  51      75.368  67.403  98.726  1.00  0.00           C
ATOM   2405  HA  LYS Z  51      76.446  67.409  98.628  1.00  0.00           H
ATOM   2406  CB  LYS Z  51      74.836  68.848  98.588  1.00  0.00           C
ATOM   2407  HB1 LYS Z  51      74.966  69.160  97.526  1.00  0.00           H
ATOM   2408  HB2 LYS Z  51      73.745  68.878  98.804  1.00  0.00           H
ATOM   2409  CG  LYS Z  51      75.578  69.859  99.468  1.00  0.00           C
ATOM   2410  HG1 LYS Z  51      75.422  69.597 100.539  1.00  0.00           H
ATOM   2411  HG2 LYS Z  51      76.665  69.775  99.249  1.00  0.00           H
ATOM   2412  CD  LYS Z  51      75.110  71.301  99.234  1.00  0.00           C
ATOM   2413  HD1 LYS Z  51      75.265  71.588  98.170  1.00  0.00           H
ATOM   2414  HD2 LYS Z  51      74.013  71.344  99.428  1.00  0.00           H
ATOM   2415  CE  LYS Z  51      75.784  72.326 100.155  1.00  0.00           C
ATOM   2416  HE1 LYS Z  51      75.289  73.316 100.061  1.00  0.00           H
ATOM   2417  HE2 LYS Z  51      75.714  71.985 101.210  1.00  0.00           H
ATOM   2418  NZ  LYS Z  51      77.206  72.502  99.817  1.00  0.00           N
ATOM   2419  HZ1 LYS Z  51      77.297  72.844  98.822  1.00  0.00           H
ATOM   2420  HZ2 LYS Z  51      77.650  73.196 100.468  1.00  0.00           H
ATOM   2421  HZ3 LYS Z  51      77.735  71.601  99.930  1.00  0.00           H
ATOM   2422  C   LYS Z  51      75.040  66.856 100.114  1.00  0.00           C
ATOM   2423  O   LYS Z  51      75.881  66.834 101.016  1.00  0.00           O
ATOM   2424  N   THR Z  52      73.794  66.364 100.298  1.00  0.00           N
ATOM   2425  HN  THR Z  52      73.135  66.448  99.548  1.00  0.00           H
ATOM   2426  CA  THR Z  52      73.320  65.719 101.526  1.00  0.00           C
ATOM   2427  HA  THR Z  52      73.474  66.407 102.345  1.00  0.00           H
ATOM   2428  CB  THR Z  52      71.842  65.316 101.486  1.00  0.00           C
ATOM   2429  HB  THR Z  52      71.668  64.564 100.680  1.00  0.00           H
ATOM   2430  OG1 THR Z  52      71.009  66.441 101.236  1.00  0.00           O
ATOM   2431  HG1 THR Z  52      71.261  66.767 100.350  1.00  0.00           H
ATOM   2432  CG2 THR Z  52      71.384  64.739 102.837  1.00  0.00           C
ATOM   2433 1HG2 THR Z  52      70.288  64.571 102.842  1.00  0.00           H
ATOM   2434 2HG2 THR Z  52      71.877  63.769 103.058  1.00  0.00           H
ATOM   2435 3HG2 THR Z  52      71.624  65.446 103.658  1.00  0.00           H
ATOM   2436  C   THR Z  52      74.108  64.465 101.830  1.00  0.00           C
ATOM   2437  O   THR Z  52      74.575  64.277 102.949  1.00  0.00           O
ATOM   2438  N   CYS Z  53      74.337  63.600 100.819  1.00  0.00           N
ATOM   2439  HN  CYS Z  53      73.933  63.768  99.915  1.00  0.00           H
ATOM   2440  CA  CYS Z  53      75.095  62.364 100.959  1.00  0.00           C
ATOM   2441  HA  CYS Z  53      74.643  61.803 101.762  1.00  0.00           H
ATOM   2442  CB  CYS Z  53      75.005  61.491  99.682  1.00  0.00           C
ATOM   2443  HB1 CYS Z  53      75.336  62.091  98.807  1.00  0.00           H
ATOM   2444  HB2 CYS Z  53      75.686  60.618  99.782  1.00  0.00           H
ATOM   2445  SG  CYS Z  53      73.321  60.852  99.398  1.00  0.00           S
ATOM   2446  C   CYS Z  53      76.551  62.568 101.374  1.00  0.00           C
ATOM   2447  O   CYS Z  53      77.115  61.765 102.119  1.00  0.00           O
ATOM   2448  N   VAL Z  54      77.208  63.662 100.926  1.00  0.00           N
ATOM   2449  HN  VAL Z  54      76.768  64.275 100.271  1.00  0.00           H
ATOM   2450  CA  VAL Z  54      78.523  64.063 101.428  1.00  0.00           C
ATOM   2451  HA  VAL Z  54      79.181  63.211 101.341  1.00  0.00           H
ATOM   2452  CB  VAL Z  54      79.122  65.200 100.602  1.00  0.00           C
ATOM   2453  HB  VAL Z  54      78.422  66.069 100.593  1.00  0.00           H
ATOM   2454  CG1 VAL Z  54      80.485  65.664 101.159  1.00  0.00           C
ATOM   2455 1HG1 VAL Z  54      80.935  66.418 100.478  1.00  0.00           H
ATOM   2456 2HG1 VAL Z  54      80.379  66.140 102.157  1.00  0.00           H
ATOM   2457 3HG1 VAL Z  54      81.187  64.809 101.248  1.00  0.00           H
ATOM   2458  CG2 VAL Z  54      79.318  64.699  99.163  1.00  0.00           C
ATOM   2459 1HG2 VAL Z  54      79.948  63.785  99.147  1.00  0.00           H
ATOM   2460 2HG2 VAL Z  54      78.350  64.470  98.676  1.00  0.00           H
ATOM   2461 3HG2 VAL Z  54      79.828  65.478  98.561  1.00  0.00           H
ATOM   2462  C   VAL Z  54      78.511  64.438 102.911  1.00  0.00           C
ATOM   2463  O   VAL Z  54      79.360  63.985 103.684  1.00  0.00           O
ATOM   2464  N   ALA Z  55      77.520  65.227 103.375  1.00  0.00           N
ATOM   2465  HN  ALA Z  55      76.823  65.586 102.754  1.00  0.00           H
ATOM   2466  CA  ALA Z  55      77.369  65.546 104.786  1.00  0.00           C
ATOM   2467  HA  ALA Z  55      78.313  65.930 105.150  1.00  0.00           H
ATOM   2468  CB  ALA Z  55      76.284  66.628 104.963  1.00  0.00           C
ATOM   2469  HB1 ALA Z  55      76.556  67.536 104.387  1.00  0.00           H
ATOM   2470  HB2 ALA Z  55      75.298  66.267 104.598  1.00  0.00           H
ATOM   2471  HB3 ALA Z  55      76.185  66.916 106.032  1.00  0.00           H
ATOM   2472  C   ALA Z  55      77.017  64.337 105.653  1.00  0.00           C
ATOM   2473  O   ALA Z  55      77.618  64.095 106.700  1.00  0.00           O
ATOM   2474  N   ASP Z  56      76.049  63.522 105.210  1.00  0.00           N
ATOM   2475  HN  ASP Z  56      75.533  63.747 104.374  1.00  0.00           H
ATOM   2476  CA  ASP Z  56      75.677  62.312 105.894  1.00  0.00           C
ATOM   2477  HA  ASP Z  56      76.554  61.881 106.360  1.00  0.00           H
ATOM   2478  CB  ASP Z  56      74.611  62.653 106.973  1.00  0.00           C
ATOM   2479  HB1 ASP Z  56      75.073  63.311 107.739  1.00  0.00           H
ATOM   2480  HB2 ASP Z  56      73.769  63.204 106.506  1.00  0.00           H
ATOM   2481  CG  ASP Z  56      74.086  61.420 107.660  1.00  0.00           C
ATOM   2482  OD1 ASP Z  56      72.837  61.278 107.762  1.00  0.00           O
ATOM   2483  OD2 ASP Z  56      74.907  60.560 108.062  1.00  0.00           O
ATOM   2484  C   ASP Z  56      75.168  61.287 104.886  1.00  0.00           C
ATOM   2485  O   ASP Z  56      74.257  61.549 104.105  1.00  0.00           O
ATOM   2486  N   GLU Z  57      75.696  60.053 104.936  1.00  0.00           N
ATOM   2487  HN  GLU Z  57      76.434  59.842 105.583  1.00  0.00           H
ATOM   2488  CA  GLU Z  57      75.224  58.951 104.121  1.00  0.00           C
ATOM   2489  HA  GLU Z  57      74.568  59.318 103.344  1.00  0.00           H
ATOM   2490  CB  GLU Z  57      76.416  58.233 103.420  1.00  0.00           C
ATOM   2491  HB1 GLU Z  57      76.031  57.335 102.887  1.00  0.00           H
ATOM   2492  HB2 GLU Z  57      76.809  58.924 102.638  1.00  0.00           H
ATOM   2493  CG  GLU Z  57      77.605  57.846 104.342  1.00  0.00           C
ATOM   2494  HG1 GLU Z  57      78.158  58.758 104.648  1.00  0.00           H
ATOM   2495  HG2 GLU Z  57      77.234  57.343 105.259  1.00  0.00           H
ATOM   2496  CD  GLU Z  57      78.577  56.898 103.660  1.00  0.00           C
ATOM   2497  OE1 GLU Z  57      78.176  55.728 103.412  1.00  0.00           O
ATOM   2498  OE2 GLU Z  57      79.747  57.277 103.367  1.00  0.00           O
ATOM   2499  C   GLU Z  57      74.383  57.975 104.948  1.00  0.00           C
ATOM   2500  O   GLU Z  57      74.000  56.907 104.467  1.00  0.00           O
ATOM   2501  N   SER Z  58      74.070  58.311 106.221  1.00  0.00           N
ATOM   2502  HN  SER Z  58      74.396  59.174 106.616  1.00  0.00           H
ATOM   2503  CA  SER Z  58      73.313  57.447 107.123  1.00  0.00           C
ATOM   2504  HA  SER Z  58      73.570  56.417 106.914  1.00  0.00           H
ATOM   2505  CB  SER Z  58      73.693  57.740 108.600  1.00  0.00           C
ATOM   2506  HB1 SER Z  58      74.803  57.751 108.672  1.00  0.00           H
ATOM   2507  HB2 SER Z  58      73.338  58.754 108.894  1.00  0.00           H
ATOM   2508  OG  SER Z  58      73.192  56.768 109.522  1.00  0.00           O
ATOM   2509  HG1 SER Z  58      73.606  56.990 110.382  1.00  0.00           H
ATOM   2510  C   SER Z  58      71.799  57.567 107.001  1.00  0.00           C
ATOM   2511  O   SER Z  58      71.103  56.561 106.857  1.00  0.00           O
ATOM   2512  N   ALA Z  59      71.221  58.786 107.045  1.00  0.00           N
ATOM   2513  HN  ALA Z  59      71.779  59.612 107.151  1.00  0.00           H
ATOM   2514  CA  ALA Z  59      69.781  58.951 107.216  1.00  0.00           C
ATOM   2515  HA  ALA Z  59      69.377  58.087 107.729  1.00  0.00           H
ATOM   2516  CB  ALA Z  59      69.533  60.187 108.100  1.00  0.00           C
ATOM   2517  HB1 ALA Z  59      68.453  60.308 108.327  1.00  0.00           H
ATOM   2518  HB2 ALA Z  59      70.079  60.074 109.060  1.00  0.00           H
ATOM   2519  HB3 ALA Z  59      69.900  61.109 107.600  1.00  0.00           H
ATOM   2520  C   ALA Z  59      68.991  59.095 105.915  1.00  0.00           C
ATOM   2521  O   ALA Z  59      67.758  59.133 105.914  1.00  0.00           O
ATOM   2522  N   GLU Z  60      69.690  59.117 104.770  1.00  0.00           N
ATOM   2523  HN  GLU Z  60      70.685  59.174 104.823  1.00  0.00           H
ATOM   2524  CA  GLU Z  60      69.129  59.030 103.438  1.00  0.00           C
ATOM   2525  HA  GLU Z  60      68.054  58.917 103.490  1.00  0.00           H
ATOM   2526  CB  GLU Z  60      69.492  60.291 102.607  1.00  0.00           C
ATOM   2527  HB1 GLU Z  60      69.141  61.183 103.175  1.00  0.00           H
ATOM   2528  HB2 GLU Z  60      70.601  60.367 102.544  1.00  0.00           H
ATOM   2529  CG  GLU Z  60      68.906  60.355 101.172  1.00  0.00           C
ATOM   2530  HG1 GLU Z  60      69.281  61.265 100.658  1.00  0.00           H
ATOM   2531  HG2 GLU Z  60      69.241  59.482 100.575  1.00  0.00           H
ATOM   2532  CD  GLU Z  60      67.391  60.407 101.153  1.00  0.00           C
ATOM   2533  OE1 GLU Z  60      66.738  59.374 100.846  1.00  0.00           O
ATOM   2534  OE2 GLU Z  60      66.822  61.494 101.434  1.00  0.00           O
ATOM   2535  C   GLU Z  60      69.703  57.771 102.805  1.00  0.00           C
ATOM   2536  O   GLU Z  60      70.775  57.297 103.186  1.00  0.00           O
ATOM   2537  N   ASN Z  61      69.003  57.146 101.838  1.00  0.00           N
ATOM   2538  HN  ASN Z  61      68.140  57.533 101.509  1.00  0.00           H
ATOM   2539  CA  ASN Z  61      69.540  55.979 101.155  1.00  0.00           C
ATOM   2540  HA  ASN Z  61      70.225  55.452 101.807  1.00  0.00           H
ATOM   2541  CB  ASN Z  61      68.429  54.988 100.726  1.00  0.00           C
ATOM   2542  HB1 ASN Z  61      67.683  55.507 100.089  1.00  0.00           H
ATOM   2543  HB2 ASN Z  61      68.858  54.139 100.153  1.00  0.00           H
ATOM   2544  CG  ASN Z  61      67.707  54.423 101.945  1.00  0.00           C
ATOM   2545  OD1 ASN Z  61      66.491  54.575 102.113  1.00  0.00           O
ATOM   2546  ND2 ASN Z  61      68.455  53.727 102.829  1.00  0.00           N
ATOM   2547 1HD2 ASN Z  61      69.426  53.565 102.649  1.00  0.00           H
ATOM   2548 2HD2 ASN Z  61      68.011  53.378 103.651  1.00  0.00           H
ATOM   2549  C   ASN Z  61      70.357  56.417  99.948  1.00  0.00           C
ATOM   2550  O   ASN Z  61      69.839  56.626  98.853  1.00  0.00           O
ATOM   2551  N   CYS Z  62      71.688  56.541 100.127  1.00  0.00           N
ATOM   2552  HN  CYS Z  62      72.096  56.314 101.018  1.00  0.00           H
ATOM   2553  CA  CYS Z  62      72.599  57.135  99.160  1.00  0.00           C
ATOM   2554  HA  CYS Z  62      72.063  57.833  98.531  1.00  0.00           H
ATOM   2555  CB  CYS Z  62      73.740  57.890  99.891  1.00  0.00           C
ATOM   2556  HB1 CYS Z  62      74.227  57.199 100.613  1.00  0.00           H
ATOM   2557  HB2 CYS Z  62      74.516  58.211  99.163  1.00  0.00           H
ATOM   2558  SG  CYS Z  62      73.130  59.364 100.770  1.00  0.00           S
ATOM   2559  C   CYS Z  62      73.203  56.084  98.243  1.00  0.00           C
ATOM   2560  O   CYS Z  62      74.017  56.389  97.372  1.00  0.00           O
ATOM   2561  N   ASP Z  63      72.750  54.821  98.386  1.00  0.00           N
ATOM   2562  HN  ASP Z  63      72.157  54.625  99.160  1.00  0.00           H
ATOM   2563  CA  ASP Z  63      73.052  53.690  97.527  1.00  0.00           C
ATOM   2564  HA  ASP Z  63      74.127  53.560  97.498  1.00  0.00           H
ATOM   2565  CB  ASP Z  63      72.350  52.411  98.054  1.00  0.00           C
ATOM   2566  HB1 ASP Z  63      71.266  52.613  98.191  1.00  0.00           H
ATOM   2567  HB2 ASP Z  63      72.454  51.576  97.328  1.00  0.00           H
ATOM   2568  CG  ASP Z  63      72.913  51.927  99.368  1.00  0.00           C
ATOM   2569  OD1 ASP Z  63      74.044  52.308  99.758  1.00  0.00           O
ATOM   2570  OD2 ASP Z  63      72.200  51.135 100.042  1.00  0.00           O
ATOM   2571  C   ASP Z  63      72.585  53.897  96.088  1.00  0.00           C
ATOM   2572  O   ASP Z  63      73.215  53.412  95.146  1.00  0.00           O
ATOM   2573  N   LYS Z  64      71.456  54.621  95.902  1.00  0.00           N
ATOM   2574  HN  LYS Z  64      71.002  55.006  96.700  1.00  0.00           H
ATOM   2575  CA  LYS Z  64      70.836  54.937  94.624  1.00  0.00           C
ATOM   2576  HA  LYS Z  64      70.452  54.016  94.207  1.00  0.00           H
ATOM   2577  CB  LYS Z  64      69.666  55.955  94.812  1.00  0.00           C
ATOM   2578  HB1 LYS Z  64      70.086  56.904  95.218  1.00  0.00           H
ATOM   2579  HB2 LYS Z  64      69.221  56.187  93.818  1.00  0.00           H
ATOM   2580  CG  LYS Z  64      68.533  55.497  95.750  1.00  0.00           C
ATOM   2581  HG1 LYS Z  64      68.087  54.560  95.345  1.00  0.00           H
ATOM   2582  HG2 LYS Z  64      68.957  55.262  96.753  1.00  0.00           H
ATOM   2583  CD  LYS Z  64      67.420  56.558  95.931  1.00  0.00           C
ATOM   2584  HD1 LYS Z  64      67.883  57.494  96.317  1.00  0.00           H
ATOM   2585  HD2 LYS Z  64      66.971  56.777  94.936  1.00  0.00           H
ATOM   2586  CE  LYS Z  64      66.315  56.097  96.901  1.00  0.00           C
ATOM   2587  HE1 LYS Z  64      65.823  55.185  96.500  1.00  0.00           H
ATOM   2588  HE2 LYS Z  64      66.766  55.854  97.887  1.00  0.00           H
ATOM   2589  NZ  LYS Z  64      65.263  57.114  97.126  1.00  0.00           N
ATOM   2590  HZ1 LYS Z  64      65.630  57.931  97.673  1.00  0.00           H
ATOM   2591  HZ2 LYS Z  64      64.870  57.495  96.227  1.00  0.00           H
ATOM   2592  HZ3 LYS Z  64      64.489  56.700  97.684  1.00  0.00           H
ATOM   2593  C   LYS Z  64      71.811  55.546  93.616  1.00  0.00           C
ATOM   2594  O   LYS Z  64      72.254  56.681  93.783  1.00  0.00           O
ATOM   2595  N   SER Z  65      72.179  54.794  92.548  1.00  0.00           N
ATOM   2596  HN  SER Z  65      71.891  53.839  92.487  1.00  0.00           H
ATOM   2597  CA  SER Z  65      72.980  55.266  91.415  1.00  0.00           C
ATOM   2598  HA  SER Z  65      73.972  55.448  91.802  1.00  0.00           H
ATOM   2599  CB  SER Z  65      73.109  54.219  90.268  1.00  0.00           C
ATOM   2600  HB1 SER Z  65      73.853  54.577  89.523  1.00  0.00           H
ATOM   2601  HB2 SER Z  65      73.504  53.272  90.694  1.00  0.00           H
ATOM   2602  OG  SER Z  65      71.871  53.944  89.602  1.00  0.00           O
ATOM   2603  HG1 SER Z  65      72.076  53.267  88.911  1.00  0.00           H
ATOM   2604  C   SER Z  65      72.507  56.572  90.804  1.00  0.00           C
ATOM   2605  O   SER Z  65      71.359  56.968  90.974  1.00  0.00           O
ATOM   2606  N   LEU Z  66      73.349  57.285  90.026  1.00  0.00           N
ATOM   2607  HN  LEU Z  66      74.287  56.988  89.859  1.00  0.00           H
ATOM   2608  CA  LEU Z  66      72.914  58.502  89.351  1.00  0.00           C
ATOM   2609  HA  LEU Z  66      72.502  59.149  90.113  1.00  0.00           H
ATOM   2610  CB  LEU Z  66      74.113  59.230  88.695  1.00  0.00           C
ATOM   2611  HB1 LEU Z  66      74.888  59.384  89.479  1.00  0.00           H
ATOM   2612  HB2 LEU Z  66      74.562  58.574  87.919  1.00  0.00           H
ATOM   2613  CG  LEU Z  66      73.796  60.604  88.062  1.00  0.00           C
ATOM   2614  HG  LEU Z  66      73.069  60.447  87.229  1.00  0.00           H
ATOM   2615  CD1 LEU Z  66      73.166  61.594  89.057  1.00  0.00           C
ATOM   2616 1HD1 LEU Z  66      72.187  61.222  89.426  1.00  0.00           H
ATOM   2617 2HD1 LEU Z  66      73.840  61.756  89.924  1.00  0.00           H
ATOM   2618 3HD1 LEU Z  66      72.991  62.571  88.560  1.00  0.00           H
ATOM   2619  CD2 LEU Z  66      75.073  61.209  87.460  1.00  0.00           C
ATOM   2620 1HD2 LEU Z  66      75.525  60.514  86.720  1.00  0.00           H
ATOM   2621 2HD2 LEU Z  66      74.847  62.168  86.949  1.00  0.00           H
ATOM   2622 3HD2 LEU Z  66      75.821  61.404  88.258  1.00  0.00           H
ATOM   2623  C   LEU Z  66      71.779  58.244  88.354  1.00  0.00           C
ATOM   2624  O   LEU Z  66      70.811  59.001  88.275  1.00  0.00           O
ATOM   2625  N   HIS Z  67      71.833  57.105  87.629  1.00  0.00           N
ATOM   2626  HN  HIS Z  67      72.665  56.552  87.657  1.00  0.00           H
ATOM   2627  CA  HIS Z  67      70.719  56.608  86.828  1.00  0.00           C
ATOM   2628  HA  HIS Z  67      70.453  57.376  86.113  1.00  0.00           H
ATOM   2629  CB  HIS Z  67      71.119  55.323  86.062  1.00  0.00           C
ATOM   2630  HB1 HIS Z  67      71.504  54.563  86.771  1.00  0.00           H
ATOM   2631  HB2 HIS Z  67      70.236  54.901  85.539  1.00  0.00           H
ATOM   2632  ND1 HIS Z  67      71.867  56.462  84.008  1.00  0.00           N
ATOM   2633  CG  HIS Z  67      72.154  55.558  85.010  1.00  0.00           C
ATOM   2634  CE1 HIS Z  67      72.933  56.468  83.230  1.00  0.00           C
ATOM   2635  HE1 HIS Z  67      73.062  57.083  82.334  1.00  0.00           H
ATOM   2636  NE2 HIS Z  67      73.879  55.613  83.677  1.00  0.00           N
ATOM   2637  HE2 HIS Z  67      74.783  55.457  83.244  1.00  0.00           H
ATOM   2638  CD2 HIS Z  67      73.386  55.019  84.818  1.00  0.00           C
ATOM   2639  HD2 HIS Z  67      73.913  54.271  85.392  1.00  0.00           H
ATOM   2640  C   HIS Z  67      69.445  56.305  87.625  1.00  0.00           C
ATOM   2641  O   HIS Z  67      68.346  56.678  87.221  1.00  0.00           O
ATOM   2642  N   THR Z  68      69.554  55.649  88.804  1.00  0.00           N
ATOM   2643  HN  THR Z  68      70.451  55.324  89.111  1.00  0.00           H
ATOM   2644  CA  THR Z  68      68.417  55.406  89.706  1.00  0.00           C
ATOM   2645  HA  THR Z  68      67.636  54.919  89.141  1.00  0.00           H
ATOM   2646  CB  THR Z  68      68.777  54.536  90.917  1.00  0.00           C
ATOM   2647  HB  THR Z  68      69.521  55.062  91.558  1.00  0.00           H
ATOM   2648  OG1 THR Z  68      69.332  53.290  90.517  1.00  0.00           O
ATOM   2649  HG1 THR Z  68      70.235  53.482  90.198  1.00  0.00           H
ATOM   2650  CG2 THR Z  68      67.534  54.188  91.750  1.00  0.00           C
ATOM   2651 1HG2 THR Z  68      67.808  53.515  92.591  1.00  0.00           H
ATOM   2652 2HG2 THR Z  68      67.060  55.091  92.185  1.00  0.00           H
ATOM   2653 3HG2 THR Z  68      66.784  53.664  91.122  1.00  0.00           H
ATOM   2654  C   THR Z  68      67.838  56.698  90.254  1.00  0.00           C
ATOM   2655  O   THR Z  68      66.628  56.923  90.258  1.00  0.00           O
ATOM   2656  N   LEU Z  69      68.717  57.615  90.699  1.00  0.00           N
ATOM   2657  HN  LEU Z  69      69.701  57.400  90.681  1.00  0.00           H
ATOM   2658  CA  LEU Z  69      68.389  58.903  91.272  1.00  0.00           C
ATOM   2659  HA  LEU Z  69      67.732  58.722  92.110  1.00  0.00           H
ATOM   2660  CB  LEU Z  69      69.675  59.610  91.752  1.00  0.00           C
ATOM   2661  HB1 LEU Z  69      70.221  58.919  92.434  1.00  0.00           H
ATOM   2662  HB2 LEU Z  69      70.337  59.793  90.877  1.00  0.00           H
ATOM   2663  CG  LEU Z  69      69.444  60.939  92.496  1.00  0.00           C
ATOM   2664  HG  LEU Z  69      68.881  61.635  91.830  1.00  0.00           H
ATOM   2665  CD1 LEU Z  69      68.625  60.734  93.778  1.00  0.00           C
ATOM   2666 1HD1 LEU Z  69      67.595  60.389  93.551  1.00  0.00           H
ATOM   2667 2HD1 LEU Z  69      69.113  59.981  94.432  1.00  0.00           H
ATOM   2668 3HD1 LEU Z  69      68.548  61.684  94.345  1.00  0.00           H
ATOM   2669  CD2 LEU Z  69      70.791  61.597  92.811  1.00  0.00           C
ATOM   2670 1HD2 LEU Z  69      71.361  61.782  91.876  1.00  0.00           H
ATOM   2671 2HD2 LEU Z  69      70.639  62.564  93.335  1.00  0.00           H
ATOM   2672 3HD2 LEU Z  69      71.392  60.929  93.464  1.00  0.00           H
ATOM   2673  C   LEU Z  69      67.649  59.815  90.317  1.00  0.00           C
ATOM   2674  O   LEU Z  69      66.704  60.499  90.708  1.00  0.00           O
ATOM   2675  N   PHE Z  70      68.034  59.807  89.023  1.00  0.00           N
ATOM   2676  HN  PHE Z  70      68.844  59.283  88.750  1.00  0.00           H
ATOM   2677  CA  PHE Z  70      67.355  60.529  87.963  1.00  0.00           C
ATOM   2678  HA  PHE Z  70      67.409  61.586  88.185  1.00  0.00           H
ATOM   2679  CB  PHE Z  70      68.072  60.213  86.617  1.00  0.00           C
ATOM   2680  HB1 PHE Z  70      69.128  60.551  86.676  1.00  0.00           H
ATOM   2681  HB2 PHE Z  70      68.077  59.115  86.446  1.00  0.00           H
ATOM   2682  CG  PHE Z  70      67.450  60.886  85.419  1.00  0.00           C
ATOM   2683  CD1 PHE Z  70      67.068  60.120  84.304  1.00  0.00           C
ATOM   2684  HD1 PHE Z  70      67.222  59.051  84.306  1.00  0.00           H
ATOM   2685  CE1 PHE Z  70      66.484  60.729  83.187  1.00  0.00           C
ATOM   2686  HE1 PHE Z  70      66.196  60.129  82.335  1.00  0.00           H
ATOM   2687  CZ  PHE Z  70      66.283  62.113  83.177  1.00  0.00           C
ATOM   2688  HZ  PHE Z  70      65.837  62.591  82.324  1.00  0.00           H
ATOM   2689  CD2 PHE Z  70      67.234  62.274  85.396  1.00  0.00           C
ATOM   2690  HD2 PHE Z  70      67.523  62.882  86.240  1.00  0.00           H
ATOM   2691  CE2 PHE Z  70      66.661  62.887  84.277  1.00  0.00           C
ATOM   2692  HE2 PHE Z  70      66.513  63.956  84.257  1.00  0.00           H
ATOM   2693  C   PHE Z  70      65.878  60.158  87.885  1.00  0.00           C
ATOM   2694  O   PHE Z  70      65.011  61.027  87.865  1.00  0.00           O
ATOM   2695  N   GLY Z  71      65.551  58.850  87.939  1.00  0.00           N
ATOM   2696  HN  GLY Z  71      66.276  58.163  87.989  1.00  0.00           H
ATOM   2697  CA  GLY Z  71      64.165  58.404  87.969  1.00  0.00           C
ATOM   2698  HA1 GLY Z  71      63.614  58.936  87.205  1.00  0.00           H
ATOM   2699  HA2 GLY Z  71      64.165  57.336  87.821  1.00  0.00           H
ATOM   2700  C   GLY Z  71      63.466  58.675  89.276  1.00  0.00           C
ATOM   2701  O   GLY Z  71      62.314  59.097  89.288  1.00  0.00           O
ATOM   2702  N   ASP Z  72      64.145  58.468  90.421  1.00  0.00           N
ATOM   2703  HN  ASP Z  72      65.081  58.107  90.383  1.00  0.00           H
ATOM   2704  CA  ASP Z  72      63.579  58.681  91.744  1.00  0.00           C
ATOM   2705  HA  ASP Z  72      62.691  58.070  91.819  1.00  0.00           H
ATOM   2706  CB  ASP Z  72      64.649  58.261  92.794  1.00  0.00           C
ATOM   2707  HB1 ASP Z  72      65.161  57.342  92.435  1.00  0.00           H
ATOM   2708  HB2 ASP Z  72      65.418  59.051  92.910  1.00  0.00           H
ATOM   2709  CG  ASP Z  72      64.045  57.935  94.140  1.00  0.00           C
ATOM   2710  OD1 ASP Z  72      64.255  58.693  95.126  1.00  0.00           O
ATOM   2711  OD2 ASP Z  72      63.416  56.849  94.253  1.00  0.00           O
ATOM   2712  C   ASP Z  72      63.146  60.129  91.973  1.00  0.00           C
ATOM   2713  O   ASP Z  72      62.026  60.422  92.387  1.00  0.00           O
ATOM   2714  N   LYS Z  73      64.030  61.079  91.629  1.00  0.00           N
ATOM   2715  HN  LYS Z  73      64.936  60.816  91.283  1.00  0.00           H
ATOM   2716  CA  LYS Z  73      63.767  62.497  91.705  1.00  0.00           C
ATOM   2717  HA  LYS Z  73      63.328  62.702  92.673  1.00  0.00           H
ATOM   2718  CB  LYS Z  73      65.095  63.272  91.608  1.00  0.00           C
ATOM   2719  HB1 LYS Z  73      65.666  62.900  90.728  1.00  0.00           H
ATOM   2720  HB2 LYS Z  73      64.905  64.357  91.456  1.00  0.00           H
ATOM   2721  CG  LYS Z  73      65.930  63.090  92.887  1.00  0.00           C
ATOM   2722  HG1 LYS Z  73      65.549  62.215  93.460  1.00  0.00           H
ATOM   2723  HG2 LYS Z  73      66.984  62.865  92.612  1.00  0.00           H
ATOM   2724  CD  LYS Z  73      65.895  64.348  93.761  1.00  0.00           C
ATOM   2725  HD1 LYS Z  73      66.569  65.095  93.285  1.00  0.00           H
ATOM   2726  HD2 LYS Z  73      64.870  64.785  93.753  1.00  0.00           H
ATOM   2727  CE  LYS Z  73      66.349  64.148  95.210  1.00  0.00           C
ATOM   2728  HE1 LYS Z  73      67.233  63.479  95.260  1.00  0.00           H
ATOM   2729  HE2 LYS Z  73      66.606  65.135  95.659  1.00  0.00           H
ATOM   2730  NZ  LYS Z  73      65.273  63.564  96.026  1.00  0.00           N
ATOM   2731  HZ1 LYS Z  73      65.457  63.790  97.037  1.00  0.00           H
ATOM   2732  HZ2 LYS Z  73      64.360  64.025  95.789  1.00  0.00           H
ATOM   2733  HZ3 LYS Z  73      65.206  62.526  95.895  1.00  0.00           H
ATOM   2734  C   LYS Z  73      62.752  62.982  90.686  1.00  0.00           C
ATOM   2735  O   LYS Z  73      61.952  63.863  90.988  1.00  0.00           O
ATOM   2736  N   LEU Z  74      62.730  62.403  89.466  1.00  0.00           N
ATOM   2737  HN  LEU Z  74      63.408  61.708  89.223  1.00  0.00           H
ATOM   2738  CA  LEU Z  74      61.776  62.744  88.421  1.00  0.00           C
ATOM   2739  HA  LEU Z  74      61.890  63.798  88.218  1.00  0.00           H
ATOM   2740  CB  LEU Z  74      62.085  61.952  87.131  1.00  0.00           C
ATOM   2741  HB1 LEU Z  74      63.153  62.122  86.871  1.00  0.00           H
ATOM   2742  HB2 LEU Z  74      61.965  60.865  87.333  1.00  0.00           H
ATOM   2743  CG  LEU Z  74      61.254  62.332  85.890  1.00  0.00           C
ATOM   2744  HG  LEU Z  74      60.170  62.213  86.123  1.00  0.00           H
ATOM   2745  CD1 LEU Z  74      61.508  63.783  85.457  1.00  0.00           C
ATOM   2746 1HD1 LEU Z  74      62.592  63.938  85.272  1.00  0.00           H
ATOM   2747 2HD1 LEU Z  74      60.957  64.010  84.521  1.00  0.00           H
ATOM   2748 3HD1 LEU Z  74      61.168  64.496  86.237  1.00  0.00           H
ATOM   2749  CD2 LEU Z  74      61.583  61.374  84.742  1.00  0.00           C
ATOM   2750 1HD2 LEU Z  74      60.983  61.623  83.844  1.00  0.00           H
ATOM   2751 2HD2 LEU Z  74      62.661  61.448  84.482  1.00  0.00           H
ATOM   2752 3HD2 LEU Z  74      61.359  60.325  85.034  1.00  0.00           H
ATOM   2753  C   LEU Z  74      60.320  62.519  88.811  1.00  0.00           C
ATOM   2754  O   LEU Z  74      59.457  63.356  88.543  1.00  0.00           O
ATOM   2755  N   CYS Z  75      59.992  61.401  89.492  1.00  0.00           N
ATOM   2756  HN  CYS Z  75      60.679  60.691  89.656  1.00  0.00           H
ATOM   2757  CA  CYS Z  75      58.665  61.213  90.070  1.00  0.00           C
ATOM   2758  HA  CYS Z  75      57.931  61.385  89.293  1.00  0.00           H
ATOM   2759  CB  CYS Z  75      58.454  59.785  90.634  1.00  0.00           C
ATOM   2760  HB1 CYS Z  75      59.394  59.422  91.104  1.00  0.00           H
ATOM   2761  HB2 CYS Z  75      57.675  59.799  91.428  1.00  0.00           H
ATOM   2762  SG  CYS Z  75      57.855  58.636  89.359  1.00  0.00           S
ATOM   2763  C   CYS Z  75      58.340  62.227  91.157  1.00  0.00           C
ATOM   2764  O   CYS Z  75      57.249  62.793  91.182  1.00  0.00           O
ATOM   2765  N   THR Z  76      59.290  62.516  92.065  1.00  0.00           N
ATOM   2766  HN  THR Z  76      60.153  62.009  92.072  1.00  0.00           H
ATOM   2767  CA  THR Z  76      59.120  63.479  93.154  1.00  0.00           C
ATOM   2768  HA  THR Z  76      58.237  63.187  93.704  1.00  0.00           H
ATOM   2769  CB  THR Z  76      60.293  63.433  94.124  1.00  0.00           C
ATOM   2770  HB  THR Z  76      61.223  63.797  93.629  1.00  0.00           H
ATOM   2771  OG1 THR Z  76      60.485  62.088  94.542  1.00  0.00           O
ATOM   2772  HG1 THR Z  76      61.414  62.016  94.845  1.00  0.00           H
ATOM   2773  CG2 THR Z  76      60.006  64.243  95.395  1.00  0.00           C
ATOM   2774 1HG2 THR Z  76      59.909  65.326  95.174  1.00  0.00           H
ATOM   2775 2HG2 THR Z  76      59.065  63.892  95.871  1.00  0.00           H
ATOM   2776 3HG2 THR Z  76      60.829  64.110  96.129  1.00  0.00           H
ATOM   2777  C   THR Z  76      58.886  64.913  92.687  1.00  0.00           C
ATOM   2778  O   THR Z  76      57.991  65.602  93.180  1.00  0.00           O
ATOM   2779  N   VAL Z  77      59.643  65.407  91.678  1.00  0.00           N
ATOM   2780  HN  VAL Z  77      60.413  64.876  91.308  1.00  0.00           H
ATOM   2781  CA  VAL Z  77      59.386  66.721  91.088  1.00  0.00           C
ATOM   2782  HA  VAL Z  77      59.169  67.401  91.899  1.00  0.00           H
ATOM   2783  CB  VAL Z  77      60.574  67.339  90.346  1.00  0.00           C
ATOM   2784  HB  VAL Z  77      60.285  68.364  90.006  1.00  0.00           H
ATOM   2785  CG1 VAL Z  77      61.751  67.492  91.326  1.00  0.00           C
ATOM   2786 1HG1 VAL Z  77      62.598  68.015  90.831  1.00  0.00           H
ATOM   2787 2HG1 VAL Z  77      61.445  68.084  92.215  1.00  0.00           H
ATOM   2788 3HG1 VAL Z  77      62.114  66.500  91.669  1.00  0.00           H
ATOM   2789  CG2 VAL Z  77      60.996  66.530  89.105  1.00  0.00           C
ATOM   2790 1HG2 VAL Z  77      60.168  66.424  88.377  1.00  0.00           H
ATOM   2791 2HG2 VAL Z  77      61.838  67.040  88.589  1.00  0.00           H
ATOM   2792 3HG2 VAL Z  77      61.338  65.520  89.396  1.00  0.00           H
ATOM   2793  C   VAL Z  77      58.153  66.749  90.191  1.00  0.00           C
ATOM   2794  O   VAL Z  77      57.527  67.796  90.031  1.00  0.00           O
ATOM   2795  N   ALA Z  78      57.783  65.593  89.594  1.00  0.00           N
ATOM   2796  HN  ALA Z  78      58.366  64.790  89.717  1.00  0.00           H
ATOM   2797  CA  ALA Z  78      56.543  65.341  88.877  1.00  0.00           C
ATOM   2798  HA  ALA Z  78      56.574  64.294  88.611  1.00  0.00           H
ATOM   2799  CB  ALA Z  78      55.313  65.521  89.791  1.00  0.00           C
ATOM   2800  HB1 ALA Z  78      55.213  66.580  90.107  1.00  0.00           H
ATOM   2801  HB2 ALA Z  78      54.379  65.220  89.272  1.00  0.00           H
ATOM   2802  HB3 ALA Z  78      55.425  64.899  90.704  1.00  0.00           H
ATOM   2803  C   ALA Z  78      56.398  66.082  87.548  1.00  0.00           C
ATOM   2804  O   ALA Z  78      55.321  66.177  86.963  1.00  0.00           O
ATOM   2805  N   THR Z  79      57.514  66.581  86.995  1.00  0.00           N
ATOM   2806  HN  THR Z  79      58.390  66.443  87.449  1.00  0.00           H
ATOM   2807  CA  THR Z  79      57.590  67.349  85.758  1.00  0.00           C
ATOM   2808  HA  THR Z  79      56.902  68.179  85.838  1.00  0.00           H
ATOM   2809  CB  THR Z  79      58.994  67.895  85.542  1.00  0.00           C
ATOM   2810  HB  THR Z  79      59.102  68.341  84.524  1.00  0.00           H
ATOM   2811  OG1 THR Z  79      59.960  66.871  85.739  1.00  0.00           O
ATOM   2812  HG1 THR Z  79      60.789  67.171  85.313  1.00  0.00           H
ATOM   2813  CG2 THR Z  79      59.274  68.974  86.599  1.00  0.00           C
ATOM   2814 1HG2 THR Z  79      60.311  69.358  86.495  1.00  0.00           H
ATOM   2815 2HG2 THR Z  79      58.570  69.822  86.471  1.00  0.00           H
ATOM   2816 3HG2 THR Z  79      59.158  68.568  87.626  1.00  0.00           H
ATOM   2817  C   THR Z  79      57.179  66.567  84.525  1.00  0.00           C
ATOM   2818  O   THR Z  79      56.457  67.060  83.654  1.00  0.00           O
ATOM   2819  N   LEU Z  80      57.606  65.295  84.416  1.00  0.00           N
ATOM   2820  HN  LEU Z  80      58.178  64.897  85.133  1.00  0.00           H
ATOM   2821  CA  LEU Z  80      57.225  64.439  83.312  1.00  0.00           C
ATOM   2822  HA  LEU Z  80      57.193  65.049  82.422  1.00  0.00           H
ATOM   2823  CB  LEU Z  80      58.276  63.327  83.074  1.00  0.00           C
ATOM   2824  HB1 LEU Z  80      59.287  63.784  83.156  1.00  0.00           H
ATOM   2825  HB2 LEU Z  80      58.194  62.563  83.877  1.00  0.00           H
ATOM   2826  CG  LEU Z  80      58.193  62.636  81.692  1.00  0.00           C
ATOM   2827  HG  LEU Z  80      57.143  62.293  81.532  1.00  0.00           H
ATOM   2828  CD1 LEU Z  80      58.575  63.584  80.542  1.00  0.00           C
ATOM   2829 1HD1 LEU Z  80      59.602  63.978  80.693  1.00  0.00           H
ATOM   2830 2HD1 LEU Z  80      58.547  63.042  79.573  1.00  0.00           H
ATOM   2831 3HD1 LEU Z  80      57.877  64.444  80.475  1.00  0.00           H
ATOM   2832  CD2 LEU Z  80      59.090  61.390  81.653  1.00  0.00           C
ATOM   2833 1HD2 LEU Z  80      58.970  60.856  80.687  1.00  0.00           H
ATOM   2834 2HD2 LEU Z  80      60.156  61.673  81.769  1.00  0.00           H
ATOM   2835 3HD2 LEU Z  80      58.818  60.692  82.473  1.00  0.00           H
ATOM   2836  C   LEU Z  80      55.826  63.859  83.498  1.00  0.00           C
ATOM   2837  O   LEU Z  80      55.141  63.574  82.524  1.00  0.00           O
ATOM   2838  N   ARG Z  81      55.323  63.727  84.744  1.00  0.00           N
ATOM   2839  HN  ARG Z  81      55.933  63.853  85.528  1.00  0.00           H
ATOM   2840  CA  ARG Z  81      53.921  63.426  85.030  1.00  0.00           C
ATOM   2841  HA  ARG Z  81      53.635  62.562  84.445  1.00  0.00           H
ATOM   2842  CB  ARG Z  81      53.708  63.103  86.525  1.00  0.00           C
ATOM   2843  HB1 ARG Z  81      54.130  63.918  87.152  1.00  0.00           H
ATOM   2844  HB2 ARG Z  81      52.615  63.046  86.741  1.00  0.00           H
ATOM   2845  CG  ARG Z  81      54.322  61.754  86.933  1.00  0.00           C
ATOM   2846  HG1 ARG Z  81      53.893  60.972  86.267  1.00  0.00           H
ATOM   2847  HG2 ARG Z  81      55.420  61.771  86.774  1.00  0.00           H
ATOM   2848  CD  ARG Z  81      54.035  61.384  88.385  1.00  0.00           C
ATOM   2849  HD1 ARG Z  81      54.602  62.040  89.084  1.00  0.00           H
ATOM   2850  HD2 ARG Z  81      52.942  61.474  88.588  1.00  0.00           H
ATOM   2851  NE  ARG Z  81      54.444  59.960  88.569  1.00  0.00           N
ATOM   2852  HE  ARG Z  81      54.739  59.404  87.774  1.00  0.00           H
ATOM   2853  CZ  ARG Z  81      54.174  59.284  89.693  1.00  0.00           C
ATOM   2854  NH1 ARG Z  81      53.794  59.906  90.803  1.00  0.00           N
ATOM   2855 1HH1 ARG Z  81      53.638  60.894  90.782  1.00  0.00           H
ATOM   2856 2HH1 ARG Z  81      53.288  59.376  91.492  1.00  0.00           H
ATOM   2857  NH2 ARG Z  81      54.245  57.958  89.693  1.00  0.00           N
ATOM   2858 1HH2 ARG Z  81      54.289  57.493  88.796  1.00  0.00           H
ATOM   2859 2HH2 ARG Z  81      54.043  57.445  90.539  1.00  0.00           H
ATOM   2860  C   ARG Z  81      52.963  64.543  84.631  1.00  0.00           C
ATOM   2861  O   ARG Z  81      51.902  64.314  84.048  1.00  0.00           O
ATOM   2862  N   GLU Z  82      53.331  65.810  84.907  1.00  0.00           N
ATOM   2863  HN  GLU Z  82      54.118  65.985  85.507  1.00  0.00           H
ATOM   2864  CA  GLU Z  82      52.625  66.974  84.404  1.00  0.00           C
ATOM   2865  HA  GLU Z  82      51.587  66.897  84.698  1.00  0.00           H
ATOM   2866  CB  GLU Z  82      53.233  68.276  84.981  1.00  0.00           C
ATOM   2867  HB1 GLU Z  82      54.340  68.238  84.867  1.00  0.00           H
ATOM   2868  HB2 GLU Z  82      52.868  69.155  84.404  1.00  0.00           H
ATOM   2869  CG  GLU Z  82      52.890  68.506  86.472  1.00  0.00           C
ATOM   2870  HG1 GLU Z  82      53.158  67.609  87.069  1.00  0.00           H
ATOM   2871  HG2 GLU Z  82      53.467  69.365  86.871  1.00  0.00           H
ATOM   2872  CD  GLU Z  82      51.420  68.800  86.660  1.00  0.00           C
ATOM   2873  OE1 GLU Z  82      50.692  67.965  87.256  1.00  0.00           O
ATOM   2874  OE2 GLU Z  82      50.943  69.876  86.204  1.00  0.00           O
ATOM   2875  C   GLU Z  82      52.645  67.049  82.886  1.00  0.00           C
ATOM   2876  O   GLU Z  82      51.639  67.365  82.253  1.00  0.00           O
ATOM   2877  N   THR Z  83      53.799  66.743  82.263  1.00  0.00           N
ATOM   2878  HN  THR Z  83      54.605  66.546  82.819  1.00  0.00           H
ATOM   2879  CA  THR Z  83      53.935  66.682  80.808  1.00  0.00           C
ATOM   2880  HA  THR Z  83      53.519  67.590  80.402  1.00  0.00           H
ATOM   2881  CB  THR Z  83      55.391  66.607  80.360  1.00  0.00           C
ATOM   2882  HB  THR Z  83      55.846  65.634  80.658  1.00  0.00           H
ATOM   2883  OG1 THR Z  83      56.141  67.669  80.941  1.00  0.00           O
ATOM   2884  HG1 THR Z  83      56.292  67.439  81.877  1.00  0.00           H
ATOM   2885  CG2 THR Z  83      55.505  66.785  78.838  1.00  0.00           C
ATOM   2886 1HG2 THR Z  83      56.572  66.848  78.535  1.00  0.00           H
ATOM   2887 2HG2 THR Z  83      55.048  65.932  78.295  1.00  0.00           H
ATOM   2888 3HG2 THR Z  83      54.993  67.716  78.518  1.00  0.00           H
ATOM   2889  C   THR Z  83      53.175  65.537  80.158  1.00  0.00           C
ATOM   2890  O   THR Z  83      52.418  65.746  79.216  1.00  0.00           O
ATOM   2891  N   TYR Z  84      53.320  64.297  80.657  1.00  0.00           N
ATOM   2892  HN  TYR Z  84      53.934  64.120  81.434  1.00  0.00           H
ATOM   2893  CA  TYR Z  84      52.683  63.118  80.102  1.00  0.00           C
ATOM   2894  HA  TYR Z  84      51.855  63.399  79.471  1.00  0.00           H
ATOM   2895  CB  TYR Z  84      53.686  62.221  79.314  1.00  0.00           C
ATOM   2896  HB1 TYR Z  84      54.519  61.928  79.992  1.00  0.00           H
ATOM   2897  HB2 TYR Z  84      53.181  61.297  78.960  1.00  0.00           H
ATOM   2898  CG  TYR Z  84      54.285  62.882  78.097  1.00  0.00           C
ATOM   2899  CD1 TYR Z  84      53.514  63.645  77.199  1.00  0.00           C
ATOM   2900  HD1 TYR Z  84      52.462  63.805  77.384  1.00  0.00           H
ATOM   2901  CE1 TYR Z  84      54.103  64.224  76.064  1.00  0.00           C
ATOM   2902  HE1 TYR Z  84      53.509  64.826  75.391  1.00  0.00           H
ATOM   2903  CZ  TYR Z  84      55.462  64.023  75.801  1.00  0.00           C
ATOM   2904  OH  TYR Z  84      56.050  64.584  74.650  1.00  0.00           O
ATOM   2905  HH  TYR Z  84      56.999  64.373  74.686  1.00  0.00           H
ATOM   2906  CD2 TYR Z  84      55.648  62.686  77.816  1.00  0.00           C
ATOM   2907  HD2 TYR Z  84      56.249  62.083  78.482  1.00  0.00           H
ATOM   2908  CE2 TYR Z  84      56.236  63.254  76.676  1.00  0.00           C
ATOM   2909  HE2 TYR Z  84      57.282  63.084  76.469  1.00  0.00           H
ATOM   2910  C   TYR Z  84      52.116  62.270  81.227  1.00  0.00           C
ATOM   2911  O   TYR Z  84      52.815  61.456  81.830  1.00  0.00           O
ATOM   2912  N   GLY Z  85      50.806  62.405  81.527  1.00  0.00           N
ATOM   2913  HN  GLY Z  85      50.256  63.114  81.080  1.00  0.00           H
ATOM   2914  CA  GLY Z  85      50.173  61.623  82.592  1.00  0.00           C
ATOM   2915  HA1 GLY Z  85      50.868  61.511  83.414  1.00  0.00           H
ATOM   2916  HA2 GLY Z  85      49.276  62.146  82.888  1.00  0.00           H
ATOM   2917  C   GLY Z  85      49.750  60.244  82.162  1.00  0.00           C
ATOM   2918  O   GLY Z  85      49.502  59.364  82.986  1.00  0.00           O
ATOM   2919  N   GLU Z  86      49.701  60.017  80.837  1.00  0.00           N
ATOM   2920  HN  GLU Z  86      49.928  60.761  80.217  1.00  0.00           H
ATOM   2921  CA  GLU Z  86      49.178  58.810  80.225  1.00  0.00           C
ATOM   2922  HA  GLU Z  86      48.361  58.418  80.817  1.00  0.00           H
ATOM   2923  CB  GLU Z  86      48.691  59.113  78.783  1.00  0.00           C
ATOM   2924  HB1 GLU Z  86      49.563  59.473  78.191  1.00  0.00           H
ATOM   2925  HB2 GLU Z  86      48.338  58.165  78.315  1.00  0.00           H
ATOM   2926  CG  GLU Z  86      47.555  60.158  78.674  1.00  0.00           C
ATOM   2927  HG1 GLU Z  86      46.651  59.802  79.211  1.00  0.00           H
ATOM   2928  HG2 GLU Z  86      47.873  61.122  79.123  1.00  0.00           H
ATOM   2929  CD  GLU Z  86      47.188  60.402  77.223  1.00  0.00           C
ATOM   2930  OE1 GLU Z  86      47.506  61.505  76.696  1.00  0.00           O
ATOM   2931  OE2 GLU Z  86      46.594  59.499  76.573  1.00  0.00           O
ATOM   2932  C   GLU Z  86      50.233  57.721  80.093  1.00  0.00           C
ATOM   2933  O   GLU Z  86      49.933  56.596  79.700  1.00  0.00           O
ATOM   2934  N   MET Z  87      51.500  58.014  80.434  1.00  0.00           N
ATOM   2935  HN  MET Z  87      51.724  58.906  80.816  1.00  0.00           H
ATOM   2936  CA  MET Z  87      52.592  57.076  80.282  1.00  0.00           C
ATOM   2937  HA  MET Z  87      52.277  56.220  79.700  1.00  0.00           H
ATOM   2938  CB  MET Z  87      53.805  57.718  79.564  1.00  0.00           C
ATOM   2939  HB1 MET Z  87      54.131  58.626  80.118  1.00  0.00           H
ATOM   2940  HB2 MET Z  87      54.654  56.997  79.572  1.00  0.00           H
ATOM   2941  CG  MET Z  87      53.493  58.099  78.104  1.00  0.00           C
ATOM   2942  HG1 MET Z  87      53.003  57.230  77.612  1.00  0.00           H
ATOM   2943  HG2 MET Z  87      52.746  58.923  78.103  1.00  0.00           H
ATOM   2944  SD  MET Z  87      54.941  58.592  77.118  1.00  0.00           S
ATOM   2945  CE  MET Z  87      55.719  56.949  77.059  1.00  0.00           C
ATOM   2946  HE1 MET Z  87      56.268  56.799  76.105  1.00  0.00           H
ATOM   2947  HE2 MET Z  87      56.445  56.823  77.890  1.00  0.00           H
ATOM   2948  HE3 MET Z  87      54.966  56.137  77.143  1.00  0.00           H
ATOM   2949  C   MET Z  87      53.043  56.562  81.632  1.00  0.00           C
ATOM   2950  O   MET Z  87      53.183  57.316  82.596  1.00  0.00           O
ATOM   2951  N   ALA Z  88      53.297  55.241  81.734  1.00  0.00           N
ATOM   2952  HN  ALA Z  88      53.094  54.620  80.980  1.00  0.00           H
ATOM   2953  CA  ALA Z  88      53.855  54.618  82.916  1.00  0.00           C
ATOM   2954  HA  ALA Z  88      53.165  54.796  83.731  1.00  0.00           H
ATOM   2955  CB  ALA Z  88      53.985  53.098  82.697  1.00  0.00           C
ATOM   2956  HB1 ALA Z  88      52.995  52.666  82.434  1.00  0.00           H
ATOM   2957  HB2 ALA Z  88      54.687  52.876  81.865  1.00  0.00           H
ATOM   2958  HB3 ALA Z  88      54.350  52.587  83.614  1.00  0.00           H
ATOM   2959  C   ALA Z  88      55.206  55.206  83.325  1.00  0.00           C
ATOM   2960  O   ALA Z  88      56.013  55.632  82.495  1.00  0.00           O
ATOM   2961  N   ASP Z  89      55.463  55.296  84.638  1.00  0.00           N
ATOM   2962  HN  ASP Z  89      54.812  54.965  85.316  1.00  0.00           H
ATOM   2963  CA  ASP Z  89      56.660  55.918  85.157  1.00  0.00           C
ATOM   2964  HA  ASP Z  89      56.864  56.805  84.571  1.00  0.00           H
ATOM   2965  CB  ASP Z  89      56.451  56.342  86.625  1.00  0.00           C
ATOM   2966  HB1 ASP Z  89      56.241  55.451  87.255  1.00  0.00           H
ATOM   2967  HB2 ASP Z  89      57.347  56.860  87.019  1.00  0.00           H
ATOM   2968  CG  ASP Z  89      55.283  57.291  86.724  1.00  0.00           C
ATOM   2969  OD1 ASP Z  89      55.406  58.483  86.343  1.00  0.00           O
ATOM   2970  OD2 ASP Z  89      54.213  56.864  87.228  1.00  0.00           O
ATOM   2971  C   ASP Z  89      57.891  55.022  85.045  1.00  0.00           C
ATOM   2972  O   ASP Z  89      57.819  53.795  85.129  1.00  0.00           O
ATOM   2973  N   CYS Z  90      59.082  55.627  84.882  1.00  0.00           N
ATOM   2974  HN  CYS Z  90      59.124  56.628  84.755  1.00  0.00           H
ATOM   2975  CA  CYS Z  90      60.335  54.898  84.759  1.00  0.00           C
ATOM   2976  HA  CYS Z  90      60.150  53.879  84.447  1.00  0.00           H
ATOM   2977  CB  CYS Z  90      61.267  55.597  83.735  1.00  0.00           C
ATOM   2978  HB1 CYS Z  90      61.596  56.574  84.152  1.00  0.00           H
ATOM   2979  HB2 CYS Z  90      62.178  54.979  83.578  1.00  0.00           H
ATOM   2980  SG  CYS Z  90      60.485  55.940  82.124  1.00  0.00           S
ATOM   2981  C   CYS Z  90      61.069  54.851  86.091  1.00  0.00           C
ATOM   2982  O   CYS Z  90      62.113  54.221  86.233  1.00  0.00           O
ATOM   2983  N   CYS Z  91      60.503  55.517  87.112  1.00  0.00           N
ATOM   2984  HN  CYS Z  91      59.623  55.953  86.943  1.00  0.00           H
ATOM   2985  CA  CYS Z  91      61.095  55.818  88.403  1.00  0.00           C
ATOM   2986  HA  CYS Z  91      61.986  56.399  88.224  1.00  0.00           H
ATOM   2987  CB  CYS Z  91      60.097  56.661  89.233  1.00  0.00           C
ATOM   2988  HB1 CYS Z  91      59.223  56.031  89.510  1.00  0.00           H
ATOM   2989  HB2 CYS Z  91      60.582  57.002  90.175  1.00  0.00           H
ATOM   2990  SG  CYS Z  91      59.500  58.111  88.312  1.00  0.00           S
ATOM   2991  C   CYS Z  91      61.509  54.624  89.247  1.00  0.00           C
ATOM   2992  O   CYS Z  91      62.550  54.645  89.906  1.00  0.00           O
ATOM   2993  N   ALA Z  92      60.686  53.563  89.260  1.00  0.00           N
ATOM   2994  HN  ALA Z  92      59.850  53.567  88.696  1.00  0.00           H
ATOM   2995  CA  ALA Z  92      60.860  52.402  90.104  1.00  0.00           C
ATOM   2996  HA  ALA Z  92      61.773  52.485  90.680  1.00  0.00           H
ATOM   2997  CB  ALA Z  92      59.665  52.316  91.067  1.00  0.00           C
ATOM   2998  HB1 ALA Z  92      59.766  51.453  91.759  1.00  0.00           H
ATOM   2999  HB2 ALA Z  92      59.614  53.243  91.677  1.00  0.00           H
ATOM   3000  HB3 ALA Z  92      58.708  52.225  90.513  1.00  0.00           H
ATOM   3001  C   ALA Z  92      60.973  51.121  89.288  1.00  0.00           C
ATOM   3002  O   ALA Z  92      60.815  50.014  89.803  1.00  0.00           O
ATOM   3003  N   LYS Z  93      61.253  51.223  87.975  1.00  0.00           N
ATOM   3004  HN  LYS Z  93      61.370  52.122  87.560  1.00  0.00           H
ATOM   3005  CA  LYS Z  93      61.535  50.064  87.146  1.00  0.00           C
ATOM   3006  HA  LYS Z  93      60.860  49.266  87.427  1.00  0.00           H
ATOM   3007  CB  LYS Z  93      61.319  50.354  85.641  1.00  0.00           C
ATOM   3008  HB1 LYS Z  93      61.873  51.277  85.361  1.00  0.00           H
ATOM   3009  HB2 LYS Z  93      61.732  49.512  85.037  1.00  0.00           H
ATOM   3010  CG  LYS Z  93      59.835  50.498  85.268  1.00  0.00           C
ATOM   3011  HG1 LYS Z  93      59.300  49.586  85.622  1.00  0.00           H
ATOM   3012  HG2 LYS Z  93      59.397  51.373  85.799  1.00  0.00           H
ATOM   3013  CD  LYS Z  93      59.632  50.655  83.752  1.00  0.00           C
ATOM   3014  HD1 LYS Z  93      60.149  51.586  83.427  1.00  0.00           H
ATOM   3015  HD2 LYS Z  93      60.126  49.804  83.231  1.00  0.00           H
ATOM   3016  CE  LYS Z  93      58.167  50.739  83.294  1.00  0.00           C
ATOM   3017  HE1 LYS Z  93      57.643  51.579  83.800  1.00  0.00           H
ATOM   3018  HE2 LYS Z  93      58.123  50.895  82.193  1.00  0.00           H
ATOM   3019  NZ  LYS Z  93      57.440  49.493  83.602  1.00  0.00           N
ATOM   3020  HZ1 LYS Z  93      57.292  49.399  84.637  1.00  0.00           H
ATOM   3021  HZ2 LYS Z  93      56.488  49.526  83.149  1.00  0.00           H
ATOM   3022  HZ3 LYS Z  93      57.955  48.656  83.223  1.00  0.00           H
ATOM   3023  C   LYS Z  93      62.946  49.532  87.358  1.00  0.00           C
ATOM   3024  O   LYS Z  93      63.873  50.269  87.695  1.00  0.00           O
ATOM   3025  N   GLN Z  94      63.137  48.215  87.168  1.00  0.00           N
ATOM   3026  HN  GLN Z  94      62.360  47.616  86.958  1.00  0.00           H
ATOM   3027  CA  GLN Z  94      64.449  47.594  87.145  1.00  0.00           C
ATOM   3028  HA  GLN Z  94      65.040  48.004  87.955  1.00  0.00           H
ATOM   3029  CB  GLN Z  94      64.352  46.060  87.334  1.00  0.00           C
ATOM   3030  HB1 GLN Z  94      63.746  45.630  86.503  1.00  0.00           H
ATOM   3031  HB2 GLN Z  94      65.374  45.618  87.271  1.00  0.00           H
ATOM   3032  CG  GLN Z  94      63.723  45.654  88.685  1.00  0.00           C
ATOM   3033  HG1 GLN Z  94      64.298  46.114  89.516  1.00  0.00           H
ATOM   3034  HG2 GLN Z  94      62.673  46.009  88.746  1.00  0.00           H
ATOM   3035  CD  GLN Z  94      63.712  44.134  88.841  1.00  0.00           C
ATOM   3036  OE1 GLN Z  94      63.143  43.400  88.027  1.00  0.00           O
ATOM   3037  NE2 GLN Z  94      64.341  43.625  89.919  1.00  0.00           N
ATOM   3038 1HE2 GLN Z  94      64.830  44.235  90.554  1.00  0.00           H
ATOM   3039 2HE2 GLN Z  94      64.386  42.633  90.037  1.00  0.00           H
ATOM   3040  C   GLN Z  94      65.200  47.874  85.849  1.00  0.00           C
ATOM   3041  O   GLN Z  94      64.613  48.115  84.792  1.00  0.00           O
ATOM   3042  N   GLU Z  95      66.545  47.840  85.878  1.00  0.00           N
ATOM   3043  HN  GLU Z  95      67.035  47.714  86.747  1.00  0.00           H
ATOM   3044  CA  GLU Z  95      67.342  47.728  84.667  1.00  0.00           C
ATOM   3045  HA  GLU Z  95      67.010  48.498  83.987  1.00  0.00           H
ATOM   3046  CB  GLU Z  95      68.844  47.968  84.964  1.00  0.00           C
ATOM   3047  HB1 GLU Z  95      69.186  47.232  85.724  1.00  0.00           H
ATOM   3048  HB2 GLU Z  95      69.435  47.794  84.039  1.00  0.00           H
ATOM   3049  CG  GLU Z  95      69.115  49.401  85.485  1.00  0.00           C
ATOM   3050  HG1 GLU Z  95      68.718  50.141  84.757  1.00  0.00           H
ATOM   3051  HG2 GLU Z  95      68.591  49.551  86.453  1.00  0.00           H
ATOM   3052  CD  GLU Z  95      70.587  49.704  85.692  1.00  0.00           C
ATOM   3053  OE1 GLU Z  95      71.017  49.941  86.849  1.00  0.00           O
ATOM   3054  OE2 GLU Z  95      71.339  49.773  84.682  1.00  0.00           O
ATOM   3055  C   GLU Z  95      67.130  46.361  83.997  1.00  0.00           C
ATOM   3056  O   GLU Z  95      67.073  45.361  84.715  1.00  0.00           O
ATOM   3057  N   PRO Z  96      66.984  46.202  82.681  1.00  0.00           N
ATOM   3058  CD  PRO Z  96      66.916  44.846  82.123  1.00  0.00           C
ATOM   3059  HD1 PRO Z  96      65.946  44.365  82.376  1.00  0.00           H
ATOM   3060  HD2 PRO Z  96      67.754  44.234  82.525  1.00  0.00           H
ATOM   3061  CA  PRO Z  96      67.204  47.207  81.645  1.00  0.00           C
ATOM   3062  HA  PRO Z  96      67.851  48.001  81.986  1.00  0.00           H
ATOM   3063  CB  PRO Z  96      67.821  46.364  80.520  1.00  0.00           C
ATOM   3064  HB1 PRO Z  96      67.739  46.833  79.519  1.00  0.00           H
ATOM   3065  HB2 PRO Z  96      68.898  46.198  80.749  1.00  0.00           H
ATOM   3066  CG  PRO Z  96      67.082  45.027  80.613  1.00  0.00           C
ATOM   3067  HG1 PRO Z  96      66.082  45.103  80.131  1.00  0.00           H
ATOM   3068  HG2 PRO Z  96      67.646  44.191  80.150  1.00  0.00           H
ATOM   3069  C   PRO Z  96      65.884  47.809  81.186  1.00  0.00           C
ATOM   3070  O   PRO Z  96      65.867  48.546  80.199  1.00  0.00           O
ATOM   3071  N   GLU Z  97      64.753  47.532  81.865  1.00  0.00           N
ATOM   3072  HN  GLU Z  97      64.780  46.943  82.670  1.00  0.00           H
ATOM   3073  CA  GLU Z  97      63.448  48.046  81.478  1.00  0.00           C
ATOM   3074  HA  GLU Z  97      63.343  47.893  80.412  1.00  0.00           H
ATOM   3075  CB  GLU Z  97      62.308  47.269  82.173  1.00  0.00           C
ATOM   3076  HB1 GLU Z  97      62.549  46.182  82.118  1.00  0.00           H
ATOM   3077  HB2 GLU Z  97      62.261  47.542  83.250  1.00  0.00           H
ATOM   3078  CG  GLU Z  97      60.938  47.486  81.483  1.00  0.00           C
ATOM   3079  HG1 GLU Z  97      60.695  48.566  81.442  1.00  0.00           H
ATOM   3080  HG2 GLU Z  97      60.986  47.100  80.441  1.00  0.00           H
ATOM   3081  CD  GLU Z  97      59.795  46.786  82.183  1.00  0.00           C
ATOM   3082  OE1 GLU Z  97      58.718  47.418  82.362  1.00  0.00           O
ATOM   3083  OE2 GLU Z  97      59.928  45.591  82.547  1.00  0.00           O
ATOM   3084  C   GLU Z  97      63.301  49.543  81.736  1.00  0.00           C
ATOM   3085  O   GLU Z  97      62.594  50.262  81.029  1.00  0.00           O
ATOM   3086  N   ARG Z  98      64.031  50.073  82.738  1.00  0.00           N
ATOM   3087  HN  ARG Z  98      64.486  49.449  83.379  1.00  0.00           H
ATOM   3088  CA  ARG Z  98      64.195  51.499  82.968  1.00  0.00           C
ATOM   3089  HA  ARG Z  98      63.209  51.926  83.091  1.00  0.00           H
ATOM   3090  CB  ARG Z  98      65.006  51.734  84.263  1.00  0.00           C
ATOM   3091  HB1 ARG Z  98      64.547  51.115  85.069  1.00  0.00           H
ATOM   3092  HB2 ARG Z  98      66.052  51.377  84.133  1.00  0.00           H
ATOM   3093  CG  ARG Z  98      65.005  53.201  84.735  1.00  0.00           C
ATOM   3094  HG1 ARG Z  98      65.565  53.839  84.017  1.00  0.00           H
ATOM   3095  HG2 ARG Z  98      63.952  53.559  84.742  1.00  0.00           H
ATOM   3096  CD  ARG Z  98      65.565  53.396  86.150  1.00  0.00           C
ATOM   3097  HD1 ARG Z  98      65.358  54.423  86.525  1.00  0.00           H
ATOM   3098  HD2 ARG Z  98      65.101  52.650  86.837  1.00  0.00           H
ATOM   3099  NE  ARG Z  98      67.046  53.203  86.062  1.00  0.00           N
ATOM   3100  HE  ARG Z  98      67.531  53.458  85.209  1.00  0.00           H
ATOM   3101  CZ  ARG Z  98      67.806  52.680  87.030  1.00  0.00           C
ATOM   3102  NH1 ARG Z  98      69.100  52.481  86.801  1.00  0.00           N
ATOM   3103 1HH1 ARG Z  98      69.448  52.591  85.876  1.00  0.00           H
ATOM   3104 2HH1 ARG Z  98      69.598  51.950  87.491  1.00  0.00           H
ATOM   3105  NH2 ARG Z  98      67.331  52.344  88.222  1.00  0.00           N
ATOM   3106 1HH2 ARG Z  98      66.429  52.694  88.496  1.00  0.00           H
ATOM   3107 2HH2 ARG Z  98      67.989  52.002  88.896  1.00  0.00           H
ATOM   3108  C   ARG Z  98      64.850  52.221  81.791  1.00  0.00           C
ATOM   3109  O   ARG Z  98      64.418  53.295  81.374  1.00  0.00           O
ATOM   3110  N   ASN Z  99      65.883  51.608  81.177  1.00  0.00           N
ATOM   3111  HN  ASN Z  99      66.272  50.773  81.562  1.00  0.00           H
ATOM   3112  CA  ASN Z  99      66.523  52.084  79.960  1.00  0.00           C
ATOM   3113  HA  ASN Z  99      66.837  53.106  80.130  1.00  0.00           H
ATOM   3114  CB  ASN Z  99      67.757  51.218  79.592  1.00  0.00           C
ATOM   3115  HB1 ASN Z  99      67.451  50.184  79.337  1.00  0.00           H
ATOM   3116  HB2 ASN Z  99      68.278  51.647  78.712  1.00  0.00           H
ATOM   3117  CG  ASN Z  99      68.713  51.136  80.776  1.00  0.00           C
ATOM   3118  OD1 ASN Z  99      68.444  50.457  81.773  1.00  0.00           O
ATOM   3119  ND2 ASN Z  99      69.872  51.818  80.674  1.00  0.00           N
ATOM   3120 1HD2 ASN Z  99      70.193  52.100  79.769  1.00  0.00           H
ATOM   3121 2HD2 ASN Z  99      70.465  51.861  81.477  1.00  0.00           H
ATOM   3122  C   ASN Z  99      65.565  52.110  78.773  1.00  0.00           C
ATOM   3123  O   ASN Z  99      65.481  53.101  78.058  1.00  0.00           O
ATOM   3124  N   GLU Z 100      64.753  51.047  78.589  1.00  0.00           N
ATOM   3125  HN  GLU Z 100      64.869  50.244  79.171  1.00  0.00           H
ATOM   3126  CA  GLU Z 100      63.687  50.974  77.593  1.00  0.00           C
ATOM   3127  HA  GLU Z 100      64.116  51.092  76.607  1.00  0.00           H
ATOM   3128  CB  GLU Z 100      62.999  49.586  77.719  1.00  0.00           C
ATOM   3129  HB1 GLU Z 100      63.726  48.817  77.379  1.00  0.00           H
ATOM   3130  HB2 GLU Z 100      62.802  49.391  78.794  1.00  0.00           H
ATOM   3131  CG  GLU Z 100      61.669  49.376  76.953  1.00  0.00           C
ATOM   3132  HG1 GLU Z 100      60.910  50.122  77.265  1.00  0.00           H
ATOM   3133  HG2 GLU Z 100      61.819  49.490  75.862  1.00  0.00           H
ATOM   3134  CD  GLU Z 100      61.098  47.995  77.227  1.00  0.00           C
ATOM   3135  OE1 GLU Z 100      60.039  47.890  77.903  1.00  0.00           O
ATOM   3136  OE2 GLU Z 100      61.711  46.992  76.771  1.00  0.00           O
ATOM   3137  C   GLU Z 100      62.649  52.076  77.767  1.00  0.00           C
ATOM   3138  O   GLU Z 100      62.196  52.703  76.808  1.00  0.00           O
ATOM   3139  N   CYS Z 101      62.270  52.348  79.028  1.00  0.00           N
ATOM   3140  HN  CYS Z 101      62.634  51.782  79.769  1.00  0.00           H
ATOM   3141  CA  CYS Z 101      61.351  53.401  79.408  1.00  0.00           C
ATOM   3142  HA  CYS Z 101      60.442  53.265  78.838  1.00  0.00           H
ATOM   3143  CB  CYS Z 101      61.039  53.222  80.919  1.00  0.00           C
ATOM   3144  HB1 CYS Z 101      60.795  52.148  81.071  1.00  0.00           H
ATOM   3145  HB2 CYS Z 101      61.952  53.428  81.514  1.00  0.00           H
ATOM   3146  SG  CYS Z 101      59.645  54.179  81.578  1.00  0.00           S
ATOM   3147  C   CYS Z 101      61.873  54.807  79.105  1.00  0.00           C
ATOM   3148  O   CYS Z 101      61.173  55.611  78.494  1.00  0.00           O
ATOM   3149  N   PHE Z 102      63.129  55.130  79.481  1.00  0.00           N
ATOM   3150  HN  PHE Z 102      63.675  54.480  80.014  1.00  0.00           H
ATOM   3151  CA  PHE Z 102      63.732  56.430  79.211  1.00  0.00           C
ATOM   3152  HA  PHE Z 102      62.977  57.186  79.384  1.00  0.00           H
ATOM   3153  CB  PHE Z 102      64.967  56.677  80.122  1.00  0.00           C
ATOM   3154  HB1 PHE Z 102      65.562  55.744  80.225  1.00  0.00           H
ATOM   3155  HB2 PHE Z 102      65.625  57.472  79.710  1.00  0.00           H
ATOM   3156  CG  PHE Z 102      64.556  57.167  81.479  1.00  0.00           C
ATOM   3157  CD1 PHE Z 102      63.805  58.349  81.596  1.00  0.00           C
ATOM   3158  HD1 PHE Z 102      63.500  58.891  80.713  1.00  0.00           H
ATOM   3159  CE1 PHE Z 102      63.460  58.851  82.854  1.00  0.00           C
ATOM   3160  HE1 PHE Z 102      62.881  59.758  82.922  1.00  0.00           H
ATOM   3161  CZ  PHE Z 102      63.883  58.190  84.012  1.00  0.00           C
ATOM   3162  HZ  PHE Z 102      63.626  58.593  84.979  1.00  0.00           H
ATOM   3163  CD2 PHE Z 102      64.977  56.510  82.646  1.00  0.00           C
ATOM   3164  HD2 PHE Z 102      65.578  55.617  82.564  1.00  0.00           H
ATOM   3165  CE2 PHE Z 102      64.644  57.018  83.910  1.00  0.00           C
ATOM   3166  HE2 PHE Z 102      64.982  56.514  84.804  1.00  0.00           H
ATOM   3167  C   PHE Z 102      64.185  56.660  77.777  1.00  0.00           C
ATOM   3168  O   PHE Z 102      63.974  57.732  77.204  1.00  0.00           O
ATOM   3169  N   LEU Z 103      64.840  55.671  77.141  1.00  0.00           N
ATOM   3170  HN  LEU Z 103      64.979  54.769  77.567  1.00  0.00           H
ATOM   3171  CA  LEU Z 103      65.593  55.910  75.922  1.00  0.00           C
ATOM   3172  HA  LEU Z 103      65.947  56.932  75.910  1.00  0.00           H
ATOM   3173  CB  LEU Z 103      66.826  54.976  75.822  1.00  0.00           C
ATOM   3174  HB1 LEU Z 103      66.474  53.920  75.813  1.00  0.00           H
ATOM   3175  HB2 LEU Z 103      67.358  55.158  74.861  1.00  0.00           H
ATOM   3176  CG  LEU Z 103      67.855  55.136  76.965  1.00  0.00           C
ATOM   3177  HG  LEU Z 103      67.321  55.033  77.939  1.00  0.00           H
ATOM   3178  CD1 LEU Z 103      68.905  54.019  76.886  1.00  0.00           C
ATOM   3179 1HD1 LEU Z 103      68.415  53.023  76.912  1.00  0.00           H
ATOM   3180 2HD1 LEU Z 103      69.482  54.100  75.940  1.00  0.00           H
ATOM   3181 3HD1 LEU Z 103      69.618  54.092  77.735  1.00  0.00           H
ATOM   3182  CD2 LEU Z 103      68.559  56.499  76.938  1.00  0.00           C
ATOM   3183 1HD2 LEU Z 103      67.837  57.336  77.030  1.00  0.00           H
ATOM   3184 2HD2 LEU Z 103      69.291  56.573  77.771  1.00  0.00           H
ATOM   3185 3HD2 LEU Z 103      69.118  56.606  75.984  1.00  0.00           H
ATOM   3186  C   LEU Z 103      64.732  55.739  74.687  1.00  0.00           C
ATOM   3187  O   LEU Z 103      65.173  56.002  73.569  1.00  0.00           O
ATOM   3188  N   GLN Z 104      63.433  55.404  74.864  1.00  0.00           N
ATOM   3189  HN  GLN Z 104      63.116  55.111  75.764  1.00  0.00           H
ATOM   3190  CA  GLN Z 104      62.443  55.477  73.804  1.00  0.00           C
ATOM   3191  HA  GLN Z 104      62.805  54.862  72.993  1.00  0.00           H
ATOM   3192  CB  GLN Z 104      61.055  54.922  74.238  1.00  0.00           C
ATOM   3193  HB1 GLN Z 104      60.439  54.757  73.324  1.00  0.00           H
ATOM   3194  HB2 GLN Z 104      61.229  53.926  74.698  1.00  0.00           H
ATOM   3195  CG  GLN Z 104      60.243  55.803  75.221  1.00  0.00           C
ATOM   3196  HG1 GLN Z 104      60.858  56.040  76.112  1.00  0.00           H
ATOM   3197  HG2 GLN Z 104      59.968  56.761  74.730  1.00  0.00           H
ATOM   3198  CD  GLN Z 104      58.923  55.162  75.656  1.00  0.00           C
ATOM   3199  OE1 GLN Z 104      57.980  55.013  74.873  1.00  0.00           O
ATOM   3200  NE2 GLN Z 104      58.827  54.820  76.959  1.00  0.00           N
ATOM   3201 1HE2 GLN Z 104      59.578  55.066  77.576  1.00  0.00           H
ATOM   3202 2HE2 GLN Z 104      57.976  54.414  77.278  1.00  0.00           H
ATOM   3203  C   GLN Z 104      62.293  56.893  73.263  1.00  0.00           C
ATOM   3204  O   GLN Z 104      62.197  57.105  72.057  1.00  0.00           O
ATOM   3205  N   HIS Z 105      62.314  57.910  74.154  1.00  0.00           N
ATOM   3206  HN  HIS Z 105      62.424  57.710  75.125  1.00  0.00           H
ATOM   3207  CA  HIS Z 105      62.082  59.291  73.779  1.00  0.00           C
ATOM   3208  HA  HIS Z 105      61.366  59.319  72.970  1.00  0.00           H
ATOM   3209  CB  HIS Z 105      61.530  60.121  74.962  1.00  0.00           C
ATOM   3210  HB1 HIS Z 105      62.313  60.250  75.735  1.00  0.00           H
ATOM   3211  HB2 HIS Z 105      61.223  61.131  74.615  1.00  0.00           H
ATOM   3212  ND1 HIS Z 105      59.140  59.407  75.037  1.00  0.00           N
ATOM   3213  CG  HIS Z 105      60.368  59.508  75.666  1.00  0.00           C
ATOM   3214  CE1 HIS Z 105      58.334  58.902  75.960  1.00  0.00           C
ATOM   3215  HE1 HIS Z 105      57.269  58.702  75.822  1.00  0.00           H
ATOM   3216  NE2 HIS Z 105      58.981  58.676  77.128  1.00  0.00           N
ATOM   3217  HE2 HIS Z 105      58.581  58.358  78.006  1.00  0.00           H
ATOM   3218  CD2 HIS Z 105      60.289  59.058  76.945  1.00  0.00           C
ATOM   3219  HD2 HIS Z 105      61.049  59.005  77.713  1.00  0.00           H
ATOM   3220  C   HIS Z 105      63.340  59.988  73.305  1.00  0.00           C
ATOM   3221  O   HIS Z 105      63.258  61.057  72.703  1.00  0.00           O
ATOM   3222  N   LYS Z 106      64.529  59.402  73.566  1.00  0.00           N
ATOM   3223  HN  LYS Z 106      64.550  58.513  74.010  1.00  0.00           H
ATOM   3224  CA  LYS Z 106      65.820  59.955  73.195  1.00  0.00           C
ATOM   3225  HA  LYS Z 106      65.834  60.996  73.485  1.00  0.00           H
ATOM   3226  CB  LYS Z 106      66.972  59.233  73.948  1.00  0.00           C
ATOM   3227  HB1 LYS Z 106      66.728  59.246  75.035  1.00  0.00           H
ATOM   3228  HB2 LYS Z 106      67.009  58.168  73.627  1.00  0.00           H
ATOM   3229  CG  LYS Z 106      68.370  59.861  73.780  1.00  0.00           C
ATOM   3230  HG1 LYS Z 106      68.654  59.858  72.703  1.00  0.00           H
ATOM   3231  HG2 LYS Z 106      68.341  60.921  74.126  1.00  0.00           H
ATOM   3232  CD  LYS Z 106      69.448  59.099  74.580  1.00  0.00           C
ATOM   3233  HD1 LYS Z 106      69.160  59.110  75.656  1.00  0.00           H
ATOM   3234  HD2 LYS Z 106      69.455  58.041  74.230  1.00  0.00           H
ATOM   3235  CE  LYS Z 106      70.860  59.683  74.438  1.00  0.00           C
ATOM   3236  HE1 LYS Z 106      71.160  59.698  73.368  1.00  0.00           H
ATOM   3237  HE2 LYS Z 106      70.889  60.721  74.834  1.00  0.00           H
ATOM   3238  NZ  LYS Z 106      71.861  58.892  75.181  1.00  0.00           N
ATOM   3239  HZ1 LYS Z 106      71.713  58.960  76.221  1.00  0.00           H
ATOM   3240  HZ2 LYS Z 106      71.837  57.875  74.908  1.00  0.00           H
ATOM   3241  HZ3 LYS Z 106      72.821  59.270  74.972  1.00  0.00           H
ATOM   3242  C   LYS Z 106      66.014  59.882  71.689  1.00  0.00           C
ATOM   3243  O   LYS Z 106      66.015  58.805  71.090  1.00  0.00           O
ATOM   3244  N   ASP Z 107      66.147  61.038  71.022  1.00  0.00           N
ATOM   3245  HN  ASP Z 107      66.160  61.920  71.500  1.00  0.00           H
ATOM   3246  CA  ASP Z 107      66.082  61.082  69.581  1.00  0.00           C
ATOM   3247  HA  ASP Z 107      66.514  60.172  69.182  1.00  0.00           H
ATOM   3248  CB  ASP Z 107      64.602  61.237  69.129  1.00  0.00           C
ATOM   3249  HB1 ASP Z 107      63.961  60.536  69.705  1.00  0.00           H
ATOM   3250  HB2 ASP Z 107      64.234  62.268  69.313  1.00  0.00           H
ATOM   3251  CG  ASP Z 107      64.458  60.891  67.672  1.00  0.00           C
ATOM   3252  OD1 ASP Z 107      64.808  59.742  67.295  1.00  0.00           O
ATOM   3253  OD2 ASP Z 107      64.034  61.756  66.866  1.00  0.00           O
ATOM   3254  C   ASP Z 107      66.932  62.223  69.053  1.00  0.00           C
ATOM   3255  O   ASP Z 107      67.292  63.150  69.778  1.00  0.00           O
ATOM   3256  N   ASP Z 108      67.278  62.162  67.752  1.00  0.00           N
ATOM   3257  HN  ASP Z 108      66.994  61.385  67.192  1.00  0.00           H
ATOM   3258  CA  ASP Z 108      68.081  63.143  67.061  1.00  0.00           C
ATOM   3259  HA  ASP Z 108      69.046  63.207  67.548  1.00  0.00           H
ATOM   3260  CB  ASP Z 108      68.227  62.722  65.576  1.00  0.00           C
ATOM   3261  HB1 ASP Z 108      67.230  62.594  65.107  1.00  0.00           H
ATOM   3262  HB2 ASP Z 108      68.784  63.499  65.007  1.00  0.00           H
ATOM   3263  CG  ASP Z 108      68.987  61.429  65.445  1.00  0.00           C
ATOM   3264  OD1 ASP Z 108      70.224  61.501  65.229  1.00  0.00           O
ATOM   3265  OD2 ASP Z 108      68.371  60.332  65.534  1.00  0.00           O
ATOM   3266  C   ASP Z 108      67.478  64.541  67.064  1.00  0.00           C
ATOM   3267  O   ASP Z 108      68.161  65.527  67.327  1.00  0.00           O
ATOM   3268  N   ASN Z 109      66.173  64.671  66.770  1.00  0.00           N
ATOM   3269  HN  ASN Z 109      65.610  63.866  66.590  1.00  0.00           H
ATOM   3270  CA  ASN Z 109      65.565  65.977  66.613  1.00  0.00           C
ATOM   3271  HA  ASN Z 109      66.189  66.754  67.031  1.00  0.00           H
ATOM   3272  CB  ASN Z 109      65.353  66.302  65.117  1.00  0.00           C
ATOM   3273  HB1 ASN Z 109      64.768  65.502  64.622  1.00  0.00           H
ATOM   3274  HB2 ASN Z 109      64.817  67.267  65.003  1.00  0.00           H
ATOM   3275  CG  ASN Z 109      66.708  66.448  64.444  1.00  0.00           C
ATOM   3276  OD1 ASN Z 109      67.404  67.443  64.659  1.00  0.00           O
ATOM   3277  ND2 ASN Z 109      67.111  65.457  63.622  1.00  0.00           N
ATOM   3278 1HD2 ASN Z 109      66.530  64.658  63.455  1.00  0.00           H
ATOM   3279 2HD2 ASN Z 109      67.994  65.556  63.167  1.00  0.00           H
ATOM   3280  C   ASN Z 109      64.231  66.033  67.332  1.00  0.00           C
ATOM   3281  O   ASN Z 109      63.214  65.642  66.750  1.00  0.00           O
ATOM   3282  N   PRO Z 110      64.173  66.506  68.578  1.00  0.00           N
ATOM   3283  CD  PRO Z 110      65.344  66.694  69.444  1.00  0.00           C
ATOM   3284  HD1 PRO Z 110      65.905  67.597  69.113  1.00  0.00           H
ATOM   3285  HD2 PRO Z 110      66.013  65.804  69.432  1.00  0.00           H
ATOM   3286  CA  PRO Z 110      62.939  66.888  69.259  1.00  0.00           C
ATOM   3287  HA  PRO Z 110      62.417  65.968  69.472  1.00  0.00           H
ATOM   3288  CB  PRO Z 110      63.423  67.601  70.531  1.00  0.00           C
ATOM   3289  HB1 PRO Z 110      63.610  68.679  70.325  1.00  0.00           H
ATOM   3290  HB2 PRO Z 110      62.697  67.504  71.365  1.00  0.00           H
ATOM   3291  CG  PRO Z 110      64.758  66.924  70.836  1.00  0.00           C
ATOM   3292  HG1 PRO Z 110      65.419  67.537  71.482  1.00  0.00           H
ATOM   3293  HG2 PRO Z 110      64.571  65.942  71.324  1.00  0.00           H
ATOM   3294  C   PRO Z 110      61.971  67.753  68.469  1.00  0.00           C
ATOM   3295  O   PRO Z 110      62.400  68.666  67.761  1.00  0.00           O
ATOM   3296  N   ASN Z 111      60.655  67.510  68.608  1.00  0.00           N
ATOM   3297  HN  ASN Z 111      60.344  66.717  69.130  1.00  0.00           H
ATOM   3298  CA  ASN Z 111      59.634  68.423  68.131  1.00  0.00           C
ATOM   3299  HA  ASN Z 111      60.020  69.034  67.322  1.00  0.00           H
ATOM   3300  CB  ASN Z 111      58.372  67.668  67.650  1.00  0.00           C
ATOM   3301  HB1 ASN Z 111      58.042  66.925  68.404  1.00  0.00           H
ATOM   3302  HB2 ASN Z 111      57.538  68.381  67.469  1.00  0.00           H
ATOM   3303  CG  ASN Z 111      58.668  66.985  66.322  1.00  0.00           C
ATOM   3304  OD1 ASN Z 111      58.569  67.601  65.256  1.00  0.00           O
ATOM   3305  ND2 ASN Z 111      59.048  65.690  66.355  1.00  0.00           N
ATOM   3306 1HD2 ASN Z 111      59.211  65.244  67.237  1.00  0.00           H
ATOM   3307 2HD2 ASN Z 111      59.172  65.207  65.492  1.00  0.00           H
ATOM   3308  C   ASN Z 111      59.277  69.366  69.270  1.00  0.00           C
ATOM   3309  O   ASN Z 111      58.524  69.024  70.182  1.00  0.00           O
ATOM   3310  N   LEU Z 112      59.844  70.583  69.254  1.00  0.00           N
ATOM   3311  HN  LEU Z 112      60.396  70.887  68.472  1.00  0.00           H
ATOM   3312  CA  LEU Z 112      59.732  71.543  70.332  1.00  0.00           C
ATOM   3313  HA  LEU Z 112      59.509  71.013  71.246  1.00  0.00           H
ATOM   3314  CB  LEU Z 112      61.066  72.325  70.493  1.00  0.00           C
ATOM   3315  HB1 LEU Z 112      61.279  72.864  69.542  1.00  0.00           H
ATOM   3316  HB2 LEU Z 112      60.961  73.090  71.291  1.00  0.00           H
ATOM   3317  CG  LEU Z 112      62.293  71.448  70.833  1.00  0.00           C
ATOM   3318  HG  LEU Z 112      62.438  70.713  70.005  1.00  0.00           H
ATOM   3319  CD1 LEU Z 112      63.563  72.308  70.918  1.00  0.00           C
ATOM   3320 1HD1 LEU Z 112      64.452  71.671  71.108  1.00  0.00           H
ATOM   3321 2HD1 LEU Z 112      63.720  72.857  69.965  1.00  0.00           H
ATOM   3322 3HD1 LEU Z 112      63.475  73.048  71.741  1.00  0.00           H
ATOM   3323  CD2 LEU Z 112      62.107  70.671  72.142  1.00  0.00           C
ATOM   3324 1HD2 LEU Z 112      61.869  71.372  72.968  1.00  0.00           H
ATOM   3325 2HD2 LEU Z 112      61.285  69.929  72.058  1.00  0.00           H
ATOM   3326 3HD2 LEU Z 112      63.037  70.123  72.404  1.00  0.00           H
ATOM   3327  C   LEU Z 112      58.596  72.525  70.053  1.00  0.00           C
ATOM   3328  O   LEU Z 112      58.128  72.602  68.913  1.00  0.00           O
ATOM   3329  N   PRO Z 113      58.104  73.291  71.027  1.00  0.00           N
ATOM   3330  CD  PRO Z 113      58.240  72.987  72.455  1.00  0.00           C
ATOM   3331  HD1 PRO Z 113      59.270  73.242  72.790  1.00  0.00           H
ATOM   3332  HD2 PRO Z 113      58.016  71.917  72.668  1.00  0.00           H
ATOM   3333  CA  PRO Z 113      57.292  74.491  70.807  1.00  0.00           C
ATOM   3334  HA  PRO Z 113      56.338  74.149  70.431  1.00  0.00           H
ATOM   3335  CB  PRO Z 113      57.197  75.114  72.205  1.00  0.00           C
ATOM   3336  HB1 PRO Z 113      58.088  75.751  72.410  1.00  0.00           H
ATOM   3337  HB2 PRO Z 113      56.276  75.718  72.335  1.00  0.00           H
ATOM   3338  CG  PRO Z 113      57.225  73.903  73.135  1.00  0.00           C
ATOM   3339  HG1 PRO Z 113      57.514  74.173  74.170  1.00  0.00           H
ATOM   3340  HG2 PRO Z 113      56.225  73.413  73.143  1.00  0.00           H
ATOM   3341  C   PRO Z 113      57.817  75.484  69.776  1.00  0.00           C
ATOM   3342  O   PRO Z 113      58.947  75.367  69.306  1.00  0.00           O
ATOM   3343  N   ARG Z 114      57.001  76.485  69.398  1.00  0.00           N
ATOM   3344  HN  ARG Z 114      56.112  76.592  69.843  1.00  0.00           H
ATOM   3345  CA  ARG Z 114      57.290  77.427  68.328  1.00  0.00           C
ATOM   3346  HA  ARG Z 114      57.457  76.844  67.434  1.00  0.00           H
ATOM   3347  CB  ARG Z 114      56.038  78.303  68.085  1.00  0.00           C
ATOM   3348  HB1 ARG Z 114      55.169  77.610  67.991  1.00  0.00           H
ATOM   3349  HB2 ARG Z 114      55.854  78.943  68.974  1.00  0.00           H
ATOM   3350  CG  ARG Z 114      56.076  79.175  66.813  1.00  0.00           C
ATOM   3351  HG1 ARG Z 114      56.737  80.053  66.983  1.00  0.00           H
ATOM   3352  HG2 ARG Z 114      56.518  78.576  65.984  1.00  0.00           H
ATOM   3353  CD  ARG Z 114      54.693  79.657  66.340  1.00  0.00           C
ATOM   3354  HD1 ARG Z 114      54.791  80.259  65.409  1.00  0.00           H
ATOM   3355  HD2 ARG Z 114      54.035  78.784  66.126  1.00  0.00           H
ATOM   3356  NE  ARG Z 114      54.076  80.455  67.451  1.00  0.00           N
ATOM   3357  HE  ARG Z 114      53.905  80.012  68.348  1.00  0.00           H
ATOM   3358  CZ  ARG Z 114      54.014  81.790  67.488  1.00  0.00           C
ATOM   3359  NH1 ARG Z 114      53.684  82.395  68.626  1.00  0.00           N
ATOM   3360 1HH1 ARG Z 114      53.299  81.855  69.387  1.00  0.00           H
ATOM   3361 2HH1 ARG Z 114      53.689  83.398  68.624  1.00  0.00           H
ATOM   3362  NH2 ARG Z 114      54.223  82.559  66.427  1.00  0.00           N
ATOM   3363 1HH2 ARG Z 114      54.053  82.156  65.519  1.00  0.00           H
ATOM   3364 2HH2 ARG Z 114      54.115  83.542  66.584  1.00  0.00           H
ATOM   3365  C   ARG Z 114      58.560  78.261  68.522  1.00  0.00           C
ATOM   3366  O   ARG Z 114      59.262  78.568  67.555  1.00  0.00           O
ATOM   3367  N   LEU Z 115      58.909  78.613  69.780  1.00  0.00           N
ATOM   3368  HN  LEU Z 115      58.299  78.377  70.542  1.00  0.00           H
ATOM   3369  CA  LEU Z 115      60.168  79.246  70.150  1.00  0.00           C
ATOM   3370  HA  LEU Z 115      60.078  79.472  71.204  1.00  0.00           H
ATOM   3371  CB  LEU Z 115      61.399  78.310  69.996  1.00  0.00           C
ATOM   3372  HB1 LEU Z 115      61.414  77.920  68.956  1.00  0.00           H
ATOM   3373  HB2 LEU Z 115      62.340  78.882  70.150  1.00  0.00           H
ATOM   3374  CG  LEU Z 115      61.414  77.117  70.976  1.00  0.00           C
ATOM   3375  HG  LEU Z 115      60.387  76.683  71.019  1.00  0.00           H
ATOM   3376  CD1 LEU Z 115      62.359  76.019  70.469  1.00  0.00           C
ATOM   3377 1HD1 LEU Z 115      63.395  76.410  70.390  1.00  0.00           H
ATOM   3378 2HD1 LEU Z 115      62.357  75.156  71.167  1.00  0.00           H
ATOM   3379 3HD1 LEU Z 115      62.034  75.662  69.468  1.00  0.00           H
ATOM   3380  CD2 LEU Z 115      61.822  77.546  72.394  1.00  0.00           C
ATOM   3381 1HD2 LEU Z 115      61.128  78.311  72.798  1.00  0.00           H
ATOM   3382 2HD2 LEU Z 115      61.812  76.672  73.080  1.00  0.00           H
ATOM   3383 3HD2 LEU Z 115      62.849  77.971  72.387  1.00  0.00           H
ATOM   3384  C   LEU Z 115      60.396  80.596  69.493  1.00  0.00           C
ATOM   3385  O   LEU Z 115      61.320  80.806  68.700  1.00  0.00           O
ATOM   3386  N   VAL Z 116      59.516  81.565  69.806  1.00  0.00           N
ATOM   3387  HN  VAL Z 116      58.782  81.377  70.466  1.00  0.00           H
ATOM   3388  CA  VAL Z 116      59.696  82.958  69.442  1.00  0.00           C
ATOM   3389  HA  VAL Z 116      59.999  83.008  68.405  1.00  0.00           H
ATOM   3390  CB  VAL Z 116      58.421  83.778  69.604  1.00  0.00           C
ATOM   3391  HB  VAL Z 116      58.047  83.687  70.651  1.00  0.00           H
ATOM   3392  CG1 VAL Z 116      58.675  85.268  69.288  1.00  0.00           C
ATOM   3393 1HG1 VAL Z 116      59.350  85.735  70.035  1.00  0.00           H
ATOM   3394 2HG1 VAL Z 116      59.124  85.383  68.278  1.00  0.00           H
ATOM   3395 3HG1 VAL Z 116      57.716  85.829  69.306  1.00  0.00           H
ATOM   3396  CG2 VAL Z 116      57.351  83.213  68.649  1.00  0.00           C
ATOM   3397 1HG2 VAL Z 116      56.419  83.812  68.726  1.00  0.00           H
ATOM   3398 2HG2 VAL Z 116      57.706  83.256  67.598  1.00  0.00           H
ATOM   3399 3HG2 VAL Z 116      57.101  82.160  68.898  1.00  0.00           H
ATOM   3400  C   VAL Z 116      60.817  83.537  70.283  1.00  0.00           C
ATOM   3401  O   VAL Z 116      60.784  83.523  71.517  1.00  0.00           O
ATOM   3402  N   ARG Z 117      61.878  84.029  69.626  1.00  0.00           N
ATOM   3403  HN  ARG Z 117      61.884  84.070  68.620  1.00  0.00           H
ATOM   3404  CA  ARG Z 117      63.055  84.516  70.303  1.00  0.00           C
ATOM   3405  HA  ARG Z 117      63.143  84.001  71.247  1.00  0.00           H
ATOM   3406  CB  ARG Z 117      64.334  84.227  69.480  1.00  0.00           C
ATOM   3407  HB1 ARG Z 117      64.306  84.826  68.540  1.00  0.00           H
ATOM   3408  HB2 ARG Z 117      65.229  84.553  70.057  1.00  0.00           H
ATOM   3409  CG  ARG Z 117      64.512  82.743  69.085  1.00  0.00           C
ATOM   3410  HG1 ARG Z 117      63.692  82.446  68.394  1.00  0.00           H
ATOM   3411  HG2 ARG Z 117      65.470  82.665  68.522  1.00  0.00           H
ATOM   3412  CD  ARG Z 117      64.560  81.757  70.259  1.00  0.00           C
ATOM   3413  HD1 ARG Z 117      65.354  82.075  70.966  1.00  0.00           H
ATOM   3414  HD2 ARG Z 117      63.583  81.699  70.789  1.00  0.00           H
ATOM   3415  NE  ARG Z 117      64.895  80.414  69.695  1.00  0.00           N
ATOM   3416  HE  ARG Z 117      64.662  80.190  68.742  1.00  0.00           H
ATOM   3417  CZ  ARG Z 117      65.432  79.407  70.393  1.00  0.00           C
ATOM   3418  NH1 ARG Z 117      65.753  78.289  69.753  1.00  0.00           N
ATOM   3419 1HH1 ARG Z 117      65.935  78.427  68.767  1.00  0.00           H
ATOM   3420 2HH1 ARG Z 117      66.303  77.621  70.280  1.00  0.00           H
ATOM   3421  NH2 ARG Z 117      65.700  79.478  71.687  1.00  0.00           N
ATOM   3422 1HH2 ARG Z 117      65.507  80.309  72.198  1.00  0.00           H
ATOM   3423 2HH2 ARG Z 117      66.094  78.652  72.124  1.00  0.00           H
ATOM   3424  C   ARG Z 117      62.909  86.015  70.542  1.00  0.00           C
ATOM   3425  O   ARG Z 117      62.464  86.721  69.633  1.00  0.00           O
ATOM   3426  N   PRO Z 118      63.203  86.583  71.704  1.00  0.00           N
ATOM   3427  CD  PRO Z 118      63.649  85.862  72.902  1.00  0.00           C
ATOM   3428  HD1 PRO Z 118      64.407  85.081  72.665  1.00  0.00           H
ATOM   3429  HD2 PRO Z 118      62.763  85.400  73.396  1.00  0.00           H
ATOM   3430  CA  PRO Z 118      63.227  88.033  71.887  1.00  0.00           C
ATOM   3431  HA  PRO Z 118      62.272  88.438  71.584  1.00  0.00           H
ATOM   3432  CB  PRO Z 118      63.481  88.194  73.395  1.00  0.00           C
ATOM   3433  HB1 PRO Z 118      64.032  89.121  73.641  1.00  0.00           H
ATOM   3434  HB2 PRO Z 118      62.506  88.205  73.932  1.00  0.00           H
ATOM   3435  CG  PRO Z 118      64.259  86.939  73.791  1.00  0.00           C
ATOM   3436  HG1 PRO Z 118      65.328  87.063  73.513  1.00  0.00           H
ATOM   3437  HG2 PRO Z 118      64.183  86.701  74.872  1.00  0.00           H
ATOM   3438  C   PRO Z 118      64.277  88.755  71.045  1.00  0.00           C
ATOM   3439  O   PRO Z 118      65.215  88.140  70.534  1.00  0.00           O
ATOM   3440  N   GLU Z 119      64.105  90.079  70.878  1.00  0.00           N
ATOM   3441  HN  GLU Z 119      63.282  90.514  71.256  1.00  0.00           H
ATOM   3442  CA  GLU Z 119      65.053  90.999  70.275  1.00  0.00           C
ATOM   3443  HA  GLU Z 119      65.270  90.637  69.279  1.00  0.00           H
ATOM   3444  CB  GLU Z 119      64.391  92.399  70.180  1.00  0.00           C
ATOM   3445  HB1 GLU Z 119      63.419  92.273  69.648  1.00  0.00           H
ATOM   3446  HB2 GLU Z 119      64.148  92.742  71.211  1.00  0.00           H
ATOM   3447  CG  GLU Z 119      65.180  93.526  69.470  1.00  0.00           C
ATOM   3448  HG1 GLU Z 119      64.560  94.449  69.450  1.00  0.00           H
ATOM   3449  HG2 GLU Z 119      66.109  93.765  70.026  1.00  0.00           H
ATOM   3450  CD  GLU Z 119      65.546  93.177  68.044  1.00  0.00           C
ATOM   3451  OE1 GLU Z 119      64.772  93.522  67.108  1.00  0.00           O
ATOM   3452  OE2 GLU Z 119      66.637  92.582  67.843  1.00  0.00           O
ATOM   3453  C   GLU Z 119      66.375  91.058  71.040  1.00  0.00           C
ATOM   3454  O   GLU Z 119      66.420  90.830  72.251  1.00  0.00           O
ATOM   3455  N   VAL Z 120      67.506  91.358  70.358  1.00  0.00           N
ATOM   3456  HN  VAL Z 120      67.436  91.601  69.384  1.00  0.00           H
ATOM   3457  CA  VAL Z 120      68.851  91.305  70.932  1.00  0.00           C
ATOM   3458  HA  VAL Z 120      68.994  90.292  71.282  1.00  0.00           H
ATOM   3459  CB  VAL Z 120      69.958  91.599  69.918  1.00  0.00           C
ATOM   3460  HB  VAL Z 120      69.949  92.678  69.639  1.00  0.00           H
ATOM   3461  CG1 VAL Z 120      71.336  91.237  70.512  1.00  0.00           C
ATOM   3462 1HG1 VAL Z 120      71.583  91.869  71.390  1.00  0.00           H
ATOM   3463 2HG1 VAL Z 120      71.353  90.172  70.827  1.00  0.00           H
ATOM   3464 3HG1 VAL Z 120      72.131  91.385  69.750  1.00  0.00           H
ATOM   3465  CG2 VAL Z 120      69.730  90.767  68.642  1.00  0.00           C
ATOM   3466 1HG2 VAL Z 120      69.583  89.694  68.889  1.00  0.00           H
ATOM   3467 2HG2 VAL Z 120      68.849  91.132  68.076  1.00  0.00           H
ATOM   3468 3HG2 VAL Z 120      70.616  90.851  67.978  1.00  0.00           H
ATOM   3469  C   VAL Z 120      69.012  92.208  72.152  1.00  0.00           C
ATOM   3470  O   VAL Z 120      69.639  91.837  73.139  1.00  0.00           O
ATOM   3471  N   ASP Z 121      68.372  93.395  72.151  1.00  0.00           N
ATOM   3472  HN  ASP Z 121      67.903  93.701  71.326  1.00  0.00           H
ATOM   3473  CA  ASP Z 121      68.310  94.314  73.275  1.00  0.00           C
ATOM   3474  HA  ASP Z 121      69.313  94.653  73.498  1.00  0.00           H
ATOM   3475  CB  ASP Z 121      67.404  95.502  72.866  1.00  0.00           C
ATOM   3476  HB1 ASP Z 121      66.405  95.132  72.552  1.00  0.00           H
ATOM   3477  HB2 ASP Z 121      67.268  96.209  73.710  1.00  0.00           H
ATOM   3478  CG  ASP Z 121      68.020  96.257  71.712  1.00  0.00           C
ATOM   3479  OD1 ASP Z 121      68.889  97.134  71.960  1.00  0.00           O
ATOM   3480  OD2 ASP Z 121      67.628  96.006  70.542  1.00  0.00           O
ATOM   3481  C   ASP Z 121      67.751  93.690  74.565  1.00  0.00           C
ATOM   3482  O   ASP Z 121      68.285  93.877  75.660  1.00  0.00           O
ATOM   3483  N   VAL Z 122      66.676  92.882  74.465  1.00  0.00           N
ATOM   3484  HN  VAL Z 122      66.270  92.703  73.572  1.00  0.00           H
ATOM   3485  CA  VAL Z 122      66.123  92.119  75.577  1.00  0.00           C
ATOM   3486  HA  VAL Z 122      65.978  92.795  76.409  1.00  0.00           H
ATOM   3487  CB  VAL Z 122      64.775  91.506  75.221  1.00  0.00           C
ATOM   3488  HB  VAL Z 122      64.907  90.800  74.371  1.00  0.00           H
ATOM   3489  CG1 VAL Z 122      64.179  90.746  76.426  1.00  0.00           C
ATOM   3490 1HG1 VAL Z 122      64.120  91.406  77.318  1.00  0.00           H
ATOM   3491 2HG1 VAL Z 122      63.154  90.391  76.187  1.00  0.00           H
ATOM   3492 3HG1 VAL Z 122      64.789  89.856  76.690  1.00  0.00           H
ATOM   3493  CG2 VAL Z 122      63.823  92.630  74.771  1.00  0.00           C
ATOM   3494 1HG2 VAL Z 122      64.140  93.072  73.804  1.00  0.00           H
ATOM   3495 2HG2 VAL Z 122      62.794  92.232  74.642  1.00  0.00           H
ATOM   3496 3HG2 VAL Z 122      63.796  93.440  75.531  1.00  0.00           H
ATOM   3497  C   VAL Z 122      67.081  91.035  76.052  1.00  0.00           C
ATOM   3498  O   VAL Z 122      67.303  90.860  77.248  1.00  0.00           O
ATOM   3499  N   MET Z 123      67.729  90.312  75.115  1.00  0.00           N
ATOM   3500  HN  MET Z 123      67.536  90.471  74.146  1.00  0.00           H
ATOM   3501  CA  MET Z 123      68.737  89.309  75.425  1.00  0.00           C
ATOM   3502  HA  MET Z 123      68.292  88.599  76.109  1.00  0.00           H
ATOM   3503  CB  MET Z 123      69.172  88.546  74.152  1.00  0.00           C
ATOM   3504  HB1 MET Z 123      69.646  89.250  73.434  1.00  0.00           H
ATOM   3505  HB2 MET Z 123      69.935  87.785  74.430  1.00  0.00           H
ATOM   3506  CG  MET Z 123      67.996  87.838  73.453  1.00  0.00           C
ATOM   3507  HG1 MET Z 123      67.423  87.274  74.222  1.00  0.00           H
ATOM   3508  HG2 MET Z 123      67.309  88.610  73.042  1.00  0.00           H
ATOM   3509  SD  MET Z 123      68.468  86.704  72.114  1.00  0.00           S
ATOM   3510  CE  MET Z 123      68.924  85.321  73.201  1.00  0.00           C
ATOM   3511  HE1 MET Z 123      69.228  84.432  72.609  1.00  0.00           H
ATOM   3512  HE2 MET Z 123      69.775  85.585  73.861  1.00  0.00           H
ATOM   3513  HE3 MET Z 123      68.071  85.021  73.846  1.00  0.00           H
ATOM   3514  C   MET Z 123      69.954  89.885  76.143  1.00  0.00           C
ATOM   3515  O   MET Z 123      70.427  89.332  77.133  1.00  0.00           O
ATOM   3516  N   CYS Z 124      70.441  91.069  75.714  1.00  0.00           N
ATOM   3517  HN  CYS Z 124      70.096  91.455  74.851  1.00  0.00           H
ATOM   3518  CA  CYS Z 124      71.454  91.844  76.419  1.00  0.00           C
ATOM   3519  HA  CYS Z 124      72.340  91.232  76.523  1.00  0.00           H
ATOM   3520  CB  CYS Z 124      71.797  93.148  75.654  1.00  0.00           C
ATOM   3521  HB1 CYS Z 124      70.872  93.746  75.507  1.00  0.00           H
ATOM   3522  HB2 CYS Z 124      72.504  93.765  76.253  1.00  0.00           H
ATOM   3523  SG  CYS Z 124      72.546  92.803  74.040  1.00  0.00           S
ATOM   3524  C   CYS Z 124      71.019  92.241  77.819  1.00  0.00           C
ATOM   3525  O   CYS Z 124      71.773  92.123  78.780  1.00  0.00           O
ATOM   3526  N   THR Z 125      69.756  92.679  77.977  1.00  0.00           N
ATOM   3527  HN  THR Z 125      69.172  92.756  77.170  1.00  0.00           H
ATOM   3528  CA  THR Z 125      69.171  93.039  79.270  1.00  0.00           C
ATOM   3529  HA  THR Z 125      69.822  93.775  79.720  1.00  0.00           H
ATOM   3530  CB  THR Z 125      67.779  93.656  79.148  1.00  0.00           C
ATOM   3531  HB  THR Z 125      67.034  92.894  78.820  1.00  0.00           H
ATOM   3532  OG1 THR Z 125      67.779  94.732  78.212  1.00  0.00           O
ATOM   3533  HG1 THR Z 125      67.980  94.355  77.336  1.00  0.00           H
ATOM   3534  CG2 THR Z 125      67.345  94.261  80.491  1.00  0.00           C
ATOM   3535 1HG2 THR Z 125      68.102  94.990  80.851  1.00  0.00           H
ATOM   3536 2HG2 THR Z 125      66.384  94.805  80.379  1.00  0.00           H
ATOM   3537 3HG2 THR Z 125      67.203  93.479  81.265  1.00  0.00           H
ATOM   3538  C   THR Z 125      69.113  91.857  80.232  1.00  0.00           C
ATOM   3539  O   THR Z 125      69.474  91.975  81.403  1.00  0.00           O
ATOM   3540  N   ALA Z 126      68.710  90.665  79.743  1.00  0.00           N
ATOM   3541  HN  ALA Z 126      68.363  90.610  78.802  1.00  0.00           H
ATOM   3542  CA  ALA Z 126      68.730  89.409  80.473  1.00  0.00           C
ATOM   3543  HA  ALA Z 126      68.172  89.546  81.390  1.00  0.00           H
ATOM   3544  CB  ALA Z 126      68.039  88.332  79.615  1.00  0.00           C
ATOM   3545  HB1 ALA Z 126      67.008  88.659  79.358  1.00  0.00           H
ATOM   3546  HB2 ALA Z 126      68.592  88.158  78.668  1.00  0.00           H
ATOM   3547  HB3 ALA Z 126      67.967  87.371  80.167  1.00  0.00           H
ATOM   3548  C   ALA Z 126      70.131  88.929  80.863  1.00  0.00           C
ATOM   3549  O   ALA Z 126      70.372  88.500  81.991  1.00  0.00           O
ATOM   3550  N   PHE Z 127      71.103  89.027  79.934  1.00  0.00           N
ATOM   3551  HN  PHE Z 127      70.853  89.292  78.998  1.00  0.00           H
ATOM   3552  CA  PHE Z 127      72.517  88.751  80.142  1.00  0.00           C
ATOM   3553  HA  PHE Z 127      72.600  87.747  80.537  1.00  0.00           H
ATOM   3554  CB  PHE Z 127      73.221  88.846  78.758  1.00  0.00           C
ATOM   3555  HB1 PHE Z 127      72.711  88.153  78.053  1.00  0.00           H
ATOM   3556  HB2 PHE Z 127      73.108  89.876  78.357  1.00  0.00           H
ATOM   3557  CG  PHE Z 127      74.681  88.473  78.742  1.00  0.00           C
ATOM   3558  CD1 PHE Z 127      75.146  87.279  79.320  1.00  0.00           C
ATOM   3559  HD1 PHE Z 127      74.458  86.619  79.823  1.00  0.00           H
ATOM   3560  CE1 PHE Z 127      76.497  86.919  79.229  1.00  0.00           C
ATOM   3561  HE1 PHE Z 127      76.838  85.994  79.671  1.00  0.00           H
ATOM   3562  CZ  PHE Z 127      77.401  87.762  78.570  1.00  0.00           C
ATOM   3563  HZ  PHE Z 127      78.447  87.500  78.508  1.00  0.00           H
ATOM   3564  CD2 PHE Z 127      75.597  89.303  78.075  1.00  0.00           C
ATOM   3565  HD2 PHE Z 127      75.253  90.218  77.613  1.00  0.00           H
ATOM   3566  CE2 PHE Z 127      76.949  88.953  77.989  1.00  0.00           C
ATOM   3567  HE2 PHE Z 127      77.640  89.601  77.471  1.00  0.00           H
ATOM   3568  C   PHE Z 127      73.159  89.688  81.169  1.00  0.00           C
ATOM   3569  O   PHE Z 127      73.994  89.289  81.981  1.00  0.00           O
ATOM   3570  N   HIS Z 128      72.774  90.979  81.166  1.00  0.00           N
ATOM   3571  HN  HIS Z 128      72.204  91.317  80.410  1.00  0.00           H
ATOM   3572  CA  HIS Z 128      73.108  91.928  82.216  1.00  0.00           C
ATOM   3573  HA  HIS Z 128      74.178  91.897  82.370  1.00  0.00           H
ATOM   3574  CB  HIS Z 128      72.703  93.373  81.841  1.00  0.00           C
ATOM   3575  HB1 HIS Z 128      71.626  93.407  81.580  1.00  0.00           H
ATOM   3576  HB2 HIS Z 128      72.869  94.048  82.708  1.00  0.00           H
ATOM   3577  ND1 HIS Z 128      73.299  95.308  80.431  1.00  0.00           N
ATOM   3578  CG  HIS Z 128      73.460  93.958  80.687  1.00  0.00           C
ATOM   3579  CE1 HIS Z 128      74.051  95.549  79.369  1.00  0.00           C
ATOM   3580  HE1 HIS Z 128      74.162  96.517  78.873  1.00  0.00           H
ATOM   3581  NE2 HIS Z 128      74.696  94.436  78.952  1.00  0.00           N
ATOM   3582  HE2 HIS Z 128      75.407  94.386  78.236  1.00  0.00           H
ATOM   3583  CD2 HIS Z 128      74.320  93.409  79.790  1.00  0.00           C
ATOM   3584  HD2 HIS Z 128      74.679  92.394  79.696  1.00  0.00           H
ATOM   3585  C   HIS Z 128      72.470  91.603  83.563  1.00  0.00           C
ATOM   3586  O   HIS Z 128      73.099  91.754  84.610  1.00  0.00           O
ATOM   3587  N   ASP Z 129      71.192  91.168  83.596  1.00  0.00           N
ATOM   3588  HN  ASP Z 129      70.652  91.104  82.755  1.00  0.00           H
ATOM   3589  CA  ASP Z 129      70.518  90.784  84.824  1.00  0.00           C
ATOM   3590  HA  ASP Z 129      70.644  91.591  85.531  1.00  0.00           H
ATOM   3591  CB  ASP Z 129      69.001  90.605  84.557  1.00  0.00           C
ATOM   3592  HB1 ASP Z 129      68.594  91.533  84.105  1.00  0.00           H
ATOM   3593  HB2 ASP Z 129      68.820  89.764  83.858  1.00  0.00           H
ATOM   3594  CG  ASP Z 129      68.259  90.355  85.851  1.00  0.00           C
ATOM   3595  OD1 ASP Z 129      67.525  89.334  85.931  1.00  0.00           O
ATOM   3596  OD2 ASP Z 129      68.420  91.166  86.800  1.00  0.00           O
ATOM   3597  C   ASP Z 129      71.124  89.544  85.480  1.00  0.00           C
ATOM   3598  O   ASP Z 129      71.412  89.543  86.677  1.00  0.00           O
ATOM   3599  N   ASN Z 130      71.381  88.474  84.710  1.00  0.00           N
ATOM   3600  HN  ASN Z 130      71.115  88.467  83.740  1.00  0.00           H
ATOM   3601  CA  ASN Z 130      72.085  87.326  85.231  1.00  0.00           C
ATOM   3602  HA  ASN Z 130      72.823  87.676  85.945  1.00  0.00           H
ATOM   3603  CB  ASN Z 130      71.110  86.339  85.925  1.00  0.00           C
ATOM   3604  HB1 ASN Z 130      70.427  86.906  86.592  1.00  0.00           H
ATOM   3605  HB2 ASN Z 130      70.487  85.813  85.172  1.00  0.00           H
ATOM   3606  CG  ASN Z 130      71.858  85.310  86.760  1.00  0.00           C
ATOM   3607  OD1 ASN Z 130      72.044  84.166  86.335  1.00  0.00           O
ATOM   3608  ND2 ASN Z 130      72.301  85.706  87.974  1.00  0.00           N
ATOM   3609 1HD2 ASN Z 130      72.118  86.633  88.313  1.00  0.00           H
ATOM   3610 2HD2 ASN Z 130      72.782  85.038  88.539  1.00  0.00           H
ATOM   3611  C   ASN Z 130      72.855  86.656  84.105  1.00  0.00           C
ATOM   3612  O   ASN Z 130      72.289  86.114  83.156  1.00  0.00           O
ATOM   3613  N   GLU Z 131      74.194  86.682  84.214  1.00  0.00           N
ATOM   3614  HN  GLU Z 131      74.622  87.057  85.035  1.00  0.00           H
ATOM   3615  CA  GLU Z 131      75.123  86.149  83.244  1.00  0.00           C
ATOM   3616  HA  GLU Z 131      74.873  86.544  82.269  1.00  0.00           H
ATOM   3617  CB  GLU Z 131      76.536  86.622  83.674  1.00  0.00           C
ATOM   3618  HB1 GLU Z 131      76.469  87.712  83.889  1.00  0.00           H
ATOM   3619  HB2 GLU Z 131      76.809  86.120  84.629  1.00  0.00           H
ATOM   3620  CG  GLU Z 131      77.669  86.401  82.652  1.00  0.00           C
ATOM   3621  HG1 GLU Z 131      77.684  85.342  82.319  1.00  0.00           H
ATOM   3622  HG2 GLU Z 131      77.517  87.053  81.768  1.00  0.00           H
ATOM   3623  CD  GLU Z 131      79.014  86.730  83.268  1.00  0.00           C
ATOM   3624  OE1 GLU Z 131      79.834  85.798  83.456  1.00  0.00           O
ATOM   3625  OE2 GLU Z 131      79.295  87.921  83.570  1.00  0.00           O
ATOM   3626  C   GLU Z 131      75.067  84.629  83.175  1.00  0.00           C
ATOM   3627  O   GLU Z 131      74.987  84.025  82.104  1.00  0.00           O
ATOM   3628  N   GLU Z 132      75.054  83.977  84.358  1.00  0.00           N
ATOM   3629  HN  GLU Z 132      75.085  84.506  85.206  1.00  0.00           H
ATOM   3630  CA  GLU Z 132      75.084  82.532  84.500  1.00  0.00           C
ATOM   3631  HA  GLU Z 132      75.954  82.161  83.974  1.00  0.00           H
ATOM   3632  CB  GLU Z 132      75.174  82.150  85.998  1.00  0.00           C
ATOM   3633  HB1 GLU Z 132      74.344  82.654  86.545  1.00  0.00           H
ATOM   3634  HB2 GLU Z 132      75.041  81.051  86.130  1.00  0.00           H
ATOM   3635  CG  GLU Z 132      76.508  82.561  86.660  1.00  0.00           C
ATOM   3636  HG1 GLU Z 132      76.744  83.619  86.434  1.00  0.00           H
ATOM   3637  HG2 GLU Z 132      76.416  82.456  87.761  1.00  0.00           H
ATOM   3638  CD  GLU Z 132      77.665  81.697  86.207  1.00  0.00           C
ATOM   3639  OE1 GLU Z 132      78.437  82.113  85.306  1.00  0.00           O
ATOM   3640  OE2 GLU Z 132      77.859  80.595  86.784  1.00  0.00           O
ATOM   3641  C   GLU Z 132      73.874  81.828  83.920  1.00  0.00           C
ATOM   3642  O   GLU Z 132      74.007  80.866  83.164  1.00  0.00           O
ATOM   3643  N   THR Z 133      72.656  82.311  84.234  1.00  0.00           N
ATOM   3644  HN  THR Z 133      72.593  83.086  84.870  1.00  0.00           H
ATOM   3645  CA  THR Z 133      71.393  81.732  83.774  1.00  0.00           C
ATOM   3646  HA  THR Z 133      71.413  80.679  84.014  1.00  0.00           H
ATOM   3647  CB  THR Z 133      70.170  82.334  84.461  1.00  0.00           C
ATOM   3648  HB  THR Z 133      70.088  83.422  84.229  1.00  0.00           H
ATOM   3649  OG1 THR Z 133      70.280  82.157  85.872  1.00  0.00           O
ATOM   3650  HG1 THR Z 133      70.876  82.871  86.175  1.00  0.00           H
ATOM   3651  CG2 THR Z 133      68.878  81.623  84.036  1.00  0.00           C
ATOM   3652 1HG2 THR Z 133      68.010  82.041  84.592  1.00  0.00           H
ATOM   3653 2HG2 THR Z 133      68.672  81.755  82.954  1.00  0.00           H
ATOM   3654 3HG2 THR Z 133      68.942  80.537  84.260  1.00  0.00           H
ATOM   3655  C   THR Z 133      71.239  81.824  82.270  1.00  0.00           C
ATOM   3656  O   THR Z 133      70.825  80.869  81.617  1.00  0.00           O
ATOM   3657  N   PHE Z 134      71.635  82.963  81.670  1.00  0.00           N
ATOM   3658  HN  PHE Z 134      71.976  83.726  82.218  1.00  0.00           H
ATOM   3659  CA  PHE Z 134      71.597  83.197  80.237  1.00  0.00           C
ATOM   3660  HA  PHE Z 134      70.571  83.103  79.905  1.00  0.00           H
ATOM   3661  CB  PHE Z 134      72.108  84.646  80.018  1.00  0.00           C
ATOM   3662  HB1 PHE Z 134      71.508  85.344  80.642  1.00  0.00           H
ATOM   3663  HB2 PHE Z 134      73.168  84.739  80.335  1.00  0.00           H
ATOM   3664  CG  PHE Z 134      71.983  85.096  78.594  1.00  0.00           C
ATOM   3665  CD1 PHE Z 134      70.753  85.562  78.108  1.00  0.00           C
ATOM   3666  HD1 PHE Z 134      69.900  85.607  78.767  1.00  0.00           H
ATOM   3667  CE1 PHE Z 134      70.625  85.973  76.777  1.00  0.00           C
ATOM   3668  HE1 PHE Z 134      69.671  86.325  76.412  1.00  0.00           H
ATOM   3669  CZ  PHE Z 134      71.737  85.934  75.929  1.00  0.00           C
ATOM   3670  HZ  PHE Z 134      71.647  86.251  74.904  1.00  0.00           H
ATOM   3671  CD2 PHE Z 134      73.091  85.056  77.732  1.00  0.00           C
ATOM   3672  HD2 PHE Z 134      74.044  84.700  78.096  1.00  0.00           H
ATOM   3673  CE2 PHE Z 134      72.973  85.483  76.406  1.00  0.00           C
ATOM   3674  HE2 PHE Z 134      73.829  85.458  75.747  1.00  0.00           H
ATOM   3675  C   PHE Z 134      72.441  82.197  79.434  1.00  0.00           C
ATOM   3676  O   PHE Z 134      71.990  81.613  78.445  1.00  0.00           O
ATOM   3677  N   LEU Z 135      73.689  81.947  79.879  1.00  0.00           N
ATOM   3678  HN  LEU Z 135      74.049  82.465  80.656  1.00  0.00           H
ATOM   3679  CA  LEU Z 135      74.577  80.943  79.316  1.00  0.00           C
ATOM   3680  HA  LEU Z 135      74.622  81.089  78.246  1.00  0.00           H
ATOM   3681  CB  LEU Z 135      75.988  81.123  79.926  1.00  0.00           C
ATOM   3682  HB1 LEU Z 135      75.892  81.199  81.031  1.00  0.00           H
ATOM   3683  HB2 LEU Z 135      76.634  80.246  79.702  1.00  0.00           H
ATOM   3684  CG  LEU Z 135      76.693  82.388  79.397  1.00  0.00           C
ATOM   3685  HG  LEU Z 135      75.934  83.201  79.303  1.00  0.00           H
ATOM   3686  CD1 LEU Z 135      77.772  82.881  80.367  1.00  0.00           C
ATOM   3687 1HD1 LEU Z 135      78.566  82.114  80.491  1.00  0.00           H
ATOM   3688 2HD1 LEU Z 135      78.235  83.815  79.988  1.00  0.00           H
ATOM   3689 3HD1 LEU Z 135      77.331  83.089  81.365  1.00  0.00           H
ATOM   3690  CD2 LEU Z 135      77.305  82.128  78.017  1.00  0.00           C
ATOM   3691 1HD2 LEU Z 135      78.211  81.490  78.114  1.00  0.00           H
ATOM   3692 2HD2 LEU Z 135      76.590  81.599  77.358  1.00  0.00           H
ATOM   3693 3HD2 LEU Z 135      77.596  83.083  77.534  1.00  0.00           H
ATOM   3694  C   LEU Z 135      74.084  79.519  79.530  1.00  0.00           C
ATOM   3695  O   LEU Z 135      74.090  78.691  78.619  1.00  0.00           O
ATOM   3696  N   LYS Z 136      73.589  79.218  80.744  1.00  0.00           N
ATOM   3697  HN  LYS Z 136      73.604  79.918  81.460  1.00  0.00           H
ATOM   3698  CA  LYS Z 136      73.046  77.930  81.135  1.00  0.00           C
ATOM   3699  HA  LYS Z 136      73.808  77.187  80.944  1.00  0.00           H
ATOM   3700  CB  LYS Z 136      72.756  77.971  82.653  1.00  0.00           C
ATOM   3701  HB1 LYS Z 136      73.642  78.438  83.139  1.00  0.00           H
ATOM   3702  HB2 LYS Z 136      71.886  78.637  82.843  1.00  0.00           H
ATOM   3703  CG  LYS Z 136      72.537  76.612  83.331  1.00  0.00           C
ATOM   3704  HG1 LYS Z 136      71.717  76.075  82.801  1.00  0.00           H
ATOM   3705  HG2 LYS Z 136      73.455  75.989  83.234  1.00  0.00           H
ATOM   3706  CD  LYS Z 136      72.142  76.761  84.814  1.00  0.00           C
ATOM   3707  HD1 LYS Z 136      71.247  77.423  84.863  1.00  0.00           H
ATOM   3708  HD2 LYS Z 136      71.828  75.770  85.212  1.00  0.00           H
ATOM   3709  CE  LYS Z 136      73.208  77.358  85.754  1.00  0.00           C
ATOM   3710  HE1 LYS Z 136      73.607  78.321  85.372  1.00  0.00           H
ATOM   3711  HE2 LYS Z 136      72.742  77.543  86.748  1.00  0.00           H
ATOM   3712  NZ  LYS Z 136      74.332  76.432  85.973  1.00  0.00           N
ATOM   3713  HZ1 LYS Z 136      74.945  76.340  85.124  1.00  0.00           H
ATOM   3714  HZ2 LYS Z 136      74.939  76.773  86.755  1.00  0.00           H
ATOM   3715  HZ3 LYS Z 136      73.968  75.479  86.225  1.00  0.00           H
ATOM   3716  C   LYS Z 136      71.804  77.530  80.334  1.00  0.00           C
ATOM   3717  O   LYS Z 136      71.628  76.375  79.953  1.00  0.00           O
ATOM   3718  N   CML Z 137      70.917  78.496  80.023  1.00  0.00           N
ATOM   3719  HN  CML Z 137      71.029  79.412  80.421  1.00  0.00           H
ATOM   3720  CA  CML Z 137      69.769  78.326  79.147  1.00  0.00           C
ATOM   3721  HA  CML Z 137      69.197  77.490  79.524  1.00  0.00           H
ATOM   3722  CB  CML Z 137      68.882  79.591  79.226  1.00  0.00           C
ATOM   3723  HB1 CML Z 137      68.726  79.815  80.307  1.00  0.00           H
ATOM   3724  HB2 CML Z 137      69.426  80.460  78.793  1.00  0.00           H
ATOM   3725  CG  CML Z 137      67.494  79.466  78.575  1.00  0.00           C
ATOM   3726  HG1 CML Z 137      67.618  79.384  77.472  1.00  0.00           H
ATOM   3727  HG2 CML Z 137      66.995  78.539  78.936  1.00  0.00           H
ATOM   3728  CD  CML Z 137      66.622  80.691  78.907  1.00  0.00           C
ATOM   3729  HD1 CML Z 137      66.386  80.706  79.994  1.00  0.00           H
ATOM   3730  HD2 CML Z 137      67.237  81.600  78.699  1.00  0.00           H
ATOM   3731  CE  CML Z 137      65.337  80.826  78.078  1.00  0.00           C
ATOM   3732  HE1 CML Z 137      64.899  81.837  78.236  1.00  0.00           H
ATOM   3733  HE2 CML Z 137      65.574  80.708  76.998  1.00  0.00           H
ATOM   3734  NZ  CML Z 137      64.333  79.824  78.459  1.00  0.00           N
ATOM   3735  HZ1 CML Z 137      64.041  79.933  79.465  1.00  0.00           H
ATOM   3736  HZ2 CML Z 137      64.700  78.852  78.301  1.00  0.00           H
ATOM   3737  C0  CML Z 137      63.179  80.083  77.546  1.00  0.00           C
ATOM   3738  H01 CML Z 137      63.546  80.022  76.502  1.00  0.00           H
ATOM   3739  H02 CML Z 137      62.817  81.117  77.732  1.00  0.00           H
ATOM   3740  C1  CML Z 137      61.964  79.153  77.639  1.00  0.00           C
ATOM   3741  O11 CML Z 137      60.985  79.373  76.875  1.00  0.00           O
ATOM   3742  O12 CML Z 137      61.867  78.315  78.577  1.00  0.00           O
ATOM   3743  C   CML Z 137      70.134  77.985  77.699  1.00  0.00           C
ATOM   3744  O   CML Z 137      69.494  77.147  77.058  1.00  0.00           O
ATOM   3745  N   TYR Z 138      71.207  78.600  77.143  1.00  0.00           N
ATOM   3746  HN  TYR Z 138      71.695  79.310  77.648  1.00  0.00           H
ATOM   3747  CA  TYR Z 138      71.770  78.197  75.858  1.00  0.00           C
ATOM   3748  HA  TYR Z 138      70.965  78.187  75.136  1.00  0.00           H
ATOM   3749  CB  TYR Z 138      72.869  79.200  75.391  1.00  0.00           C
ATOM   3750  HB1 TYR Z 138      72.456  80.230  75.418  1.00  0.00           H
ATOM   3751  HB2 TYR Z 138      73.755  79.163  76.058  1.00  0.00           H
ATOM   3752  CG  TYR Z 138      73.300  78.928  73.967  1.00  0.00           C
ATOM   3753  CD1 TYR Z 138      72.412  79.190  72.915  1.00  0.00           C
ATOM   3754  HD1 TYR Z 138      71.450  79.631  73.129  1.00  0.00           H
ATOM   3755  CE1 TYR Z 138      72.744  78.859  71.595  1.00  0.00           C
ATOM   3756  HE1 TYR Z 138      72.033  79.048  70.806  1.00  0.00           H
ATOM   3757  CZ  TYR Z 138      73.979  78.271  71.309  1.00  0.00           C
ATOM   3758  OH  TYR Z 138      74.278  77.884  69.984  1.00  0.00           O
ATOM   3759  HH  TYR Z 138      73.456  77.961  69.471  1.00  0.00           H
ATOM   3760  CD2 TYR Z 138      74.554  78.361  73.670  1.00  0.00           C
ATOM   3761  HD2 TYR Z 138      75.246  78.147  74.470  1.00  0.00           H
ATOM   3762  CE2 TYR Z 138      74.894  78.039  72.345  1.00  0.00           C
ATOM   3763  HE2 TYR Z 138      75.847  77.587  72.124  1.00  0.00           H
ATOM   3764  C   TYR Z 138      72.343  76.780  75.906  1.00  0.00           C
ATOM   3765  O   TYR Z 138      72.036  75.946  75.055  1.00  0.00           O
ATOM   3766  N   LEU Z 139      73.129  76.467  76.962  1.00  0.00           N
ATOM   3767  HN  LEU Z 139      73.359  77.186  77.624  1.00  0.00           H
ATOM   3768  CA  LEU Z 139      73.740  75.169  77.207  1.00  0.00           C
ATOM   3769  HA  LEU Z 139      74.377  74.937  76.367  1.00  0.00           H
ATOM   3770  CB  LEU Z 139      74.593  75.239  78.501  1.00  0.00           C
ATOM   3771  HB1 LEU Z 139      75.380  76.012  78.359  1.00  0.00           H
ATOM   3772  HB2 LEU Z 139      73.946  75.589  79.333  1.00  0.00           H
ATOM   3773  CG  LEU Z 139      75.274  73.927  78.952  1.00  0.00           C
ATOM   3774  HG  LEU Z 139      74.484  73.159  79.133  1.00  0.00           H
ATOM   3775  CD1 LEU Z 139      76.243  73.378  77.897  1.00  0.00           C
ATOM   3776 1HD1 LEU Z 139      75.701  73.119  76.962  1.00  0.00           H
ATOM   3777 2HD1 LEU Z 139      77.028  74.127  77.661  1.00  0.00           H
ATOM   3778 3HD1 LEU Z 139      76.739  72.458  78.275  1.00  0.00           H
ATOM   3779  CD2 LEU Z 139      76.008  74.145  80.283  1.00  0.00           C
ATOM   3780 1HD2 LEU Z 139      75.311  74.532  81.056  1.00  0.00           H
ATOM   3781 2HD2 LEU Z 139      76.448  73.194  80.650  1.00  0.00           H
ATOM   3782 3HD2 LEU Z 139      76.827  74.886  80.157  1.00  0.00           H
ATOM   3783  C   LEU Z 139      72.715  74.049  77.318  1.00  0.00           C
ATOM   3784  O   LEU Z 139      72.871  72.973  76.738  1.00  0.00           O
ATOM   3785  N   TYR Z 140      71.596  74.299  78.028  1.00  0.00           N
ATOM   3786  HN  TYR Z 140      71.524  75.152  78.553  1.00  0.00           H
ATOM   3787  CA  TYR Z 140      70.480  73.381  78.098  1.00  0.00           C
ATOM   3788  HA  TYR Z 140      70.860  72.439  78.469  1.00  0.00           H
ATOM   3789  CB  TYR Z 140      69.389  73.935  79.062  1.00  0.00           C
ATOM   3790  HB1 TYR Z 140      69.832  74.104  80.067  1.00  0.00           H
ATOM   3791  HB2 TYR Z 140      69.004  74.909  78.686  1.00  0.00           H
ATOM   3792  CG  TYR Z 140      68.238  72.969  79.217  1.00  0.00           C
ATOM   3793  CD1 TYR Z 140      68.477  71.676  79.703  1.00  0.00           C
ATOM   3794  HD1 TYR Z 140      69.468  71.395  80.028  1.00  0.00           H
ATOM   3795  CE1 TYR Z 140      67.450  70.726  79.719  1.00  0.00           C
ATOM   3796  HE1 TYR Z 140      67.637  69.721  80.066  1.00  0.00           H
ATOM   3797  CZ  TYR Z 140      66.168  71.068  79.296  1.00  0.00           C
ATOM   3798  OH  TYR Z 140      65.180  70.069  79.312  1.00  0.00           O
ATOM   3799  HH  TYR Z 140      64.311  70.491  79.166  1.00  0.00           H
ATOM   3800  CD2 TYR Z 140      66.939  73.309  78.791  1.00  0.00           C
ATOM   3801  HD2 TYR Z 140      66.749  74.298  78.400  1.00  0.00           H
ATOM   3802  CE2 TYR Z 140      65.900  72.366  78.848  1.00  0.00           C
ATOM   3803  HE2 TYR Z 140      64.907  72.631  78.517  1.00  0.00           H
ATOM   3804  C   TYR Z 140      69.857  73.097  76.738  1.00  0.00           C
ATOM   3805  O   TYR Z 140      69.621  71.942  76.395  1.00  0.00           O
ATOM   3806  N   GLU Z 141      69.591  74.130  75.911  1.00  0.00           N
ATOM   3807  HN  GLU Z 141      69.823  75.069  76.168  1.00  0.00           H
ATOM   3808  CA  GLU Z 141      68.956  73.915  74.624  1.00  0.00           C
ATOM   3809  HA  GLU Z 141      68.072  73.319  74.809  1.00  0.00           H
ATOM   3810  CB  GLU Z 141      68.478  75.226  73.967  1.00  0.00           C
ATOM   3811  HB1 GLU Z 141      68.002  75.850  74.756  1.00  0.00           H
ATOM   3812  HB2 GLU Z 141      69.349  75.792  73.567  1.00  0.00           H
ATOM   3813  CG  GLU Z 141      67.429  74.965  72.856  1.00  0.00           C
ATOM   3814  HG1 GLU Z 141      67.841  74.257  72.108  1.00  0.00           H
ATOM   3815  HG2 GLU Z 141      66.524  74.503  73.302  1.00  0.00           H
ATOM   3816  CD  GLU Z 141      67.002  76.221  72.130  1.00  0.00           C
ATOM   3817  OE1 GLU Z 141      66.624  77.219  72.797  1.00  0.00           O
ATOM   3818  OE2 GLU Z 141      67.019  76.212  70.867  1.00  0.00           O
ATOM   3819  C   GLU Z 141      69.807  73.118  73.647  1.00  0.00           C
ATOM   3820  O   GLU Z 141      69.317  72.194  73.004  1.00  0.00           O
ATOM   3821  N   ILE Z 142      71.120  73.405  73.540  1.00  0.00           N
ATOM   3822  HN  ILE Z 142      71.519  74.173  74.047  1.00  0.00           H
ATOM   3823  CA  ILE Z 142      72.017  72.620  72.699  1.00  0.00           C
ATOM   3824  HA  ILE Z 142      71.541  72.546  71.730  1.00  0.00           H
ATOM   3825  CB  ILE Z 142      73.365  73.294  72.441  1.00  0.00           C
ATOM   3826  HB  ILE Z 142      73.985  72.621  71.801  1.00  0.00           H
ATOM   3827  CG2 ILE Z 142      73.085  74.581  71.631  1.00  0.00           C
ATOM   3828 1HG2 ILE Z 142      72.546  75.328  72.253  1.00  0.00           H
ATOM   3829 2HG2 ILE Z 142      74.033  75.044  71.287  1.00  0.00           H
ATOM   3830 3HG2 ILE Z 142      72.470  74.358  70.734  1.00  0.00           H
ATOM   3831  CG1 ILE Z 142      74.156  73.590  73.736  1.00  0.00           C
ATOM   3832 1HG1 ILE Z 142      73.557  74.267  74.376  1.00  0.00           H
ATOM   3833 2HG1 ILE Z 142      74.296  72.648  74.308  1.00  0.00           H
ATOM   3834  CD  ILE Z 142      75.529  74.231  73.497  1.00  0.00           C
ATOM   3835  HD1 ILE Z 142      75.414  75.246  73.061  1.00  0.00           H
ATOM   3836  HD2 ILE Z 142      76.083  74.330  74.455  1.00  0.00           H
ATOM   3837  HD3 ILE Z 142      76.135  73.614  72.801  1.00  0.00           H
ATOM   3838  C   ILE Z 142      72.166  71.168  73.154  1.00  0.00           C
ATOM   3839  O   ILE Z 142      72.157  70.257  72.329  1.00  0.00           O
ATOM   3840  N   ALA Z 143      72.243  70.902  74.477  1.00  0.00           N
ATOM   3841  HN  ALA Z 143      72.281  71.652  75.140  1.00  0.00           H
ATOM   3842  CA  ALA Z 143      72.223  69.560  75.034  1.00  0.00           C
ATOM   3843  HA  ALA Z 143      72.997  68.984  74.543  1.00  0.00           H
ATOM   3844  CB  ALA Z 143      72.529  69.641  76.544  1.00  0.00           C
ATOM   3845  HB1 ALA Z 143      73.498  70.159  76.705  1.00  0.00           H
ATOM   3846  HB2 ALA Z 143      71.742  70.223  77.071  1.00  0.00           H
ATOM   3847  HB3 ALA Z 143      72.591  68.627  76.993  1.00  0.00           H
ATOM   3848  C   ALA Z 143      70.908  68.806  74.806  1.00  0.00           C
ATOM   3849  O   ALA Z 143      70.898  67.621  74.480  1.00  0.00           O
ATOM   3850  N   ARG Z 144      69.760  69.498  74.959  1.00  0.00           N
ATOM   3851  HN  ARG Z 144      69.805  70.440  75.302  1.00  0.00           H
ATOM   3852  CA  ARG Z 144      68.424  68.999  74.671  1.00  0.00           C
ATOM   3853  HA  ARG Z 144      68.272  68.087  75.234  1.00  0.00           H
ATOM   3854  CB  ARG Z 144      67.412  70.087  75.123  1.00  0.00           C
ATOM   3855  HB1 ARG Z 144      67.618  70.300  76.198  1.00  0.00           H
ATOM   3856  HB2 ARG Z 144      67.632  71.023  74.564  1.00  0.00           H
ATOM   3857  CG  ARG Z 144      65.908  69.774  74.987  1.00  0.00           C
ATOM   3858  HG1 ARG Z 144      65.657  69.546  73.927  1.00  0.00           H
ATOM   3859  HG2 ARG Z 144      65.677  68.877  75.600  1.00  0.00           H
ATOM   3860  CD  ARG Z 144      65.047  70.953  75.466  1.00  0.00           C
ATOM   3861  HD1 ARG Z 144      65.311  71.205  76.516  1.00  0.00           H
ATOM   3862  HD2 ARG Z 144      65.223  71.842  74.817  1.00  0.00           H
ATOM   3863  NE  ARG Z 144      63.602  70.561  75.410  1.00  0.00           N
ATOM   3864  HE  ARG Z 144      63.350  69.586  75.330  1.00  0.00           H
ATOM   3865  CZ  ARG Z 144      62.602  71.402  75.709  1.00  0.00           C
ATOM   3866  NH1 ARG Z 144      62.814  72.687  75.978  1.00  0.00           N
ATOM   3867 1HH1 ARG Z 144      63.724  73.096  75.870  1.00  0.00           H
ATOM   3868 2HH1 ARG Z 144      62.016  73.295  76.089  1.00  0.00           H
ATOM   3869  NH2 ARG Z 144      61.342  70.969  75.700  1.00  0.00           N
ATOM   3870 1HH2 ARG Z 144      61.124  70.071  75.294  1.00  0.00           H
ATOM   3871 2HH2 ARG Z 144      60.605  71.619  75.867  1.00  0.00           H
ATOM   3872  C   ARG Z 144      68.211  68.666  73.196  1.00  0.00           C
ATOM   3873  O   ARG Z 144      67.664  67.622  72.846  1.00  0.00           O
ATOM   3874  N   ARG Z 145      68.656  69.544  72.275  1.00  0.00           N
ATOM   3875  HN  ARG Z 145      69.052  70.418  72.570  1.00  0.00           H
ATOM   3876  CA  ARG Z 145      68.613  69.304  70.842  1.00  0.00           C
ATOM   3877  HA  ARG Z 145      67.612  68.988  70.585  1.00  0.00           H
ATOM   3878  CB  ARG Z 145      68.940  70.589  70.044  1.00  0.00           C
ATOM   3879  HB1 ARG Z 145      69.905  71.008  70.408  1.00  0.00           H
ATOM   3880  HB2 ARG Z 145      69.070  70.332  68.966  1.00  0.00           H
ATOM   3881  CG  ARG Z 145      67.838  71.663  70.131  1.00  0.00           C
ATOM   3882  HG1 ARG Z 145      66.874  71.217  69.804  1.00  0.00           H
ATOM   3883  HG2 ARG Z 145      67.711  71.983  71.187  1.00  0.00           H
ATOM   3884  CD  ARG Z 145      68.147  72.886  69.263  1.00  0.00           C
ATOM   3885  HD1 ARG Z 145      69.097  73.361  69.600  1.00  0.00           H
ATOM   3886  HD2 ARG Z 145      68.263  72.606  68.190  1.00  0.00           H
ATOM   3887  NE  ARG Z 145      67.035  73.876  69.437  1.00  0.00           N
ATOM   3888  HE  ARG Z 145      67.147  74.665  70.060  1.00  0.00           H
ATOM   3889  CZ  ARG Z 145      66.018  74.024  68.578  1.00  0.00           C
ATOM   3890  NH1 ARG Z 145      65.704  73.109  67.674  1.00  0.00           N
ATOM   3891 1HH1 ARG Z 145      66.059  72.176  67.784  1.00  0.00           H
ATOM   3892 2HH1 ARG Z 145      64.809  73.195  67.207  1.00  0.00           H
ATOM   3893  NH2 ARG Z 145      65.293  75.137  68.663  1.00  0.00           N
ATOM   3894 1HH2 ARG Z 145      65.587  75.809  69.336  1.00  0.00           H
ATOM   3895 2HH2 ARG Z 145      64.647  75.372  67.935  1.00  0.00           H
ATOM   3896  C   ARG Z 145      69.538  68.196  70.361  1.00  0.00           C
ATOM   3897  O   ARG Z 145      69.162  67.414  69.488  1.00  0.00           O
ATOM   3898  N   HIS Z 146      70.771  68.116  70.900  1.00  0.00           N
ATOM   3899  HN  HIS Z 146      71.068  68.765  71.606  1.00  0.00           H
ATOM   3900  CA  HIS Z 146      71.773  67.180  70.425  1.00  0.00           C
ATOM   3901  HA  HIS Z 146      71.391  66.581  69.613  1.00  0.00           H
ATOM   3902  CB  HIS Z 146      72.984  67.954  69.861  1.00  0.00           C
ATOM   3903  HB1 HIS Z 146      73.435  68.586  70.655  1.00  0.00           H
ATOM   3904  HB2 HIS Z 146      73.751  67.239  69.499  1.00  0.00           H
ATOM   3905  ND1 HIS Z 146      71.963  68.310  67.615  1.00  0.00           N
ATOM   3906  CG  HIS Z 146      72.612  68.848  68.715  1.00  0.00           C
ATOM   3907  CE1 HIS Z 146      71.795  69.327  66.787  1.00  0.00           C
ATOM   3908  HE1 HIS Z 146      71.311  69.265  65.809  1.00  0.00           H
ATOM   3909  NE2 HIS Z 146      72.305  70.476  67.289  1.00  0.00           N
ATOM   3910  HE2 HIS Z 146      72.331  71.373  66.827  1.00  0.00           H
ATOM   3911  CD2 HIS Z 146      72.829  70.177  68.529  1.00  0.00           C
ATOM   3912  HD2 HIS Z 146      73.313  70.893  69.178  1.00  0.00           H
ATOM   3913  C   HIS Z 146      72.260  66.261  71.543  1.00  0.00           C
ATOM   3914  O   HIS Z 146      73.116  66.657  72.341  1.00  0.00           O
ATOM   3915  N   PRO Z 147      71.798  65.012  71.636  1.00  0.00           N
ATOM   3916  CD  PRO Z 147      70.625  64.526  70.896  1.00  0.00           C
ATOM   3917  HD1 PRO Z 147      70.841  64.442  69.809  1.00  0.00           H
ATOM   3918  HD2 PRO Z 147      69.772  65.223  71.059  1.00  0.00           H
ATOM   3919  CA  PRO Z 147      72.037  64.221  72.835  1.00  0.00           C
ATOM   3920  HA  PRO Z 147      72.169  64.863  73.692  1.00  0.00           H
ATOM   3921  CB  PRO Z 147      70.774  63.355  72.954  1.00  0.00           C
ATOM   3922  HB1 PRO Z 147      70.948  62.404  73.490  1.00  0.00           H
ATOM   3923  HB2 PRO Z 147      69.998  63.934  73.507  1.00  0.00           H
ATOM   3924  CG  PRO Z 147      70.315  63.163  71.511  1.00  0.00           C
ATOM   3925  HG1 PRO Z 147      70.931  62.383  71.015  1.00  0.00           H
ATOM   3926  HG2 PRO Z 147      69.243  62.893  71.434  1.00  0.00           H
ATOM   3927  C   PRO Z 147      73.289  63.379  72.689  1.00  0.00           C
ATOM   3928  O   PRO Z 147      73.737  62.808  73.685  1.00  0.00           O
ATOM   3929  N   TYR Z 148      73.869  63.258  71.482  1.00  0.00           N
ATOM   3930  HN  TYR Z 148      73.455  63.682  70.670  1.00  0.00           H
ATOM   3931  CA  TYR Z 148      75.131  62.575  71.251  1.00  0.00           C
ATOM   3932  HA  TYR Z 148      75.425  62.017  72.129  1.00  0.00           H
ATOM   3933  CB  TYR Z 148      75.043  61.593  70.053  1.00  0.00           C
ATOM   3934  HB1 TYR Z 148      74.720  62.130  69.135  1.00  0.00           H
ATOM   3935  HB2 TYR Z 148      76.029  61.118  69.860  1.00  0.00           H
ATOM   3936  CG  TYR Z 148      74.046  60.511  70.373  1.00  0.00           C
ATOM   3937  CD1 TYR Z 148      72.724  60.573  69.893  1.00  0.00           C
ATOM   3938  HD1 TYR Z 148      72.424  61.404  69.270  1.00  0.00           H
ATOM   3939  CE1 TYR Z 148      71.787  59.585  70.237  1.00  0.00           C
ATOM   3940  HE1 TYR Z 148      70.776  59.645  69.862  1.00  0.00           H
ATOM   3941  CZ  TYR Z 148      72.166  58.531  71.074  1.00  0.00           C
ATOM   3942  OH  TYR Z 148      71.248  57.535  71.461  1.00  0.00           O
ATOM   3943  HH  TYR Z 148      70.370  57.727  71.078  1.00  0.00           H
ATOM   3944  CD2 TYR Z 148      74.414  59.441  71.205  1.00  0.00           C
ATOM   3945  HD2 TYR Z 148      75.421  59.387  71.594  1.00  0.00           H
ATOM   3946  CE2 TYR Z 148      73.476  58.460  71.558  1.00  0.00           C
ATOM   3947  HE2 TYR Z 148      73.760  57.646  72.210  1.00  0.00           H
ATOM   3948  C   TYR Z 148      76.206  63.627  71.023  1.00  0.00           C
ATOM   3949  O   TYR Z 148      76.511  64.007  69.896  1.00  0.00           O
ATOM   3950  N   PHE Z 149      76.774  64.172  72.117  1.00  0.00           N
ATOM   3951  HN  PHE Z 149      76.577  63.812  73.030  1.00  0.00           H
ATOM   3952  CA  PHE Z 149      77.668  65.308  72.040  1.00  0.00           C
ATOM   3953  HA  PHE Z 149      78.248  65.238  71.127  1.00  0.00           H
ATOM   3954  CB  PHE Z 149      76.828  66.613  72.100  1.00  0.00           C
ATOM   3955  HB1 PHE Z 149      75.780  66.378  71.809  1.00  0.00           H
ATOM   3956  HB2 PHE Z 149      76.790  67.051  73.119  1.00  0.00           H
ATOM   3957  CG  PHE Z 149      77.322  67.658  71.151  1.00  0.00           C
ATOM   3958  CD1 PHE Z 149      78.324  68.566  71.525  1.00  0.00           C
ATOM   3959  HD1 PHE Z 149      78.802  68.467  72.486  1.00  0.00           H
ATOM   3960  CE1 PHE Z 149      78.671  69.630  70.684  1.00  0.00           C
ATOM   3961  HE1 PHE Z 149      79.413  70.348  70.999  1.00  0.00           H
ATOM   3962  CZ  PHE Z 149      78.027  69.782  69.453  1.00  0.00           C
ATOM   3963  HZ  PHE Z 149      78.271  70.612  68.807  1.00  0.00           H
ATOM   3964  CD2 PHE Z 149      76.717  67.791  69.895  1.00  0.00           C
ATOM   3965  HD2 PHE Z 149      75.959  67.084  69.592  1.00  0.00           H
ATOM   3966  CE2 PHE Z 149      77.057  68.857  69.056  1.00  0.00           C
ATOM   3967  HE2 PHE Z 149      76.553  68.975  68.113  1.00  0.00           H
ATOM   3968  C   PHE Z 149      78.638  65.291  73.212  1.00  0.00           C
ATOM   3969  O   PHE Z 149      78.263  64.950  74.335  1.00  0.00           O
ATOM   3970  N   TYR Z 150      79.909  65.686  73.005  1.00  0.00           N
ATOM   3971  HN  TYR Z 150      80.217  65.949  72.083  1.00  0.00           H
ATOM   3972  CA  TYR Z 150      80.863  65.871  74.088  1.00  0.00           C
ATOM   3973  HA  TYR Z 150      80.770  65.031  74.765  1.00  0.00           H
ATOM   3974  CB  TYR Z 150      82.324  65.938  73.571  1.00  0.00           C
ATOM   3975  HB1 TYR Z 150      82.369  66.494  72.609  1.00  0.00           H
ATOM   3976  HB2 TYR Z 150      82.993  66.449  74.297  1.00  0.00           H
ATOM   3977  CG  TYR Z 150      82.879  64.556  73.368  1.00  0.00           C
ATOM   3978  CD1 TYR Z 150      82.732  63.891  72.140  1.00  0.00           C
ATOM   3979  HD1 TYR Z 150      82.193  64.365  71.331  1.00  0.00           H
ATOM   3980  CE1 TYR Z 150      83.295  62.620  71.953  1.00  0.00           C
ATOM   3981  HE1 TYR Z 150      83.186  62.122  71.005  1.00  0.00           H
ATOM   3982  CZ  TYR Z 150      84.005  62.001  72.985  1.00  0.00           C
ATOM   3983  OH  TYR Z 150      84.574  60.725  72.796  1.00  0.00           O
ATOM   3984  HH  TYR Z 150      84.206  60.336  71.982  1.00  0.00           H
ATOM   3985  CD2 TYR Z 150      83.600  63.928  74.400  1.00  0.00           C
ATOM   3986  HD2 TYR Z 150      83.736  64.431  75.347  1.00  0.00           H
ATOM   3987  CE2 TYR Z 150      84.163  62.659  74.208  1.00  0.00           C
ATOM   3988  HE2 TYR Z 150      84.708  62.180  75.008  1.00  0.00           H
ATOM   3989  C   TYR Z 150      80.586  67.121  74.922  1.00  0.00           C
ATOM   3990  O   TYR Z 150      80.411  68.224  74.406  1.00  0.00           O
ATOM   3991  N   ALA Z 151      80.593  66.986  76.263  1.00  0.00           N
ATOM   3992  HN  ALA Z 151      80.743  66.082  76.678  1.00  0.00           H
ATOM   3993  CA  ALA Z 151      80.431  68.094  77.188  1.00  0.00           C
ATOM   3994  HA  ALA Z 151      79.485  68.562  76.950  1.00  0.00           H
ATOM   3995  CB  ALA Z 151      80.339  67.578  78.639  1.00  0.00           C
ATOM   3996  HB1 ALA Z 151      81.250  67.009  78.923  1.00  0.00           H
ATOM   3997  HB2 ALA Z 151      80.209  68.420  79.353  1.00  0.00           H
ATOM   3998  HB3 ALA Z 151      79.461  66.907  78.740  1.00  0.00           H
ATOM   3999  C   ALA Z 151      81.478  69.211  77.078  1.00  0.00           C
ATOM   4000  O   ALA Z 151      81.050  70.368  77.070  1.00  0.00           O
ATOM   4001  N   PRO Z 152      82.799  69.022  76.934  1.00  0.00           N
ATOM   4002  CD  PRO Z 152      83.522  67.783  77.236  1.00  0.00           C
ATOM   4003  HD1 PRO Z 152      83.017  66.870  76.859  1.00  0.00           H
ATOM   4004  HD2 PRO Z 152      83.657  67.707  78.339  1.00  0.00           H
ATOM   4005  CA  PRO Z 152      83.727  70.128  76.695  1.00  0.00           C
ATOM   4006  HA  PRO Z 152      83.609  70.845  77.495  1.00  0.00           H
ATOM   4007  CB  PRO Z 152      85.125  69.477  76.708  1.00  0.00           C
ATOM   4008  HB1 PRO Z 152      85.804  69.866  75.921  1.00  0.00           H
ATOM   4009  HB2 PRO Z 152      85.595  69.662  77.699  1.00  0.00           H
ATOM   4010  CG  PRO Z 152      84.871  67.974  76.552  1.00  0.00           C
ATOM   4011  HG1 PRO Z 152      84.787  67.718  75.472  1.00  0.00           H
ATOM   4012  HG2 PRO Z 152      85.670  67.357  77.012  1.00  0.00           H
ATOM   4013  C   PRO Z 152      83.448  70.890  75.410  1.00  0.00           C
ATOM   4014  O   PRO Z 152      83.724  72.088  75.351  1.00  0.00           O
ATOM   4015  N   GLU Z 153      82.909  70.242  74.358  1.00  0.00           N
ATOM   4016  HN  GLU Z 153      82.723  69.266  74.411  1.00  0.00           H
ATOM   4017  CA  GLU Z 153      82.492  70.929  73.149  1.00  0.00           C
ATOM   4018  HA  GLU Z 153      83.305  71.580  72.856  1.00  0.00           H
ATOM   4019  CB  GLU Z 153      82.277  69.939  71.978  1.00  0.00           C
ATOM   4020  HB1 GLU Z 153      83.126  69.218  71.987  1.00  0.00           H
ATOM   4021  HB2 GLU Z 153      81.344  69.354  72.125  1.00  0.00           H
ATOM   4022  CG  GLU Z 153      82.275  70.662  70.609  1.00  0.00           C
ATOM   4023  HG1 GLU Z 153      81.423  71.371  70.556  1.00  0.00           H
ATOM   4024  HG2 GLU Z 153      83.212  71.252  70.516  1.00  0.00           H
ATOM   4025  CD  GLU Z 153      82.197  69.765  69.383  1.00  0.00           C
ATOM   4026  OE1 GLU Z 153      82.151  68.512  69.488  1.00  0.00           O
ATOM   4027  OE2 GLU Z 153      82.200  70.351  68.266  1.00  0.00           O
ATOM   4028  C   GLU Z 153      81.281  71.836  73.373  1.00  0.00           C
ATOM   4029  O   GLU Z 153      81.238  72.974  72.906  1.00  0.00           O
ATOM   4030  N   LEU Z 154      80.280  71.377  74.160  1.00  0.00           N
ATOM   4031  HN  LEU Z 154      80.317  70.438  74.506  1.00  0.00           H
ATOM   4032  CA  LEU Z 154      79.144  72.186  74.591  1.00  0.00           C
ATOM   4033  HA  LEU Z 154      78.661  72.581  73.709  1.00  0.00           H
ATOM   4034  CB  LEU Z 154      78.123  71.355  75.411  1.00  0.00           C
ATOM   4035  HB1 LEU Z 154      78.627  70.955  76.319  1.00  0.00           H
ATOM   4036  HB2 LEU Z 154      77.303  72.027  75.750  1.00  0.00           H
ATOM   4037  CG  LEU Z 154      77.460  70.180  74.668  1.00  0.00           C
ATOM   4038  HG  LEU Z 154      78.259  69.490  74.315  1.00  0.00           H
ATOM   4039  CD1 LEU Z 154      76.552  69.397  75.625  1.00  0.00           C
ATOM   4040 1HD1 LEU Z 154      76.084  68.538  75.101  1.00  0.00           H
ATOM   4041 2HD1 LEU Z 154      77.138  69.012  76.486  1.00  0.00           H
ATOM   4042 3HD1 LEU Z 154      75.745  70.057  76.012  1.00  0.00           H
ATOM   4043  CD2 LEU Z 154      76.640  70.643  73.456  1.00  0.00           C
ATOM   4044 1HD2 LEU Z 154      75.846  71.342  73.779  1.00  0.00           H
ATOM   4045 2HD2 LEU Z 154      77.280  71.149  72.704  1.00  0.00           H
ATOM   4046 3HD2 LEU Z 154      76.153  69.774  72.964  1.00  0.00           H
ATOM   4047  C   LEU Z 154      79.536  73.390  75.444  1.00  0.00           C
ATOM   4048  O   LEU Z 154      79.053  74.504  75.243  1.00  0.00           O
ATOM   4049  N   LEU Z 155      80.463  73.210  76.406  1.00  0.00           N
ATOM   4050  HN  LEU Z 155      80.803  72.287  76.605  1.00  0.00           H
ATOM   4051  CA  LEU Z 155      81.011  74.293  77.210  1.00  0.00           C
ATOM   4052  HA  LEU Z 155      80.180  74.837  77.638  1.00  0.00           H
ATOM   4053  CB  LEU Z 155      81.888  73.744  78.361  1.00  0.00           C
ATOM   4054  HB1 LEU Z 155      82.721  73.150  77.926  1.00  0.00           H
ATOM   4055  HB2 LEU Z 155      82.337  74.592  78.926  1.00  0.00           H
ATOM   4056  CG  LEU Z 155      81.127  72.856  79.374  1.00  0.00           C
ATOM   4057  HG  LEU Z 155      80.626  72.031  78.815  1.00  0.00           H
ATOM   4058  CD1 LEU Z 155      82.109  72.208  80.362  1.00  0.00           C
ATOM   4059 1HD1 LEU Z 155      81.568  71.530  81.057  1.00  0.00           H
ATOM   4060 2HD1 LEU Z 155      82.876  71.616  79.821  1.00  0.00           H
ATOM   4061 3HD1 LEU Z 155      82.625  72.987  80.963  1.00  0.00           H
ATOM   4062  CD2 LEU Z 155      80.039  73.627  80.139  1.00  0.00           C
ATOM   4063 1HD2 LEU Z 155      80.484  74.483  80.690  1.00  0.00           H
ATOM   4064 2HD2 LEU Z 155      79.259  74.015  79.452  1.00  0.00           H
ATOM   4065 3HD2 LEU Z 155      79.544  72.959  80.877  1.00  0.00           H
ATOM   4066  C   LEU Z 155      81.789  75.311  76.378  1.00  0.00           C
ATOM   4067  O   LEU Z 155      81.704  76.520  76.600  1.00  0.00           O
ATOM   4068  N   PHE Z 156      82.537  74.847  75.355  1.00  0.00           N
ATOM   4069  HN  PHE Z 156      82.665  73.861  75.241  1.00  0.00           H
ATOM   4070  CA  PHE Z 156      83.178  75.696  74.363  1.00  0.00           C
ATOM   4071  HA  PHE Z 156      83.760  76.416  74.920  1.00  0.00           H
ATOM   4072  CB  PHE Z 156      84.123  74.841  73.472  1.00  0.00           C
ATOM   4073  HB1 PHE Z 156      84.647  74.103  74.115  1.00  0.00           H
ATOM   4074  HB2 PHE Z 156      83.546  74.284  72.704  1.00  0.00           H
ATOM   4075  CG  PHE Z 156      85.209  75.649  72.808  1.00  0.00           C
ATOM   4076  CD1 PHE Z 156      86.078  76.448  73.572  1.00  0.00           C
ATOM   4077  HD1 PHE Z 156      85.951  76.511  74.640  1.00  0.00           H
ATOM   4078  CE1 PHE Z 156      87.125  77.153  72.966  1.00  0.00           C
ATOM   4079  HE1 PHE Z 156      87.799  77.751  73.563  1.00  0.00           H
ATOM   4080  CZ  PHE Z 156      87.307  77.072  71.582  1.00  0.00           C
ATOM   4081  HZ  PHE Z 156      88.111  77.616  71.110  1.00  0.00           H
ATOM   4082  CD2 PHE Z 156      85.423  75.559  71.422  1.00  0.00           C
ATOM   4083  HD2 PHE Z 156      84.795  74.918  70.823  1.00  0.00           H
ATOM   4084  CE2 PHE Z 156      86.458  76.274  70.808  1.00  0.00           C
ATOM   4085  HE2 PHE Z 156      86.612  76.199  69.741  1.00  0.00           H
ATOM   4086  C   PHE Z 156      82.178  76.509  73.531  1.00  0.00           C
ATOM   4087  O   PHE Z 156      82.389  77.692  73.271  1.00  0.00           O
ATOM   4088  N   PHE Z 157      81.016  75.928  73.149  1.00  0.00           N
ATOM   4089  HN  PHE Z 157      80.874  74.951  73.316  1.00  0.00           H
ATOM   4090  CA  PHE Z 157      79.915  76.670  72.537  1.00  0.00           C
ATOM   4091  HA  PHE Z 157      80.310  77.180  71.669  1.00  0.00           H
ATOM   4092  CB  PHE Z 157      78.734  75.743  72.117  1.00  0.00           C
ATOM   4093  HB1 PHE Z 157      78.615  74.910  72.840  1.00  0.00           H
ATOM   4094  HB2 PHE Z 157      77.777  76.304  72.074  1.00  0.00           H
ATOM   4095  CG  PHE Z 157      78.951  75.187  70.739  1.00  0.00           C
ATOM   4096  CD1 PHE Z 157      79.221  73.825  70.524  1.00  0.00           C
ATOM   4097  HD1 PHE Z 157      79.261  73.148  71.362  1.00  0.00           H
ATOM   4098  CE1 PHE Z 157      79.461  73.343  69.230  1.00  0.00           C
ATOM   4099  HE1 PHE Z 157      79.711  72.305  69.073  1.00  0.00           H
ATOM   4100  CZ  PHE Z 157      79.406  74.216  68.136  1.00  0.00           C
ATOM   4101  HZ  PHE Z 157      79.602  73.845  67.140  1.00  0.00           H
ATOM   4102  CD2 PHE Z 157      78.874  76.047  69.631  1.00  0.00           C
ATOM   4103  HD2 PHE Z 157      78.644  77.091  69.787  1.00  0.00           H
ATOM   4104  CE2 PHE Z 157      79.103  75.567  68.335  1.00  0.00           C
ATOM   4105  HE2 PHE Z 157      79.062  76.239  67.491  1.00  0.00           H
ATOM   4106  C   PHE Z 157      79.368  77.784  73.427  1.00  0.00           C
ATOM   4107  O   PHE Z 157      79.126  78.893  72.954  1.00  0.00           O
ATOM   4108  N   ALA Z 158      79.206  77.544  74.745  1.00  0.00           N
ATOM   4109  HN  ALA Z 158      79.354  76.621  75.103  1.00  0.00           H
ATOM   4110  CA  ALA Z 158      78.840  78.574  75.707  1.00  0.00           C
ATOM   4111  HA  ALA Z 158      77.917  79.025  75.367  1.00  0.00           H
ATOM   4112  CB  ALA Z 158      78.592  77.941  77.091  1.00  0.00           C
ATOM   4113  HB1 ALA Z 158      79.515  77.472  77.489  1.00  0.00           H
ATOM   4114  HB2 ALA Z 158      78.247  78.707  77.820  1.00  0.00           H
ATOM   4115  HB3 ALA Z 158      77.809  77.157  77.016  1.00  0.00           H
ATOM   4116  C   ALA Z 158      79.864  79.711  75.811  1.00  0.00           C
ATOM   4117  O   ALA Z 158      79.506  80.887  75.847  1.00  0.00           O
ATOM   4118  N   LYS Z 159      81.175  79.391  75.799  1.00  0.00           N
ATOM   4119  HN  LYS Z 159      81.439  78.426  75.800  1.00  0.00           H
ATOM   4120  CA  LYS Z 159      82.257  80.368  75.755  1.00  0.00           C
ATOM   4121  HA  LYS Z 159      82.150  81.031  76.602  1.00  0.00           H
ATOM   4122  CB  LYS Z 159      83.610  79.609  75.858  1.00  0.00           C
ATOM   4123  HB1 LYS Z 159      83.655  79.134  76.864  1.00  0.00           H
ATOM   4124  HB2 LYS Z 159      83.625  78.791  75.106  1.00  0.00           H
ATOM   4125  CG  LYS Z 159      84.871  80.466  75.655  1.00  0.00           C
ATOM   4126  HG1 LYS Z 159      84.888  80.849  74.608  1.00  0.00           H
ATOM   4127  HG2 LYS Z 159      84.818  81.339  76.340  1.00  0.00           H
ATOM   4128  CD  LYS Z 159      86.171  79.687  75.918  1.00  0.00           C
ATOM   4129  HD1 LYS Z 159      86.236  79.434  77.001  1.00  0.00           H
ATOM   4130  HD2 LYS Z 159      86.121  78.724  75.362  1.00  0.00           H
ATOM   4131  CE  LYS Z 159      87.454  80.411  75.477  1.00  0.00           C
ATOM   4132  HE1 LYS Z 159      88.342  79.796  75.738  1.00  0.00           H
ATOM   4133  HE2 LYS Z 159      87.449  80.584  74.379  1.00  0.00           H
ATOM   4134  NZ  LYS Z 159      87.580  81.715  76.151  1.00  0.00           N
ATOM   4135  HZ1 LYS Z 159      86.894  82.401  75.750  1.00  0.00           H
ATOM   4136  HZ2 LYS Z 159      87.399  81.611  77.180  1.00  0.00           H
ATOM   4137  HZ3 LYS Z 159      88.540  82.119  76.037  1.00  0.00           H
ATOM   4138  C   LYS Z 159      82.226  81.253  74.505  1.00  0.00           C
ATOM   4139  O   LYS Z 159      82.315  82.479  74.578  1.00  0.00           O
ATOM   4140  N   ARG Z 160      82.023  80.643  73.322  1.00  0.00           N
ATOM   4141  HN  ARG Z 160      81.994  79.641  73.294  1.00  0.00           H
ATOM   4142  CA  ARG Z 160      81.862  81.326  72.047  1.00  0.00           C
ATOM   4143  HA  ARG Z 160      82.718  81.971  71.899  1.00  0.00           H
ATOM   4144  CB  ARG Z 160      81.810  80.273  70.913  1.00  0.00           C
ATOM   4145  HB1 ARG Z 160      81.027  79.523  71.164  1.00  0.00           H
ATOM   4146  HB2 ARG Z 160      81.521  80.756  69.955  1.00  0.00           H
ATOM   4147  CG  ARG Z 160      83.159  79.549  70.707  1.00  0.00           C
ATOM   4148  HG1 ARG Z 160      83.875  80.232  70.199  1.00  0.00           H
ATOM   4149  HG2 ARG Z 160      83.596  79.312  71.704  1.00  0.00           H
ATOM   4150  CD  ARG Z 160      83.067  78.218  69.950  1.00  0.00           C
ATOM   4151  HD1 ARG Z 160      84.065  77.720  69.939  1.00  0.00           H
ATOM   4152  HD2 ARG Z 160      82.328  77.543  70.439  1.00  0.00           H
ATOM   4153  NE  ARG Z 160      82.640  78.507  68.545  1.00  0.00           N
ATOM   4154  HE  ARG Z 160      82.589  79.460  68.223  1.00  0.00           H
ATOM   4155  CZ  ARG Z 160      82.612  77.567  67.593  1.00  0.00           C
ATOM   4156  NH1 ARG Z 160      82.787  76.278  67.862  1.00  0.00           N
ATOM   4157 1HH1 ARG Z 160      82.726  75.949  68.811  1.00  0.00           H
ATOM   4158 2HH1 ARG Z 160      82.762  75.613  67.101  1.00  0.00           H
ATOM   4159  NH2 ARG Z 160      82.402  77.907  66.326  1.00  0.00           N
ATOM   4160 1HH2 ARG Z 160      82.235  78.857  66.055  1.00  0.00           H
ATOM   4161 2HH2 ARG Z 160      82.466  77.172  65.629  1.00  0.00           H
ATOM   4162  C   ARG Z 160      80.623  82.221  71.990  1.00  0.00           C
ATOM   4163  O   ARG Z 160      80.639  83.315  71.424  1.00  0.00           O
ATOM   4164  N   TYR Z 161      79.504  81.769  72.586  1.00  0.00           N
ATOM   4165  HN  TYR Z 161      79.494  80.838  72.960  1.00  0.00           H
ATOM   4166  CA  TYR Z 161      78.284  82.536  72.774  1.00  0.00           C
ATOM   4167  HA  TYR Z 161      77.963  82.897  71.806  1.00  0.00           H
ATOM   4168  CB  TYR Z 161      77.226  81.563  73.361  1.00  0.00           C
ATOM   4169  HB1 TYR Z 161      77.196  80.647  72.731  1.00  0.00           H
ATOM   4170  HB2 TYR Z 161      77.522  81.250  74.384  1.00  0.00           H
ATOM   4171  CG  TYR Z 161      75.820  82.090  73.402  1.00  0.00           C
ATOM   4172  CD1 TYR Z 161      75.086  82.289  72.221  1.00  0.00           C
ATOM   4173  HD1 TYR Z 161      75.556  82.125  71.264  1.00  0.00           H
ATOM   4174  CE1 TYR Z 161      73.729  82.644  72.282  1.00  0.00           C
ATOM   4175  HE1 TYR Z 161      73.160  82.779  71.376  1.00  0.00           H
ATOM   4176  CZ  TYR Z 161      73.100  82.797  73.522  1.00  0.00           C
ATOM   4177  OH  TYR Z 161      71.727  83.096  73.584  1.00  0.00           O
ATOM   4178  HH  TYR Z 161      71.436  82.927  74.500  1.00  0.00           H
ATOM   4179  CD2 TYR Z 161      75.182  82.278  74.638  1.00  0.00           C
ATOM   4180  HD2 TYR Z 161      75.732  82.114  75.548  1.00  0.00           H
ATOM   4181  CE2 TYR Z 161      73.828  82.624  74.701  1.00  0.00           C
ATOM   4182  HE2 TYR Z 161      73.345  82.735  75.661  1.00  0.00           H
ATOM   4183  C   TYR Z 161      78.489  83.763  73.672  1.00  0.00           C
ATOM   4184  O   TYR Z 161      78.051  84.867  73.347  1.00  0.00           O
ATOM   4185  N   LYS Z 162      79.218  83.606  74.801  1.00  0.00           N
ATOM   4186  HN  LYS Z 162      79.543  82.691  75.053  1.00  0.00           H
ATOM   4187  CA  LYS Z 162      79.544  84.678  75.733  1.00  0.00           C
ATOM   4188  HA  LYS Z 162      78.613  85.110  76.074  1.00  0.00           H
ATOM   4189  CB  LYS Z 162      80.330  84.113  76.946  1.00  0.00           C
ATOM   4190  HB1 LYS Z 162      79.806  83.200  77.304  1.00  0.00           H
ATOM   4191  HB2 LYS Z 162      81.343  83.786  76.621  1.00  0.00           H
ATOM   4192  CG  LYS Z 162      80.461  85.085  78.133  1.00  0.00           C
ATOM   4193  HG1 LYS Z 162      81.009  86.002  77.820  1.00  0.00           H
ATOM   4194  HG2 LYS Z 162      79.439  85.388  78.454  1.00  0.00           H
ATOM   4195  CD  LYS Z 162      81.193  84.440  79.321  1.00  0.00           C
ATOM   4196  HD1 LYS Z 162      80.685  83.475  79.554  1.00  0.00           H
ATOM   4197  HD2 LYS Z 162      82.236  84.206  79.010  1.00  0.00           H
ATOM   4198  CE  LYS Z 162      81.225  85.310  80.583  1.00  0.00           C
ATOM   4199  HE1 LYS Z 162      81.841  86.222  80.425  1.00  0.00           H
ATOM   4200  HE2 LYS Z 162      80.191  85.615  80.856  1.00  0.00           H
ATOM   4201  NZ  LYS Z 162      81.789  84.552  81.716  1.00  0.00           N
ATOM   4202  HZ1 LYS Z 162      81.270  83.652  81.842  1.00  0.00           H
ATOM   4203  HZ2 LYS Z 162      82.795  84.306  81.549  1.00  0.00           H
ATOM   4204  HZ3 LYS Z 162      81.698  85.099  82.599  1.00  0.00           H
ATOM   4205  C   LYS Z 162      80.366  85.800  75.116  1.00  0.00           C
ATOM   4206  O   LYS Z 162      80.082  86.985  75.312  1.00  0.00           O
ATOM   4207  N   ALA Z 163      81.399  85.448  74.324  1.00  0.00           N
ATOM   4208  HN  ALA Z 163      81.636  84.480  74.216  1.00  0.00           H
ATOM   4209  CA  ALA Z 163      82.238  86.399  73.622  1.00  0.00           C
ATOM   4210  HA  ALA Z 163      82.663  87.080  74.348  1.00  0.00           H
ATOM   4211  CB  ALA Z 163      83.371  85.632  72.915  1.00  0.00           C
ATOM   4212  HB1 ALA Z 163      84.066  86.329  72.399  1.00  0.00           H
ATOM   4213  HB2 ALA Z 163      83.954  85.048  73.658  1.00  0.00           H
ATOM   4214  HB3 ALA Z 163      82.965  84.918  72.165  1.00  0.00           H
ATOM   4215  C   ALA Z 163      81.476  87.244  72.605  1.00  0.00           C
ATOM   4216  O   ALA Z 163      81.583  88.473  72.595  1.00  0.00           O
ATOM   4217  N   ALA Z 164      80.625  86.595  71.780  1.00  0.00           N
ATOM   4218  HN  ALA Z 164      80.567  85.598  71.811  1.00  0.00           H
ATOM   4219  CA  ALA Z 164      79.782  87.259  70.807  1.00  0.00           C
ATOM   4220  HA  ALA Z 164      80.416  87.869  70.175  1.00  0.00           H
ATOM   4221  CB  ALA Z 164      79.068  86.200  69.942  1.00  0.00           C
ATOM   4222  HB1 ALA Z 164      78.426  85.545  70.569  1.00  0.00           H
ATOM   4223  HB2 ALA Z 164      78.439  86.684  69.164  1.00  0.00           H
ATOM   4224  HB3 ALA Z 164      79.823  85.565  69.432  1.00  0.00           H
ATOM   4225  C   ALA Z 164      78.754  88.190  71.436  1.00  0.00           C
ATOM   4226  O   ALA Z 164      78.616  89.345  71.040  1.00  0.00           O
ATOM   4227  N   PHE Z 165      78.045  87.742  72.495  1.00  0.00           N
ATOM   4228  HN  PHE Z 165      78.141  86.791  72.801  1.00  0.00           H
ATOM   4229  CA  PHE Z 165      77.097  88.577  73.219  1.00  0.00           C
ATOM   4230  HA  PHE Z 165      76.424  89.000  72.483  1.00  0.00           H
ATOM   4231  CB  PHE Z 165      76.303  87.747  74.271  1.00  0.00           C
ATOM   4232  HB1 PHE Z 165      76.790  86.767  74.454  1.00  0.00           H
ATOM   4233  HB2 PHE Z 165      76.205  88.276  75.243  1.00  0.00           H
ATOM   4234  CG  PHE Z 165      74.914  87.521  73.748  1.00  0.00           C
ATOM   4235  CD1 PHE Z 165      73.984  88.567  73.837  1.00  0.00           C
ATOM   4236  HD1 PHE Z 165      74.263  89.473  74.347  1.00  0.00           H
ATOM   4237  CE1 PHE Z 165      72.723  88.462  73.240  1.00  0.00           C
ATOM   4238  HE1 PHE Z 165      72.032  89.290  73.296  1.00  0.00           H
ATOM   4239  CZ  PHE Z 165      72.373  87.287  72.566  1.00  0.00           C
ATOM   4240  HZ  PHE Z 165      71.404  87.198  72.098  1.00  0.00           H
ATOM   4241  CD2 PHE Z 165      74.545  86.334  73.095  1.00  0.00           C
ATOM   4242  HD2 PHE Z 165      75.254  85.522  73.016  1.00  0.00           H
ATOM   4243  CE2 PHE Z 165      73.274  86.216  72.512  1.00  0.00           C
ATOM   4244  HE2 PHE Z 165      72.995  85.309  71.998  1.00  0.00           H
ATOM   4245  C   PHE Z 165      77.748  89.789  73.874  1.00  0.00           C
ATOM   4246  O   PHE Z 165      77.220  90.898  73.828  1.00  0.00           O
ATOM   4247  N   THR Z 166      78.953  89.618  74.453  1.00  0.00           N
ATOM   4248  HN  THR Z 166      79.359  88.703  74.446  1.00  0.00           H
ATOM   4249  CA  THR Z 166      79.703  90.695  75.101  1.00  0.00           C
ATOM   4250  HA  THR Z 166      79.085  91.101  75.889  1.00  0.00           H
ATOM   4251  CB  THR Z 166      81.008  90.193  75.715  1.00  0.00           C
ATOM   4252  HB  THR Z 166      81.651  89.734  74.926  1.00  0.00           H
ATOM   4253  OG1 THR Z 166      80.731  89.212  76.710  1.00  0.00           O
ATOM   4254  HG1 THR Z 166      80.429  88.419  76.222  1.00  0.00           H
ATOM   4255  CG2 THR Z 166      81.791  91.315  76.416  1.00  0.00           C
ATOM   4256 1HG2 THR Z 166      82.658  90.894  76.968  1.00  0.00           H
ATOM   4257 2HG2 THR Z 166      82.187  92.049  75.684  1.00  0.00           H
ATOM   4258 3HG2 THR Z 166      81.145  91.857  77.139  1.00  0.00           H
ATOM   4259  C   THR Z 166      80.028  91.848  74.166  1.00  0.00           C
ATOM   4260  O   THR Z 166      79.823  93.014  74.508  1.00  0.00           O
ATOM   4261  N   GLU Z 167      80.509  91.564  72.937  1.00  0.00           N
ATOM   4262  HN  GLU Z 167      80.682  90.623  72.645  1.00  0.00           H
ATOM   4263  CA  GLU Z 167      80.756  92.613  71.964  1.00  0.00           C
ATOM   4264  HA  GLU Z 167      81.148  93.469  72.499  1.00  0.00           H
ATOM   4265  CB  GLU Z 167      81.862  92.240  70.953  1.00  0.00           C
ATOM   4266  HB1 GLU Z 167      82.113  93.161  70.377  1.00  0.00           H
ATOM   4267  HB2 GLU Z 167      82.776  91.969  71.529  1.00  0.00           H
ATOM   4268  CG  GLU Z 167      81.547  91.101  69.954  1.00  0.00           C
ATOM   4269  HG1 GLU Z 167      81.427  90.133  70.481  1.00  0.00           H
ATOM   4270  HG2 GLU Z 167      80.610  91.318  69.398  1.00  0.00           H
ATOM   4271  CD  GLU Z 167      82.646  90.957  68.921  1.00  0.00           C
ATOM   4272  OE1 GLU Z 167      83.683  91.668  69.007  1.00  0.00           O
ATOM   4273  OE2 GLU Z 167      82.476  90.155  67.965  1.00  0.00           O
ATOM   4274  C   GLU Z 167      79.507  93.121  71.252  1.00  0.00           C
ATOM   4275  O   GLU Z 167      79.364  94.322  71.024  1.00  0.00           O
ATOM   4276  N   CYS Z 168      78.545  92.241  70.892  1.00  0.00           N
ATOM   4277  HN  CYS Z 168      78.661  91.256  71.057  1.00  0.00           H
ATOM   4278  CA  CYS Z 168      77.387  92.633  70.100  1.00  0.00           C
ATOM   4279  HA  CYS Z 168      77.731  93.294  69.317  1.00  0.00           H
ATOM   4280  CB  CYS Z 168      76.688  91.426  69.429  1.00  0.00           C
ATOM   4281  HB1 CYS Z 168      76.368  90.708  70.215  1.00  0.00           H
ATOM   4282  HB2 CYS Z 168      75.773  91.775  68.901  1.00  0.00           H
ATOM   4283  SG  CYS Z 168      77.738  90.559  68.217  1.00  0.00           S
ATOM   4284  C   CYS Z 168      76.348  93.427  70.872  1.00  0.00           C
ATOM   4285  O   CYS Z 168      75.587  94.191  70.285  1.00  0.00           O
ATOM   4286  N   CYS Z 169      76.331  93.352  72.218  1.00  0.00           N
ATOM   4287  HN  CYS Z 169      76.874  92.658  72.698  1.00  0.00           H
ATOM   4288  CA  CYS Z 169      75.493  94.223  73.033  1.00  0.00           C
ATOM   4289  HA  CYS Z 169      74.507  94.266  72.591  1.00  0.00           H
ATOM   4290  CB  CYS Z 169      75.380  93.696  74.483  1.00  0.00           C
ATOM   4291  HB1 CYS Z 169      76.397  93.503  74.888  1.00  0.00           H
ATOM   4292  HB2 CYS Z 169      74.892  94.449  75.137  1.00  0.00           H
ATOM   4293  SG  CYS Z 169      74.399  92.175  74.547  1.00  0.00           S
ATOM   4294  C   CYS Z 169      75.998  95.658  73.078  1.00  0.00           C
ATOM   4295  O   CYS Z 169      75.259  96.583  73.424  1.00  0.00           O
ATOM   4296  N   GLN Z 170      77.267  95.880  72.688  1.00  0.00           N
ATOM   4297  HN  GLN Z 170      77.852  95.114  72.420  1.00  0.00           H
ATOM   4298  CA  GLN Z 170      77.867  97.194  72.583  1.00  0.00           C
ATOM   4299  HA  GLN Z 170      77.300  97.919  73.151  1.00  0.00           H
ATOM   4300  CB  GLN Z 170      79.315  97.138  73.130  1.00  0.00           C
ATOM   4301  HB1 GLN Z 170      79.916  96.447  72.495  1.00  0.00           H
ATOM   4302  HB2 GLN Z 170      79.769  98.152  73.054  1.00  0.00           H
ATOM   4303  CG  GLN Z 170      79.399  96.661  74.600  1.00  0.00           C
ATOM   4304  HG1 GLN Z 170      78.846  97.366  75.256  1.00  0.00           H
ATOM   4305  HG2 GLN Z 170      78.949  95.654  74.715  1.00  0.00           H
ATOM   4306  CD  GLN Z 170      80.852  96.624  75.072  1.00  0.00           C
ATOM   4307  OE1 GLN Z 170      81.458  97.661  75.364  1.00  0.00           O
ATOM   4308  NE2 GLN Z 170      81.440  95.409  75.134  1.00  0.00           N
ATOM   4309 1HE2 GLN Z 170      80.921  94.589  74.879  1.00  0.00           H
ATOM   4310 2HE2 GLN Z 170      82.405  95.361  75.378  1.00  0.00           H
ATOM   4311  C   GLN Z 170      77.908  97.667  71.132  1.00  0.00           C
ATOM   4312  O   GLN Z 170      78.295  98.799  70.838  1.00  0.00           O
ATOM   4313  N   ALA Z 171      77.497  96.817  70.171  1.00  0.00           N
ATOM   4314  HN  ALA Z 171      77.129  95.923  70.410  1.00  0.00           H
ATOM   4315  CA  ALA Z 171      77.481  97.145  68.761  1.00  0.00           C
ATOM   4316  HA  ALA Z 171      78.417  97.637  68.531  1.00  0.00           H
ATOM   4317  CB  ALA Z 171      77.401  95.870  67.899  1.00  0.00           C
ATOM   4318  HB1 ALA Z 171      77.468  96.115  66.817  1.00  0.00           H
ATOM   4319  HB2 ALA Z 171      78.244  95.192  68.153  1.00  0.00           H
ATOM   4320  HB3 ALA Z 171      76.446  95.333  68.082  1.00  0.00           H
ATOM   4321  C   ALA Z 171      76.369  98.111  68.374  1.00  0.00           C
ATOM   4322  O   ALA Z 171      75.290  98.142  68.965  1.00  0.00           O
ATOM   4323  N   ALA Z 172      76.621  98.951  67.354  1.00  0.00           N
ATOM   4324  HN  ALA Z 172      77.519  98.942  66.904  1.00  0.00           H
ATOM   4325  CA  ALA Z 172      75.640  99.873  66.826  1.00  0.00           C
ATOM   4326  HA  ALA Z 172      75.205 100.414  67.657  1.00  0.00           H
ATOM   4327  CB  ALA Z 172      76.347 100.880  65.906  1.00  0.00           C
ATOM   4328  HB1 ALA Z 172      76.854 100.359  65.068  1.00  0.00           H
ATOM   4329  HB2 ALA Z 172      75.626 101.613  65.485  1.00  0.00           H
ATOM   4330  HB3 ALA Z 172      77.114 101.442  66.481  1.00  0.00           H
ATOM   4331  C   ALA Z 172      74.485  99.180  66.104  1.00  0.00           C
ATOM   4332  O   ALA Z 172      73.317  99.501  66.335  1.00  0.00           O
ATOM   4333  N   ASP Z 173      74.773  98.185  65.239  1.00  0.00           N
ATOM   4334  HN  ASP Z 173      75.724  98.000  64.978  1.00  0.00           H
ATOM   4335  CA  ASP Z 173      73.778  97.281  64.689  1.00  0.00           C
ATOM   4336  HA  ASP Z 173      72.778  97.664  64.854  1.00  0.00           H
ATOM   4337  CB  ASP Z 173      74.013  97.069  63.171  1.00  0.00           C
ATOM   4338  HB1 ASP Z 173      75.063  96.747  63.001  1.00  0.00           H
ATOM   4339  HB2 ASP Z 173      73.335  96.286  62.775  1.00  0.00           H
ATOM   4340  CG  ASP Z 173      73.759  98.339  62.396  1.00  0.00           C
ATOM   4341  OD1 ASP Z 173      74.727  98.920  61.842  1.00  0.00           O
ATOM   4342  OD2 ASP Z 173      72.574  98.767  62.302  1.00  0.00           O
ATOM   4343  C   ASP Z 173      73.871  95.937  65.416  1.00  0.00           C
ATOM   4344  O   ASP Z 173      74.653  95.056  65.055  1.00  0.00           O
ATOM   4345  N   LYS Z 174      73.067  95.739  66.484  1.00  0.00           N
ATOM   4346  HN  LYS Z 174      72.421  96.448  66.770  1.00  0.00           H
ATOM   4347  CA  LYS Z 174      73.172  94.557  67.331  1.00  0.00           C
ATOM   4348  HA  LYS Z 174      74.208  94.469  67.630  1.00  0.00           H
ATOM   4349  CB  LYS Z 174      72.328  94.692  68.621  1.00  0.00           C
ATOM   4350  HB1 LYS Z 174      71.242  94.645  68.383  1.00  0.00           H
ATOM   4351  HB2 LYS Z 174      72.568  93.830  69.285  1.00  0.00           H
ATOM   4352  CG  LYS Z 174      72.603  95.983  69.405  1.00  0.00           C
ATOM   4353  HG1 LYS Z 174      73.705  96.152  69.452  1.00  0.00           H
ATOM   4354  HG2 LYS Z 174      72.154  96.845  68.866  1.00  0.00           H
ATOM   4355  CD  LYS Z 174      72.058  95.905  70.839  1.00  0.00           C
ATOM   4356  HD1 LYS Z 174      70.986  95.602  70.822  1.00  0.00           H
ATOM   4357  HD2 LYS Z 174      72.620  95.100  71.367  1.00  0.00           H
ATOM   4358  CE  LYS Z 174      72.223  97.203  71.636  1.00  0.00           C
ATOM   4359  HE1 LYS Z 174      72.040  97.015  72.718  1.00  0.00           H
ATOM   4360  HE2 LYS Z 174      73.246  97.614  71.505  1.00  0.00           H
ATOM   4361  NZ  LYS Z 174      71.249  98.211  71.188  1.00  0.00           N
ATOM   4362  HZ1 LYS Z 174      71.430  98.521  70.206  1.00  0.00           H
ATOM   4363  HZ2 LYS Z 174      70.274  97.817  71.269  1.00  0.00           H
ATOM   4364  HZ3 LYS Z 174      71.309  99.061  71.807  1.00  0.00           H
ATOM   4365  C   LYS Z 174      72.806  93.240  66.653  1.00  0.00           C
ATOM   4366  O   LYS Z 174      73.519  92.245  66.774  1.00  0.00           O
ATOM   4367  N   ALA Z 175      71.692  93.203  65.895  1.00  0.00           N
ATOM   4368  HN  ALA Z 175      71.096  94.011  65.845  1.00  0.00           H
ATOM   4369  CA  ALA Z 175      71.234  92.026  65.179  1.00  0.00           C
ATOM   4370  HA  ALA Z 175      71.163  91.212  65.887  1.00  0.00           H
ATOM   4371  CB  ALA Z 175      69.836  92.301  64.599  1.00  0.00           C
ATOM   4372  HB1 ALA Z 175      69.859  93.154  63.888  1.00  0.00           H
ATOM   4373  HB2 ALA Z 175      69.435  91.410  64.072  1.00  0.00           H
ATOM   4374  HB3 ALA Z 175      69.140  92.557  65.425  1.00  0.00           H
ATOM   4375  C   ALA Z 175      72.185  91.557  64.086  1.00  0.00           C
ATOM   4376  O   ALA Z 175      72.488  90.370  63.979  1.00  0.00           O
ATOM   4377  N   ALA Z 176      72.730  92.501  63.288  1.00  0.00           N
ATOM   4378  HN  ALA Z 176      72.425  93.447  63.372  1.00  0.00           H
ATOM   4379  CA  ALA Z 176      73.730  92.242  62.269  1.00  0.00           C
ATOM   4380  HA  ALA Z 176      73.324  91.505  61.589  1.00  0.00           H
ATOM   4381  CB  ALA Z 176      74.029  93.541  61.496  1.00  0.00           C
ATOM   4382  HB1 ALA Z 176      74.489  94.301  62.164  1.00  0.00           H
ATOM   4383  HB2 ALA Z 176      74.723  93.352  60.650  1.00  0.00           H
ATOM   4384  HB3 ALA Z 176      73.087  93.962  61.083  1.00  0.00           H
ATOM   4385  C   ALA Z 176      75.031  91.665  62.825  1.00  0.00           C
ATOM   4386  O   ALA Z 176      75.667  90.805  62.213  1.00  0.00           O
ATOM   4387  N   CYS Z 177      75.465  92.130  64.011  1.00  0.00           N
ATOM   4388  HN  CYS Z 177      74.994  92.899  64.445  1.00  0.00           H
ATOM   4389  CA  CYS Z 177      76.546  91.507  64.754  1.00  0.00           C
ATOM   4390  HA  CYS Z 177      77.403  91.402  64.103  1.00  0.00           H
ATOM   4391  CB  CYS Z 177      76.915  92.449  65.939  1.00  0.00           C
ATOM   4392  HB1 CYS Z 177      77.104  93.454  65.500  1.00  0.00           H
ATOM   4393  HB2 CYS Z 177      76.032  92.563  66.603  1.00  0.00           H
ATOM   4394  SG  CYS Z 177      78.378  92.006  66.940  1.00  0.00           S
ATOM   4395  C   CYS Z 177      76.192  90.111  65.273  1.00  0.00           C
ATOM   4396  O   CYS Z 177      76.924  89.148  65.065  1.00  0.00           O
ATOM   4397  N   LEU Z 178      75.043  89.952  65.957  1.00  0.00           N
ATOM   4398  HN  LEU Z 178      74.419  90.727  66.089  1.00  0.00           H
ATOM   4399  CA  LEU Z 178      74.777  88.753  66.734  1.00  0.00           C
ATOM   4400  HA  LEU Z 178      75.710  88.447  67.187  1.00  0.00           H
ATOM   4401  CB  LEU Z 178      73.768  89.127  67.857  1.00  0.00           C
ATOM   4402  HB1 LEU Z 178      74.148  90.070  68.314  1.00  0.00           H
ATOM   4403  HB2 LEU Z 178      72.779  89.372  67.413  1.00  0.00           H
ATOM   4404  CG  LEU Z 178      73.576  88.122  69.019  1.00  0.00           C
ATOM   4405  HG  LEU Z 178      73.115  88.706  69.857  1.00  0.00           H
ATOM   4406  CD1 LEU Z 178      72.583  86.990  68.702  1.00  0.00           C
ATOM   4407 1HD1 LEU Z 178      72.999  86.290  67.950  1.00  0.00           H
ATOM   4408 2HD1 LEU Z 178      72.359  86.410  69.622  1.00  0.00           H
ATOM   4409 3HD1 LEU Z 178      71.629  87.407  68.312  1.00  0.00           H
ATOM   4410  CD2 LEU Z 178      74.912  87.570  69.544  1.00  0.00           C
ATOM   4411 1HD2 LEU Z 178      75.605  88.398  69.801  1.00  0.00           H
ATOM   4412 2HD2 LEU Z 178      74.746  86.962  70.454  1.00  0.00           H
ATOM   4413 3HD2 LEU Z 178      75.395  86.917  68.786  1.00  0.00           H
ATOM   4414  C   LEU Z 178      74.277  87.558  65.935  1.00  0.00           C
ATOM   4415  O   LEU Z 178      74.790  86.442  66.054  1.00  0.00           O
ATOM   4416  N   LEU Z 179      73.254  87.752  65.083  1.00  0.00           N
ATOM   4417  HN  LEU Z 179      72.914  88.676  64.893  1.00  0.00           H
ATOM   4418  CA  LEU Z 179      72.554  86.660  64.425  1.00  0.00           C
ATOM   4419  HA  LEU Z 179      72.301  85.953  65.203  1.00  0.00           H
ATOM   4420  CB  LEU Z 179      71.211  87.136  63.817  1.00  0.00           C
ATOM   4421  HB1 LEU Z 179      71.405  88.002  63.148  1.00  0.00           H
ATOM   4422  HB2 LEU Z 179      70.761  86.330  63.196  1.00  0.00           H
ATOM   4423  CG  LEU Z 179      70.170  87.557  64.880  1.00  0.00           C
ATOM   4424  HG  LEU Z 179      70.668  88.232  65.616  1.00  0.00           H
ATOM   4425  CD1 LEU Z 179      69.024  88.348  64.235  1.00  0.00           C
ATOM   4426 1HD1 LEU Z 179      69.422  89.222  63.678  1.00  0.00           H
ATOM   4427 2HD1 LEU Z 179      68.467  87.705  63.524  1.00  0.00           H
ATOM   4428 3HD1 LEU Z 179      68.315  88.710  65.010  1.00  0.00           H
ATOM   4429  CD2 LEU Z 179      69.598  86.348  65.638  1.00  0.00           C
ATOM   4430 1HD2 LEU Z 179      69.119  85.644  64.924  1.00  0.00           H
ATOM   4431 2HD2 LEU Z 179      70.388  85.806  66.195  1.00  0.00           H
ATOM   4432 3HD2 LEU Z 179      68.827  86.683  66.365  1.00  0.00           H
ATOM   4433  C   LEU Z 179      73.376  85.828  63.438  1.00  0.00           C
ATOM   4434  O   LEU Z 179      73.263  84.602  63.515  1.00  0.00           O
ATOM   4435  N   PRO Z 180      74.239  86.333  62.545  1.00  0.00           N
ATOM   4436  CD  PRO Z 180      74.301  87.738  62.135  1.00  0.00           C
ATOM   4437  HD1 PRO Z 180      74.997  88.277  62.816  1.00  0.00           H
ATOM   4438  HD2 PRO Z 180      73.303  88.229  62.152  1.00  0.00           H
ATOM   4439  CA  PRO Z 180      75.055  85.484  61.678  1.00  0.00           C
ATOM   4440  HA  PRO Z 180      74.393  84.817  61.142  1.00  0.00           H
ATOM   4441  CB  PRO Z 180      75.786  86.470  60.753  1.00  0.00           C
ATOM   4442  HB1 PRO Z 180      76.765  86.780  61.183  1.00  0.00           H
ATOM   4443  HB2 PRO Z 180      75.951  86.036  59.745  1.00  0.00           H
ATOM   4444  CG  PRO Z 180      74.859  87.685  60.716  1.00  0.00           C
ATOM   4445  HG1 PRO Z 180      75.372  88.622  60.425  1.00  0.00           H
ATOM   4446  HG2 PRO Z 180      74.024  87.482  60.010  1.00  0.00           H
ATOM   4447  C   PRO Z 180      76.042  84.630  62.443  1.00  0.00           C
ATOM   4448  O   PRO Z 180      76.279  83.487  62.054  1.00  0.00           O
ATOM   4449  N   LYS Z 181      76.626  85.172  63.532  1.00  0.00           N
ATOM   4450  HN  LYS Z 181      76.402  86.109  63.790  1.00  0.00           H
ATOM   4451  CA  LYS Z 181      77.535  84.469  64.414  1.00  0.00           C
ATOM   4452  HA  LYS Z 181      78.302  84.011  63.804  1.00  0.00           H
ATOM   4453  CB  LYS Z 181      78.210  85.443  65.412  1.00  0.00           C
ATOM   4454  HB1 LYS Z 181      77.433  85.922  66.050  1.00  0.00           H
ATOM   4455  HB2 LYS Z 181      78.897  84.874  66.077  1.00  0.00           H
ATOM   4456  CG  LYS Z 181      79.025  86.551  64.720  1.00  0.00           C
ATOM   4457  HG1 LYS Z 181      79.758  86.086  64.024  1.00  0.00           H
ATOM   4458  HG2 LYS Z 181      78.333  87.181  64.115  1.00  0.00           H
ATOM   4459  CD  LYS Z 181      79.762  87.457  65.724  1.00  0.00           C
ATOM   4460  HD1 LYS Z 181      79.054  87.698  66.551  1.00  0.00           H
ATOM   4461  HD2 LYS Z 181      80.621  86.908  66.169  1.00  0.00           H
ATOM   4462  CE  LYS Z 181      80.234  88.803  65.148  1.00  0.00           C
ATOM   4463  HE1 LYS Z 181      79.369  89.387  64.771  1.00  0.00           H
ATOM   4464  HE2 LYS Z 181      80.741  89.394  65.940  1.00  0.00           H
ATOM   4465  NZ  LYS Z 181      81.182  88.616  64.035  1.00  0.00           N
ATOM   4466  HZ1 LYS Z 181      81.425  89.538  63.600  1.00  0.00           H
ATOM   4467  HZ2 LYS Z 181      82.061  88.174  64.398  1.00  0.00           H
ATOM   4468  HZ3 LYS Z 181      80.782  88.010  63.276  1.00  0.00           H
ATOM   4469  C   LYS Z 181      76.844  83.347  65.175  1.00  0.00           C
ATOM   4470  O   LYS Z 181      77.369  82.240  65.290  1.00  0.00           O
ATOM   4471  N   LEU Z 182      75.623  83.591  65.689  1.00  0.00           N
ATOM   4472  HN  LEU Z 182      75.239  84.518  65.645  1.00  0.00           H
ATOM   4473  CA  LEU Z 182      74.786  82.572  66.301  1.00  0.00           C
ATOM   4474  HA  LEU Z 182      75.379  82.079  67.059  1.00  0.00           H
ATOM   4475  CB  LEU Z 182      73.563  83.238  66.976  1.00  0.00           C
ATOM   4476  HB1 LEU Z 182      73.946  83.985  67.707  1.00  0.00           H
ATOM   4477  HB2 LEU Z 182      72.984  83.800  66.210  1.00  0.00           H
ATOM   4478  CG  LEU Z 182      72.603  82.284  67.722  1.00  0.00           C
ATOM   4479  HG  LEU Z 182      72.113  81.626  66.966  1.00  0.00           H
ATOM   4480  CD1 LEU Z 182      73.321  81.377  68.734  1.00  0.00           C
ATOM   4481 1HD1 LEU Z 182      72.577  80.799  69.321  1.00  0.00           H
ATOM   4482 2HD1 LEU Z 182      73.987  80.650  68.223  1.00  0.00           H
ATOM   4483 3HD1 LEU Z 182      73.931  81.983  69.435  1.00  0.00           H
ATOM   4484  CD2 LEU Z 182      71.500  83.087  68.427  1.00  0.00           C
ATOM   4485 1HD2 LEU Z 182      70.783  82.401  68.927  1.00  0.00           H
ATOM   4486 2HD2 LEU Z 182      71.939  83.756  69.197  1.00  0.00           H
ATOM   4487 3HD2 LEU Z 182      70.941  83.710  67.697  1.00  0.00           H
ATOM   4488  C   LEU Z 182      74.353  81.485  65.318  1.00  0.00           C
ATOM   4489  O   LEU Z 182      74.408  80.292  65.614  1.00  0.00           O
ATOM   4490  N   ASP Z 183      73.971  81.856  64.079  1.00  0.00           N
ATOM   4491  HN  ASP Z 183      73.862  82.827  63.849  1.00  0.00           H
ATOM   4492  CA  ASP Z 183      73.671  80.902  63.028  1.00  0.00           C
ATOM   4493  HA  ASP Z 183      72.954  80.211  63.455  1.00  0.00           H
ATOM   4494  CB  ASP Z 183      73.033  81.627  61.819  1.00  0.00           C
ATOM   4495  HB1 ASP Z 183      72.418  82.480  62.179  1.00  0.00           H
ATOM   4496  HB2 ASP Z 183      73.804  82.021  61.126  1.00  0.00           H
ATOM   4497  CG  ASP Z 183      72.118  80.672  61.101  1.00  0.00           C
ATOM   4498  OD1 ASP Z 183      72.472  80.180  60.000  1.00  0.00           O
ATOM   4499  OD2 ASP Z 183      71.025  80.368  61.655  1.00  0.00           O
ATOM   4500  C   ASP Z 183      74.890  80.061  62.618  1.00  0.00           C
ATOM   4501  O   ASP Z 183      74.790  78.872  62.323  1.00  0.00           O
ATOM   4502  N   GLU Z 184      76.099  80.656  62.642  1.00  0.00           N
ATOM   4503  HN  GLU Z 184      76.159  81.645  62.791  1.00  0.00           H
ATOM   4504  CA  GLU Z 184      77.352  79.948  62.448  1.00  0.00           C
ATOM   4505  HA  GLU Z 184      77.271  79.435  61.500  1.00  0.00           H
ATOM   4506  CB  GLU Z 184      78.538  80.945  62.382  1.00  0.00           C
ATOM   4507  HB1 GLU Z 184      78.174  81.907  61.957  1.00  0.00           H
ATOM   4508  HB2 GLU Z 184      78.904  81.173  63.406  1.00  0.00           H
ATOM   4509  CG  GLU Z 184      79.712  80.459  61.501  1.00  0.00           C
ATOM   4510  HG1 GLU Z 184      80.576  81.146  61.618  1.00  0.00           H
ATOM   4511  HG2 GLU Z 184      80.036  79.446  61.812  1.00  0.00           H
ATOM   4512  CD  GLU Z 184      79.328  80.439  60.034  1.00  0.00           C
ATOM   4513  OE1 GLU Z 184      79.183  81.540  59.434  1.00  0.00           O
ATOM   4514  OE2 GLU Z 184      79.156  79.335  59.454  1.00  0.00           O
ATOM   4515  C   GLU Z 184      77.611  78.879  63.513  1.00  0.00           C
ATOM   4516  O   GLU Z 184      78.040  77.765  63.200  1.00  0.00           O
ATOM   4517  N   LEU Z 185      77.291  79.180  64.798  1.00  0.00           N
ATOM   4518  HN  LEU Z 185      76.990  80.107  65.024  1.00  0.00           H
ATOM   4519  CA  LEU Z 185      77.273  78.207  65.886  1.00  0.00           C
ATOM   4520  HA  LEU Z 185      78.244  77.733  65.915  1.00  0.00           H
ATOM   4521  CB  LEU Z 185      76.950  78.815  67.283  1.00  0.00           C
ATOM   4522  HB1 LEU Z 185      75.922  79.239  67.271  1.00  0.00           H
ATOM   4523  HB2 LEU Z 185      76.951  77.995  68.037  1.00  0.00           H
ATOM   4524  CG  LEU Z 185      77.902  79.908  67.807  1.00  0.00           C
ATOM   4525  HG  LEU Z 185      77.800  80.797  67.146  1.00  0.00           H
ATOM   4526  CD1 LEU Z 185      77.480  80.333  69.224  1.00  0.00           C
ATOM   4527 1HD1 LEU Z 185      78.121  81.161  69.591  1.00  0.00           H
ATOM   4528 2HD1 LEU Z 185      76.422  80.672  69.228  1.00  0.00           H
ATOM   4529 3HD1 LEU Z 185      77.571  79.479  69.929  1.00  0.00           H
ATOM   4530  CD2 LEU Z 185      79.375  79.480  67.803  1.00  0.00           C
ATOM   4531 1HD2 LEU Z 185      79.531  78.582  68.432  1.00  0.00           H
ATOM   4532 2HD2 LEU Z 185      79.723  79.260  66.772  1.00  0.00           H
ATOM   4533 3HD2 LEU Z 185      80.006  80.299  68.208  1.00  0.00           H
ATOM   4534  C   LEU Z 185      76.254  77.099  65.664  1.00  0.00           C
ATOM   4535  O   LEU Z 185      76.525  75.931  65.940  1.00  0.00           O
ATOM   4536  N   ARG Z 186      75.049  77.435  65.159  1.00  0.00           N
ATOM   4537  HN  ARG Z 186      74.829  78.404  65.022  1.00  0.00           H
ATOM   4538  CA  ARG Z 186      74.013  76.474  64.817  1.00  0.00           C
ATOM   4539  HA  ARG Z 186      73.788  75.897  65.701  1.00  0.00           H
ATOM   4540  CB  ARG Z 186      72.732  77.216  64.348  1.00  0.00           C
ATOM   4541  HB1 ARG Z 186      72.394  77.898  65.160  1.00  0.00           H
ATOM   4542  HB2 ARG Z 186      73.000  77.854  63.480  1.00  0.00           H
ATOM   4543  CG  ARG Z 186      71.556  76.306  63.930  1.00  0.00           C
ATOM   4544  HG1 ARG Z 186      71.919  75.484  63.278  1.00  0.00           H
ATOM   4545  HG2 ARG Z 186      71.128  75.830  64.841  1.00  0.00           H
ATOM   4546  CD  ARG Z 186      70.419  77.017  63.171  1.00  0.00           C
ATOM   4547  HD1 ARG Z 186      69.585  76.314  62.939  1.00  0.00           H
ATOM   4548  HD2 ARG Z 186      70.025  77.844  63.795  1.00  0.00           H
ATOM   4549  NE  ARG Z 186      70.948  77.624  61.904  1.00  0.00           N
ATOM   4550  HE  ARG Z 186      71.041  78.632  61.824  1.00  0.00           H
ATOM   4551  CZ  ARG Z 186      71.294  76.945  60.805  1.00  0.00           C
ATOM   4552  NH1 ARG Z 186      71.118  75.639  60.675  1.00  0.00           N
ATOM   4553 1HH1 ARG Z 186      70.850  75.067  61.460  1.00  0.00           H
ATOM   4554 2HH1 ARG Z 186      71.534  75.199  59.861  1.00  0.00           H
ATOM   4555  NH2 ARG Z 186      71.803  77.608  59.772  1.00  0.00           N
ATOM   4556 1HH2 ARG Z 186      72.016  78.594  59.890  1.00  0.00           H
ATOM   4557 2HH2 ARG Z 186      72.198  77.100  59.007  1.00  0.00           H
ATOM   4558  C   ARG Z 186      74.443  75.484  63.739  1.00  0.00           C
ATOM   4559  O   ARG Z 186      74.277  74.273  63.909  1.00  0.00           O
ATOM   4560  N   ASP Z 187      75.046  75.972  62.631  1.00  0.00           N
ATOM   4561  HN  ASP Z 187      75.127  76.966  62.511  1.00  0.00           H
ATOM   4562  CA  ASP Z 187      75.535  75.147  61.539  1.00  0.00           C
ATOM   4563  HA  ASP Z 187      74.711  74.518  61.226  1.00  0.00           H
ATOM   4564  CB  ASP Z 187      75.973  76.059  60.356  1.00  0.00           C
ATOM   4565  HB1 ASP Z 187      75.210  76.854  60.214  1.00  0.00           H
ATOM   4566  HB2 ASP Z 187      76.940  76.551  60.575  1.00  0.00           H
ATOM   4567  CG  ASP Z 187      76.079  75.290  59.058  1.00  0.00           C
ATOM   4568  OD1 ASP Z 187      75.026  74.812  58.560  1.00  0.00           O
ATOM   4569  OD2 ASP Z 187      77.187  75.154  58.482  1.00  0.00           O
ATOM   4570  C   ASP Z 187      76.671  74.217  61.972  1.00  0.00           C
ATOM   4571  O   ASP Z 187      76.648  73.020  61.678  1.00  0.00           O
ATOM   4572  N   GLU Z 188      77.657  74.747  62.739  1.00  0.00           N
ATOM   4573  HN  GLU Z 188      77.657  75.726  62.943  1.00  0.00           H
ATOM   4574  CA  GLU Z 188      78.750  73.964  63.296  1.00  0.00           C
ATOM   4575  HA  GLU Z 188      79.194  73.404  62.483  1.00  0.00           H
ATOM   4576  CB  GLU Z 188      79.858  74.848  63.933  1.00  0.00           C
ATOM   4577  HB1 GLU Z 188      80.122  75.647  63.204  1.00  0.00           H
ATOM   4578  HB2 GLU Z 188      79.467  75.344  64.847  1.00  0.00           H
ATOM   4579  CG  GLU Z 188      81.148  74.042  64.258  1.00  0.00           C
ATOM   4580  HG1 GLU Z 188      80.912  73.193  64.934  1.00  0.00           H
ATOM   4581  HG2 GLU Z 188      81.555  73.621  63.314  1.00  0.00           H
ATOM   4582  CD  GLU Z 188      82.247  74.858  64.908  1.00  0.00           C
ATOM   4583  OE1 GLU Z 188      82.522  76.002  64.460  1.00  0.00           O
ATOM   4584  OE2 GLU Z 188      82.877  74.361  65.884  1.00  0.00           O
ATOM   4585  C   GLU Z 188      78.273  72.945  64.317  1.00  0.00           C
ATOM   4586  O   GLU Z 188      78.689  71.791  64.308  1.00  0.00           O
ATOM   4587  N   GLY Z 189      77.336  73.325  65.213  1.00  0.00           N
ATOM   4588  HN  GLY Z 189      77.018  74.277  65.232  1.00  0.00           H
ATOM   4589  CA  GLY Z 189      76.782  72.413  66.209  1.00  0.00           C
ATOM   4590  HA1 GLY Z 189      77.602  71.969  66.757  1.00  0.00           H
ATOM   4591  HA2 GLY Z 189      76.115  72.980  66.839  1.00  0.00           H
ATOM   4592  C   GLY Z 189      75.980  71.288  65.618  1.00  0.00           C
ATOM   4593  O   GLY Z 189      76.045  70.157  66.085  1.00  0.00           O
ATOM   4594  N   LYS Z 190      75.244  71.544  64.521  1.00  0.00           N
ATOM   4595  HN  LYS Z 190      75.166  72.479  64.173  1.00  0.00           H
ATOM   4596  CA  LYS Z 190      74.598  70.500  63.749  1.00  0.00           C
ATOM   4597  HA  LYS Z 190      73.985  69.908  64.416  1.00  0.00           H
ATOM   4598  CB  LYS Z 190      73.700  71.130  62.662  1.00  0.00           C
ATOM   4599  HB1 LYS Z 190      72.912  71.728  63.172  1.00  0.00           H
ATOM   4600  HB2 LYS Z 190      74.295  71.838  62.043  1.00  0.00           H
ATOM   4601  CG  LYS Z 190      73.025  70.102  61.742  1.00  0.00           C
ATOM   4602  HG1 LYS Z 190      73.793  69.619  61.094  1.00  0.00           H
ATOM   4603  HG2 LYS Z 190      72.567  69.308  62.375  1.00  0.00           H
ATOM   4604  CD  LYS Z 190      71.956  70.746  60.851  1.00  0.00           C
ATOM   4605  HD1 LYS Z 190      71.160  71.180  61.497  1.00  0.00           H
ATOM   4606  HD2 LYS Z 190      72.419  71.590  60.289  1.00  0.00           H
ATOM   4607  CE  LYS Z 190      71.324  69.787  59.840  1.00  0.00           C
ATOM   4608  HE1 LYS Z 190      70.511  70.308  59.286  1.00  0.00           H
ATOM   4609  HE2 LYS Z 190      72.079  69.421  59.114  1.00  0.00           H
ATOM   4610  NZ  LYS Z 190      70.738  68.621  60.516  1.00  0.00           N
ATOM   4611  HZ1 LYS Z 190      70.260  68.899  61.407  1.00  0.00           H
ATOM   4612  HZ2 LYS Z 190      70.028  68.182  59.870  1.00  0.00           H
ATOM   4613  HZ3 LYS Z 190      71.453  67.888  60.756  1.00  0.00           H
ATOM   4614  C   LYS Z 190      75.594  69.548  63.101  1.00  0.00           C
ATOM   4615  O   LYS Z 190      75.456  68.329  63.176  1.00  0.00           O
ATOM   4616  N   ALA Z 191      76.665  70.091  62.492  1.00  0.00           N
ATOM   4617  HN  ALA Z 191      76.764  71.085  62.430  1.00  0.00           H
ATOM   4618  CA  ALA Z 191      77.734  69.314  61.903  1.00  0.00           C
ATOM   4619  HA  ALA Z 191      77.299  68.632  61.184  1.00  0.00           H
ATOM   4620  CB  ALA Z 191      78.686  70.276  61.178  1.00  0.00           C
ATOM   4621  HB1 ALA Z 191      78.131  70.866  60.418  1.00  0.00           H
ATOM   4622  HB2 ALA Z 191      79.157  70.988  61.889  1.00  0.00           H
ATOM   4623  HB3 ALA Z 191      79.489  69.716  60.659  1.00  0.00           H
ATOM   4624  C   ALA Z 191      78.501  68.466  62.916  1.00  0.00           C
ATOM   4625  O   ALA Z 191      78.752  67.282  62.700  1.00  0.00           O
ATOM   4626  N   SER Z 192      78.841  69.034  64.090  1.00  0.00           N
ATOM   4627  HN  SER Z 192      78.710  70.026  64.211  1.00  0.00           H
ATOM   4628  CA  SER Z 192      79.435  68.323  65.218  1.00  0.00           C
ATOM   4629  HA  SER Z 192      80.352  67.860  64.888  1.00  0.00           H
ATOM   4630  CB  SER Z 192      79.740  69.245  66.418  1.00  0.00           C
ATOM   4631  HB1 SER Z 192      78.823  69.809  66.700  1.00  0.00           H
ATOM   4632  HB2 SER Z 192      80.075  68.648  67.297  1.00  0.00           H
ATOM   4633  OG  SER Z 192      80.771  70.172  66.098  1.00  0.00           O
ATOM   4634  HG1 SER Z 192      81.277  70.299  66.938  1.00  0.00           H
ATOM   4635  C   SER Z 192      78.555  67.223  65.757  1.00  0.00           C
ATOM   4636  O   SER Z 192      79.032  66.137  66.081  1.00  0.00           O
ATOM   4637  N   SER Z 193      77.234  67.474  65.849  1.00  0.00           N
ATOM   4638  HN  SER Z 193      76.884  68.386  65.620  1.00  0.00           H
ATOM   4639  CA  SER Z 193      76.243  66.480  66.239  1.00  0.00           C
ATOM   4640  HA  SER Z 193      76.522  66.078  67.204  1.00  0.00           H
ATOM   4641  CB  SER Z 193      74.837  67.122  66.334  1.00  0.00           C
ATOM   4642  HB1 SER Z 193      74.916  68.062  66.923  1.00  0.00           H
ATOM   4643  HB2 SER Z 193      74.458  67.398  65.324  1.00  0.00           H
ATOM   4644  OG  SER Z 193      73.896  66.276  66.989  1.00  0.00           O
ATOM   4645  HG1 SER Z 193      73.110  66.842  67.132  1.00  0.00           H
ATOM   4646  C   SER Z 193      76.179  65.325  65.263  1.00  0.00           C
ATOM   4647  O   SER Z 193      76.240  64.162  65.648  1.00  0.00           O
ATOM   4648  N   ALA Z 194      76.140  65.619  63.948  1.00  0.00           N
ATOM   4649  HN  ALA Z 194      76.063  66.574  63.647  1.00  0.00           H
ATOM   4650  CA  ALA Z 194      76.169  64.628  62.894  1.00  0.00           C
ATOM   4651  HA  ALA Z 194      75.351  63.940  63.061  1.00  0.00           H
ATOM   4652  CB  ALA Z 194      75.960  65.344  61.547  1.00  0.00           C
ATOM   4653  HB1 ALA Z 194      75.035  65.959  61.589  1.00  0.00           H
ATOM   4654  HB2 ALA Z 194      76.811  66.020  61.317  1.00  0.00           H
ATOM   4655  HB3 ALA Z 194      75.843  64.611  60.724  1.00  0.00           H
ATOM   4656  C   ALA Z 194      77.453  63.798  62.870  1.00  0.00           C
ATOM   4657  O   ALA Z 194      77.418  62.573  62.760  1.00  0.00           O
ATOM   4658  N   LYS Z 195      78.629  64.442  63.029  1.00  0.00           N
ATOM   4659  HN  LYS Z 195      78.641  65.447  63.055  1.00  0.00           H
ATOM   4660  CA  LYS Z 195      79.912  63.771  63.161  1.00  0.00           C
ATOM   4661  HA  LYS Z 195      80.030  63.112  62.311  1.00  0.00           H
ATOM   4662  CB  LYS Z 195      81.078  64.792  63.154  1.00  0.00           C
ATOM   4663  HB1 LYS Z 195      80.836  65.610  63.867  1.00  0.00           H
ATOM   4664  HB2 LYS Z 195      82.015  64.306  63.506  1.00  0.00           H
ATOM   4665  CG  LYS Z 195      81.360  65.363  61.753  1.00  0.00           C
ATOM   4666  HG1 LYS Z 195      81.614  64.521  61.069  1.00  0.00           H
ATOM   4667  HG2 LYS Z 195      80.439  65.843  61.349  1.00  0.00           H
ATOM   4668  CD  LYS Z 195      82.513  66.384  61.714  1.00  0.00           C
ATOM   4669  HD1 LYS Z 195      83.433  65.928  62.145  1.00  0.00           H
ATOM   4670  HD2 LYS Z 195      82.719  66.619  60.644  1.00  0.00           H
ATOM   4671  CE  LYS Z 195      82.182  67.682  62.456  1.00  0.00           C
ATOM   4672  HE1 LYS Z 195      81.208  68.079  62.093  1.00  0.00           H
ATOM   4673  HE2 LYS Z 195      82.115  67.508  63.551  1.00  0.00           H
ATOM   4674  NZ  LYS Z 195      83.193  68.727  62.221  1.00  0.00           N
ATOM   4675  HZ1 LYS Z 195      82.885  69.588  62.743  1.00  0.00           H
ATOM   4676  HZ2 LYS Z 195      84.142  68.464  62.576  1.00  0.00           H
ATOM   4677  HZ3 LYS Z 195      83.232  68.976  61.211  1.00  0.00           H
ATOM   4678  C   LYS Z 195      80.017  62.880  64.394  1.00  0.00           C
ATOM   4679  O   LYS Z 195      80.514  61.759  64.314  1.00  0.00           O
ATOM   4680  N   GLN Z 196      79.538  63.324  65.572  1.00  0.00           N
ATOM   4681  HN  GLN Z 196      79.187  64.260  65.669  1.00  0.00           H
ATOM   4682  CA  GLN Z 196      79.503  62.479  66.754  1.00  0.00           C
ATOM   4683  HA  GLN Z 196      80.473  62.009  66.824  1.00  0.00           H
ATOM   4684  CB  GLN Z 196      79.287  63.313  68.039  1.00  0.00           C
ATOM   4685  HB1 GLN Z 196      80.007  64.163  68.023  1.00  0.00           H
ATOM   4686  HB2 GLN Z 196      78.266  63.757  68.027  1.00  0.00           H
ATOM   4687  CG  GLN Z 196      79.493  62.526  69.359  1.00  0.00           C
ATOM   4688  HG1 GLN Z 196      79.414  63.223  70.219  1.00  0.00           H
ATOM   4689  HG2 GLN Z 196      78.696  61.761  69.462  1.00  0.00           H
ATOM   4690  CD  GLN Z 196      80.866  61.850  69.422  1.00  0.00           C
ATOM   4691  OE1 GLN Z 196      81.872  62.359  68.919  1.00  0.00           O
ATOM   4692  NE2 GLN Z 196      80.922  60.657  70.058  1.00  0.00           N
ATOM   4693 1HE2 GLN Z 196      80.092  60.261  70.440  1.00  0.00           H
ATOM   4694 2HE2 GLN Z 196      81.805  60.184  70.117  1.00  0.00           H
ATOM   4695  C   GLN Z 196      78.498  61.336  66.656  1.00  0.00           C
ATOM   4696  O   GLN Z 196      78.777  60.202  67.044  1.00  0.00           O
ATOM   4697  N   ARG Z 197      77.310  61.593  66.073  1.00  0.00           N
ATOM   4698  HN  ARG Z 197      77.074  62.539  65.823  1.00  0.00           H
ATOM   4699  CA  ARG Z 197      76.291  60.598  65.789  1.00  0.00           C
ATOM   4700  HA  ARG Z 197      76.036  60.127  66.727  1.00  0.00           H
ATOM   4701  CB  ARG Z 197      75.051  61.288  65.173  1.00  0.00           C
ATOM   4702  HB1 ARG Z 197      74.811  62.181  65.796  1.00  0.00           H
ATOM   4703  HB2 ARG Z 197      75.302  61.667  64.156  1.00  0.00           H
ATOM   4704  CG  ARG Z 197      73.771  60.436  65.100  1.00  0.00           C
ATOM   4705  HG1 ARG Z 197      73.004  61.057  64.579  1.00  0.00           H
ATOM   4706  HG2 ARG Z 197      73.931  59.523  64.489  1.00  0.00           H
ATOM   4707  CD  ARG Z 197      73.240  60.049  66.482  1.00  0.00           C
ATOM   4708  HD1 ARG Z 197      73.847  59.238  66.938  1.00  0.00           H
ATOM   4709  HD2 ARG Z 197      73.266  60.940  67.150  1.00  0.00           H
ATOM   4710  NE  ARG Z 197      71.812  59.655  66.310  1.00  0.00           N
ATOM   4711  HE  ARG Z 197      71.168  60.345  65.923  1.00  0.00           H
ATOM   4712  CZ  ARG Z 197      71.317  58.415  66.369  1.00  0.00           C
ATOM   4713  NH1 ARG Z 197      72.044  57.363  66.720  1.00  0.00           N
ATOM   4714 1HH1 ARG Z 197      72.907  57.516  67.210  1.00  0.00           H
ATOM   4715 2HH1 ARG Z 197      71.602  56.468  66.815  1.00  0.00           H
ATOM   4716  NH2 ARG Z 197      70.036  58.233  66.066  1.00  0.00           N
ATOM   4717 1HH2 ARG Z 197      69.471  59.043  65.839  1.00  0.00           H
ATOM   4718 2HH2 ARG Z 197      69.666  57.296  66.121  1.00  0.00           H
ATOM   4719  C   ARG Z 197      76.778  59.503  64.852  1.00  0.00           C
ATOM   4720  O   ARG Z 197      76.509  58.321  65.063  1.00  0.00           O
ATOM   4721  N   LEU Z 198      77.561  59.873  63.817  1.00  0.00           N
ATOM   4722  HN  LEU Z 198      77.686  60.851  63.622  1.00  0.00           H
ATOM   4723  CA  LEU Z 198      78.260  58.956  62.935  1.00  0.00           C
ATOM   4724  HA  LEU Z 198      77.535  58.321  62.454  1.00  0.00           H
ATOM   4725  CB  LEU Z 198      79.036  59.783  61.879  1.00  0.00           C
ATOM   4726  HB1 LEU Z 198      78.295  60.342  61.268  1.00  0.00           H
ATOM   4727  HB2 LEU Z 198      79.648  60.542  62.412  1.00  0.00           H
ATOM   4728  CG  LEU Z 198      79.979  59.012  60.931  1.00  0.00           C
ATOM   4729  HG  LEU Z 198      80.697  58.409  61.538  1.00  0.00           H
ATOM   4730  CD1 LEU Z 198      79.223  58.061  59.997  1.00  0.00           C
ATOM   4731 1HD1 LEU Z 198      78.614  57.332  60.571  1.00  0.00           H
ATOM   4732 2HD1 LEU Z 198      78.557  58.639  59.324  1.00  0.00           H
ATOM   4733 3HD1 LEU Z 198      79.943  57.494  59.369  1.00  0.00           H
ATOM   4734  CD2 LEU Z 198      80.817  60.006  60.114  1.00  0.00           C
ATOM   4735 1HD2 LEU Z 198      80.167  60.595  59.436  1.00  0.00           H
ATOM   4736 2HD2 LEU Z 198      81.359  60.703  60.787  1.00  0.00           H
ATOM   4737 3HD2 LEU Z 198      81.567  59.471  59.498  1.00  0.00           H
ATOM   4738  C   LEU Z 198      79.224  58.042  63.671  1.00  0.00           C
ATOM   4739  O   LEU Z 198      79.213  56.826  63.472  1.00  0.00           O
ATOM   4740  N   LYS Z 199      80.050  58.589  64.585  1.00  0.00           N
ATOM   4741  HN  LYS Z 199      80.058  59.580  64.725  1.00  0.00           H
ATOM   4742  CA  LYS Z 199      80.950  57.800  65.406  1.00  0.00           C
ATOM   4743  HA  LYS Z 199      81.554  57.186  64.750  1.00  0.00           H
ATOM   4744  CB  LYS Z 199      81.887  58.726  66.224  1.00  0.00           C
ATOM   4745  HB1 LYS Z 199      81.269  59.415  66.842  1.00  0.00           H
ATOM   4746  HB2 LYS Z 199      82.503  58.114  66.921  1.00  0.00           H
ATOM   4747  CG  LYS Z 199      82.845  59.564  65.352  1.00  0.00           C
ATOM   4748  HG1 LYS Z 199      83.498  58.877  64.767  1.00  0.00           H
ATOM   4749  HG2 LYS Z 199      82.259  60.162  64.623  1.00  0.00           H
ATOM   4750  CD  LYS Z 199      83.721  60.500  66.203  1.00  0.00           C
ATOM   4751  HD1 LYS Z 199      83.073  61.116  66.867  1.00  0.00           H
ATOM   4752  HD2 LYS Z 199      84.344  59.856  66.865  1.00  0.00           H
ATOM   4753  CE  LYS Z 199      84.675  61.417  65.418  1.00  0.00           C
ATOM   4754  HE1 LYS Z 199      85.437  61.831  66.113  1.00  0.00           H
ATOM   4755  HE2 LYS Z 199      85.191  60.854  64.614  1.00  0.00           H
ATOM   4756  NZ  LYS Z 199      83.974  62.559  64.804  1.00  0.00           N
ATOM   4757  HZ1 LYS Z 199      84.679  63.298  64.541  1.00  0.00           H
ATOM   4758  HZ2 LYS Z 199      83.460  62.283  63.934  1.00  0.00           H
ATOM   4759  HZ3 LYS Z 199      83.326  63.002  65.506  1.00  0.00           H
ATOM   4760  C   LYS Z 199      80.211  56.842  66.341  1.00  0.00           C
ATOM   4761  O   LYS Z 199      80.511  55.650  66.382  1.00  0.00           O
ATOM   4762  N   CYS Z 200      79.176  57.321  67.063  1.00  0.00           N
ATOM   4763  HN  CYS Z 200      78.956  58.301  67.022  1.00  0.00           H
ATOM   4764  CA  CYS Z 200      78.374  56.501  67.964  1.00  0.00           C
ATOM   4765  HA  CYS Z 200      79.052  55.994  68.634  1.00  0.00           H
ATOM   4766  CB  CYS Z 200      77.381  57.365  68.785  1.00  0.00           C
ATOM   4767  HB1 CYS Z 200      76.731  57.933  68.085  1.00  0.00           H
ATOM   4768  HB2 CYS Z 200      76.720  56.699  69.383  1.00  0.00           H
ATOM   4769  SG  CYS Z 200      78.187  58.526  69.931  1.00  0.00           S
ATOM   4770  C   CYS Z 200      77.577  55.395  67.288  1.00  0.00           C
ATOM   4771  O   CYS Z 200      77.562  54.253  67.747  1.00  0.00           O
ATOM   4772  N   ALA Z 201      76.910  55.690  66.154  1.00  0.00           N
ATOM   4773  HN  ALA Z 201      76.888  56.629  65.797  1.00  0.00           H
ATOM   4774  CA  ALA Z 201      76.177  54.701  65.389  1.00  0.00           C
ATOM   4775  HA  ALA Z 201      75.475  54.209  66.050  1.00  0.00           H
ATOM   4776  CB  ALA Z 201      75.407  55.407  64.258  1.00  0.00           C
ATOM   4777  HB1 ALA Z 201      74.694  56.142  64.689  1.00  0.00           H
ATOM   4778  HB2 ALA Z 201      76.105  55.956  63.591  1.00  0.00           H
ATOM   4779  HB3 ALA Z 201      74.829  54.679  63.650  1.00  0.00           H
ATOM   4780  C   ALA Z 201      77.077  53.618  64.810  1.00  0.00           C
ATOM   4781  O   ALA Z 201      76.788  52.427  64.898  1.00  0.00           O
ATOM   4782  N   SER Z 202      78.241  54.011  64.251  1.00  0.00           N
ATOM   4783  HN  SER Z 202      78.456  54.987  64.209  1.00  0.00           H
ATOM   4784  CA  SER Z 202      79.233  53.090  63.702  1.00  0.00           C
ATOM   4785  HA  SER Z 202      78.736  52.469  62.969  1.00  0.00           H
ATOM   4786  CB  SER Z 202      80.405  53.826  63.005  1.00  0.00           C
ATOM   4787  HB1 SER Z 202      80.998  54.404  63.752  1.00  0.00           H
ATOM   4788  HB2 SER Z 202      81.087  53.089  62.524  1.00  0.00           H
ATOM   4789  OG  SER Z 202      79.910  54.723  62.007  1.00  0.00           O
ATOM   4790  HG1 SER Z 202      79.736  55.564  62.484  1.00  0.00           H
ATOM   4791  C   SER Z 202      79.814  52.159  64.750  1.00  0.00           C
ATOM   4792  O   SER Z 202      79.980  50.963  64.517  1.00  0.00           O
ATOM   4793  N   LEU Z 203      80.085  52.694  65.958  1.00  0.00           N
ATOM   4794  HN  LEU Z 203      79.960  53.678  66.101  1.00  0.00           H
ATOM   4795  CA  LEU Z 203      80.574  51.972  67.120  1.00  0.00           C
ATOM   4796  HA  LEU Z 203      81.515  51.509  66.856  1.00  0.00           H
ATOM   4797  CB  LEU Z 203      80.811  53.020  68.238  1.00  0.00           C
ATOM   4798  HB1 LEU Z 203      81.482  53.793  67.798  1.00  0.00           H
ATOM   4799  HB2 LEU Z 203      79.859  53.537  68.484  1.00  0.00           H
ATOM   4800  CG  LEU Z 203      81.472  52.540  69.544  1.00  0.00           C
ATOM   4801  HG  LEU Z 203      82.120  51.659  69.319  1.00  0.00           H
ATOM   4802  CD1 LEU Z 203      82.372  53.658  70.094  1.00  0.00           C
ATOM   4803 1HD1 LEU Z 203      83.146  53.938  69.347  1.00  0.00           H
ATOM   4804 2HD1 LEU Z 203      81.766  54.557  70.332  1.00  0.00           H
ATOM   4805 3HD1 LEU Z 203      82.886  53.321  71.017  1.00  0.00           H
ATOM   4806  CD2 LEU Z 203      80.439  52.144  70.612  1.00  0.00           C
ATOM   4807 1HD2 LEU Z 203      79.812  51.292  70.277  1.00  0.00           H
ATOM   4808 2HD2 LEU Z 203      80.955  51.841  71.547  1.00  0.00           H
ATOM   4809 3HD2 LEU Z 203      79.774  53.003  70.843  1.00  0.00           H
ATOM   4810  C   LEU Z 203      79.646  50.855  67.586  1.00  0.00           C
ATOM   4811  O   LEU Z 203      80.090  49.744  67.877  1.00  0.00           O
ATOM   4812  N   GLN Z 204      78.318  51.088  67.641  1.00  0.00           N
ATOM   4813  HN  GLN Z 204      77.956  52.004  67.465  1.00  0.00           H
ATOM   4814  CA  GLN Z 204      77.373  50.012  67.895  1.00  0.00           C
ATOM   4815  HA  GLN Z 204      77.745  49.414  68.717  1.00  0.00           H
ATOM   4816  CB  GLN Z 204      75.979  50.553  68.288  1.00  0.00           C
ATOM   4817  HB1 GLN Z 204      75.620  51.232  67.483  1.00  0.00           H
ATOM   4818  HB2 GLN Z 204      75.269  49.695  68.358  1.00  0.00           H
ATOM   4819  CG  GLN Z 204      75.951  51.298  69.642  1.00  0.00           C
ATOM   4820  HG1 GLN Z 204      76.468  50.686  70.413  1.00  0.00           H
ATOM   4821  HG2 GLN Z 204      76.469  52.276  69.563  1.00  0.00           H
ATOM   4822  CD  GLN Z 204      74.518  51.527  70.126  1.00  0.00           C
ATOM   4823  OE1 GLN Z 204      74.161  51.221  71.270  1.00  0.00           O
ATOM   4824  NE2 GLN Z 204      73.654  52.067  69.241  1.00  0.00           N
ATOM   4825 1HE2 GLN Z 204      73.940  52.218  68.293  1.00  0.00           H
ATOM   4826 2HE2 GLN Z 204      72.717  52.233  69.532  1.00  0.00           H
ATOM   4827  C   GLN Z 204      77.171  49.066  66.712  1.00  0.00           C
ATOM   4828  O   GLN Z 204      77.152  47.842  66.878  1.00  0.00           O
ATOM   4829  N   LYS Z 205      76.988  49.610  65.489  1.00  0.00           N
ATOM   4830  HN  LYS Z 205      77.003  50.608  65.371  1.00  0.00           H
ATOM   4831  CA  LYS Z 205      76.617  48.838  64.314  1.00  0.00           C
ATOM   4832  HA  LYS Z 205      75.770  48.231  64.599  1.00  0.00           H
ATOM   4833  CB  LYS Z 205      76.201  49.784  63.154  1.00  0.00           C
ATOM   4834  HB1 LYS Z 205      75.652  50.646  63.590  1.00  0.00           H
ATOM   4835  HB2 LYS Z 205      77.111  50.212  62.676  1.00  0.00           H
ATOM   4836  CG  LYS Z 205      75.312  49.144  62.066  1.00  0.00           C
ATOM   4837  HG1 LYS Z 205      75.222  49.859  61.215  1.00  0.00           H
ATOM   4838  HG2 LYS Z 205      75.819  48.233  61.674  1.00  0.00           H
ATOM   4839  CD  LYS Z 205      73.895  48.775  62.553  1.00  0.00           C
ATOM   4840  HD1 LYS Z 205      73.389  48.176  61.763  1.00  0.00           H
ATOM   4841  HD2 LYS Z 205      73.988  48.124  63.450  1.00  0.00           H
ATOM   4842  CE  LYS Z 205      73.004  49.982  62.889  1.00  0.00           C
ATOM   4843  HE1 LYS Z 205      73.544  50.713  63.528  1.00  0.00           H
ATOM   4844  HE2 LYS Z 205      72.684  50.492  61.956  1.00  0.00           H
ATOM   4845  NZ  LYS Z 205      71.803  49.557  63.636  1.00  0.00           N
ATOM   4846  HZ1 LYS Z 205      71.196  50.395  63.850  1.00  0.00           H
ATOM   4847  HZ2 LYS Z 205      71.224  48.878  63.088  1.00  0.00           H
ATOM   4848  HZ3 LYS Z 205      72.111  49.119  64.540  1.00  0.00           H
ATOM   4849  C   LYS Z 205      77.696  47.889  63.819  1.00  0.00           C
ATOM   4850  O   LYS Z 205      77.432  46.722  63.516  1.00  0.00           O
ATOM   4851  N   PHE Z 206      78.952  48.373  63.751  1.00  0.00           N
ATOM   4852  HN  PHE Z 206      79.146  49.326  64.006  1.00  0.00           H
ATOM   4853  CA  PHE Z 206      80.067  47.637  63.184  1.00  0.00           C
ATOM   4854  HA  PHE Z 206      79.712  46.767  62.652  1.00  0.00           H
ATOM   4855  CB  PHE Z 206      80.862  48.529  62.196  1.00  0.00           C
ATOM   4856  HB1 PHE Z 206      81.348  49.362  62.749  1.00  0.00           H
ATOM   4857  HB2 PHE Z 206      81.644  47.931  61.681  1.00  0.00           H
ATOM   4858  CG  PHE Z 206      79.979  49.117  61.127  1.00  0.00           C
ATOM   4859  CD1 PHE Z 206      79.051  48.331  60.419  1.00  0.00           C
ATOM   4860  HD1 PHE Z 206      78.948  47.278  60.633  1.00  0.00           H
ATOM   4861  CE1 PHE Z 206      78.254  48.894  59.418  1.00  0.00           C
ATOM   4862  HE1 PHE Z 206      77.548  48.280  58.876  1.00  0.00           H
ATOM   4863  CZ  PHE Z 206      78.378  50.252  59.113  1.00  0.00           C
ATOM   4864  HZ  PHE Z 206      77.791  50.672  58.313  1.00  0.00           H
ATOM   4865  CD2 PHE Z 206      80.089  50.481  60.809  1.00  0.00           C
ATOM   4866  HD2 PHE Z 206      80.805  51.094  61.338  1.00  0.00           H
ATOM   4867  CE2 PHE Z 206      79.288  51.052  59.813  1.00  0.00           C
ATOM   4868  HE2 PHE Z 206      79.381  52.103  59.578  1.00  0.00           H
ATOM   4869  C   PHE Z 206      81.003  47.128  64.269  1.00  0.00           C
ATOM   4870  O   PHE Z 206      81.923  46.354  64.008  1.00  0.00           O
ATOM   4871  N   GLY Z 207      80.739  47.498  65.535  1.00  0.00           N
ATOM   4872  HN  GLY Z 207      80.011  48.156  65.708  1.00  0.00           H
ATOM   4873  CA  GLY Z 207      81.471  47.008  66.693  1.00  0.00           C
ATOM   4874  HA1 GLY Z 207      80.867  47.236  67.557  1.00  0.00           H
ATOM   4875  HA2 GLY Z 207      81.625  45.947  66.568  1.00  0.00           H
ATOM   4876  C   GLY Z 207      82.828  47.614  66.945  1.00  0.00           C
ATOM   4877  O   GLY Z 207      83.362  48.431  66.194  1.00  0.00           O
ATOM   4878  N   GLU Z 208      83.423  47.192  68.074  1.00  0.00           N
ATOM   4879  HN  GLU Z 208      82.957  46.518  68.638  1.00  0.00           H
ATOM   4880  CA  GLU Z 208      84.646  47.714  68.646  1.00  0.00           C
ATOM   4881  HA  GLU Z 208      84.492  48.765  68.851  1.00  0.00           H
ATOM   4882  CB  GLU Z 208      84.905  46.965  69.981  1.00  0.00           C
ATOM   4883  HB1 GLU Z 208      83.947  46.960  70.553  1.00  0.00           H
ATOM   4884  HB2 GLU Z 208      85.166  45.905  69.766  1.00  0.00           H
ATOM   4885  CG  GLU Z 208      85.985  47.598  70.892  1.00  0.00           C
ATOM   4886  HG1 GLU Z 208      86.960  47.646  70.367  1.00  0.00           H
ATOM   4887  HG2 GLU Z 208      85.677  48.629  71.168  1.00  0.00           H
ATOM   4888  CD  GLU Z 208      86.170  46.794  72.167  1.00  0.00           C
ATOM   4889  OE1 GLU Z 208      85.806  47.288  73.267  1.00  0.00           O
ATOM   4890  OE2 GLU Z 208      86.698  45.654  72.089  1.00  0.00           O
ATOM   4891  C   GLU Z 208      85.856  47.606  67.726  1.00  0.00           C
ATOM   4892  O   GLU Z 208      86.610  48.561  67.558  1.00  0.00           O
ATOM   4893  N   ARG Z 209      86.056  46.456  67.048  1.00  0.00           N
ATOM   4894  HN  ARG Z 209      85.421  45.686  67.156  1.00  0.00           H
ATOM   4895  CA  ARG Z 209      87.167  46.277  66.125  1.00  0.00           C
ATOM   4896  HA  ARG Z 209      88.060  46.622  66.628  1.00  0.00           H
ATOM   4897  CB  ARG Z 209      87.401  44.794  65.779  1.00  0.00           C
ATOM   4898  HB1 ARG Z 209      86.472  44.339  65.374  1.00  0.00           H
ATOM   4899  HB2 ARG Z 209      88.183  44.726  64.985  1.00  0.00           H
ATOM   4900  CG  ARG Z 209      87.915  43.995  66.992  1.00  0.00           C
ATOM   4901  HG1 ARG Z 209      88.678  44.619  67.516  1.00  0.00           H
ATOM   4902  HG2 ARG Z 209      87.092  43.808  67.715  1.00  0.00           H
ATOM   4903  CD  ARG Z 209      88.612  42.686  66.613  1.00  0.00           C
ATOM   4904  HD1 ARG Z 209      89.402  42.883  65.856  1.00  0.00           H
ATOM   4905  HD2 ARG Z 209      89.071  42.217  67.513  1.00  0.00           H
ATOM   4906  NE  ARG Z 209      87.581  41.764  66.052  1.00  0.00           N
ATOM   4907  HE  ARG Z 209      86.607  41.967  66.138  1.00  0.00           H
ATOM   4908  CZ  ARG Z 209      87.877  40.572  65.524  1.00  0.00           C
ATOM   4909  NH1 ARG Z 209      89.098  40.235  65.123  1.00  0.00           N
ATOM   4910 1HH1 ARG Z 209      89.833  40.928  65.072  1.00  0.00           H
ATOM   4911 2HH1 ARG Z 209      89.182  39.399  64.587  1.00  0.00           H
ATOM   4912  NH2 ARG Z 209      86.911  39.670  65.397  1.00  0.00           N
ATOM   4913 1HH2 ARG Z 209      86.028  39.839  65.848  1.00  0.00           H
ATOM   4914 2HH2 ARG Z 209      87.194  38.711  65.258  1.00  0.00           H
ATOM   4915  C   ARG Z 209      87.085  47.110  64.851  1.00  0.00           C
ATOM   4916  O   ARG Z 209      88.101  47.553  64.315  1.00  0.00           O
ATOM   4917  N   ALA Z 210      85.875  47.371  64.323  1.00  0.00           N
ATOM   4918  HN  ALA Z 210      85.046  46.997  64.733  1.00  0.00           H
ATOM   4919  CA  ALA Z 210      85.694  48.294  63.219  1.00  0.00           C
ATOM   4920  HA  ALA Z 210      86.436  48.069  62.463  1.00  0.00           H
ATOM   4921  CB  ALA Z 210      84.307  48.118  62.596  1.00  0.00           C
ATOM   4922  HB1 ALA Z 210      84.186  47.070  62.251  1.00  0.00           H
ATOM   4923  HB2 ALA Z 210      83.516  48.338  63.344  1.00  0.00           H
ATOM   4924  HB3 ALA Z 210      84.174  48.787  61.719  1.00  0.00           H
ATOM   4925  C   ALA Z 210      85.906  49.747  63.623  1.00  0.00           C
ATOM   4926  O   ALA Z 210      86.411  50.558  62.845  1.00  0.00           O
ATOM   4927  N   PHE Z 211      85.545  50.124  64.870  1.00  0.00           N
ATOM   4928  HN  PHE Z 211      85.043  49.492  65.465  1.00  0.00           H
ATOM   4929  CA  PHE Z 211      85.914  51.414  65.431  1.00  0.00           C
ATOM   4930  HA  PHE Z 211      85.607  52.165  64.714  1.00  0.00           H
ATOM   4931  CB  PHE Z 211      85.194  51.683  66.779  1.00  0.00           C
ATOM   4932  HB1 PHE Z 211      84.145  51.320  66.719  1.00  0.00           H
ATOM   4933  HB2 PHE Z 211      85.695  51.164  67.625  1.00  0.00           H
ATOM   4934  CG  PHE Z 211      85.154  53.168  67.046  1.00  0.00           C
ATOM   4935  CD1 PHE Z 211      84.102  53.942  66.533  1.00  0.00           C
ATOM   4936  HD1 PHE Z 211      83.305  53.465  65.981  1.00  0.00           H
ATOM   4937  CE1 PHE Z 211      84.082  55.330  66.713  1.00  0.00           C
ATOM   4938  HE1 PHE Z 211      83.266  55.909  66.308  1.00  0.00           H
ATOM   4939  CZ  PHE Z 211      85.123  55.962  67.405  1.00  0.00           C
ATOM   4940  HZ  PHE Z 211      85.111  57.035  67.534  1.00  0.00           H
ATOM   4941  CD2 PHE Z 211      86.195  53.811  67.739  1.00  0.00           C
ATOM   4942  HD2 PHE Z 211      87.026  53.231  68.111  1.00  0.00           H
ATOM   4943  CE2 PHE Z 211      86.183  55.202  67.917  1.00  0.00           C
ATOM   4944  HE2 PHE Z 211      86.997  55.685  68.438  1.00  0.00           H
ATOM   4945  C   PHE Z 211      87.429  51.551  65.589  1.00  0.00           C
ATOM   4946  O   PHE Z 211      88.010  52.567  65.218  1.00  0.00           O
ATOM   4947  N   LYS Z 212      88.120  50.500  66.079  1.00  0.00           N
ATOM   4948  HN  LYS Z 212      87.625  49.713  66.456  1.00  0.00           H
ATOM   4949  CA  LYS Z 212      89.572  50.454  66.154  1.00  0.00           C
ATOM   4950  HA  LYS Z 212      89.889  51.320  66.715  1.00  0.00           H
ATOM   4951  CB  LYS Z 212      90.063  49.189  66.902  1.00  0.00           C
ATOM   4952  HB1 LYS Z 212      89.589  48.288  66.460  1.00  0.00           H
ATOM   4953  HB2 LYS Z 212      91.166  49.086  66.776  1.00  0.00           H
ATOM   4954  CG  LYS Z 212      89.778  49.250  68.412  1.00  0.00           C
ATOM   4955  HG1 LYS Z 212      90.270  50.158  68.826  1.00  0.00           H
ATOM   4956  HG2 LYS Z 212      88.686  49.371  68.588  1.00  0.00           H
ATOM   4957  CD  LYS Z 212      90.284  48.014  69.172  1.00  0.00           C
ATOM   4958  HD1 LYS Z 212      89.664  47.140  68.867  1.00  0.00           H
ATOM   4959  HD2 LYS Z 212      91.335  47.807  68.865  1.00  0.00           H
ATOM   4960  CE  LYS Z 212      90.235  48.194  70.695  1.00  0.00           C
ATOM   4961  HE1 LYS Z 212      90.953  48.981  71.014  1.00  0.00           H
ATOM   4962  HE2 LYS Z 212      89.211  48.478  71.021  1.00  0.00           H
ATOM   4963  NZ  LYS Z 212      90.598  46.938  71.368  1.00  0.00           N
ATOM   4964  HZ1 LYS Z 212      91.564  46.637  71.072  1.00  0.00           H
ATOM   4965  HZ2 LYS Z 212      90.585  47.046  72.413  1.00  0.00           H
ATOM   4966  HZ3 LYS Z 212      89.918  46.183  71.088  1.00  0.00           H
ATOM   4967  C   LYS Z 212      90.263  50.560  64.797  1.00  0.00           C
ATOM   4968  O   LYS Z 212      91.235  51.296  64.647  1.00  0.00           O
ATOM   4969  N   ALA Z 213      89.752  49.873  63.754  1.00  0.00           N
ATOM   4970  HN  ALA Z 213      89.020  49.205  63.907  1.00  0.00           H
ATOM   4971  CA  ALA Z 213      90.225  50.025  62.389  1.00  0.00           C
ATOM   4972  HA  ALA Z 213      91.286  49.814  62.379  1.00  0.00           H
ATOM   4973  CB  ALA Z 213      89.507  49.013  61.475  1.00  0.00           C
ATOM   4974  HB1 ALA Z 213      89.692  47.981  61.842  1.00  0.00           H
ATOM   4975  HB2 ALA Z 213      88.411  49.191  61.469  1.00  0.00           H
ATOM   4976  HB3 ALA Z 213      89.887  49.080  60.434  1.00  0.00           H
ATOM   4977  C   ALA Z 213      90.043  51.438  61.831  1.00  0.00           C
ATOM   4978  O   ALA Z 213      90.942  52.012  61.216  1.00  0.00           O
ATOM   4979  N   TRP Z 214      88.874  52.064  62.072  1.00  0.00           N
ATOM   4980  HN  TRP Z 214      88.133  51.573  62.535  1.00  0.00           H
ATOM   4981  CA  TRP Z 214      88.620  53.453  61.727  1.00  0.00           C
ATOM   4982  HA  TRP Z 214      88.799  53.583  60.668  1.00  0.00           H
ATOM   4983  CB  TRP Z 214      87.132  53.768  62.057  1.00  0.00           C
ATOM   4984  HB1 TRP Z 214      86.509  53.063  61.467  1.00  0.00           H
ATOM   4985  HB2 TRP Z 214      86.948  53.561  63.132  1.00  0.00           H
ATOM   4986  CG  TRP Z 214      86.649  55.181  61.753  1.00  0.00           C
ATOM   4987  CD1 TRP Z 214      86.091  55.671  60.603  1.00  0.00           C
ATOM   4988  HD1 TRP Z 214      85.849  55.078  59.737  1.00  0.00           H
ATOM   4989  NE1 TRP Z 214      85.901  57.028  60.722  1.00  0.00           N
ATOM   4990  HE1 TRP Z 214      85.495  57.637  60.041  1.00  0.00           H
ATOM   4991  CE2 TRP Z 214      86.330  57.442  61.961  1.00  0.00           C
ATOM   4992  CD2 TRP Z 214      86.767  56.284  62.663  1.00  0.00           C
ATOM   4993  CE3 TRP Z 214      87.220  56.382  63.976  1.00  0.00           C
ATOM   4994  HE3 TRP Z 214      87.512  55.509  64.545  1.00  0.00           H
ATOM   4995  CZ3 TRP Z 214      87.306  57.652  64.558  1.00  0.00           C
ATOM   4996  HZ3 TRP Z 214      87.686  57.755  65.565  1.00  0.00           H
ATOM   4997  CZ2 TRP Z 214      86.394  58.693  62.549  1.00  0.00           C
ATOM   4998  HZ2 TRP Z 214      86.081  59.577  62.008  1.00  0.00           H
ATOM   4999  CH2 TRP Z 214      86.917  58.798  63.845  1.00  0.00           C
ATOM   5000  HH2 TRP Z 214      87.034  59.768  64.304  1.00  0.00           H
ATOM   5001  C   TRP Z 214      89.561  54.409  62.458  1.00  0.00           C
ATOM   5002  O   TRP Z 214      90.171  55.300  61.865  1.00  0.00           O
ATOM   5003  N   ALA Z 215      89.741  54.197  63.775  1.00  0.00           N
ATOM   5004  HN  ALA Z 215      89.213  53.477  64.238  1.00  0.00           H
ATOM   5005  CA  ALA Z 215      90.602  54.981  64.624  1.00  0.00           C
ATOM   5006  HA  ALA Z 215      90.324  56.020  64.501  1.00  0.00           H
ATOM   5007  CB  ALA Z 215      90.388  54.580  66.095  1.00  0.00           C
ATOM   5008  HB1 ALA Z 215      90.633  53.508  66.238  1.00  0.00           H
ATOM   5009  HB2 ALA Z 215      91.017  55.192  66.775  1.00  0.00           H
ATOM   5010  HB3 ALA Z 215      89.322  54.726  66.374  1.00  0.00           H
ATOM   5011  C   ALA Z 215      92.071  54.881  64.256  1.00  0.00           C
ATOM   5012  O   ALA Z 215      92.759  55.896  64.208  1.00  0.00           O
ATOM   5013  N   VAL Z 216      92.601  53.675  63.948  1.00  0.00           N
ATOM   5014  HN  VAL Z 216      92.052  52.837  64.032  1.00  0.00           H
ATOM   5015  CA  VAL Z 216      93.989  53.525  63.523  1.00  0.00           C
ATOM   5016  HA  VAL Z 216      94.577  54.062  64.254  1.00  0.00           H
ATOM   5017  CB  VAL Z 216      94.510  52.084  63.569  1.00  0.00           C
ATOM   5018  HB  VAL Z 216      94.110  51.614  64.500  1.00  0.00           H
ATOM   5019  CG1 VAL Z 216      94.047  51.227  62.380  1.00  0.00           C
ATOM   5020 1HG1 VAL Z 216      94.485  51.594  61.430  1.00  0.00           H
ATOM   5021 2HG1 VAL Z 216      94.372  50.175  62.524  1.00  0.00           H
ATOM   5022 3HG1 VAL Z 216      92.944  51.240  62.299  1.00  0.00           H
ATOM   5023  CG2 VAL Z 216      96.050  52.090  63.668  1.00  0.00           C
ATOM   5024 1HG2 VAL Z 216      96.427  51.050  63.782  1.00  0.00           H
ATOM   5025 2HG2 VAL Z 216      96.507  52.520  62.753  1.00  0.00           H
ATOM   5026 3HG2 VAL Z 216      96.388  52.679  64.547  1.00  0.00           H
ATOM   5027  C   VAL Z 216      94.272  54.227  62.206  1.00  0.00           C
ATOM   5028  O   VAL Z 216      95.285  54.909  62.070  1.00  0.00           O
ATOM   5029  N   ALA Z 217      93.351  54.158  61.220  1.00  0.00           N
ATOM   5030  HN  ALA Z 217      92.534  53.589  61.328  1.00  0.00           H
ATOM   5031  CA  ALA Z 217      93.458  54.927  59.995  1.00  0.00           C
ATOM   5032  HA  ALA Z 217      94.409  54.697  59.533  1.00  0.00           H
ATOM   5033  CB  ALA Z 217      92.311  54.514  59.049  1.00  0.00           C
ATOM   5034  HB1 ALA Z 217      92.385  55.042  58.075  1.00  0.00           H
ATOM   5035  HB2 ALA Z 217      92.354  53.420  58.862  1.00  0.00           H
ATOM   5036  HB3 ALA Z 217      91.324  54.739  59.506  1.00  0.00           H
ATOM   5037  C   ALA Z 217      93.422  56.440  60.228  1.00  0.00           C
ATOM   5038  O   ALA Z 217      94.265  57.186  59.730  1.00  0.00           O
ATOM   5039  N   ARG Z 218      92.469  56.925  61.048  1.00  0.00           N
ATOM   5040  HN  ARG Z 218      91.780  56.303  61.430  1.00  0.00           H
ATOM   5041  CA  ARG Z 218      92.336  58.329  61.392  1.00  0.00           C
ATOM   5042  HA  ARG Z 218      92.269  58.891  60.470  1.00  0.00           H
ATOM   5043  CB  ARG Z 218      91.032  58.490  62.216  1.00  0.00           C
ATOM   5044  HB1 ARG Z 218      90.195  58.071  61.609  1.00  0.00           H
ATOM   5045  HB2 ARG Z 218      91.101  57.858  63.130  1.00  0.00           H
ATOM   5046  CG  ARG Z 218      90.646  59.923  62.638  1.00  0.00           C
ATOM   5047  HG1 ARG Z 218      89.663  59.847  63.161  1.00  0.00           H
ATOM   5048  HG2 ARG Z 218      91.380  60.322  63.373  1.00  0.00           H
ATOM   5049  CD  ARG Z 218      90.524  60.906  61.471  1.00  0.00           C
ATOM   5050  HD1 ARG Z 218      91.531  61.229  61.121  1.00  0.00           H
ATOM   5051  HD2 ARG Z 218      89.966  60.429  60.632  1.00  0.00           H
ATOM   5052  NE  ARG Z 218      89.765  62.092  61.970  1.00  0.00           N
ATOM   5053  HE  ARG Z 218      89.475  62.120  62.940  1.00  0.00           H
ATOM   5054  CZ  ARG Z 218      89.078  62.917  61.170  1.00  0.00           C
ATOM   5055  NH1 ARG Z 218      89.242  62.903  59.851  1.00  0.00           N
ATOM   5056 1HH1 ARG Z 218      90.069  62.457  59.489  1.00  0.00           H
ATOM   5057 2HH1 ARG Z 218      88.784  63.600  59.288  1.00  0.00           H
ATOM   5058  NH2 ARG Z 218      88.191  63.742  61.719  1.00  0.00           N
ATOM   5059 1HH2 ARG Z 218      88.122  63.790  62.713  1.00  0.00           H
ATOM   5060 2HH2 ARG Z 218      87.517  64.215  61.131  1.00  0.00           H
ATOM   5061  C   ARG Z 218      93.513  58.901  62.178  1.00  0.00           C
ATOM   5062  O   ARG Z 218      94.071  59.941  61.831  1.00  0.00           O
ATOM   5063  N   LEU Z 219      93.954  58.210  63.246  1.00  0.00           N
[truncated: 452,122 more chars]
