# Supplementary material for: Molecular Basis for the Involvement of Mammalian Serum Albumin in the AGE/RAGE Axis: A Comprehensive Computational Study
Source: Int J Mol Sci. 2024 Mar 11;25(6):3204. doi: 10.3390/ijms25063204 (PMC10970403; doi:10.3390/ijms25063204)
Supplement: Supplementary file 1 [file ijms-25-03204-s001.zip › File S3/HSA-CML233-RAGE-100ns.pdb]

ATOM      1  N   ALA X  21      46.578  54.009  70.851  1.00  0.00           N
ATOM      2  H1  ALA X  21      47.083  53.738  69.976  1.00  0.00           H
ATOM      3  H2  ALA X  21      45.572  54.199  70.646  1.00  0.00           H
ATOM      4  H3  ALA X  21      47.013  54.925  71.150  1.00  0.00           H
ATOM      5  CA  ALA X  21      46.701  52.943  71.880  1.00  0.00           C
ATOM      6  HA  ALA X  21      46.145  52.090  71.513  1.00  0.00           H
ATOM      7  CB  ALA X  21      48.187  52.551  72.054  1.00  0.00           C
ATOM      8  HB1 ALA X  21      48.788  53.410  72.420  1.00  0.00           H
ATOM      9  HB2 ALA X  21      48.286  51.717  72.784  1.00  0.00           H
ATOM     10  HB3 ALA X  21      48.620  52.200  71.094  1.00  0.00           H
ATOM     11  C   ALA X  21      46.116  53.325  73.229  1.00  0.00           C
ATOM     12  O   ALA X  21      46.417  54.385  73.775  1.00  0.00           O
ATOM     13  N   MET X  22      45.265  52.459  73.817  1.00  0.00           N
ATOM     14  HN  MET X  22      45.053  51.579  73.376  1.00  0.00           H
ATOM     15  CA  MET X  22      44.772  52.619  75.175  1.00  0.00           C
ATOM     16  HA  MET X  22      44.439  53.639  75.317  1.00  0.00           H
ATOM     17  CB  MET X  22      43.591  51.638  75.407  1.00  0.00           C
ATOM     18  HB1 MET X  22      42.752  51.945  74.745  1.00  0.00           H
ATOM     19  HB2 MET X  22      43.899  50.616  75.089  1.00  0.00           H
ATOM     20  CG  MET X  22      43.068  51.551  76.857  1.00  0.00           C
ATOM     21  HG1 MET X  22      42.189  50.868  76.865  1.00  0.00           H
ATOM     22  HG2 MET X  22      43.851  51.066  77.480  1.00  0.00           H
ATOM     23  SD  MET X  22      42.595  53.145  77.592  1.00  0.00           S
ATOM     24  CE  MET X  22      43.304  52.798  79.228  1.00  0.00           C
ATOM     25  HE1 MET X  22      44.390  52.574  79.150  1.00  0.00           H
ATOM     26  HE2 MET X  22      43.188  53.673  79.902  1.00  0.00           H
ATOM     27  HE3 MET X  22      42.803  51.929  79.706  1.00  0.00           H
ATOM     28  C   MET X  22      45.877  52.358  76.186  1.00  0.00           C
ATOM     29  O   MET X  22      46.112  53.129  77.119  1.00  0.00           O
ATOM     30  N   ALA X  23      46.629  51.270  75.967  1.00  0.00           N
ATOM     31  HN  ALA X  23      46.440  50.669  75.190  1.00  0.00           H
ATOM     32  CA  ALA X  23      47.706  50.848  76.820  1.00  0.00           C
ATOM     33  HA  ALA X  23      48.250  51.710  77.182  1.00  0.00           H
ATOM     34  CB  ALA X  23      47.172  49.992  77.990  1.00  0.00           C
ATOM     35  HB1 ALA X  23      47.998  49.641  78.643  1.00  0.00           H
ATOM     36  HB2 ALA X  23      46.467  50.592  78.603  1.00  0.00           H
ATOM     37  HB3 ALA X  23      46.620  49.108  77.599  1.00  0.00           H
ATOM     38  C   ALA X  23      48.653  50.023  75.976  1.00  0.00           C
ATOM     39  O   ALA X  23      48.291  49.523  74.910  1.00  0.00           O
ATOM     40  N   GLN X  24      49.908  49.867  76.425  1.00  0.00           N
ATOM     41  HN  GLN X  24      50.205  50.297  77.280  1.00  0.00           H
ATOM     42  CA  GLN X  24      50.856  49.001  75.759  1.00  0.00           C
ATOM     43  HA  GLN X  24      50.582  48.867  74.720  1.00  0.00           H
ATOM     44  CB  GLN X  24      52.281  49.597  75.795  1.00  0.00           C
ATOM     45  HB1 GLN X  24      52.230  50.612  75.338  1.00  0.00           H
ATOM     46  HB2 GLN X  24      52.600  49.727  76.854  1.00  0.00           H
ATOM     47  CG  GLN X  24      53.335  48.758  75.034  1.00  0.00           C
ATOM     48  HG1 GLN X  24      53.508  47.789  75.548  1.00  0.00           H
ATOM     49  HG2 GLN X  24      52.992  48.551  73.998  1.00  0.00           H
ATOM     50  CD  GLN X  24      54.662  49.510  75.001  1.00  0.00           C
ATOM     51  OE1 GLN X  24      55.218  49.860  76.049  1.00  0.00           O
ATOM     52  NE2 GLN X  24      55.188  49.794  73.792  1.00  0.00           N
ATOM     53 1HE2 GLN X  24      54.796  49.398  72.954  1.00  0.00           H
ATOM     54 2HE2 GLN X  24      55.974  50.423  73.761  1.00  0.00           H
ATOM     55  C   GLN X  24      50.838  47.642  76.428  1.00  0.00           C
ATOM     56  O   GLN X  24      51.006  47.527  77.642  1.00  0.00           O
ATOM     57  N   ASN X  25      50.597  46.565  75.656  1.00  0.00           N
ATOM     58  HN  ASN X  25      50.361  46.672  74.689  1.00  0.00           H
ATOM     59  CA  ASN X  25      50.747  45.212  76.154  1.00  0.00           C
ATOM     60  HA  ASN X  25      50.190  45.153  77.078  1.00  0.00           H
ATOM     61  CB  ASN X  25      50.187  44.147  75.179  1.00  0.00           C
ATOM     62  HB1 ASN X  25      50.478  44.372  74.135  1.00  0.00           H
ATOM     63  HB2 ASN X  25      50.571  43.136  75.439  1.00  0.00           H
ATOM     64  CG  ASN X  25      48.674  44.070  75.319  1.00  0.00           C
ATOM     65  OD1 ASN X  25      48.153  43.261  76.090  1.00  0.00           O
ATOM     66  ND2 ASN X  25      47.929  44.917  74.579  1.00  0.00           N
ATOM     67 1HD2 ASN X  25      48.371  45.632  74.026  1.00  0.00           H
ATOM     68 2HD2 ASN X  25      46.938  44.842  74.635  1.00  0.00           H
ATOM     69  C   ASN X  25      52.188  44.872  76.520  1.00  0.00           C
ATOM     70  O   ASN X  25      53.135  45.170  75.792  1.00  0.00           O
ATOM     71  N   ILE X  26      52.365  44.221  77.681  1.00  0.00           N
ATOM     72  HN  ILE X  26      51.574  44.053  78.275  1.00  0.00           H
ATOM     73  CA  ILE X  26      53.651  43.760  78.168  1.00  0.00           C
ATOM     74  HA  ILE X  26      54.428  43.975  77.446  1.00  0.00           H
ATOM     75  CB  ILE X  26      54.023  44.383  79.513  1.00  0.00           C
ATOM     76  HB  ILE X  26      53.228  44.120  80.251  1.00  0.00           H
ATOM     77  CG2 ILE X  26      55.367  43.816  80.023  1.00  0.00           C
ATOM     78 1HG2 ILE X  26      56.162  43.943  79.258  1.00  0.00           H
ATOM     79 2HG2 ILE X  26      55.680  44.360  80.938  1.00  0.00           H
ATOM     80 3HG2 ILE X  26      55.286  42.738  80.274  1.00  0.00           H
ATOM     81  CG1 ILE X  26      54.070  45.933  79.444  1.00  0.00           C
ATOM     82 1HG1 ILE X  26      53.072  46.317  79.135  1.00  0.00           H
ATOM     83 2HG1 ILE X  26      54.264  46.318  80.471  1.00  0.00           H
ATOM     84  CD  ILE X  26      55.139  46.506  78.502  1.00  0.00           C
ATOM     85  HD1 ILE X  26      55.122  47.616  78.526  1.00  0.00           H
ATOM     86  HD2 ILE X  26      56.156  46.176  78.803  1.00  0.00           H
ATOM     87  HD3 ILE X  26      54.962  46.187  77.453  1.00  0.00           H
ATOM     88  C   ILE X  26      53.542  42.253  78.282  1.00  0.00           C
ATOM     89  O   ILE X  26      52.553  41.719  78.791  1.00  0.00           O
ATOM     90  N   THR X  27      54.532  41.513  77.751  1.00  0.00           N
ATOM     91  HN  THR X  27      55.317  41.963  77.311  1.00  0.00           H
ATOM     92  CA  THR X  27      54.452  40.060  77.626  1.00  0.00           C
ATOM     93  HA  THR X  27      53.443  39.726  77.824  1.00  0.00           H
ATOM     94  CB  THR X  27      54.838  39.554  76.242  1.00  0.00           C
ATOM     95  HB  THR X  27      55.932  39.689  76.063  1.00  0.00           H
ATOM     96  OG1 THR X  27      54.130  40.253  75.228  1.00  0.00           O
ATOM     97  HG1 THR X  27      54.604  40.031  74.410  1.00  0.00           H
ATOM     98  CG2 THR X  27      54.439  38.083  76.085  1.00  0.00           C
ATOM     99 1HG2 THR X  27      53.340  37.973  76.196  1.00  0.00           H
ATOM    100 2HG2 THR X  27      54.722  37.715  75.075  1.00  0.00           H
ATOM    101 3HG2 THR X  27      54.940  37.444  76.841  1.00  0.00           H
ATOM    102  C   THR X  27      55.361  39.387  78.627  1.00  0.00           C
ATOM    103  O   THR X  27      56.588  39.419  78.511  1.00  0.00           O
ATOM    104  N   ALA X  28      54.776  38.738  79.650  1.00  0.00           N
ATOM    105  HN  ALA X  28      53.777  38.719  79.754  1.00  0.00           H
ATOM    106  CA  ALA X  28      55.523  38.094  80.706  1.00  0.00           C
ATOM    107  HA  ALA X  28      56.543  38.457  80.712  1.00  0.00           H
ATOM    108  CB  ALA X  28      54.888  38.431  82.070  1.00  0.00           C
ATOM    109  HB1 ALA X  28      54.809  39.530  82.183  1.00  0.00           H
ATOM    110  HB2 ALA X  28      53.864  38.011  82.146  1.00  0.00           H
ATOM    111  HB3 ALA X  28      55.502  38.037  82.908  1.00  0.00           H
ATOM    112  C   ALA X  28      55.586  36.580  80.551  1.00  0.00           C
ATOM    113  O   ALA X  28      54.762  35.949  79.881  1.00  0.00           O
ATOM    114  N   ARG X  29      56.586  35.978  81.215  1.00  0.00           N
ATOM    115  HN  ARG X  29      57.277  36.539  81.686  1.00  0.00           H
ATOM    116  CA  ARG X  29      56.742  34.550  81.377  1.00  0.00           C
ATOM    117  HA  ARG X  29      55.849  34.039  81.043  1.00  0.00           H
ATOM    118  CB  ARG X  29      57.972  34.014  80.598  1.00  0.00           C
ATOM    119  HB1 ARG X  29      58.108  32.933  80.827  1.00  0.00           H
ATOM    120  HB2 ARG X  29      57.750  34.093  79.509  1.00  0.00           H
ATOM    121  CG  ARG X  29      59.288  34.774  80.875  1.00  0.00           C
ATOM    122  HG1 ARG X  29      59.191  35.810  80.482  1.00  0.00           H
ATOM    123  HG2 ARG X  29      59.458  34.840  81.974  1.00  0.00           H
ATOM    124  CD  ARG X  29      60.509  34.107  80.241  1.00  0.00           C
ATOM    125  HD1 ARG X  29      60.686  33.130  80.745  1.00  0.00           H
ATOM    126  HD2 ARG X  29      60.366  33.961  79.146  1.00  0.00           H
ATOM    127  NE  ARG X  29      61.695  34.972  80.482  1.00  0.00           N
ATOM    128  HE  ARG X  29      61.590  35.857  80.966  1.00  0.00           H
ATOM    129  CZ  ARG X  29      62.945  34.557  80.252  1.00  0.00           C
ATOM    130  NH1 ARG X  29      63.231  33.448  79.577  1.00  0.00           N
ATOM    131 1HH1 ARG X  29      62.534  32.793  79.284  1.00  0.00           H
ATOM    132 2HH1 ARG X  29      64.205  33.190  79.569  1.00  0.00           H
ATOM    133  NH2 ARG X  29      63.973  35.250  80.735  1.00  0.00           N
ATOM    134 1HH2 ARG X  29      63.782  36.038  81.336  1.00  0.00           H
ATOM    135 2HH2 ARG X  29      64.861  34.790  80.717  1.00  0.00           H
ATOM    136  C   ARG X  29      56.904  34.256  82.860  1.00  0.00           C
ATOM    137  O   ARG X  29      57.346  35.105  83.636  1.00  0.00           O
ATOM    138  N   ILE X  30      56.518  33.052  83.324  1.00  0.00           N
ATOM    139  HN  ILE X  30      56.092  32.383  82.706  1.00  0.00           H
ATOM    140  CA  ILE X  30      56.748  32.622  84.701  1.00  0.00           C
ATOM    141  HA  ILE X  30      56.380  33.419  85.333  1.00  0.00           H
ATOM    142  CB  ILE X  30      55.966  31.373  85.099  1.00  0.00           C
ATOM    143  HB  ILE X  30      56.175  31.141  86.171  1.00  0.00           H
ATOM    144  CG2 ILE X  30      54.464  31.707  84.981  1.00  0.00           C
ATOM    145 1HG2 ILE X  30      53.848  30.889  85.409  1.00  0.00           H
ATOM    146 2HG2 ILE X  30      54.225  32.644  85.525  1.00  0.00           H
ATOM    147 3HG2 ILE X  30      54.178  31.832  83.915  1.00  0.00           H
ATOM    148  CG1 ILE X  30      56.362  30.133  84.263  1.00  0.00           C
ATOM    149 1HG1 ILE X  30      56.176  30.336  83.187  1.00  0.00           H
ATOM    150 2HG1 ILE X  30      57.453  29.948  84.375  1.00  0.00           H
ATOM    151  CD  ILE X  30      55.609  28.858  84.658  1.00  0.00           C
ATOM    152  HD1 ILE X  30      56.003  27.986  84.093  1.00  0.00           H
ATOM    153  HD2 ILE X  30      55.721  28.658  85.744  1.00  0.00           H
ATOM    154  HD3 ILE X  30      54.527  28.952  84.427  1.00  0.00           H
ATOM    155  C   ILE X  30      58.225  32.470  85.062  1.00  0.00           C
ATOM    156  O   ILE X  30      59.074  32.184  84.219  1.00  0.00           O
ATOM    157  N   GLY X  31      58.584  32.684  86.349  1.00  0.00           N
ATOM    158  HN  GLY X  31      57.884  32.884  87.045  1.00  0.00           H
ATOM    159  CA  GLY X  31      59.962  32.578  86.826  1.00  0.00           C
ATOM    160  HA1 GLY X  31      59.918  32.430  87.895  1.00  0.00           H
ATOM    161  HA2 GLY X  31      60.450  31.755  86.320  1.00  0.00           H
ATOM    162  C   GLY X  31      60.809  33.805  86.601  1.00  0.00           C
ATOM    163  O   GLY X  31      62.034  33.749  86.728  1.00  0.00           O
ATOM    164  N   GLU X  32      60.180  34.935  86.236  1.00  0.00           N
ATOM    165  HN  GLU X  32      59.193  34.937  86.107  1.00  0.00           H
ATOM    166  CA  GLU X  32      60.862  36.181  85.966  1.00  0.00           C
ATOM    167  HA  GLU X  32      61.798  36.192  86.505  1.00  0.00           H
ATOM    168  CB  GLU X  32      61.144  36.265  84.447  1.00  0.00           C
ATOM    169  HB1 GLU X  32      61.811  35.411  84.188  1.00  0.00           H
ATOM    170  HB2 GLU X  32      60.189  36.107  83.897  1.00  0.00           H
ATOM    171  CG  GLU X  32      61.796  37.584  83.981  1.00  0.00           C
ATOM    172  HG1 GLU X  32      61.089  38.433  84.084  1.00  0.00           H
ATOM    173  HG2 GLU X  32      62.691  37.800  84.602  1.00  0.00           H
ATOM    174  CD  GLU X  32      62.213  37.493  82.535  1.00  0.00           C
ATOM    175  OE1 GLU X  32      61.334  37.445  81.638  1.00  0.00           O
ATOM    176  OE2 GLU X  32      63.445  37.439  82.270  1.00  0.00           O
ATOM    177  C   GLU X  32      60.000  37.372  86.404  1.00  0.00           C
ATOM    178  O   GLU X  32      58.811  37.393  86.069  1.00  0.00           O
ATOM    179  N   PRO X  33      60.495  38.381  87.127  1.00  0.00           N
ATOM    180  CD  PRO X  33      61.831  38.406  87.732  1.00  0.00           C
ATOM    181  HD1 PRO X  33      62.623  38.350  86.954  1.00  0.00           H
ATOM    182  HD2 PRO X  33      61.915  37.550  88.433  1.00  0.00           H
ATOM    183  CA  PRO X  33      59.722  39.566  87.477  1.00  0.00           C
ATOM    184  HA  PRO X  33      58.677  39.329  87.625  1.00  0.00           H
ATOM    185  CB  PRO X  33      60.430  40.047  88.754  1.00  0.00           C
ATOM    186  HB1 PRO X  33      60.252  41.118  88.981  1.00  0.00           H
ATOM    187  HB2 PRO X  33      60.073  39.435  89.613  1.00  0.00           H
ATOM    188  CG  PRO X  33      61.904  39.728  88.499  1.00  0.00           C
ATOM    189  HG1 PRO X  33      62.358  40.514  87.853  1.00  0.00           H
ATOM    190  HG2 PRO X  33      62.489  39.646  89.437  1.00  0.00           H
ATOM    191  C   PRO X  33      59.841  40.609  86.380  1.00  0.00           C
ATOM    192  O   PRO X  33      60.634  40.447  85.452  1.00  0.00           O
ATOM    193  N   LEU X  34      59.059  41.700  86.457  1.00  0.00           N
ATOM    194  HN  LEU X  34      58.437  41.813  87.234  1.00  0.00           H
ATOM    195  CA  LEU X  34      59.127  42.776  85.483  1.00  0.00           C
ATOM    196  HA  LEU X  34      59.910  42.585  84.762  1.00  0.00           H
ATOM    197  CB  LEU X  34      57.795  42.993  84.729  1.00  0.00           C
ATOM    198  HB1 LEU X  34      57.003  43.252  85.465  1.00  0.00           H
ATOM    199  HB2 LEU X  34      57.903  43.860  84.038  1.00  0.00           H
ATOM    200  CG  LEU X  34      57.301  41.798  83.894  1.00  0.00           C
ATOM    201  HG  LEU X  34      57.153  40.922  84.570  1.00  0.00           H
ATOM    202  CD1 LEU X  34      55.948  42.172  83.279  1.00  0.00           C
ATOM    203 1HD1 LEU X  34      56.047  43.109  82.693  1.00  0.00           H
ATOM    204 2HD1 LEU X  34      55.589  41.372  82.602  1.00  0.00           H
ATOM    205 3HD1 LEU X  34      55.195  42.335  84.077  1.00  0.00           H
ATOM    206  CD2 LEU X  34      58.292  41.393  82.792  1.00  0.00           C
ATOM    207 1HD2 LEU X  34      57.872  40.562  82.184  1.00  0.00           H
ATOM    208 2HD2 LEU X  34      58.503  42.251  82.120  1.00  0.00           H
ATOM    209 3HD2 LEU X  34      59.250  41.041  83.229  1.00  0.00           H
ATOM    210  C   LEU X  34      59.465  44.093  86.146  1.00  0.00           C
ATOM    211  O   LEU X  34      58.939  44.428  87.205  1.00  0.00           O
ATOM    212  N   VAL X  35      60.334  44.891  85.503  1.00  0.00           N
ATOM    213  HN  VAL X  35      60.826  44.556  84.690  1.00  0.00           H
ATOM    214  CA  VAL X  35      60.629  46.254  85.898  1.00  0.00           C
ATOM    215  HA  VAL X  35      60.131  46.475  86.828  1.00  0.00           H
ATOM    216  CB  VAL X  35      62.121  46.519  86.084  1.00  0.00           C
ATOM    217  HB  VAL X  35      62.651  46.474  85.104  1.00  0.00           H
ATOM    218  CG1 VAL X  35      62.326  47.911  86.716  1.00  0.00           C
ATOM    219 1HG1 VAL X  35      63.404  48.076  86.929  1.00  0.00           H
ATOM    220 2HG1 VAL X  35      61.982  48.719  86.037  1.00  0.00           H
ATOM    221 3HG1 VAL X  35      61.766  47.985  87.673  1.00  0.00           H
ATOM    222  CG2 VAL X  35      62.715  45.429  86.997  1.00  0.00           C
ATOM    223 1HG2 VAL X  35      62.729  44.443  86.487  1.00  0.00           H
ATOM    224 2HG2 VAL X  35      63.760  45.686  87.273  1.00  0.00           H
ATOM    225 3HG2 VAL X  35      62.114  45.336  87.923  1.00  0.00           H
ATOM    226  C   VAL X  35      60.071  47.173  84.825  1.00  0.00           C
ATOM    227  O   VAL X  35      60.381  47.033  83.640  1.00  0.00           O
ATOM    228  N   LEU X  36      59.200  48.121  85.219  1.00  0.00           N
ATOM    229  HN  LEU X  36      58.988  48.208  86.198  1.00  0.00           H
ATOM    230  CA  LEU X  36      58.511  49.034  84.325  1.00  0.00           C
ATOM    231  HA  LEU X  36      58.896  48.922  83.320  1.00  0.00           H
ATOM    232  CB  LEU X  36      56.979  48.782  84.318  1.00  0.00           C
ATOM    233  HB1 LEU X  36      56.610  48.852  85.365  1.00  0.00           H
ATOM    234  HB2 LEU X  36      56.469  49.573  83.724  1.00  0.00           H
ATOM    235  CG  LEU X  36      56.554  47.411  83.746  1.00  0.00           C
ATOM    236  HG  LEU X  36      57.146  46.618  84.264  1.00  0.00           H
ATOM    237  CD1 LEU X  36      55.069  47.140  84.025  1.00  0.00           C
ATOM    238 1HD1 LEU X  36      54.782  46.137  83.644  1.00  0.00           H
ATOM    239 2HD1 LEU X  36      54.868  47.174  85.117  1.00  0.00           H
ATOM    240 3HD1 LEU X  36      54.437  47.902  83.522  1.00  0.00           H
ATOM    241  CD2 LEU X  36      56.826  47.305  82.238  1.00  0.00           C
ATOM    242 1HD2 LEU X  36      56.500  46.315  81.855  1.00  0.00           H
ATOM    243 2HD2 LEU X  36      56.269  48.092  81.686  1.00  0.00           H
ATOM    244 3HD2 LEU X  36      57.908  47.415  82.020  1.00  0.00           H
ATOM    245  C   LEU X  36      58.783  50.474  84.737  1.00  0.00           C
ATOM    246  O   LEU X  36      58.847  50.816  85.916  1.00  0.00           O
ATOM    247  N   LYS X  37      58.991  51.365  83.754  1.00  0.00           N
ATOM    248  HN  LYS X  37      58.976  51.062  82.801  1.00  0.00           H
ATOM    249  CA  LYS X  37      59.255  52.778  83.960  1.00  0.00           C
ATOM    250  HA  LYS X  37      60.127  52.855  84.597  1.00  0.00           H
ATOM    251  CB  LYS X  37      59.593  53.392  82.581  1.00  0.00           C
ATOM    252  HB1 LYS X  37      60.347  52.721  82.113  1.00  0.00           H
ATOM    253  HB2 LYS X  37      58.687  53.361  81.934  1.00  0.00           H
ATOM    254  CG  LYS X  37      60.158  54.821  82.589  1.00  0.00           C
ATOM    255  HG1 LYS X  37      59.359  55.527  82.913  1.00  0.00           H
ATOM    256  HG2 LYS X  37      60.995  54.897  83.319  1.00  0.00           H
ATOM    257  CD  LYS X  37      60.659  55.245  81.194  1.00  0.00           C
ATOM    258  HD1 LYS X  37      59.867  54.996  80.454  1.00  0.00           H
ATOM    259  HD2 LYS X  37      60.797  56.349  81.184  1.00  0.00           H
ATOM    260  CE  LYS X  37      61.983  54.579  80.791  1.00  0.00           C
ATOM    261  HE1 LYS X  37      62.804  54.908  81.463  1.00  0.00           H
ATOM    262  HE2 LYS X  37      61.901  53.472  80.850  1.00  0.00           H
ATOM    263  NZ  LYS X  37      62.365  54.911  79.409  1.00  0.00           N
ATOM    264  HZ1 LYS X  37      61.635  54.542  78.747  1.00  0.00           H
ATOM    265  HZ2 LYS X  37      62.493  55.951  79.274  1.00  0.00           H
ATOM    266  HZ3 LYS X  37      63.276  54.412  79.203  1.00  0.00           H
ATOM    267  C   LYS X  37      58.124  53.571  84.625  1.00  0.00           C
ATOM    268  O   LYS X  37      56.952  53.434  84.272  1.00  0.00           O
ATOM    269  N   CYS X  38      58.451  54.469  85.582  1.00  0.00           N
ATOM    270  HN  CYS X  38      59.389  54.540  85.914  1.00  0.00           H
ATOM    271  CA  CYS X  38      57.492  55.420  86.133  1.00  0.00           C
ATOM    272  HA  CYS X  38      56.486  55.139  85.857  1.00  0.00           H
ATOM    273  CB  CYS X  38      57.563  55.533  87.677  1.00  0.00           C
ATOM    274  HB1 CYS X  38      58.598  55.807  87.973  1.00  0.00           H
ATOM    275  HB2 CYS X  38      56.892  56.350  88.023  1.00  0.00           H
ATOM    276  SG  CYS X  38      57.096  53.990  88.519  1.00  0.00           S
ATOM    277  C   CYS X  38      57.769  56.790  85.541  1.00  0.00           C
ATOM    278  O   CYS X  38      58.856  57.343  85.705  1.00  0.00           O
ATOM    279  N   LYS X  39      56.795  57.357  84.804  1.00  0.00           N
ATOM    280  HN  LYS X  39      55.905  56.898  84.726  1.00  0.00           H
ATOM    281  CA  LYS X  39      56.982  58.526  83.960  1.00  0.00           C
ATOM    282  HA  LYS X  39      57.775  58.268  83.270  1.00  0.00           H
ATOM    283  CB  LYS X  39      55.701  58.799  83.133  1.00  0.00           C
ATOM    284  HB1 LYS X  39      55.398  57.851  82.636  1.00  0.00           H
ATOM    285  HB2 LYS X  39      54.876  59.061  83.833  1.00  0.00           H
ATOM    286  CG  LYS X  39      55.815  59.915  82.075  1.00  0.00           C
ATOM    287  HG1 LYS X  39      54.830  60.004  81.563  1.00  0.00           H
ATOM    288  HG2 LYS X  39      56.005  60.892  82.574  1.00  0.00           H
ATOM    289  CD  LYS X  39      56.884  59.700  80.988  1.00  0.00           C
ATOM    290  HD1 LYS X  39      56.778  60.539  80.262  1.00  0.00           H
ATOM    291  HD2 LYS X  39      57.904  59.770  81.428  1.00  0.00           H
ATOM    292  CE  LYS X  39      56.735  58.370  80.248  1.00  0.00           C
ATOM    293  HE1 LYS X  39      57.047  57.523  80.897  1.00  0.00           H
ATOM    294  HE2 LYS X  39      55.677  58.219  79.939  1.00  0.00           H
ATOM    295  NZ  LYS X  39      57.561  58.346  79.036  1.00  0.00           N
ATOM    296  HZ1 LYS X  39      58.586  58.426  79.260  1.00  0.00           H
ATOM    297  HZ2 LYS X  39      57.391  57.441  78.527  1.00  0.00           H
ATOM    298  HZ3 LYS X  39      57.306  59.144  78.395  1.00  0.00           H
ATOM    299  C   LYS X  39      57.414  59.814  84.656  1.00  0.00           C
ATOM    300  O   LYS X  39      56.670  60.424  85.431  1.00  0.00           O
ATOM    301  N   GLY X  40      58.651  60.271  84.354  1.00  0.00           N
ATOM    302  HN  GLY X  40      59.258  59.693  83.788  1.00  0.00           H
ATOM    303  CA  GLY X  40      59.203  61.549  84.794  1.00  0.00           C
ATOM    304  HA1 GLY X  40      60.040  61.780  84.153  1.00  0.00           H
ATOM    305  HA2 GLY X  40      58.425  62.294  84.750  1.00  0.00           H
ATOM    306  C   GLY X  40      59.726  61.547  86.201  1.00  0.00           C
ATOM    307  O   GLY X  40      60.068  62.595  86.746  1.00  0.00           O
ATOM    308  N   ALA X  41      59.766  60.360  86.829  1.00  0.00           N
ATOM    309  HN  ALA X  41      59.527  59.539  86.317  1.00  0.00           H
ATOM    310  CA  ALA X  41      60.043  60.177  88.234  1.00  0.00           C
ATOM    311  HA  ALA X  41      59.242  60.673  88.756  1.00  0.00           H
ATOM    312  CB  ALA X  41      59.961  58.676  88.573  1.00  0.00           C
ATOM    313  HB1 ALA X  41      58.967  58.275  88.286  1.00  0.00           H
ATOM    314  HB2 ALA X  41      60.738  58.112  88.011  1.00  0.00           H
ATOM    315  HB3 ALA X  41      60.113  58.503  89.660  1.00  0.00           H
ATOM    316  C   ALA X  41      61.399  60.711  88.719  1.00  0.00           C
ATOM    317  O   ALA X  41      62.416  60.487  88.053  1.00  0.00           O
ATOM    318  N   PRO X  42      61.477  61.373  89.878  1.00  0.00           N
ATOM    319  CD  PRO X  42      60.347  62.052  90.520  1.00  0.00           C
ATOM    320  HD1 PRO X  42      59.684  61.290  90.989  1.00  0.00           H
ATOM    321  HD2 PRO X  42      59.775  62.666  89.787  1.00  0.00           H
ATOM    322  CA  PRO X  42      62.696  61.500  90.674  1.00  0.00           C
ATOM    323  HA  PRO X  42      63.354  62.160  90.125  1.00  0.00           H
ATOM    324  CB  PRO X  42      62.209  62.106  92.002  1.00  0.00           C
ATOM    325  HB1 PRO X  42      61.883  61.303  92.701  1.00  0.00           H
ATOM    326  HB2 PRO X  42      62.991  62.723  92.490  1.00  0.00           H
ATOM    327  CG  PRO X  42      60.986  62.929  91.594  1.00  0.00           C
ATOM    328  HG1 PRO X  42      60.300  63.137  92.440  1.00  0.00           H
ATOM    329  HG2 PRO X  42      61.314  63.890  91.139  1.00  0.00           H
ATOM    330  C   PRO X  42      63.470  60.208  90.887  1.00  0.00           C
ATOM    331  O   PRO X  42      62.896  59.119  90.832  1.00  0.00           O
ATOM    332  N   LYS X  43      64.781  60.309  91.153  1.00  0.00           N
ATOM    333  HN  LYS X  43      65.208  61.209  91.267  1.00  0.00           H
ATOM    334  CA  LYS X  43      65.672  59.170  91.296  1.00  0.00           C
ATOM    335  HA  LYS X  43      65.179  58.269  90.955  1.00  0.00           H
ATOM    336  CB  LYS X  43      66.942  59.387  90.449  1.00  0.00           C
ATOM    337  HB1 LYS X  43      67.496  60.277  90.821  1.00  0.00           H
ATOM    338  HB2 LYS X  43      67.611  58.502  90.548  1.00  0.00           H
ATOM    339  CG  LYS X  43      66.596  59.592  88.967  1.00  0.00           C
ATOM    340  HG1 LYS X  43      65.967  58.736  88.630  1.00  0.00           H
ATOM    341  HG2 LYS X  43      65.993  60.523  88.855  1.00  0.00           H
ATOM    342  CD  LYS X  43      67.840  59.706  88.083  1.00  0.00           C
ATOM    343  HD1 LYS X  43      68.508  60.487  88.514  1.00  0.00           H
ATOM    344  HD2 LYS X  43      68.400  58.745  88.106  1.00  0.00           H
ATOM    345  CE  LYS X  43      67.539  60.104  86.633  1.00  0.00           C
ATOM    346  HE1 LYS X  43      67.011  61.081  86.595  1.00  0.00           H
ATOM    347  HE2 LYS X  43      68.491  60.187  86.065  1.00  0.00           H
ATOM    348  NZ  LYS X  43      66.698  59.102  85.957  1.00  0.00           N
ATOM    349  HZ1 LYS X  43      65.739  59.037  86.373  1.00  0.00           H
ATOM    350  HZ2 LYS X  43      66.602  59.368  84.940  1.00  0.00           H
ATOM    351  HZ3 LYS X  43      67.135  58.144  85.996  1.00  0.00           H
ATOM    352  C   LYS X  43      66.012  58.959  92.760  1.00  0.00           C
ATOM    353  O   LYS X  43      66.950  58.255  93.129  1.00  0.00           O
ATOM    354  N   LYS X  44      65.197  59.580  93.619  1.00  0.00           N
ATOM    355  HN  LYS X  44      64.470  60.146  93.238  1.00  0.00           H
ATOM    356  CA  LYS X  44      65.140  59.434  95.048  1.00  0.00           C
ATOM    357  HA  LYS X  44      65.718  58.575  95.355  1.00  0.00           H
ATOM    358  CB  LYS X  44      65.642  60.745  95.702  1.00  0.00           C
ATOM    359  HB1 LYS X  44      66.713  60.860  95.427  1.00  0.00           H
ATOM    360  HB2 LYS X  44      65.098  61.602  95.244  1.00  0.00           H
ATOM    361  CG  LYS X  44      65.525  60.860  97.230  1.00  0.00           C
ATOM    362  HG1 LYS X  44      64.447  60.896  97.506  1.00  0.00           H
ATOM    363  HG2 LYS X  44      65.975  59.964  97.715  1.00  0.00           H
ATOM    364  CD  LYS X  44      66.248  62.122  97.733  1.00  0.00           C
ATOM    365  HD1 LYS X  44      67.343  61.976  97.584  1.00  0.00           H
ATOM    366  HD2 LYS X  44      65.955  62.986  97.095  1.00  0.00           H
ATOM    367  CE  LYS X  44      66.007  62.485  99.204  1.00  0.00           C
ATOM    368  HE1 LYS X  44      66.289  61.642  99.869  1.00  0.00           H
ATOM    369  HE2 LYS X  44      66.616  63.376  99.472  1.00  0.00           H
ATOM    370  NZ  LYS X  44      64.593  62.820  99.456  1.00  0.00           N
ATOM    371  HZ1 LYS X  44      64.198  63.389  98.664  1.00  0.00           H
ATOM    372  HZ2 LYS X  44      64.033  61.936  99.569  1.00  0.00           H
ATOM    373  HZ3 LYS X  44      64.525  63.360 100.355  1.00  0.00           H
ATOM    374  C   LYS X  44      63.661  59.215  95.332  1.00  0.00           C
ATOM    375  O   LYS X  44      62.845  59.681  94.529  1.00  0.00           O
ATOM    376  N   PRO X  45      63.214  58.528  96.376  1.00  0.00           N
ATOM    377  CD  PRO X  45      64.009  57.542  97.102  1.00  0.00           C
ATOM    378  HD1 PRO X  45      64.618  58.072  97.866  1.00  0.00           H
ATOM    379  HD2 PRO X  45      64.665  56.961  96.418  1.00  0.00           H
ATOM    380  CA  PRO X  45      61.807  58.481  96.759  1.00  0.00           C
ATOM    381  HA  PRO X  45      61.287  57.971  95.965  1.00  0.00           H
ATOM    382  CB  PRO X  45      61.817  57.618  98.028  1.00  0.00           C
ATOM    383  HB1 PRO X  45      62.060  58.237  98.920  1.00  0.00           H
ATOM    384  HB2 PRO X  45      60.850  57.101  98.195  1.00  0.00           H
ATOM    385  CG  PRO X  45      62.971  56.646  97.776  1.00  0.00           C
ATOM    386  HG1 PRO X  45      63.351  56.178  98.706  1.00  0.00           H
ATOM    387  HG2 PRO X  45      62.642  55.854  97.068  1.00  0.00           H
ATOM    388  C   PRO X  45      61.168  59.859  96.981  1.00  0.00           C
ATOM    389  O   PRO X  45      61.689  60.607  97.815  1.00  0.00           O
ATOM    390  N   PRO X  46      60.087  60.267  96.330  1.00  0.00           N
ATOM    391  CD  PRO X  46      59.451  59.555  95.217  1.00  0.00           C
ATOM    392  HD1 PRO X  46      59.139  58.531  95.522  1.00  0.00           H
ATOM    393  HD2 PRO X  46      60.164  59.504  94.365  1.00  0.00           H
ATOM    394  CA  PRO X  46      59.464  61.555  96.598  1.00  0.00           C
ATOM    395  HA  PRO X  46      60.203  62.317  96.806  1.00  0.00           H
ATOM    396  CB  PRO X  46      58.673  61.811  95.304  1.00  0.00           C
ATOM    397  HB1 PRO X  46      57.819  62.505  95.430  1.00  0.00           H
ATOM    398  HB2 PRO X  46      59.367  62.238  94.544  1.00  0.00           H
ATOM    399  CG  PRO X  46      58.244  60.415  94.850  1.00  0.00           C
ATOM    400  HG1 PRO X  46      57.362  60.082  95.443  1.00  0.00           H
ATOM    401  HG2 PRO X  46      57.995  60.371  93.771  1.00  0.00           H
ATOM    402  C   PRO X  46      58.541  61.430  97.794  1.00  0.00           C
ATOM    403  O   PRO X  46      58.400  60.345  98.367  1.00  0.00           O
ATOM    404  N   GLN X  47      57.881  62.529  98.200  1.00  0.00           N
ATOM    405  HN  GLN X  47      58.077  63.424  97.786  1.00  0.00           H
ATOM    406  CA  GLN X  47      56.865  62.480  99.236  1.00  0.00           C
ATOM    407  HA  GLN X  47      57.212  61.838 100.036  1.00  0.00           H
ATOM    408  CB  GLN X  47      56.624  63.892  99.821  1.00  0.00           C
ATOM    409  HB1 GLN X  47      56.347  64.587  98.996  1.00  0.00           H
ATOM    410  HB2 GLN X  47      55.772  63.855 100.538  1.00  0.00           H
ATOM    411  CG  GLN X  47      57.864  64.440 100.571  1.00  0.00           C
ATOM    412  HG1 GLN X  47      58.100  63.772 101.424  1.00  0.00           H
ATOM    413  HG2 GLN X  47      58.742  64.463  99.893  1.00  0.00           H
ATOM    414  CD  GLN X  47      57.638  65.856 101.101  1.00  0.00           C
ATOM    415  OE1 GLN X  47      56.636  66.511 100.797  1.00  0.00           O
ATOM    416  NE2 GLN X  47      58.594  66.369 101.906  1.00  0.00           N
ATOM    417 1HE2 GLN X  47      59.413  65.836 102.126  1.00  0.00           H
ATOM    418 2HE2 GLN X  47      58.478  67.298 102.254  1.00  0.00           H
ATOM    419  C   GLN X  47      55.550  61.881  98.739  1.00  0.00           C
ATOM    420  O   GLN X  47      54.764  61.354  99.527  1.00  0.00           O
ATOM    421  N   ARG X  48      55.291  61.911  97.418  1.00  0.00           N
ATOM    422  HN  ARG X  48      55.904  62.384  96.790  1.00  0.00           H
ATOM    423  CA  ARG X  48      54.148  61.264  96.808  1.00  0.00           C
ATOM    424  HA  ARG X  48      53.881  60.377  97.369  1.00  0.00           H
ATOM    425  CB  ARG X  48      52.957  62.253  96.764  1.00  0.00           C
ATOM    426  HB1 ARG X  48      52.722  62.543  97.814  1.00  0.00           H
ATOM    427  HB2 ARG X  48      53.287  63.177  96.237  1.00  0.00           H
ATOM    428  CG  ARG X  48      51.667  61.739  96.098  1.00  0.00           C
ATOM    429  HG1 ARG X  48      51.856  61.557  95.016  1.00  0.00           H
ATOM    430  HG2 ARG X  48      51.366  60.775  96.564  1.00  0.00           H
ATOM    431  CD  ARG X  48      50.520  62.742  96.252  1.00  0.00           C
ATOM    432  HD1 ARG X  48      50.203  62.798  97.319  1.00  0.00           H
ATOM    433  HD2 ARG X  48      50.848  63.750  95.910  1.00  0.00           H
ATOM    434  NE  ARG X  48      49.376  62.289  95.403  1.00  0.00           N
ATOM    435  HE  ARG X  48      49.475  61.496  94.773  1.00  0.00           H
ATOM    436  CZ  ARG X  48      48.254  63.007  95.252  1.00  0.00           C
ATOM    437  NH1 ARG X  48      48.013  64.076  96.001  1.00  0.00           N
ATOM    438 1HH1 ARG X  48      48.560  64.183  96.817  1.00  0.00           H
ATOM    439 2HH1 ARG X  48      47.104  64.519  95.951  1.00  0.00           H
ATOM    440  NH2 ARG X  48      47.382  62.660  94.315  1.00  0.00           N
ATOM    441 1HH2 ARG X  48      47.693  61.991  93.620  1.00  0.00           H
ATOM    442 2HH2 ARG X  48      46.698  63.349  94.032  1.00  0.00           H
ATOM    443  C   ARG X  48      54.510  60.817  95.400  1.00  0.00           C
ATOM    444  O   ARG X  48      55.117  61.566  94.636  1.00  0.00           O
ATOM    445  N   LEU X  49      54.155  59.576  95.021  1.00  0.00           N
ATOM    446  HN  LEU X  49      53.776  58.922  95.688  1.00  0.00           H
ATOM    447  CA  LEU X  49      54.313  59.041  93.683  1.00  0.00           C
ATOM    448  HA  LEU X  49      54.522  59.843  92.989  1.00  0.00           H
ATOM    449  CB  LEU X  49      55.436  57.973  93.643  1.00  0.00           C
ATOM    450  HB1 LEU X  49      56.332  58.386  94.153  1.00  0.00           H
ATOM    451  HB2 LEU X  49      55.111  57.092  94.241  1.00  0.00           H
ATOM    452  CG  LEU X  49      55.863  57.495  92.239  1.00  0.00           C
ATOM    453  HG  LEU X  49      54.952  57.191  91.671  1.00  0.00           H
ATOM    454  CD1 LEU X  49      56.587  58.595  91.448  1.00  0.00           C
ATOM    455 1HD1 LEU X  49      56.879  58.217  90.446  1.00  0.00           H
ATOM    456 2HD1 LEU X  49      55.934  59.481  91.309  1.00  0.00           H
ATOM    457 3HD1 LEU X  49      57.505  58.912  91.986  1.00  0.00           H
ATOM    458  CD2 LEU X  49      56.765  56.259  92.363  1.00  0.00           C
ATOM    459 1HD2 LEU X  49      57.681  56.504  92.943  1.00  0.00           H
ATOM    460 2HD2 LEU X  49      56.225  55.447  92.895  1.00  0.00           H
ATOM    461 3HD2 LEU X  49      57.066  55.887  91.362  1.00  0.00           H
ATOM    462  C   LEU X  49      52.993  58.403  93.284  1.00  0.00           C
ATOM    463  O   LEU X  49      52.365  57.696  94.073  1.00  0.00           O
ATOM    464  N   GLU X  50      52.502  58.656  92.056  1.00  0.00           N
ATOM    465  HN  GLU X  50      53.013  59.177  91.370  1.00  0.00           H
ATOM    466  CA  GLU X  50      51.183  58.205  91.657  1.00  0.00           C
ATOM    467  HA  GLU X  50      50.553  58.091  92.530  1.00  0.00           H
ATOM    468  CB  GLU X  50      50.506  59.243  90.730  1.00  0.00           C
ATOM    469  HB1 GLU X  50      51.145  59.369  89.828  1.00  0.00           H
ATOM    470  HB2 GLU X  50      49.519  58.859  90.392  1.00  0.00           H
ATOM    471  CG  GLU X  50      50.303  60.646  91.359  1.00  0.00           C
ATOM    472  HG1 GLU X  50      51.257  61.034  91.767  1.00  0.00           H
ATOM    473  HG2 GLU X  50      49.966  61.342  90.559  1.00  0.00           H
ATOM    474  CD  GLU X  50      49.263  60.674  92.460  1.00  0.00           C
ATOM    475  OE1 GLU X  50      49.549  60.250  93.610  1.00  0.00           O
ATOM    476  OE2 GLU X  50      48.128  61.162  92.214  1.00  0.00           O
ATOM    477  C   GLU X  50      51.238  56.849  90.968  1.00  0.00           C
ATOM    478  O   GLU X  50      51.244  56.739  89.739  1.00  0.00           O
ATOM    479  N   TRP X  51      51.239  55.764  91.767  1.00  0.00           N
ATOM    480  HN  TRP X  51      51.274  55.891  92.760  1.00  0.00           H
ATOM    481  CA  TRP X  51      51.071  54.403  91.290  1.00  0.00           C
ATOM    482  HA  TRP X  51      51.434  54.325  90.274  1.00  0.00           H
ATOM    483  CB  TRP X  51      51.841  53.387  92.183  1.00  0.00           C
ATOM    484  HB1 TRP X  51      52.927  53.611  92.106  1.00  0.00           H
ATOM    485  HB2 TRP X  51      51.547  53.544  93.244  1.00  0.00           H
ATOM    486  CG  TRP X  51      51.627  51.915  91.833  1.00  0.00           C
ATOM    487  CD1 TRP X  51      52.129  51.194  90.786  1.00  0.00           C
ATOM    488  HD1 TRP X  51      52.822  51.587  90.054  1.00  0.00           H
ATOM    489  NE1 TRP X  51      51.617  49.912  90.800  1.00  0.00           N
ATOM    490  HE1 TRP X  51      51.853  49.188  90.192  1.00  0.00           H
ATOM    491  CE2 TRP X  51      50.742  49.800  91.859  1.00  0.00           C
ATOM    492  CD2 TRP X  51      50.725  51.038  92.535  1.00  0.00           C
ATOM    493  CE3 TRP X  51      49.923  51.231  93.659  1.00  0.00           C
ATOM    494  HE3 TRP X  51      49.898  52.170  94.190  1.00  0.00           H
ATOM    495  CZ3 TRP X  51      49.135  50.157  94.099  1.00  0.00           C
ATOM    496  HZ3 TRP X  51      48.507  50.285  94.971  1.00  0.00           H
ATOM    497  CZ2 TRP X  51      49.958  48.737  92.293  1.00  0.00           C
ATOM    498  HZ2 TRP X  51      49.960  47.789  91.782  1.00  0.00           H
ATOM    499  CH2 TRP X  51      49.151  48.927  93.426  1.00  0.00           C
ATOM    500  HH2 TRP X  51      48.532  48.117  93.786  1.00  0.00           H
ATOM    501  C   TRP X  51      49.587  54.065  91.282  1.00  0.00           C
ATOM    502  O   TRP X  51      48.858  54.389  92.222  1.00  0.00           O
ATOM    503  N   LYS X  52      49.105  53.407  90.213  1.00  0.00           N
ATOM    504  HN  LYS X  52      49.697  53.181  89.433  1.00  0.00           H
ATOM    505  CA  LYS X  52      47.707  53.068  90.087  1.00  0.00           C
ATOM    506  HA  LYS X  52      47.289  52.927  91.073  1.00  0.00           H
ATOM    507  CB  LYS X  52      46.951  54.209  89.368  1.00  0.00           C
ATOM    508  HB1 LYS X  52      47.192  55.159  89.899  1.00  0.00           H
ATOM    509  HB2 LYS X  52      47.334  54.311  88.330  1.00  0.00           H
ATOM    510  CG  LYS X  52      45.425  54.055  89.351  1.00  0.00           C
ATOM    511  HG1 LYS X  52      45.134  53.132  88.802  1.00  0.00           H
ATOM    512  HG2 LYS X  52      45.058  53.954  90.398  1.00  0.00           H
ATOM    513  CD  LYS X  52      44.746  55.256  88.686  1.00  0.00           C
ATOM    514  HD1 LYS X  52      45.099  56.186  89.187  1.00  0.00           H
ATOM    515  HD2 LYS X  52      45.074  55.294  87.621  1.00  0.00           H
ATOM    516  CE  LYS X  52      43.220  55.190  88.756  1.00  0.00           C
ATOM    517  HE1 LYS X  52      42.833  54.242  88.322  1.00  0.00           H
ATOM    518  HE2 LYS X  52      42.878  55.272  89.811  1.00  0.00           H
ATOM    519  NZ  LYS X  52      42.661  56.314  87.998  1.00  0.00           N
ATOM    520  HZ1 LYS X  52      43.176  57.197  88.247  1.00  0.00           H
ATOM    521  HZ2 LYS X  52      42.753  56.156  86.963  1.00  0.00           H
ATOM    522  HZ3 LYS X  52      41.652  56.458  88.248  1.00  0.00           H
ATOM    523  C   LYS X  52      47.502  51.763  89.336  1.00  0.00           C
ATOM    524  O   LYS X  52      48.183  51.458  88.356  1.00  0.00           O
ATOM    525  N   LEU X  53      46.516  50.963  89.785  1.00  0.00           N
ATOM    526  HN  LEU X  53      46.020  51.222  90.626  1.00  0.00           H
ATOM    527  CA  LEU X  53      46.064  49.760  89.123  1.00  0.00           C
ATOM    528  HA  LEU X  53      46.635  49.599  88.218  1.00  0.00           H
ATOM    529  CB  LEU X  53      46.239  48.553  90.073  1.00  0.00           C
ATOM    530  HB1 LEU X  53      47.320  48.489  90.332  1.00  0.00           H
ATOM    531  HB2 LEU X  53      45.695  48.762  91.021  1.00  0.00           H
ATOM    532  CG  LEU X  53      45.795  47.179  89.530  1.00  0.00           C
ATOM    533  HG  LEU X  53      44.689  47.192  89.380  1.00  0.00           H
ATOM    534  CD1 LEU X  53      46.456  46.835  88.188  1.00  0.00           C
ATOM    535 1HD1 LEU X  53      46.120  47.518  87.382  1.00  0.00           H
ATOM    536 2HD1 LEU X  53      47.560  46.909  88.274  1.00  0.00           H
ATOM    537 3HD1 LEU X  53      46.199  45.797  87.888  1.00  0.00           H
ATOM    538  CD2 LEU X  53      46.115  46.087  90.561  1.00  0.00           C
ATOM    539 1HD2 LEU X  53      45.755  45.099  90.207  1.00  0.00           H
ATOM    540 2HD2 LEU X  53      47.214  46.026  90.715  1.00  0.00           H
ATOM    541 3HD2 LEU X  53      45.636  46.313  91.536  1.00  0.00           H
ATOM    542  C   LEU X  53      44.605  49.957  88.732  1.00  0.00           C
ATOM    543  O   LEU X  53      43.696  50.005  89.561  1.00  0.00           O
ATOM    544  N   ASN X  54      44.332  50.095  87.420  1.00  0.00           N
ATOM    545  HN  ASN X  54      45.072  49.969  86.751  1.00  0.00           H
ATOM    546  CA  ASN X  54      43.068  50.622  86.916  1.00  0.00           C
ATOM    547  HA  ASN X  54      42.677  51.347  87.621  1.00  0.00           H
ATOM    548  CB  ASN X  54      43.269  51.308  85.543  1.00  0.00           C
ATOM    549  HB1 ASN X  54      43.648  50.593  84.789  1.00  0.00           H
ATOM    550  HB2 ASN X  54      42.303  51.723  85.181  1.00  0.00           H
ATOM    551  CG  ASN X  54      44.232  52.481  85.672  1.00  0.00           C
ATOM    552  OD1 ASN X  54      43.835  53.591  86.024  1.00  0.00           O
ATOM    553  ND2 ASN X  54      45.531  52.256  85.372  1.00  0.00           N
ATOM    554 1HD2 ASN X  54      45.850  51.331  85.166  1.00  0.00           H
ATOM    555 2HD2 ASN X  54      46.149  53.037  85.381  1.00  0.00           H
ATOM    556  C   ASN X  54      42.003  49.547  86.755  1.00  0.00           C
ATOM    557  O   ASN X  54      40.817  49.829  86.589  1.00  0.00           O
ATOM    558  N   THR X  55      42.403  48.271  86.853  1.00  0.00           N
ATOM    559  HN  THR X  55      43.370  48.033  86.918  1.00  0.00           H
ATOM    560  CA  THR X  55      41.514  47.117  86.919  1.00  0.00           C
ATOM    561  HA  THR X  55      40.607  47.301  86.362  1.00  0.00           H
ATOM    562  CB  THR X  55      42.202  45.866  86.389  1.00  0.00           C
ATOM    563  HB  THR X  55      41.679  44.935  86.716  1.00  0.00           H
ATOM    564  OG1 THR X  55      43.566  45.843  86.801  1.00  0.00           O
ATOM    565  HG1 THR X  55      43.703  44.978  87.249  1.00  0.00           H
ATOM    566  CG2 THR X  55      42.195  45.916  84.857  1.00  0.00           C
ATOM    567 1HG2 THR X  55      42.720  45.032  84.435  1.00  0.00           H
ATOM    568 2HG2 THR X  55      41.154  45.916  84.472  1.00  0.00           H
ATOM    569 3HG2 THR X  55      42.702  46.832  84.488  1.00  0.00           H
ATOM    570  C   THR X  55      41.121  46.837  88.355  1.00  0.00           C
ATOM    571  O   THR X  55      40.206  46.061  88.632  1.00  0.00           O
ATOM    572  N   GLY X  56      41.796  47.498  89.316  1.00  0.00           N
ATOM    573  HN  GLY X  56      42.513  48.142  89.053  1.00  0.00           H
ATOM    574  CA  GLY X  56      41.463  47.446  90.726  1.00  0.00           C
ATOM    575  HA1 GLY X  56      41.188  46.436  90.986  1.00  0.00           H
ATOM    576  HA2 GLY X  56      42.337  47.781  91.261  1.00  0.00           H
ATOM    577  C   GLY X  56      40.326  48.362  91.108  1.00  0.00           C
ATOM    578  O   GLY X  56      39.760  49.089  90.289  1.00  0.00           O
ATOM    579  N   ARG X  57      39.985  48.360  92.407  1.00  0.00           N
ATOM    580  HN  ARG X  57      40.376  47.667  93.013  1.00  0.00           H
ATOM    581  CA  ARG X  57      39.054  49.271  93.048  1.00  0.00           C
ATOM    582  HA  ARG X  57      38.087  49.072  92.608  1.00  0.00           H
ATOM    583  CB  ARG X  57      38.956  48.945  94.557  1.00  0.00           C
ATOM    584  HB1 ARG X  57      38.072  49.458  94.992  1.00  0.00           H
ATOM    585  HB2 ARG X  57      38.768  47.852  94.657  1.00  0.00           H
ATOM    586  CG  ARG X  57      40.206  49.310  95.387  1.00  0.00           C
ATOM    587  HG1 ARG X  57      41.112  48.931  94.865  1.00  0.00           H
ATOM    588  HG2 ARG X  57      40.305  50.416  95.458  1.00  0.00           H
ATOM    589  CD  ARG X  57      40.210  48.709  96.797  1.00  0.00           C
ATOM    590  HD1 ARG X  57      40.133  47.604  96.710  1.00  0.00           H
ATOM    591  HD2 ARG X  57      41.140  48.979  97.346  1.00  0.00           H
ATOM    592  NE  ARG X  57      39.035  49.274  97.528  1.00  0.00           N
ATOM    593  HE  ARG X  57      38.825  50.252  97.415  1.00  0.00           H
ATOM    594  CZ  ARG X  57      38.223  48.576  98.335  1.00  0.00           C
ATOM    595  NH1 ARG X  57      38.393  47.285  98.589  1.00  0.00           N
ATOM    596 1HH1 ARG X  57      39.212  46.800  98.267  1.00  0.00           H
ATOM    597 2HH1 ARG X  57      37.868  46.895  99.346  1.00  0.00           H
ATOM    598  NH2 ARG X  57      37.202  49.194  98.922  1.00  0.00           N
ATOM    599 1HH2 ARG X  57      37.092  50.189  98.812  1.00  0.00           H
ATOM    600 2HH2 ARG X  57      36.526  48.665  99.447  1.00  0.00           H
ATOM    601  C   ARG X  57      39.325  50.760  92.820  1.00  0.00           C
ATOM    602  O   ARG X  57      40.434  51.184  92.496  1.00  0.00           O
ATOM    603  N   THR X  58      38.287  51.604  92.945  1.00  0.00           N
ATOM    604  HN  THR X  58      37.393  51.287  93.256  1.00  0.00           H
ATOM    605  CA  THR X  58      38.372  53.044  92.715  1.00  0.00           C
ATOM    606  HA  THR X  58      38.852  53.197  91.759  1.00  0.00           H
ATOM    607  CB  THR X  58      37.000  53.706  92.649  1.00  0.00           C
ATOM    608  HB  THR X  58      37.106  54.811  92.524  1.00  0.00           H
ATOM    609  OG1 THR X  58      36.212  53.417  93.800  1.00  0.00           O
ATOM    610  HG1 THR X  58      35.674  54.221  93.956  1.00  0.00           H
ATOM    611  CG2 THR X  58      36.240  53.139  91.444  1.00  0.00           C
ATOM    612 1HG2 THR X  58      35.254  53.638  91.350  1.00  0.00           H
ATOM    613 2HG2 THR X  58      36.808  53.309  90.506  1.00  0.00           H
ATOM    614 3HG2 THR X  58      36.059  52.049  91.556  1.00  0.00           H
ATOM    615  C   THR X  58      39.221  53.781  93.737  1.00  0.00           C
ATOM    616  O   THR X  58      40.036  54.640  93.389  1.00  0.00           O
ATOM    617  N   GLU X  59      39.075  53.436  95.028  1.00  0.00           N
ATOM    618  HN  GLU X  59      38.413  52.729  95.291  1.00  0.00           H
ATOM    619  CA  GLU X  59      39.774  54.091  96.111  1.00  0.00           C
ATOM    620  HA  GLU X  59      40.800  54.241  95.807  1.00  0.00           H
ATOM    621  CB  GLU X  59      39.165  55.478  96.463  1.00  0.00           C
ATOM    622  HB1 GLU X  59      39.738  55.940  97.297  1.00  0.00           H
ATOM    623  HB2 GLU X  59      39.312  56.130  95.571  1.00  0.00           H
ATOM    624  CG  GLU X  59      37.656  55.474  96.810  1.00  0.00           C
ATOM    625  HG1 GLU X  59      37.087  54.957  96.009  1.00  0.00           H
ATOM    626  HG2 GLU X  59      37.471  54.944  97.767  1.00  0.00           H
ATOM    627  CD  GLU X  59      37.116  56.886  96.927  1.00  0.00           C
ATOM    628  OE1 GLU X  59      37.531  57.624  97.862  1.00  0.00           O
ATOM    629  OE2 GLU X  59      36.280  57.297  96.079  1.00  0.00           O
ATOM    630  C   GLU X  59      39.826  53.168  97.316  1.00  0.00           C
ATOM    631  O   GLU X  59      39.180  52.121  97.335  1.00  0.00           O
ATOM    632  N   ALA X  60      40.653  53.531  98.317  1.00  0.00           N
ATOM    633  HN  ALA X  60      41.152  54.396  98.218  1.00  0.00           H
ATOM    634  CA  ALA X  60      41.070  52.740  99.465  1.00  0.00           C
ATOM    635  HA  ALA X  60      41.414  53.469 100.185  1.00  0.00           H
ATOM    636  CB  ALA X  60      39.969  51.933 100.188  1.00  0.00           C
ATOM    637  HB1 ALA X  60      39.609  51.095  99.559  1.00  0.00           H
ATOM    638  HB2 ALA X  60      40.356  51.509 101.139  1.00  0.00           H
ATOM    639  HB3 ALA X  60      39.108  52.594 100.424  1.00  0.00           H
ATOM    640  C   ALA X  60      42.300  51.911  99.131  1.00  0.00           C
ATOM    641  O   ALA X  60      42.369  50.695  99.332  1.00  0.00           O
ATOM    642  N   TRP X  61      43.325  52.602  98.606  1.00  0.00           N
ATOM    643  HN  TRP X  61      43.208  53.582  98.420  1.00  0.00           H
ATOM    644  CA  TRP X  61      44.641  52.071  98.327  1.00  0.00           C
ATOM    645  HA  TRP X  61      44.624  50.991  98.374  1.00  0.00           H
ATOM    646  CB  TRP X  61      45.144  52.503  96.929  1.00  0.00           C
ATOM    647  HB1 TRP X  61      45.184  53.613  96.873  1.00  0.00           H
ATOM    648  HB2 TRP X  61      46.168  52.107  96.761  1.00  0.00           H
ATOM    649  CG  TRP X  61      44.279  51.997  95.792  1.00  0.00           C
ATOM    650  CD1 TRP X  61      43.202  52.599  95.203  1.00  0.00           C
ATOM    651  HD1 TRP X  61      42.849  53.585  95.455  1.00  0.00           H
ATOM    652  NE1 TRP X  61      42.682  51.774  94.234  1.00  0.00           N
ATOM    653  HE1 TRP X  61      41.872  51.927  93.680  1.00  0.00           H
ATOM    654  CE2 TRP X  61      43.430  50.629  94.165  1.00  0.00           C
ATOM    655  CD2 TRP X  61      44.467  50.740  95.131  1.00  0.00           C
ATOM    656  CE3 TRP X  61      45.414  49.733  95.270  1.00  0.00           C
ATOM    657  HE3 TRP X  61      46.215  49.799  95.995  1.00  0.00           H
ATOM    658  CZ3 TRP X  61      45.320  48.613  94.434  1.00  0.00           C
ATOM    659  HZ3 TRP X  61      46.048  47.821  94.524  1.00  0.00           H
ATOM    660  CZ2 TRP X  61      43.342  49.523  93.345  1.00  0.00           C
ATOM    661  HZ2 TRP X  61      42.567  49.469  92.596  1.00  0.00           H
ATOM    662  CH2 TRP X  61      44.288  48.502  93.486  1.00  0.00           C
ATOM    663  HH2 TRP X  61      44.237  47.628  92.856  1.00  0.00           H
ATOM    664  C   TRP X  61      45.617  52.569  99.379  1.00  0.00           C
ATOM    665  O   TRP X  61      45.328  53.500 100.134  1.00  0.00           O
ATOM    666  N   LYS X  62      46.812  51.958  99.456  1.00  0.00           N
ATOM    667  HN  LYS X  62      47.029  51.183  98.867  1.00  0.00           H
ATOM    668  CA  LYS X  62      47.905  52.440 100.280  1.00  0.00           C
ATOM    669  HA  LYS X  62      47.629  53.361 100.774  1.00  0.00           H
ATOM    670  CB  LYS X  62      48.342  51.413 101.358  1.00  0.00           C
ATOM    671  HB1 LYS X  62      48.571  50.439 100.874  1.00  0.00           H
ATOM    672  HB2 LYS X  62      49.270  51.769 101.858  1.00  0.00           H
ATOM    673  CG  LYS X  62      47.249  51.217 102.419  1.00  0.00           C
ATOM    674  HG1 LYS X  62      46.954  52.205 102.838  1.00  0.00           H
ATOM    675  HG2 LYS X  62      46.352  50.809 101.900  1.00  0.00           H
ATOM    676  CD  LYS X  62      47.605  50.256 103.567  1.00  0.00           C
ATOM    677  HD1 LYS X  62      46.736  49.565 103.692  1.00  0.00           H
ATOM    678  HD2 LYS X  62      48.480  49.628 103.297  1.00  0.00           H
ATOM    679  CE  LYS X  62      47.810  50.934 104.932  1.00  0.00           C
ATOM    680  HE1 LYS X  62      47.007  51.677 105.130  1.00  0.00           H
ATOM    681  HE2 LYS X  62      47.791  50.164 105.735  1.00  0.00           H
ATOM    682  NZ  LYS X  62      49.111  51.616 105.000  1.00  0.00           N
ATOM    683  HZ1 LYS X  62      49.880  50.912 104.881  1.00  0.00           H
ATOM    684  HZ2 LYS X  62      49.207  52.362 104.267  1.00  0.00           H
ATOM    685  HZ3 LYS X  62      49.232  52.077 105.939  1.00  0.00           H
ATOM    686  C   LYS X  62      49.061  52.761  99.362  1.00  0.00           C
ATOM    687  O   LYS X  62      49.314  52.047  98.391  1.00  0.00           O
ATOM    688  N   VAL X  63      49.768  53.884  99.596  1.00  0.00           N
ATOM    689  HN  VAL X  63      49.509  54.518 100.329  1.00  0.00           H
ATOM    690  CA  VAL X  63      50.957  54.243  98.838  1.00  0.00           C
ATOM    691  HA  VAL X  63      50.679  54.214  97.793  1.00  0.00           H
ATOM    692  CB  VAL X  63      51.466  55.657  99.111  1.00  0.00           C
ATOM    693  HB  VAL X  63      52.358  55.854  98.467  1.00  0.00           H
ATOM    694  CG1 VAL X  63      50.378  56.667  98.695  1.00  0.00           C
ATOM    695 1HG1 VAL X  63      49.456  56.545  99.300  1.00  0.00           H
ATOM    696 2HG1 VAL X  63      50.749  57.704  98.839  1.00  0.00           H
ATOM    697 3HG1 VAL X  63      50.117  56.540  97.623  1.00  0.00           H
ATOM    698  CG2 VAL X  63      51.884  55.839 100.585  1.00  0.00           C
ATOM    699 1HG2 VAL X  63      51.053  55.591 101.274  1.00  0.00           H
ATOM    700 2HG2 VAL X  63      52.754  55.198 100.837  1.00  0.00           H
ATOM    701 3HG2 VAL X  63      52.174  56.895 100.767  1.00  0.00           H
ATOM    702  C   VAL X  63      52.089  53.238  99.001  1.00  0.00           C
ATOM    703  O   VAL X  63      52.331  52.693 100.084  1.00  0.00           O
ATOM    704  N   LEU X  64      52.810  52.940  97.905  1.00  0.00           N
ATOM    705  HN  LEU X  64      52.610  53.395  97.029  1.00  0.00           H
ATOM    706  CA  LEU X  64      53.954  52.051  97.944  1.00  0.00           C
ATOM    707  HA  LEU X  64      53.666  51.171  98.503  1.00  0.00           H
ATOM    708  CB  LEU X  64      54.397  51.603  96.529  1.00  0.00           C
ATOM    709  HB1 LEU X  64      54.633  52.510  95.928  1.00  0.00           H
ATOM    710  HB2 LEU X  64      55.324  50.993  96.602  1.00  0.00           H
ATOM    711  CG  LEU X  64      53.351  50.768  95.758  1.00  0.00           C
ATOM    712  HG  LEU X  64      52.406  51.361  95.693  1.00  0.00           H
ATOM    713  CD1 LEU X  64      53.835  50.503  94.324  1.00  0.00           C
ATOM    714 1HD1 LEU X  64      54.765  49.898  94.332  1.00  0.00           H
ATOM    715 2HD1 LEU X  64      53.057  49.949  93.755  1.00  0.00           H
ATOM    716 3HD1 LEU X  64      54.034  51.461  93.800  1.00  0.00           H
ATOM    717  CD2 LEU X  64      53.031  49.431  96.448  1.00  0.00           C
ATOM    718 1HD2 LEU X  64      52.582  49.590  97.451  1.00  0.00           H
ATOM    719 2HD2 LEU X  64      52.304  48.852  95.837  1.00  0.00           H
ATOM    720 3HD2 LEU X  64      53.952  48.821  96.558  1.00  0.00           H
ATOM    721  C   LEU X  64      55.129  52.671  98.689  1.00  0.00           C
ATOM    722  O   LEU X  64      55.438  53.855  98.544  1.00  0.00           O
ATOM    723  N   SER X  65      55.827  51.866  99.509  1.00  0.00           N
ATOM    724  HN  SER X  65      55.562  50.907  99.625  1.00  0.00           H
ATOM    725  CA  SER X  65      56.971  52.317 100.285  1.00  0.00           C
ATOM    726  HA  SER X  65      57.089  53.386 100.193  1.00  0.00           H
ATOM    727  CB  SER X  65      56.830  51.958 101.792  1.00  0.00           C
ATOM    728  HB1 SER X  65      55.932  52.480 102.194  1.00  0.00           H
ATOM    729  HB2 SER X  65      56.664  50.862 101.903  1.00  0.00           H
ATOM    730  OG  SER X  65      57.975  52.342 102.561  1.00  0.00           O
ATOM    731  HG1 SER X  65      57.730  52.221 103.508  1.00  0.00           H
ATOM    732  C   SER X  65      58.199  51.610  99.753  1.00  0.00           C
ATOM    733  O   SER X  65      58.104  50.408  99.488  1.00  0.00           O
ATOM    734  N   PRO X  66      59.375  52.221  99.589  1.00  0.00           N
ATOM    735  CD  PRO X  66      59.630  53.644  99.849  1.00  0.00           C
ATOM    736  HD1 PRO X  66      59.195  53.973 100.820  1.00  0.00           H
ATOM    737  HD2 PRO X  66      59.207  54.245  99.013  1.00  0.00           H
ATOM    738  CA  PRO X  66      60.592  51.509  99.207  1.00  0.00           C
ATOM    739  HA  PRO X  66      60.391  50.896  98.340  1.00  0.00           H
ATOM    740  CB  PRO X  66      61.596  52.638  98.931  1.00  0.00           C
ATOM    741  HB1 PRO X  66      62.652  52.338  99.092  1.00  0.00           H
ATOM    742  HB2 PRO X  66      61.476  52.979  97.878  1.00  0.00           H
ATOM    743  CG  PRO X  66      61.154  53.758  99.874  1.00  0.00           C
ATOM    744  HG1 PRO X  66      61.526  53.545 100.902  1.00  0.00           H
ATOM    745  HG2 PRO X  66      61.512  54.759  99.560  1.00  0.00           H
ATOM    746  C   PRO X  66      61.079  50.581 100.309  1.00  0.00           C
ATOM    747  O   PRO X  66      62.009  49.815 100.069  1.00  0.00           O
ATOM    748  N   GLN X  67      60.464  50.596 101.508  1.00  0.00           N
ATOM    749  HN  GLN X  67      59.748  51.269 101.704  1.00  0.00           H
ATOM    750  CA  GLN X  67      60.805  49.695 102.590  1.00  0.00           C
ATOM    751  HA  GLN X  67      61.820  49.343 102.462  1.00  0.00           H
ATOM    752  CB  GLN X  67      60.707  50.428 103.953  1.00  0.00           C
ATOM    753  HB1 GLN X  67      59.635  50.608 104.199  1.00  0.00           H
ATOM    754  HB2 GLN X  67      61.125  49.772 104.749  1.00  0.00           H
ATOM    755  CG  GLN X  67      61.431  51.802 104.000  1.00  0.00           C
ATOM    756  HG1 GLN X  67      60.927  52.512 103.312  1.00  0.00           H
ATOM    757  HG2 GLN X  67      61.355  52.215 105.028  1.00  0.00           H
ATOM    758  CD  GLN X  67      62.917  51.725 103.634  1.00  0.00           C
ATOM    759  OE1 GLN X  67      63.568  50.679 103.688  1.00  0.00           O
ATOM    760  NE2 GLN X  67      63.493  52.883 103.241  1.00  0.00           N
ATOM    761 1HE2 GLN X  67      62.960  53.728 103.184  1.00  0.00           H
ATOM    762 2HE2 GLN X  67      64.475  52.874 103.041  1.00  0.00           H
ATOM    763  C   GLN X  67      59.908  48.458 102.592  1.00  0.00           C
ATOM    764  O   GLN X  67      60.049  47.578 103.443  1.00  0.00           O
ATOM    765  N   GLY X  68      59.007  48.348 101.586  1.00  0.00           N
ATOM    766  HN  GLY X  68      58.925  49.109 100.943  1.00  0.00           H
ATOM    767  CA  GLY X  68      58.154  47.191 101.320  1.00  0.00           C
ATOM    768  HA1 GLY X  68      57.677  47.365 100.368  1.00  0.00           H
ATOM    769  HA2 GLY X  68      58.788  46.315 101.309  1.00  0.00           H
ATOM    770  C   GLY X  68      57.048  46.915 102.308  1.00  0.00           C
ATOM    771  O   GLY X  68      56.851  47.616 103.299  1.00  0.00           O
ATOM    772  N   GLY X  69      56.268  45.852 102.034  1.00  0.00           N
ATOM    773  HN  GLY X  69      56.393  45.346 101.171  1.00  0.00           H
ATOM    774  CA  GLY X  69      55.190  45.382 102.898  1.00  0.00           C
ATOM    775  HA1 GLY X  69      55.056  44.335 102.684  1.00  0.00           H
ATOM    776  HA2 GLY X  69      55.464  45.557 103.929  1.00  0.00           H
ATOM    777  C   GLY X  69      53.849  46.024 102.668  1.00  0.00           C
ATOM    778  O   GLY X  69      53.678  46.917 101.835  1.00  0.00           O
ATOM    779  N   GLY X  70      52.836  45.544 103.414  1.00  0.00           N
ATOM    780  HN  GLY X  70      53.016  44.794 104.051  1.00  0.00           H
ATOM    781  CA  GLY X  70      51.442  45.949 103.259  1.00  0.00           C
ATOM    782  HA1 GLY X  70      50.954  45.776 104.207  1.00  0.00           H
ATOM    783  HA2 GLY X  70      51.414  46.985 102.953  1.00  0.00           H
ATOM    784  C   GLY X  70      50.709  45.123 102.223  1.00  0.00           C
ATOM    785  O   GLY X  70      51.279  44.193 101.647  1.00  0.00           O
ATOM    786  N   PRO X  71      49.436  45.393 101.962  1.00  0.00           N
ATOM    787  CD  PRO X  71      48.728  46.568 102.475  1.00  0.00           C
ATOM    788  HD1 PRO X  71      49.313  47.502 102.314  1.00  0.00           H
ATOM    789  HD2 PRO X  71      48.514  46.422 103.558  1.00  0.00           H
ATOM    790  CA  PRO X  71      48.553  44.495 101.220  1.00  0.00           C
ATOM    791  HA  PRO X  71      48.619  43.507 101.655  1.00  0.00           H
ATOM    792  CB  PRO X  71      47.156  45.120 101.398  1.00  0.00           C
ATOM    793  HB1 PRO X  71      46.489  44.960 100.527  1.00  0.00           H
ATOM    794  HB2 PRO X  71      46.678  44.671 102.298  1.00  0.00           H
ATOM    795  CG  PRO X  71      47.429  46.602 101.671  1.00  0.00           C
ATOM    796  HG1 PRO X  71      47.606  47.124 100.706  1.00  0.00           H
ATOM    797  HG2 PRO X  71      46.599  47.101 102.210  1.00  0.00           H
ATOM    798  C   PRO X  71      48.916  44.350  99.754  1.00  0.00           C
ATOM    799  O   PRO X  71      48.557  43.339  99.151  1.00  0.00           O
ATOM    800  N   TRP X  72      49.602  45.334  99.143  1.00  0.00           N
ATOM    801  HN  TRP X  72      49.933  46.128  99.662  1.00  0.00           H
ATOM    802  CA  TRP X  72      49.824  45.383  97.710  1.00  0.00           C
ATOM    803  HA  TRP X  72      49.127  44.722  97.213  1.00  0.00           H
ATOM    804  CB  TRP X  72      49.607  46.829  97.183  1.00  0.00           C
ATOM    805  HB1 TRP X  72      50.410  47.488  97.582  1.00  0.00           H
ATOM    806  HB2 TRP X  72      49.680  46.833  96.073  1.00  0.00           H
ATOM    807  CG  TRP X  72      48.262  47.427  97.576  1.00  0.00           C
ATOM    808  CD1 TRP X  72      48.004  48.495  98.395  1.00  0.00           C
ATOM    809  HD1 TRP X  72      48.771  49.105  98.854  1.00  0.00           H
ATOM    810  NE1 TRP X  72      46.641  48.636  98.582  1.00  0.00           N
ATOM    811  HE1 TRP X  72      46.169  49.094  99.321  1.00  0.00           H
ATOM    812  CE2 TRP X  72      46.000  47.663  97.853  1.00  0.00           C
ATOM    813  CD2 TRP X  72      46.981  46.876  97.213  1.00  0.00           C
ATOM    814  CE3 TRP X  72      46.622  45.786  96.419  1.00  0.00           C
ATOM    815  HE3 TRP X  72      47.355  45.171  95.922  1.00  0.00           H
ATOM    816  CZ3 TRP X  72      45.256  45.497  96.276  1.00  0.00           C
ATOM    817  HZ3 TRP X  72      44.951  44.656  95.669  1.00  0.00           H
ATOM    818  CZ2 TRP X  72      44.650  47.382  97.704  1.00  0.00           C
ATOM    819  HZ2 TRP X  72      43.898  47.996  98.174  1.00  0.00           H
ATOM    820  CH2 TRP X  72      44.283  46.289  96.904  1.00  0.00           C
ATOM    821  HH2 TRP X  72      43.237  46.061  96.766  1.00  0.00           H
ATOM    822  C   TRP X  72      51.216  44.904  97.338  1.00  0.00           C
ATOM    823  O   TRP X  72      51.609  44.931  96.176  1.00  0.00           O
ATOM    824  N   ASP X  73      51.987  44.403  98.319  1.00  0.00           N
ATOM    825  HN  ASP X  73      51.619  44.378  99.247  1.00  0.00           H
ATOM    826  CA  ASP X  73      53.383  44.037  98.194  1.00  0.00           C
ATOM    827  HA  ASP X  73      53.896  44.923  97.847  1.00  0.00           H
ATOM    828  CB  ASP X  73      53.885  43.690  99.618  1.00  0.00           C
ATOM    829  HB1 ASP X  73      53.539  44.484 100.312  1.00  0.00           H
ATOM    830  HB2 ASP X  73      53.451  42.728  99.959  1.00  0.00           H
ATOM    831  CG  ASP X  73      55.389  43.636  99.727  1.00  0.00           C
ATOM    832  OD1 ASP X  73      56.084  44.625  99.372  1.00  0.00           O
ATOM    833  OD2 ASP X  73      55.904  42.596 100.213  1.00  0.00           O
ATOM    834  C   ASP X  73      53.698  42.951  97.154  1.00  0.00           C
ATOM    835  O   ASP X  73      54.737  43.000  96.497  1.00  0.00           O
ATOM    836  N   SER X  74      52.814  41.949  96.941  1.00  0.00           N
ATOM    837  HN  SER X  74      51.964  41.880  97.472  1.00  0.00           H
ATOM    838  CA  SER X  74      53.042  40.943  95.901  1.00  0.00           C
ATOM    839  HA  SER X  74      54.098  40.874  95.684  1.00  0.00           H
ATOM    840  CB  SER X  74      52.578  39.523  96.324  1.00  0.00           C
ATOM    841  HB1 SER X  74      52.970  39.319  97.346  1.00  0.00           H
ATOM    842  HB2 SER X  74      51.467  39.473  96.376  1.00  0.00           H
ATOM    843  OG  SER X  74      53.083  38.511  95.445  1.00  0.00           O
ATOM    844  HG1 SER X  74      52.752  38.741  94.563  1.00  0.00           H
ATOM    845  C   SER X  74      52.337  41.312  94.601  1.00  0.00           C
ATOM    846  O   SER X  74      52.443  40.607  93.596  1.00  0.00           O
ATOM    847  N   VAL X  75      51.620  42.453  94.566  1.00  0.00           N
ATOM    848  HN  VAL X  75      51.519  43.005  95.393  1.00  0.00           H
ATOM    849  CA  VAL X  75      51.141  43.057  93.332  1.00  0.00           C
ATOM    850  HA  VAL X  75      50.926  42.291  92.606  1.00  0.00           H
ATOM    851  CB  VAL X  75      49.869  43.880  93.538  1.00  0.00           C
ATOM    852  HB  VAL X  75      50.045  44.672  94.301  1.00  0.00           H
ATOM    853  CG1 VAL X  75      49.424  44.555  92.223  1.00  0.00           C
ATOM    854 1HG1 VAL X  75      49.291  43.798  91.421  1.00  0.00           H
ATOM    855 2HG1 VAL X  75      48.454  45.074  92.379  1.00  0.00           H
ATOM    856 3HG1 VAL X  75      50.162  45.310  91.884  1.00  0.00           H
ATOM    857  CG2 VAL X  75      48.758  42.944  94.046  1.00  0.00           C
ATOM    858 1HG2 VAL X  75      49.024  42.503  95.029  1.00  0.00           H
ATOM    859 2HG2 VAL X  75      47.806  43.503  94.166  1.00  0.00           H
ATOM    860 3HG2 VAL X  75      48.586  42.117  93.324  1.00  0.00           H
ATOM    861  C   VAL X  75      52.235  43.931  92.751  1.00  0.00           C
ATOM    862  O   VAL X  75      52.573  43.824  91.570  1.00  0.00           O
ATOM    863  N   ALA X  76      52.834  44.793  93.595  1.00  0.00           N
ATOM    864  HN  ALA X  76      52.553  44.854  94.558  1.00  0.00           H
ATOM    865  CA  ALA X  76      53.820  45.750  93.171  1.00  0.00           C
ATOM    866  HA  ALA X  76      54.413  45.324  92.372  1.00  0.00           H
ATOM    867  CB  ALA X  76      53.117  47.032  92.682  1.00  0.00           C
ATOM    868  HB1 ALA X  76      53.854  47.812  92.400  1.00  0.00           H
ATOM    869  HB2 ALA X  76      52.485  46.805  91.799  1.00  0.00           H
ATOM    870  HB3 ALA X  76      52.464  47.444  93.482  1.00  0.00           H
ATOM    871  C   ALA X  76      54.782  46.130  94.288  1.00  0.00           C
ATOM    872  O   ALA X  76      54.450  46.197  95.473  1.00  0.00           O
ATOM    873  N   ARG X  77      56.023  46.445  93.892  1.00  0.00           N
ATOM    874  HN  ARG X  77      56.297  46.308  92.935  1.00  0.00           H
ATOM    875  CA  ARG X  77      56.992  47.110  94.727  1.00  0.00           C
ATOM    876  HA  ARG X  77      56.506  47.514  95.602  1.00  0.00           H
ATOM    877  CB  ARG X  77      58.150  46.168  95.152  1.00  0.00           C
ATOM    878  HB1 ARG X  77      58.449  45.538  94.288  1.00  0.00           H
ATOM    879  HB2 ARG X  77      59.036  46.771  95.455  1.00  0.00           H
ATOM    880  CG  ARG X  77      57.773  45.276  96.351  1.00  0.00           C
ATOM    881  HG1 ARG X  77      57.450  45.946  97.178  1.00  0.00           H
ATOM    882  HG2 ARG X  77      56.907  44.629  96.080  1.00  0.00           H
ATOM    883  CD  ARG X  77      58.918  44.409  96.875  1.00  0.00           C
ATOM    884  HD1 ARG X  77      59.202  43.638  96.121  1.00  0.00           H
ATOM    885  HD2 ARG X  77      59.806  45.035  97.122  1.00  0.00           H
ATOM    886  NE  ARG X  77      58.422  43.750  98.124  1.00  0.00           N
ATOM    887  HE  ARG X  77      57.535  44.032  98.532  1.00  0.00           H
ATOM    888  CZ  ARG X  77      59.037  42.715  98.710  1.00  0.00           C
ATOM    889  NH1 ARG X  77      60.222  42.268  98.314  1.00  0.00           N
ATOM    890 1HH1 ARG X  77      60.713  42.750  97.576  1.00  0.00           H
ATOM    891 2HH1 ARG X  77      60.668  41.506  98.802  1.00  0.00           H
ATOM    892  NH2 ARG X  77      58.457  42.144  99.760  1.00  0.00           N
ATOM    893 1HH2 ARG X  77      57.477  42.377  99.908  1.00  0.00           H
ATOM    894 2HH2 ARG X  77      58.745  41.216 100.035  1.00  0.00           H
ATOM    895  C   ARG X  77      57.521  48.295  93.944  1.00  0.00           C
ATOM    896  O   ARG X  77      57.493  48.315  92.716  1.00  0.00           O
ATOM    897  N   VAL X  78      58.001  49.339  94.639  1.00  0.00           N
ATOM    898  HN  VAL X  78      57.962  49.331  95.640  1.00  0.00           H
ATOM    899  CA  VAL X  78      58.530  50.535  94.003  1.00  0.00           C
ATOM    900  HA  VAL X  78      58.423  50.455  92.929  1.00  0.00           H
ATOM    901  CB  VAL X  78      57.772  51.793  94.424  1.00  0.00           C
ATOM    902  HB  VAL X  78      56.684  51.584  94.285  1.00  0.00           H
ATOM    903  CG1 VAL X  78      57.996  52.152  95.909  1.00  0.00           C
ATOM    904 1HG1 VAL X  78      59.050  52.450  96.092  1.00  0.00           H
ATOM    905 2HG1 VAL X  78      57.354  53.016  96.185  1.00  0.00           H
ATOM    906 3HG1 VAL X  78      57.743  51.301  96.572  1.00  0.00           H
ATOM    907  CG2 VAL X  78      58.137  52.970  93.500  1.00  0.00           C
ATOM    908 1HG2 VAL X  78      59.206  53.248  93.605  1.00  0.00           H
ATOM    909 2HG2 VAL X  78      57.934  52.719  92.437  1.00  0.00           H
ATOM    910 3HG2 VAL X  78      57.529  53.859  93.775  1.00  0.00           H
ATOM    911  C   VAL X  78      60.019  50.640  94.277  1.00  0.00           C
ATOM    912  O   VAL X  78      60.495  50.386  95.385  1.00  0.00           O
ATOM    913  N   LEU X  79      60.821  50.964  93.245  1.00  0.00           N
ATOM    914  HN  LEU X  79      60.436  51.157  92.337  1.00  0.00           H
ATOM    915  CA  LEU X  79      62.259  51.072  93.378  1.00  0.00           C
ATOM    916  HA  LEU X  79      62.561  50.465  94.215  1.00  0.00           H
ATOM    917  CB  LEU X  79      63.006  50.515  92.137  1.00  0.00           C
ATOM    918  HB1 LEU X  79      62.754  51.138  91.251  1.00  0.00           H
ATOM    919  HB2 LEU X  79      64.103  50.600  92.302  1.00  0.00           H
ATOM    920  CG  LEU X  79      62.686  49.038  91.801  1.00  0.00           C
ATOM    921  HG  LEU X  79      61.609  48.977  91.512  1.00  0.00           H
ATOM    922  CD1 LEU X  79      63.523  48.559  90.604  1.00  0.00           C
ATOM    923 1HD1 LEU X  79      63.348  49.192  89.712  1.00  0.00           H
ATOM    924 2HD1 LEU X  79      64.606  48.595  90.849  1.00  0.00           H
ATOM    925 3HD1 LEU X  79      63.264  47.511  90.345  1.00  0.00           H
ATOM    926  CD2 LEU X  79      62.910  48.082  92.985  1.00  0.00           C
ATOM    927 1HD2 LEU X  79      62.718  47.032  92.674  1.00  0.00           H
ATOM    928 2HD2 LEU X  79      63.959  48.145  93.341  1.00  0.00           H
ATOM    929 3HD2 LEU X  79      62.229  48.314  93.830  1.00  0.00           H
ATOM    930  C   LEU X  79      62.667  52.528  93.630  1.00  0.00           C
ATOM    931  O   LEU X  79      62.067  53.434  93.039  1.00  0.00           O
ATOM    932  N   PRO X  80      63.666  52.832  94.473  1.00  0.00           N
ATOM    933  CD  PRO X  80      64.228  51.893  95.453  1.00  0.00           C
ATOM    934  HD1 PRO X  80      64.996  51.264  94.950  1.00  0.00           H
ATOM    935  HD2 PRO X  80      63.445  51.253  95.919  1.00  0.00           H
ATOM    936  CA  PRO X  80      64.139  54.196  94.725  1.00  0.00           C
ATOM    937  HA  PRO X  80      63.305  54.747  95.135  1.00  0.00           H
ATOM    938  CB  PRO X  80      65.287  54.012  95.723  1.00  0.00           C
ATOM    939  HB1 PRO X  80      66.232  53.788  95.184  1.00  0.00           H
ATOM    940  HB2 PRO X  80      65.439  54.902  96.366  1.00  0.00           H
ATOM    941  CG  PRO X  80      64.880  52.776  96.516  1.00  0.00           C
ATOM    942  HG1 PRO X  80      65.749  52.286  96.995  1.00  0.00           H
ATOM    943  HG2 PRO X  80      64.134  53.054  97.292  1.00  0.00           H
ATOM    944  C   PRO X  80      64.601  54.977  93.515  1.00  0.00           C
ATOM    945  O   PRO X  80      64.635  56.200  93.581  1.00  0.00           O
ATOM    946  N   ASN X  81      64.964  54.307  92.404  1.00  0.00           N
ATOM    947  HN  ASN X  81      64.976  53.311  92.413  1.00  0.00           H
ATOM    948  CA  ASN X  81      65.457  54.963  91.209  1.00  0.00           C
ATOM    949  HA  ASN X  81      65.989  55.860  91.499  1.00  0.00           H
ATOM    950  CB  ASN X  81      66.466  54.047  90.452  1.00  0.00           C
ATOM    951  HB1 ASN X  81      66.810  54.549  89.525  1.00  0.00           H
ATOM    952  HB2 ASN X  81      67.350  53.898  91.109  1.00  0.00           H
ATOM    953  CG  ASN X  81      65.909  52.671  90.068  1.00  0.00           C
ATOM    954  OD1 ASN X  81      64.717  52.467  89.825  1.00  0.00           O
ATOM    955  ND2 ASN X  81      66.825  51.678  89.993  1.00  0.00           N
ATOM    956 1HD2 ASN X  81      67.789  51.869  90.181  1.00  0.00           H
ATOM    957 2HD2 ASN X  81      66.530  50.751  89.758  1.00  0.00           H
ATOM    958  C   ASN X  81      64.334  55.419  90.276  1.00  0.00           C
ATOM    959  O   ASN X  81      64.593  55.951  89.197  1.00  0.00           O
ATOM    960  N   GLY X  82      63.056  55.254  90.681  1.00  0.00           N
ATOM    961  HN  GLY X  82      62.883  54.826  91.568  1.00  0.00           H
ATOM    962  CA  GLY X  82      61.919  55.759  89.919  1.00  0.00           C
ATOM    963  HA1 GLY X  82      61.153  56.021  90.634  1.00  0.00           H
ATOM    964  HA2 GLY X  82      62.226  56.605  89.320  1.00  0.00           H
ATOM    965  C   GLY X  82      61.321  54.740  88.992  1.00  0.00           C
ATOM    966  O   GLY X  82      60.963  55.056  87.857  1.00  0.00           O
ATOM    967  N   SER X  83      61.204  53.483  89.457  1.00  0.00           N
ATOM    968  HN  SER X  83      61.484  53.264  90.387  1.00  0.00           H
ATOM    969  CA  SER X  83      60.714  52.382  88.638  1.00  0.00           C
ATOM    970  HA  SER X  83      60.200  52.769  87.769  1.00  0.00           H
ATOM    971  CB  SER X  83      61.837  51.416  88.172  1.00  0.00           C
ATOM    972  HB1 SER X  83      62.197  50.804  89.027  1.00  0.00           H
ATOM    973  HB2 SER X  83      61.436  50.727  87.394  1.00  0.00           H
ATOM    974  OG  SER X  83      62.953  52.124  87.633  1.00  0.00           O
ATOM    975  HG1 SER X  83      63.557  52.303  88.383  1.00  0.00           H
ATOM    976  C   SER X  83      59.726  51.534  89.412  1.00  0.00           C
ATOM    977  O   SER X  83      59.757  51.464  90.640  1.00  0.00           O
ATOM    978  N   LEU X  84      58.832  50.840  88.689  1.00  0.00           N
ATOM    979  HN  LEU X  84      58.834  50.905  87.684  1.00  0.00           H
ATOM    980  CA  LEU X  84      57.853  49.913  89.217  1.00  0.00           C
ATOM    981  HA  LEU X  84      57.677  50.108  90.267  1.00  0.00           H
ATOM    982  CB  LEU X  84      56.533  50.057  88.409  1.00  0.00           C
ATOM    983  HB1 LEU X  84      56.119  51.070  88.607  1.00  0.00           H
ATOM    984  HB2 LEU X  84      56.787  50.020  87.326  1.00  0.00           H
ATOM    985  CG  LEU X  84      55.427  49.012  88.671  1.00  0.00           C
ATOM    986  HG  LEU X  84      55.829  47.997  88.429  1.00  0.00           H
ATOM    987  CD1 LEU X  84      54.966  49.004  90.133  1.00  0.00           C
ATOM    988 1HD1 LEU X  84      55.784  48.691  90.814  1.00  0.00           H
ATOM    989 2HD1 LEU X  84      54.624  50.014  90.440  1.00  0.00           H
ATOM    990 3HD1 LEU X  84      54.125  48.291  90.257  1.00  0.00           H
ATOM    991  CD2 LEU X  84      54.228  49.256  87.740  1.00  0.00           C
ATOM    992 1HD2 LEU X  84      53.775  50.249  87.944  1.00  0.00           H
ATOM    993 2HD2 LEU X  84      54.552  49.226  86.678  1.00  0.00           H
ATOM    994 3HD2 LEU X  84      53.455  48.473  87.891  1.00  0.00           H
ATOM    995  C   LEU X  84      58.391  48.502  89.071  1.00  0.00           C
ATOM    996  O   LEU X  84      58.896  48.129  88.016  1.00  0.00           O
ATOM    997  N   PHE X  85      58.301  47.678  90.129  1.00  0.00           N
ATOM    998  HN  PHE X  85      57.911  47.998  91.000  1.00  0.00           H
ATOM    999  CA  PHE X  85      58.752  46.304  90.139  1.00  0.00           C
ATOM   1000  HA  PHE X  85      59.207  46.047  89.191  1.00  0.00           H
ATOM   1001  CB  PHE X  85      59.777  46.121  91.294  1.00  0.00           C
ATOM   1002  HB1 PHE X  85      60.550  46.915  91.209  1.00  0.00           H
ATOM   1003  HB2 PHE X  85      59.280  46.245  92.279  1.00  0.00           H
ATOM   1004  CG  PHE X  85      60.485  44.792  91.270  1.00  0.00           C
ATOM   1005  CD1 PHE X  85      61.716  44.665  90.607  1.00  0.00           C
ATOM   1006  HD1 PHE X  85      62.139  45.521  90.102  1.00  0.00           H
ATOM   1007  CE1 PHE X  85      62.406  43.447  90.603  1.00  0.00           C
ATOM   1008  HE1 PHE X  85      63.351  43.357  90.083  1.00  0.00           H
ATOM   1009  CZ  PHE X  85      61.871  42.342  91.275  1.00  0.00           C
ATOM   1010  HZ  PHE X  85      62.407  41.402  91.276  1.00  0.00           H
ATOM   1011  CD2 PHE X  85      59.958  43.676  91.942  1.00  0.00           C
ATOM   1012  HD2 PHE X  85      59.018  43.763  92.466  1.00  0.00           H
ATOM   1013  CE2 PHE X  85      60.646  42.454  91.944  1.00  0.00           C
ATOM   1014  HE2 PHE X  85      60.237  41.600  92.464  1.00  0.00           H
ATOM   1015  C   PHE X  85      57.538  45.409  90.351  1.00  0.00           C
ATOM   1016  O   PHE X  85      56.814  45.531  91.339  1.00  0.00           O
ATOM   1017  N   LEU X  86      57.282  44.471  89.423  1.00  0.00           N
ATOM   1018  HN  LEU X  86      57.869  44.401  88.608  1.00  0.00           H
ATOM   1019  CA  LEU X  86      56.192  43.522  89.524  1.00  0.00           C
ATOM   1020  HA  LEU X  86      55.496  43.827  90.288  1.00  0.00           H
ATOM   1021  CB  LEU X  86      55.398  43.401  88.196  1.00  0.00           C
ATOM   1022  HB1 LEU X  86      56.087  43.049  87.397  1.00  0.00           H
ATOM   1023  HB2 LEU X  86      54.603  42.630  88.314  1.00  0.00           H
ATOM   1024  CG  LEU X  86      54.728  44.702  87.705  1.00  0.00           C
ATOM   1025  HG  LEU X  86      55.526  45.466  87.541  1.00  0.00           H
ATOM   1026  CD1 LEU X  86      54.025  44.453  86.362  1.00  0.00           C
ATOM   1027 1HD1 LEU X  86      53.246  43.669  86.476  1.00  0.00           H
ATOM   1028 2HD1 LEU X  86      53.532  45.382  86.005  1.00  0.00           H
ATOM   1029 3HD1 LEU X  86      54.755  44.122  85.595  1.00  0.00           H
ATOM   1030  CD2 LEU X  86      53.722  45.270  88.716  1.00  0.00           C
ATOM   1031 1HD2 LEU X  86      53.231  46.174  88.298  1.00  0.00           H
ATOM   1032 2HD2 LEU X  86      52.933  44.521  88.940  1.00  0.00           H
ATOM   1033 3HD2 LEU X  86      54.222  45.555  89.666  1.00  0.00           H
ATOM   1034  C   LEU X  86      56.769  42.146  89.849  1.00  0.00           C
ATOM   1035  O   LEU X  86      57.413  41.555  88.979  1.00  0.00           O
ATOM   1036  N   PRO X  87      56.584  41.567  91.040  1.00  0.00           N
ATOM   1037  CD  PRO X  87      56.035  42.251  92.217  1.00  0.00           C
ATOM   1038  HD1 PRO X  87      55.009  42.636  92.025  1.00  0.00           H
ATOM   1039  HD2 PRO X  87      56.710  43.091  92.499  1.00  0.00           H
ATOM   1040  CA  PRO X  87      57.195  40.282  91.384  1.00  0.00           C
ATOM   1041  HA  PRO X  87      58.185  40.208  90.955  1.00  0.00           H
ATOM   1042  CB  PRO X  87      57.202  40.287  92.924  1.00  0.00           C
ATOM   1043  HB1 PRO X  87      57.129  39.273  93.368  1.00  0.00           H
ATOM   1044  HB2 PRO X  87      58.146  40.757  93.280  1.00  0.00           H
ATOM   1045  CG  PRO X  87      56.025  41.187  93.312  1.00  0.00           C
ATOM   1046  HG1 PRO X  87      55.078  40.607  93.258  1.00  0.00           H
ATOM   1047  HG2 PRO X  87      56.133  41.619  94.328  1.00  0.00           H
ATOM   1048  C   PRO X  87      56.366  39.134  90.838  1.00  0.00           C
ATOM   1049  O   PRO X  87      56.831  37.994  90.800  1.00  0.00           O
ATOM   1050  N   ALA X  88      55.120  39.395  90.428  1.00  0.00           N
ATOM   1051  HN  ALA X  88      54.764  40.324  90.471  1.00  0.00           H
ATOM   1052  CA  ALA X  88      54.232  38.392  89.905  1.00  0.00           C
ATOM   1053  HA  ALA X  88      54.802  37.631  89.390  1.00  0.00           H
ATOM   1054  CB  ALA X  88      53.387  37.766  91.033  1.00  0.00           C
ATOM   1055  HB1 ALA X  88      54.047  37.252  91.762  1.00  0.00           H
ATOM   1056  HB2 ALA X  88      52.827  38.552  91.580  1.00  0.00           H
ATOM   1057  HB3 ALA X  88      52.661  37.027  90.632  1.00  0.00           H
ATOM   1058  C   ALA X  88      53.329  39.043  88.883  1.00  0.00           C
ATOM   1059  O   ALA X  88      53.026  40.235  88.971  1.00  0.00           O
ATOM   1060  N   VAL X  89      52.914  38.271  87.865  1.00  0.00           N
ATOM   1061  HN  VAL X  89      53.234  37.327  87.781  1.00  0.00           H
ATOM   1062  CA  VAL X  89      52.013  38.724  86.822  1.00  0.00           C
ATOM   1063  HA  VAL X  89      51.539  39.650  87.116  1.00  0.00           H
ATOM   1064  CB  VAL X  89      52.730  38.930  85.488  1.00  0.00           C
ATOM   1065  HB  VAL X  89      53.221  37.977  85.181  1.00  0.00           H
ATOM   1066  CG1 VAL X  89      51.736  39.361  84.393  1.00  0.00           C
ATOM   1067 1HG1 VAL X  89      52.283  39.535  83.442  1.00  0.00           H
ATOM   1068 2HG1 VAL X  89      50.975  38.579  84.198  1.00  0.00           H
ATOM   1069 3HG1 VAL X  89      51.216  40.299  84.681  1.00  0.00           H
ATOM   1070  CG2 VAL X  89      53.823  40.006  85.638  1.00  0.00           C
ATOM   1071 1HG2 VAL X  89      53.384  40.961  85.999  1.00  0.00           H
ATOM   1072 2HG2 VAL X  89      54.608  39.683  86.354  1.00  0.00           H
ATOM   1073 3HG2 VAL X  89      54.311  40.189  84.658  1.00  0.00           H
ATOM   1074  C   VAL X  89      50.920  37.679  86.669  1.00  0.00           C
ATOM   1075  O   VAL X  89      51.197  36.486  86.532  1.00  0.00           O
ATOM   1076  N   GLY X  90      49.636  38.096  86.715  1.00  0.00           N
ATOM   1077  HN  GLY X  90      49.443  39.057  86.926  1.00  0.00           H
ATOM   1078  CA  GLY X  90      48.494  37.222  86.440  1.00  0.00           C
ATOM   1079  HA1 GLY X  90      48.547  36.391  87.130  1.00  0.00           H
ATOM   1080  HA2 GLY X  90      47.600  37.813  86.570  1.00  0.00           H
ATOM   1081  C   GLY X  90      48.441  36.651  85.038  1.00  0.00           C
ATOM   1082  O   GLY X  90      48.878  37.269  84.065  1.00  0.00           O
ATOM   1083  N   ILE X  91      47.854  35.452  84.877  1.00  0.00           N
ATOM   1084  HN  ILE X  91      47.509  34.947  85.666  1.00  0.00           H
ATOM   1085  CA  ILE X  91      47.613  34.860  83.567  1.00  0.00           C
ATOM   1086  HA  ILE X  91      48.507  34.993  82.975  1.00  0.00           H
ATOM   1087  CB  ILE X  91      47.363  33.348  83.644  1.00  0.00           C
ATOM   1088  HB  ILE X  91      47.045  32.986  82.636  1.00  0.00           H
ATOM   1089  CG2 ILE X  91      48.709  32.663  83.971  1.00  0.00           C
ATOM   1090 1HG2 ILE X  91      48.592  31.559  83.986  1.00  0.00           H
ATOM   1091 2HG2 ILE X  91      49.469  32.910  83.202  1.00  0.00           H
ATOM   1092 3HG2 ILE X  91      49.085  32.986  84.965  1.00  0.00           H
ATOM   1093  CG1 ILE X  91      46.271  32.939  84.665  1.00  0.00           C
ATOM   1094 1HG1 ILE X  91      46.659  33.087  85.696  1.00  0.00           H
ATOM   1095 2HG1 ILE X  91      45.380  33.591  84.548  1.00  0.00           H
ATOM   1096  CD  ILE X  91      45.806  31.485  84.507  1.00  0.00           C
ATOM   1097  HD1 ILE X  91      45.430  31.311  83.476  1.00  0.00           H
ATOM   1098  HD2 ILE X  91      46.640  30.778  84.702  1.00  0.00           H
ATOM   1099  HD3 ILE X  91      44.990  31.260  85.228  1.00  0.00           H
ATOM   1100  C   ILE X  91      46.509  35.549  82.762  1.00  0.00           C
ATOM   1101  O   ILE X  91      46.660  35.802  81.569  1.00  0.00           O
ATOM   1102  N   GLN X  92      45.368  35.884  83.395  1.00  0.00           N
ATOM   1103  HN  GLN X  92      45.314  35.770  84.395  1.00  0.00           H
ATOM   1104  CA  GLN X  92      44.116  36.125  82.698  1.00  0.00           C
ATOM   1105  HA  GLN X  92      44.266  36.120  81.626  1.00  0.00           H
ATOM   1106  CB  GLN X  92      43.159  34.970  83.087  1.00  0.00           C
ATOM   1107  HB1 GLN X  92      43.697  34.023  82.846  1.00  0.00           H
ATOM   1108  HB2 GLN X  92      42.998  34.982  84.188  1.00  0.00           H
ATOM   1109  CG  GLN X  92      41.795  34.955  82.360  1.00  0.00           C
ATOM   1110  HG1 GLN X  92      41.186  35.829  82.670  1.00  0.00           H
ATOM   1111  HG2 GLN X  92      41.951  35.004  81.262  1.00  0.00           H
ATOM   1112  CD  GLN X  92      41.035  33.667  82.670  1.00  0.00           C
ATOM   1113  OE1 GLN X  92      41.622  32.586  82.795  1.00  0.00           O
ATOM   1114  NE2 GLN X  92      39.695  33.761  82.794  1.00  0.00           N
ATOM   1115 1HE2 GLN X  92      39.236  34.633  82.647  1.00  0.00           H
ATOM   1116 2HE2 GLN X  92      39.174  32.917  82.942  1.00  0.00           H
ATOM   1117  C   GLN X  92      43.476  37.459  83.050  1.00  0.00           C
ATOM   1118  O   GLN X  92      42.612  37.962  82.328  1.00  0.00           O
ATOM   1119  N   ASP X  93      43.898  38.095  84.159  1.00  0.00           N
ATOM   1120  HN  ASP X  93      44.592  37.673  84.738  1.00  0.00           H
ATOM   1121  CA  ASP X  93      43.371  39.367  84.623  1.00  0.00           C
ATOM   1122  HA  ASP X  93      42.304  39.269  84.782  1.00  0.00           H
ATOM   1123  CB  ASP X  93      44.093  39.747  85.940  1.00  0.00           C
ATOM   1124  HB1 ASP X  93      45.184  39.566  85.844  1.00  0.00           H
ATOM   1125  HB2 ASP X  93      43.930  40.817  86.194  1.00  0.00           H
ATOM   1126  CG  ASP X  93      43.546  38.929  87.079  1.00  0.00           C
ATOM   1127  OD1 ASP X  93      42.480  39.311  87.619  1.00  0.00           O
ATOM   1128  OD2 ASP X  93      44.175  37.917  87.482  1.00  0.00           O
ATOM   1129  C   ASP X  93      43.557  40.514  83.633  1.00  0.00           C
ATOM   1130  O   ASP X  93      42.629  41.289  83.380  1.00  0.00           O
ATOM   1131  N   GLU X  94      44.769  40.618  83.052  1.00  0.00           N
ATOM   1132  HN  GLU X  94      45.479  39.938  83.273  1.00  0.00           H
ATOM   1133  CA  GLU X  94      45.229  41.703  82.207  1.00  0.00           C
ATOM   1134  HA  GLU X  94      46.275  41.509  82.022  1.00  0.00           H
ATOM   1135  CB  GLU X  94      44.546  41.770  80.826  1.00  0.00           C
ATOM   1136  HB1 GLU X  94      43.465  41.987  80.965  1.00  0.00           H
ATOM   1137  HB2 GLU X  94      44.988  42.617  80.256  1.00  0.00           H
ATOM   1138  CG  GLU X  94      44.710  40.482  79.997  1.00  0.00           C
ATOM   1139  HG1 GLU X  94      45.783  40.244  79.853  1.00  0.00           H
ATOM   1140  HG2 GLU X  94      44.225  39.627  80.511  1.00  0.00           H
ATOM   1141  CD  GLU X  94      44.080  40.673  78.642  1.00  0.00           C
ATOM   1142  OE1 GLU X  94      44.584  41.504  77.845  1.00  0.00           O
ATOM   1143  OE2 GLU X  94      43.040  40.027  78.352  1.00  0.00           O
ATOM   1144  C   GLU X  94      45.187  43.044  82.907  1.00  0.00           C
ATOM   1145  O   GLU X  94      44.569  44.000  82.434  1.00  0.00           O
ATOM   1146  N   GLY X  95      45.832  43.122  84.092  1.00  0.00           N
ATOM   1147  HN  GLY X  95      46.311  42.324  84.469  1.00  0.00           H
ATOM   1148  CA  GLY X  95      45.920  44.332  84.890  1.00  0.00           C
ATOM   1149  HA1 GLY X  95      44.917  44.575  85.199  1.00  0.00           H
ATOM   1150  HA2 GLY X  95      46.581  44.128  85.719  1.00  0.00           H
ATOM   1151  C   GLY X  95      46.481  45.518  84.160  1.00  0.00           C
ATOM   1152  O   GLY X  95      47.499  45.424  83.475  1.00  0.00           O
ATOM   1153  N   ILE X  96      45.827  46.681  84.314  1.00  0.00           N
ATOM   1154  HN  ILE X  96      45.007  46.716  84.882  1.00  0.00           H
ATOM   1155  CA  ILE X  96      46.236  47.893  83.631  1.00  0.00           C
ATOM   1156  HA  ILE X  96      46.965  47.656  82.871  1.00  0.00           H
ATOM   1157  CB  ILE X  96      45.090  48.609  82.922  1.00  0.00           C
ATOM   1158  HB  ILE X  96      44.341  48.944  83.673  1.00  0.00           H
ATOM   1159  CG2 ILE X  96      45.648  49.840  82.167  1.00  0.00           C
ATOM   1160 1HG2 ILE X  96      44.832  50.386  81.650  1.00  0.00           H
ATOM   1161 2HG2 ILE X  96      46.141  50.559  82.854  1.00  0.00           H
ATOM   1162 3HG2 ILE X  96      46.390  49.515  81.406  1.00  0.00           H
ATOM   1163  CG1 ILE X  96      44.374  47.636  81.952  1.00  0.00           C
ATOM   1164 1HG1 ILE X  96      45.104  47.274  81.195  1.00  0.00           H
ATOM   1165 2HG1 ILE X  96      44.020  46.743  82.514  1.00  0.00           H
ATOM   1166  CD  ILE X  96      43.161  48.249  81.245  1.00  0.00           C
ATOM   1167  HD1 ILE X  96      43.465  49.057  80.547  1.00  0.00           H
ATOM   1168  HD2 ILE X  96      42.623  47.471  80.660  1.00  0.00           H
ATOM   1169  HD3 ILE X  96      42.449  48.676  81.984  1.00  0.00           H
ATOM   1170  C   ILE X  96      46.908  48.790  84.648  1.00  0.00           C
ATOM   1171  O   ILE X  96      46.267  49.406  85.502  1.00  0.00           O
ATOM   1172  N   PHE X  97      48.243  48.869  84.570  1.00  0.00           N
ATOM   1173  HN  PHE X  97      48.707  48.418  83.801  1.00  0.00           H
ATOM   1174  CA  PHE X  97      49.097  49.539  85.524  1.00  0.00           C
ATOM   1175  HA  PHE X  97      48.569  49.688  86.457  1.00  0.00           H
ATOM   1176  CB  PHE X  97      50.405  48.738  85.772  1.00  0.00           C
ATOM   1177  HB1 PHE X  97      50.840  48.407  84.804  1.00  0.00           H
ATOM   1178  HB2 PHE X  97      51.159  49.363  86.297  1.00  0.00           H
ATOM   1179  CG  PHE X  97      50.162  47.520  86.622  1.00  0.00           C
ATOM   1180  CD1 PHE X  97      50.424  47.567  88.002  1.00  0.00           C
ATOM   1181  HD1 PHE X  97      50.756  48.494  88.446  1.00  0.00           H
ATOM   1182  CE1 PHE X  97      50.275  46.424  88.798  1.00  0.00           C
ATOM   1183  HE1 PHE X  97      50.497  46.465  89.854  1.00  0.00           H
ATOM   1184  CZ  PHE X  97      49.847  45.222  88.220  1.00  0.00           C
ATOM   1185  HZ  PHE X  97      49.732  44.338  88.831  1.00  0.00           H
ATOM   1186  CD2 PHE X  97      49.725  46.311  86.056  1.00  0.00           C
ATOM   1187  HD2 PHE X  97      49.517  46.260  84.998  1.00  0.00           H
ATOM   1188  CE2 PHE X  97      49.564  45.166  86.849  1.00  0.00           C
ATOM   1189  HE2 PHE X  97      49.229  44.241  86.402  1.00  0.00           H
ATOM   1190  C   PHE X  97      49.497  50.904  85.000  1.00  0.00           C
ATOM   1191  O   PHE X  97      49.700  51.101  83.801  1.00  0.00           O
ATOM   1192  N   ARG X  98      49.641  51.879  85.912  1.00  0.00           N
ATOM   1193  HN  ARG X  98      49.390  51.726  86.874  1.00  0.00           H
ATOM   1194  CA  ARG X  98      50.112  53.204  85.586  1.00  0.00           C
ATOM   1195  HA  ARG X  98      50.711  53.164  84.685  1.00  0.00           H
ATOM   1196  CB  ARG X  98      48.920  54.172  85.383  1.00  0.00           C
ATOM   1197  HB1 ARG X  98      48.155  53.632  84.778  1.00  0.00           H
ATOM   1198  HB2 ARG X  98      48.456  54.420  86.362  1.00  0.00           H
ATOM   1199  CG  ARG X  98      49.293  55.450  84.614  1.00  0.00           C
ATOM   1200  HG1 ARG X  98      50.056  56.035  85.173  1.00  0.00           H
ATOM   1201  HG2 ARG X  98      49.761  55.134  83.652  1.00  0.00           H
ATOM   1202  CD  ARG X  98      48.105  56.349  84.256  1.00  0.00           C
ATOM   1203  HD1 ARG X  98      48.406  57.060  83.451  1.00  0.00           H
ATOM   1204  HD2 ARG X  98      47.240  55.740  83.910  1.00  0.00           H
ATOM   1205  NE  ARG X  98      47.725  57.117  85.482  1.00  0.00           N
ATOM   1206  HE  ARG X  98      48.235  56.967  86.344  1.00  0.00           H
ATOM   1207  CZ  ARG X  98      47.007  58.245  85.424  1.00  0.00           C
ATOM   1208  NH1 ARG X  98      46.356  58.617  84.327  1.00  0.00           N
ATOM   1209 1HH1 ARG X  98      46.205  57.942  83.593  1.00  0.00           H
ATOM   1210 2HH1 ARG X  98      45.791  59.440  84.347  1.00  0.00           H
ATOM   1211  NH2 ARG X  98      46.926  59.030  86.491  1.00  0.00           N
ATOM   1212 1HH2 ARG X  98      47.328  58.745  87.360  1.00  0.00           H
ATOM   1213 2HH2 ARG X  98      46.396  59.884  86.402  1.00  0.00           H
ATOM   1214  C   ARG X  98      51.010  53.681  86.715  1.00  0.00           C
ATOM   1215  O   ARG X  98      50.759  53.406  87.887  1.00  0.00           O
ATOM   1216  N   CYS X  99      52.121  54.367  86.393  1.00  0.00           N
ATOM   1217  HN  CYS X  99      52.326  54.608  85.436  1.00  0.00           H
ATOM   1218  CA  CYS X  99      53.030  54.880  87.399  1.00  0.00           C
ATOM   1219  HA  CYS X  99      52.480  55.106  88.302  1.00  0.00           H
ATOM   1220  CB  CYS X  99      54.164  53.864  87.710  1.00  0.00           C
ATOM   1221  HB1 CYS X  99      53.689  52.883  87.928  1.00  0.00           H
ATOM   1222  HB2 CYS X  99      54.788  53.722  86.800  1.00  0.00           H
ATOM   1223  SG  CYS X  99      55.193  54.330  89.142  1.00  0.00           S
ATOM   1224  C   CYS X  99      53.636  56.173  86.895  1.00  0.00           C
ATOM   1225  O   CYS X  99      54.257  56.213  85.836  1.00  0.00           O
ATOM   1226  N   GLN X 100      53.500  57.278  87.642  1.00  0.00           N
ATOM   1227  HN  GLN X 100      52.996  57.279  88.507  1.00  0.00           H
ATOM   1228  CA  GLN X 100      53.987  58.552  87.161  1.00  0.00           C
ATOM   1229  HA  GLN X 100      54.916  58.404  86.626  1.00  0.00           H
ATOM   1230  CB  GLN X 100      52.961  59.252  86.222  1.00  0.00           C
ATOM   1231  HB1 GLN X 100      53.366  60.238  85.903  1.00  0.00           H
ATOM   1232  HB2 GLN X 100      52.853  58.628  85.306  1.00  0.00           H
ATOM   1233  CG  GLN X 100      51.561  59.444  86.856  1.00  0.00           C
ATOM   1234  HG1 GLN X 100      51.058  58.467  87.002  1.00  0.00           H
ATOM   1235  HG2 GLN X 100      51.669  59.935  87.847  1.00  0.00           H
ATOM   1236  CD  GLN X 100      50.643  60.353  86.040  1.00  0.00           C
ATOM   1237  OE1 GLN X 100      50.167  61.372  86.546  1.00  0.00           O
ATOM   1238  NE2 GLN X 100      50.375  60.006  84.764  1.00  0.00           N
ATOM   1239 1HE2 GLN X 100      50.779  59.173  84.367  1.00  0.00           H
ATOM   1240 2HE2 GLN X 100      49.807  60.627  84.229  1.00  0.00           H
ATOM   1241  C   GLN X 100      54.314  59.476  88.309  1.00  0.00           C
ATOM   1242  O   GLN X 100      53.840  59.317  89.434  1.00  0.00           O
ATOM   1243  N   ALA X 101      55.162  60.484  88.033  1.00  0.00           N
ATOM   1244  HN  ALA X 101      55.617  60.540  87.143  1.00  0.00           H
ATOM   1245  CA  ALA X 101      55.354  61.620  88.904  1.00  0.00           C
ATOM   1246  HA  ALA X 101      55.644  61.246  89.876  1.00  0.00           H
ATOM   1247  CB  ALA X 101      56.481  62.512  88.355  1.00  0.00           C
ATOM   1248  HB1 ALA X 101      56.211  62.929  87.361  1.00  0.00           H
ATOM   1249  HB2 ALA X 101      56.682  63.358  89.046  1.00  0.00           H
ATOM   1250  HB3 ALA X 101      57.416  61.928  88.240  1.00  0.00           H
ATOM   1251  C   ALA X 101      54.082  62.449  89.092  1.00  0.00           C
ATOM   1252  O   ALA X 101      53.265  62.594  88.183  1.00  0.00           O
ATOM   1253  N   MET X 102      53.876  63.018  90.291  1.00  0.00           N
ATOM   1254  HN  MET X 102      54.541  62.869  91.033  1.00  0.00           H
ATOM   1255  CA  MET X 102      52.722  63.849  90.573  1.00  0.00           C
ATOM   1256  HA  MET X 102      51.851  63.394  90.119  1.00  0.00           H
ATOM   1257  CB  MET X 102      52.491  63.927  92.106  1.00  0.00           C
ATOM   1258  HB1 MET X 102      52.658  62.903  92.515  1.00  0.00           H
ATOM   1259  HB2 MET X 102      53.253  64.584  92.579  1.00  0.00           H
ATOM   1260  CG  MET X 102      51.074  64.355  92.548  1.00  0.00           C
ATOM   1261  HG1 MET X 102      50.337  63.680  92.058  1.00  0.00           H
ATOM   1262  HG2 MET X 102      51.001  64.167  93.642  1.00  0.00           H
ATOM   1263  SD  MET X 102      50.616  66.089  92.237  1.00  0.00           S
ATOM   1264  CE  MET X 102      48.975  65.912  92.988  1.00  0.00           C
ATOM   1265  HE1 MET X 102      48.425  65.047  92.560  1.00  0.00           H
ATOM   1266  HE2 MET X 102      49.062  65.754  94.085  1.00  0.00           H
ATOM   1267  HE3 MET X 102      48.359  66.822  92.829  1.00  0.00           H
ATOM   1268  C   MET X 102      52.893  65.246  89.984  1.00  0.00           C
ATOM   1269  O   MET X 102      53.739  66.020  90.431  1.00  0.00           O
ATOM   1270  N   ASN X 103      52.089  65.610  88.963  1.00  0.00           N
ATOM   1271  HN  ASN X 103      51.467  64.943  88.550  1.00  0.00           H
ATOM   1272  CA  ASN X 103      52.095  66.943  88.389  1.00  0.00           C
ATOM   1273  HA  ASN X 103      52.644  67.617  89.036  1.00  0.00           H
ATOM   1274  CB  ASN X 103      52.730  66.958  86.977  1.00  0.00           C
ATOM   1275  HB1 ASN X 103      52.322  66.134  86.357  1.00  0.00           H
ATOM   1276  HB2 ASN X 103      52.531  67.923  86.463  1.00  0.00           H
ATOM   1277  CG  ASN X 103      54.244  66.832  87.107  1.00  0.00           C
ATOM   1278  OD1 ASN X 103      54.934  67.827  87.360  1.00  0.00           O
ATOM   1279  ND2 ASN X 103      54.790  65.614  86.896  1.00  0.00           N
ATOM   1280 1HD2 ASN X 103      54.209  64.846  86.622  1.00  0.00           H
ATOM   1281 2HD2 ASN X 103      55.783  65.511  86.990  1.00  0.00           H
ATOM   1282  C   ASN X 103      50.680  67.505  88.313  1.00  0.00           C
ATOM   1283  O   ASN X 103      49.762  66.926  87.728  1.00  0.00           O
ATOM   1284  N   ARG X 104      50.462  68.683  88.921  1.00  0.00           N
ATOM   1285  HN  ARG X 104      51.233  69.143  89.381  1.00  0.00           H
ATOM   1286  CA  ARG X 104      49.229  69.441  88.832  1.00  0.00           C
ATOM   1287  HA  ARG X 104      48.391  68.760  88.838  1.00  0.00           H
ATOM   1288  CB  ARG X 104      49.082  70.381  90.053  1.00  0.00           C
ATOM   1289  HB1 ARG X 104      49.992  71.013  90.153  1.00  0.00           H
ATOM   1290  HB2 ARG X 104      48.210  71.057  89.898  1.00  0.00           H
ATOM   1291  CG  ARG X 104      48.851  69.599  91.364  1.00  0.00           C
ATOM   1292  HG1 ARG X 104      47.947  68.962  91.230  1.00  0.00           H
ATOM   1293  HG2 ARG X 104      49.714  68.921  91.552  1.00  0.00           H
ATOM   1294  CD  ARG X 104      48.650  70.486  92.598  1.00  0.00           C
ATOM   1295  HD1 ARG X 104      49.575  71.047  92.860  1.00  0.00           H
ATOM   1296  HD2 ARG X 104      47.838  71.227  92.416  1.00  0.00           H
ATOM   1297  NE  ARG X 104      48.221  69.594  93.726  1.00  0.00           N
ATOM   1298  HE  ARG X 104      47.237  69.427  93.889  1.00  0.00           H
ATOM   1299  CZ  ARG X 104      49.026  69.133  94.689  1.00  0.00           C
ATOM   1300  NH1 ARG X 104      50.350  69.203  94.643  1.00  0.00           N
ATOM   1301 1HH1 ARG X 104      50.823  69.611  93.857  1.00  0.00           H
ATOM   1302 2HH1 ARG X 104      50.849  68.885  95.450  1.00  0.00           H
ATOM   1303  NH2 ARG X 104      48.485  68.598  95.780  1.00  0.00           N
ATOM   1304 1HH2 ARG X 104      47.529  68.812  95.961  1.00  0.00           H
ATOM   1305 2HH2 ARG X 104      49.118  68.470  96.548  1.00  0.00           H
ATOM   1306  C   ARG X 104      49.142  70.219  87.525  1.00  0.00           C
ATOM   1307  O   ARG X 104      48.104  70.246  86.866  1.00  0.00           O
ATOM   1308  N   ASN X 105      50.258  70.836  87.091  1.00  0.00           N
ATOM   1309  HN  ASN X 105      51.105  70.758  87.615  1.00  0.00           H
ATOM   1310  CA  ASN X 105      50.311  71.609  85.862  1.00  0.00           C
ATOM   1311  HA  ASN X 105      49.339  71.626  85.386  1.00  0.00           H
ATOM   1312  CB  ASN X 105      50.800  73.059  86.086  1.00  0.00           C
ATOM   1313  HB1 ASN X 105      51.839  73.058  86.482  1.00  0.00           H
ATOM   1314  HB2 ASN X 105      50.786  73.637  85.138  1.00  0.00           H
ATOM   1315  CG  ASN X 105      49.924  73.766  87.106  1.00  0.00           C
ATOM   1316  OD1 ASN X 105      50.386  74.108  88.201  1.00  0.00           O
ATOM   1317  ND2 ASN X 105      48.642  74.018  86.774  1.00  0.00           N
ATOM   1318 1HD2 ASN X 105      48.251  73.723  85.900  1.00  0.00           H
ATOM   1319 2HD2 ASN X 105      48.087  74.560  87.411  1.00  0.00           H
ATOM   1320  C   ASN X 105      51.269  70.955  84.891  1.00  0.00           C
ATOM   1321  O   ASN X 105      52.351  70.506  85.274  1.00  0.00           O
ATOM   1322  N   GLY X 106      50.881  70.902  83.599  1.00  0.00           N
ATOM   1323  HN  GLY X 106      50.024  71.345  83.322  1.00  0.00           H
ATOM   1324  CA  GLY X 106      51.631  70.248  82.534  1.00  0.00           C
ATOM   1325  HA1 GLY X 106      51.003  70.262  81.655  1.00  0.00           H
ATOM   1326  HA2 GLY X 106      52.545  70.808  82.399  1.00  0.00           H
ATOM   1327  C   GLY X 106      52.023  68.804  82.750  1.00  0.00           C
ATOM   1328  O   GLY X 106      51.408  68.065  83.522  1.00  0.00           O
ATOM   1329  N   LYS X 107      53.058  68.374  81.999  1.00  0.00           N
ATOM   1330  HN  LYS X 107      53.524  69.032  81.406  1.00  0.00           H
ATOM   1331  CA  LYS X 107      53.611  67.029  81.984  1.00  0.00           C
ATOM   1332  HA  LYS X 107      54.370  67.027  81.215  1.00  0.00           H
ATOM   1333  CB  LYS X 107      54.302  66.661  83.322  1.00  0.00           C
ATOM   1334  HB1 LYS X 107      53.519  66.556  84.106  1.00  0.00           H
ATOM   1335  HB2 LYS X 107      54.811  65.678  83.223  1.00  0.00           H
ATOM   1336  CG  LYS X 107      55.337  67.693  83.807  1.00  0.00           C
ATOM   1337  HG1 LYS X 107      54.841  68.676  83.971  1.00  0.00           H
ATOM   1338  HG2 LYS X 107      55.727  67.353  84.794  1.00  0.00           H
ATOM   1339  CD  LYS X 107      56.534  67.867  82.861  1.00  0.00           C
ATOM   1340  HD1 LYS X 107      56.989  66.866  82.683  1.00  0.00           H
ATOM   1341  HD2 LYS X 107      56.182  68.261  81.882  1.00  0.00           H
ATOM   1342  CE  LYS X 107      57.592  68.815  83.431  1.00  0.00           C
ATOM   1343  HE1 LYS X 107      57.176  69.835  83.569  1.00  0.00           H
ATOM   1344  HE2 LYS X 107      57.960  68.442  84.412  1.00  0.00           H
ATOM   1345  NZ  LYS X 107      58.740  68.905  82.516  1.00  0.00           N
ATOM   1346  HZ1 LYS X 107      59.148  67.948  82.377  1.00  0.00           H
ATOM   1347  HZ2 LYS X 107      58.448  69.313  81.588  1.00  0.00           H
ATOM   1348  HZ3 LYS X 107      59.474  69.519  82.949  1.00  0.00           H
ATOM   1349  C   LYS X 107      52.601  65.974  81.548  1.00  0.00           C
ATOM   1350  O   LYS X 107      52.548  64.858  82.071  1.00  0.00           O
ATOM   1351  N   GLU X 108      51.777  66.329  80.545  1.00  0.00           N
ATOM   1352  HN  GLU X 108      51.829  67.259  80.164  1.00  0.00           H
ATOM   1353  CA  GLU X 108      50.664  65.559  80.031  1.00  0.00           C
ATOM   1354  HA  GLU X 108      49.955  65.433  80.837  1.00  0.00           H
ATOM   1355  CB  GLU X 108      49.991  66.369  78.892  1.00  0.00           C
ATOM   1356  HB1 GLU X 108      50.660  66.428  78.007  1.00  0.00           H
ATOM   1357  HB2 GLU X 108      49.071  65.820  78.580  1.00  0.00           H
ATOM   1358  CG  GLU X 108      49.560  67.799  79.324  1.00  0.00           C
ATOM   1359  HG1 GLU X 108      48.592  68.025  78.824  1.00  0.00           H
ATOM   1360  HG2 GLU X 108      49.377  67.821  80.418  1.00  0.00           H
ATOM   1361  CD  GLU X 108      50.512  68.938  78.980  1.00  0.00           C
ATOM   1362  OE1 GLU X 108      51.741  68.858  79.246  1.00  0.00           O
ATOM   1363  OE2 GLU X 108      50.009  69.969  78.456  1.00  0.00           O
ATOM   1364  C   GLU X 108      51.034  64.174  79.511  1.00  0.00           C
ATOM   1365  O   GLU X 108      51.867  64.040  78.617  1.00  0.00           O
ATOM   1366  N   THR X 109      50.435  63.091  80.045  1.00  0.00           N
ATOM   1367  HN  THR X 109      49.735  63.160  80.753  1.00  0.00           H
ATOM   1368  CA  THR X 109      50.825  61.756  79.605  1.00  0.00           C
ATOM   1369  HA  THR X 109      50.971  61.798  78.534  1.00  0.00           H
ATOM   1370  CB  THR X 109      52.133  61.256  80.242  1.00  0.00           C
ATOM   1371  HB  THR X 109      52.873  62.093  80.207  1.00  0.00           H
ATOM   1372  OG1 THR X 109      52.697  60.151  79.537  1.00  0.00           O
ATOM   1373  HG1 THR X 109      53.341  60.556  78.911  1.00  0.00           H
ATOM   1374  CG2 THR X 109      51.940  60.852  81.713  1.00  0.00           C
ATOM   1375 1HG2 THR X 109      52.915  60.613  82.182  1.00  0.00           H
ATOM   1376 2HG2 THR X 109      51.484  61.684  82.289  1.00  0.00           H
ATOM   1377 3HG2 THR X 109      51.293  59.956  81.808  1.00  0.00           H
ATOM   1378  C   THR X 109      49.723  60.736  79.818  1.00  0.00           C
ATOM   1379  O   THR X 109      48.820  60.896  80.643  1.00  0.00           O
ATOM   1380  N   LYS X 110      49.799  59.640  79.042  1.00  0.00           N
ATOM   1381  HN  LYS X 110      50.555  59.587  78.400  1.00  0.00           H
ATOM   1382  CA  LYS X 110      48.965  58.464  79.152  1.00  0.00           C
ATOM   1383  HA  LYS X 110      48.111  58.660  79.785  1.00  0.00           H
ATOM   1384  CB  LYS X 110      48.496  58.023  77.737  1.00  0.00           C
ATOM   1385  HB1 LYS X 110      49.382  57.894  77.076  1.00  0.00           H
ATOM   1386  HB2 LYS X 110      47.969  57.047  77.816  1.00  0.00           H
ATOM   1387  CG  LYS X 110      47.546  59.024  77.049  1.00  0.00           C
ATOM   1388  HG1 LYS X 110      46.568  59.024  77.582  1.00  0.00           H
ATOM   1389  HG2 LYS X 110      47.964  60.054  77.137  1.00  0.00           H
ATOM   1390  CD  LYS X 110      47.320  58.735  75.548  1.00  0.00           C
ATOM   1391  HD1 LYS X 110      46.633  59.518  75.149  1.00  0.00           H
ATOM   1392  HD2 LYS X 110      48.290  58.842  75.013  1.00  0.00           H
ATOM   1393  CE  LYS X 110      46.729  57.350  75.246  1.00  0.00           C
ATOM   1394  HE1 LYS X 110      47.424  56.545  75.572  1.00  0.00           H
ATOM   1395  HE2 LYS X 110      45.759  57.225  75.770  1.00  0.00           H
ATOM   1396  NZ  LYS X 110      46.497  57.185  73.803  1.00  0.00           N
ATOM   1397  HZ1 LYS X 110      47.387  57.336  73.254  1.00  0.00           H
ATOM   1398  HZ2 LYS X 110      46.155  56.220  73.589  1.00  0.00           H
ATOM   1399  HZ3 LYS X 110      45.773  57.863  73.454  1.00  0.00           H
ATOM   1400  C   LYS X 110      49.803  57.384  79.834  1.00  0.00           C
ATOM   1401  O   LYS X 110      49.872  57.300  81.060  1.00  0.00           O
ATOM   1402  N   SER X 111      50.516  56.558  79.040  1.00  0.00           N
ATOM   1403  HN  SER X 111      50.355  56.550  78.052  1.00  0.00           H
ATOM   1404  CA  SER X 111      51.588  55.672  79.483  1.00  0.00           C
ATOM   1405  HA  SER X 111      51.953  55.195  78.587  1.00  0.00           H
ATOM   1406  CB  SER X 111      52.812  56.418  80.086  1.00  0.00           C
ATOM   1407  HB1 SER X 111      52.532  56.889  81.055  1.00  0.00           H
ATOM   1408  HB2 SER X 111      53.635  55.694  80.283  1.00  0.00           H
ATOM   1409  OG  SER X 111      53.288  57.424  79.183  1.00  0.00           O
ATOM   1410  HG1 SER X 111      52.981  58.285  79.538  1.00  0.00           H
ATOM   1411  C   SER X 111      51.152  54.530  80.385  1.00  0.00           C
ATOM   1412  O   SER X 111      51.828  54.177  81.346  1.00  0.00           O
ATOM   1413  N   ASN X 112      50.010  53.889  80.076  1.00  0.00           N
ATOM   1414  HN  ASN X 112      49.457  54.192  79.292  1.00  0.00           H
ATOM   1415  CA  ASN X 112      49.519  52.721  80.781  1.00  0.00           C
ATOM   1416  HA  ASN X 112      49.828  52.776  81.818  1.00  0.00           H
ATOM   1417  CB  ASN X 112      47.970  52.580  80.715  1.00  0.00           C
ATOM   1418  HB1 ASN X 112      47.628  52.565  79.660  1.00  0.00           H
ATOM   1419  HB2 ASN X 112      47.659  51.630  81.199  1.00  0.00           H
ATOM   1420  CG  ASN X 112      47.242  53.698  81.455  1.00  0.00           C
ATOM   1421  OD1 ASN X 112      46.720  53.495  82.555  1.00  0.00           O
ATOM   1422  ND2 ASN X 112      47.145  54.893  80.834  1.00  0.00           N
ATOM   1423 1HD2 ASN X 112      47.477  54.992  79.895  1.00  0.00           H
ATOM   1424 2HD2 ASN X 112      46.653  55.629  81.302  1.00  0.00           H
ATOM   1425  C   ASN X 112      50.119  51.448  80.195  1.00  0.00           C
ATOM   1426  O   ASN X 112      50.412  51.354  78.998  1.00  0.00           O
ATOM   1427  N   TYR X 113      50.284  50.422  81.046  1.00  0.00           N
ATOM   1428  HN  TYR X 113      50.065  50.543  82.020  1.00  0.00           H
ATOM   1429  CA  TYR X 113      50.804  49.123  80.669  1.00  0.00           C
ATOM   1430  HA  TYR X 113      51.015  49.087  79.609  1.00  0.00           H
ATOM   1431  CB  TYR X 113      52.075  48.766  81.484  1.00  0.00           C
ATOM   1432  HB1 TYR X 113      51.845  48.783  82.571  1.00  0.00           H
ATOM   1433  HB2 TYR X 113      52.439  47.752  81.216  1.00  0.00           H
ATOM   1434  CG  TYR X 113      53.201  49.730  81.218  1.00  0.00           C
ATOM   1435  CD1 TYR X 113      53.677  50.568  82.242  1.00  0.00           C
ATOM   1436  HD1 TYR X 113      53.199  50.556  83.210  1.00  0.00           H
ATOM   1437  CE1 TYR X 113      54.781  51.404  82.023  1.00  0.00           C
ATOM   1438  HE1 TYR X 113      55.150  52.033  82.820  1.00  0.00           H
ATOM   1439  CZ  TYR X 113      55.420  51.411  80.779  1.00  0.00           C
ATOM   1440  OH  TYR X 113      56.560  52.223  80.604  1.00  0.00           O
ATOM   1441  HH  TYR X 113      56.861  52.161  79.677  1.00  0.00           H
ATOM   1442  CD2 TYR X 113      53.831  49.768  79.962  1.00  0.00           C
ATOM   1443  HD2 TYR X 113      53.476  49.131  79.166  1.00  0.00           H
ATOM   1444  CE2 TYR X 113      54.939  50.604  79.742  1.00  0.00           C
ATOM   1445  HE2 TYR X 113      55.423  50.607  78.777  1.00  0.00           H
ATOM   1446  C   TYR X 113      49.754  48.067  80.976  1.00  0.00           C
ATOM   1447  O   TYR X 113      49.207  48.036  82.074  1.00  0.00           O
ATOM   1448  N   ARG X 114      49.446  47.169  80.021  1.00  0.00           N
ATOM   1449  HN  ARG X 114      49.930  47.189  79.140  1.00  0.00           H
ATOM   1450  CA  ARG X 114      48.479  46.094  80.202  1.00  0.00           C
ATOM   1451  HA  ARG X 114      47.973  46.200  81.152  1.00  0.00           H
ATOM   1452  CB  ARG X 114      47.411  46.137  79.072  1.00  0.00           C
ATOM   1453  HB1 ARG X 114      46.928  47.139  79.129  1.00  0.00           H
ATOM   1454  HB2 ARG X 114      47.920  46.072  78.085  1.00  0.00           H
ATOM   1455  CG  ARG X 114      46.293  45.070  79.132  1.00  0.00           C
ATOM   1456  HG1 ARG X 114      46.720  44.098  78.796  1.00  0.00           H
ATOM   1457  HG2 ARG X 114      45.944  44.949  80.182  1.00  0.00           H
ATOM   1458  CD  ARG X 114      45.072  45.433  78.261  1.00  0.00           C
ATOM   1459  HD1 ARG X 114      44.518  46.284  78.717  1.00  0.00           H
ATOM   1460  HD2 ARG X 114      45.398  45.713  77.233  1.00  0.00           H
ATOM   1461  NE  ARG X 114      44.184  44.229  78.166  1.00  0.00           N
ATOM   1462  HE  ARG X 114      44.581  43.299  78.144  1.00  0.00           H
ATOM   1463  CZ  ARG X 114      42.914  44.242  77.736  1.00  0.00           C
ATOM   1464  NH1 ARG X 114      42.185  45.339  77.601  1.00  0.00           N
ATOM   1465 1HH1 ARG X 114      42.537  46.242  77.839  1.00  0.00           H
ATOM   1466 2HH1 ARG X 114      41.262  45.238  77.212  1.00  0.00           H
ATOM   1467  NH2 ARG X 114      42.365  43.069  77.417  1.00  0.00           N
ATOM   1468 1HH2 ARG X 114      42.982  42.272  77.469  1.00  0.00           H
ATOM   1469 2HH2 ARG X 114      41.445  43.018  77.032  1.00  0.00           H
ATOM   1470  C   ARG X 114      49.258  44.788  80.244  1.00  0.00           C
ATOM   1471  O   ARG X 114      49.932  44.409  79.288  1.00  0.00           O
ATOM   1472  N   VAL X 115      49.266  44.099  81.403  1.00  0.00           N
ATOM   1473  HN  VAL X 115      48.683  44.380  82.169  1.00  0.00           H
ATOM   1474  CA  VAL X 115      50.315  43.129  81.702  1.00  0.00           C
ATOM   1475  HA  VAL X 115      51.024  43.092  80.886  1.00  0.00           H
ATOM   1476  CB  VAL X 115      51.101  43.512  82.959  1.00  0.00           C
ATOM   1477  HB  VAL X 115      50.490  43.297  83.867  1.00  0.00           H
ATOM   1478  CG1 VAL X 115      52.416  42.713  83.018  1.00  0.00           C
ATOM   1479 1HG1 VAL X 115      52.235  41.623  82.997  1.00  0.00           H
ATOM   1480 2HG1 VAL X 115      53.070  42.973  82.160  1.00  0.00           H
ATOM   1481 3HG1 VAL X 115      52.963  42.954  83.955  1.00  0.00           H
ATOM   1482  CG2 VAL X 115      51.434  45.019  82.950  1.00  0.00           C
ATOM   1483 1HG2 VAL X 115      50.514  45.638  83.022  1.00  0.00           H
ATOM   1484 2HG2 VAL X 115      52.078  45.269  83.820  1.00  0.00           H
ATOM   1485 3HG2 VAL X 115      51.976  45.293  82.021  1.00  0.00           H
ATOM   1486  C   VAL X 115      49.755  41.722  81.861  1.00  0.00           C
ATOM   1487  O   VAL X 115      48.802  41.480  82.604  1.00  0.00           O
ATOM   1488  N   ARG X 116      50.343  40.734  81.154  1.00  0.00           N
ATOM   1489  HN  ARG X 116      51.106  40.918  80.534  1.00  0.00           H
ATOM   1490  CA  ARG X 116      49.846  39.372  81.172  1.00  0.00           C
ATOM   1491  HA  ARG X 116      49.409  39.163  82.138  1.00  0.00           H
ATOM   1492  CB  ARG X 116      48.778  39.157  80.064  1.00  0.00           C
ATOM   1493  HB1 ARG X 116      48.451  38.093  80.059  1.00  0.00           H
ATOM   1494  HB2 ARG X 116      47.889  39.773  80.330  1.00  0.00           H
ATOM   1495  CG  ARG X 116      49.245  39.568  78.650  1.00  0.00           C
ATOM   1496  HG1 ARG X 116      49.495  40.654  78.648  1.00  0.00           H
ATOM   1497  HG2 ARG X 116      50.174  39.008  78.398  1.00  0.00           H
ATOM   1498  CD  ARG X 116      48.209  39.311  77.552  1.00  0.00           C
ATOM   1499  HD1 ARG X 116      47.947  38.228  77.515  1.00  0.00           H
ATOM   1500  HD2 ARG X 116      47.289  39.916  77.723  1.00  0.00           H
ATOM   1501  NE  ARG X 116      48.844  39.722  76.262  1.00  0.00           N
ATOM   1502  HE  ARG X 116      49.761  40.148  76.257  1.00  0.00           H
ATOM   1503  CZ  ARG X 116      48.311  39.493  75.055  1.00  0.00           C
ATOM   1504  NH1 ARG X 116      47.148  38.868  74.905  1.00  0.00           N
ATOM   1505 1HH1 ARG X 116      46.614  38.602  75.713  1.00  0.00           H
ATOM   1506 2HH1 ARG X 116      46.796  38.666  73.989  1.00  0.00           H
ATOM   1507  NH2 ARG X 116      48.970  39.893  73.970  1.00  0.00           N
ATOM   1508 1HH2 ARG X 116      49.789  40.454  74.061  1.00  0.00           H
ATOM   1509 2HH2 ARG X 116      48.547  39.745  73.067  1.00  0.00           H
ATOM   1510  C   ARG X 116      50.962  38.358  80.994  1.00  0.00           C
ATOM   1511  O   ARG X 116      51.938  38.587  80.278  1.00  0.00           O
ATOM   1512  N   VAL X 117      50.836  37.179  81.645  1.00  0.00           N
ATOM   1513  HN  VAL X 117      50.099  37.029  82.305  1.00  0.00           H
ATOM   1514  CA  VAL X 117      51.650  36.016  81.315  1.00  0.00           C
ATOM   1515  HA  VAL X 117      52.655  36.349  81.108  1.00  0.00           H
ATOM   1516  CB  VAL X 117      51.738  34.977  82.427  1.00  0.00           C
ATOM   1517  HB  VAL X 117      50.713  34.666  82.729  1.00  0.00           H
ATOM   1518  CG1 VAL X 117      52.527  33.729  81.974  1.00  0.00           C
ATOM   1519 1HG1 VAL X 117      51.996  33.174  81.173  1.00  0.00           H
ATOM   1520 2HG1 VAL X 117      53.536  34.014  81.606  1.00  0.00           H
ATOM   1521 3HG1 VAL X 117      52.657  33.034  82.830  1.00  0.00           H
ATOM   1522  CG2 VAL X 117      52.444  35.611  83.636  1.00  0.00           C
ATOM   1523 1HG2 VAL X 117      51.855  36.464  84.029  1.00  0.00           H
ATOM   1524 2HG2 VAL X 117      52.556  34.865  84.450  1.00  0.00           H
ATOM   1525 3HG2 VAL X 117      53.457  35.973  83.356  1.00  0.00           H
ATOM   1526  C   VAL X 117      51.103  35.392  80.045  1.00  0.00           C
ATOM   1527  O   VAL X 117      49.932  35.017  79.959  1.00  0.00           O
ATOM   1528  N   TYR X 118      51.947  35.324  79.001  1.00  0.00           N
ATOM   1529  HN  TYR X 118      52.890  35.645  79.108  1.00  0.00           H
ATOM   1530  CA  TYR X 118      51.467  34.984  77.677  1.00  0.00           C
ATOM   1531  HA  TYR X 118      50.757  34.172  77.773  1.00  0.00           H
ATOM   1532  CB  TYR X 118      50.796  36.239  77.039  1.00  0.00           C
ATOM   1533  HB1 TYR X 118      50.229  36.778  77.828  1.00  0.00           H
ATOM   1534  HB2 TYR X 118      51.550  36.939  76.629  1.00  0.00           H
ATOM   1535  CG  TYR X 118      49.787  35.894  75.979  1.00  0.00           C
ATOM   1536  CD1 TYR X 118      48.618  35.194  76.322  1.00  0.00           C
ATOM   1537  HD1 TYR X 118      48.461  34.886  77.344  1.00  0.00           H
ATOM   1538  CE1 TYR X 118      47.649  34.902  75.352  1.00  0.00           C
ATOM   1539  HE1 TYR X 118      46.759  34.359  75.633  1.00  0.00           H
ATOM   1540  CZ  TYR X 118      47.842  35.309  74.029  1.00  0.00           C
ATOM   1541  OH  TYR X 118      46.876  35.024  73.041  1.00  0.00           O
ATOM   1542  HH  TYR X 118      46.089  34.641  73.486  1.00  0.00           H
ATOM   1543  CD2 TYR X 118      49.968  36.303  74.648  1.00  0.00           C
ATOM   1544  HD2 TYR X 118      50.855  36.854  74.370  1.00  0.00           H
ATOM   1545  CE2 TYR X 118      49.002  36.006  73.677  1.00  0.00           C
ATOM   1546  HE2 TYR X 118      49.149  36.319  72.655  1.00  0.00           H
ATOM   1547  C   TYR X 118      52.601  34.461  76.806  1.00  0.00           C
ATOM   1548  O   TYR X 118      52.485  34.391  75.581  1.00  0.00           O
ATOM   1549  N   GLN X 119      53.740  34.062  77.414  1.00  0.00           N
ATOM   1550  HN  GLN X 119      53.862  34.116  78.403  1.00  0.00           H
ATOM   1551  CA  GLN X 119      54.851  33.513  76.666  1.00  0.00           C
ATOM   1552  HA  GLN X 119      54.443  33.034  75.789  1.00  0.00           H
ATOM   1553  CB  GLN X 119      55.856  34.628  76.249  1.00  0.00           C
ATOM   1554  HB1 GLN X 119      55.252  35.478  75.864  1.00  0.00           H
ATOM   1555  HB2 GLN X 119      56.401  34.997  77.147  1.00  0.00           H
ATOM   1556  CG  GLN X 119      56.865  34.248  75.136  1.00  0.00           C
ATOM   1557  HG1 GLN X 119      57.449  35.138  74.823  1.00  0.00           H
ATOM   1558  HG2 GLN X 119      57.580  33.484  75.507  1.00  0.00           H
ATOM   1559  CD  GLN X 119      56.124  33.662  73.935  1.00  0.00           C
ATOM   1560  OE1 GLN X 119      55.863  32.455  73.882  1.00  0.00           O
ATOM   1561  NE2 GLN X 119      55.695  34.520  72.986  1.00  0.00           N
ATOM   1562 1HE2 GLN X 119      56.017  35.466  72.964  1.00  0.00           H
ATOM   1563 2HE2 GLN X 119      55.124  34.154  72.254  1.00  0.00           H
ATOM   1564  C   GLN X 119      55.549  32.408  77.439  1.00  0.00           C
ATOM   1565  O   GLN X 119      55.509  32.351  78.668  1.00  0.00           O
ATOM   1566  N   ILE X 120      56.164  31.453  76.714  1.00  0.00           N
ATOM   1567  HN  ILE X 120      56.165  31.509  75.716  1.00  0.00           H
ATOM   1568  CA  ILE X 120      56.941  30.360  77.274  1.00  0.00           C
ATOM   1569  HA  ILE X 120      56.316  29.926  78.036  1.00  0.00           H
ATOM   1570  CB  ILE X 120      57.216  29.255  76.259  1.00  0.00           C
ATOM   1571  HB  ILE X 120      57.859  28.477  76.737  1.00  0.00           H
ATOM   1572  CG2 ILE X 120      55.867  28.591  75.906  1.00  0.00           C
ATOM   1573 1HG2 ILE X 120      56.024  27.699  75.264  1.00  0.00           H
ATOM   1574 2HG2 ILE X 120      55.342  28.262  76.827  1.00  0.00           H
ATOM   1575 3HG2 ILE X 120      55.208  29.299  75.361  1.00  0.00           H
ATOM   1576  CG1 ILE X 120      57.947  29.774  74.998  1.00  0.00           C
ATOM   1577 1HG1 ILE X 120      57.255  30.409  74.403  1.00  0.00           H
ATOM   1578 2HG1 ILE X 120      58.809  30.410  75.299  1.00  0.00           H
ATOM   1579  CD  ILE X 120      58.476  28.644  74.110  1.00  0.00           C
ATOM   1580  HD1 ILE X 120      59.194  28.015  74.679  1.00  0.00           H
ATOM   1581  HD2 ILE X 120      57.648  28.000  73.749  1.00  0.00           H
ATOM   1582  HD3 ILE X 120      59.002  29.063  73.225  1.00  0.00           H
ATOM   1583  C   ILE X 120      58.255  30.816  77.927  1.00  0.00           C
ATOM   1584  O   ILE X 120      58.839  31.808  77.475  1.00  0.00           O
ATOM   1585  N   PRO X 121      58.769  30.166  78.972  1.00  0.00           N
ATOM   1586  CD  PRO X 121      57.996  29.340  79.897  1.00  0.00           C
ATOM   1587  HD1 PRO X 121      58.083  28.278  79.579  1.00  0.00           H
ATOM   1588  HD2 PRO X 121      56.931  29.645  79.947  1.00  0.00           H
ATOM   1589  CA  PRO X 121      60.062  30.519  79.536  1.00  0.00           C
ATOM   1590  HA  PRO X 121      60.060  31.575  79.699  1.00  0.00           H
ATOM   1591  CB  PRO X 121      60.128  29.749  80.866  1.00  0.00           C
ATOM   1592  HB1 PRO X 121      60.589  28.750  80.715  1.00  0.00           H
ATOM   1593  HB2 PRO X 121      60.704  30.303  81.635  1.00  0.00           H
ATOM   1594  CG  PRO X 121      58.664  29.558  81.253  1.00  0.00           C
ATOM   1595  HG1 PRO X 121      58.507  28.707  81.947  1.00  0.00           H
ATOM   1596  HG2 PRO X 121      58.272  30.491  81.716  1.00  0.00           H
ATOM   1597  C   PRO X 121      61.242  30.189  78.647  1.00  0.00           C
ATOM   1598  OT1 PRO X 121      62.131  31.072  78.479  1.00  0.00           O
ATOM   1599  OT2 PRO X 121      61.343  29.031  78.155  1.00  0.00           O
TER
ATOM   1600  N   ASP Z   1      70.706  44.007  95.644  1.00  0.00           N
ATOM   1601  H1  ASP Z   1      69.827  43.731  95.135  1.00  0.00           H
ATOM   1602  H2  ASP Z   1      71.491  43.470  95.196  1.00  0.00           H
ATOM   1603  H3  ASP Z   1      70.594  43.740  96.656  1.00  0.00           H
ATOM   1604  CA  ASP Z   1      70.918  45.470  95.489  1.00  0.00           C
ATOM   1605  HA  ASP Z   1      71.886  45.702  95.918  1.00  0.00           H
ATOM   1606  CB  ASP Z   1      70.894  45.757  93.952  1.00  0.00           C
ATOM   1607  HB1 ASP Z   1      71.516  44.994  93.433  1.00  0.00           H
ATOM   1608  HB2 ASP Z   1      69.860  45.674  93.555  1.00  0.00           H
ATOM   1609  CG  ASP Z   1      71.464  47.094  93.522  1.00  0.00           C
ATOM   1610  OD1 ASP Z   1      71.597  48.028  94.351  1.00  0.00           O
ATOM   1611  OD2 ASP Z   1      71.772  47.219  92.312  1.00  0.00           O
ATOM   1612  C   ASP Z   1      69.857  46.236  96.278  1.00  0.00           C
ATOM   1613  O   ASP Z   1      68.801  45.711  96.627  1.00  0.00           O
ATOM   1614  N   ALA Z   2      70.106  47.518  96.580  1.00  0.00           N
ATOM   1615  HN  ALA Z   2      70.974  47.933  96.295  1.00  0.00           H
ATOM   1616  CA  ALA Z   2      69.141  48.392  97.199  1.00  0.00           C
ATOM   1617  HA  ALA Z   2      68.423  47.824  97.777  1.00  0.00           H
ATOM   1618  CB  ALA Z   2      69.896  49.360  98.127  1.00  0.00           C
ATOM   1619  HB1 ALA Z   2      70.647  49.953  97.564  1.00  0.00           H
ATOM   1620  HB2 ALA Z   2      69.197  50.056  98.635  1.00  0.00           H
ATOM   1621  HB3 ALA Z   2      70.432  48.784  98.912  1.00  0.00           H
ATOM   1622  C   ALA Z   2      68.376  49.174  96.134  1.00  0.00           C
ATOM   1623  O   ALA Z   2      67.402  49.862  96.436  1.00  0.00           O
ATOM   1624  N   HIS Z   3      68.801  49.057  94.852  1.00  0.00           N
ATOM   1625  HN  HIS Z   3      69.627  48.514  94.678  1.00  0.00           H
ATOM   1626  CA  HIS Z   3      68.170  49.638  93.671  1.00  0.00           C
ATOM   1627  HA  HIS Z   3      68.826  49.420  92.840  1.00  0.00           H
ATOM   1628  CB  HIS Z   3      66.789  49.014  93.344  1.00  0.00           C
ATOM   1629  HB1 HIS Z   3      66.096  49.200  94.191  1.00  0.00           H
ATOM   1630  HB2 HIS Z   3      66.360  49.489  92.437  1.00  0.00           H
ATOM   1631  ND1 HIS Z   3      67.372  47.039  91.922  1.00  0.00           N
ATOM   1632  CG  HIS Z   3      66.804  47.536  93.086  1.00  0.00           C
ATOM   1633  CE1 HIS Z   3      67.083  45.746  91.933  1.00  0.00           C
ATOM   1634  HE1 HIS Z   3      67.345  45.034  91.147  1.00  0.00           H
ATOM   1635  NE2 HIS Z   3      66.375  45.393  93.033  1.00  0.00           N
ATOM   1636  HE2 HIS Z   3      66.009  44.479  93.253  1.00  0.00           H
ATOM   1637  CD2 HIS Z   3      66.197  46.537  93.779  1.00  0.00           C
ATOM   1638  HD2 HIS Z   3      65.642  46.572  94.707  1.00  0.00           H
ATOM   1639  C   HIS Z   3      68.054  51.156  93.725  1.00  0.00           C
ATOM   1640  O   HIS Z   3      67.039  51.744  93.353  1.00  0.00           O
ATOM   1641  N   LYS Z   4      69.126  51.831  94.184  1.00  0.00           N
ATOM   1642  HN  LYS Z   4      69.952  51.329  94.435  1.00  0.00           H
ATOM   1643  CA  LYS Z   4      69.133  53.270  94.385  1.00  0.00           C
ATOM   1644  HA  LYS Z   4      68.124  53.652  94.418  1.00  0.00           H
ATOM   1645  CB  LYS Z   4      69.857  53.625  95.711  1.00  0.00           C
ATOM   1646  HB1 LYS Z   4      70.903  53.248  95.663  1.00  0.00           H
ATOM   1647  HB2 LYS Z   4      69.903  54.732  95.823  1.00  0.00           H
ATOM   1648  CG  LYS Z   4      69.174  53.032  96.957  1.00  0.00           C
ATOM   1649  HG1 LYS Z   4      68.140  53.430  97.058  1.00  0.00           H
ATOM   1650  HG2 LYS Z   4      69.086  51.931  96.813  1.00  0.00           H
ATOM   1651  CD  LYS Z   4      69.963  53.264  98.260  1.00  0.00           C
ATOM   1652  HD1 LYS Z   4      69.621  52.503  98.999  1.00  0.00           H
ATOM   1653  HD2 LYS Z   4      71.041  53.071  98.057  1.00  0.00           H
ATOM   1654  CE  LYS Z   4      69.785  54.653  98.893  1.00  0.00           C
ATOM   1655  HE1 LYS Z   4      70.038  55.457  98.168  1.00  0.00           H
ATOM   1656  HE2 LYS Z   4      68.737  54.788  99.240  1.00  0.00           H
ATOM   1657  NZ  LYS Z   4      70.684  54.790 100.059  1.00  0.00           N
ATOM   1658  HZ1 LYS Z   4      70.456  55.637 100.633  1.00  0.00           H
ATOM   1659  HZ2 LYS Z   4      70.611  53.938 100.669  1.00  0.00           H
ATOM   1660  HZ3 LYS Z   4      71.676  54.872  99.708  1.00  0.00           H
ATOM   1661  C   LYS Z   4      69.829  53.967  93.231  1.00  0.00           C
ATOM   1662  O   LYS Z   4      69.679  55.172  93.023  1.00  0.00           O
ATOM   1663  N   SER Z   5      70.556  53.190  92.413  1.00  0.00           N
ATOM   1664  HN  SER Z   5      70.663  52.219  92.631  1.00  0.00           H
ATOM   1665  CA  SER Z   5      71.237  53.658  91.223  1.00  0.00           C
ATOM   1666  HA  SER Z   5      71.209  54.738  91.178  1.00  0.00           H
ATOM   1667  CB  SER Z   5      72.714  53.196  91.215  1.00  0.00           C
ATOM   1668  HB1 SER Z   5      73.157  53.457  92.203  1.00  0.00           H
ATOM   1669  HB2 SER Z   5      72.780  52.090  91.112  1.00  0.00           H
ATOM   1670  OG  SER Z   5      73.483  53.831  90.191  1.00  0.00           O
ATOM   1671  HG1 SER Z   5      74.295  54.135  90.646  1.00  0.00           H
ATOM   1672  C   SER Z   5      70.548  53.117  89.991  1.00  0.00           C
ATOM   1673  O   SER Z   5      69.811  52.129  90.037  1.00  0.00           O
ATOM   1674  N   GLU Z   6      70.776  53.751  88.830  1.00  0.00           N
ATOM   1675  HN  GLU Z   6      71.314  54.599  88.816  1.00  0.00           H
ATOM   1676  CA  GLU Z   6      70.280  53.264  87.559  1.00  0.00           C
ATOM   1677  HA  GLU Z   6      69.442  52.595  87.704  1.00  0.00           H
ATOM   1678  CB  GLU Z   6      69.814  54.447  86.678  1.00  0.00           C
ATOM   1679  HB1 GLU Z   6      70.669  55.142  86.520  1.00  0.00           H
ATOM   1680  HB2 GLU Z   6      69.494  54.064  85.683  1.00  0.00           H
ATOM   1681  CG  GLU Z   6      68.635  55.242  87.284  1.00  0.00           C
ATOM   1682  HG1 GLU Z   6      67.769  54.567  87.446  1.00  0.00           H
ATOM   1683  HG2 GLU Z   6      68.927  55.690  88.256  1.00  0.00           H
ATOM   1684  CD  GLU Z   6      68.203  56.361  86.365  1.00  0.00           C
ATOM   1685  OE1 GLU Z   6      67.017  56.395  85.948  1.00  0.00           O
ATOM   1686  OE2 GLU Z   6      69.027  57.254  86.040  1.00  0.00           O
ATOM   1687  C   GLU Z   6      71.355  52.493  86.803  1.00  0.00           C
ATOM   1688  O   GLU Z   6      71.106  51.985  85.711  1.00  0.00           O
ATOM   1689  N   VAL Z   7      72.579  52.362  87.365  1.00  0.00           N
ATOM   1690  HN  VAL Z   7      72.756  52.751  88.271  1.00  0.00           H
ATOM   1691  CA  VAL Z   7      73.738  51.840  86.648  1.00  0.00           C
ATOM   1692  HA  VAL Z   7      73.853  52.465  85.775  1.00  0.00           H
ATOM   1693  CB  VAL Z   7      75.021  51.996  87.476  1.00  0.00           C
ATOM   1694  HB  VAL Z   7      75.072  53.065  87.799  1.00  0.00           H
ATOM   1695  CG1 VAL Z   7      75.030  51.129  88.754  1.00  0.00           C
ATOM   1696 1HG1 VAL Z   7      75.120  50.052  88.506  1.00  0.00           H
ATOM   1697 2HG1 VAL Z   7      75.901  51.401  89.388  1.00  0.00           H
ATOM   1698 3HG1 VAL Z   7      74.110  51.283  89.354  1.00  0.00           H
ATOM   1699  CG2 VAL Z   7      76.262  51.704  86.609  1.00  0.00           C
ATOM   1700 1HG2 VAL Z   7      76.282  52.367  85.719  1.00  0.00           H
ATOM   1701 2HG2 VAL Z   7      77.187  51.873  87.199  1.00  0.00           H
ATOM   1702 3HG2 VAL Z   7      76.268  50.648  86.264  1.00  0.00           H
ATOM   1703  C   VAL Z   7      73.594  50.425  86.092  1.00  0.00           C
ATOM   1704  O   VAL Z   7      73.864  50.188  84.915  1.00  0.00           O
ATOM   1705  N   ALA Z   8      73.103  49.456  86.891  1.00  0.00           N
ATOM   1706  HN  ALA Z   8      72.850  49.665  87.833  1.00  0.00           H
ATOM   1707  CA  ALA Z   8      72.874  48.100  86.441  1.00  0.00           C
ATOM   1708  HA  ALA Z   8      73.766  47.756  85.931  1.00  0.00           H
ATOM   1709  CB  ALA Z   8      72.603  47.201  87.660  1.00  0.00           C
ATOM   1710  HB1 ALA Z   8      71.692  47.528  88.205  1.00  0.00           H
ATOM   1711  HB2 ALA Z   8      72.461  46.146  87.348  1.00  0.00           H
ATOM   1712  HB3 ALA Z   8      73.459  47.242  88.367  1.00  0.00           H
ATOM   1713  C   ALA Z   8      71.726  47.998  85.447  1.00  0.00           C
ATOM   1714  O   ALA Z   8      71.821  47.339  84.412  1.00  0.00           O
ATOM   1715  N   HIS Z   9      70.616  48.705  85.733  1.00  0.00           N
ATOM   1716  HN  HIS Z   9      70.574  49.201  86.605  1.00  0.00           H
ATOM   1717  CA  HIS Z   9      69.422  48.741  84.908  1.00  0.00           C
ATOM   1718  HA  HIS Z   9      69.055  47.728  84.803  1.00  0.00           H
ATOM   1719  CB  HIS Z   9      68.358  49.599  85.632  1.00  0.00           C
ATOM   1720  HB1 HIS Z   9      68.197  49.177  86.647  1.00  0.00           H
ATOM   1721  HB2 HIS Z   9      68.740  50.633  85.763  1.00  0.00           H
ATOM   1722  ND1 HIS Z   9      66.186  48.574  84.948  1.00  0.00           N
ATOM   1723  CG  HIS Z   9      67.024  49.675  84.961  1.00  0.00           C
ATOM   1724  CE1 HIS Z   9      65.089  48.991  84.335  1.00  0.00           C
ATOM   1725  HE1 HIS Z   9      64.199  48.385  84.147  1.00  0.00           H
ATOM   1726  NE2 HIS Z   9      65.192  50.285  83.948  1.00  0.00           N
ATOM   1727  HE2 HIS Z   9      64.504  50.826  83.452  1.00  0.00           H
ATOM   1728  CD2 HIS Z   9      66.432  50.730  84.347  1.00  0.00           C
ATOM   1729  HD2 HIS Z   9      66.800  51.733  84.186  1.00  0.00           H
ATOM   1730  C   HIS Z   9      69.657  49.290  83.503  1.00  0.00           C
ATOM   1731  O   HIS Z   9      69.217  48.703  82.512  1.00  0.00           O
ATOM   1732  N   ARG Z  10      70.398  50.413  83.374  1.00  0.00           N
ATOM   1733  HN  ARG Z  10      70.730  50.895  84.191  1.00  0.00           H
ATOM   1734  CA  ARG Z  10      70.795  50.960  82.085  1.00  0.00           C
ATOM   1735  HA  ARG Z  10      69.916  50.971  81.454  1.00  0.00           H
ATOM   1736  CB  ARG Z  10      71.340  52.411  82.190  1.00  0.00           C
ATOM   1737  HB1 ARG Z  10      72.255  52.409  82.825  1.00  0.00           H
ATOM   1738  HB2 ARG Z  10      71.633  52.761  81.174  1.00  0.00           H
ATOM   1739  CG  ARG Z  10      70.346  53.440  82.776  1.00  0.00           C
ATOM   1740  HG1 ARG Z  10      70.167  53.188  83.843  1.00  0.00           H
ATOM   1741  HG2 ARG Z  10      70.821  54.447  82.749  1.00  0.00           H
ATOM   1742  CD  ARG Z  10      68.980  53.510  82.078  1.00  0.00           C
ATOM   1743  HD1 ARG Z  10      69.079  53.795  81.007  1.00  0.00           H
ATOM   1744  HD2 ARG Z  10      68.483  52.519  82.166  1.00  0.00           H
ATOM   1745  NE  ARG Z  10      68.167  54.539  82.798  1.00  0.00           N
ATOM   1746  HE  ARG Z  10      68.637  55.352  83.183  1.00  0.00           H
ATOM   1747  CZ  ARG Z  10      66.826  54.568  82.822  1.00  0.00           C
ATOM   1748  NH1 ARG Z  10      66.091  53.693  82.145  1.00  0.00           N
ATOM   1749 1HH1 ARG Z  10      66.536  52.956  81.625  1.00  0.00           H
ATOM   1750 2HH1 ARG Z  10      65.118  53.576  82.378  1.00  0.00           H
ATOM   1751  NH2 ARG Z  10      66.206  55.485  83.558  1.00  0.00           N
ATOM   1752 1HH2 ARG Z  10      66.690  55.904  84.341  1.00  0.00           H
ATOM   1753 2HH2 ARG Z  10      65.198  55.551  83.544  1.00  0.00           H
ATOM   1754  C   ARG Z  10      71.797  50.088  81.340  1.00  0.00           C
ATOM   1755  O   ARG Z  10      71.704  49.943  80.122  1.00  0.00           O
ATOM   1756  N   PHE Z  11      72.765  49.460  82.048  1.00  0.00           N
ATOM   1757  HN  PHE Z  11      72.845  49.595  83.037  1.00  0.00           H
ATOM   1758  CA  PHE Z  11      73.747  48.562  81.452  1.00  0.00           C
ATOM   1759  HA  PHE Z  11      74.279  49.116  80.690  1.00  0.00           H
ATOM   1760  CB  PHE Z  11      74.752  48.078  82.536  1.00  0.00           C
ATOM   1761  HB1 PHE Z  11      75.125  48.958  83.103  1.00  0.00           H
ATOM   1762  HB2 PHE Z  11      74.261  47.393  83.259  1.00  0.00           H
ATOM   1763  CG  PHE Z  11      75.952  47.385  81.941  1.00  0.00           C
ATOM   1764  CD1 PHE Z  11      75.961  45.995  81.724  1.00  0.00           C
ATOM   1765  HD1 PHE Z  11      75.092  45.407  81.977  1.00  0.00           H
ATOM   1766  CE1 PHE Z  11      77.079  45.367  81.162  1.00  0.00           C
ATOM   1767  HE1 PHE Z  11      77.073  44.298  80.996  1.00  0.00           H
ATOM   1768  CZ  PHE Z  11      78.206  46.125  80.822  1.00  0.00           C
ATOM   1769  HZ  PHE Z  11      79.073  45.641  80.397  1.00  0.00           H
ATOM   1770  CD2 PHE Z  11      77.086  48.130  81.589  1.00  0.00           C
ATOM   1771  HD2 PHE Z  11      77.091  49.196  81.754  1.00  0.00           H
ATOM   1772  CE2 PHE Z  11      78.212  47.507  81.039  1.00  0.00           C
ATOM   1773  HE2 PHE Z  11      79.082  48.094  80.787  1.00  0.00           H
ATOM   1774  C   PHE Z  11      73.103  47.367  80.757  1.00  0.00           C
ATOM   1775  O   PHE Z  11      73.453  47.031  79.627  1.00  0.00           O
ATOM   1776  N   LYS Z  12      72.093  46.734  81.392  1.00  0.00           N
ATOM   1777  HN  LYS Z  12      71.841  47.003  82.323  1.00  0.00           H
ATOM   1778  CA  LYS Z  12      71.348  45.638  80.793  1.00  0.00           C
ATOM   1779  HA  LYS Z  12      72.039  44.841  80.552  1.00  0.00           H
ATOM   1780  CB  LYS Z  12      70.263  45.124  81.771  1.00  0.00           C
ATOM   1781  HB1 LYS Z  12      69.635  45.988  82.089  1.00  0.00           H
ATOM   1782  HB2 LYS Z  12      69.596  44.396  81.251  1.00  0.00           H
ATOM   1783  CG  LYS Z  12      70.802  44.426  83.027  1.00  0.00           C
ATOM   1784  HG1 LYS Z  12      71.270  43.457  82.741  1.00  0.00           H
ATOM   1785  HG2 LYS Z  12      71.589  45.054  83.501  1.00  0.00           H
ATOM   1786  CD  LYS Z  12      69.667  44.192  84.038  1.00  0.00           C
ATOM   1787  HD1 LYS Z  12      69.208  45.183  84.265  1.00  0.00           H
ATOM   1788  HD2 LYS Z  12      68.887  43.557  83.559  1.00  0.00           H
ATOM   1789  CE  LYS Z  12      70.123  43.541  85.345  1.00  0.00           C
ATOM   1790  HE1 LYS Z  12      70.467  42.499  85.170  1.00  0.00           H
ATOM   1791  HE2 LYS Z  12      70.949  44.132  85.798  1.00  0.00           H
ATOM   1792  NZ  LYS Z  12      69.003  43.513  86.296  1.00  0.00           N
ATOM   1793  HZ1 LYS Z  12      68.708  44.498  86.524  1.00  0.00           H
ATOM   1794  HZ2 LYS Z  12      68.186  42.993  85.890  1.00  0.00           H
ATOM   1795  HZ3 LYS Z  12      69.251  43.073  87.211  1.00  0.00           H
ATOM   1796  C   LYS Z  12      70.631  46.022  79.503  1.00  0.00           C
ATOM   1797  O   LYS Z  12      70.706  45.308  78.504  1.00  0.00           O
ATOM   1798  N   ASP Z  13      69.927  47.172  79.487  1.00  0.00           N
ATOM   1799  HN  ASP Z  13      69.900  47.756  80.294  1.00  0.00           H
ATOM   1800  CA  ASP Z  13      69.158  47.605  78.336  1.00  0.00           C
ATOM   1801  HA  ASP Z  13      68.566  46.762  78.003  1.00  0.00           H
ATOM   1802  CB  ASP Z  13      68.236  48.761  78.800  1.00  0.00           C
ATOM   1803  HB1 ASP Z  13      67.927  48.564  79.850  1.00  0.00           H
ATOM   1804  HB2 ASP Z  13      68.754  49.741  78.784  1.00  0.00           H
ATOM   1805  CG  ASP Z  13      66.976  48.844  77.974  1.00  0.00           C
ATOM   1806  OD1 ASP Z  13      65.888  48.524  78.523  1.00  0.00           O
ATOM   1807  OD2 ASP Z  13      67.004  49.290  76.800  1.00  0.00           O
ATOM   1808  C   ASP Z  13      70.034  48.031  77.160  1.00  0.00           C
ATOM   1809  O   ASP Z  13      69.870  47.581  76.027  1.00  0.00           O
ATOM   1810  N   LEU Z  14      71.042  48.883  77.421  1.00  0.00           N
ATOM   1811  HN  LEU Z  14      71.184  49.228  78.352  1.00  0.00           H
ATOM   1812  CA  LEU Z  14      71.963  49.362  76.410  1.00  0.00           C
ATOM   1813  HA  LEU Z  14      71.389  49.706  75.561  1.00  0.00           H
ATOM   1814  CB  LEU Z  14      72.803  50.534  76.969  1.00  0.00           C
ATOM   1815  HB1 LEU Z  14      73.284  50.203  77.917  1.00  0.00           H
ATOM   1816  HB2 LEU Z  14      73.613  50.803  76.256  1.00  0.00           H
ATOM   1817  CG  LEU Z  14      71.975  51.806  77.249  1.00  0.00           C
ATOM   1818  HG  LEU Z  14      71.084  51.526  77.861  1.00  0.00           H
ATOM   1819  CD1 LEU Z  14      72.800  52.806  78.066  1.00  0.00           C
ATOM   1820 1HD1 LEU Z  14      72.219  53.738  78.232  1.00  0.00           H
ATOM   1821 2HD1 LEU Z  14      73.062  52.372  79.053  1.00  0.00           H
ATOM   1822 3HD1 LEU Z  14      73.737  53.060  77.529  1.00  0.00           H
ATOM   1823  CD2 LEU Z  14      71.474  52.464  75.954  1.00  0.00           C
ATOM   1824 1HD2 LEU Z  14      70.916  53.394  76.191  1.00  0.00           H
ATOM   1825 2HD2 LEU Z  14      72.326  52.720  75.291  1.00  0.00           H
ATOM   1826 3HD2 LEU Z  14      70.785  51.791  75.403  1.00  0.00           H
ATOM   1827  C   LEU Z  14      72.895  48.289  75.879  1.00  0.00           C
ATOM   1828  O   LEU Z  14      73.163  48.212  74.681  1.00  0.00           O
ATOM   1829  N   GLY Z  15      73.421  47.425  76.764  1.00  0.00           N
ATOM   1830  HN  GLY Z  15      73.160  47.460  77.733  1.00  0.00           H
ATOM   1831  CA  GLY Z  15      74.498  46.511  76.429  1.00  0.00           C
ATOM   1832  HA1 GLY Z  15      74.459  45.705  77.147  1.00  0.00           H
ATOM   1833  HA2 GLY Z  15      74.385  46.170  75.409  1.00  0.00           H
ATOM   1834  C   GLY Z  15      75.852  47.160  76.553  1.00  0.00           C
ATOM   1835  O   GLY Z  15      76.015  48.376  76.457  1.00  0.00           O
ATOM   1836  N   GLU Z  16      76.876  46.323  76.768  1.00  0.00           N
ATOM   1837  HN  GLU Z  16      76.690  45.339  76.732  1.00  0.00           H
ATOM   1838  CA  GLU Z  16      78.225  46.680  77.171  1.00  0.00           C
ATOM   1839  HA  GLU Z  16      78.186  47.108  78.162  1.00  0.00           H
ATOM   1840  CB  GLU Z  16      79.006  45.343  77.182  1.00  0.00           C
ATOM   1841  HB1 GLU Z  16      78.474  44.660  77.885  1.00  0.00           H
ATOM   1842  HB2 GLU Z  16      78.926  44.884  76.169  1.00  0.00           H
ATOM   1843  CG  GLU Z  16      80.496  45.371  77.587  1.00  0.00           C
ATOM   1844  HG1 GLU Z  16      81.070  46.068  76.942  1.00  0.00           H
ATOM   1845  HG2 GLU Z  16      80.611  45.685  78.644  1.00  0.00           H
ATOM   1846  CD  GLU Z  16      81.087  43.980  77.430  1.00  0.00           C
ATOM   1847  OE1 GLU Z  16      82.077  43.823  76.664  1.00  0.00           O
ATOM   1848  OE2 GLU Z  16      80.564  43.012  78.046  1.00  0.00           O
ATOM   1849  C   GLU Z  16      78.926  47.683  76.267  1.00  0.00           C
ATOM   1850  O   GLU Z  16      79.428  48.714  76.717  1.00  0.00           O
ATOM   1851  N   GLU Z  17      78.925  47.434  74.946  1.00  0.00           N
ATOM   1852  HN  GLU Z  17      78.526  46.582  74.604  1.00  0.00           H
ATOM   1853  CA  GLU Z  17      79.549  48.304  73.968  1.00  0.00           C
ATOM   1854  HA  GLU Z  17      80.561  48.501  74.297  1.00  0.00           H
ATOM   1855  CB  GLU Z  17      79.615  47.592  72.602  1.00  0.00           C
ATOM   1856  HB1 GLU Z  17      78.584  47.386  72.237  1.00  0.00           H
ATOM   1857  HB2 GLU Z  17      80.114  48.265  71.866  1.00  0.00           H
ATOM   1858  CG  GLU Z  17      80.406  46.266  72.679  1.00  0.00           C
ATOM   1859  HG1 GLU Z  17      81.430  46.472  73.060  1.00  0.00           H
ATOM   1860  HG2 GLU Z  17      79.922  45.548  73.369  1.00  0.00           H
ATOM   1861  CD  GLU Z  17      80.520  45.604  71.328  1.00  0.00           C
ATOM   1862  OE1 GLU Z  17      79.482  45.334  70.667  1.00  0.00           O
ATOM   1863  OE2 GLU Z  17      81.671  45.362  70.877  1.00  0.00           O
ATOM   1864  C   GLU Z  17      78.869  49.659  73.816  1.00  0.00           C
ATOM   1865  O   GLU Z  17      79.530  50.697  73.742  1.00  0.00           O
ATOM   1866  N   ASN Z  18      77.518  49.676  73.791  1.00  0.00           N
ATOM   1867  HN  ASN Z  18      77.025  48.817  73.887  1.00  0.00           H
ATOM   1868  CA  ASN Z  18      76.718  50.888  73.699  1.00  0.00           C
ATOM   1869  HA  ASN Z  18      77.102  51.483  72.879  1.00  0.00           H
ATOM   1870  CB  ASN Z  18      75.223  50.571  73.458  1.00  0.00           C
ATOM   1871  HB1 ASN Z  18      74.830  49.955  74.291  1.00  0.00           H
ATOM   1872  HB2 ASN Z  18      74.631  51.508  73.396  1.00  0.00           H
ATOM   1873  CG  ASN Z  18      75.057  49.838  72.132  1.00  0.00           C
ATOM   1874  OD1 ASN Z  18      75.502  50.309  71.081  1.00  0.00           O
ATOM   1875  ND2 ASN Z  18      74.388  48.666  72.164  1.00  0.00           N
ATOM   1876 1HD2 ASN Z  18      73.936  48.377  73.016  1.00  0.00           H
ATOM   1877 2HD2 ASN Z  18      74.200  48.196  71.302  1.00  0.00           H
ATOM   1878  C   ASN Z  18      76.832  51.753  74.945  1.00  0.00           C
ATOM   1879  O   ASN Z  18      76.960  52.973  74.861  1.00  0.00           O
ATOM   1880  N   PHE Z  19      76.827  51.125  76.142  1.00  0.00           N
ATOM   1881  HN  PHE Z  19      76.674  50.132  76.192  1.00  0.00           H
ATOM   1882  CA  PHE Z  19      77.060  51.790  77.412  1.00  0.00           C
ATOM   1883  HA  PHE Z  19      76.328  52.579  77.519  1.00  0.00           H
ATOM   1884  CB  PHE Z  19      76.892  50.745  78.554  1.00  0.00           C
ATOM   1885  HB1 PHE Z  19      75.912  50.234  78.432  1.00  0.00           H
ATOM   1886  HB2 PHE Z  19      77.680  49.964  78.486  1.00  0.00           H
ATOM   1887  CG  PHE Z  19      76.932  51.342  79.938  1.00  0.00           C
ATOM   1888  CD1 PHE Z  19      78.161  51.580  80.578  1.00  0.00           C
ATOM   1889  HD1 PHE Z  19      79.086  51.362  80.062  1.00  0.00           H
ATOM   1890  CE1 PHE Z  19      78.202  52.087  81.882  1.00  0.00           C
ATOM   1891  HE1 PHE Z  19      79.155  52.260  82.360  1.00  0.00           H
ATOM   1892  CZ  PHE Z  19      77.010  52.347  82.568  1.00  0.00           C
ATOM   1893  HZ  PHE Z  19      77.042  52.731  83.577  1.00  0.00           H
ATOM   1894  CD2 PHE Z  19      75.742  51.606  80.639  1.00  0.00           C
ATOM   1895  HD2 PHE Z  19      74.791  51.404  80.169  1.00  0.00           H
ATOM   1896  CE2 PHE Z  19      75.779  52.093  81.952  1.00  0.00           C
ATOM   1897  HE2 PHE Z  19      74.859  52.271  82.491  1.00  0.00           H
ATOM   1898  C   PHE Z  19      78.442  52.439  77.452  1.00  0.00           C
ATOM   1899  O   PHE Z  19      78.574  53.615  77.787  1.00  0.00           O
ATOM   1900  N   LYS Z  20      79.497  51.710  77.025  1.00  0.00           N
ATOM   1901  HN  LYS Z  20      79.376  50.747  76.776  1.00  0.00           H
ATOM   1902  CA  LYS Z  20      80.854  52.229  76.942  1.00  0.00           C
ATOM   1903  HA  LYS Z  20      81.145  52.558  77.930  1.00  0.00           H
ATOM   1904  CB  LYS Z  20      81.820  51.102  76.475  1.00  0.00           C
ATOM   1905  HB1 LYS Z  20      81.692  50.249  77.178  1.00  0.00           H
ATOM   1906  HB2 LYS Z  20      81.519  50.748  75.466  1.00  0.00           H
ATOM   1907  CG  LYS Z  20      83.302  51.520  76.457  1.00  0.00           C
ATOM   1908  HG1 LYS Z  20      83.434  52.364  75.742  1.00  0.00           H
ATOM   1909  HG2 LYS Z  20      83.567  51.897  77.470  1.00  0.00           H
ATOM   1910  CD  LYS Z  20      84.299  50.408  76.070  1.00  0.00           C
ATOM   1911  HD1 LYS Z  20      84.025  49.989  75.076  1.00  0.00           H
ATOM   1912  HD2 LYS Z  20      85.297  50.898  75.972  1.00  0.00           H
ATOM   1913  CE  LYS Z  20      84.412  49.274  77.098  1.00  0.00           C
ATOM   1914  HE1 LYS Z  20      84.501  49.699  78.122  1.00  0.00           H
ATOM   1915  HE2 LYS Z  20      83.517  48.617  77.052  1.00  0.00           H
ATOM   1916  NZ  LYS Z  20      85.610  48.445  76.857  1.00  0.00           N
ATOM   1917  HZ1 LYS Z  20      85.660  47.671  77.566  1.00  0.00           H
ATOM   1918  HZ2 LYS Z  20      85.608  48.046  75.886  1.00  0.00           H
ATOM   1919  HZ3 LYS Z  20      86.471  49.031  76.971  1.00  0.00           H
ATOM   1920  C   LYS Z  20      80.972  53.434  76.012  1.00  0.00           C
ATOM   1921  O   LYS Z  20      81.572  54.453  76.355  1.00  0.00           O
ATOM   1922  N   ALA Z  21      80.342  53.366  74.821  1.00  0.00           N
ATOM   1923  HN  ALA Z  21      79.874  52.523  74.551  1.00  0.00           H
ATOM   1924  CA  ALA Z  21      80.305  54.457  73.871  1.00  0.00           C
ATOM   1925  HA  ALA Z  21      81.325  54.744  73.652  1.00  0.00           H
ATOM   1926  CB  ALA Z  21      79.621  53.972  72.580  1.00  0.00           C
ATOM   1927  HB1 ALA Z  21      79.637  54.765  71.803  1.00  0.00           H
ATOM   1928  HB2 ALA Z  21      80.156  53.090  72.173  1.00  0.00           H
ATOM   1929  HB3 ALA Z  21      78.568  53.676  72.771  1.00  0.00           H
ATOM   1930  C   ALA Z  21      79.589  55.705  74.380  1.00  0.00           C
ATOM   1931  O   ALA Z  21      80.106  56.816  74.282  1.00  0.00           O
ATOM   1932  N   LEU Z  22      78.395  55.559  74.988  1.00  0.00           N
ATOM   1933  HN  LEU Z  22      77.973  54.651  75.057  1.00  0.00           H
ATOM   1934  CA  LEU Z  22      77.655  56.674  75.559  1.00  0.00           C
ATOM   1935  HA  LEU Z  22      77.589  57.442  74.803  1.00  0.00           H
ATOM   1936  CB  LEU Z  22      76.223  56.255  75.957  1.00  0.00           C
ATOM   1937  HB1 LEU Z  22      76.288  55.338  76.585  1.00  0.00           H
ATOM   1938  HB2 LEU Z  22      75.753  57.057  76.568  1.00  0.00           H
ATOM   1939  CG  LEU Z  22      75.284  55.978  74.763  1.00  0.00           C
ATOM   1940  HG  LEU Z  22      75.807  55.287  74.059  1.00  0.00           H
ATOM   1941  CD1 LEU Z  22      74.007  55.274  75.243  1.00  0.00           C
ATOM   1942 1HD1 LEU Z  22      73.455  55.915  75.962  1.00  0.00           H
ATOM   1943 2HD1 LEU Z  22      73.340  55.049  74.384  1.00  0.00           H
ATOM   1944 3HD1 LEU Z  22      74.265  54.317  75.744  1.00  0.00           H
ATOM   1945  CD2 LEU Z  22      74.914  57.263  74.003  1.00  0.00           C
ATOM   1946 1HD2 LEU Z  22      74.221  57.028  73.167  1.00  0.00           H
ATOM   1947 2HD2 LEU Z  22      74.408  57.980  74.685  1.00  0.00           H
ATOM   1948 3HD2 LEU Z  22      75.814  57.750  73.576  1.00  0.00           H
ATOM   1949  C   LEU Z  22      78.357  57.340  76.736  1.00  0.00           C
ATOM   1950  O   LEU Z  22      78.374  58.566  76.838  1.00  0.00           O
ATOM   1951  N   VAL Z  23      78.995  56.562  77.637  1.00  0.00           N
ATOM   1952  HN  VAL Z  23      78.936  55.561  77.576  1.00  0.00           H
ATOM   1953  CA  VAL Z  23      79.835  57.097  78.706  1.00  0.00           C
ATOM   1954  HA  VAL Z  23      79.246  57.815  79.258  1.00  0.00           H
ATOM   1955  CB  VAL Z  23      80.273  56.004  79.681  1.00  0.00           C
ATOM   1956  HB  VAL Z  23      80.769  55.181  79.116  1.00  0.00           H
ATOM   1957  CG1 VAL Z  23      81.241  56.545  80.753  1.00  0.00           C
ATOM   1958 1HG1 VAL Z  23      82.177  56.938  80.309  1.00  0.00           H
ATOM   1959 2HG1 VAL Z  23      80.755  57.359  81.332  1.00  0.00           H
ATOM   1960 3HG1 VAL Z  23      81.517  55.733  81.457  1.00  0.00           H
ATOM   1961  CG2 VAL Z  23      79.024  55.451  80.396  1.00  0.00           C
ATOM   1962 1HG2 VAL Z  23      78.286  55.035  79.683  1.00  0.00           H
ATOM   1963 2HG2 VAL Z  23      79.316  54.641  81.098  1.00  0.00           H
ATOM   1964 3HG2 VAL Z  23      78.527  56.255  80.976  1.00  0.00           H
ATOM   1965  C   VAL Z  23      81.036  57.867  78.158  1.00  0.00           C
ATOM   1966  O   VAL Z  23      81.358  58.957  78.628  1.00  0.00           O
ATOM   1967  N   LEU Z  24      81.703  57.360  77.100  1.00  0.00           N
ATOM   1968  HN  LEU Z  24      81.465  56.455  76.740  1.00  0.00           H
ATOM   1969  CA  LEU Z  24      82.790  58.059  76.429  1.00  0.00           C
ATOM   1970  HA  LEU Z  24      83.545  58.269  77.171  1.00  0.00           H
ATOM   1971  CB  LEU Z  24      83.374  57.146  75.328  1.00  0.00           C
ATOM   1972  HB1 LEU Z  24      83.591  56.152  75.773  1.00  0.00           H
ATOM   1973  HB2 LEU Z  24      82.598  56.979  74.549  1.00  0.00           H
ATOM   1974  CG  LEU Z  24      84.656  57.656  74.644  1.00  0.00           C
ATOM   1975  HG  LEU Z  24      84.460  58.672  74.225  1.00  0.00           H
ATOM   1976  CD1 LEU Z  24      85.852  57.745  75.604  1.00  0.00           C
ATOM   1977 1HD1 LEU Z  24      86.052  56.753  76.063  1.00  0.00           H
ATOM   1978 2HD1 LEU Z  24      86.763  58.066  75.056  1.00  0.00           H
ATOM   1979 3HD1 LEU Z  24      85.659  58.481  76.412  1.00  0.00           H
ATOM   1980  CD2 LEU Z  24      84.998  56.736  73.472  1.00  0.00           C
ATOM   1981 1HD2 LEU Z  24      85.203  55.706  73.835  1.00  0.00           H
ATOM   1982 2HD2 LEU Z  24      84.158  56.696  72.746  1.00  0.00           H
ATOM   1983 3HD2 LEU Z  24      85.898  57.113  72.944  1.00  0.00           H
ATOM   1984  C   LEU Z  24      82.385  59.401  75.820  1.00  0.00           C
ATOM   1985  O   LEU Z  24      83.075  60.410  75.985  1.00  0.00           O
ATOM   1986  N   ILE Z  25      81.213  59.457  75.147  1.00  0.00           N
ATOM   1987  HN  ILE Z  25      80.704  58.608  74.984  1.00  0.00           H
ATOM   1988  CA  ILE Z  25      80.610  60.690  74.647  1.00  0.00           C
ATOM   1989  HA  ILE Z  25      81.332  61.184  74.011  1.00  0.00           H
ATOM   1990  CB  ILE Z  25      79.340  60.404  73.833  1.00  0.00           C
ATOM   1991  HB  ILE Z  25      78.640  59.817  74.473  1.00  0.00           H
ATOM   1992  CG2 ILE Z  25      78.643  61.719  73.406  1.00  0.00           C
ATOM   1993 1HG2 ILE Z  25      77.764  61.499  72.765  1.00  0.00           H
ATOM   1994 2HG2 ILE Z  25      78.282  62.300  74.279  1.00  0.00           H
ATOM   1995 3HG2 ILE Z  25      79.342  62.351  72.823  1.00  0.00           H
ATOM   1996  CG1 ILE Z  25      79.664  59.552  72.582  1.00  0.00           C
ATOM   1997 1HG1 ILE Z  25      80.169  60.195  71.827  1.00  0.00           H
ATOM   1998 2HG1 ILE Z  25      80.383  58.747  72.845  1.00  0.00           H
ATOM   1999  CD  ILE Z  25      78.425  58.890  71.962  1.00  0.00           C
ATOM   2000  HD1 ILE Z  25      77.703  59.644  71.587  1.00  0.00           H
ATOM   2001  HD2 ILE Z  25      78.719  58.239  71.112  1.00  0.00           H
ATOM   2002  HD3 ILE Z  25      77.915  58.251  72.713  1.00  0.00           H
ATOM   2003  C   ILE Z  25      80.292  61.651  75.788  1.00  0.00           C
ATOM   2004  O   ILE Z  25      80.602  62.840  75.727  1.00  0.00           O
ATOM   2005  N   ALA Z  26      79.710  61.144  76.897  1.00  0.00           N
ATOM   2006  HN  ALA Z  26      79.445  60.177  76.928  1.00  0.00           H
ATOM   2007  CA  ALA Z  26      79.388  61.933  78.069  1.00  0.00           C
ATOM   2008  HA  ALA Z  26      78.736  62.738  77.756  1.00  0.00           H
ATOM   2009  CB  ALA Z  26      78.654  61.057  79.105  1.00  0.00           C
ATOM   2010  HB1 ALA Z  26      77.762  60.582  78.645  1.00  0.00           H
ATOM   2011  HB2 ALA Z  26      79.312  60.247  79.483  1.00  0.00           H
ATOM   2012  HB3 ALA Z  26      78.308  61.668  79.966  1.00  0.00           H
ATOM   2013  C   ALA Z  26      80.600  62.574  78.728  1.00  0.00           C
ATOM   2014  O   ALA Z  26      80.581  63.763  79.040  1.00  0.00           O
ATOM   2015  N   PHE Z  27      81.701  61.813  78.901  1.00  0.00           N
ATOM   2016  HN  PHE Z  27      81.659  60.842  78.645  1.00  0.00           H
ATOM   2017  CA  PHE Z  27      82.958  62.270  79.477  1.00  0.00           C
ATOM   2018  HA  PHE Z  27      82.762  62.681  80.456  1.00  0.00           H
ATOM   2019  CB  PHE Z  27      83.964  61.085  79.588  1.00  0.00           C
ATOM   2020  HB1 PHE Z  27      83.763  60.337  78.793  1.00  0.00           H
ATOM   2021  HB2 PHE Z  27      85.008  61.443  79.472  1.00  0.00           H
ATOM   2022  CG  PHE Z  27      83.881  60.387  80.926  1.00  0.00           C
ATOM   2023  CD1 PHE Z  27      82.664  59.905  81.443  1.00  0.00           C
ATOM   2024  HD1 PHE Z  27      81.749  60.018  80.884  1.00  0.00           H
ATOM   2025  CE1 PHE Z  27      82.617  59.264  82.686  1.00  0.00           C
ATOM   2026  HE1 PHE Z  27      81.675  58.896  83.064  1.00  0.00           H
ATOM   2027  CZ  PHE Z  27      83.788  59.095  83.431  1.00  0.00           C
ATOM   2028  HZ  PHE Z  27      83.746  58.605  84.392  1.00  0.00           H
ATOM   2029  CD2 PHE Z  27      85.050  60.206  81.687  1.00  0.00           C
ATOM   2030  HD2 PHE Z  27      85.993  60.580  81.314  1.00  0.00           H
ATOM   2031  CE2 PHE Z  27      85.008  59.567  82.933  1.00  0.00           C
ATOM   2032  HE2 PHE Z  27      85.914  59.450  83.509  1.00  0.00           H
ATOM   2033  C   PHE Z  27      83.593  63.404  78.684  1.00  0.00           C
ATOM   2034  O   PHE Z  27      84.044  64.400  79.250  1.00  0.00           O
ATOM   2035  N   ALA Z  28      83.593  63.292  77.343  1.00  0.00           N
ATOM   2036  HN  ALA Z  28      83.237  62.461  76.914  1.00  0.00           H
ATOM   2037  CA  ALA Z  28      84.037  64.331  76.437  1.00  0.00           C
ATOM   2038  HA  ALA Z  28      85.054  64.599  76.693  1.00  0.00           H
ATOM   2039  CB  ALA Z  28      83.988  63.759  75.012  1.00  0.00           C
ATOM   2040  HB1 ALA Z  28      82.949  63.475  74.743  1.00  0.00           H
ATOM   2041  HB2 ALA Z  28      84.369  64.489  74.269  1.00  0.00           H
ATOM   2042  HB3 ALA Z  28      84.611  62.846  74.948  1.00  0.00           H
ATOM   2043  C   ALA Z  28      83.207  65.612  76.499  1.00  0.00           C
ATOM   2044  O   ALA Z  28      83.739  66.720  76.491  1.00  0.00           O
ATOM   2045  N   GLN Z  29      81.865  65.493  76.573  1.00  0.00           N
ATOM   2046  HN  GLN Z  29      81.439  64.589  76.517  1.00  0.00           H
ATOM   2047  CA  GLN Z  29      80.985  66.636  76.749  1.00  0.00           C
ATOM   2048  HA  GLN Z  29      81.310  67.399  76.053  1.00  0.00           H
ATOM   2049  CB  GLN Z  29      79.516  66.301  76.392  1.00  0.00           C
ATOM   2050  HB1 GLN Z  29      79.146  65.488  77.054  1.00  0.00           H
ATOM   2051  HB2 GLN Z  29      78.897  67.209  76.577  1.00  0.00           H
ATOM   2052  CG  GLN Z  29      79.333  65.882  74.915  1.00  0.00           C
ATOM   2053  HG1 GLN Z  29      79.884  66.593  74.266  1.00  0.00           H
ATOM   2054  HG2 GLN Z  29      79.757  64.873  74.751  1.00  0.00           H
ATOM   2055  CD  GLN Z  29      77.863  65.853  74.495  1.00  0.00           C
ATOM   2056  OE1 GLN Z  29      76.944  65.606  75.283  1.00  0.00           O
ATOM   2057  NE2 GLN Z  29      77.615  66.124  73.192  1.00  0.00           N
ATOM   2058 1HE2 GLN Z  29      78.351  66.474  72.611  1.00  0.00           H
ATOM   2059 2HE2 GLN Z  29      76.674  66.063  72.865  1.00  0.00           H
ATOM   2060  C   GLN Z  29      81.060  67.292  78.129  1.00  0.00           C
ATOM   2061  O   GLN Z  29      80.906  68.507  78.240  1.00  0.00           O
ATOM   2062  N   TYR Z  30      81.282  66.522  79.223  1.00  0.00           N
ATOM   2063  HN  TYR Z  30      81.329  65.525  79.138  1.00  0.00           H
ATOM   2064  CA  TYR Z  30      81.508  67.094  80.547  1.00  0.00           C
ATOM   2065  HA  TYR Z  30      80.711  67.794  80.757  1.00  0.00           H
ATOM   2066  CB  TYR Z  30      81.590  66.018  81.674  1.00  0.00           C
ATOM   2067  HB1 TYR Z  30      82.364  65.266  81.404  1.00  0.00           H
ATOM   2068  HB2 TYR Z  30      81.896  66.491  82.633  1.00  0.00           H
ATOM   2069  CG  TYR Z  30      80.297  65.299  81.972  1.00  0.00           C
ATOM   2070  CD1 TYR Z  30      80.299  63.896  81.996  1.00  0.00           C
ATOM   2071  HD1 TYR Z  30      81.204  63.364  81.750  1.00  0.00           H
ATOM   2072  CE1 TYR Z  30      79.154  63.173  82.341  1.00  0.00           C
ATOM   2073  HE1 TYR Z  30      79.178  62.093  82.346  1.00  0.00           H
ATOM   2074  CZ  TYR Z  30      77.985  63.848  82.688  1.00  0.00           C
ATOM   2075  OH  TYR Z  30      76.856  63.076  83.017  1.00  0.00           O
ATOM   2076  HH  TYR Z  30      76.119  63.676  83.269  1.00  0.00           H
ATOM   2077  CD2 TYR Z  30      79.115  65.973  82.339  1.00  0.00           C
ATOM   2078  HD2 TYR Z  30      79.097  67.052  82.365  1.00  0.00           H
ATOM   2079  CE2 TYR Z  30      77.961  65.250  82.697  1.00  0.00           C
ATOM   2080  HE2 TYR Z  30      77.060  65.774  82.981  1.00  0.00           H
ATOM   2081  C   TYR Z  30      82.812  67.883  80.640  1.00  0.00           C
ATOM   2082  O   TYR Z  30      82.818  69.023  81.102  1.00  0.00           O
ATOM   2083  N   LEU Z  31      83.944  67.307  80.182  1.00  0.00           N
ATOM   2084  HN  LEU Z  31      83.932  66.385  79.788  1.00  0.00           H
ATOM   2085  CA  LEU Z  31      85.234  67.973  80.234  1.00  0.00           C
ATOM   2086  HA  LEU Z  31      85.114  69.012  80.509  1.00  0.00           H
ATOM   2087  CB  LEU Z  31      86.207  67.306  81.241  1.00  0.00           C
ATOM   2088  HB1 LEU Z  31      86.352  66.244  80.949  1.00  0.00           H
ATOM   2089  HB2 LEU Z  31      87.197  67.811  81.179  1.00  0.00           H
ATOM   2090  CG  LEU Z  31      85.759  67.340  82.719  1.00  0.00           C
ATOM   2091  HG  LEU Z  31      84.764  66.840  82.797  1.00  0.00           H
ATOM   2092  CD1 LEU Z  31      86.750  66.556  83.593  1.00  0.00           C
ATOM   2093 1HD1 LEU Z  31      87.753  67.032  83.560  1.00  0.00           H
ATOM   2094 2HD1 LEU Z  31      86.408  66.535  84.650  1.00  0.00           H
ATOM   2095 3HD1 LEU Z  31      86.850  65.510  83.235  1.00  0.00           H
ATOM   2096  CD2 LEU Z  31      85.617  68.771  83.258  1.00  0.00           C
ATOM   2097 1HD2 LEU Z  31      86.576  69.322  83.148  1.00  0.00           H
ATOM   2098 2HD2 LEU Z  31      84.824  69.326  82.716  1.00  0.00           H
ATOM   2099 3HD2 LEU Z  31      85.347  68.749  84.336  1.00  0.00           H
ATOM   2100  C   LEU Z  31      85.861  67.963  78.853  1.00  0.00           C
ATOM   2101  O   LEU Z  31      86.392  66.959  78.374  1.00  0.00           O
ATOM   2102  N   GLN Z  32      85.829  69.124  78.174  1.00  0.00           N
ATOM   2103  HN  GLN Z  32      85.431  69.938  78.595  1.00  0.00           H
ATOM   2104  CA  GLN Z  32      86.240  69.264  76.794  1.00  0.00           C
ATOM   2105  HA  GLN Z  32      85.839  68.424  76.240  1.00  0.00           H
ATOM   2106  CB  GLN Z  32      85.627  70.569  76.211  1.00  0.00           C
ATOM   2107  HB1 GLN Z  32      86.054  71.446  76.747  1.00  0.00           H
ATOM   2108  HB2 GLN Z  32      85.910  70.648  75.137  1.00  0.00           H
ATOM   2109  CG  GLN Z  32      84.078  70.609  76.330  1.00  0.00           C
ATOM   2110  HG1 GLN Z  32      83.642  69.717  75.833  1.00  0.00           H
ATOM   2111  HG2 GLN Z  32      83.771  70.584  77.397  1.00  0.00           H
ATOM   2112  CD  GLN Z  32      83.457  71.869  75.721  1.00  0.00           C
ATOM   2113  OE1 GLN Z  32      83.078  72.816  76.418  1.00  0.00           O
ATOM   2114  NE2 GLN Z  32      83.330  71.898  74.377  1.00  0.00           N
ATOM   2115 1HE2 GLN Z  32      83.728  71.151  73.835  1.00  0.00           H
ATOM   2116 2HE2 GLN Z  32      82.924  72.714  73.966  1.00  0.00           H
ATOM   2117  C   GLN Z  32      87.756  69.241  76.593  1.00  0.00           C
ATOM   2118  O   GLN Z  32      88.259  68.832  75.548  1.00  0.00           O
ATOM   2119  N   GLN Z  33      88.555  69.649  77.599  1.00  0.00           N
ATOM   2120  HN  GLN Z  33      88.160  69.921  78.480  1.00  0.00           H
ATOM   2121  CA  GLN Z  33      89.981  69.880  77.413  1.00  0.00           C
ATOM   2122  HA  GLN Z  33      90.186  70.055  76.368  1.00  0.00           H
ATOM   2123  CB  GLN Z  33      90.420  71.159  78.170  1.00  0.00           C
ATOM   2124  HB1 GLN Z  33      90.154  71.049  79.243  1.00  0.00           H
ATOM   2125  HB2 GLN Z  33      91.526  71.266  78.106  1.00  0.00           H
ATOM   2126  CG  GLN Z  33      89.772  72.443  77.591  1.00  0.00           C
ATOM   2127  HG1 GLN Z  33      90.155  72.638  76.568  1.00  0.00           H
ATOM   2128  HG2 GLN Z  33      88.670  72.318  77.529  1.00  0.00           H
ATOM   2129  CD  GLN Z  33      90.015  73.696  78.435  1.00  0.00           C
ATOM   2130  OE1 GLN Z  33      89.118  74.520  78.622  1.00  0.00           O
ATOM   2131  NE2 GLN Z  33      91.246  73.869  78.957  1.00  0.00           N
ATOM   2132 1HE2 GLN Z  33      91.947  73.173  78.817  1.00  0.00           H
ATOM   2133 2HE2 GLN Z  33      91.396  74.683  79.512  1.00  0.00           H
ATOM   2134  C   GLN Z  33      90.867  68.708  77.819  1.00  0.00           C
ATOM   2135  O   GLN Z  33      92.092  68.808  77.771  1.00  0.00           O
ATOM   2136  N   CYS Z  34      90.294  67.548  78.187  1.00  0.00           N
ATOM   2137  HN  CYS Z  34      89.303  67.456  78.213  1.00  0.00           H
ATOM   2138  CA  CYS Z  34      91.075  66.387  78.597  1.00  0.00           C
ATOM   2139  HA  CYS Z  34      91.984  66.733  79.065  1.00  0.00           H
ATOM   2140  CB  CYS Z  34      90.332  65.551  79.667  1.00  0.00           C
ATOM   2141  HB1 CYS Z  34      89.398  65.131  79.234  1.00  0.00           H
ATOM   2142  HB2 CYS Z  34      90.973  64.692  79.970  1.00  0.00           H
ATOM   2143  SG  CYS Z  34      89.940  66.560  81.132  1.00  0.00           S
ATOM   2144  HG1 CYS Z  34      89.714  65.535  81.952  1.00  0.00           H
ATOM   2145  C   CYS Z  34      91.408  65.473  77.412  1.00  0.00           C
ATOM   2146  O   CYS Z  34      90.485  65.098  76.687  1.00  0.00           O
ATOM   2147  N   PRO Z  35      92.650  65.078  77.131  1.00  0.00           N
ATOM   2148  CD  PRO Z  35      93.856  65.669  77.720  1.00  0.00           C
ATOM   2149  HD1 PRO Z  35      94.023  65.210  78.721  1.00  0.00           H
ATOM   2150  HD2 PRO Z  35      93.778  66.776  77.808  1.00  0.00           H
ATOM   2151  CA  PRO Z  35      92.987  64.106  76.087  1.00  0.00           C
ATOM   2152  HA  PRO Z  35      92.714  64.564  75.148  1.00  0.00           H
ATOM   2153  CB  PRO Z  35      94.504  63.924  76.240  1.00  0.00           C
ATOM   2154  HB1 PRO Z  35      94.727  63.150  77.009  1.00  0.00           H
ATOM   2155  HB2 PRO Z  35      94.990  63.644  75.284  1.00  0.00           H
ATOM   2156  CG  PRO Z  35      94.980  65.280  76.762  1.00  0.00           C
ATOM   2157  HG1 PRO Z  35      95.966  65.221  77.265  1.00  0.00           H
ATOM   2158  HG2 PRO Z  35      95.032  66.010  75.925  1.00  0.00           H
ATOM   2159  C   PRO Z  35      92.272  62.762  76.113  1.00  0.00           C
ATOM   2160  O   PRO Z  35      91.734  62.346  77.140  1.00  0.00           O
ATOM   2161  N   PHE Z  36      92.272  62.048  74.968  1.00  0.00           N
ATOM   2162  HN  PHE Z  36      92.686  62.432  74.142  1.00  0.00           H
ATOM   2163  CA  PHE Z  36      91.669  60.733  74.818  1.00  0.00           C
ATOM   2164  HA  PHE Z  36      90.625  60.817  75.088  1.00  0.00           H
ATOM   2165  CB  PHE Z  36      91.801  60.318  73.324  1.00  0.00           C
ATOM   2166  HB1 PHE Z  36      91.342  61.107  72.692  1.00  0.00           H
ATOM   2167  HB2 PHE Z  36      92.877  60.250  73.054  1.00  0.00           H
ATOM   2168  CG  PHE Z  36      91.125  59.024  72.948  1.00  0.00           C
ATOM   2169  CD1 PHE Z  36      89.779  58.775  73.267  1.00  0.00           C
ATOM   2170  HD1 PHE Z  36      89.213  59.505  73.823  1.00  0.00           H
ATOM   2171  CE1 PHE Z  36      89.156  57.588  72.856  1.00  0.00           C
ATOM   2172  HE1 PHE Z  36      88.120  57.410  73.100  1.00  0.00           H
ATOM   2173  CZ  PHE Z  36      89.878  56.636  72.126  1.00  0.00           C
ATOM   2174  HZ  PHE Z  36      89.404  55.720  71.807  1.00  0.00           H
ATOM   2175  CD2 PHE Z  36      91.836  58.063  72.211  1.00  0.00           C
ATOM   2176  HD2 PHE Z  36      92.868  58.245  71.948  1.00  0.00           H
ATOM   2177  CE2 PHE Z  36      91.219  56.874  71.805  1.00  0.00           C
ATOM   2178  HE2 PHE Z  36      91.782  56.146  71.240  1.00  0.00           H
ATOM   2179  C   PHE Z  36      92.278  59.681  75.744  1.00  0.00           C
ATOM   2180  O   PHE Z  36      91.556  58.953  76.423  1.00  0.00           O
ATOM   2181  N   GLU Z  37      93.624  59.627  75.850  1.00  0.00           N
ATOM   2182  HN  GLU Z  37      94.183  60.201  75.254  1.00  0.00           H
ATOM   2183  CA  GLU Z  37      94.349  58.673  76.679  1.00  0.00           C
ATOM   2184  HA  GLU Z  37      94.072  57.685  76.337  1.00  0.00           H
ATOM   2185  CB  GLU Z  37      95.876  58.833  76.473  1.00  0.00           C
ATOM   2186  HB1 GLU Z  37      96.063  58.907  75.377  1.00  0.00           H
ATOM   2187  HB2 GLU Z  37      96.227  59.782  76.935  1.00  0.00           H
ATOM   2188  CG  GLU Z  37      96.692  57.630  77.008  1.00  0.00           C
ATOM   2189  HG1 GLU Z  37      96.532  57.522  78.099  1.00  0.00           H
ATOM   2190  HG2 GLU Z  37      96.341  56.698  76.517  1.00  0.00           H
ATOM   2191  CD  GLU Z  37      98.179  57.758  76.753  1.00  0.00           C
ATOM   2192  OE1 GLU Z  37      98.609  57.914  75.579  1.00  0.00           O
ATOM   2193  OE2 GLU Z  37      98.968  57.681  77.731  1.00  0.00           O
ATOM   2194  C   GLU Z  37      94.011  58.730  78.172  1.00  0.00           C
ATOM   2195  O   GLU Z  37      93.979  57.713  78.872  1.00  0.00           O
ATOM   2196  N   ASP Z  38      93.745  59.928  78.726  1.00  0.00           N
ATOM   2197  HN  ASP Z  38      93.812  60.771  78.195  1.00  0.00           H
ATOM   2198  CA  ASP Z  38      93.276  60.070  80.091  1.00  0.00           C
ATOM   2199  HA  ASP Z  38      93.934  59.521  80.749  1.00  0.00           H
ATOM   2200  CB  ASP Z  38      93.293  61.568  80.473  1.00  0.00           C
ATOM   2201  HB1 ASP Z  38      92.702  62.167  79.747  1.00  0.00           H
ATOM   2202  HB2 ASP Z  38      92.887  61.732  81.494  1.00  0.00           H
ATOM   2203  CG  ASP Z  38      94.720  62.052  80.454  1.00  0.00           C
ATOM   2204  OD1 ASP Z  38      95.510  61.630  81.341  1.00  0.00           O
ATOM   2205  OD2 ASP Z  38      95.093  62.836  79.548  1.00  0.00           O
ATOM   2206  C   ASP Z  38      91.877  59.498  80.315  1.00  0.00           C
ATOM   2207  O   ASP Z  38      91.668  58.639  81.171  1.00  0.00           O
ATOM   2208  N   HIS Z  39      90.886  59.913  79.501  1.00  0.00           N
ATOM   2209  HN  HIS Z  39      91.085  60.579  78.781  1.00  0.00           H
ATOM   2210  CA  HIS Z  39      89.509  59.471  79.656  1.00  0.00           C
ATOM   2211  HA  HIS Z  39      89.287  59.472  80.714  1.00  0.00           H
ATOM   2212  CB  HIS Z  39      88.507  60.442  78.989  1.00  0.00           C
ATOM   2213  HB1 HIS Z  39      88.899  60.760  77.999  1.00  0.00           H
ATOM   2214  HB2 HIS Z  39      87.529  59.936  78.827  1.00  0.00           H
ATOM   2215  ND1 HIS Z  39      87.373  62.673  79.428  1.00  0.00           N
ATOM   2216  HD1 HIS Z  39      87.133  62.866  78.473  1.00  0.00           H
ATOM   2217  CG  HIS Z  39      88.205  61.655  79.839  1.00  0.00           C
ATOM   2218  CE1 HIS Z  39      87.246  63.536  80.462  1.00  0.00           C
ATOM   2219  HE1 HIS Z  39      86.644  64.446  80.401  1.00  0.00           H
ATOM   2220  NE2 HIS Z  39      87.948  63.150  81.510  1.00  0.00           N
ATOM   2221  CD2 HIS Z  39      88.556  61.968  81.118  1.00  0.00           C
ATOM   2222  HD2 HIS Z  39      89.208  61.449  81.808  1.00  0.00           H
ATOM   2223  C   HIS Z  39      89.226  58.038  79.237  1.00  0.00           C
ATOM   2224  O   HIS Z  39      88.408  57.372  79.866  1.00  0.00           O
ATOM   2225  N   VAL Z  40      89.877  57.501  78.184  1.00  0.00           N
ATOM   2226  HN  VAL Z  40      90.546  58.041  77.661  1.00  0.00           H
ATOM   2227  CA  VAL Z  40      89.589  56.166  77.663  1.00  0.00           C
ATOM   2228  HA  VAL Z  40      88.529  56.154  77.450  1.00  0.00           H
ATOM   2229  CB  VAL Z  40      90.294  55.920  76.329  1.00  0.00           C
ATOM   2230  HB  VAL Z  40      90.168  56.842  75.709  1.00  0.00           H
ATOM   2231  CG1 VAL Z  40      91.806  55.660  76.487  1.00  0.00           C
ATOM   2232 1HG1 VAL Z  40      92.287  55.633  75.485  1.00  0.00           H
ATOM   2233 2HG1 VAL Z  40      92.285  56.464  77.081  1.00  0.00           H
ATOM   2234 3HG1 VAL Z  40      91.996  54.685  76.983  1.00  0.00           H
ATOM   2235  CG2 VAL Z  40      89.611  54.767  75.578  1.00  0.00           C
ATOM   2236 1HG2 VAL Z  40      90.054  54.656  74.565  1.00  0.00           H
ATOM   2237 2HG2 VAL Z  40      89.760  53.809  76.120  1.00  0.00           H
ATOM   2238 3HG2 VAL Z  40      88.522  54.953  75.463  1.00  0.00           H
ATOM   2239  C   VAL Z  40      89.809  55.036  78.671  1.00  0.00           C
ATOM   2240  O   VAL Z  40      89.012  54.100  78.763  1.00  0.00           O
ATOM   2241  N   LYS Z  41      90.865  55.141  79.513  1.00  0.00           N
ATOM   2242  HN  LYS Z  41      91.505  55.895  79.394  1.00  0.00           H
ATOM   2243  CA  LYS Z  41      91.119  54.236  80.623  1.00  0.00           C
ATOM   2244  HA  LYS Z  41      91.195  53.227  80.239  1.00  0.00           H
ATOM   2245  CB  LYS Z  41      92.429  54.636  81.356  1.00  0.00           C
ATOM   2246  HB1 LYS Z  41      92.315  55.665  81.767  1.00  0.00           H
ATOM   2247  HB2 LYS Z  41      92.577  53.940  82.215  1.00  0.00           H
ATOM   2248  CG  LYS Z  41      93.700  54.584  80.489  1.00  0.00           C
ATOM   2249  HG1 LYS Z  41      93.734  53.586  79.991  1.00  0.00           H
ATOM   2250  HG2 LYS Z  41      93.660  55.347  79.684  1.00  0.00           H
ATOM   2251  CD  LYS Z  41      94.994  54.737  81.319  1.00  0.00           C
ATOM   2252  HD1 LYS Z  41      94.982  53.931  82.090  1.00  0.00           H
ATOM   2253  HD2 LYS Z  41      95.875  54.541  80.666  1.00  0.00           H
ATOM   2254  CE  LYS Z  41      95.183  56.074  82.057  1.00  0.00           C
ATOM   2255  HE1 LYS Z  41      94.260  56.376  82.596  1.00  0.00           H
ATOM   2256  HE2 LYS Z  41      96.002  55.971  82.803  1.00  0.00           H
ATOM   2257  NZ  LYS Z  41      95.564  57.161  81.135  1.00  0.00           N
ATOM   2258  HZ1 LYS Z  41      96.514  56.965  80.724  1.00  0.00           H
ATOM   2259  HZ2 LYS Z  41      94.872  57.263  80.355  1.00  0.00           H
ATOM   2260  HZ3 LYS Z  41      95.620  58.061  81.680  1.00  0.00           H
ATOM   2261  C   LYS Z  41      90.001  54.254  81.663  1.00  0.00           C
ATOM   2262  O   LYS Z  41      89.486  53.222  82.086  1.00  0.00           O
ATOM   2263  N   LEU Z  42      89.558  55.463  82.060  1.00  0.00           N
ATOM   2264  HN  LEU Z  42      89.963  56.286  81.671  1.00  0.00           H
ATOM   2265  CA  LEU Z  42      88.504  55.683  83.033  1.00  0.00           C
ATOM   2266  HA  LEU Z  42      88.753  55.123  83.924  1.00  0.00           H
ATOM   2267  CB  LEU Z  42      88.409  57.189  83.382  1.00  0.00           C
ATOM   2268  HB1 LEU Z  42      88.143  57.754  82.461  1.00  0.00           H
ATOM   2269  HB2 LEU Z  42      87.595  57.345  84.120  1.00  0.00           H
ATOM   2270  CG  LEU Z  42      89.712  57.791  83.958  1.00  0.00           C
ATOM   2271  HG  LEU Z  42      90.545  57.585  83.244  1.00  0.00           H
ATOM   2272  CD1 LEU Z  42      89.594  59.315  84.081  1.00  0.00           C
ATOM   2273 1HD1 LEU Z  42      90.551  59.747  84.449  1.00  0.00           H
ATOM   2274 2HD1 LEU Z  42      89.368  59.764  83.094  1.00  0.00           H
ATOM   2275 3HD1 LEU Z  42      88.789  59.591  84.792  1.00  0.00           H
ATOM   2276  CD2 LEU Z  42      90.102  57.192  85.317  1.00  0.00           C
ATOM   2277 1HD2 LEU Z  42      89.323  57.413  86.075  1.00  0.00           H
ATOM   2278 2HD2 LEU Z  42      90.240  56.092  85.250  1.00  0.00           H
ATOM   2279 3HD2 LEU Z  42      91.060  57.637  85.666  1.00  0.00           H
ATOM   2280  C   LEU Z  42      87.152  55.163  82.562  1.00  0.00           C
ATOM   2281  O   LEU Z  42      86.381  54.587  83.325  1.00  0.00           O
ATOM   2282  N   VAL Z  43      86.845  55.316  81.261  1.00  0.00           N
ATOM   2283  HN  VAL Z  43      87.461  55.851  80.677  1.00  0.00           H
ATOM   2284  CA  VAL Z  43      85.671  54.748  80.612  1.00  0.00           C
ATOM   2285  HA  VAL Z  43      84.801  55.074  81.164  1.00  0.00           H
ATOM   2286  CB  VAL Z  43      85.549  55.285  79.190  1.00  0.00           C
ATOM   2287  HB  VAL Z  43      86.529  55.172  78.670  1.00  0.00           H
ATOM   2288  CG1 VAL Z  43      84.471  54.543  78.379  1.00  0.00           C
ATOM   2289 1HG1 VAL Z  43      84.770  53.492  78.191  1.00  0.00           H
ATOM   2290 2HG1 VAL Z  43      83.494  54.554  78.909  1.00  0.00           H
ATOM   2291 3HG1 VAL Z  43      84.334  55.030  77.392  1.00  0.00           H
ATOM   2292  CG2 VAL Z  43      85.197  56.784  79.279  1.00  0.00           C
ATOM   2293 1HG2 VAL Z  43      84.212  56.923  79.771  1.00  0.00           H
ATOM   2294 2HG2 VAL Z  43      85.951  57.354  79.857  1.00  0.00           H
ATOM   2295 3HG2 VAL Z  43      85.139  57.221  78.263  1.00  0.00           H
ATOM   2296  C   VAL Z  43      85.643  53.218  80.658  1.00  0.00           C
ATOM   2297  O   VAL Z  43      84.598  52.615  80.919  1.00  0.00           O
ATOM   2298  N   ASN Z  44      86.795  52.531  80.471  1.00  0.00           N
ATOM   2299  HN  ASN Z  44      87.636  53.015  80.221  1.00  0.00           H
ATOM   2300  CA  ASN Z  44      86.895  51.092  80.706  1.00  0.00           C
ATOM   2301  HA  ASN Z  44      86.129  50.602  80.119  1.00  0.00           H
ATOM   2302  CB  ASN Z  44      88.292  50.523  80.333  1.00  0.00           C
ATOM   2303  HB1 ASN Z  44      89.094  51.165  80.747  1.00  0.00           H
ATOM   2304  HB2 ASN Z  44      88.418  49.496  80.743  1.00  0.00           H
ATOM   2305  CG  ASN Z  44      88.442  50.404  78.821  1.00  0.00           C
ATOM   2306  OD1 ASN Z  44      87.475  50.164  78.092  1.00  0.00           O
ATOM   2307  ND2 ASN Z  44      89.693  50.518  78.326  1.00  0.00           N
ATOM   2308 1HD2 ASN Z  44      90.474  50.640  78.950  1.00  0.00           H
ATOM   2309 2HD2 ASN Z  44      89.840  50.323  77.359  1.00  0.00           H
ATOM   2310  C   ASN Z  44      86.592  50.715  82.155  1.00  0.00           C
ATOM   2311  O   ASN Z  44      85.827  49.787  82.408  1.00  0.00           O
ATOM   2312  N   GLU Z  45      87.120  51.470  83.140  1.00  0.00           N
ATOM   2313  HN  GLU Z  45      87.771  52.198  82.919  1.00  0.00           H
ATOM   2314  CA  GLU Z  45      86.827  51.274  84.554  1.00  0.00           C
ATOM   2315  HA  GLU Z  45      87.083  50.254  84.808  1.00  0.00           H
ATOM   2316  CB  GLU Z  45      87.682  52.226  85.424  1.00  0.00           C
ATOM   2317  HB1 GLU Z  45      87.462  53.281  85.152  1.00  0.00           H
ATOM   2318  HB2 GLU Z  45      87.415  52.080  86.495  1.00  0.00           H
ATOM   2319  CG  GLU Z  45      89.197  51.965  85.267  1.00  0.00           C
ATOM   2320  HG1 GLU Z  45      89.411  50.927  85.598  1.00  0.00           H
ATOM   2321  HG2 GLU Z  45      89.513  52.059  84.209  1.00  0.00           H
ATOM   2322  CD  GLU Z  45      90.068  52.897  86.085  1.00  0.00           C
ATOM   2323  OE1 GLU Z  45      89.568  53.894  86.668  1.00  0.00           O
ATOM   2324  OE2 GLU Z  45      91.284  52.581  86.207  1.00  0.00           O
ATOM   2325  C   GLU Z  45      85.355  51.458  84.915  1.00  0.00           C
ATOM   2326  O   GLU Z  45      84.773  50.644  85.627  1.00  0.00           O
ATOM   2327  N   VAL Z  46      84.687  52.506  84.385  1.00  0.00           N
ATOM   2328  HN  VAL Z  46      85.197  53.192  83.857  1.00  0.00           H
ATOM   2329  CA  VAL Z  46      83.247  52.715  84.537  1.00  0.00           C
ATOM   2330  HA  VAL Z  46      83.020  52.714  85.593  1.00  0.00           H
ATOM   2331  CB  VAL Z  46      82.802  54.056  83.945  1.00  0.00           C
ATOM   2332  HB  VAL Z  46      83.158  54.129  82.890  1.00  0.00           H
ATOM   2333  CG1 VAL Z  46      81.268  54.222  83.970  1.00  0.00           C
ATOM   2334 1HG1 VAL Z  46      80.997  55.250  83.649  1.00  0.00           H
ATOM   2335 2HG1 VAL Z  46      80.770  53.511  83.280  1.00  0.00           H
ATOM   2336 3HG1 VAL Z  46      80.878  54.063  84.996  1.00  0.00           H
ATOM   2337  CG2 VAL Z  46      83.427  55.199  84.763  1.00  0.00           C
ATOM   2338 1HG2 VAL Z  46      84.533  55.136  84.763  1.00  0.00           H
ATOM   2339 2HG2 VAL Z  46      83.140  56.180  84.328  1.00  0.00           H
ATOM   2340 3HG2 VAL Z  46      83.071  55.166  85.815  1.00  0.00           H
ATOM   2341  C   VAL Z  46      82.436  51.578  83.924  1.00  0.00           C
ATOM   2342  O   VAL Z  46      81.473  51.089  84.515  1.00  0.00           O
ATOM   2343  N   THR Z  47      82.831  51.096  82.729  1.00  0.00           N
ATOM   2344  HN  THR Z  47      83.612  51.523  82.271  1.00  0.00           H
ATOM   2345  CA  THR Z  47      82.192  49.962  82.056  1.00  0.00           C
ATOM   2346  HA  THR Z  47      81.137  50.178  81.974  1.00  0.00           H
ATOM   2347  CB  THR Z  47      82.743  49.719  80.655  1.00  0.00           C
ATOM   2348  HB  THR Z  47      83.803  49.374  80.701  1.00  0.00           H
ATOM   2349  OG1 THR Z  47      82.685  50.914  79.885  1.00  0.00           O
ATOM   2350  HG1 THR Z  47      83.348  51.526  80.250  1.00  0.00           H
ATOM   2351  CG2 THR Z  47      81.888  48.686  79.904  1.00  0.00           C
ATOM   2352 1HG2 THR Z  47      81.901  47.696  80.405  1.00  0.00           H
ATOM   2353 2HG2 THR Z  47      80.838  49.040  79.829  1.00  0.00           H
ATOM   2354 3HG2 THR Z  47      82.267  48.545  78.872  1.00  0.00           H
ATOM   2355  C   THR Z  47      82.328  48.664  82.836  1.00  0.00           C
ATOM   2356  O   THR Z  47      81.356  47.939  83.046  1.00  0.00           O
ATOM   2357  N   GLU Z  48      83.543  48.362  83.341  1.00  0.00           N
ATOM   2358  HN  GLU Z  48      84.335  48.945  83.133  1.00  0.00           H
ATOM   2359  CA  GLU Z  48      83.823  47.208  84.179  1.00  0.00           C
ATOM   2360  HA  GLU Z  48      83.486  46.327  83.650  1.00  0.00           H
ATOM   2361  CB  GLU Z  48      85.346  47.089  84.423  1.00  0.00           C
ATOM   2362  HB1 GLU Z  48      85.838  47.093  83.425  1.00  0.00           H
ATOM   2363  HB2 GLU Z  48      85.713  47.988  84.968  1.00  0.00           H
ATOM   2364  CG  GLU Z  48      85.762  45.809  85.188  1.00  0.00           C
ATOM   2365  HG1 GLU Z  48      85.419  45.866  86.243  1.00  0.00           H
ATOM   2366  HG2 GLU Z  48      85.299  44.917  84.720  1.00  0.00           H
ATOM   2367  CD  GLU Z  48      87.265  45.616  85.185  1.00  0.00           C
ATOM   2368  OE1 GLU Z  48      87.840  45.345  84.094  1.00  0.00           O
ATOM   2369  OE2 GLU Z  48      87.890  45.720  86.273  1.00  0.00           O
ATOM   2370  C   GLU Z  48      83.080  47.243  85.505  1.00  0.00           C
ATOM   2371  O   GLU Z  48      82.519  46.243  85.958  1.00  0.00           O
ATOM   2372  N   PHE Z  49      83.009  48.426  86.148  1.00  0.00           N
ATOM   2373  HN  PHE Z  49      83.540  49.209  85.810  1.00  0.00           H
ATOM   2374  CA  PHE Z  49      82.200  48.663  87.328  1.00  0.00           C
ATOM   2375  HA  PHE Z  49      82.508  47.963  88.093  1.00  0.00           H
ATOM   2376  CB  PHE Z  49      82.457  50.117  87.817  1.00  0.00           C
ATOM   2377  HB1 PHE Z  49      83.541  50.247  88.026  1.00  0.00           H
ATOM   2378  HB2 PHE Z  49      82.176  50.845  87.027  1.00  0.00           H
ATOM   2379  CG  PHE Z  49      81.696  50.442  89.070  1.00  0.00           C
ATOM   2380  CD1 PHE Z  49      82.194  50.079  90.330  1.00  0.00           C
ATOM   2381  HD1 PHE Z  49      83.154  49.589  90.407  1.00  0.00           H
ATOM   2382  CE1 PHE Z  49      81.440  50.324  91.485  1.00  0.00           C
ATOM   2383  HE1 PHE Z  49      81.816  50.020  92.450  1.00  0.00           H
ATOM   2384  CZ  PHE Z  49      80.188  50.942  91.383  1.00  0.00           C
ATOM   2385  HZ  PHE Z  49      79.598  51.114  92.266  1.00  0.00           H
ATOM   2386  CD2 PHE Z  49      80.439  51.061  88.982  1.00  0.00           C
ATOM   2387  HD2 PHE Z  49      80.040  51.316  88.012  1.00  0.00           H
ATOM   2388  CE2 PHE Z  49      79.687  51.317  90.133  1.00  0.00           C
ATOM   2389  HE2 PHE Z  49      78.712  51.777  90.054  1.00  0.00           H
ATOM   2390  C   PHE Z  49      80.710  48.427  87.071  1.00  0.00           C
ATOM   2391  O   PHE Z  49      80.048  47.714  87.820  1.00  0.00           O
ATOM   2392  N   ALA Z  50      80.155  48.968  85.969  1.00  0.00           N
ATOM   2393  HN  ALA Z  50      80.700  49.556  85.365  1.00  0.00           H
ATOM   2394  CA  ALA Z  50      78.764  48.789  85.602  1.00  0.00           C
ATOM   2395  HA  ALA Z  50      78.158  49.116  86.436  1.00  0.00           H
ATOM   2396  CB  ALA Z  50      78.453  49.662  84.376  1.00  0.00           C
ATOM   2397  HB1 ALA Z  50      77.375  49.609  84.115  1.00  0.00           H
ATOM   2398  HB2 ALA Z  50      78.710  50.721  84.591  1.00  0.00           H
ATOM   2399  HB3 ALA Z  50      79.051  49.336  83.498  1.00  0.00           H
ATOM   2400  C   ALA Z  50      78.388  47.336  85.331  1.00  0.00           C
ATOM   2401  O   ALA Z  50      77.366  46.842  85.807  1.00  0.00           O
ATOM   2402  N   LYS Z  51      79.257  46.592  84.618  1.00  0.00           N
ATOM   2403  HN  LYS Z  51      80.047  47.033  84.181  1.00  0.00           H
ATOM   2404  CA  LYS Z  51      79.123  45.159  84.430  1.00  0.00           C
ATOM   2405  HA  LYS Z  51      78.144  44.979  84.006  1.00  0.00           H
ATOM   2406  CB  LYS Z  51      80.194  44.647  83.440  1.00  0.00           C
ATOM   2407  HB1 LYS Z  51      80.177  45.318  82.552  1.00  0.00           H
ATOM   2408  HB2 LYS Z  51      81.210  44.725  83.885  1.00  0.00           H
ATOM   2409  CG  LYS Z  51      79.924  43.212  82.967  1.00  0.00           C
ATOM   2410  HG1 LYS Z  51      80.153  42.496  83.789  1.00  0.00           H
ATOM   2411  HG2 LYS Z  51      78.836  43.117  82.735  1.00  0.00           H
ATOM   2412  CD  LYS Z  51      80.714  42.828  81.708  1.00  0.00           C
ATOM   2413  HD1 LYS Z  51      80.497  43.578  80.912  1.00  0.00           H
ATOM   2414  HD2 LYS Z  51      81.805  42.864  81.924  1.00  0.00           H
ATOM   2415  CE  LYS Z  51      80.325  41.434  81.207  1.00  0.00           C
ATOM   2416  HE1 LYS Z  51      80.628  40.655  81.941  1.00  0.00           H
ATOM   2417  HE2 LYS Z  51      79.224  41.377  81.056  1.00  0.00           H
ATOM   2418  NZ  LYS Z  51      80.969  41.136  79.921  1.00  0.00           N
ATOM   2419  HZ1 LYS Z  51      80.594  40.225  79.554  1.00  0.00           H
ATOM   2420  HZ2 LYS Z  51      80.778  41.889  79.206  1.00  0.00           H
ATOM   2421  HZ3 LYS Z  51      82.012  41.061  80.032  1.00  0.00           H
ATOM   2422  C   LYS Z  51      79.194  44.376  85.738  1.00  0.00           C
ATOM   2423  O   LYS Z  51      78.408  43.463  85.988  1.00  0.00           O
ATOM   2424  N   THR Z  52      80.110  44.772  86.646  1.00  0.00           N
ATOM   2425  HN  THR Z  52      80.741  45.507  86.389  1.00  0.00           H
ATOM   2426  CA  THR Z  52      80.244  44.226  87.999  1.00  0.00           C
ATOM   2427  HA  THR Z  52      80.380  43.159  87.904  1.00  0.00           H
ATOM   2428  CB  THR Z  52      81.450  44.789  88.754  1.00  0.00           C
ATOM   2429  HB  THR Z  52      81.348  45.893  88.872  1.00  0.00           H
ATOM   2430  OG1 THR Z  52      82.654  44.506  88.047  1.00  0.00           O
ATOM   2431  HG1 THR Z  52      82.654  45.104  87.272  1.00  0.00           H
ATOM   2432  CG2 THR Z  52      81.612  44.146  90.139  1.00  0.00           C
ATOM   2433 1HG2 THR Z  52      81.703  43.043  90.052  1.00  0.00           H
ATOM   2434 2HG2 THR Z  52      82.525  44.535  90.638  1.00  0.00           H
ATOM   2435 3HG2 THR Z  52      80.750  44.379  90.793  1.00  0.00           H
ATOM   2436  C   THR Z  52      78.985  44.424  88.828  1.00  0.00           C
ATOM   2437  O   THR Z  52      78.555  43.524  89.542  1.00  0.00           O
ATOM   2438  N   CYS Z  53      78.313  45.588  88.727  1.00  0.00           N
ATOM   2439  HN  CYS Z  53      78.711  46.347  88.202  1.00  0.00           H
ATOM   2440  CA  CYS Z  53      77.021  45.840  89.361  1.00  0.00           C
ATOM   2441  HA  CYS Z  53      77.139  45.661  90.420  1.00  0.00           H
ATOM   2442  CB  CYS Z  53      76.546  47.298  89.141  1.00  0.00           C
ATOM   2443  HB1 CYS Z  53      76.436  47.490  88.052  1.00  0.00           H
ATOM   2444  HB2 CYS Z  53      75.549  47.441  89.612  1.00  0.00           H
ATOM   2445  SG  CYS Z  53      77.693  48.513  89.850  1.00  0.00           S
ATOM   2446  C   CYS Z  53      75.899  44.913  88.910  1.00  0.00           C
ATOM   2447  O   CYS Z  53      75.024  44.551  89.695  1.00  0.00           O
ATOM   2448  N   VAL Z  54      75.878  44.521  87.620  1.00  0.00           N
ATOM   2449  HN  VAL Z  54      76.549  44.884  86.974  1.00  0.00           H
ATOM   2450  CA  VAL Z  54      74.984  43.483  87.127  1.00  0.00           C
ATOM   2451  HA  VAL Z  54      74.005  43.669  87.536  1.00  0.00           H
ATOM   2452  CB  VAL Z  54      74.869  43.515  85.605  1.00  0.00           C
ATOM   2453  HB  VAL Z  54      75.859  43.294  85.141  1.00  0.00           H
ATOM   2454  CG1 VAL Z  54      73.840  42.475  85.125  1.00  0.00           C
ATOM   2455 1HG1 VAL Z  54      72.896  42.556  85.701  1.00  0.00           H
ATOM   2456 2HG1 VAL Z  54      73.610  42.641  84.052  1.00  0.00           H
ATOM   2457 3HG1 VAL Z  54      74.233  41.442  85.227  1.00  0.00           H
ATOM   2458  CG2 VAL Z  54      74.423  44.916  85.145  1.00  0.00           C
ATOM   2459 1HG2 VAL Z  54      73.445  45.185  85.593  1.00  0.00           H
ATOM   2460 2HG2 VAL Z  54      75.169  45.693  85.409  1.00  0.00           H
ATOM   2461 3HG2 VAL Z  54      74.304  44.926  84.041  1.00  0.00           H
ATOM   2462  C   VAL Z  54      75.379  42.080  87.588  1.00  0.00           C
ATOM   2463  O   VAL Z  54      74.539  41.285  88.020  1.00  0.00           O
ATOM   2464  N   ALA Z  55      76.679  41.736  87.501  1.00  0.00           N
ATOM   2465  HN  ALA Z  55      77.337  42.392  87.120  1.00  0.00           H
ATOM   2466  CA  ALA Z  55      77.223  40.435  87.841  1.00  0.00           C
ATOM   2467  HA  ALA Z  55      76.688  39.684  87.277  1.00  0.00           H
ATOM   2468  CB  ALA Z  55      78.704  40.412  87.424  1.00  0.00           C
ATOM   2469  HB1 ALA Z  55      79.295  41.145  88.014  1.00  0.00           H
ATOM   2470  HB2 ALA Z  55      79.149  39.404  87.571  1.00  0.00           H
ATOM   2471  HB3 ALA Z  55      78.801  40.682  86.352  1.00  0.00           H
ATOM   2472  C   ALA Z  55      77.116  40.045  89.312  1.00  0.00           C
ATOM   2473  O   ALA Z  55      76.747  38.920  89.655  1.00  0.00           O
ATOM   2474  N   ASP Z  56      77.437  40.981  90.221  1.00  0.00           N
ATOM   2475  HN  ASP Z  56      77.744  41.886  89.914  1.00  0.00           H
ATOM   2476  CA  ASP Z  56      77.358  40.805  91.654  1.00  0.00           C
ATOM   2477  HA  ASP Z  56      77.914  39.906  91.895  1.00  0.00           H
ATOM   2478  CB  ASP Z  56      78.019  42.039  92.318  1.00  0.00           C
ATOM   2479  HB1 ASP Z  56      78.895  42.326  91.695  1.00  0.00           H
ATOM   2480  HB2 ASP Z  56      77.318  42.898  92.332  1.00  0.00           H
ATOM   2481  CG  ASP Z  56      78.538  41.777  93.709  1.00  0.00           C
ATOM   2482  OD1 ASP Z  56      77.749  41.499  94.647  1.00  0.00           O
ATOM   2483  OD2 ASP Z  56      79.776  41.927  93.890  1.00  0.00           O
ATOM   2484  C   ASP Z  56      75.923  40.618  92.142  1.00  0.00           C
ATOM   2485  O   ASP Z  56      75.015  41.365  91.781  1.00  0.00           O
ATOM   2486  N   GLU Z  57      75.690  39.621  93.010  1.00  0.00           N
ATOM   2487  HN  GLU Z  57      76.415  38.963  93.246  1.00  0.00           H
ATOM   2488  CA  GLU Z  57      74.382  39.274  93.522  1.00  0.00           C
ATOM   2489  HA  GLU Z  57      73.628  39.559  92.801  1.00  0.00           H
ATOM   2490  CB  GLU Z  57      74.287  37.742  93.752  1.00  0.00           C
ATOM   2491  HB1 GLU Z  57      73.230  37.491  94.003  1.00  0.00           H
ATOM   2492  HB2 GLU Z  57      74.518  37.228  92.795  1.00  0.00           H
ATOM   2493  CG  GLU Z  57      75.183  37.152  94.877  1.00  0.00           C
ATOM   2494  HG1 GLU Z  57      74.928  37.629  95.846  1.00  0.00           H
ATOM   2495  HG2 GLU Z  57      74.957  36.072  94.978  1.00  0.00           H
ATOM   2496  CD  GLU Z  57      76.684  37.275  94.672  1.00  0.00           C
ATOM   2497  OE1 GLU Z  57      77.406  37.357  95.702  1.00  0.00           O
ATOM   2498  OE2 GLU Z  57      77.157  37.312  93.506  1.00  0.00           O
ATOM   2499  C   GLU Z  57      74.059  39.996  94.819  1.00  0.00           C
ATOM   2500  O   GLU Z  57      72.982  39.825  95.392  1.00  0.00           O
ATOM   2501  N   SER Z  58      74.970  40.868  95.294  1.00  0.00           N
ATOM   2502  HN  SER Z  58      75.868  40.938  94.849  1.00  0.00           H
ATOM   2503  CA  SER Z  58      74.692  41.764  96.406  1.00  0.00           C
ATOM   2504  HA  SER Z  58      73.677  41.635  96.755  1.00  0.00           H
ATOM   2505  CB  SER Z  58      75.667  41.501  97.583  1.00  0.00           C
ATOM   2506  HB1 SER Z  58      75.724  40.402  97.750  1.00  0.00           H
ATOM   2507  HB2 SER Z  58      76.693  41.849  97.331  1.00  0.00           H
ATOM   2508  OG  SER Z  58      75.201  42.123  98.781  1.00  0.00           O
ATOM   2509  HG1 SER Z  58      75.801  41.867  99.501  1.00  0.00           H
ATOM   2510  C   SER Z  58      74.826  43.207  95.953  1.00  0.00           C
ATOM   2511  O   SER Z  58      73.976  44.049  96.247  1.00  0.00           O
ATOM   2512  N   ALA Z  59      75.882  43.513  95.169  1.00  0.00           N
ATOM   2513  HN  ALA Z  59      76.544  42.784  94.956  1.00  0.00           H
ATOM   2514  CA  ALA Z  59      76.156  44.808  94.566  1.00  0.00           C
ATOM   2515  HA  ALA Z  59      77.145  44.719  94.140  1.00  0.00           H
ATOM   2516  CB  ALA Z  59      75.185  45.082  93.398  1.00  0.00           C
ATOM   2517  HB1 ALA Z  59      75.181  44.217  92.699  1.00  0.00           H
ATOM   2518  HB2 ALA Z  59      74.151  45.225  93.777  1.00  0.00           H
ATOM   2519  HB3 ALA Z  59      75.484  45.985  92.830  1.00  0.00           H
ATOM   2520  C   ALA Z  59      76.251  45.975  95.556  1.00  0.00           C
ATOM   2521  O   ALA Z  59      75.683  47.052  95.364  1.00  0.00           O
ATOM   2522  N   GLU Z  60      77.012  45.790  96.653  1.00  0.00           N
ATOM   2523  HN  GLU Z  60      77.500  44.921  96.770  1.00  0.00           H
ATOM   2524  CA  GLU Z  60      77.043  46.692  97.795  1.00  0.00           C
ATOM   2525  HA  GLU Z  60      76.021  46.908  98.076  1.00  0.00           H
ATOM   2526  CB  GLU Z  60      77.744  46.010  98.994  1.00  0.00           C
ATOM   2527  HB1 GLU Z  60      78.806  45.798  98.736  1.00  0.00           H
ATOM   2528  HB2 GLU Z  60      77.737  46.706  99.864  1.00  0.00           H
ATOM   2529  CG  GLU Z  60      77.052  44.696  99.415  1.00  0.00           C
ATOM   2530  HG1 GLU Z  60      75.979  44.895  99.628  1.00  0.00           H
ATOM   2531  HG2 GLU Z  60      77.108  43.948  98.599  1.00  0.00           H
ATOM   2532  CD  GLU Z  60      77.677  44.083 100.649  1.00  0.00           C
ATOM   2533  OE1 GLU Z  60      78.817  43.559 100.575  1.00  0.00           O
ATOM   2534  OE2 GLU Z  60      77.022  44.110 101.725  1.00  0.00           O
ATOM   2535  C   GLU Z  60      77.724  48.033  97.550  1.00  0.00           C
ATOM   2536  O   GLU Z  60      77.467  49.011  98.251  1.00  0.00           O
ATOM   2537  N   ASN Z  61      78.599  48.127  96.531  1.00  0.00           N
ATOM   2538  HN  ASN Z  61      78.884  47.288  96.062  1.00  0.00           H
ATOM   2539  CA  ASN Z  61      79.278  49.361  96.171  1.00  0.00           C
ATOM   2540  HA  ASN Z  61      79.289  50.027  97.025  1.00  0.00           H
ATOM   2541  CB  ASN Z  61      80.733  49.002  95.751  1.00  0.00           C
ATOM   2542  HB1 ASN Z  61      81.108  48.192  96.415  1.00  0.00           H
ATOM   2543  HB2 ASN Z  61      80.765  48.623  94.709  1.00  0.00           H
ATOM   2544  CG  ASN Z  61      81.686  50.183  95.881  1.00  0.00           C
ATOM   2545  OD1 ASN Z  61      82.128  50.780  94.895  1.00  0.00           O
ATOM   2546  ND2 ASN Z  61      82.033  50.543  97.135  1.00  0.00           N
ATOM   2547 1HD2 ASN Z  61      81.647  50.063  97.919  1.00  0.00           H
ATOM   2548 2HD2 ASN Z  61      82.676  51.296  97.254  1.00  0.00           H
ATOM   2549  C   ASN Z  61      78.548  50.093  95.038  1.00  0.00           C
ATOM   2550  O   ASN Z  61      78.976  51.151  94.580  1.00  0.00           O
ATOM   2551  N   CYS Z  62      77.403  49.552  94.573  1.00  0.00           N
ATOM   2552  HN  CYS Z  62      77.047  48.718  94.995  1.00  0.00           H
ATOM   2553  CA  CYS Z  62      76.662  50.052  93.422  1.00  0.00           C
ATOM   2554  HA  CYS Z  62      77.265  50.762  92.873  1.00  0.00           H
ATOM   2555  CB  CYS Z  62      76.265  48.898  92.472  1.00  0.00           C
ATOM   2556  HB1 CYS Z  62      75.620  48.179  93.020  1.00  0.00           H
ATOM   2557  HB2 CYS Z  62      75.666  49.297  91.623  1.00  0.00           H
ATOM   2558  SG  CYS Z  62      77.723  48.031  91.819  1.00  0.00           S
ATOM   2559  C   CYS Z  62      75.394  50.778  93.833  1.00  0.00           C
ATOM   2560  O   CYS Z  62      74.464  50.953  93.047  1.00  0.00           O
ATOM   2561  N   ASP Z  63      75.313  51.227  95.095  1.00  0.00           N
ATOM   2562  HN  ASP Z  63      76.059  51.093  95.751  1.00  0.00           H
ATOM   2563  CA  ASP Z  63      74.252  52.072  95.593  1.00  0.00           C
ATOM   2564  HA  ASP Z  63      73.310  51.631  95.295  1.00  0.00           H
ATOM   2565  CB  ASP Z  63      74.307  52.082  97.145  1.00  0.00           C
ATOM   2566  HB1 ASP Z  63      73.414  52.594  97.555  1.00  0.00           H
ATOM   2567  HB2 ASP Z  63      74.301  51.033  97.509  1.00  0.00           H
ATOM   2568  CG  ASP Z  63      75.553  52.749  97.687  1.00  0.00           C
ATOM   2569  OD1 ASP Z  63      75.413  53.696  98.506  1.00  0.00           O
ATOM   2570  OD2 ASP Z  63      76.680  52.361  97.297  1.00  0.00           O
ATOM   2571  C   ASP Z  63      74.286  53.479  94.987  1.00  0.00           C
ATOM   2572  O   ASP Z  63      73.255  54.075  94.678  1.00  0.00           O
ATOM   2573  N   LYS Z  64      75.502  54.034  94.821  1.00  0.00           N
ATOM   2574  HN  LYS Z  64      76.292  53.522  95.152  1.00  0.00           H
ATOM   2575  CA  LYS Z  64      75.776  55.354  94.289  1.00  0.00           C
ATOM   2576  HA  LYS Z  64      75.256  56.055  94.928  1.00  0.00           H
ATOM   2577  CB  LYS Z  64      77.288  55.673  94.394  1.00  0.00           C
ATOM   2578  HB1 LYS Z  64      77.494  56.658  93.923  1.00  0.00           H
ATOM   2579  HB2 LYS Z  64      77.542  55.773  95.475  1.00  0.00           H
ATOM   2580  CG  LYS Z  64      78.227  54.608  93.802  1.00  0.00           C
ATOM   2581  HG1 LYS Z  64      78.184  53.703  94.449  1.00  0.00           H
ATOM   2582  HG2 LYS Z  64      77.883  54.313  92.785  1.00  0.00           H
ATOM   2583  CD  LYS Z  64      79.674  55.123  93.718  1.00  0.00           C
ATOM   2584  HD1 LYS Z  64      79.755  55.780  92.822  1.00  0.00           H
ATOM   2585  HD2 LYS Z  64      79.887  55.763  94.605  1.00  0.00           H
ATOM   2586  CE  LYS Z  64      80.744  54.028  93.629  1.00  0.00           C
ATOM   2587  HE1 LYS Z  64      80.477  53.272  92.861  1.00  0.00           H
ATOM   2588  HE2 LYS Z  64      81.724  54.483  93.360  1.00  0.00           H
ATOM   2589  NZ  LYS Z  64      80.910  53.349  94.926  1.00  0.00           N
ATOM   2590  HZ1 LYS Z  64      80.044  52.844  95.229  1.00  0.00           H
ATOM   2591  HZ2 LYS Z  64      81.693  52.657  94.880  1.00  0.00           H
ATOM   2592  HZ3 LYS Z  64      81.129  54.049  95.679  1.00  0.00           H
ATOM   2593  C   LYS Z  64      75.285  55.633  92.867  1.00  0.00           C
ATOM   2594  O   LYS Z  64      75.357  54.801  91.961  1.00  0.00           O
ATOM   2595  N   SER Z  65      74.758  56.857  92.655  1.00  0.00           N
ATOM   2596  HN  SER Z  65      74.717  57.510  93.411  1.00  0.00           H
ATOM   2597  CA  SER Z  65      74.212  57.346  91.391  1.00  0.00           C
ATOM   2598  HA  SER Z  65      73.425  56.656  91.121  1.00  0.00           H
ATOM   2599  CB  SER Z  65      73.545  58.745  91.543  1.00  0.00           C
ATOM   2600  HB1 SER Z  65      72.984  58.998  90.616  1.00  0.00           H
ATOM   2601  HB2 SER Z  65      72.794  58.677  92.364  1.00  0.00           H
ATOM   2602  OG  SER Z  65      74.477  59.793  91.847  1.00  0.00           O
ATOM   2603  HG1 SER Z  65      73.928  60.584  92.036  1.00  0.00           H
ATOM   2604  C   SER Z  65      75.168  57.372  90.203  1.00  0.00           C
ATOM   2605  O   SER Z  65      76.390  57.420  90.352  1.00  0.00           O
ATOM   2606  N   LEU Z  66      74.632  57.375  88.960  1.00  0.00           N
ATOM   2607  HN  LEU Z  66      73.641  57.255  88.840  1.00  0.00           H
ATOM   2608  CA  LEU Z  66      75.408  57.566  87.737  1.00  0.00           C
ATOM   2609  HA  LEU Z  66      76.142  56.777  87.676  1.00  0.00           H
ATOM   2610  CB  LEU Z  66      74.495  57.535  86.483  1.00  0.00           C
ATOM   2611  HB1 LEU Z  66      73.614  58.187  86.674  1.00  0.00           H
ATOM   2612  HB2 LEU Z  66      75.036  57.951  85.603  1.00  0.00           H
ATOM   2613  CG  LEU Z  66      73.994  56.133  86.083  1.00  0.00           C
ATOM   2614  HG  LEU Z  66      73.587  55.624  86.990  1.00  0.00           H
ATOM   2615  CD1 LEU Z  66      72.854  56.252  85.061  1.00  0.00           C
ATOM   2616 1HD1 LEU Z  66      73.194  56.806  84.161  1.00  0.00           H
ATOM   2617 2HD1 LEU Z  66      72.499  55.247  84.749  1.00  0.00           H
ATOM   2618 3HD1 LEU Z  66      71.995  56.801  85.501  1.00  0.00           H
ATOM   2619  CD2 LEU Z  66      75.130  55.279  85.499  1.00  0.00           C
ATOM   2620 1HD2 LEU Z  66      75.602  55.808  84.644  1.00  0.00           H
ATOM   2621 2HD2 LEU Z  66      75.908  55.075  86.263  1.00  0.00           H
ATOM   2622 3HD2 LEU Z  66      74.734  54.312  85.129  1.00  0.00           H
ATOM   2623  C   LEU Z  66      76.188  58.879  87.729  1.00  0.00           C
ATOM   2624  O   LEU Z  66      77.361  58.917  87.362  1.00  0.00           O
ATOM   2625  N   HIS Z  67      75.579  59.985  88.212  1.00  0.00           N
ATOM   2626  HN  HIS Z  67      74.597  59.937  88.441  1.00  0.00           H
ATOM   2627  CA  HIS Z  67      76.253  61.260  88.418  1.00  0.00           C
ATOM   2628  HA  HIS Z  67      76.642  61.593  87.465  1.00  0.00           H
ATOM   2629  CB  HIS Z  67      75.286  62.328  88.996  1.00  0.00           C
ATOM   2630  HB1 HIS Z  67      74.835  61.946  89.937  1.00  0.00           H
ATOM   2631  HB2 HIS Z  67      75.831  63.268  89.226  1.00  0.00           H
ATOM   2632  ND1 HIS Z  67      72.955  63.131  88.563  1.00  0.00           N
ATOM   2633  CG  HIS Z  67      74.174  62.695  88.062  1.00  0.00           C
ATOM   2634  CE1 HIS Z  67      72.226  63.408  87.492  1.00  0.00           C
ATOM   2635  HE1 HIS Z  67      71.193  63.768  87.494  1.00  0.00           H
ATOM   2636  NE2 HIS Z  67      72.909  63.170  86.352  1.00  0.00           N
ATOM   2637  HE2 HIS Z  67      72.554  63.219  85.404  1.00  0.00           H
ATOM   2638  CD2 HIS Z  67      74.160  62.720  86.706  1.00  0.00           C
ATOM   2639  HD2 HIS Z  67      74.931  62.460  85.994  1.00  0.00           H
ATOM   2640  C   HIS Z  67      77.440  61.151  89.364  1.00  0.00           C
ATOM   2641  O   HIS Z  67      78.517  61.675  89.082  1.00  0.00           O
ATOM   2642  N   THR Z  68      77.287  60.419  90.486  1.00  0.00           N
ATOM   2643  HN  THR Z  68      76.400  60.005  90.695  1.00  0.00           H
ATOM   2644  CA  THR Z  68      78.379  60.131  91.419  1.00  0.00           C
ATOM   2645  HA  THR Z  68      78.815  61.071  91.726  1.00  0.00           H
ATOM   2646  CB  THR Z  68      77.914  59.375  92.661  1.00  0.00           C
ATOM   2647  HB  THR Z  68      77.537  58.361  92.391  1.00  0.00           H
ATOM   2648  OG1 THR Z  68      76.866  60.081  93.309  1.00  0.00           O
ATOM   2649  HG1 THR Z  68      76.038  59.866  92.838  1.00  0.00           H
ATOM   2650  CG2 THR Z  68      79.055  59.247  93.686  1.00  0.00           C
ATOM   2651 1HG2 THR Z  68      79.876  58.605  93.309  1.00  0.00           H
ATOM   2652 2HG2 THR Z  68      79.472  60.247  93.930  1.00  0.00           H
ATOM   2653 3HG2 THR Z  68      78.674  58.793  94.626  1.00  0.00           H
ATOM   2654  C   THR Z  68      79.479  59.299  90.787  1.00  0.00           C
ATOM   2655  O   THR Z  68      80.661  59.621  90.887  1.00  0.00           O
ATOM   2656  N   LEU Z  69      79.107  58.217  90.072  1.00  0.00           N
ATOM   2657  HN  LEU Z  69      78.131  57.981  90.007  1.00  0.00           H
ATOM   2658  CA  LEU Z  69      80.027  57.303  89.419  1.00  0.00           C
ATOM   2659  HA  LEU Z  69      80.702  56.913  90.167  1.00  0.00           H
ATOM   2660  CB  LEU Z  69      79.208  56.152  88.781  1.00  0.00           C
ATOM   2661  HB1 LEU Z  69      78.646  55.636  89.591  1.00  0.00           H
ATOM   2662  HB2 LEU Z  69      78.450  56.593  88.095  1.00  0.00           H
ATOM   2663  CG  LEU Z  69      80.014  55.098  87.991  1.00  0.00           C
ATOM   2664  HG  LEU Z  69      80.531  55.603  87.140  1.00  0.00           H
ATOM   2665  CD1 LEU Z  69      81.085  54.420  88.857  1.00  0.00           C
ATOM   2666 1HD1 LEU Z  69      80.617  53.956  89.751  1.00  0.00           H
ATOM   2667 2HD1 LEU Z  69      81.602  53.628  88.274  1.00  0.00           H
ATOM   2668 3HD1 LEU Z  69      81.847  55.157  89.189  1.00  0.00           H
ATOM   2669  CD2 LEU Z  69      79.062  54.056  87.389  1.00  0.00           C
ATOM   2670 1HD2 LEU Z  69      79.629  53.304  86.801  1.00  0.00           H
ATOM   2671 2HD2 LEU Z  69      78.509  53.531  88.197  1.00  0.00           H
ATOM   2672 3HD2 LEU Z  69      78.325  54.546  86.718  1.00  0.00           H
ATOM   2673  C   LEU Z  69      80.882  57.956  88.346  1.00  0.00           C
ATOM   2674  O   LEU Z  69      82.103  57.798  88.315  1.00  0.00           O
ATOM   2675  N   PHE Z  70      80.263  58.751  87.450  1.00  0.00           N
ATOM   2676  HN  PHE Z  70      79.261  58.837  87.448  1.00  0.00           H
ATOM   2677  CA  PHE Z  70      80.989  59.499  86.442  1.00  0.00           C
ATOM   2678  HA  PHE Z  70      81.665  58.826  85.932  1.00  0.00           H
ATOM   2679  CB  PHE Z  70      80.027  60.156  85.414  1.00  0.00           C
ATOM   2680  HB1 PHE Z  70      79.357  60.869  85.944  1.00  0.00           H
ATOM   2681  HB2 PHE Z  70      80.612  60.716  84.652  1.00  0.00           H
ATOM   2682  CG  PHE Z  70      79.143  59.187  84.659  1.00  0.00           C
ATOM   2683  CD1 PHE Z  70      79.400  57.805  84.524  1.00  0.00           C
ATOM   2684  HD1 PHE Z  70      80.273  57.355  84.971  1.00  0.00           H
ATOM   2685  CE1 PHE Z  70      78.518  56.980  83.814  1.00  0.00           C
ATOM   2686  HE1 PHE Z  70      78.714  55.921  83.727  1.00  0.00           H
ATOM   2687  CZ  PHE Z  70      77.379  57.526  83.212  1.00  0.00           C
ATOM   2688  HZ  PHE Z  70      76.700  56.894  82.660  1.00  0.00           H
ATOM   2689  CD2 PHE Z  70      77.996  59.714  84.041  1.00  0.00           C
ATOM   2690  HD2 PHE Z  70      77.780  60.769  84.130  1.00  0.00           H
ATOM   2691  CE2 PHE Z  70      77.120  58.895  83.323  1.00  0.00           C
ATOM   2692  HE2 PHE Z  70      76.241  59.319  82.861  1.00  0.00           H
ATOM   2693  C   PHE Z  70      81.854  60.581  87.068  1.00  0.00           C
ATOM   2694  O   PHE Z  70      83.028  60.729  86.736  1.00  0.00           O
ATOM   2695  N   GLY Z  71      81.295  61.332  88.044  1.00  0.00           N
ATOM   2696  HN  GLY Z  71      80.353  61.147  88.331  1.00  0.00           H
ATOM   2697  CA  GLY Z  71      81.968  62.448  88.701  1.00  0.00           C
ATOM   2698  HA1 GLY Z  71      82.263  63.160  87.945  1.00  0.00           H
ATOM   2699  HA2 GLY Z  71      81.274  62.865  89.414  1.00  0.00           H
ATOM   2700  C   GLY Z  71      83.200  62.081  89.477  1.00  0.00           C
ATOM   2701  O   GLY Z  71      84.153  62.856  89.538  1.00  0.00           O
ATOM   2702  N   ASP Z  72      83.233  60.869  90.069  1.00  0.00           N
ATOM   2703  HN  ASP Z  72      82.418  60.285  90.061  1.00  0.00           H
ATOM   2704  CA  ASP Z  72      84.386  60.372  90.790  1.00  0.00           C
ATOM   2705  HA  ASP Z  72      84.636  61.134  91.511  1.00  0.00           H
ATOM   2706  CB  ASP Z  72      83.995  59.044  91.505  1.00  0.00           C
ATOM   2707  HB1 ASP Z  72      82.939  59.127  91.844  1.00  0.00           H
ATOM   2708  HB2 ASP Z  72      84.064  58.175  90.822  1.00  0.00           H
ATOM   2709  CG  ASP Z  72      84.819  58.802  92.748  1.00  0.00           C
ATOM   2710  OD1 ASP Z  72      85.386  57.691  92.927  1.00  0.00           O
ATOM   2711  OD2 ASP Z  72      84.864  59.724  93.607  1.00  0.00           O
ATOM   2712  C   ASP Z  72      85.603  60.199  89.878  1.00  0.00           C
ATOM   2713  O   ASP Z  72      86.698  60.689  90.149  1.00  0.00           O
ATOM   2714  N   LYS Z  73      85.406  59.566  88.709  1.00  0.00           N
ATOM   2715  HN  LYS Z  73      84.501  59.206  88.489  1.00  0.00           H
ATOM   2716  CA  LYS Z  73      86.434  59.422  87.696  1.00  0.00           C
ATOM   2717  HA  LYS Z  73      87.337  59.080  88.183  1.00  0.00           H
ATOM   2718  CB  LYS Z  73      86.000  58.366  86.654  1.00  0.00           C
ATOM   2719  HB1 LYS Z  73      85.075  58.730  86.153  1.00  0.00           H
ATOM   2720  HB2 LYS Z  73      86.792  58.269  85.880  1.00  0.00           H
ATOM   2721  CG  LYS Z  73      85.710  56.966  87.239  1.00  0.00           C
ATOM   2722  HG1 LYS Z  73      84.922  57.036  88.022  1.00  0.00           H
ATOM   2723  HG2 LYS Z  73      85.299  56.340  86.416  1.00  0.00           H
ATOM   2724  CD  LYS Z  73      86.948  56.244  87.804  1.00  0.00           C
ATOM   2725  HD1 LYS Z  73      87.725  56.215  87.006  1.00  0.00           H
ATOM   2726  HD2 LYS Z  73      87.356  56.828  88.660  1.00  0.00           H
ATOM   2727  CE  LYS Z  73      86.665  54.805  88.266  1.00  0.00           C
ATOM   2728  HE1 LYS Z  73      85.961  54.801  89.126  1.00  0.00           H
ATOM   2729  HE2 LYS Z  73      86.231  54.209  87.434  1.00  0.00           H
ATOM   2730  NZ  LYS Z  73      87.918  54.161  88.686  1.00  0.00           N
ATOM   2731  HZ1 LYS Z  73      88.608  54.151  87.881  1.00  0.00           H
ATOM   2732  HZ2 LYS Z  73      88.347  54.679  89.497  1.00  0.00           H
ATOM   2733  HZ3 LYS Z  73      87.790  53.163  88.977  1.00  0.00           H
ATOM   2734  C   LYS Z  73      86.800  60.743  87.015  1.00  0.00           C
ATOM   2735  O   LYS Z  73      87.971  61.032  86.771  1.00  0.00           O
ATOM   2736  N   LEU Z  74      85.802  61.599  86.710  1.00  0.00           N
ATOM   2737  HN  LEU Z  74      84.846  61.331  86.852  1.00  0.00           H
ATOM   2738  CA  LEU Z  74      86.017  62.921  86.139  1.00  0.00           C
ATOM   2739  HA  LEU Z  74      86.601  62.807  85.236  1.00  0.00           H
ATOM   2740  CB  LEU Z  74      84.671  63.605  85.787  1.00  0.00           C
ATOM   2741  HB1 LEU Z  74      84.013  63.551  86.681  1.00  0.00           H
ATOM   2742  HB2 LEU Z  74      84.829  64.682  85.550  1.00  0.00           H
ATOM   2743  CG  LEU Z  74      83.938  62.976  84.587  1.00  0.00           C
ATOM   2744  HG  LEU Z  74      84.005  61.865  84.675  1.00  0.00           H
ATOM   2745  CD1 LEU Z  74      82.452  63.353  84.611  1.00  0.00           C
ATOM   2746 1HD1 LEU Z  74      81.912  62.790  83.823  1.00  0.00           H
ATOM   2747 2HD1 LEU Z  74      81.999  63.096  85.590  1.00  0.00           H
ATOM   2748 3HD1 LEU Z  74      82.322  64.442  84.435  1.00  0.00           H
ATOM   2749  CD2 LEU Z  74      84.568  63.392  83.250  1.00  0.00           C
ATOM   2750 1HD2 LEU Z  74      84.507  64.493  83.119  1.00  0.00           H
ATOM   2751 2HD2 LEU Z  74      85.636  63.092  83.200  1.00  0.00           H
ATOM   2752 3HD2 LEU Z  74      84.034  62.910  82.406  1.00  0.00           H
ATOM   2753  C   LEU Z  74      86.799  63.879  87.028  1.00  0.00           C
ATOM   2754  O   LEU Z  74      87.657  64.611  86.540  1.00  0.00           O
ATOM   2755  N   CYS Z  75      86.534  63.926  88.354  1.00  0.00           N
ATOM   2756  HN  CYS Z  75      85.809  63.357  88.754  1.00  0.00           H
ATOM   2757  CA  CYS Z  75      87.095  65.009  89.148  1.00  0.00           C
ATOM   2758  HA  CYS Z  75      88.067  65.261  88.748  1.00  0.00           H
ATOM   2759  CB  CYS Z  75      86.191  66.269  89.050  1.00  0.00           C
ATOM   2760  HB1 CYS Z  75      85.572  66.174  88.133  1.00  0.00           H
ATOM   2761  HB2 CYS Z  75      85.486  66.315  89.907  1.00  0.00           H
ATOM   2762  SG  CYS Z  75      87.139  67.815  88.875  1.00  0.00           S
ATOM   2763  C   CYS Z  75      87.383  64.688  90.608  1.00  0.00           C
ATOM   2764  O   CYS Z  75      87.633  65.597  91.399  1.00  0.00           O
ATOM   2765  N   THR Z  76      87.415  63.404  91.031  1.00  0.00           N
ATOM   2766  HN  THR Z  76      87.068  62.647  90.474  1.00  0.00           H
ATOM   2767  CA  THR Z  76      88.057  63.041  92.306  1.00  0.00           C
ATOM   2768  HA  THR Z  76      88.022  63.874  92.992  1.00  0.00           H
ATOM   2769  CB  THR Z  76      87.427  61.840  93.019  1.00  0.00           C
ATOM   2770  HB  THR Z  76      87.534  60.923  92.395  1.00  0.00           H
ATOM   2771  OG1 THR Z  76      86.048  62.066  93.274  1.00  0.00           O
ATOM   2772  HG1 THR Z  76      85.678  61.161  93.387  1.00  0.00           H
ATOM   2773  CG2 THR Z  76      88.050  61.588  94.400  1.00  0.00           C
ATOM   2774 1HG2 THR Z  76      89.116  61.300  94.316  1.00  0.00           H
ATOM   2775 2HG2 THR Z  76      87.978  62.497  95.034  1.00  0.00           H
ATOM   2776 3HG2 THR Z  76      87.527  60.755  94.915  1.00  0.00           H
ATOM   2777  C   THR Z  76      89.522  62.712  92.062  1.00  0.00           C
ATOM   2778  O   THR Z  76      90.375  62.888  92.928  1.00  0.00           O
ATOM   2779  N   VAL Z  77      89.870  62.239  90.846  1.00  0.00           N
ATOM   2780  HN  VAL Z  77      89.174  62.088  90.151  1.00  0.00           H
ATOM   2781  CA  VAL Z  77      91.218  61.806  90.489  1.00  0.00           C
ATOM   2782  HA  VAL Z  77      91.528  61.071  91.220  1.00  0.00           H
ATOM   2783  CB  VAL Z  77      91.225  61.134  89.115  1.00  0.00           C
ATOM   2784  HB  VAL Z  77      90.928  61.870  88.331  1.00  0.00           H
ATOM   2785  CG1 VAL Z  77      92.626  60.581  88.776  1.00  0.00           C
ATOM   2786 1HG1 VAL Z  77      93.372  61.393  88.656  1.00  0.00           H
ATOM   2787 2HG1 VAL Z  77      92.974  59.887  89.571  1.00  0.00           H
ATOM   2788 3HG1 VAL Z  77      92.587  60.017  87.819  1.00  0.00           H
ATOM   2789  CG2 VAL Z  77      90.205  59.976  89.112  1.00  0.00           C
ATOM   2790 1HG2 VAL Z  77      90.440  59.251  89.921  1.00  0.00           H
ATOM   2791 2HG2 VAL Z  77      89.166  60.338  89.249  1.00  0.00           H
ATOM   2792 3HG2 VAL Z  77      90.249  59.440  88.140  1.00  0.00           H
ATOM   2793  C   VAL Z  77      92.262  62.921  90.525  1.00  0.00           C
ATOM   2794  O   VAL Z  77      93.350  62.752  91.083  1.00  0.00           O
ATOM   2795  N   ALA Z  78      91.946  64.103  89.964  1.00  0.00           N
ATOM   2796  HN  ALA Z  78      91.084  64.216  89.473  1.00  0.00           H
ATOM   2797  CA  ALA Z  78      92.852  65.231  89.940  1.00  0.00           C
ATOM   2798  HA  ALA Z  78      93.392  65.282  90.878  1.00  0.00           H
ATOM   2799  CB  ALA Z  78      93.831  65.081  88.759  1.00  0.00           C
ATOM   2800  HB1 ALA Z  78      93.278  64.991  87.800  1.00  0.00           H
ATOM   2801  HB2 ALA Z  78      94.527  65.943  88.695  1.00  0.00           H
ATOM   2802  HB3 ALA Z  78      94.440  64.161  88.889  1.00  0.00           H
ATOM   2803  C   ALA Z  78      92.090  66.541  89.785  1.00  0.00           C
ATOM   2804  O   ALA Z  78      90.989  66.571  89.234  1.00  0.00           O
ATOM   2805  N   THR Z  79      92.673  67.672  90.252  1.00  0.00           N
ATOM   2806  HN  THR Z  79      93.540  67.621  90.755  1.00  0.00           H
ATOM   2807  CA  THR Z  79      92.083  69.010  90.114  1.00  0.00           C
ATOM   2808  HA  THR Z  79      91.012  68.913  90.225  1.00  0.00           H
ATOM   2809  CB  THR Z  79      92.550  70.049  91.145  1.00  0.00           C
ATOM   2810  HB  THR Z  79      92.047  71.027  90.943  1.00  0.00           H
ATOM   2811  OG1 THR Z  79      93.961  70.250  91.151  1.00  0.00           O
ATOM   2812  HG1 THR Z  79      94.105  71.060  91.683  1.00  0.00           H
ATOM   2813  CG2 THR Z  79      92.159  69.587  92.554  1.00  0.00           C
ATOM   2814 1HG2 THR Z  79      92.695  68.654  92.825  1.00  0.00           H
ATOM   2815 2HG2 THR Z  79      92.422  70.364  93.304  1.00  0.00           H
ATOM   2816 3HG2 THR Z  79      91.067  69.397  92.612  1.00  0.00           H
ATOM   2817  C   THR Z  79      92.313  69.616  88.743  1.00  0.00           C
ATOM   2818  O   THR Z  79      91.641  70.576  88.365  1.00  0.00           O
ATOM   2819  N   LEU Z  80      93.261  69.055  87.965  1.00  0.00           N
ATOM   2820  HN  LEU Z  80      93.815  68.324  88.354  1.00  0.00           H
ATOM   2821  CA  LEU Z  80      93.568  69.422  86.591  1.00  0.00           C
ATOM   2822  HA  LEU Z  80      94.357  68.751  86.284  1.00  0.00           H
ATOM   2823  CB  LEU Z  80      92.379  69.197  85.619  1.00  0.00           C
ATOM   2824  HB1 LEU Z  80      91.574  69.926  85.861  1.00  0.00           H
ATOM   2825  HB2 LEU Z  80      92.713  69.397  84.580  1.00  0.00           H
ATOM   2826  CG  LEU Z  80      91.771  67.777  85.662  1.00  0.00           C
ATOM   2827  HG  LEU Z  80      91.373  67.597  86.690  1.00  0.00           H
ATOM   2828  CD1 LEU Z  80      90.594  67.664  84.683  1.00  0.00           C
ATOM   2829 1HD1 LEU Z  80      90.150  66.645  84.729  1.00  0.00           H
ATOM   2830 2HD1 LEU Z  80      89.804  68.404  84.927  1.00  0.00           H
ATOM   2831 3HD1 LEU Z  80      90.943  67.840  83.643  1.00  0.00           H
ATOM   2832  CD2 LEU Z  80      92.803  66.684  85.354  1.00  0.00           C
ATOM   2833 1HD2 LEU Z  80      93.611  66.662  86.112  1.00  0.00           H
ATOM   2834 2HD2 LEU Z  80      92.313  65.686  85.348  1.00  0.00           H
ATOM   2835 3HD2 LEU Z  80      93.256  66.850  84.354  1.00  0.00           H
ATOM   2836  C   LEU Z  80      94.177  70.812  86.457  1.00  0.00           C
ATOM   2837  O   LEU Z  80      93.776  71.621  85.621  1.00  0.00           O
ATOM   2838  N   ARG Z  81      95.188  71.109  87.297  1.00  0.00           N
ATOM   2839  HN  ARG Z  81      95.499  70.394  87.927  1.00  0.00           H
ATOM   2840  CA  ARG Z  81      95.817  72.413  87.438  1.00  0.00           C
ATOM   2841  HA  ARG Z  81      95.055  73.117  87.745  1.00  0.00           H
ATOM   2842  CB  ARG Z  81      96.895  72.306  88.547  1.00  0.00           C
ATOM   2843  HB1 ARG Z  81      96.406  71.901  89.462  1.00  0.00           H
ATOM   2844  HB2 ARG Z  81      97.665  71.564  88.235  1.00  0.00           H
ATOM   2845  CG  ARG Z  81      97.583  73.637  88.920  1.00  0.00           C
ATOM   2846  HG1 ARG Z  81      98.061  74.093  88.025  1.00  0.00           H
ATOM   2847  HG2 ARG Z  81      96.800  74.347  89.270  1.00  0.00           H
ATOM   2848  CD  ARG Z  81      98.636  73.504  90.026  1.00  0.00           C
ATOM   2849  HD1 ARG Z  81      98.992  74.506  90.353  1.00  0.00           H
ATOM   2850  HD2 ARG Z  81      98.215  72.949  90.896  1.00  0.00           H
ATOM   2851  NE  ARG Z  81      99.784  72.758  89.429  1.00  0.00           N
ATOM   2852  HE  ARG Z  81      99.909  72.720  88.425  1.00  0.00           H
ATOM   2853  CZ  ARG Z  81     100.666  72.004  90.095  1.00  0.00           C
ATOM   2854  NH1 ARG Z  81     100.726  71.944  91.418  1.00  0.00           N
ATOM   2855 1HH1 ARG Z  81     100.133  72.534  91.972  1.00  0.00           H
ATOM   2856 2HH1 ARG Z  81     101.484  71.431  91.834  1.00  0.00           H
ATOM   2857  NH2 ARG Z  81     101.513  71.290  89.358  1.00  0.00           N
ATOM   2858 1HH2 ARG Z  81     101.350  71.316  88.367  1.00  0.00           H
ATOM   2859 2HH2 ARG Z  81     102.017  70.534  89.773  1.00  0.00           H
ATOM   2860  C   ARG Z  81      96.470  72.974  86.175  1.00  0.00           C
ATOM   2861  O   ARG Z  81      96.246  74.130  85.806  1.00  0.00           O
ATOM   2862  N   GLU Z  82      97.283  72.166  85.462  1.00  0.00           N
ATOM   2863  HN  GLU Z  82      97.481  71.237  85.787  1.00  0.00           H
ATOM   2864  CA  GLU Z  82      97.894  72.577  84.208  1.00  0.00           C
ATOM   2865  HA  GLU Z  82      98.280  73.582  84.316  1.00  0.00           H
ATOM   2866  CB  GLU Z  82      99.069  71.638  83.809  1.00  0.00           C
ATOM   2867  HB1 GLU Z  82      98.769  70.575  83.921  1.00  0.00           H
ATOM   2868  HB2 GLU Z  82      99.294  71.796  82.726  1.00  0.00           H
ATOM   2869  CG  GLU Z  82     100.415  71.901  84.544  1.00  0.00           C
ATOM   2870  HG1 GLU Z  82     101.218  71.346  84.012  1.00  0.00           H
ATOM   2871  HG2 GLU Z  82     100.658  72.983  84.481  1.00  0.00           H
ATOM   2872  CD  GLU Z  82     100.482  71.473  85.999  1.00  0.00           C
ATOM   2873  OE1 GLU Z  82     100.380  70.251  86.293  1.00  0.00           O
ATOM   2874  OE2 GLU Z  82     100.715  72.352  86.873  1.00  0.00           O
ATOM   2875  C   GLU Z  82      96.879  72.619  83.068  1.00  0.00           C
ATOM   2876  O   GLU Z  82      96.788  73.593  82.320  1.00  0.00           O
ATOM   2877  N   THR Z  83      96.063  71.555  82.928  1.00  0.00           N
ATOM   2878  HN  THR Z  83      96.180  70.769  83.530  1.00  0.00           H
ATOM   2879  CA  THR Z  83      95.096  71.379  81.843  1.00  0.00           C
ATOM   2880  HA  THR Z  83      95.626  71.501  80.909  1.00  0.00           H
ATOM   2881  CB  THR Z  83      94.502  69.973  81.871  1.00  0.00           C
ATOM   2882  HB  THR Z  83      93.934  69.817  82.817  1.00  0.00           H
ATOM   2883  OG1 THR Z  83      95.560  69.023  81.814  1.00  0.00           O
ATOM   2884  HG1 THR Z  83      95.153  68.139  81.929  1.00  0.00           H
ATOM   2885  CG2 THR Z  83      93.589  69.702  80.666  1.00  0.00           C
ATOM   2886 1HG2 THR Z  83      94.140  69.865  79.716  1.00  0.00           H
ATOM   2887 2HG2 THR Z  83      93.230  68.650  80.682  1.00  0.00           H
ATOM   2888 3HG2 THR Z  83      92.695  70.360  80.676  1.00  0.00           H
ATOM   2889  C   THR Z  83      93.974  72.406  81.852  1.00  0.00           C
ATOM   2890  O   THR Z  83      93.670  73.028  80.830  1.00  0.00           O
ATOM   2891  N   TYR Z  84      93.372  72.655  83.030  1.00  0.00           N
ATOM   2892  HN  TYR Z  84      93.663  72.170  83.860  1.00  0.00           H
ATOM   2893  CA  TYR Z  84      92.333  73.647  83.233  1.00  0.00           C
ATOM   2894  HA  TYR Z  84      92.039  74.093  82.291  1.00  0.00           H
ATOM   2895  CB  TYR Z  84      91.090  73.043  83.950  1.00  0.00           C
ATOM   2896  HB1 TYR Z  84      91.398  72.285  84.702  1.00  0.00           H
ATOM   2897  HB2 TYR Z  84      90.498  73.827  84.467  1.00  0.00           H
ATOM   2898  CG  TYR Z  84      90.155  72.409  82.963  1.00  0.00           C
ATOM   2899  CD1 TYR Z  84      89.263  73.215  82.234  1.00  0.00           C
ATOM   2900  HD1 TYR Z  84      89.280  74.287  82.360  1.00  0.00           H
ATOM   2901  CE1 TYR Z  84      88.341  72.640  81.349  1.00  0.00           C
ATOM   2902  HE1 TYR Z  84      87.671  73.274  80.786  1.00  0.00           H
ATOM   2903  CZ  TYR Z  84      88.316  71.254  81.176  1.00  0.00           C
ATOM   2904  OH  TYR Z  84      87.423  70.674  80.259  1.00  0.00           O
ATOM   2905  HH  TYR Z  84      86.718  71.328  80.073  1.00  0.00           H
ATOM   2906  CD2 TYR Z  84      90.120  71.017  82.781  1.00  0.00           C
ATOM   2907  HD2 TYR Z  84      90.794  70.386  83.339  1.00  0.00           H
ATOM   2908  CE2 TYR Z  84      89.204  70.441  81.888  1.00  0.00           C
ATOM   2909  HE2 TYR Z  84      89.179  69.370  81.752  1.00  0.00           H
ATOM   2910  C   TYR Z  84      92.888  74.781  84.073  1.00  0.00           C
ATOM   2911  O   TYR Z  84      93.304  75.819  83.556  1.00  0.00           O
ATOM   2912  N   GLY Z  85      92.894  74.630  85.412  1.00  0.00           N
ATOM   2913  HN  GLY Z  85      92.672  73.741  85.820  1.00  0.00           H
ATOM   2914  CA  GLY Z  85      93.184  75.732  86.322  1.00  0.00           C
ATOM   2915  HA1 GLY Z  85      93.580  75.302  87.227  1.00  0.00           H
ATOM   2916  HA2 GLY Z  85      93.880  76.419  85.861  1.00  0.00           H
ATOM   2917  C   GLY Z  85      91.957  76.518  86.696  1.00  0.00           C
ATOM   2918  O   GLY Z  85      92.039  77.723  86.935  1.00  0.00           O
ATOM   2919  N   GLU Z  86      90.790  75.846  86.736  1.00  0.00           N
ATOM   2920  HN  GLU Z  86      90.815  74.855  86.616  1.00  0.00           H
ATOM   2921  CA  GLU Z  86      89.506  76.485  86.960  1.00  0.00           C
ATOM   2922  HA  GLU Z  86      89.628  77.182  87.779  1.00  0.00           H
ATOM   2923  CB  GLU Z  86      89.046  77.291  85.709  1.00  0.00           C
ATOM   2924  HB1 GLU Z  86      88.089  77.807  85.937  1.00  0.00           H
ATOM   2925  HB2 GLU Z  86      89.806  78.086  85.541  1.00  0.00           H
ATOM   2926  CG  GLU Z  86      88.902  76.486  84.391  1.00  0.00           C
ATOM   2927  HG1 GLU Z  86      89.871  75.999  84.156  1.00  0.00           H
ATOM   2928  HG2 GLU Z  86      88.125  75.701  84.495  1.00  0.00           H
ATOM   2929  CD  GLU Z  86      88.538  77.347  83.186  1.00  0.00           C
ATOM   2930  OE1 GLU Z  86      88.609  76.817  82.042  1.00  0.00           O
ATOM   2931  OE2 GLU Z  86      88.172  78.542  83.347  1.00  0.00           O
ATOM   2932  C   GLU Z  86      88.387  75.537  87.405  1.00  0.00           C
ATOM   2933  O   GLU Z  86      87.231  75.944  87.479  1.00  0.00           O
ATOM   2934  N   MET Z  87      88.669  74.263  87.754  1.00  0.00           N
ATOM   2935  HN  MET Z  87      89.599  73.890  87.685  1.00  0.00           H
ATOM   2936  CA  MET Z  87      87.642  73.341  88.245  1.00  0.00           C
ATOM   2937  HA  MET Z  87      86.654  73.775  88.169  1.00  0.00           H
ATOM   2938  CB  MET Z  87      87.674  72.027  87.418  1.00  0.00           C
ATOM   2939  HB1 MET Z  87      88.728  71.689  87.313  1.00  0.00           H
ATOM   2940  HB2 MET Z  87      87.120  71.224  87.955  1.00  0.00           H
ATOM   2941  CG  MET Z  87      87.031  72.160  86.024  1.00  0.00           C
ATOM   2942  HG1 MET Z  87      87.496  73.014  85.485  1.00  0.00           H
ATOM   2943  HG2 MET Z  87      87.266  71.239  85.445  1.00  0.00           H
ATOM   2944  SD  MET Z  87      85.223  72.368  86.097  1.00  0.00           S
ATOM   2945  CE  MET Z  87      84.990  72.435  84.302  1.00  0.00           C
ATOM   2946  HE1 MET Z  87      85.541  73.295  83.866  1.00  0.00           H
ATOM   2947  HE2 MET Z  87      85.361  71.509  83.814  1.00  0.00           H
ATOM   2948  HE3 MET Z  87      83.915  72.546  84.049  1.00  0.00           H
ATOM   2949  C   MET Z  87      87.827  72.992  89.719  1.00  0.00           C
ATOM   2950  O   MET Z  87      87.033  72.266  90.316  1.00  0.00           O
ATOM   2951  N   ALA Z  88      88.876  73.524  90.374  1.00  0.00           N
ATOM   2952  HN  ALA Z  88      89.463  74.180  89.910  1.00  0.00           H
ATOM   2953  CA  ALA Z  88      89.255  73.163  91.727  1.00  0.00           C
ATOM   2954  HA  ALA Z  88      89.385  72.089  91.745  1.00  0.00           H
ATOM   2955  CB  ALA Z  88      90.598  73.820  92.085  1.00  0.00           C
ATOM   2956  HB1 ALA Z  88      90.513  74.928  92.080  1.00  0.00           H
ATOM   2957  HB2 ALA Z  88      90.946  73.499  93.091  1.00  0.00           H
ATOM   2958  HB3 ALA Z  88      91.374  73.527  91.347  1.00  0.00           H
ATOM   2959  C   ALA Z  88      88.231  73.485  92.811  1.00  0.00           C
ATOM   2960  O   ALA Z  88      88.094  72.742  93.786  1.00  0.00           O
ATOM   2961  N   ASP Z  89      87.506  74.615  92.693  1.00  0.00           N
ATOM   2962  HN  ASP Z  89      87.653  75.224  91.912  1.00  0.00           H
ATOM   2963  CA  ASP Z  89      86.470  74.986  93.639  1.00  0.00           C
ATOM   2964  HA  ASP Z  89      86.871  74.905  94.641  1.00  0.00           H
ATOM   2965  CB  ASP Z  89      86.016  76.441  93.393  1.00  0.00           C
ATOM   2966  HB1 ASP Z  89      85.733  76.589  92.332  1.00  0.00           H
ATOM   2967  HB2 ASP Z  89      85.144  76.702  94.030  1.00  0.00           H
ATOM   2968  CG  ASP Z  89      87.138  77.378  93.740  1.00  0.00           C
ATOM   2969  OD1 ASP Z  89      87.385  77.597  94.954  1.00  0.00           O
ATOM   2970  OD2 ASP Z  89      87.775  77.939  92.811  1.00  0.00           O
ATOM   2971  C   ASP Z  89      85.248  74.076  93.595  1.00  0.00           C
ATOM   2972  O   ASP Z  89      84.845  73.524  94.621  1.00  0.00           O
ATOM   2973  N   CYS Z  90      84.653  73.847  92.406  1.00  0.00           N
ATOM   2974  HN  CYS Z  90      84.979  74.302  91.571  1.00  0.00           H
ATOM   2975  CA  CYS Z  90      83.420  73.077  92.312  1.00  0.00           C
ATOM   2976  HA  CYS Z  90      82.798  73.347  93.156  1.00  0.00           H
ATOM   2977  CB  CYS Z  90      82.608  73.440  91.042  1.00  0.00           C
ATOM   2978  HB1 CYS Z  90      81.608  72.957  91.111  1.00  0.00           H
ATOM   2979  HB2 CYS Z  90      82.438  74.540  91.053  1.00  0.00           H
ATOM   2980  SG  CYS Z  90      83.388  72.981  89.461  1.00  0.00           S
ATOM   2981  C   CYS Z  90      83.626  71.572  92.414  1.00  0.00           C
ATOM   2982  O   CYS Z  90      82.738  70.836  92.838  1.00  0.00           O
ATOM   2983  N   CYS Z  91      84.838  71.067  92.104  1.00  0.00           N
ATOM   2984  HN  CYS Z  91      85.533  71.646  91.670  1.00  0.00           H
ATOM   2985  CA  CYS Z  91      85.160  69.657  92.272  1.00  0.00           C
ATOM   2986  HA  CYS Z  91      84.293  69.072  91.996  1.00  0.00           H
ATOM   2987  CB  CYS Z  91      86.335  69.207  91.381  1.00  0.00           C
ATOM   2988  HB1 CYS Z  91      87.209  69.874  91.544  1.00  0.00           H
ATOM   2989  HB2 CYS Z  91      86.643  68.174  91.658  1.00  0.00           H
ATOM   2990  SG  CYS Z  91      85.880  69.208  89.625  1.00  0.00           S
ATOM   2991  C   CYS Z  91      85.474  69.282  93.708  1.00  0.00           C
ATOM   2992  O   CYS Z  91      85.532  68.102  94.044  1.00  0.00           O
ATOM   2993  N   ALA Z  92      85.633  70.268  94.611  1.00  0.00           N
ATOM   2994  HN  ALA Z  92      85.619  71.224  94.322  1.00  0.00           H
ATOM   2995  CA  ALA Z  92      85.818  70.021  96.029  1.00  0.00           C
ATOM   2996  HA  ALA Z  92      86.278  69.054  96.183  1.00  0.00           H
ATOM   2997  CB  ALA Z  92      86.733  71.112  96.603  1.00  0.00           C
ATOM   2998  HB1 ALA Z  92      87.709  71.095  96.076  1.00  0.00           H
ATOM   2999  HB2 ALA Z  92      86.282  72.117  96.467  1.00  0.00           H
ATOM   3000  HB3 ALA Z  92      86.920  70.945  97.686  1.00  0.00           H
ATOM   3001  C   ALA Z  92      84.480  70.014  96.767  1.00  0.00           C
ATOM   3002  O   ALA Z  92      84.402  69.876  97.990  1.00  0.00           O
ATOM   3003  N   LYS Z  93      83.381  70.121  96.001  1.00  0.00           N
ATOM   3004  HN  LYS Z  93      83.484  70.269  95.021  1.00  0.00           H
ATOM   3005  CA  LYS Z  93      82.029  69.879  96.444  1.00  0.00           C
ATOM   3006  HA  LYS Z  93      81.989  69.850  97.525  1.00  0.00           H
ATOM   3007  CB  LYS Z  93      81.083  70.990  95.928  1.00  0.00           C
ATOM   3008  HB1 LYS Z  93      81.124  71.031  94.817  1.00  0.00           H
ATOM   3009  HB2 LYS Z  93      80.034  70.761  96.222  1.00  0.00           H
ATOM   3010  CG  LYS Z  93      81.423  72.377  96.499  1.00  0.00           C
ATOM   3011  HG1 LYS Z  93      81.426  72.298  97.612  1.00  0.00           H
ATOM   3012  HG2 LYS Z  93      82.439  72.697  96.180  1.00  0.00           H
ATOM   3013  CD  LYS Z  93      80.385  73.431  96.083  1.00  0.00           C
ATOM   3014  HD1 LYS Z  93      80.541  73.700  95.016  1.00  0.00           H
ATOM   3015  HD2 LYS Z  93      79.384  72.952  96.168  1.00  0.00           H
ATOM   3016  CE  LYS Z  93      80.392  74.688  96.964  1.00  0.00           C
ATOM   3017  HE1 LYS Z  93      80.338  74.404  98.038  1.00  0.00           H
ATOM   3018  HE2 LYS Z  93      81.321  75.273  96.791  1.00  0.00           H
ATOM   3019  NZ  LYS Z  93      79.234  75.550  96.663  1.00  0.00           N
ATOM   3020  HZ1 LYS Z  93      78.594  75.092  95.963  1.00  0.00           H
ATOM   3021  HZ2 LYS Z  93      78.659  75.739  97.517  1.00  0.00           H
ATOM   3022  HZ3 LYS Z  93      79.561  76.470  96.270  1.00  0.00           H
ATOM   3023  C   LYS Z  93      81.584  68.512  95.936  1.00  0.00           C
ATOM   3024  O   LYS Z  93      82.370  67.728  95.401  1.00  0.00           O
ATOM   3025  N   GLN Z  94      80.297  68.179  96.116  1.00  0.00           N
ATOM   3026  HN  GLN Z  94      79.673  68.811  96.584  1.00  0.00           H
ATOM   3027  CA  GLN Z  94      79.712  66.928  95.687  1.00  0.00           C
ATOM   3028  HA  GLN Z  94      80.434  66.351  95.124  1.00  0.00           H
ATOM   3029  CB  GLN Z  94      79.228  66.126  96.930  1.00  0.00           C
ATOM   3030  HB1 GLN Z  94      79.966  66.310  97.742  1.00  0.00           H
ATOM   3031  HB2 GLN Z  94      78.261  66.544  97.290  1.00  0.00           H
ATOM   3032  CG  GLN Z  94      79.105  64.591  96.771  1.00  0.00           C
ATOM   3033  HG1 GLN Z  94      78.683  64.162  97.707  1.00  0.00           H
ATOM   3034  HG2 GLN Z  94      78.409  64.323  95.954  1.00  0.00           H
ATOM   3035  CD  GLN Z  94      80.467  63.930  96.550  1.00  0.00           C
ATOM   3036  OE1 GLN Z  94      81.369  63.994  97.391  1.00  0.00           O
ATOM   3037  NE2 GLN Z  94      80.641  63.275  95.385  1.00  0.00           N
ATOM   3038 1HE2 GLN Z  94      79.918  63.296  94.683  1.00  0.00           H
ATOM   3039 2HE2 GLN Z  94      81.497  62.785  95.236  1.00  0.00           H
ATOM   3040  C   GLN Z  94      78.553  67.246  94.756  1.00  0.00           C
ATOM   3041  O   GLN Z  94      78.281  68.400  94.421  1.00  0.00           O
ATOM   3042  N   GLU Z  95      77.838  66.218  94.275  1.00  0.00           N
ATOM   3043  HN  GLU Z  95      78.155  65.275  94.383  1.00  0.00           H
ATOM   3044  CA  GLU Z  95      76.569  66.340  93.593  1.00  0.00           C
ATOM   3045  HA  GLU Z  95      76.744  66.911  92.695  1.00  0.00           H
ATOM   3046  CB  GLU Z  95      76.042  64.932  93.206  1.00  0.00           C
ATOM   3047  HB1 GLU Z  95      76.053  64.283  94.110  1.00  0.00           H
ATOM   3048  HB2 GLU Z  95      74.984  65.014  92.872  1.00  0.00           H
ATOM   3049  CG  GLU Z  95      76.817  64.221  92.061  1.00  0.00           C
ATOM   3050  HG1 GLU Z  95      76.393  63.203  91.919  1.00  0.00           H
ATOM   3051  HG2 GLU Z  95      76.680  64.789  91.117  1.00  0.00           H
ATOM   3052  CD  GLU Z  95      78.304  64.065  92.310  1.00  0.00           C
ATOM   3053  OE1 GLU Z  95      79.109  64.540  91.468  1.00  0.00           O
ATOM   3054  OE2 GLU Z  95      78.703  63.487  93.357  1.00  0.00           O
ATOM   3055  C   GLU Z  95      75.525  67.060  94.467  1.00  0.00           C
ATOM   3056  O   GLU Z  95      75.439  66.778  95.669  1.00  0.00           O
ATOM   3057  N   PRO Z  96      74.735  67.999  93.951  1.00  0.00           N
ATOM   3058  CD  PRO Z  96      73.761  68.684  94.804  1.00  0.00           C
ATOM   3059  HD1 PRO Z  96      74.269  69.238  95.624  1.00  0.00           H
ATOM   3060  HD2 PRO Z  96      73.059  67.935  95.236  1.00  0.00           H
ATOM   3061  CA  PRO Z  96      74.502  68.249  92.529  1.00  0.00           C
ATOM   3062  HA  PRO Z  96      74.529  67.329  91.963  1.00  0.00           H
ATOM   3063  CB  PRO Z  96      73.113  68.905  92.526  1.00  0.00           C
ATOM   3064  HB1 PRO Z  96      72.946  69.577  91.660  1.00  0.00           H
ATOM   3065  HB2 PRO Z  96      72.343  68.102  92.510  1.00  0.00           H
ATOM   3066  CG  PRO Z  96      73.017  69.633  93.869  1.00  0.00           C
ATOM   3067  HG1 PRO Z  96      73.548  70.609  93.813  1.00  0.00           H
ATOM   3068  HG2 PRO Z  96      71.969  69.807  94.190  1.00  0.00           H
ATOM   3069  C   PRO Z  96      75.529  69.197  91.941  1.00  0.00           C
ATOM   3070  O   PRO Z  96      75.735  69.180  90.728  1.00  0.00           O
ATOM   3071  N   GLU Z  97      76.181  70.036  92.769  1.00  0.00           N
ATOM   3072  HN  GLU Z  97      76.039  69.954  93.752  1.00  0.00           H
ATOM   3073  CA  GLU Z  97      76.986  71.166  92.343  1.00  0.00           C
ATOM   3074  HA  GLU Z  97      76.345  71.821  91.769  1.00  0.00           H
ATOM   3075  CB  GLU Z  97      77.524  71.948  93.565  1.00  0.00           C
ATOM   3076  HB1 GLU Z  97      78.220  71.310  94.155  1.00  0.00           H
ATOM   3077  HB2 GLU Z  97      78.105  72.822  93.185  1.00  0.00           H
ATOM   3078  CG  GLU Z  97      76.399  72.462  94.495  1.00  0.00           C
ATOM   3079  HG1 GLU Z  97      75.572  72.875  93.879  1.00  0.00           H
ATOM   3080  HG2 GLU Z  97      75.994  71.640  95.120  1.00  0.00           H
ATOM   3081  CD  GLU Z  97      76.886  73.574  95.398  1.00  0.00           C
ATOM   3082  OE1 GLU Z  97      77.426  74.586  94.871  1.00  0.00           O
ATOM   3083  OE2 GLU Z  97      76.714  73.489  96.643  1.00  0.00           O
ATOM   3084  C   GLU Z  97      78.155  70.807  91.445  1.00  0.00           C
ATOM   3085  O   GLU Z  97      78.420  71.492  90.456  1.00  0.00           O
ATOM   3086  N   ARG Z  98      78.857  69.700  91.759  1.00  0.00           N
ATOM   3087  HN  ARG Z  98      78.633  69.209  92.605  1.00  0.00           H
ATOM   3088  CA  ARG Z  98      79.959  69.183  90.969  1.00  0.00           C
ATOM   3089  HA  ARG Z  98      80.711  69.959  90.896  1.00  0.00           H
ATOM   3090  CB  ARG Z  98      80.567  67.956  91.696  1.00  0.00           C
ATOM   3091  HB1 ARG Z  98      80.865  68.287  92.718  1.00  0.00           H
ATOM   3092  HB2 ARG Z  98      79.790  67.169  91.815  1.00  0.00           H
ATOM   3093  CG  ARG Z  98      81.809  67.358  91.004  1.00  0.00           C
ATOM   3094  HG1 ARG Z  98      81.525  66.908  90.026  1.00  0.00           H
ATOM   3095  HG2 ARG Z  98      82.514  68.194  90.789  1.00  0.00           H
ATOM   3096  CD  ARG Z  98      82.563  66.317  91.842  1.00  0.00           C
ATOM   3097  HD1 ARG Z  98      83.520  66.053  91.335  1.00  0.00           H
ATOM   3098  HD2 ARG Z  98      82.780  66.708  92.862  1.00  0.00           H
ATOM   3099  NE  ARG Z  98      81.711  65.093  91.948  1.00  0.00           N
ATOM   3100  HE  ARG Z  98      80.727  65.091  91.689  1.00  0.00           H
ATOM   3101  CZ  ARG Z  98      82.159  63.902  92.356  1.00  0.00           C
ATOM   3102  NH1 ARG Z  98      81.312  62.877  92.374  1.00  0.00           N
ATOM   3103 1HH1 ARG Z  98      80.335  63.131  92.337  1.00  0.00           H
ATOM   3104 2HH1 ARG Z  98      81.624  62.056  92.863  1.00  0.00           H
ATOM   3105  NH2 ARG Z  98      83.396  63.697  92.785  1.00  0.00           N
ATOM   3106 1HH2 ARG Z  98      84.060  64.454  92.843  1.00  0.00           H
ATOM   3107 2HH2 ARG Z  98      83.635  62.789  93.114  1.00  0.00           H
ATOM   3108  C   ARG Z  98      79.571  68.803  89.541  1.00  0.00           C
ATOM   3109  O   ARG Z  98      80.233  69.192  88.583  1.00  0.00           O
ATOM   3110  N   ASN Z  99      78.446  68.078  89.351  1.00  0.00           N
ATOM   3111  HN  ASN Z  99      77.888  67.818  90.133  1.00  0.00           H
ATOM   3112  CA  ASN Z  99      77.974  67.669  88.036  1.00  0.00           C
ATOM   3113  HA  ASN Z  99      78.812  67.205  87.531  1.00  0.00           H
ATOM   3114  CB  ASN Z  99      76.809  66.649  88.189  1.00  0.00           C
ATOM   3115  HB1 ASN Z  99      77.066  65.918  88.983  1.00  0.00           H
ATOM   3116  HB2 ASN Z  99      75.870  67.158  88.486  1.00  0.00           H
ATOM   3117  CG  ASN Z  99      76.569  65.877  86.893  1.00  0.00           C
ATOM   3118  OD1 ASN Z  99      75.580  66.083  86.187  1.00  0.00           O
ATOM   3119  ND2 ASN Z  99      77.494  64.948  86.567  1.00  0.00           N
ATOM   3120 1HD2 ASN Z  99      78.233  64.753  87.223  1.00  0.00           H
ATOM   3121 2HD2 ASN Z  99      77.389  64.465  85.703  1.00  0.00           H
ATOM   3122  C   ASN Z  99      77.532  68.852  87.177  1.00  0.00           C
ATOM   3123  O   ASN Z  99      77.869  68.966  85.999  1.00  0.00           O
ATOM   3124  N   GLU Z 100      76.788  69.795  87.785  1.00  0.00           N
ATOM   3125  HN  GLU Z 100      76.518  69.684  88.742  1.00  0.00           H
ATOM   3126  CA  GLU Z 100      76.233  70.947  87.102  1.00  0.00           C
ATOM   3127  HA  GLU Z 100      75.784  70.616  86.176  1.00  0.00           H
ATOM   3128  CB  GLU Z 100      75.132  71.575  87.987  1.00  0.00           C
ATOM   3129  HB1 GLU Z 100      75.578  71.840  88.970  1.00  0.00           H
ATOM   3130  HB2 GLU Z 100      74.751  72.508  87.513  1.00  0.00           H
ATOM   3131  CG  GLU Z 100      73.938  70.611  88.215  1.00  0.00           C
ATOM   3132  HG1 GLU Z 100      73.417  70.429  87.251  1.00  0.00           H
ATOM   3133  HG2 GLU Z 100      74.307  69.634  88.592  1.00  0.00           H
ATOM   3134  CD  GLU Z 100      72.910  71.105  89.219  1.00  0.00           C
ATOM   3135  OE1 GLU Z 100      71.916  70.360  89.440  1.00  0.00           O
ATOM   3136  OE2 GLU Z 100      73.063  72.216  89.793  1.00  0.00           O
ATOM   3137  C   GLU Z 100      77.290  71.982  86.732  1.00  0.00           C
ATOM   3138  O   GLU Z 100      77.124  72.754  85.790  1.00  0.00           O
ATOM   3139  N   CYS Z 101      78.453  71.969  87.420  1.00  0.00           N
ATOM   3140  HN  CYS Z 101      78.549  71.341  88.192  1.00  0.00           H
ATOM   3141  CA  CYS Z 101      79.615  72.784  87.096  1.00  0.00           C
ATOM   3142  HA  CYS Z 101      79.310  73.821  87.111  1.00  0.00           H
ATOM   3143  CB  CYS Z 101      80.730  72.545  88.147  1.00  0.00           C
ATOM   3144  HB1 CYS Z 101      80.263  72.606  89.153  1.00  0.00           H
ATOM   3145  HB2 CYS Z 101      81.129  71.512  88.042  1.00  0.00           H
ATOM   3146  SG  CYS Z 101      82.097  73.744  88.098  1.00  0.00           S
ATOM   3147  C   CYS Z 101      80.165  72.491  85.707  1.00  0.00           C
ATOM   3148  O   CYS Z 101      80.467  73.393  84.927  1.00  0.00           O
ATOM   3149  N   PHE Z 102      80.246  71.196  85.339  1.00  0.00           N
ATOM   3150  HN  PHE Z 102      80.007  70.472  85.987  1.00  0.00           H
ATOM   3151  CA  PHE Z 102      80.684  70.752  84.027  1.00  0.00           C
ATOM   3152  HA  PHE Z 102      81.671  71.154  83.841  1.00  0.00           H
ATOM   3153  CB  PHE Z 102      80.707  69.198  83.952  1.00  0.00           C
ATOM   3154  HB1 PHE Z 102      79.664  68.812  83.990  1.00  0.00           H
ATOM   3155  HB2 PHE Z 102      81.173  68.875  83.000  1.00  0.00           H
ATOM   3156  CG  PHE Z 102      81.471  68.523  85.067  1.00  0.00           C
ATOM   3157  CD1 PHE Z 102      80.987  67.297  85.560  1.00  0.00           C
ATOM   3158  HD1 PHE Z 102      80.083  66.877  85.144  1.00  0.00           H
ATOM   3159  CE1 PHE Z 102      81.651  66.622  86.590  1.00  0.00           C
ATOM   3160  HE1 PHE Z 102      81.257  65.688  86.966  1.00  0.00           H
ATOM   3161  CZ  PHE Z 102      82.818  67.165  87.139  1.00  0.00           C
ATOM   3162  HZ  PHE Z 102      83.323  66.652  87.942  1.00  0.00           H
ATOM   3163  CD2 PHE Z 102      82.657  69.048  85.615  1.00  0.00           C
ATOM   3164  HD2 PHE Z 102      83.067  69.978  85.251  1.00  0.00           H
ATOM   3165  CE2 PHE Z 102      83.323  68.377  86.651  1.00  0.00           C
ATOM   3166  HE2 PHE Z 102      84.224  68.799  87.072  1.00  0.00           H
ATOM   3167  C   PHE Z 102      79.766  71.251  82.913  1.00  0.00           C
ATOM   3168  O   PHE Z 102      80.213  71.748  81.880  1.00  0.00           O
ATOM   3169  N   LEU Z 103      78.439  71.155  83.143  1.00  0.00           N
ATOM   3170  HN  LEU Z 103      78.132  70.752  84.002  1.00  0.00           H
ATOM   3171  CA  LEU Z 103      77.385  71.610  82.252  1.00  0.00           C
ATOM   3172  HA  LEU Z 103      77.563  71.174  81.280  1.00  0.00           H
ATOM   3173  CB  LEU Z 103      76.006  71.146  82.781  1.00  0.00           C
ATOM   3174  HB1 LEU Z 103      75.786  71.675  83.736  1.00  0.00           H
ATOM   3175  HB2 LEU Z 103      75.216  71.434  82.051  1.00  0.00           H
ATOM   3176  CG  LEU Z 103      75.886  69.628  83.044  1.00  0.00           C
ATOM   3177  HG  LEU Z 103      76.661  69.328  83.788  1.00  0.00           H
ATOM   3178  CD1 LEU Z 103      74.521  69.307  83.665  1.00  0.00           C
ATOM   3179 1HD1 LEU Z 103      74.459  68.225  83.907  1.00  0.00           H
ATOM   3180 2HD1 LEU Z 103      74.363  69.883  84.601  1.00  0.00           H
ATOM   3181 3HD1 LEU Z 103      73.702  69.555  82.956  1.00  0.00           H
ATOM   3182  CD2 LEU Z 103      76.092  68.783  81.777  1.00  0.00           C
ATOM   3183 1HD2 LEU Z 103      75.377  69.098  80.987  1.00  0.00           H
ATOM   3184 2HD2 LEU Z 103      77.130  68.881  81.399  1.00  0.00           H
ATOM   3185 3HD2 LEU Z 103      75.904  67.711  82.003  1.00  0.00           H
ATOM   3186  C   LEU Z 103      77.369  73.123  82.054  1.00  0.00           C
ATOM   3187  O   LEU Z 103      77.227  73.631  80.941  1.00  0.00           O
ATOM   3188  N   GLN Z 104      77.560  73.888  83.145  1.00  0.00           N
ATOM   3189  HN  GLN Z 104      77.586  73.456  84.052  1.00  0.00           H
ATOM   3190  CA  GLN Z 104      77.729  75.330  83.131  1.00  0.00           C
ATOM   3191  HA  GLN Z 104      76.882  75.759  82.613  1.00  0.00           H
ATOM   3192  CB  GLN Z 104      77.781  75.875  84.578  1.00  0.00           C
ATOM   3193  HB1 GLN Z 104      78.302  75.126  85.217  1.00  0.00           H
ATOM   3194  HB2 GLN Z 104      78.384  76.807  84.638  1.00  0.00           H
ATOM   3195  CG  GLN Z 104      76.381  76.154  85.172  1.00  0.00           C
ATOM   3196  HG1 GLN Z 104      75.729  75.264  85.048  1.00  0.00           H
ATOM   3197  HG2 GLN Z 104      76.469  76.360  86.258  1.00  0.00           H
ATOM   3198  CD  GLN Z 104      75.699  77.354  84.514  1.00  0.00           C
ATOM   3199  OE1 GLN Z 104      74.596  77.253  83.965  1.00  0.00           O
ATOM   3200  NE2 GLN Z 104      76.352  78.535  84.571  1.00  0.00           N
ATOM   3201 1HE2 GLN Z 104      77.259  78.581  84.985  1.00  0.00           H
ATOM   3202 2HE2 GLN Z 104      75.951  79.336  84.132  1.00  0.00           H
ATOM   3203  C   GLN Z 104      78.958  75.806  82.374  1.00  0.00           C
ATOM   3204  O   GLN Z 104      78.914  76.842  81.711  1.00  0.00           O
ATOM   3205  N   HIS Z 105      80.080  75.063  82.455  1.00  0.00           N
ATOM   3206  HN  HIS Z 105      80.088  74.247  83.037  1.00  0.00           H
ATOM   3207  CA  HIS Z 105      81.357  75.477  81.895  1.00  0.00           C
ATOM   3208  HA  HIS Z 105      81.403  76.558  81.887  1.00  0.00           H
ATOM   3209  CB  HIS Z 105      82.514  74.939  82.766  1.00  0.00           C
ATOM   3210  HB1 HIS Z 105      82.272  75.125  83.835  1.00  0.00           H
ATOM   3211  HB2 HIS Z 105      82.615  73.841  82.636  1.00  0.00           H
ATOM   3212  ND1 HIS Z 105      84.003  76.929  82.828  1.00  0.00           N
ATOM   3213  CG  HIS Z 105      83.836  75.593  82.501  1.00  0.00           C
ATOM   3214  CE1 HIS Z 105      85.261  77.198  82.524  1.00  0.00           C
ATOM   3215  HE1 HIS Z 105      85.770  78.155  82.675  1.00  0.00           H
ATOM   3216  NE2 HIS Z 105      85.895  76.116  82.015  1.00  0.00           N
ATOM   3217  HE2 HIS Z 105      86.889  76.088  81.821  1.00  0.00           H
ATOM   3218  CD2 HIS Z 105      84.987  75.082  81.991  1.00  0.00           C
ATOM   3219  HD2 HIS Z 105      85.205  74.083  81.639  1.00  0.00           H
ATOM   3220  C   HIS Z 105      81.566  75.003  80.461  1.00  0.00           C
ATOM   3221  O   HIS Z 105      82.631  75.195  79.870  1.00  0.00           O
ATOM   3222  N   LYS Z 106      80.531  74.407  79.833  1.00  0.00           N
ATOM   3223  HN  LYS Z 106      79.690  74.222  80.335  1.00  0.00           H
ATOM   3224  CA  LYS Z 106      80.511  74.120  78.409  1.00  0.00           C
ATOM   3225  HA  LYS Z 106      81.342  73.463  78.190  1.00  0.00           H
ATOM   3226  CB  LYS Z 106      79.191  73.438  77.977  1.00  0.00           C
ATOM   3227  HB1 LYS Z 106      78.334  74.057  78.329  1.00  0.00           H
ATOM   3228  HB2 LYS Z 106      79.136  73.392  76.865  1.00  0.00           H
ATOM   3229  CG  LYS Z 106      79.022  72.006  78.498  1.00  0.00           C
ATOM   3230  HG1 LYS Z 106      79.865  71.381  78.120  1.00  0.00           H
ATOM   3231  HG2 LYS Z 106      79.072  71.999  79.609  1.00  0.00           H
ATOM   3232  CD  LYS Z 106      77.684  71.406  78.037  1.00  0.00           C
ATOM   3233  HD1 LYS Z 106      76.854  71.970  78.522  1.00  0.00           H
ATOM   3234  HD2 LYS Z 106      77.592  71.557  76.936  1.00  0.00           H
ATOM   3235  CE  LYS Z 106      77.554  69.913  78.349  1.00  0.00           C
ATOM   3236  HE1 LYS Z 106      78.378  69.343  77.865  1.00  0.00           H
ATOM   3237  HE2 LYS Z 106      77.589  69.738  79.444  1.00  0.00           H
ATOM   3238  NZ  LYS Z 106      76.278  69.401  77.831  1.00  0.00           N
ATOM   3239  HZ1 LYS Z 106      76.200  68.366  77.999  1.00  0.00           H
ATOM   3240  HZ2 LYS Z 106      75.456  69.899  78.257  1.00  0.00           H
ATOM   3241  HZ3 LYS Z 106      76.238  69.517  76.791  1.00  0.00           H
ATOM   3242  C   LYS Z 106      80.669  75.371  77.554  1.00  0.00           C
ATOM   3243  O   LYS Z 106      80.185  76.451  77.901  1.00  0.00           O
ATOM   3244  N   ASP Z 107      81.354  75.246  76.404  1.00  0.00           N
ATOM   3245  HN  ASP Z 107      81.798  74.384  76.152  1.00  0.00           H
ATOM   3246  CA  ASP Z 107      81.545  76.357  75.504  1.00  0.00           C
ATOM   3247  HA  ASP Z 107      80.715  77.043  75.628  1.00  0.00           H
ATOM   3248  CB  ASP Z 107      82.886  77.074  75.827  1.00  0.00           C
ATOM   3249  HB1 ASP Z 107      83.013  77.094  76.932  1.00  0.00           H
ATOM   3250  HB2 ASP Z 107      83.748  76.531  75.394  1.00  0.00           H
ATOM   3251  CG  ASP Z 107      82.902  78.511  75.368  1.00  0.00           C
ATOM   3252  OD1 ASP Z 107      83.874  79.238  75.709  1.00  0.00           O
ATOM   3253  OD2 ASP Z 107      81.958  78.960  74.667  1.00  0.00           O
ATOM   3254  C   ASP Z 107      81.469  75.835  74.072  1.00  0.00           C
ATOM   3255  O   ASP Z 107      81.942  74.743  73.754  1.00  0.00           O
ATOM   3256  N   ASP Z 108      80.796  76.604  73.193  1.00  0.00           N
ATOM   3257  HN  ASP Z 108      80.487  77.502  73.497  1.00  0.00           H
ATOM   3258  CA  ASP Z 108      80.427  76.242  71.837  1.00  0.00           C
ATOM   3259  HA  ASP Z 108      79.870  75.313  71.866  1.00  0.00           H
ATOM   3260  CB  ASP Z 108      79.563  77.392  71.274  1.00  0.00           C
ATOM   3261  HB1 ASP Z 108      80.064  78.369  71.431  1.00  0.00           H
ATOM   3262  HB2 ASP Z 108      79.379  77.259  70.187  1.00  0.00           H
ATOM   3263  CG  ASP Z 108      78.230  77.393  71.977  1.00  0.00           C
ATOM   3264  OD1 ASP Z 108      77.979  78.257  72.864  1.00  0.00           O
ATOM   3265  OD2 ASP Z 108      77.395  76.521  71.620  1.00  0.00           O
ATOM   3266  C   ASP Z 108      81.612  76.000  70.909  1.00  0.00           C
ATOM   3267  O   ASP Z 108      81.682  75.001  70.195  1.00  0.00           O
ATOM   3268  N   ASN Z 109      82.601  76.905  70.951  1.00  0.00           N
ATOM   3269  HN  ASN Z 109      82.474  77.741  71.488  1.00  0.00           H
ATOM   3270  CA  ASN Z 109      83.909  76.713  70.367  1.00  0.00           C
ATOM   3271  HA  ASN Z 109      83.943  75.803  69.785  1.00  0.00           H
ATOM   3272  CB  ASN Z 109      84.320  77.910  69.474  1.00  0.00           C
ATOM   3273  HB1 ASN Z 109      84.201  78.871  70.012  1.00  0.00           H
ATOM   3274  HB2 ASN Z 109      85.381  77.808  69.162  1.00  0.00           H
ATOM   3275  CG  ASN Z 109      83.477  77.903  68.208  1.00  0.00           C
ATOM   3276  OD1 ASN Z 109      83.666  77.038  67.346  1.00  0.00           O
ATOM   3277  ND2 ASN Z 109      82.543  78.867  68.073  1.00  0.00           N
ATOM   3278 1HD2 ASN Z 109      82.443  79.574  68.777  1.00  0.00           H
ATOM   3279 2HD2 ASN Z 109      81.980  78.879  67.241  1.00  0.00           H
ATOM   3280  C   ASN Z 109      84.873  76.638  71.545  1.00  0.00           C
ATOM   3281  O   ASN Z 109      85.090  77.670  72.191  1.00  0.00           O
ATOM   3282  N   PRO Z 110      85.457  75.502  71.906  1.00  0.00           N
ATOM   3283  CD  PRO Z 110      85.158  74.193  71.319  1.00  0.00           C
ATOM   3284  HD1 PRO Z 110      85.388  74.181  70.231  1.00  0.00           H
ATOM   3285  HD2 PRO Z 110      84.083  73.949  71.487  1.00  0.00           H
ATOM   3286  CA  PRO Z 110      86.192  75.385  73.159  1.00  0.00           C
ATOM   3287  HA  PRO Z 110      85.726  75.978  73.935  1.00  0.00           H
ATOM   3288  CB  PRO Z 110      86.144  73.879  73.461  1.00  0.00           C
ATOM   3289  HB1 PRO Z 110      87.005  73.513  74.057  1.00  0.00           H
ATOM   3290  HB2 PRO Z 110      85.210  73.670  74.026  1.00  0.00           H
ATOM   3291  CG  PRO Z 110      86.056  73.225  72.083  1.00  0.00           C
ATOM   3292  HG1 PRO Z 110      87.062  73.209  71.607  1.00  0.00           H
ATOM   3293  HG2 PRO Z 110      85.651  72.195  72.126  1.00  0.00           H
ATOM   3294  C   PRO Z 110      87.625  75.841  73.005  1.00  0.00           C
ATOM   3295  O   PRO Z 110      88.130  75.971  71.886  1.00  0.00           O
ATOM   3296  N   ASN Z 111      88.292  76.102  74.144  1.00  0.00           N
ATOM   3297  HN  ASN Z 111      87.811  76.047  75.023  1.00  0.00           H
ATOM   3298  CA  ASN Z 111      89.700  76.431  74.222  1.00  0.00           C
ATOM   3299  HA  ASN Z 111      89.934  77.080  73.388  1.00  0.00           H
ATOM   3300  CB  ASN Z 111      89.944  77.203  75.545  1.00  0.00           C
ATOM   3301  HB1 ASN Z 111      89.214  78.038  75.615  1.00  0.00           H
ATOM   3302  HB2 ASN Z 111      89.783  76.528  76.411  1.00  0.00           H
ATOM   3303  CG  ASN Z 111      91.338  77.814  75.594  1.00  0.00           C
ATOM   3304  OD1 ASN Z 111      91.917  78.214  74.579  1.00  0.00           O
ATOM   3305  ND2 ASN Z 111      91.907  77.884  76.815  1.00  0.00           N
ATOM   3306 1HD2 ASN Z 111      91.367  77.687  77.630  1.00  0.00           H
ATOM   3307 2HD2 ASN Z 111      92.858  78.181  76.883  1.00  0.00           H
ATOM   3308  C   ASN Z 111      90.593  75.185  74.092  1.00  0.00           C
ATOM   3309  O   ASN Z 111      91.176  74.703  75.066  1.00  0.00           O
ATOM   3310  N   LEU Z 112      90.722  74.640  72.866  1.00  0.00           N
ATOM   3311  HN  LEU Z 112      90.275  75.081  72.091  1.00  0.00           H
ATOM   3312  CA  LEU Z 112      91.475  73.431  72.579  1.00  0.00           C
ATOM   3313  HA  LEU Z 112      91.761  72.988  73.515  1.00  0.00           H
ATOM   3314  CB  LEU Z 112      90.651  72.389  71.776  1.00  0.00           C
ATOM   3315  HB1 LEU Z 112      90.124  72.903  70.945  1.00  0.00           H
ATOM   3316  HB2 LEU Z 112      91.332  71.635  71.317  1.00  0.00           H
ATOM   3317  CG  LEU Z 112      89.628  71.601  72.609  1.00  0.00           C
ATOM   3318  HG  LEU Z 112      88.953  72.322  73.128  1.00  0.00           H
ATOM   3319  CD1 LEU Z 112      88.769  70.703  71.706  1.00  0.00           C
ATOM   3320 1HD1 LEU Z 112      89.402  69.933  71.216  1.00  0.00           H
ATOM   3321 2HD1 LEU Z 112      87.987  70.187  72.304  1.00  0.00           H
ATOM   3322 3HD1 LEU Z 112      88.274  71.305  70.916  1.00  0.00           H
ATOM   3323  CD2 LEU Z 112      90.333  70.734  73.655  1.00  0.00           C
ATOM   3324 1HD2 LEU Z 112      91.104  70.093  73.173  1.00  0.00           H
ATOM   3325 2HD2 LEU Z 112      90.815  71.350  74.441  1.00  0.00           H
ATOM   3326 3HD2 LEU Z 112      89.592  70.071  74.137  1.00  0.00           H
ATOM   3327  C   LEU Z 112      92.725  73.739  71.756  1.00  0.00           C
ATOM   3328  O   LEU Z 112      92.659  74.549  70.825  1.00  0.00           O
ATOM   3329  N   PRO Z 113      93.883  73.129  72.042  1.00  0.00           N
ATOM   3330  CD  PRO Z 113      94.135  72.336  73.250  1.00  0.00           C
ATOM   3331  HD1 PRO Z 113      93.643  71.344  73.140  1.00  0.00           H
ATOM   3332  HD2 PRO Z 113      93.772  72.853  74.166  1.00  0.00           H
ATOM   3333  CA  PRO Z 113      95.049  73.120  71.160  1.00  0.00           C
ATOM   3334  HA  PRO Z 113      95.437  74.125  71.186  1.00  0.00           H
ATOM   3335  CB  PRO Z 113      96.014  72.115  71.803  1.00  0.00           C
ATOM   3336  HB1 PRO Z 113      95.816  71.086  71.428  1.00  0.00           H
ATOM   3337  HB2 PRO Z 113      97.076  72.376  71.618  1.00  0.00           H
ATOM   3338  CG  PRO Z 113      95.652  72.183  73.285  1.00  0.00           C
ATOM   3339  HG1 PRO Z 113      95.983  71.292  73.852  1.00  0.00           H
ATOM   3340  HG2 PRO Z 113      96.101  73.093  73.739  1.00  0.00           H
ATOM   3341  C   PRO Z 113      94.788  72.807  69.697  1.00  0.00           C
ATOM   3342  O   PRO Z 113      93.987  71.922  69.384  1.00  0.00           O
ATOM   3343  N   ARG Z 114      95.453  73.536  68.787  1.00  0.00           N
ATOM   3344  HN  ARG Z 114      96.044  74.287  69.092  1.00  0.00           H
ATOM   3345  CA  ARG Z 114      95.340  73.360  67.355  1.00  0.00           C
ATOM   3346  HA  ARG Z 114      94.283  73.433  67.132  1.00  0.00           H
ATOM   3347  CB  ARG Z 114      96.035  74.516  66.593  1.00  0.00           C
ATOM   3348  HB1 ARG Z 114      95.690  74.514  65.534  1.00  0.00           H
ATOM   3349  HB2 ARG Z 114      95.698  75.477  67.044  1.00  0.00           H
ATOM   3350  CG  ARG Z 114      97.575  74.462  66.610  1.00  0.00           C
ATOM   3351  HG1 ARG Z 114      97.937  74.381  67.659  1.00  0.00           H
ATOM   3352  HG2 ARG Z 114      97.901  73.546  66.066  1.00  0.00           H
ATOM   3353  CD  ARG Z 114      98.235  75.679  65.954  1.00  0.00           C
ATOM   3354  HD1 ARG Z 114      97.807  75.891  64.949  1.00  0.00           H
ATOM   3355  HD2 ARG Z 114      98.094  76.586  66.585  1.00  0.00           H
ATOM   3356  NE  ARG Z 114      99.699  75.373  65.858  1.00  0.00           N
ATOM   3357  HE  ARG Z 114     100.315  75.686  66.595  1.00  0.00           H
ATOM   3358  CZ  ARG Z 114     100.301  74.876  64.769  1.00  0.00           C
ATOM   3359  NH1 ARG Z 114     101.623  74.715  64.766  1.00  0.00           N
ATOM   3360 1HH1 ARG Z 114     102.157  74.777  65.613  1.00  0.00           H
ATOM   3361 2HH1 ARG Z 114     102.087  74.421  63.927  1.00  0.00           H
ATOM   3362  NH2 ARG Z 114      99.636  74.525  63.675  1.00  0.00           N
ATOM   3363 1HH2 ARG Z 114      98.630  74.530  63.647  1.00  0.00           H
ATOM   3364 2HH2 ARG Z 114     100.167  74.140  62.904  1.00  0.00           H
ATOM   3365  C   ARG Z 114      95.793  72.004  66.809  1.00  0.00           C
ATOM   3366  O   ARG Z 114      96.711  71.350  67.316  1.00  0.00           O
ATOM   3367  N   LEU Z 115      95.129  71.577  65.723  1.00  0.00           N
ATOM   3368  HN  LEU Z 115      94.369  72.122  65.361  1.00  0.00           H
ATOM   3369  CA  LEU Z 115      95.418  70.374  64.976  1.00  0.00           C
ATOM   3370  HA  LEU Z 115      96.403  70.003  65.222  1.00  0.00           H
ATOM   3371  CB  LEU Z 115      94.330  69.288  65.183  1.00  0.00           C
ATOM   3372  HB1 LEU Z 115      93.332  69.762  65.044  1.00  0.00           H
ATOM   3373  HB2 LEU Z 115      94.423  68.485  64.417  1.00  0.00           H
ATOM   3374  CG  LEU Z 115      94.346  68.587  66.551  1.00  0.00           C
ATOM   3375  HG  LEU Z 115      94.313  69.361  67.355  1.00  0.00           H
ATOM   3376  CD1 LEU Z 115      93.095  67.709  66.667  1.00  0.00           C
ATOM   3377 1HD1 LEU Z 115      93.062  66.971  65.838  1.00  0.00           H
ATOM   3378 2HD1 LEU Z 115      93.102  67.152  67.625  1.00  0.00           H
ATOM   3379 3HD1 LEU Z 115      92.179  68.333  66.616  1.00  0.00           H
ATOM   3380  CD2 LEU Z 115      95.604  67.728  66.746  1.00  0.00           C
ATOM   3381 1HD2 LEU Z 115      95.671  66.955  65.951  1.00  0.00           H
ATOM   3382 2HD2 LEU Z 115      96.524  68.347  66.712  1.00  0.00           H
ATOM   3383 3HD2 LEU Z 115      95.568  67.212  67.729  1.00  0.00           H
ATOM   3384  C   LEU Z 115      95.413  70.706  63.496  1.00  0.00           C
ATOM   3385  O   LEU Z 115      94.939  71.759  63.067  1.00  0.00           O
ATOM   3386  N   VAL Z 116      95.925  69.772  62.681  1.00  0.00           N
ATOM   3387  HN  VAL Z 116      96.328  68.940  63.053  1.00  0.00           H
ATOM   3388  CA  VAL Z 116      95.807  69.780  61.238  1.00  0.00           C
ATOM   3389  HA  VAL Z 116      95.044  70.485  60.934  1.00  0.00           H
ATOM   3390  CB  VAL Z 116      97.111  70.105  60.513  1.00  0.00           C
ATOM   3391  HB  VAL Z 116      96.981  69.943  59.416  1.00  0.00           H
ATOM   3392  CG1 VAL Z 116      97.437  71.596  60.728  1.00  0.00           C
ATOM   3393 1HG1 VAL Z 116      98.345  71.879  60.156  1.00  0.00           H
ATOM   3394 2HG1 VAL Z 116      96.597  72.236  60.388  1.00  0.00           H
ATOM   3395 3HG1 VAL Z 116      97.626  71.807  61.802  1.00  0.00           H
ATOM   3396  CG2 VAL Z 116      98.264  69.210  61.012  1.00  0.00           C
ATOM   3397 1HG2 VAL Z 116      98.460  69.371  62.092  1.00  0.00           H
ATOM   3398 2HG2 VAL Z 116      98.049  68.134  60.841  1.00  0.00           H
ATOM   3399 3HG2 VAL Z 116      99.196  69.461  60.463  1.00  0.00           H
ATOM   3400  C   VAL Z 116      95.305  68.399  60.860  1.00  0.00           C
ATOM   3401  O   VAL Z 116      95.379  67.461  61.658  1.00  0.00           O
ATOM   3402  N   ARG Z 117      94.713  68.244  59.658  1.00  0.00           N
ATOM   3403  HN  ARG Z 117      94.667  69.010  59.018  1.00  0.00           H
ATOM   3404  CA  ARG Z 117      94.038  67.018  59.259  1.00  0.00           C
ATOM   3405  HA  ARG Z 117      93.272  66.855  60.000  1.00  0.00           H
ATOM   3406  CB  ARG Z 117      93.315  67.215  57.904  1.00  0.00           C
ATOM   3407  HB1 ARG Z 117      92.848  68.226  57.908  1.00  0.00           H
ATOM   3408  HB2 ARG Z 117      94.055  67.207  57.075  1.00  0.00           H
ATOM   3409  CG  ARG Z 117      92.188  66.196  57.634  1.00  0.00           C
ATOM   3410  HG1 ARG Z 117      92.596  65.161  57.617  1.00  0.00           H
ATOM   3411  HG2 ARG Z 117      91.462  66.252  58.478  1.00  0.00           H
ATOM   3412  CD  ARG Z 117      91.413  66.472  56.339  1.00  0.00           C
ATOM   3413  HD1 ARG Z 117      90.508  65.829  56.274  1.00  0.00           H
ATOM   3414  HD2 ARG Z 117      91.106  67.543  56.299  1.00  0.00           H
ATOM   3415  NE  ARG Z 117      92.333  66.117  55.214  1.00  0.00           N
ATOM   3416  HE  ARG Z 117      92.983  65.349  55.310  1.00  0.00           H
ATOM   3417  CZ  ARG Z 117      92.463  66.787  54.066  1.00  0.00           C
ATOM   3418  NH1 ARG Z 117      93.372  66.373  53.186  1.00  0.00           N
ATOM   3419 1HH1 ARG Z 117      93.949  65.598  53.431  1.00  0.00           H
ATOM   3420 2HH1 ARG Z 117      93.407  66.843  52.295  1.00  0.00           H
ATOM   3421  NH2 ARG Z 117      91.744  67.855  53.766  1.00  0.00           N
ATOM   3422 1HH2 ARG Z 117      91.178  68.288  54.470  1.00  0.00           H
ATOM   3423 2HH2 ARG Z 117      92.138  68.483  53.092  1.00  0.00           H
ATOM   3424  C   ARG Z 117      94.960  65.789  59.178  1.00  0.00           C
ATOM   3425  O   ARG Z 117      96.024  65.903  58.560  1.00  0.00           O
ATOM   3426  N   PRO Z 118      94.650  64.613  59.733  1.00  0.00           N
ATOM   3427  CD  PRO Z 118      93.587  64.422  60.726  1.00  0.00           C
ATOM   3428  HD1 PRO Z 118      92.631  64.216  60.194  1.00  0.00           H
ATOM   3429  HD2 PRO Z 118      93.474  65.300  61.401  1.00  0.00           H
ATOM   3430  CA  PRO Z 118      95.515  63.435  59.633  1.00  0.00           C
ATOM   3431  HA  PRO Z 118      96.492  63.701  60.010  1.00  0.00           H
ATOM   3432  CB  PRO Z 118      94.806  62.383  60.499  1.00  0.00           C
ATOM   3433  HB1 PRO Z 118      94.073  61.813  59.888  1.00  0.00           H
ATOM   3434  HB2 PRO Z 118      95.518  61.675  60.969  1.00  0.00           H
ATOM   3435  CG  PRO Z 118      94.027  63.199  61.527  1.00  0.00           C
ATOM   3436  HG1 PRO Z 118      93.170  62.641  61.957  1.00  0.00           H
ATOM   3437  HG2 PRO Z 118      94.711  63.515  62.346  1.00  0.00           H
ATOM   3438  C   PRO Z 118      95.683  62.915  58.214  1.00  0.00           C
ATOM   3439  O   PRO Z 118      94.757  63.023  57.411  1.00  0.00           O
ATOM   3440  N   GLU Z 119      96.856  62.362  57.856  1.00  0.00           N
ATOM   3441  HN  GLU Z 119      97.621  62.305  58.503  1.00  0.00           H
ATOM   3442  CA  GLU Z 119      97.057  61.739  56.559  1.00  0.00           C
ATOM   3443  HA  GLU Z 119      96.694  62.435  55.816  1.00  0.00           H
ATOM   3444  CB  GLU Z 119      98.556  61.506  56.263  1.00  0.00           C
ATOM   3445  HB1 GLU Z 119      98.981  60.840  57.046  1.00  0.00           H
ATOM   3446  HB2 GLU Z 119      98.670  60.992  55.282  1.00  0.00           H
ATOM   3447  CG  GLU Z 119      99.397  62.808  56.223  1.00  0.00           C
ATOM   3448  HG1 GLU Z 119      99.384  63.304  57.216  1.00  0.00           H
ATOM   3449  HG2 GLU Z 119     100.451  62.554  55.980  1.00  0.00           H
ATOM   3450  CD  GLU Z 119      98.906  63.797  55.185  1.00  0.00           C
ATOM   3451  OE1 GLU Z 119      98.764  65.003  55.514  1.00  0.00           O
ATOM   3452  OE2 GLU Z 119      98.665  63.395  54.017  1.00  0.00           O
ATOM   3453  C   GLU Z 119      96.252  60.454  56.349  1.00  0.00           C
ATOM   3454  O   GLU Z 119      96.056  59.641  57.253  1.00  0.00           O
ATOM   3455  N   VAL Z 120      95.746  60.237  55.117  1.00  0.00           N
ATOM   3456  HN  VAL Z 120      95.977  60.863  54.363  1.00  0.00           H
ATOM   3457  CA  VAL Z 120      94.812  59.167  54.787  1.00  0.00           C
ATOM   3458  HA  VAL Z 120      94.005  59.219  55.503  1.00  0.00           H
ATOM   3459  CB  VAL Z 120      94.203  59.370  53.401  1.00  0.00           C
ATOM   3460  HB  VAL Z 120      95.003  59.339  52.626  1.00  0.00           H
ATOM   3461  CG1 VAL Z 120      93.155  58.279  53.100  1.00  0.00           C
ATOM   3462 1HG1 VAL Z 120      92.647  58.499  52.137  1.00  0.00           H
ATOM   3463 2HG1 VAL Z 120      93.622  57.275  53.022  1.00  0.00           H
ATOM   3464 3HG1 VAL Z 120      92.384  58.249  53.899  1.00  0.00           H
ATOM   3465  CG2 VAL Z 120      93.518  60.753  53.356  1.00  0.00           C
ATOM   3466 1HG2 VAL Z 120      93.006  60.893  52.381  1.00  0.00           H
ATOM   3467 2HG2 VAL Z 120      92.758  60.837  54.161  1.00  0.00           H
ATOM   3468 3HG2 VAL Z 120      94.248  61.579  53.475  1.00  0.00           H
ATOM   3469  C   VAL Z 120      95.406  57.772  54.941  1.00  0.00           C
ATOM   3470  O   VAL Z 120      94.767  56.859  55.468  1.00  0.00           O
ATOM   3471  N   ASP Z 121      96.680  57.578  54.532  1.00  0.00           N
ATOM   3472  HN  ASP Z 121      97.181  58.319  54.091  1.00  0.00           H
ATOM   3473  CA  ASP Z 121      97.397  56.319  54.676  1.00  0.00           C
ATOM   3474  HA  ASP Z 121      96.828  55.554  54.164  1.00  0.00           H
ATOM   3475  CB  ASP Z 121      98.819  56.411  54.058  1.00  0.00           C
ATOM   3476  HB1 ASP Z 121      99.442  57.136  54.622  1.00  0.00           H
ATOM   3477  HB2 ASP Z 121      99.314  55.417  54.097  1.00  0.00           H
ATOM   3478  CG  ASP Z 121      98.777  56.839  52.608  1.00  0.00           C
ATOM   3479  OD1 ASP Z 121      99.457  57.840  52.254  1.00  0.00           O
ATOM   3480  OD2 ASP Z 121      98.066  56.191  51.799  1.00  0.00           O
ATOM   3481  C   ASP Z 121      97.520  55.882  56.140  1.00  0.00           C
ATOM   3482  O   ASP Z 121      97.349  54.708  56.485  1.00  0.00           O
ATOM   3483  N   VAL Z 122      97.791  56.853  57.038  1.00  0.00           N
ATOM   3484  HN  VAL Z 122      97.913  57.789  56.721  1.00  0.00           H
ATOM   3485  CA  VAL Z 122      97.870  56.679  58.480  1.00  0.00           C
ATOM   3486  HA  VAL Z 122      98.570  55.882  58.687  1.00  0.00           H
ATOM   3487  CB  VAL Z 122      98.368  57.958  59.148  1.00  0.00           C
ATOM   3488  HB  VAL Z 122      97.627  58.781  59.016  1.00  0.00           H
ATOM   3489  CG1 VAL Z 122      98.582  57.726  60.656  1.00  0.00           C
ATOM   3490 1HG1 VAL Z 122      99.050  58.624  61.113  1.00  0.00           H
ATOM   3491 2HG1 VAL Z 122      97.626  57.534  61.187  1.00  0.00           H
ATOM   3492 3HG1 VAL Z 122      99.261  56.863  60.825  1.00  0.00           H
ATOM   3493  CG2 VAL Z 122      99.691  58.397  58.490  1.00  0.00           C
ATOM   3494 1HG2 VAL Z 122      99.559  58.684  57.427  1.00  0.00           H
ATOM   3495 2HG2 VAL Z 122     100.105  59.279  59.026  1.00  0.00           H
ATOM   3496 3HG2 VAL Z 122     100.443  57.583  58.543  1.00  0.00           H
ATOM   3497  C   VAL Z 122      96.534  56.284  59.092  1.00  0.00           C
ATOM   3498  O   VAL Z 122      96.442  55.313  59.843  1.00  0.00           O
ATOM   3499  N   MET Z 123      95.436  56.985  58.729  1.00  0.00           N
ATOM   3500  HN  MET Z 123      95.527  57.781  58.128  1.00  0.00           H
ATOM   3501  CA  MET Z 123      94.103  56.686  59.232  1.00  0.00           C
ATOM   3502  HA  MET Z 123      94.148  56.703  60.313  1.00  0.00           H
ATOM   3503  CB  MET Z 123      93.061  57.730  58.771  1.00  0.00           C
ATOM   3504  HB1 MET Z 123      93.052  57.783  57.661  1.00  0.00           H
ATOM   3505  HB2 MET Z 123      92.053  57.396  59.110  1.00  0.00           H
ATOM   3506  CG  MET Z 123      93.277  59.133  59.362  1.00  0.00           C
ATOM   3507  HG1 MET Z 123      93.427  59.024  60.461  1.00  0.00           H
ATOM   3508  HG2 MET Z 123      94.213  59.570  58.953  1.00  0.00           H
ATOM   3509  SD  MET Z 123      91.880  60.270  59.080  1.00  0.00           S
ATOM   3510  CE  MET Z 123      92.141  60.520  57.302  1.00  0.00           C
ATOM   3511  HE1 MET Z 123      91.997  59.577  56.734  1.00  0.00           H
ATOM   3512  HE2 MET Z 123      91.425  61.268  56.902  1.00  0.00           H
ATOM   3513  HE3 MET Z 123      93.169  60.894  57.102  1.00  0.00           H
ATOM   3514  C   MET Z 123      93.604  55.299  58.850  1.00  0.00           C
ATOM   3515  O   MET Z 123      93.064  54.574  59.680  1.00  0.00           O
ATOM   3516  N   CYS Z 124      93.815  54.862  57.591  1.00  0.00           N
ATOM   3517  HN  CYS Z 124      94.201  55.483  56.903  1.00  0.00           H
ATOM   3518  CA  CYS Z 124      93.509  53.500  57.169  1.00  0.00           C
ATOM   3519  HA  CYS Z 124      92.475  53.302  57.418  1.00  0.00           H
ATOM   3520  CB  CYS Z 124      93.695  53.317  55.645  1.00  0.00           C
ATOM   3521  HB1 CYS Z 124      94.712  53.660  55.354  1.00  0.00           H
ATOM   3522  HB2 CYS Z 124      93.614  52.239  55.380  1.00  0.00           H
ATOM   3523  SG  CYS Z 124      92.436  54.233  54.704  1.00  0.00           S
ATOM   3524  C   CYS Z 124      94.320  52.446  57.914  1.00  0.00           C
ATOM   3525  O   CYS Z 124      93.800  51.407  58.316  1.00  0.00           O
ATOM   3526  N   THR Z 125      95.617  52.713  58.172  1.00  0.00           N
ATOM   3527  HN  THR Z 125      96.015  53.567  57.841  1.00  0.00           H
ATOM   3528  CA  THR Z 125      96.481  51.836  58.969  1.00  0.00           C
ATOM   3529  HA  THR Z 125      96.470  50.858  58.508  1.00  0.00           H
ATOM   3530  CB  THR Z 125      97.928  52.323  59.027  1.00  0.00           C
ATOM   3531  HB  THR Z 125      97.998  53.294  59.572  1.00  0.00           H
ATOM   3532  OG1 THR Z 125      98.437  52.497  57.710  1.00  0.00           O
ATOM   3533  HG1 THR Z 125      98.107  53.356  57.391  1.00  0.00           H
ATOM   3534  CG2 THR Z 125      98.839  51.289  59.707  1.00  0.00           C
ATOM   3535 1HG2 THR Z 125      98.771  50.306  59.195  1.00  0.00           H
ATOM   3536 2HG2 THR Z 125      99.897  51.629  59.663  1.00  0.00           H
ATOM   3537 3HG2 THR Z 125      98.578  51.151  60.776  1.00  0.00           H
ATOM   3538  C   THR Z 125      95.971  51.665  60.394  1.00  0.00           C
ATOM   3539  O   THR Z 125      95.887  50.549  60.908  1.00  0.00           O
ATOM   3540  N   ALA Z 126      95.554  52.773  61.043  1.00  0.00           N
ATOM   3541  HN  ALA Z 126      95.670  53.673  60.613  1.00  0.00           H
ATOM   3542  CA  ALA Z 126      94.919  52.790  62.348  1.00  0.00           C
ATOM   3543  HA  ALA Z 126      95.573  52.282  63.045  1.00  0.00           H
ATOM   3544  CB  ALA Z 126      94.747  54.256  62.790  1.00  0.00           C
ATOM   3545  HB1 ALA Z 126      94.340  54.317  63.821  1.00  0.00           H
ATOM   3546  HB2 ALA Z 126      95.730  54.775  62.777  1.00  0.00           H
ATOM   3547  HB3 ALA Z 126      94.063  54.801  62.106  1.00  0.00           H
ATOM   3548  C   ALA Z 126      93.568  52.070  62.401  1.00  0.00           C
ATOM   3549  O   ALA Z 126      93.285  51.317  63.334  1.00  0.00           O
ATOM   3550  N   PHE Z 127      92.718  52.264  61.370  1.00  0.00           N
ATOM   3551  HN  PHE Z 127      92.959  52.942  60.670  1.00  0.00           H
ATOM   3552  CA  PHE Z 127      91.429  51.612  61.188  1.00  0.00           C
ATOM   3553  HA  PHE Z 127      90.825  51.827  62.060  1.00  0.00           H
ATOM   3554  CB  PHE Z 127      90.759  52.207  59.915  1.00  0.00           C
ATOM   3555  HB1 PHE Z 127      90.742  53.316  60.000  1.00  0.00           H
ATOM   3556  HB2 PHE Z 127      91.351  51.947  59.012  1.00  0.00           H
ATOM   3557  CG  PHE Z 127      89.337  51.755  59.708  1.00  0.00           C
ATOM   3558  CD1 PHE Z 127      88.301  52.287  60.491  1.00  0.00           C
ATOM   3559  HD1 PHE Z 127      88.534  53.014  61.253  1.00  0.00           H
ATOM   3560  CE1 PHE Z 127      86.972  51.894  60.280  1.00  0.00           C
ATOM   3561  HE1 PHE Z 127      86.183  52.312  60.887  1.00  0.00           H
ATOM   3562  CZ  PHE Z 127      86.673  50.953  59.286  1.00  0.00           C
ATOM   3563  HZ  PHE Z 127      85.654  50.641  59.117  1.00  0.00           H
ATOM   3564  CD2 PHE Z 127      89.024  50.820  58.707  1.00  0.00           C
ATOM   3565  HD2 PHE Z 127      89.810  50.404  58.093  1.00  0.00           H
ATOM   3566  CE2 PHE Z 127      87.698  50.418  58.497  1.00  0.00           C
ATOM   3567  HE2 PHE Z 127      87.469  49.693  57.729  1.00  0.00           H
ATOM   3568  C   PHE Z 127      91.537  50.091  61.079  1.00  0.00           C
ATOM   3569  O   PHE Z 127      90.746  49.349  61.661  1.00  0.00           O
ATOM   3570  N   HIS Z 128      92.541  49.583  60.335  1.00  0.00           N
ATOM   3571  HN  HIS Z 128      93.101  50.199  59.776  1.00  0.00           H
ATOM   3572  CA  HIS Z 128      92.869  48.166  60.310  1.00  0.00           C
ATOM   3573  HA  HIS Z 128      91.957  47.618  60.114  1.00  0.00           H
ATOM   3574  CB  HIS Z 128      93.894  47.837  59.205  1.00  0.00           C
ATOM   3575  HB1 HIS Z 128      94.801  48.464  59.326  1.00  0.00           H
ATOM   3576  HB2 HIS Z 128      94.198  46.770  59.254  1.00  0.00           H
ATOM   3577  ND1 HIS Z 128      92.186  47.428  57.442  1.00  0.00           N
ATOM   3578  CG  HIS Z 128      93.352  48.064  57.835  1.00  0.00           C
ATOM   3579  CE1 HIS Z 128      91.997  47.820  56.191  1.00  0.00           C
ATOM   3580  HE1 HIS Z 128      91.164  47.518  55.552  1.00  0.00           H
ATOM   3581  NE2 HIS Z 128      92.974  48.658  55.774  1.00  0.00           N
ATOM   3582  HE2 HIS Z 128      93.072  49.087  54.860  1.00  0.00           H
ATOM   3583  CD2 HIS Z 128      93.848  48.817  56.822  1.00  0.00           C
ATOM   3584  HD2 HIS Z 128      94.739  49.427  56.784  1.00  0.00           H
ATOM   3585  C   HIS Z 128      93.417  47.625  61.621  1.00  0.00           C
ATOM   3586  O   HIS Z 128      93.071  46.520  62.040  1.00  0.00           O
ATOM   3587  N   ASP Z 129      94.307  48.381  62.294  1.00  0.00           N
ATOM   3588  HN  ASP Z 129      94.600  49.264  61.929  1.00  0.00           H
ATOM   3589  CA  ASP Z 129      94.932  47.966  63.534  1.00  0.00           C
ATOM   3590  HA  ASP Z 129      95.351  46.981  63.379  1.00  0.00           H
ATOM   3591  CB  ASP Z 129      96.055  48.988  63.859  1.00  0.00           C
ATOM   3592  HB1 ASP Z 129      96.680  49.134  62.954  1.00  0.00           H
ATOM   3593  HB2 ASP Z 129      95.625  49.969  64.140  1.00  0.00           H
ATOM   3594  CG  ASP Z 129      96.980  48.501  64.949  1.00  0.00           C
ATOM   3595  OD1 ASP Z 129      97.211  49.260  65.929  1.00  0.00           O
ATOM   3596  OD2 ASP Z 129      97.525  47.374  64.804  1.00  0.00           O
ATOM   3597  C   ASP Z 129      93.949  47.853  64.694  1.00  0.00           C
ATOM   3598  O   ASP Z 129      93.901  46.850  65.403  1.00  0.00           O
ATOM   3599  N   ASN Z 130      93.107  48.879  64.879  1.00  0.00           N
ATOM   3600  HN  ASN Z 130      93.141  49.665  64.253  1.00  0.00           H
ATOM   3601  CA  ASN Z 130      92.211  48.966  66.006  1.00  0.00           C
ATOM   3602  HA  ASN Z 130      91.820  47.982  66.242  1.00  0.00           H
ATOM   3603  CB  ASN Z 130      92.900  49.597  67.245  1.00  0.00           C
ATOM   3604  HB1 ASN Z 130      93.556  50.438  66.947  1.00  0.00           H
ATOM   3605  HB2 ASN Z 130      92.134  49.979  67.952  1.00  0.00           H
ATOM   3606  CG  ASN Z 130      93.686  48.552  68.027  1.00  0.00           C
ATOM   3607  OD1 ASN Z 130      93.088  47.745  68.753  1.00  0.00           O
ATOM   3608  ND2 ASN Z 130      95.031  48.554  67.914  1.00  0.00           N
ATOM   3609 1HD2 ASN Z 130      95.495  49.069  67.195  1.00  0.00           H
ATOM   3610 2HD2 ASN Z 130      95.557  47.963  68.535  1.00  0.00           H
ATOM   3611  C   ASN Z 130      91.017  49.807  65.599  1.00  0.00           C
ATOM   3612  O   ASN Z 130      90.943  51.007  65.870  1.00  0.00           O
ATOM   3613  N   GLU Z 131      90.035  49.170  64.929  1.00  0.00           N
ATOM   3614  HN  GLU Z 131      90.123  48.196  64.733  1.00  0.00           H
ATOM   3615  CA  GLU Z 131      88.804  49.790  64.474  1.00  0.00           C
ATOM   3616  HA  GLU Z 131      89.057  50.610  63.816  1.00  0.00           H
ATOM   3617  CB  GLU Z 131      87.923  48.764  63.722  1.00  0.00           C
ATOM   3618  HB1 GLU Z 131      88.546  48.291  62.932  1.00  0.00           H
ATOM   3619  HB2 GLU Z 131      87.617  47.952  64.420  1.00  0.00           H
ATOM   3620  CG  GLU Z 131      86.668  49.396  63.065  1.00  0.00           C
ATOM   3621  HG1 GLU Z 131      86.075  49.973  63.805  1.00  0.00           H
ATOM   3622  HG2 GLU Z 131      86.985  50.087  62.258  1.00  0.00           H
ATOM   3623  CD  GLU Z 131      85.752  48.355  62.461  1.00  0.00           C
ATOM   3624  OE1 GLU Z 131      86.230  47.552  61.617  1.00  0.00           O
ATOM   3625  OE2 GLU Z 131      84.546  48.315  62.826  1.00  0.00           O
ATOM   3626  C   GLU Z 131      87.973  50.341  65.611  1.00  0.00           C
ATOM   3627  O   GLU Z 131      87.464  51.458  65.550  1.00  0.00           O
ATOM   3628  N   GLU Z 132      87.854  49.570  66.712  1.00  0.00           N
ATOM   3629  HN  GLU Z 132      88.288  48.670  66.730  1.00  0.00           H
ATOM   3630  CA  GLU Z 132      87.102  49.970  67.886  1.00  0.00           C
ATOM   3631  HA  GLU Z 132      86.097  50.209  67.560  1.00  0.00           H
ATOM   3632  CB  GLU Z 132      87.027  48.815  68.916  1.00  0.00           C
ATOM   3633  HB1 GLU Z 132      87.530  47.923  68.482  1.00  0.00           H
ATOM   3634  HB2 GLU Z 132      87.591  49.062  69.842  1.00  0.00           H
ATOM   3635  CG  GLU Z 132      85.570  48.432  69.261  1.00  0.00           C
ATOM   3636  HG1 GLU Z 132      85.008  49.321  69.615  1.00  0.00           H
ATOM   3637  HG2 GLU Z 132      85.058  48.051  68.351  1.00  0.00           H
ATOM   3638  CD  GLU Z 132      85.499  47.362  70.329  1.00  0.00           C
ATOM   3639  OE1 GLU Z 132      85.452  47.723  71.538  1.00  0.00           O
ATOM   3640  OE2 GLU Z 132      85.461  46.153  69.983  1.00  0.00           O
ATOM   3641  C   GLU Z 132      87.663  51.227  68.527  1.00  0.00           C
ATOM   3642  O   GLU Z 132      86.931  52.159  68.844  1.00  0.00           O
ATOM   3643  N   THR Z 133      89.002  51.318  68.664  1.00  0.00           N
ATOM   3644  HN  THR Z 133      89.579  50.530  68.459  1.00  0.00           H
ATOM   3645  CA  THR Z 133      89.690  52.528  69.115  1.00  0.00           C
ATOM   3646  HA  THR Z 133      89.262  52.807  70.066  1.00  0.00           H
ATOM   3647  CB  THR Z 133      91.184  52.340  69.320  1.00  0.00           C
ATOM   3648  HB  THR Z 133      91.704  52.202  68.342  1.00  0.00           H
ATOM   3649  OG1 THR Z 133      91.411  51.196  70.127  1.00  0.00           O
ATOM   3650  HG1 THR Z 133      92.389  51.135  70.216  1.00  0.00           H
ATOM   3651  CG2 THR Z 133      91.788  53.531  70.077  1.00  0.00           C
ATOM   3652 1HG2 THR Z 133      91.701  54.470  69.491  1.00  0.00           H
ATOM   3653 2HG2 THR Z 133      91.276  53.670  71.054  1.00  0.00           H
ATOM   3654 3HG2 THR Z 133      92.867  53.358  70.276  1.00  0.00           H
ATOM   3655  C   THR Z 133      89.492  53.701  68.179  1.00  0.00           C
ATOM   3656  O   THR Z 133      89.238  54.819  68.619  1.00  0.00           O
ATOM   3657  N   PHE Z 134      89.552  53.481  66.849  1.00  0.00           N
ATOM   3658  HN  PHE Z 134      89.784  52.570  66.501  1.00  0.00           H
ATOM   3659  CA  PHE Z 134      89.289  54.508  65.853  1.00  0.00           C
ATOM   3660  HA  PHE Z 134      89.959  55.330  66.068  1.00  0.00           H
ATOM   3661  CB  PHE Z 134      89.587  53.948  64.434  1.00  0.00           C
ATOM   3662  HB1 PHE Z 134      90.516  53.337  64.468  1.00  0.00           H
ATOM   3663  HB2 PHE Z 134      88.763  53.294  64.075  1.00  0.00           H
ATOM   3664  CG  PHE Z 134      89.820  55.059  63.447  1.00  0.00           C
ATOM   3665  CD1 PHE Z 134      91.074  55.691  63.389  1.00  0.00           C
ATOM   3666  HD1 PHE Z 134      91.869  55.363  64.044  1.00  0.00           H
ATOM   3667  CE1 PHE Z 134      91.303  56.739  62.488  1.00  0.00           C
ATOM   3668  HE1 PHE Z 134      92.272  57.219  62.449  1.00  0.00           H
ATOM   3669  CZ  PHE Z 134      90.278  57.162  61.633  1.00  0.00           C
ATOM   3670  HZ  PHE Z 134      90.452  57.970  60.936  1.00  0.00           H
ATOM   3671  CD2 PHE Z 134      88.799  55.491  62.584  1.00  0.00           C
ATOM   3672  HD2 PHE Z 134      87.829  55.015  62.618  1.00  0.00           H
ATOM   3673  CE2 PHE Z 134      89.027  56.534  61.676  1.00  0.00           C
ATOM   3674  HE2 PHE Z 134      88.243  56.848  61.000  1.00  0.00           H
ATOM   3675  C   PHE Z 134      87.861  55.062  65.929  1.00  0.00           C
ATOM   3676  O   PHE Z 134      87.643  56.273  65.857  1.00  0.00           O
ATOM   3677  N   LEU Z 135      86.860  54.176  66.119  1.00  0.00           N
ATOM   3678  HN  LEU Z 135      87.072  53.194  66.110  1.00  0.00           H
ATOM   3679  CA  LEU Z 135      85.464  54.517  66.343  1.00  0.00           C
ATOM   3680  HA  LEU Z 135      85.145  55.144  65.523  1.00  0.00           H
ATOM   3681  CB  LEU Z 135      84.646  53.193  66.367  1.00  0.00           C
ATOM   3682  HB1 LEU Z 135      85.108  52.514  65.613  1.00  0.00           H
ATOM   3683  HB2 LEU Z 135      84.762  52.690  67.351  1.00  0.00           H
ATOM   3684  CG  LEU Z 135      83.143  53.262  66.006  1.00  0.00           C
ATOM   3685  HG  LEU Z 135      82.777  52.203  66.022  1.00  0.00           H
ATOM   3686  CD1 LEU Z 135      82.284  54.024  67.026  1.00  0.00           C
ATOM   3687 1HD1 LEU Z 135      81.206  53.902  66.783  1.00  0.00           H
ATOM   3688 2HD1 LEU Z 135      82.454  53.631  68.051  1.00  0.00           H
ATOM   3689 3HD1 LEU Z 135      82.520  55.108  67.014  1.00  0.00           H
ATOM   3690  CD2 LEU Z 135      82.920  53.774  64.574  1.00  0.00           C
ATOM   3691 1HD2 LEU Z 135      83.526  53.185  63.855  1.00  0.00           H
ATOM   3692 2HD2 LEU Z 135      81.850  53.669  64.293  1.00  0.00           H
ATOM   3693 3HD2 LEU Z 135      83.199  54.844  64.485  1.00  0.00           H
ATOM   3694  C   LEU Z 135      85.266  55.313  67.634  1.00  0.00           C
ATOM   3695  O   LEU Z 135      84.654  56.379  67.643  1.00  0.00           O
ATOM   3696  N   LYS Z 136      85.873  54.854  68.749  1.00  0.00           N
ATOM   3697  HN  LYS Z 136      86.348  53.970  68.719  1.00  0.00           H
ATOM   3698  CA  LYS Z 136      85.873  55.530  70.038  1.00  0.00           C
ATOM   3699  HA  LYS Z 136      84.847  55.685  70.341  1.00  0.00           H
ATOM   3700  CB  LYS Z 136      86.594  54.643  71.091  1.00  0.00           C
ATOM   3701  HB1 LYS Z 136      87.560  54.310  70.653  1.00  0.00           H
ATOM   3702  HB2 LYS Z 136      86.829  55.226  72.007  1.00  0.00           H
ATOM   3703  CG  LYS Z 136      85.776  53.405  71.505  1.00  0.00           C
ATOM   3704  HG1 LYS Z 136      84.945  53.703  72.181  1.00  0.00           H
ATOM   3705  HG2 LYS Z 136      85.312  52.974  70.588  1.00  0.00           H
ATOM   3706  CD  LYS Z 136      86.632  52.302  72.159  1.00  0.00           C
ATOM   3707  HD1 LYS Z 136      87.546  52.177  71.534  1.00  0.00           H
ATOM   3708  HD2 LYS Z 136      86.958  52.621  73.173  1.00  0.00           H
ATOM   3709  CE  LYS Z 136      85.900  50.953  72.227  1.00  0.00           C
ATOM   3710  HE1 LYS Z 136      85.092  50.972  72.988  1.00  0.00           H
ATOM   3711  HE2 LYS Z 136      85.444  50.743  71.234  1.00  0.00           H
ATOM   3712  NZ  LYS Z 136      86.816  49.836  72.533  1.00  0.00           N
ATOM   3713  HZ1 LYS Z 136      86.383  48.932  72.200  1.00  0.00           H
ATOM   3714  HZ2 LYS Z 136      87.750  49.958  72.070  1.00  0.00           H
ATOM   3715  HZ3 LYS Z 136      87.003  49.753  73.564  1.00  0.00           H
ATOM   3716  C   LYS Z 136      86.521  56.910  69.983  1.00  0.00           C
ATOM   3717  O   LYS Z 136      86.000  57.882  70.529  1.00  0.00           O
ATOM   3718  N   LYS Z 137      87.658  57.044  69.274  1.00  0.00           N
ATOM   3719  HN  LYS Z 137      88.101  56.230  68.886  1.00  0.00           H
ATOM   3720  CA  LYS Z 137      88.332  58.308  69.046  1.00  0.00           C
ATOM   3721  HA  LYS Z 137      88.524  58.745  70.017  1.00  0.00           H
ATOM   3722  CB  LYS Z 137      89.693  58.076  68.344  1.00  0.00           C
ATOM   3723  HB1 LYS Z 137      90.202  57.238  68.874  1.00  0.00           H
ATOM   3724  HB2 LYS Z 137      89.528  57.752  67.295  1.00  0.00           H
ATOM   3725  CG  LYS Z 137      90.626  59.295  68.400  1.00  0.00           C
ATOM   3726  HG1 LYS Z 137      90.194  60.140  67.818  1.00  0.00           H
ATOM   3727  HG2 LYS Z 137      90.692  59.622  69.465  1.00  0.00           H
ATOM   3728  CD  LYS Z 137      92.057  58.998  67.913  1.00  0.00           C
ATOM   3729  HD1 LYS Z 137      92.699  59.849  68.241  1.00  0.00           H
ATOM   3730  HD2 LYS Z 137      92.435  58.085  68.426  1.00  0.00           H
ATOM   3731  CE  LYS Z 137      92.193  58.842  66.393  1.00  0.00           C
ATOM   3732  HE1 LYS Z 137      91.647  57.947  66.026  1.00  0.00           H
ATOM   3733  HE2 LYS Z 137      91.792  59.743  65.881  1.00  0.00           H
ATOM   3734  NZ  LYS Z 137      93.616  58.702  66.031  1.00  0.00           N
ATOM   3735  HZ1 LYS Z 137      93.761  58.886  65.009  1.00  0.00           H
ATOM   3736  HZ2 LYS Z 137      94.184  59.414  66.558  1.00  0.00           H
ATOM   3737  HZ3 LYS Z 137      93.954  57.731  66.248  1.00  0.00           H
ATOM   3738  C   LYS Z 137      87.485  59.313  68.272  1.00  0.00           C
ATOM   3739  O   LYS Z 137      87.423  60.485  68.634  1.00  0.00           O
ATOM   3740  N   TYR Z 138      86.753  58.865  67.226  1.00  0.00           N
ATOM   3741  HN  TYR Z 138      86.824  57.908  66.945  1.00  0.00           H
ATOM   3742  CA  TYR Z 138      85.805  59.689  66.485  1.00  0.00           C
ATOM   3743  HA  TYR Z 138      86.335  60.554  66.107  1.00  0.00           H
ATOM   3744  CB  TYR Z 138      85.228  58.869  65.288  1.00  0.00           C
ATOM   3745  HB1 TYR Z 138      86.057  58.597  64.601  1.00  0.00           H
ATOM   3746  HB2 TYR Z 138      84.767  57.930  65.660  1.00  0.00           H
ATOM   3747  CG  TYR Z 138      84.195  59.627  64.487  1.00  0.00           C
ATOM   3748  CD1 TYR Z 138      84.575  60.659  63.614  1.00  0.00           C
ATOM   3749  HD1 TYR Z 138      85.620  60.898  63.493  1.00  0.00           H
ATOM   3750  CE1 TYR Z 138      83.609  61.379  62.894  1.00  0.00           C
ATOM   3751  HE1 TYR Z 138      83.918  62.164  62.222  1.00  0.00           H
ATOM   3752  CZ  TYR Z 138      82.251  61.080  63.056  1.00  0.00           C
ATOM   3753  OH  TYR Z 138      81.267  61.812  62.362  1.00  0.00           O
ATOM   3754  HH  TYR Z 138      81.715  62.529  61.876  1.00  0.00           H
ATOM   3755  CD2 TYR Z 138      82.829  59.332  64.636  1.00  0.00           C
ATOM   3756  HD2 TYR Z 138      82.523  58.553  65.320  1.00  0.00           H
ATOM   3757  CE2 TYR Z 138      81.862  60.059  63.929  1.00  0.00           C
ATOM   3758  HE2 TYR Z 138      80.814  59.841  64.062  1.00  0.00           H
ATOM   3759  C   TYR Z 138      84.681  60.222  67.373  1.00  0.00           C
ATOM   3760  O   TYR Z 138      84.387  61.417  67.372  1.00  0.00           O
ATOM   3761  N   LEU Z 139      84.073  59.357  68.215  1.00  0.00           N
ATOM   3762  HN  LEU Z 139      84.318  58.386  68.199  1.00  0.00           H
ATOM   3763  CA  LEU Z 139      83.041  59.767  69.156  1.00  0.00           C
ATOM   3764  HA  LEU Z 139      82.229  60.217  68.602  1.00  0.00           H
ATOM   3765  CB  LEU Z 139      82.531  58.558  69.985  1.00  0.00           C
ATOM   3766  HB1 LEU Z 139      83.396  58.096  70.510  1.00  0.00           H
ATOM   3767  HB2 LEU Z 139      81.823  58.917  70.763  1.00  0.00           H
ATOM   3768  CG  LEU Z 139      81.815  57.449  69.187  1.00  0.00           C
ATOM   3769  HG  LEU Z 139      82.496  57.091  68.382  1.00  0.00           H
ATOM   3770  CD1 LEU Z 139      81.517  56.259  70.111  1.00  0.00           C
ATOM   3771 1HD1 LEU Z 139      82.457  55.858  70.544  1.00  0.00           H
ATOM   3772 2HD1 LEU Z 139      80.851  56.574  70.942  1.00  0.00           H
ATOM   3773 3HD1 LEU Z 139      81.017  55.444  69.544  1.00  0.00           H
ATOM   3774  CD2 LEU Z 139      80.523  57.939  68.522  1.00  0.00           C
ATOM   3775 1HD2 LEU Z 139      79.833  58.366  69.278  1.00  0.00           H
ATOM   3776 2HD2 LEU Z 139      80.738  58.715  67.758  1.00  0.00           H
ATOM   3777 3HD2 LEU Z 139      80.008  57.093  68.019  1.00  0.00           H
ATOM   3778  C   LEU Z 139      83.543  60.812  70.142  1.00  0.00           C
ATOM   3779  O   LEU Z 139      82.898  61.832  70.380  1.00  0.00           O
ATOM   3780  N   TYR Z 140      84.745  60.591  70.705  1.00  0.00           N
ATOM   3781  HN  TYR Z 140      85.239  59.746  70.485  1.00  0.00           H
ATOM   3782  CA  TYR Z 140      85.388  61.491  71.638  1.00  0.00           C
ATOM   3783  HA  TYR Z 140      84.700  61.664  72.455  1.00  0.00           H
ATOM   3784  CB  TYR Z 140      86.671  60.776  72.141  1.00  0.00           C
ATOM   3785  HB1 TYR Z 140      86.423  59.725  72.405  1.00  0.00           H
ATOM   3786  HB2 TYR Z 140      87.456  60.748  71.355  1.00  0.00           H
ATOM   3787  CG  TYR Z 140      87.218  61.424  73.374  1.00  0.00           C
ATOM   3788  CD1 TYR Z 140      86.597  61.180  74.606  1.00  0.00           C
ATOM   3789  HD1 TYR Z 140      85.733  60.533  74.654  1.00  0.00           H
ATOM   3790  CE1 TYR Z 140      87.061  61.801  75.769  1.00  0.00           C
ATOM   3791  HE1 TYR Z 140      86.562  61.622  76.709  1.00  0.00           H
ATOM   3792  CZ  TYR Z 140      88.154  62.668  75.703  1.00  0.00           C
ATOM   3793  OH  TYR Z 140      88.576  63.306  76.877  1.00  0.00           O
ATOM   3794  HH  TYR Z 140      89.440  63.731  76.706  1.00  0.00           H
ATOM   3795  CD2 TYR Z 140      88.329  62.283  73.319  1.00  0.00           C
ATOM   3796  HD2 TYR Z 140      88.815  62.476  72.372  1.00  0.00           H
ATOM   3797  CE2 TYR Z 140      88.796  62.909  74.484  1.00  0.00           C
ATOM   3798  HE2 TYR Z 140      89.638  63.584  74.435  1.00  0.00           H
ATOM   3799  C   TYR Z 140      85.746  62.855  71.041  1.00  0.00           C
ATOM   3800  O   TYR Z 140      85.427  63.906  71.598  1.00  0.00           O
ATOM   3801  N   GLU Z 141      86.400  62.865  69.862  1.00  0.00           N
ATOM   3802  HN  GLU Z 141      86.641  61.996  69.415  1.00  0.00           H
ATOM   3803  CA  GLU Z 141      86.871  64.063  69.194  1.00  0.00           C
ATOM   3804  HA  GLU Z 141      87.382  64.655  69.935  1.00  0.00           H
ATOM   3805  CB  GLU Z 141      87.923  63.721  68.115  1.00  0.00           C
ATOM   3806  HB1 GLU Z 141      87.523  62.891  67.488  1.00  0.00           H
ATOM   3807  HB2 GLU Z 141      88.093  64.589  67.441  1.00  0.00           H
ATOM   3808  CG  GLU Z 141      89.290  63.277  68.717  1.00  0.00           C
ATOM   3809  HG1 GLU Z 141      89.127  62.529  69.520  1.00  0.00           H
ATOM   3810  HG2 GLU Z 141      89.894  62.793  67.921  1.00  0.00           H
ATOM   3811  CD  GLU Z 141      90.113  64.426  69.273  1.00  0.00           C
ATOM   3812  OE1 GLU Z 141      90.462  65.344  68.480  1.00  0.00           O
ATOM   3813  OE2 GLU Z 141      90.440  64.447  70.487  1.00  0.00           O
ATOM   3814  C   GLU Z 141      85.767  64.971  68.667  1.00  0.00           C
ATOM   3815  O   GLU Z 141      85.911  66.195  68.712  1.00  0.00           O
ATOM   3816  N   ILE Z 142      84.635  64.414  68.176  1.00  0.00           N
ATOM   3817  HN  ILE Z 142      84.567  63.422  68.047  1.00  0.00           H
ATOM   3818  CA  ILE Z 142      83.434  65.199  67.891  1.00  0.00           C
ATOM   3819  HA  ILE Z 142      83.720  66.065  67.312  1.00  0.00           H
ATOM   3820  CB  ILE Z 142      82.399  64.392  67.097  1.00  0.00           C
ATOM   3821  HB  ILE Z 142      82.161  63.465  67.674  1.00  0.00           H
ATOM   3822  CG2 ILE Z 142      81.082  65.188  66.909  1.00  0.00           C
ATOM   3823 1HG2 ILE Z 142      80.407  64.642  66.216  1.00  0.00           H
ATOM   3824 2HG2 ILE Z 142      80.538  65.321  67.867  1.00  0.00           H
ATOM   3825 3HG2 ILE Z 142      81.280  66.188  66.472  1.00  0.00           H
ATOM   3826  CG1 ILE Z 142      82.950  63.932  65.724  1.00  0.00           C
ATOM   3827 1HG1 ILE Z 142      83.862  63.315  65.875  1.00  0.00           H
ATOM   3828 2HG1 ILE Z 142      82.192  63.263  65.256  1.00  0.00           H
ATOM   3829  CD  ILE Z 142      83.273  65.066  64.744  1.00  0.00           C
ATOM   3830  HD1 ILE Z 142      83.635  64.637  63.785  1.00  0.00           H
ATOM   3831  HD2 ILE Z 142      82.371  65.676  64.522  1.00  0.00           H
ATOM   3832  HD3 ILE Z 142      84.060  65.734  65.150  1.00  0.00           H
ATOM   3833  C   ILE Z 142      82.776  65.730  69.161  1.00  0.00           C
ATOM   3834  O   ILE Z 142      82.471  66.918  69.272  1.00  0.00           O
ATOM   3835  N   ALA Z 143      82.577  64.872  70.185  1.00  0.00           N
ATOM   3836  HN  ALA Z 143      82.868  63.916  70.111  1.00  0.00           H
ATOM   3837  CA  ALA Z 143      81.846  65.206  71.394  1.00  0.00           C
ATOM   3838  HA  ALA Z 143      80.861  65.544  71.101  1.00  0.00           H
ATOM   3839  CB  ALA Z 143      81.703  63.946  72.262  1.00  0.00           C
ATOM   3840  HB1 ALA Z 143      81.139  63.168  71.705  1.00  0.00           H
ATOM   3841  HB2 ALA Z 143      82.705  63.527  72.499  1.00  0.00           H
ATOM   3842  HB3 ALA Z 143      81.168  64.157  73.211  1.00  0.00           H
ATOM   3843  C   ALA Z 143      82.456  66.335  72.212  1.00  0.00           C
ATOM   3844  O   ALA Z 143      81.753  67.213  72.708  1.00  0.00           O
ATOM   3845  N   ARG Z 144      83.796  66.375  72.328  1.00  0.00           N
ATOM   3846  HN  ARG Z 144      84.353  65.630  71.952  1.00  0.00           H
ATOM   3847  CA  ARG Z 144      84.491  67.418  73.061  1.00  0.00           C
ATOM   3848  HA  ARG Z 144      83.992  67.547  74.013  1.00  0.00           H
ATOM   3849  CB  ARG Z 144      85.948  66.985  73.343  1.00  0.00           C
ATOM   3850  HB1 ARG Z 144      86.410  67.700  74.060  1.00  0.00           H
ATOM   3851  HB2 ARG Z 144      85.910  65.996  73.854  1.00  0.00           H
ATOM   3852  CG  ARG Z 144      86.856  66.859  72.103  1.00  0.00           C
ATOM   3853  HG1 ARG Z 144      86.268  66.431  71.261  1.00  0.00           H
ATOM   3854  HG2 ARG Z 144      87.198  67.871  71.793  1.00  0.00           H
ATOM   3855  CD  ARG Z 144      88.078  65.951  72.302  1.00  0.00           C
ATOM   3856  HD1 ARG Z 144      87.761  64.906  72.515  1.00  0.00           H
ATOM   3857  HD2 ARG Z 144      88.711  65.971  71.387  1.00  0.00           H
ATOM   3858  NE  ARG Z 144      88.821  66.479  73.478  1.00  0.00           N
ATOM   3859  HE  ARG Z 144      88.315  66.707  74.319  1.00  0.00           H
ATOM   3860  CZ  ARG Z 144      90.151  66.612  73.552  1.00  0.00           C
ATOM   3861  NH1 ARG Z 144      90.982  66.055  72.681  1.00  0.00           N
ATOM   3862 1HH1 ARG Z 144      90.635  65.462  71.941  1.00  0.00           H
ATOM   3863 2HH1 ARG Z 144      91.972  66.062  72.867  1.00  0.00           H
ATOM   3864  NH2 ARG Z 144      90.631  67.353  74.546  1.00  0.00           N
ATOM   3865 1HH2 ARG Z 144      89.942  67.829  75.087  1.00  0.00           H
ATOM   3866 2HH2 ARG Z 144      91.600  67.626  74.538  1.00  0.00           H
ATOM   3867  C   ARG Z 144      84.466  68.778  72.367  1.00  0.00           C
ATOM   3868  O   ARG Z 144      84.674  69.816  72.991  1.00  0.00           O
ATOM   3869  N   ARG Z 145      84.162  68.820  71.055  1.00  0.00           N
ATOM   3870  HN  ARG Z 145      83.984  67.975  70.552  1.00  0.00           H
ATOM   3871  CA  ARG Z 145      84.047  70.062  70.313  1.00  0.00           C
ATOM   3872  HA  ARG Z 145      84.548  70.867  70.831  1.00  0.00           H
ATOM   3873  CB  ARG Z 145      84.692  69.893  68.922  1.00  0.00           C
ATOM   3874  HB1 ARG Z 145      84.280  68.983  68.430  1.00  0.00           H
ATOM   3875  HB2 ARG Z 145      84.454  70.771  68.278  1.00  0.00           H
ATOM   3876  CG  ARG Z 145      86.219  69.786  69.038  1.00  0.00           C
ATOM   3877  HG1 ARG Z 145      86.591  70.730  69.499  1.00  0.00           H
ATOM   3878  HG2 ARG Z 145      86.479  68.949  69.723  1.00  0.00           H
ATOM   3879  CD  ARG Z 145      86.931  69.574  67.705  1.00  0.00           C
ATOM   3880  HD1 ARG Z 145      86.653  68.605  67.231  1.00  0.00           H
ATOM   3881  HD2 ARG Z 145      86.689  70.398  66.995  1.00  0.00           H
ATOM   3882  NE  ARG Z 145      88.392  69.628  68.018  1.00  0.00           N
ATOM   3883  HE  ARG Z 145      88.840  70.527  68.062  1.00  0.00           H
ATOM   3884  CZ  ARG Z 145      89.136  68.576  68.382  1.00  0.00           C
ATOM   3885  NH1 ARG Z 145      88.642  67.348  68.496  1.00  0.00           N
ATOM   3886 1HH1 ARG Z 145      87.669  67.189  68.340  1.00  0.00           H
ATOM   3887 2HH1 ARG Z 145      89.304  66.587  68.592  1.00  0.00           H
ATOM   3888  NH2 ARG Z 145      90.423  68.765  68.651  1.00  0.00           N
ATOM   3889 1HH2 ARG Z 145      90.809  69.697  68.562  1.00  0.00           H
ATOM   3890 2HH2 ARG Z 145      90.978  68.019  69.038  1.00  0.00           H
ATOM   3891  C   ARG Z 145      82.608  70.493  70.131  1.00  0.00           C
ATOM   3892  O   ARG Z 145      82.339  71.630  69.752  1.00  0.00           O
ATOM   3893  N   HIS Z 146      81.644  69.614  70.445  1.00  0.00           N
ATOM   3894  HN  HIS Z 146      81.890  68.698  70.759  1.00  0.00           H
ATOM   3895  CA  HIS Z 146      80.236  69.894  70.261  1.00  0.00           C
ATOM   3896  HA  HIS Z 146      80.061  70.953  70.149  1.00  0.00           H
ATOM   3897  CB  HIS Z 146      79.717  69.212  68.981  1.00  0.00           C
ATOM   3898  HB1 HIS Z 146      79.967  68.129  69.001  1.00  0.00           H
ATOM   3899  HB2 HIS Z 146      78.617  69.324  68.895  1.00  0.00           H
ATOM   3900  ND1 HIS Z 146      79.941  71.081  67.350  1.00  0.00           N
ATOM   3901  CG  HIS Z 146      80.345  69.822  67.767  1.00  0.00           C
ATOM   3902  CE1 HIS Z 146      80.721  71.365  66.319  1.00  0.00           C
ATOM   3903  HE1 HIS Z 146      80.692  72.292  65.739  1.00  0.00           H
ATOM   3904  NE2 HIS Z 146      81.587  70.358  66.052  1.00  0.00           N
ATOM   3905  HE2 HIS Z 146      82.231  70.306  65.270  1.00  0.00           H
ATOM   3906  CD2 HIS Z 146      81.358  69.368  66.983  1.00  0.00           C
ATOM   3907  HD2 HIS Z 146      81.909  68.439  67.037  1.00  0.00           H
ATOM   3908  C   HIS Z 146      79.471  69.408  71.478  1.00  0.00           C
ATOM   3909  O   HIS Z 146      78.959  68.284  71.489  1.00  0.00           O
ATOM   3910  N   PRO Z 147      79.352  70.202  72.543  1.00  0.00           N
ATOM   3911  CD  PRO Z 147      79.901  71.563  72.636  1.00  0.00           C
ATOM   3912  HD1 PRO Z 147      79.366  72.254  71.947  1.00  0.00           H
ATOM   3913  HD2 PRO Z 147      80.988  71.550  72.394  1.00  0.00           H
ATOM   3914  CA  PRO Z 147      79.041  69.650  73.852  1.00  0.00           C
ATOM   3915  HA  PRO Z 147      79.391  68.633  73.935  1.00  0.00           H
ATOM   3916  CB  PRO Z 147      79.777  70.604  74.804  1.00  0.00           C
ATOM   3917  HB1 PRO Z 147      79.354  70.616  75.826  1.00  0.00           H
ATOM   3918  HB2 PRO Z 147      80.843  70.286  74.870  1.00  0.00           H
ATOM   3919  CG  PRO Z 147      79.707  71.958  74.098  1.00  0.00           C
ATOM   3920  HG1 PRO Z 147      78.700  72.406  74.238  1.00  0.00           H
ATOM   3921  HG2 PRO Z 147      80.479  72.670  74.452  1.00  0.00           H
ATOM   3922  C   PRO Z 147      77.545  69.658  74.083  1.00  0.00           C
ATOM   3923  O   PRO Z 147      77.108  69.289  75.172  1.00  0.00           O
ATOM   3924  N   TYR Z 148      76.737  70.041  73.078  1.00  0.00           N
ATOM   3925  HN  TYR Z 148      77.117  70.427  72.232  1.00  0.00           H
ATOM   3926  CA  TYR Z 148      75.290  69.946  73.134  1.00  0.00           C
ATOM   3927  HA  TYR Z 148      74.975  69.526  74.078  1.00  0.00           H
ATOM   3928  CB  TYR Z 148      74.606  71.323  72.936  1.00  0.00           C
ATOM   3929  HB1 TYR Z 148      74.855  71.739  71.935  1.00  0.00           H
ATOM   3930  HB2 TYR Z 148      73.501  71.222  73.010  1.00  0.00           H
ATOM   3931  CG  TYR Z 148      75.053  72.302  73.985  1.00  0.00           C
ATOM   3932  CD1 TYR Z 148      76.094  73.201  73.704  1.00  0.00           C
ATOM   3933  HD1 TYR Z 148      76.586  73.161  72.743  1.00  0.00           H
ATOM   3934  CE1 TYR Z 148      76.483  74.163  74.643  1.00  0.00           C
ATOM   3935  HE1 TYR Z 148      77.274  74.859  74.403  1.00  0.00           H
ATOM   3936  CZ  TYR Z 148      75.842  74.225  75.882  1.00  0.00           C
ATOM   3937  OH  TYR Z 148      76.239  75.214  76.801  1.00  0.00           O
ATOM   3938  HH  TYR Z 148      75.808  75.023  77.656  1.00  0.00           H
ATOM   3939  CD2 TYR Z 148      74.427  72.357  75.243  1.00  0.00           C
ATOM   3940  HD2 TYR Z 148      73.631  71.663  75.476  1.00  0.00           H
ATOM   3941  CE2 TYR Z 148      74.821  73.315  76.191  1.00  0.00           C
ATOM   3942  HE2 TYR Z 148      74.327  73.352  77.150  1.00  0.00           H
ATOM   3943  C   TYR Z 148      74.788  69.004  72.050  1.00  0.00           C
ATOM   3944  O   TYR Z 148      73.585  68.897  71.823  1.00  0.00           O
ATOM   3945  N   PHE Z 149      75.691  68.268  71.361  1.00  0.00           N
ATOM   3946  HN  PHE Z 149      76.663  68.390  71.551  1.00  0.00           H
ATOM   3947  CA  PHE Z 149      75.348  67.308  70.319  1.00  0.00           C
ATOM   3948  HA  PHE Z 149      74.809  67.852  69.554  1.00  0.00           H
ATOM   3949  CB  PHE Z 149      76.650  66.700  69.718  1.00  0.00           C
ATOM   3950  HB1 PHE Z 149      77.413  67.503  69.651  1.00  0.00           H
ATOM   3951  HB2 PHE Z 149      77.062  65.900  70.368  1.00  0.00           H
ATOM   3952  CG  PHE Z 149      76.464  66.147  68.329  1.00  0.00           C
ATOM   3953  CD1 PHE Z 149      75.919  64.870  68.113  1.00  0.00           C
ATOM   3954  HD1 PHE Z 149      75.623  64.263  68.954  1.00  0.00           H
ATOM   3955  CE1 PHE Z 149      75.744  64.376  66.813  1.00  0.00           C
ATOM   3956  HE1 PHE Z 149      75.303  63.403  66.657  1.00  0.00           H
ATOM   3957  CZ  PHE Z 149      76.153  65.142  65.716  1.00  0.00           C
ATOM   3958  HZ  PHE Z 149      76.041  64.758  64.713  1.00  0.00           H
ATOM   3959  CD2 PHE Z 149      76.871  66.902  67.218  1.00  0.00           C
ATOM   3960  HD2 PHE Z 149      77.317  67.873  67.366  1.00  0.00           H
ATOM   3961  CE2 PHE Z 149      76.725  66.402  65.920  1.00  0.00           C
ATOM   3962  HE2 PHE Z 149      77.069  66.986  65.079  1.00  0.00           H
ATOM   3963  C   PHE Z 149      74.441  66.183  70.820  1.00  0.00           C
ATOM   3964  O   PHE Z 149      74.631  65.652  71.917  1.00  0.00           O
ATOM   3965  N   TYR Z 150      73.433  65.783  70.021  1.00  0.00           N
ATOM   3966  HN  TYR Z 150      73.299  66.210  69.118  1.00  0.00           H
ATOM   3967  CA  TYR Z 150      72.512  64.720  70.375  1.00  0.00           C
ATOM   3968  HA  TYR Z 150      72.210  64.876  71.403  1.00  0.00           H
ATOM   3969  CB  TYR Z 150      71.267  64.808  69.459  1.00  0.00           C
ATOM   3970  HB1 TYR Z 150      70.970  65.873  69.359  1.00  0.00           H
ATOM   3971  HB2 TYR Z 150      71.498  64.439  68.436  1.00  0.00           H
ATOM   3972  CG  TYR Z 150      70.066  64.082  70.003  1.00  0.00           C
ATOM   3973  CD1 TYR Z 150      69.350  64.589  71.101  1.00  0.00           C
ATOM   3974  HD1 TYR Z 150      69.702  65.475  71.608  1.00  0.00           H
ATOM   3975  CE1 TYR Z 150      68.148  63.986  71.508  1.00  0.00           C
ATOM   3976  HE1 TYR Z 150      67.591  64.406  72.333  1.00  0.00           H
ATOM   3977  CZ  TYR Z 150      67.660  62.871  70.818  1.00  0.00           C
ATOM   3978  OH  TYR Z 150      66.425  62.293  71.173  1.00  0.00           O
ATOM   3979  HH  TYR Z 150      66.122  62.749  71.964  1.00  0.00           H
ATOM   3980  CD2 TYR Z 150      69.583  62.943  69.346  1.00  0.00           C
ATOM   3981  HD2 TYR Z 150      70.117  62.563  68.492  1.00  0.00           H
ATOM   3982  CE2 TYR Z 150      68.383  62.343  69.746  1.00  0.00           C
ATOM   3983  HE2 TYR Z 150      68.001  61.495  69.204  1.00  0.00           H
ATOM   3984  C   TYR Z 150      73.180  63.348  70.271  1.00  0.00           C
ATOM   3985  O   TYR Z 150      73.371  62.787  69.192  1.00  0.00           O
ATOM   3986  N   ALA Z 151      73.574  62.767  71.421  1.00  0.00           N
ATOM   3987  HN  ALA Z 151      73.428  63.246  72.281  1.00  0.00           H
ATOM   3988  CA  ALA Z 151      74.406  61.580  71.485  1.00  0.00           C
ATOM   3989  HA  ALA Z 151      75.319  61.826  70.956  1.00  0.00           H
ATOM   3990  CB  ALA Z 151      74.805  61.299  72.943  1.00  0.00           C
ATOM   3991  HB1 ALA Z 151      73.925  61.054  73.571  1.00  0.00           H
ATOM   3992  HB2 ALA Z 151      75.529  60.457  73.001  1.00  0.00           H
ATOM   3993  HB3 ALA Z 151      75.293  62.203  73.367  1.00  0.00           H
ATOM   3994  C   ALA Z 151      73.888  60.310  70.799  1.00  0.00           C
ATOM   3995  O   ALA Z 151      74.710  59.643  70.169  1.00  0.00           O
ATOM   3996  N   PRO Z 152      72.611  59.912  70.815  1.00  0.00           N
ATOM   3997  CD  PRO Z 152      71.604  60.354  71.788  1.00  0.00           C
ATOM   3998  HD1 PRO Z 152      71.183  61.329  71.456  1.00  0.00           H
ATOM   3999  HD2 PRO Z 152      72.027  60.449  72.812  1.00  0.00           H
ATOM   4000  CA  PRO Z 152      72.104  58.832  69.968  1.00  0.00           C
ATOM   4001  HA  PRO Z 152      72.609  57.927  70.278  1.00  0.00           H
ATOM   4002  CB  PRO Z 152      70.603  58.797  70.291  1.00  0.00           C
ATOM   4003  HB1 PRO Z 152      70.049  59.513  69.645  1.00  0.00           H
ATOM   4004  HB2 PRO Z 152      70.181  57.780  70.165  1.00  0.00           H
ATOM   4005  CG  PRO Z 152      70.528  59.273  71.743  1.00  0.00           C
ATOM   4006  HG1 PRO Z 152      69.527  59.659  72.027  1.00  0.00           H
ATOM   4007  HG2 PRO Z 152      70.810  58.441  72.427  1.00  0.00           H
ATOM   4008  C   PRO Z 152      72.396  58.972  68.476  1.00  0.00           C
ATOM   4009  O   PRO Z 152      72.744  57.982  67.839  1.00  0.00           O
ATOM   4010  N   GLU Z 153      72.289  60.185  67.893  1.00  0.00           N
ATOM   4011  HN  GLU Z 153      72.037  60.983  68.434  1.00  0.00           H
ATOM   4012  CA  GLU Z 153      72.654  60.441  66.506  1.00  0.00           C
ATOM   4013  HA  GLU Z 153      72.185  59.687  65.890  1.00  0.00           H
ATOM   4014  CB  GLU Z 153      72.172  61.834  66.022  1.00  0.00           C
ATOM   4015  HB1 GLU Z 153      72.467  62.592  66.782  1.00  0.00           H
ATOM   4016  HB2 GLU Z 153      72.686  62.107  65.072  1.00  0.00           H
ATOM   4017  CG  GLU Z 153      70.642  61.934  65.781  1.00  0.00           C
ATOM   4018  HG1 GLU Z 153      70.095  61.465  66.624  1.00  0.00           H
ATOM   4019  HG2 GLU Z 153      70.348  63.005  65.728  1.00  0.00           H
ATOM   4020  CD  GLU Z 153      70.179  61.282  64.488  1.00  0.00           C
ATOM   4021  OE1 GLU Z 153      69.416  60.283  64.565  1.00  0.00           O
ATOM   4022  OE2 GLU Z 153      70.532  61.778  63.385  1.00  0.00           O
ATOM   4023  C   GLU Z 153      74.154  60.312  66.261  1.00  0.00           C
ATOM   4024  O   GLU Z 153      74.585  59.895  65.191  1.00  0.00           O
ATOM   4025  N   LEU Z 154      75.009  60.641  67.250  1.00  0.00           N
ATOM   4026  HN  LEU Z 154      74.649  60.964  68.124  1.00  0.00           H
ATOM   4027  CA  LEU Z 154      76.459  60.542  67.131  1.00  0.00           C
ATOM   4028  HA  LEU Z 154      76.728  61.119  66.258  1.00  0.00           H
ATOM   4029  CB  LEU Z 154      77.152  61.168  68.365  1.00  0.00           C
ATOM   4030  HB1 LEU Z 154      76.710  62.175  68.528  1.00  0.00           H
ATOM   4031  HB2 LEU Z 154      76.924  60.558  69.266  1.00  0.00           H
ATOM   4032  CG  LEU Z 154      78.683  61.341  68.252  1.00  0.00           C
ATOM   4033  HG  LEU Z 154      79.143  60.327  68.203  1.00  0.00           H
ATOM   4034  CD1 LEU Z 154      79.114  62.109  66.993  1.00  0.00           C
ATOM   4035 1HD1 LEU Z 154      78.851  61.554  66.069  1.00  0.00           H
ATOM   4036 2HD1 LEU Z 154      78.632  63.109  66.962  1.00  0.00           H
ATOM   4037 3HD1 LEU Z 154      80.216  62.249  66.994  1.00  0.00           H
ATOM   4038  CD2 LEU Z 154      79.234  62.048  69.499  1.00  0.00           C
ATOM   4039 1HD2 LEU Z 154      78.835  63.083  69.562  1.00  0.00           H
ATOM   4040 2HD2 LEU Z 154      78.943  61.497  70.416  1.00  0.00           H
ATOM   4041 3HD2 LEU Z 154      80.343  62.101  69.455  1.00  0.00           H
ATOM   4042  C   LEU Z 154      76.963  59.119  66.877  1.00  0.00           C
ATOM   4043  O   LEU Z 154      77.873  58.886  66.083  1.00  0.00           O
ATOM   4044  N   LEU Z 155      76.327  58.108  67.501  1.00  0.00           N
ATOM   4045  HN  LEU Z 155      75.616  58.310  68.173  1.00  0.00           H
ATOM   4046  CA  LEU Z 155      76.560  56.700  67.207  1.00  0.00           C
ATOM   4047  HA  LEU Z 155      77.614  56.497  67.336  1.00  0.00           H
ATOM   4048  CB  LEU Z 155      75.734  55.816  68.173  1.00  0.00           C
ATOM   4049  HB1 LEU Z 155      74.653  56.043  68.037  1.00  0.00           H
ATOM   4050  HB2 LEU Z 155      75.887  54.742  67.921  1.00  0.00           H
ATOM   4051  CG  LEU Z 155      76.087  56.008  69.665  1.00  0.00           C
ATOM   4052  HG  LEU Z 155      76.016  57.094  69.916  1.00  0.00           H
ATOM   4053  CD1 LEU Z 155      75.078  55.265  70.551  1.00  0.00           C
ATOM   4054 1HD1 LEU Z 155      74.052  55.649  70.369  1.00  0.00           H
ATOM   4055 2HD1 LEU Z 155      75.097  54.177  70.321  1.00  0.00           H
ATOM   4056 3HD1 LEU Z 155      75.330  55.403  71.623  1.00  0.00           H
ATOM   4057  CD2 LEU Z 155      77.511  55.534  69.987  1.00  0.00           C
ATOM   4058 1HD2 LEU Z 155      77.623  54.456  69.739  1.00  0.00           H
ATOM   4059 2HD2 LEU Z 155      78.268  56.107  69.415  1.00  0.00           H
ATOM   4060 3HD2 LEU Z 155      77.718  55.669  71.070  1.00  0.00           H
ATOM   4061  C   LEU Z 155      76.219  56.330  65.761  1.00  0.00           C
ATOM   4062  O   LEU Z 155      76.934  55.587  65.089  1.00  0.00           O
ATOM   4063  N   PHE Z 156      75.116  56.884  65.227  1.00  0.00           N
ATOM   4064  HN  PHE Z 156      74.547  57.477  65.792  1.00  0.00           H
ATOM   4065  CA  PHE Z 156      74.728  56.759  63.834  1.00  0.00           C
ATOM   4066  HA  PHE Z 156      74.768  55.705  63.597  1.00  0.00           H
ATOM   4067  CB  PHE Z 156      73.264  57.250  63.689  1.00  0.00           C
ATOM   4068  HB1 PHE Z 156      72.628  56.708  64.421  1.00  0.00           H
ATOM   4069  HB2 PHE Z 156      73.204  58.336  63.910  1.00  0.00           H
ATOM   4070  CG  PHE Z 156      72.684  56.995  62.329  1.00  0.00           C
ATOM   4071  CD1 PHE Z 156      72.050  58.044  61.651  1.00  0.00           C
ATOM   4072  HD1 PHE Z 156      71.969  59.011  62.124  1.00  0.00           H
ATOM   4073  CE1 PHE Z 156      71.535  57.855  60.366  1.00  0.00           C
ATOM   4074  HE1 PHE Z 156      71.061  58.675  59.846  1.00  0.00           H
ATOM   4075  CZ  PHE Z 156      71.639  56.605  59.749  1.00  0.00           C
ATOM   4076  HZ  PHE Z 156      71.248  56.467  58.753  1.00  0.00           H
ATOM   4077  CD2 PHE Z 156      72.766  55.734  61.712  1.00  0.00           C
ATOM   4078  HD2 PHE Z 156      73.236  54.906  62.219  1.00  0.00           H
ATOM   4079  CE2 PHE Z 156      72.252  55.542  60.423  1.00  0.00           C
ATOM   4080  HE2 PHE Z 156      72.333  54.578  59.946  1.00  0.00           H
ATOM   4081  C   PHE Z 156      75.703  57.444  62.862  1.00  0.00           C
ATOM   4082  O   PHE Z 156      76.039  56.897  61.812  1.00  0.00           O
ATOM   4083  N   PHE Z 157      76.248  58.630  63.213  1.00  0.00           N
ATOM   4084  HN  PHE Z 157      75.895  59.106  64.021  1.00  0.00           H
ATOM   4085  CA  PHE Z 157      77.349  59.268  62.492  1.00  0.00           C
ATOM   4086  HA  PHE Z 157      77.043  59.438  61.468  1.00  0.00           H
ATOM   4087  CB  PHE Z 157      77.773  60.597  63.179  1.00  0.00           C
ATOM   4088  HB1 PHE Z 157      77.521  60.574  64.257  1.00  0.00           H
ATOM   4089  HB2 PHE Z 157      78.867  60.780  63.091  1.00  0.00           H
ATOM   4090  CG  PHE Z 157      77.100  61.776  62.549  1.00  0.00           C
ATOM   4091  CD1 PHE Z 157      77.729  62.439  61.484  1.00  0.00           C
ATOM   4092  HD1 PHE Z 157      78.687  62.084  61.135  1.00  0.00           H
ATOM   4093  CE1 PHE Z 157      77.133  63.554  60.884  1.00  0.00           C
ATOM   4094  HE1 PHE Z 157      77.624  64.054  60.062  1.00  0.00           H
ATOM   4095  CZ  PHE Z 157      75.902  64.023  61.355  1.00  0.00           C
ATOM   4096  HZ  PHE Z 157      75.436  64.881  60.895  1.00  0.00           H
ATOM   4097  CD2 PHE Z 157      75.872  62.260  63.021  1.00  0.00           C
ATOM   4098  HD2 PHE Z 157      75.384  61.773  63.848  1.00  0.00           H
ATOM   4099  CE2 PHE Z 157      75.279  63.380  62.430  1.00  0.00           C
ATOM   4100  HE2 PHE Z 157      74.342  63.753  62.810  1.00  0.00           H
ATOM   4101  C   PHE Z 157      78.586  58.379  62.421  1.00  0.00           C
ATOM   4102  O   PHE Z 157      79.204  58.222  61.370  1.00  0.00           O
ATOM   4103  N   ALA Z 158      78.943  57.725  63.540  1.00  0.00           N
ATOM   4104  HN  ALA Z 158      78.457  57.912  64.397  1.00  0.00           H
ATOM   4105  CA  ALA Z 158      80.028  56.771  63.611  1.00  0.00           C
ATOM   4106  HA  ALA Z 158      80.919  57.269  63.254  1.00  0.00           H
ATOM   4107  CB  ALA Z 158      80.247  56.384  65.081  1.00  0.00           C
ATOM   4108  HB1 ALA Z 158      80.362  57.303  65.695  1.00  0.00           H
ATOM   4109  HB2 ALA Z 158      79.392  55.805  65.483  1.00  0.00           H
ATOM   4110  HB3 ALA Z 158      81.168  55.780  65.192  1.00  0.00           H
ATOM   4111  C   ALA Z 158      79.839  55.538  62.720  1.00  0.00           C
ATOM   4112  O   ALA Z 158      80.779  55.082  62.071  1.00  0.00           O
ATOM   4113  N   LYS Z 159      78.600  55.006  62.612  1.00  0.00           N
ATOM   4114  HN  LYS Z 159      77.866  55.368  63.185  1.00  0.00           H
ATOM   4115  CA  LYS Z 159      78.244  53.940  61.679  1.00  0.00           C
ATOM   4116  HA  LYS Z 159      78.871  53.084  61.885  1.00  0.00           H
ATOM   4117  CB  LYS Z 159      76.749  53.555  61.869  1.00  0.00           C
ATOM   4118  HB1 LYS Z 159      76.606  53.226  62.923  1.00  0.00           H
ATOM   4119  HB2 LYS Z 159      76.119  54.458  61.715  1.00  0.00           H
ATOM   4120  CG  LYS Z 159      76.235  52.446  60.932  1.00  0.00           C
ATOM   4121  HG1 LYS Z 159      76.415  52.739  59.873  1.00  0.00           H
ATOM   4122  HG2 LYS Z 159      76.812  51.515  61.135  1.00  0.00           H
ATOM   4123  CD  LYS Z 159      74.730  52.171  61.101  1.00  0.00           C
ATOM   4124  HD1 LYS Z 159      74.529  51.981  62.181  1.00  0.00           H
ATOM   4125  HD2 LYS Z 159      74.161  53.081  60.807  1.00  0.00           H
ATOM   4126  CE  LYS Z 159      74.194  50.964  60.312  1.00  0.00           C
ATOM   4127  HE1 LYS Z 159      74.716  50.033  60.620  1.00  0.00           H
ATOM   4128  HE2 LYS Z 159      73.105  50.840  60.500  1.00  0.00           H
ATOM   4129  NZ  LYS Z 159      74.382  51.135  58.857  1.00  0.00           N
ATOM   4130  HZ1 LYS Z 159      73.903  50.342  58.368  1.00  0.00           H
ATOM   4131  HZ2 LYS Z 159      73.929  52.024  58.525  1.00  0.00           H
ATOM   4132  HZ3 LYS Z 159      75.399  51.135  58.609  1.00  0.00           H
ATOM   4133  C   LYS Z 159      78.475  54.328  60.220  1.00  0.00           C
ATOM   4134  O   LYS Z 159      79.055  53.579  59.432  1.00  0.00           O
ATOM   4135  N   ARG Z 160      78.059  55.553  59.845  1.00  0.00           N
ATOM   4136  HN  ARG Z 160      77.559  56.116  60.506  1.00  0.00           H
ATOM   4137  CA  ARG Z 160      78.280  56.148  58.540  1.00  0.00           C
ATOM   4138  HA  ARG Z 160      77.915  55.457  57.791  1.00  0.00           H
ATOM   4139  CB  ARG Z 160      77.479  57.469  58.431  1.00  0.00           C
ATOM   4140  HB1 ARG Z 160      77.765  58.132  59.278  1.00  0.00           H
ATOM   4141  HB2 ARG Z 160      77.733  57.996  57.485  1.00  0.00           H
ATOM   4142  CG  ARG Z 160      75.952  57.233  58.469  1.00  0.00           C
ATOM   4143  HG1 ARG Z 160      75.625  56.808  57.494  1.00  0.00           H
ATOM   4144  HG2 ARG Z 160      75.715  56.471  59.245  1.00  0.00           H
ATOM   4145  CD  ARG Z 160      75.107  58.466  58.808  1.00  0.00           C
ATOM   4146  HD1 ARG Z 160      74.026  58.198  58.840  1.00  0.00           H
ATOM   4147  HD2 ARG Z 160      75.418  58.883  59.793  1.00  0.00           H
ATOM   4148  NE  ARG Z 160      75.332  59.471  57.728  1.00  0.00           N
ATOM   4149  HE  ARG Z 160      75.683  59.196  56.831  1.00  0.00           H
ATOM   4150  CZ  ARG Z 160      74.935  60.746  57.790  1.00  0.00           C
ATOM   4151  NH1 ARG Z 160      74.363  61.279  58.859  1.00  0.00           N
ATOM   4152 1HH1 ARG Z 160      74.068  60.705  59.609  1.00  0.00           H
ATOM   4153 2HH1 ARG Z 160      73.988  62.212  58.724  1.00  0.00           H
ATOM   4154  NH2 ARG Z 160      75.110  61.507  56.714  1.00  0.00           N
ATOM   4155 1HH2 ARG Z 160      75.499  61.057  55.903  1.00  0.00           H
ATOM   4156 2HH2 ARG Z 160      74.746  62.449  56.701  1.00  0.00           H
ATOM   4157  C   ARG Z 160      79.759  56.380  58.237  1.00  0.00           C
ATOM   4158  O   ARG Z 160      80.222  56.155  57.117  1.00  0.00           O
ATOM   4159  N   TYR Z 161      80.544  56.818  59.245  1.00  0.00           N
ATOM   4160  HN  TYR Z 161      80.116  57.082  60.115  1.00  0.00           H
ATOM   4161  CA  TYR Z 161      81.991  56.956  59.176  1.00  0.00           C
ATOM   4162  HA  TYR Z 161      82.197  57.549  58.298  1.00  0.00           H
ATOM   4163  CB  TYR Z 161      82.503  57.680  60.459  1.00  0.00           C
ATOM   4164  HB1 TYR Z 161      81.775  58.475  60.735  1.00  0.00           H
ATOM   4165  HB2 TYR Z 161      82.575  56.977  61.315  1.00  0.00           H
ATOM   4166  CG  TYR Z 161      83.824  58.387  60.268  1.00  0.00           C
ATOM   4167  CD1 TYR Z 161      83.972  59.311  59.222  1.00  0.00           C
ATOM   4168  HD1 TYR Z 161      83.162  59.487  58.531  1.00  0.00           H
ATOM   4169  CE1 TYR Z 161      85.152  60.045  59.079  1.00  0.00           C
ATOM   4170  HE1 TYR Z 161      85.244  60.746  58.268  1.00  0.00           H
ATOM   4171  CZ  TYR Z 161      86.201  59.885  59.987  1.00  0.00           C
ATOM   4172  OH  TYR Z 161      87.366  60.660  59.800  1.00  0.00           O
ATOM   4173  HH  TYR Z 161      87.995  60.499  60.526  1.00  0.00           H
ATOM   4174  CD2 TYR Z 161      84.891  58.215  61.171  1.00  0.00           C
ATOM   4175  HD2 TYR Z 161      84.784  57.530  61.998  1.00  0.00           H
ATOM   4176  CE2 TYR Z 161      86.075  58.963  61.034  1.00  0.00           C
ATOM   4177  HE2 TYR Z 161      86.880  58.838  61.743  1.00  0.00           H
ATOM   4178  C   TYR Z 161      82.716  55.622  58.979  1.00  0.00           C
ATOM   4179  O   TYR Z 161      83.590  55.498  58.122  1.00  0.00           O
ATOM   4180  N   LYS Z 162      82.321  54.563  59.720  1.00  0.00           N
ATOM   4181  HN  LYS Z 162      81.641  54.702  60.448  1.00  0.00           H
ATOM   4182  CA  LYS Z 162      82.828  53.204  59.567  1.00  0.00           C
ATOM   4183  HA  LYS Z 162      83.904  53.242  59.671  1.00  0.00           H
ATOM   4184  CB  LYS Z 162      82.244  52.300  60.693  1.00  0.00           C
ATOM   4185  HB1 LYS Z 162      82.494  52.800  61.658  1.00  0.00           H
ATOM   4186  HB2 LYS Z 162      81.134  52.279  60.628  1.00  0.00           H
ATOM   4187  CG  LYS Z 162      82.787  50.855  60.772  1.00  0.00           C
ATOM   4188  HG1 LYS Z 162      83.848  50.850  60.441  1.00  0.00           H
ATOM   4189  HG2 LYS Z 162      82.777  50.536  61.841  1.00  0.00           H
ATOM   4190  CD  LYS Z 162      81.964  49.827  59.967  1.00  0.00           C
ATOM   4191  HD1 LYS Z 162      80.972  49.682  60.450  1.00  0.00           H
ATOM   4192  HD2 LYS Z 162      81.768  50.236  58.951  1.00  0.00           H
ATOM   4193  CE  LYS Z 162      82.652  48.471  59.748  1.00  0.00           C
ATOM   4194  HE1 LYS Z 162      82.082  47.880  58.995  1.00  0.00           H
ATOM   4195  HE2 LYS Z 162      83.688  48.621  59.373  1.00  0.00           H
ATOM   4196  NZ  LYS Z 162      82.720  47.666  60.982  1.00  0.00           N
ATOM   4197  HZ1 LYS Z 162      83.231  46.778  60.766  1.00  0.00           H
ATOM   4198  HZ2 LYS Z 162      83.280  48.146  61.735  1.00  0.00           H
ATOM   4199  HZ3 LYS Z 162      81.755  47.441  61.324  1.00  0.00           H
ATOM   4200  C   LYS Z 162      82.541  52.626  58.184  1.00  0.00           C
ATOM   4201  O   LYS Z 162      83.399  52.002  57.553  1.00  0.00           O
ATOM   4202  N   ALA Z 163      81.319  52.861  57.661  1.00  0.00           N
ATOM   4203  HN  ALA Z 163      80.620  53.309  58.224  1.00  0.00           H
ATOM   4204  CA  ALA Z 163      80.919  52.508  56.314  1.00  0.00           C
ATOM   4205  HA  ALA Z 163      81.097  51.448  56.188  1.00  0.00           H
ATOM   4206  CB  ALA Z 163      79.415  52.787  56.131  1.00  0.00           C
ATOM   4207  HB1 ALA Z 163      79.065  52.455  55.130  1.00  0.00           H
ATOM   4208  HB2 ALA Z 163      78.832  52.237  56.898  1.00  0.00           H
ATOM   4209  HB3 ALA Z 163      79.191  53.869  56.244  1.00  0.00           H
ATOM   4210  C   ALA Z 163      81.713  53.228  55.224  1.00  0.00           C
ATOM   4211  O   ALA Z 163      82.090  52.632  54.211  1.00  0.00           O
ATOM   4212  N   ALA Z 164      81.995  54.536  55.406  1.00  0.00           N
ATOM   4213  HN  ALA Z 164      81.611  55.021  56.195  1.00  0.00           H
ATOM   4214  CA  ALA Z 164      82.852  55.315  54.531  1.00  0.00           C
ATOM   4215  HA  ALA Z 164      82.484  55.215  53.519  1.00  0.00           H
ATOM   4216  CB  ALA Z 164      82.805  56.800  54.947  1.00  0.00           C
ATOM   4217  HB1 ALA Z 164      81.763  57.176  54.898  1.00  0.00           H
ATOM   4218  HB2 ALA Z 164      83.170  56.932  55.987  1.00  0.00           H
ATOM   4219  HB3 ALA Z 164      83.430  57.422  54.271  1.00  0.00           H
ATOM   4220  C   ALA Z 164      84.303  54.845  54.529  1.00  0.00           C
ATOM   4221  O   ALA Z 164      84.905  54.651  53.475  1.00  0.00           O
ATOM   4222  N   PHE Z 165      84.890  54.595  55.717  1.00  0.00           N
ATOM   4223  HN  PHE Z 165      84.396  54.801  56.568  1.00  0.00           H
ATOM   4224  CA  PHE Z 165      86.248  54.094  55.863  1.00  0.00           C
ATOM   4225  HA  PHE Z 165      86.905  54.750  55.303  1.00  0.00           H
ATOM   4226  CB  PHE Z 165      86.648  54.053  57.361  1.00  0.00           C
ATOM   4227  HB1 PHE Z 165      85.754  54.115  58.016  1.00  0.00           H
ATOM   4228  HB2 PHE Z 165      87.203  53.127  57.621  1.00  0.00           H
ATOM   4229  CG  PHE Z 165      87.546  55.211  57.662  1.00  0.00           C
ATOM   4230  CD1 PHE Z 165      87.044  56.518  57.755  1.00  0.00           C
ATOM   4231  HD1 PHE Z 165      85.983  56.696  57.662  1.00  0.00           H
ATOM   4232  CE1 PHE Z 165      87.918  57.597  57.939  1.00  0.00           C
ATOM   4233  HE1 PHE Z 165      87.532  58.605  57.986  1.00  0.00           H
ATOM   4234  CZ  PHE Z 165      89.296  57.375  58.043  1.00  0.00           C
ATOM   4235  HZ  PHE Z 165      89.962  58.212  58.183  1.00  0.00           H
ATOM   4236  CD2 PHE Z 165      88.927  54.997  57.776  1.00  0.00           C
ATOM   4237  HD2 PHE Z 165      89.321  53.995  57.693  1.00  0.00           H
ATOM   4238  CE2 PHE Z 165      89.801  56.072  57.964  1.00  0.00           C
ATOM   4239  HE2 PHE Z 165      90.860  55.884  58.035  1.00  0.00           H
ATOM   4240  C   PHE Z 165      86.452  52.719  55.252  1.00  0.00           C
ATOM   4241  O   PHE Z 165      87.412  52.485  54.522  1.00  0.00           O
ATOM   4242  N   THR Z 166      85.502  51.791  55.486  1.00  0.00           N
ATOM   4243  HN  THR Z 166      84.751  52.013  56.110  1.00  0.00           H
ATOM   4244  CA  THR Z 166      85.518  50.448  54.903  1.00  0.00           C
ATOM   4245  HA  THR Z 166      86.447  49.971  55.181  1.00  0.00           H
ATOM   4246  CB  THR Z 166      84.357  49.584  55.384  1.00  0.00           C
ATOM   4247  HB  THR Z 166      83.388  50.063  55.112  1.00  0.00           H
ATOM   4248  OG1 THR Z 166      84.400  49.432  56.799  1.00  0.00           O
ATOM   4249  HG1 THR Z 166      84.036  50.262  57.151  1.00  0.00           H
ATOM   4250  CG2 THR Z 166      84.414  48.176  54.774  1.00  0.00           C
ATOM   4251 1HG2 THR Z 166      83.601  47.549  55.191  1.00  0.00           H
ATOM   4252 2HG2 THR Z 166      84.275  48.196  53.674  1.00  0.00           H
ATOM   4253 3HG2 THR Z 166      85.386  47.689  55.003  1.00  0.00           H
ATOM   4254  C   THR Z 166      85.476  50.490  53.387  1.00  0.00           C
ATOM   4255  O   THR Z 166      86.208  49.777  52.705  1.00  0.00           O
ATOM   4256  N   GLU Z 167      84.633  51.370  52.811  1.00  0.00           N
ATOM   4257  HN  GLU Z 167      84.035  51.938  53.374  1.00  0.00           H
ATOM   4258  CA  GLU Z 167      84.566  51.596  51.380  1.00  0.00           C
ATOM   4259  HA  GLU Z 167      84.402  50.641  50.898  1.00  0.00           H
ATOM   4260  CB  GLU Z 167      83.357  52.520  51.083  1.00  0.00           C
ATOM   4261  HB1 GLU Z 167      82.483  52.075  51.613  1.00  0.00           H
ATOM   4262  HB2 GLU Z 167      83.535  53.525  51.524  1.00  0.00           H
ATOM   4263  CG  GLU Z 167      82.983  52.661  49.588  1.00  0.00           C
ATOM   4264  HG1 GLU Z 167      83.764  53.232  49.043  1.00  0.00           H
ATOM   4265  HG2 GLU Z 167      82.896  51.654  49.128  1.00  0.00           H
ATOM   4266  CD  GLU Z 167      81.647  53.358  49.411  1.00  0.00           C
ATOM   4267  OE1 GLU Z 167      80.627  52.851  49.951  1.00  0.00           O
ATOM   4268  OE2 GLU Z 167      81.588  54.420  48.732  1.00  0.00           O
ATOM   4269  C   GLU Z 167      85.852  52.181  50.796  1.00  0.00           C
ATOM   4270  O   GLU Z 167      86.339  51.740  49.755  1.00  0.00           O
ATOM   4271  N   CYS Z 168      86.459  53.180  51.465  1.00  0.00           N
ATOM   4272  HN  CYS Z 168      86.055  53.532  52.312  1.00  0.00           H
ATOM   4273  CA  CYS Z 168      87.549  53.943  50.880  1.00  0.00           C
ATOM   4274  HA  CYS Z 168      87.462  53.918  49.804  1.00  0.00           H
ATOM   4275  CB  CYS Z 168      87.492  55.408  51.359  1.00  0.00           C
ATOM   4276  HB1 CYS Z 168      87.533  55.438  52.471  1.00  0.00           H
ATOM   4277  HB2 CYS Z 168      88.367  55.976  50.971  1.00  0.00           H
ATOM   4278  SG  CYS Z 168      85.987  56.237  50.791  1.00  0.00           S
ATOM   4279  C   CYS Z 168      88.950  53.462  51.162  1.00  0.00           C
ATOM   4280  O   CYS Z 168      89.851  53.754  50.382  1.00  0.00           O
ATOM   4281  N   CYS Z 169      89.212  52.688  52.229  1.00  0.00           N
ATOM   4282  HN  CYS Z 169      88.507  52.471  52.913  1.00  0.00           H
ATOM   4283  CA  CYS Z 169      90.578  52.258  52.511  1.00  0.00           C
ATOM   4284  HA  CYS Z 169      91.241  53.096  52.345  1.00  0.00           H
ATOM   4285  CB  CYS Z 169      90.738  51.817  53.986  1.00  0.00           C
ATOM   4286  HB1 CYS Z 169      89.922  51.107  54.243  1.00  0.00           H
ATOM   4287  HB2 CYS Z 169      91.698  51.277  54.123  1.00  0.00           H
ATOM   4288  SG  CYS Z 169      90.715  53.235  55.129  1.00  0.00           S
ATOM   4289  C   CYS Z 169      91.068  51.166  51.565  1.00  0.00           C
ATOM   4290  O   CYS Z 169      92.272  50.997  51.362  1.00  0.00           O
ATOM   4291  N   GLN Z 170      90.140  50.456  50.897  1.00  0.00           N
ATOM   4292  HN  GLN Z 170      89.182  50.570  51.141  1.00  0.00           H
ATOM   4293  CA  GLN Z 170      90.444  49.447  49.898  1.00  0.00           C
ATOM   4294  HA  GLN Z 170      91.433  49.044  50.070  1.00  0.00           H
ATOM   4295  CB  GLN Z 170      89.414  48.295  50.010  1.00  0.00           C
ATOM   4296  HB1 GLN Z 170      89.656  47.517  49.250  1.00  0.00           H
ATOM   4297  HB2 GLN Z 170      89.547  47.830  51.013  1.00  0.00           H
ATOM   4298  CG  GLN Z 170      87.936  48.727  49.859  1.00  0.00           C
ATOM   4299  HG1 GLN Z 170      87.664  49.482  50.625  1.00  0.00           H
ATOM   4300  HG2 GLN Z 170      87.767  49.173  48.856  1.00  0.00           H
ATOM   4301  CD  GLN Z 170      87.007  47.520  49.986  1.00  0.00           C
ATOM   4302  OE1 GLN Z 170      86.940  46.671  49.092  1.00  0.00           O
ATOM   4303  NE2 GLN Z 170      86.265  47.425  51.111  1.00  0.00           N
ATOM   4304 1HE2 GLN Z 170      85.661  46.640  51.225  1.00  0.00           H
ATOM   4305 2HE2 GLN Z 170      86.297  48.172  51.782  1.00  0.00           H
ATOM   4306  C   GLN Z 170      90.425  50.009  48.478  1.00  0.00           C
ATOM   4307  O   GLN Z 170      90.832  49.355  47.516  1.00  0.00           O
ATOM   4308  N   ALA Z 171      89.992  51.273  48.307  1.00  0.00           N
ATOM   4309  HN  ALA Z 171      89.719  51.820  49.094  1.00  0.00           H
ATOM   4310  CA  ALA Z 171      90.015  51.967  47.037  1.00  0.00           C
ATOM   4311  HA  ALA Z 171      89.592  51.303  46.293  1.00  0.00           H
ATOM   4312  CB  ALA Z 171      89.144  53.236  47.103  1.00  0.00           C
ATOM   4313  HB1 ALA Z 171      88.119  52.970  47.440  1.00  0.00           H
ATOM   4314  HB2 ALA Z 171      89.571  53.972  47.817  1.00  0.00           H
ATOM   4315  HB3 ALA Z 171      89.065  53.710  46.102  1.00  0.00           H
ATOM   4316  C   ALA Z 171      91.429  52.311  46.577  1.00  0.00           C
ATOM   4317  O   ALA Z 171      92.340  52.491  47.387  1.00  0.00           O
ATOM   4318  N   ALA Z 172      91.661  52.388  45.251  1.00  0.00           N
ATOM   4319  HN  ALA Z 172      90.933  52.160  44.592  1.00  0.00           H
ATOM   4320  CA  ALA Z 172      92.958  52.723  44.692  1.00  0.00           C
ATOM   4321  HA  ALA Z 172      93.686  52.022  45.077  1.00  0.00           H
ATOM   4322  CB  ALA Z 172      92.872  52.589  43.161  1.00  0.00           C
ATOM   4323  HB1 ALA Z 172      92.124  53.292  42.740  1.00  0.00           H
ATOM   4324  HB2 ALA Z 172      93.854  52.790  42.687  1.00  0.00           H
ATOM   4325  HB3 ALA Z 172      92.560  51.560  42.890  1.00  0.00           H
ATOM   4326  C   ALA Z 172      93.439  54.125  45.068  1.00  0.00           C
ATOM   4327  O   ALA Z 172      94.553  54.319  45.559  1.00  0.00           O
ATOM   4328  N   ASP Z 173      92.562  55.135  44.920  1.00  0.00           N
ATOM   4329  HN  ASP Z 173      91.701  54.974  44.440  1.00  0.00           H
ATOM   4330  CA  ASP Z 173      92.793  56.463  45.445  1.00  0.00           C
ATOM   4331  HA  ASP Z 173      93.830  56.586  45.732  1.00  0.00           H
ATOM   4332  CB  ASP Z 173      92.429  57.552  44.412  1.00  0.00           C
ATOM   4333  HB1 ASP Z 173      91.346  57.507  44.167  1.00  0.00           H
ATOM   4334  HB2 ASP Z 173      92.662  58.561  44.808  1.00  0.00           H
ATOM   4335  CG  ASP Z 173      93.213  57.341  43.143  1.00  0.00           C
ATOM   4336  OD1 ASP Z 173      94.473  57.359  43.182  1.00  0.00           O
ATOM   4337  OD2 ASP Z 173      92.570  57.177  42.075  1.00  0.00           O
ATOM   4338  C   ASP Z 173      91.941  56.635  46.692  1.00  0.00           C
ATOM   4339  O   ASP Z 173      90.733  56.885  46.627  1.00  0.00           O
ATOM   4340  N   LYS Z 174      92.567  56.484  47.875  1.00  0.00           N
ATOM   4341  HN  LYS Z 174      93.544  56.267  47.905  1.00  0.00           H
ATOM   4342  CA  LYS Z 174      91.884  56.524  49.153  1.00  0.00           C
ATOM   4343  HA  LYS Z 174      91.025  55.868  49.092  1.00  0.00           H
ATOM   4344  CB  LYS Z 174      92.812  55.989  50.270  1.00  0.00           C
ATOM   4345  HB1 LYS Z 174      93.705  56.648  50.342  1.00  0.00           H
ATOM   4346  HB2 LYS Z 174      92.270  56.025  51.242  1.00  0.00           H
ATOM   4347  CG  LYS Z 174      93.253  54.532  50.024  1.00  0.00           C
ATOM   4348  HG1 LYS Z 174      92.337  53.907  49.899  1.00  0.00           H
ATOM   4349  HG2 LYS Z 174      93.811  54.450  49.068  1.00  0.00           H
ATOM   4350  CD  LYS Z 174      94.092  53.918  51.159  1.00  0.00           C
ATOM   4351  HD1 LYS Z 174      93.454  53.864  52.069  1.00  0.00           H
ATOM   4352  HD2 LYS Z 174      94.353  52.870  50.884  1.00  0.00           H
ATOM   4353  CE  LYS Z 174      95.374  54.669  51.532  1.00  0.00           C
ATOM   4354  HE1 LYS Z 174      95.159  55.716  51.836  1.00  0.00           H
ATOM   4355  HE2 LYS Z 174      95.872  54.158  52.385  1.00  0.00           H
ATOM   4356  NZ  LYS Z 174      96.334  54.704  50.415  1.00  0.00           N
ATOM   4357  HZ1 LYS Z 174      97.193  55.211  50.769  1.00  0.00           H
ATOM   4358  HZ2 LYS Z 174      96.597  53.728  50.122  1.00  0.00           H
ATOM   4359  HZ3 LYS Z 174      95.953  55.201  49.576  1.00  0.00           H
ATOM   4360  C   LYS Z 174      91.347  57.906  49.508  1.00  0.00           C
ATOM   4361  O   LYS Z 174      90.201  58.049  49.931  1.00  0.00           O
ATOM   4362  N   ALA Z 175      92.145  58.978  49.300  1.00  0.00           N
ATOM   4363  HN  ALA Z 175      93.093  58.862  48.982  1.00  0.00           H
ATOM   4364  CA  ALA Z 175      91.724  60.346  49.543  1.00  0.00           C
ATOM   4365  HA  ALA Z 175      91.366  60.404  50.562  1.00  0.00           H
ATOM   4366  CB  ALA Z 175      92.920  61.303  49.385  1.00  0.00           C
ATOM   4367  HB1 ALA Z 175      92.630  62.348  49.627  1.00  0.00           H
ATOM   4368  HB2 ALA Z 175      93.738  61.001  50.073  1.00  0.00           H
ATOM   4369  HB3 ALA Z 175      93.314  61.279  48.346  1.00  0.00           H
ATOM   4370  C   ALA Z 175      90.572  60.808  48.656  1.00  0.00           C
ATOM   4371  O   ALA Z 175      89.618  61.417  49.132  1.00  0.00           O
ATOM   4372  N   ALA Z 176      90.604  60.476  47.349  1.00  0.00           N
ATOM   4373  HN  ALA Z 176      91.401  60.007  46.981  1.00  0.00           H
ATOM   4374  CA  ALA Z 176      89.553  60.798  46.398  1.00  0.00           C
ATOM   4375  HA  ALA Z 176      89.419  61.872  46.404  1.00  0.00           H
ATOM   4376  CB  ALA Z 176      89.983  60.343  44.991  1.00  0.00           C
ATOM   4377  HB1 ALA Z 176      90.967  60.790  44.730  1.00  0.00           H
ATOM   4378  HB2 ALA Z 176      90.076  59.238  44.941  1.00  0.00           H
ATOM   4379  HB3 ALA Z 176      89.245  60.671  44.228  1.00  0.00           H
ATOM   4380  C   ALA Z 176      88.199  60.181  46.747  1.00  0.00           C
ATOM   4381  O   ALA Z 176      87.137  60.782  46.583  1.00  0.00           O
ATOM   4382  N   CYS Z 177      88.204  58.939  47.264  1.00  0.00           N
ATOM   4383  HN  CYS Z 177      89.062  58.431  47.327  1.00  0.00           H
ATOM   4384  CA  CYS Z 177      87.024  58.343  47.862  1.00  0.00           C
ATOM   4385  HA  CYS Z 177      86.199  58.428  47.170  1.00  0.00           H
ATOM   4386  CB  CYS Z 177      87.313  56.837  48.109  1.00  0.00           C
ATOM   4387  HB1 CYS Z 177      87.589  56.393  47.127  1.00  0.00           H
ATOM   4388  HB2 CYS Z 177      88.209  56.739  48.760  1.00  0.00           H
ATOM   4389  SG  CYS Z 177      85.943  55.849  48.795  1.00  0.00           S
ATOM   4390  C   CYS Z 177      86.599  59.032  49.161  1.00  0.00           C
ATOM   4391  O   CYS Z 177      85.434  59.380  49.344  1.00  0.00           O
ATOM   4392  N   LEU Z 178      87.543  59.244  50.100  1.00  0.00           N
ATOM   4393  HN  LEU Z 178      88.494  58.979  49.929  1.00  0.00           H
ATOM   4394  CA  LEU Z 178      87.233  59.688  51.448  1.00  0.00           C
ATOM   4395  HA  LEU Z 178      86.384  59.109  51.783  1.00  0.00           H
ATOM   4396  CB  LEU Z 178      88.435  59.379  52.377  1.00  0.00           C
ATOM   4397  HB1 LEU Z 178      88.727  58.317  52.216  1.00  0.00           H
ATOM   4398  HB2 LEU Z 178      89.302  60.003  52.068  1.00  0.00           H
ATOM   4399  CG  LEU Z 178      88.186  59.573  53.890  1.00  0.00           C
ATOM   4400  HG  LEU Z 178      87.886  60.634  54.069  1.00  0.00           H
ATOM   4401  CD1 LEU Z 178      87.066  58.664  54.424  1.00  0.00           C
ATOM   4402 1HD1 LEU Z 178      87.315  57.596  54.247  1.00  0.00           H
ATOM   4403 2HD1 LEU Z 178      86.944  58.814  55.518  1.00  0.00           H
ATOM   4404 3HD1 LEU Z 178      86.095  58.892  53.938  1.00  0.00           H
ATOM   4405  CD2 LEU Z 178      89.480  59.320  54.678  1.00  0.00           C
ATOM   4406 1HD2 LEU Z 178      89.315  59.505  55.761  1.00  0.00           H
ATOM   4407 2HD2 LEU Z 178      89.809  58.267  54.551  1.00  0.00           H
ATOM   4408 3HD2 LEU Z 178      90.291  59.992  54.324  1.00  0.00           H
ATOM   4409  C   LEU Z 178      86.828  61.149  51.590  1.00  0.00           C
ATOM   4410  O   LEU Z 178      85.856  61.466  52.274  1.00  0.00           O
ATOM   4411  N   LEU Z 179      87.546  62.091  50.945  1.00  0.00           N
ATOM   4412  HN  LEU Z 179      88.288  61.822  50.321  1.00  0.00           H
ATOM   4413  CA  LEU Z 179      87.369  63.524  51.159  1.00  0.00           C
ATOM   4414  HA  LEU Z 179      87.479  63.681  52.221  1.00  0.00           H
ATOM   4415  CB  LEU Z 179      88.478  64.363  50.467  1.00  0.00           C
ATOM   4416  HB1 LEU Z 179      88.477  64.138  49.379  1.00  0.00           H
ATOM   4417  HB2 LEU Z 179      88.256  65.447  50.586  1.00  0.00           H
ATOM   4418  CG  LEU Z 179      89.907  64.123  51.004  1.00  0.00           C
ATOM   4419  HG  LEU Z 179      90.131  63.032  50.938  1.00  0.00           H
ATOM   4420  CD1 LEU Z 179      90.927  64.861  50.125  1.00  0.00           C
ATOM   4421 1HD1 LEU Z 179      91.961  64.672  50.483  1.00  0.00           H
ATOM   4422 2HD1 LEU Z 179      90.851  64.514  49.072  1.00  0.00           H
ATOM   4423 3HD1 LEU Z 179      90.740  65.956  50.150  1.00  0.00           H
ATOM   4424  CD2 LEU Z 179      90.072  64.550  52.469  1.00  0.00           C
ATOM   4425 1HD2 LEU Z 179      91.123  64.399  52.795  1.00  0.00           H
ATOM   4426 2HD2 LEU Z 179      89.821  65.626  52.589  1.00  0.00           H
ATOM   4427 3HD2 LEU Z 179      89.418  63.951  53.134  1.00  0.00           H
ATOM   4428  C   LEU Z 179      85.985  64.103  50.838  1.00  0.00           C
ATOM   4429  O   LEU Z 179      85.519  64.916  51.643  1.00  0.00           O
ATOM   4430  N   PRO Z 180      85.248  63.765  49.774  1.00  0.00           N
ATOM   4431  CD  PRO Z 180      85.751  63.076  48.583  1.00  0.00           C
ATOM   4432  HD1 PRO Z 180      85.639  61.979  48.732  1.00  0.00           H
ATOM   4433  HD2 PRO Z 180      86.813  63.317  48.359  1.00  0.00           H
ATOM   4434  CA  PRO Z 180      83.883  64.253  49.575  1.00  0.00           C
ATOM   4435  HA  PRO Z 180      83.896  65.333  49.621  1.00  0.00           H
ATOM   4436  CB  PRO Z 180      83.493  63.723  48.184  1.00  0.00           C
ATOM   4437  HB1 PRO Z 180      83.001  62.728  48.257  1.00  0.00           H
ATOM   4438  HB2 PRO Z 180      82.814  64.421  47.656  1.00  0.00           H
ATOM   4439  CG  PRO Z 180      84.833  63.559  47.466  1.00  0.00           C
ATOM   4440  HG1 PRO Z 180      84.792  62.841  46.626  1.00  0.00           H
ATOM   4441  HG2 PRO Z 180      85.188  64.547  47.096  1.00  0.00           H
ATOM   4442  C   PRO Z 180      82.918  63.773  50.638  1.00  0.00           C
ATOM   4443  O   PRO Z 180      82.030  64.521  51.044  1.00  0.00           O
ATOM   4444  N   LYS Z 181      83.058  62.516  51.097  1.00  0.00           N
ATOM   4445  HN  LYS Z 181      83.778  61.932  50.729  1.00  0.00           H
ATOM   4446  CA  LYS Z 181      82.255  61.958  52.168  1.00  0.00           C
ATOM   4447  HA  LYS Z 181      81.209  62.113  51.938  1.00  0.00           H
ATOM   4448  CB  LYS Z 181      82.545  60.445  52.322  1.00  0.00           C
ATOM   4449  HB1 LYS Z 181      83.609  60.308  52.621  1.00  0.00           H
ATOM   4450  HB2 LYS Z 181      81.909  60.026  53.136  1.00  0.00           H
ATOM   4451  CG  LYS Z 181      82.309  59.617  51.048  1.00  0.00           C
ATOM   4452  HG1 LYS Z 181      81.226  59.627  50.801  1.00  0.00           H
ATOM   4453  HG2 LYS Z 181      82.859  60.069  50.190  1.00  0.00           H
ATOM   4454  CD  LYS Z 181      82.816  58.179  51.237  1.00  0.00           C
ATOM   4455  HD1 LYS Z 181      83.894  58.244  51.517  1.00  0.00           H
ATOM   4456  HD2 LYS Z 181      82.282  57.706  52.090  1.00  0.00           H
ATOM   4457  CE  LYS Z 181      82.726  57.279  49.999  1.00  0.00           C
ATOM   4458  HE1 LYS Z 181      83.170  57.771  49.106  1.00  0.00           H
ATOM   4459  HE2 LYS Z 181      83.272  56.329  50.194  1.00  0.00           H
ATOM   4460  NZ  LYS Z 181      81.335  56.917  49.706  1.00  0.00           N
ATOM   4461  HZ1 LYS Z 181      80.851  57.658  49.155  1.00  0.00           H
ATOM   4462  HZ2 LYS Z 181      81.318  55.998  49.187  1.00  0.00           H
ATOM   4463  HZ3 LYS Z 181      80.800  56.785  50.603  1.00  0.00           H
ATOM   4464  C   LYS Z 181      82.549  62.641  53.494  1.00  0.00           C
ATOM   4465  O   LYS Z 181      81.645  63.046  54.223  1.00  0.00           O
ATOM   4466  N   LEU Z 182      83.854  62.822  53.792  1.00  0.00           N
ATOM   4467  HN  LEU Z 182      84.543  62.463  53.156  1.00  0.00           H
ATOM   4468  CA  LEU Z 182      84.388  63.422  54.998  1.00  0.00           C
ATOM   4469  HA  LEU Z 182      84.053  62.842  55.847  1.00  0.00           H
ATOM   4470  CB  LEU Z 182      85.938  63.399  54.892  1.00  0.00           C
ATOM   4471  HB1 LEU Z 182      86.254  62.356  54.667  1.00  0.00           H
ATOM   4472  HB2 LEU Z 182      86.241  64.019  54.021  1.00  0.00           H
ATOM   4473  CG  LEU Z 182      86.736  63.875  56.123  1.00  0.00           C
ATOM   4474  HG  LEU Z 182      86.345  64.864  56.459  1.00  0.00           H
ATOM   4475  CD1 LEU Z 182      86.624  62.884  57.282  1.00  0.00           C
ATOM   4476 1HD1 LEU Z 182      87.002  61.883  56.980  1.00  0.00           H
ATOM   4477 2HD1 LEU Z 182      87.225  63.225  58.151  1.00  0.00           H
ATOM   4478 3HD1 LEU Z 182      85.572  62.777  57.611  1.00  0.00           H
ATOM   4479  CD2 LEU Z 182      88.216  64.060  55.764  1.00  0.00           C
ATOM   4480 1HD2 LEU Z 182      88.789  64.365  56.665  1.00  0.00           H
ATOM   4481 2HD2 LEU Z 182      88.643  63.108  55.382  1.00  0.00           H
ATOM   4482 3HD2 LEU Z 182      88.333  64.845  54.987  1.00  0.00           H
ATOM   4483  C   LEU Z 182      83.940  64.857  55.206  1.00  0.00           C
ATOM   4484  O   LEU Z 182      83.465  65.223  56.282  1.00  0.00           O
ATOM   4485  N   ASP Z 183      84.046  65.709  54.166  1.00  0.00           N
ATOM   4486  HN  ASP Z 183      84.445  65.407  53.297  1.00  0.00           H
ATOM   4487  CA  ASP Z 183      83.661  67.101  54.261  1.00  0.00           C
ATOM   4488  HA  ASP Z 183      84.069  67.458  55.199  1.00  0.00           H
ATOM   4489  CB  ASP Z 183      84.295  67.904  53.099  1.00  0.00           C
ATOM   4490  HB1 ASP Z 183      85.309  67.498  52.889  1.00  0.00           H
ATOM   4491  HB2 ASP Z 183      83.690  67.835  52.174  1.00  0.00           H
ATOM   4492  CG  ASP Z 183      84.474  69.342  53.516  1.00  0.00           C
ATOM   4493  OD1 ASP Z 183      83.966  70.255  52.812  1.00  0.00           O
ATOM   4494  OD2 ASP Z 183      85.146  69.583  54.554  1.00  0.00           O
ATOM   4495  C   ASP Z 183      82.149  67.297  54.364  1.00  0.00           C
ATOM   4496  O   ASP Z 183      81.663  68.087  55.171  1.00  0.00           O
ATOM   4497  N   GLU Z 184      81.349  66.538  53.585  1.00  0.00           N
ATOM   4498  HN  GLU Z 184      81.733  65.922  52.897  1.00  0.00           H
ATOM   4499  CA  GLU Z 184      79.901  66.549  53.712  1.00  0.00           C
ATOM   4500  HA  GLU Z 184      79.581  67.580  53.671  1.00  0.00           H
ATOM   4501  CB  GLU Z 184      79.215  65.773  52.562  1.00  0.00           C
ATOM   4502  HB1 GLU Z 184      79.747  64.809  52.399  1.00  0.00           H
ATOM   4503  HB2 GLU Z 184      78.166  65.522  52.836  1.00  0.00           H
ATOM   4504  CG  GLU Z 184      79.155  66.563  51.232  1.00  0.00           C
ATOM   4505  HG1 GLU Z 184      80.182  66.735  50.845  1.00  0.00           H
ATOM   4506  HG2 GLU Z 184      78.595  65.967  50.480  1.00  0.00           H
ATOM   4507  CD  GLU Z 184      78.459  67.907  51.368  1.00  0.00           C
ATOM   4508  OE1 GLU Z 184      77.356  67.989  51.972  1.00  0.00           O
ATOM   4509  OE2 GLU Z 184      79.009  68.915  50.849  1.00  0.00           O
ATOM   4510  C   GLU Z 184      79.392  66.039  55.052  1.00  0.00           C
ATOM   4511  O   GLU Z 184      78.458  66.610  55.616  1.00  0.00           O
ATOM   4512  N   LEU Z 185      80.001  64.974  55.615  1.00  0.00           N
ATOM   4513  HN  LEU Z 185      80.739  64.495  55.133  1.00  0.00           H
ATOM   4514  CA  LEU Z 185      79.669  64.471  56.940  1.00  0.00           C
ATOM   4515  HA  LEU Z 185      78.604  64.285  56.956  1.00  0.00           H
ATOM   4516  CB  LEU Z 185      80.434  63.154  57.228  1.00  0.00           C
ATOM   4517  HB1 LEU Z 185      80.385  62.514  56.321  1.00  0.00           H
ATOM   4518  HB2 LEU Z 185      81.508  63.381  57.405  1.00  0.00           H
ATOM   4519  CG  LEU Z 185      79.885  62.323  58.406  1.00  0.00           C
ATOM   4520  HG  LEU Z 185      79.788  62.994  59.293  1.00  0.00           H
ATOM   4521  CD1 LEU Z 185      78.503  61.728  58.091  1.00  0.00           C
ATOM   4522 1HD1 LEU Z 185      77.746  62.528  57.945  1.00  0.00           H
ATOM   4523 2HD1 LEU Z 185      78.536  61.111  57.170  1.00  0.00           H
ATOM   4524 3HD1 LEU Z 185      78.159  61.084  58.929  1.00  0.00           H
ATOM   4525  CD2 LEU Z 185      80.863  61.204  58.787  1.00  0.00           C
ATOM   4526 1HD2 LEU Z 185      81.850  61.634  59.067  1.00  0.00           H
ATOM   4527 2HD2 LEU Z 185      80.477  60.633  59.661  1.00  0.00           H
ATOM   4528 3HD2 LEU Z 185      81.008  60.501  57.942  1.00  0.00           H
ATOM   4529  C   LEU Z 185      79.962  65.496  58.031  1.00  0.00           C
ATOM   4530  O   LEU Z 185      79.159  65.732  58.930  1.00  0.00           O
ATOM   4531  N   ARG Z 186      81.111  66.195  57.919  1.00  0.00           N
ATOM   4532  HN  ARG Z 186      81.757  65.961  57.192  1.00  0.00           H
ATOM   4533  CA  ARG Z 186      81.500  67.293  58.784  1.00  0.00           C
ATOM   4534  HA  ARG Z 186      81.536  66.925  59.800  1.00  0.00           H
ATOM   4535  CB  ARG Z 186      82.907  67.774  58.350  1.00  0.00           C
ATOM   4536  HB1 ARG Z 186      83.584  66.889  58.365  1.00  0.00           H
ATOM   4537  HB2 ARG Z 186      82.862  68.132  57.300  1.00  0.00           H
ATOM   4538  CG  ARG Z 186      83.543  68.870  59.225  1.00  0.00           C
ATOM   4539  HG1 ARG Z 186      82.912  69.785  59.223  1.00  0.00           H
ATOM   4540  HG2 ARG Z 186      83.588  68.499  60.274  1.00  0.00           H
ATOM   4541  CD  ARG Z 186      84.968  69.238  58.786  1.00  0.00           C
ATOM   4542  HD1 ARG Z 186      85.465  69.887  59.541  1.00  0.00           H
ATOM   4543  HD2 ARG Z 186      85.587  68.319  58.665  1.00  0.00           H
ATOM   4544  NE  ARG Z 186      84.879  69.943  57.462  1.00  0.00           N
ATOM   4545  HE  ARG Z 186      84.924  69.451  56.589  1.00  0.00           H
ATOM   4546  CZ  ARG Z 186      84.786  71.270  57.314  1.00  0.00           C
ATOM   4547  NH1 ARG Z 186      84.722  72.110  58.338  1.00  0.00           N
ATOM   4548 1HH1 ARG Z 186      84.744  71.776  59.287  1.00  0.00           H
ATOM   4549 2HH1 ARG Z 186      84.699  73.096  58.168  1.00  0.00           H
ATOM   4550  NH2 ARG Z 186      84.785  71.757  56.077  1.00  0.00           N
ATOM   4551 1HH2 ARG Z 186      84.925  71.080  55.334  1.00  0.00           H
ATOM   4552 2HH2 ARG Z 186      84.888  72.751  55.951  1.00  0.00           H
ATOM   4553  C   ARG Z 186      80.514  68.459  58.746  1.00  0.00           C
ATOM   4554  O   ARG Z 186      80.111  68.979  59.787  1.00  0.00           O
ATOM   4555  N   ASP Z 187      80.061  68.852  57.536  1.00  0.00           N
ATOM   4556  HN  ASP Z 187      80.457  68.440  56.712  1.00  0.00           H
ATOM   4557  CA  ASP Z 187      79.044  69.863  57.304  1.00  0.00           C
ATOM   4558  HA  ASP Z 187      79.372  70.759  57.816  1.00  0.00           H
ATOM   4559  CB  ASP Z 187      78.955  70.091  55.764  1.00  0.00           C
ATOM   4560  HB1 ASP Z 187      79.967  69.942  55.329  1.00  0.00           H
ATOM   4561  HB2 ASP Z 187      78.276  69.353  55.293  1.00  0.00           H
ATOM   4562  CG  ASP Z 187      78.536  71.487  55.372  1.00  0.00           C
ATOM   4563  OD1 ASP Z 187      78.684  72.442  56.173  1.00  0.00           O
ATOM   4564  OD2 ASP Z 187      78.136  71.684  54.191  1.00  0.00           O
ATOM   4565  C   ASP Z 187      77.681  69.479  57.895  1.00  0.00           C
ATOM   4566  O   ASP Z 187      77.019  70.271  58.564  1.00  0.00           O
ATOM   4567  N   GLU Z 188      77.255  68.210  57.709  1.00  0.00           N
ATOM   4568  HN  GLU Z 188      77.796  67.585  57.143  1.00  0.00           H
ATOM   4569  CA  GLU Z 188      76.039  67.667  58.296  1.00  0.00           C
ATOM   4570  HA  GLU Z 188      75.229  68.331  58.027  1.00  0.00           H
ATOM   4571  CB  GLU Z 188      75.718  66.258  57.738  1.00  0.00           C
ATOM   4572  HB1 GLU Z 188      75.888  66.277  56.638  1.00  0.00           H
ATOM   4573  HB2 GLU Z 188      76.422  65.511  58.166  1.00  0.00           H
ATOM   4574  CG  GLU Z 188      74.248  65.835  57.990  1.00  0.00           C
ATOM   4575  HG1 GLU Z 188      74.019  65.869  59.076  1.00  0.00           H
ATOM   4576  HG2 GLU Z 188      73.567  66.545  57.473  1.00  0.00           H
ATOM   4577  CD  GLU Z 188      73.940  64.443  57.484  1.00  0.00           C
ATOM   4578  OE1 GLU Z 188      73.335  63.643  58.244  1.00  0.00           O
ATOM   4579  OE2 GLU Z 188      74.289  64.111  56.318  1.00  0.00           O
ATOM   4580  C   GLU Z 188      76.082  67.617  59.819  1.00  0.00           C
ATOM   4581  O   GLU Z 188      75.105  67.919  60.503  1.00  0.00           O
ATOM   4582  N   GLY Z 189      77.245  67.264  60.407  1.00  0.00           N
ATOM   4583  HN  GLY Z 189      78.009  66.932  59.842  1.00  0.00           H
ATOM   4584  CA  GLY Z 189      77.444  67.296  61.852  1.00  0.00           C
ATOM   4585  HA1 GLY Z 189      76.656  66.726  62.322  1.00  0.00           H
ATOM   4586  HA2 GLY Z 189      78.423  66.896  62.053  1.00  0.00           H
ATOM   4587  C   GLY Z 189      77.406  68.682  62.437  1.00  0.00           C
ATOM   4588  O   GLY Z 189      76.816  68.898  63.491  1.00  0.00           O
ATOM   4589  N   LYS Z 190      77.961  69.689  61.732  1.00  0.00           N
ATOM   4590  HN  LYS Z 190      78.463  69.496  60.887  1.00  0.00           H
ATOM   4591  CA  LYS Z 190      77.826  71.090  62.104  1.00  0.00           C
ATOM   4592  HA  LYS Z 190      78.174  71.209  63.122  1.00  0.00           H
ATOM   4593  CB  LYS Z 190      78.672  71.998  61.177  1.00  0.00           C
ATOM   4594  HB1 LYS Z 190      78.482  71.703  60.121  1.00  0.00           H
ATOM   4595  HB2 LYS Z 190      78.350  73.059  61.289  1.00  0.00           H
ATOM   4596  CG  LYS Z 190      80.183  71.928  61.468  1.00  0.00           C
ATOM   4597  HG1 LYS Z 190      80.402  72.477  62.411  1.00  0.00           H
ATOM   4598  HG2 LYS Z 190      80.470  70.864  61.629  1.00  0.00           H
ATOM   4599  CD  LYS Z 190      81.053  72.480  60.323  1.00  0.00           C
ATOM   4600  HD1 LYS Z 190      82.122  72.308  60.581  1.00  0.00           H
ATOM   4601  HD2 LYS Z 190      80.826  71.883  59.409  1.00  0.00           H
ATOM   4602  CE  LYS Z 190      80.844  73.970  60.030  1.00  0.00           C
ATOM   4603  HE1 LYS Z 190      79.773  74.185  59.832  1.00  0.00           H
ATOM   4604  HE2 LYS Z 190      81.175  74.597  60.885  1.00  0.00           H
ATOM   4605  NZ  LYS Z 190      81.607  74.364  58.835  1.00  0.00           N
ATOM   4606  HZ1 LYS Z 190      81.254  75.295  58.484  1.00  0.00           H
ATOM   4607  HZ2 LYS Z 190      82.631  74.470  59.033  1.00  0.00           H
ATOM   4608  HZ3 LYS Z 190      81.485  73.661  58.061  1.00  0.00           H
ATOM   4609  C   LYS Z 190      76.371  71.540  62.089  1.00  0.00           C
ATOM   4610  O   LYS Z 190      75.896  72.162  63.037  1.00  0.00           O
ATOM   4611  N   ALA Z 191      75.601  71.159  61.049  1.00  0.00           N
ATOM   4612  HN  ALA Z 191      76.019  70.702  60.259  1.00  0.00           H
ATOM   4613  CA  ALA Z 191      74.172  71.393  60.984  1.00  0.00           C
ATOM   4614  HA  ALA Z 191      74.011  72.458  61.087  1.00  0.00           H
ATOM   4615  CB  ALA Z 191      73.647  70.934  59.609  1.00  0.00           C
ATOM   4616  HB1 ALA Z 191      74.231  71.427  58.802  1.00  0.00           H
ATOM   4617  HB2 ALA Z 191      73.756  69.837  59.483  1.00  0.00           H
ATOM   4618  HB3 ALA Z 191      72.578  71.206  59.479  1.00  0.00           H
ATOM   4619  C   ALA Z 191      73.374  70.707  62.097  1.00  0.00           C
ATOM   4620  O   ALA Z 191      72.524  71.321  62.736  1.00  0.00           O
ATOM   4621  N   SER Z 192      73.656  69.421  62.399  1.00  0.00           N
ATOM   4622  HN  SER Z 192      74.315  68.925  61.822  1.00  0.00           H
ATOM   4623  CA  SER Z 192      73.037  68.689  63.506  1.00  0.00           C
ATOM   4624  HA  SER Z 192      71.966  68.787  63.393  1.00  0.00           H
ATOM   4625  CB  SER Z 192      73.374  67.172  63.485  1.00  0.00           C
ATOM   4626  HB1 SER Z 192      73.156  66.782  62.464  1.00  0.00           H
ATOM   4627  HB2 SER Z 192      74.460  67.018  63.681  1.00  0.00           H
ATOM   4628  OG  SER Z 192      72.592  66.445  64.442  1.00  0.00           O
ATOM   4629  HG1 SER Z 192      72.472  65.532  64.086  1.00  0.00           H
ATOM   4630  C   SER Z 192      73.379  69.264  64.873  1.00  0.00           C
ATOM   4631  O   SER Z 192      72.525  69.379  65.754  1.00  0.00           O
ATOM   4632  N   SER Z 193      74.646  69.676  65.085  1.00  0.00           N
ATOM   4633  HN  SER Z 193      75.349  69.508  64.385  1.00  0.00           H
ATOM   4634  CA  SER Z 193      75.078  70.390  66.281  1.00  0.00           C
ATOM   4635  HA  SER Z 193      74.835  69.785  67.143  1.00  0.00           H
ATOM   4636  CB  SER Z 193      76.612  70.648  66.255  1.00  0.00           C
ATOM   4637  HB1 SER Z 193      77.124  69.681  66.042  1.00  0.00           H
ATOM   4638  HB2 SER Z 193      76.868  71.340  65.420  1.00  0.00           H
ATOM   4639  OG  SER Z 193      77.108  71.170  67.494  1.00  0.00           O
ATOM   4640  HG1 SER Z 193      78.090  71.177  67.406  1.00  0.00           H
ATOM   4641  C   SER Z 193      74.362  71.721  66.436  1.00  0.00           C
ATOM   4642  O   SER Z 193      73.838  72.038  67.502  1.00  0.00           O
ATOM   4643  N   ALA Z 194      74.266  72.512  65.347  1.00  0.00           N
ATOM   4644  HN  ALA Z 194      74.724  72.258  64.489  1.00  0.00           H
ATOM   4645  CA  ALA Z 194      73.576  73.784  65.323  1.00  0.00           C
ATOM   4646  HA  ALA Z 194      73.982  74.385  66.122  1.00  0.00           H
ATOM   4647  CB  ALA Z 194      73.840  74.484  63.977  1.00  0.00           C
ATOM   4648  HB1 ALA Z 194      73.410  73.901  63.134  1.00  0.00           H
ATOM   4649  HB2 ALA Z 194      73.410  75.507  63.968  1.00  0.00           H
ATOM   4650  HB3 ALA Z 194      74.935  74.569  63.805  1.00  0.00           H
ATOM   4651  C   ALA Z 194      72.079  73.694  65.579  1.00  0.00           C
ATOM   4652  O   ALA Z 194      71.525  74.461  66.366  1.00  0.00           O
ATOM   4653  N   LYS Z 195      71.381  72.724  64.955  1.00  0.00           N
ATOM   4654  HN  LYS Z 195      71.835  72.144  64.271  1.00  0.00           H
ATOM   4655  CA  LYS Z 195      69.977  72.456  65.218  1.00  0.00           C
ATOM   4656  HA  LYS Z 195      69.436  73.386  65.113  1.00  0.00           H
ATOM   4657  CB  LYS Z 195      69.392  71.445  64.203  1.00  0.00           C
ATOM   4658  HB1 LYS Z 195      70.026  70.529  64.199  1.00  0.00           H
ATOM   4659  HB2 LYS Z 195      68.366  71.149  64.517  1.00  0.00           H
ATOM   4660  CG  LYS Z 195      69.297  72.008  62.773  1.00  0.00           C
ATOM   4661  HG1 LYS Z 195      68.616  72.888  62.767  1.00  0.00           H
ATOM   4662  HG2 LYS Z 195      70.304  72.361  62.455  1.00  0.00           H
ATOM   4663  CD  LYS Z 195      68.795  70.956  61.770  1.00  0.00           C
ATOM   4664  HD1 LYS Z 195      69.402  70.035  61.925  1.00  0.00           H
ATOM   4665  HD2 LYS Z 195      67.735  70.712  62.005  1.00  0.00           H
ATOM   4666  CE  LYS Z 195      68.925  71.389  60.303  1.00  0.00           C
ATOM   4667  HE1 LYS Z 195      68.322  72.301  60.103  1.00  0.00           H
ATOM   4668  HE2 LYS Z 195      69.991  71.599  60.063  1.00  0.00           H
ATOM   4669  NZ  LYS Z 195      68.457  70.319  59.402  1.00  0.00           N
ATOM   4670  HZ1 LYS Z 195      67.417  70.327  59.334  1.00  0.00           H
ATOM   4671  HZ2 LYS Z 195      68.838  70.467  58.428  1.00  0.00           H
ATOM   4672  HZ3 LYS Z 195      68.765  69.377  59.753  1.00  0.00           H
ATOM   4673  C   LYS Z 195      69.716  71.978  66.641  1.00  0.00           C
ATOM   4674  O   LYS Z 195      68.777  72.432  67.291  1.00  0.00           O
ATOM   4675  N   GLN Z 196      70.550  71.077  67.200  1.00  0.00           N
ATOM   4676  HN  GLN Z 196      71.296  70.662  66.673  1.00  0.00           H
ATOM   4677  CA  GLN Z 196      70.403  70.671  68.590  1.00  0.00           C
ATOM   4678  HA  GLN Z 196      69.361  70.418  68.726  1.00  0.00           H
ATOM   4679  CB  GLN Z 196      71.238  69.416  68.931  1.00  0.00           C
ATOM   4680  HB1 GLN Z 196      71.138  68.692  68.091  1.00  0.00           H
ATOM   4681  HB2 GLN Z 196      72.316  69.688  68.998  1.00  0.00           H
ATOM   4682  CG  GLN Z 196      70.797  68.714  70.241  1.00  0.00           C
ATOM   4683  HG1 GLN Z 196      71.487  67.871  70.454  1.00  0.00           H
ATOM   4684  HG2 GLN Z 196      70.854  69.424  71.092  1.00  0.00           H
ATOM   4685  CD  GLN Z 196      69.381  68.141  70.137  1.00  0.00           C
ATOM   4686  OE1 GLN Z 196      68.933  67.723  69.064  1.00  0.00           O
ATOM   4687  NE2 GLN Z 196      68.651  68.103  71.273  1.00  0.00           N
ATOM   4688 1HE2 GLN Z 196      69.051  68.417  72.131  1.00  0.00           H
ATOM   4689 2HE2 GLN Z 196      67.729  67.704  71.226  1.00  0.00           H
ATOM   4690  C   GLN Z 196      70.694  71.790  69.578  1.00  0.00           C
ATOM   4691  O   GLN Z 196      69.975  71.975  70.556  1.00  0.00           O
ATOM   4692  N   ARG Z 197      71.729  72.615  69.317  1.00  0.00           N
ATOM   4693  HN  ARG Z 197      72.351  72.421  68.551  1.00  0.00           H
ATOM   4694  CA  ARG Z 197      72.013  73.813  70.085  1.00  0.00           C
ATOM   4695  HA  ARG Z 197      72.116  73.510  71.117  1.00  0.00           H
ATOM   4696  CB  ARG Z 197      73.329  74.465  69.603  1.00  0.00           C
ATOM   4697  HB1 ARG Z 197      74.132  73.693  69.651  1.00  0.00           H
ATOM   4698  HB2 ARG Z 197      73.227  74.748  68.530  1.00  0.00           H
ATOM   4699  CG  ARG Z 197      73.799  75.699  70.403  1.00  0.00           C
ATOM   4700  HG1 ARG Z 197      74.774  76.011  69.962  1.00  0.00           H
ATOM   4701  HG2 ARG Z 197      73.091  76.545  70.269  1.00  0.00           H
ATOM   4702  CD  ARG Z 197      73.987  75.448  71.904  1.00  0.00           C
ATOM   4703  HD1 ARG Z 197      73.016  75.402  72.446  1.00  0.00           H
ATOM   4704  HD2 ARG Z 197      74.524  74.486  72.050  1.00  0.00           H
ATOM   4705  NE  ARG Z 197      74.858  76.545  72.429  1.00  0.00           N
ATOM   4706  HE  ARG Z 197      75.841  76.547  72.155  1.00  0.00           H
ATOM   4707  CZ  ARG Z 197      74.415  77.714  72.901  1.00  0.00           C
ATOM   4708  NH1 ARG Z 197      73.152  77.916  73.253  1.00  0.00           N
ATOM   4709 1HH1 ARG Z 197      72.656  77.106  73.575  1.00  0.00           H
ATOM   4710 2HH1 ARG Z 197      72.916  78.826  73.617  1.00  0.00           H
ATOM   4711  NH2 ARG Z 197      75.275  78.710  73.080  1.00  0.00           N
ATOM   4712 1HH2 ARG Z 197      76.260  78.522  72.945  1.00  0.00           H
ATOM   4713 2HH2 ARG Z 197      74.931  79.460  73.662  1.00  0.00           H
ATOM   4714  C   ARG Z 197      70.882  74.829  70.039  1.00  0.00           C
ATOM   4715  O   ARG Z 197      70.521  75.400  71.064  1.00  0.00           O
ATOM   4716  N   LEU Z 198      70.250  75.035  68.863  1.00  0.00           N
ATOM   4717  HN  LEU Z 198      70.609  74.618  68.023  1.00  0.00           H
ATOM   4718  CA  LEU Z 198      69.041  75.829  68.712  1.00  0.00           C
ATOM   4719  HA  LEU Z 198      69.251  76.826  69.073  1.00  0.00           H
ATOM   4720  CB  LEU Z 198      68.645  75.901  67.213  1.00  0.00           C
ATOM   4721  HB1 LEU Z 198      69.469  76.409  66.667  1.00  0.00           H
ATOM   4722  HB2 LEU Z 198      68.586  74.866  66.813  1.00  0.00           H
ATOM   4723  CG  LEU Z 198      67.316  76.613  66.870  1.00  0.00           C
ATOM   4724  HG  LEU Z 198      66.481  76.018  67.314  1.00  0.00           H
ATOM   4725  CD1 LEU Z 198      67.214  78.043  67.421  1.00  0.00           C
ATOM   4726 1HD1 LEU Z 198      67.298  78.061  68.527  1.00  0.00           H
ATOM   4727 2HD1 LEU Z 198      68.011  78.685  67.001  1.00  0.00           H
ATOM   4728 3HD1 LEU Z 198      66.232  78.486  67.145  1.00  0.00           H
ATOM   4729  CD2 LEU Z 198      67.111  76.619  65.347  1.00  0.00           C
ATOM   4730 1HD2 LEU Z 198      67.123  75.581  64.952  1.00  0.00           H
ATOM   4731 2HD2 LEU Z 198      66.132  77.079  65.095  1.00  0.00           H
ATOM   4732 3HD2 LEU Z 198      67.913  77.204  64.849  1.00  0.00           H
ATOM   4733  C   LEU Z 198      67.881  75.294  69.542  1.00  0.00           C
ATOM   4734  O   LEU Z 198      67.207  76.055  70.236  1.00  0.00           O
ATOM   4735  N   LYS Z 199      67.646  73.964  69.560  1.00  0.00           N
ATOM   4736  HN  LYS Z 199      68.157  73.355  68.947  1.00  0.00           H
ATOM   4737  CA  LYS Z 199      66.667  73.352  70.446  1.00  0.00           C
ATOM   4738  HA  LYS Z 199      65.711  73.826  70.263  1.00  0.00           H
ATOM   4739  CB  LYS Z 199      66.525  71.833  70.174  1.00  0.00           C
ATOM   4740  HB1 LYS Z 199      67.526  71.353  70.242  1.00  0.00           H
ATOM   4741  HB2 LYS Z 199      65.881  71.373  70.958  1.00  0.00           H
ATOM   4742  CG  LYS Z 199      65.899  71.501  68.810  1.00  0.00           C
ATOM   4743  HG1 LYS Z 199      64.887  71.963  68.750  1.00  0.00           H
ATOM   4744  HG2 LYS Z 199      66.516  71.951  68.003  1.00  0.00           H
ATOM   4745  CD  LYS Z 199      65.787  69.982  68.599  1.00  0.00           C
ATOM   4746  HD1 LYS Z 199      66.794  69.520  68.711  1.00  0.00           H
ATOM   4747  HD2 LYS Z 199      65.151  69.564  69.414  1.00  0.00           H
ATOM   4748  CE  LYS Z 199      65.175  69.554  67.258  1.00  0.00           C
ATOM   4749  HE1 LYS Z 199      65.057  68.449  67.258  1.00  0.00           H
ATOM   4750  HE2 LYS Z 199      64.181  70.025  67.105  1.00  0.00           H
ATOM   4751  NZ  LYS Z 199      66.051  69.916  66.132  1.00  0.00           N
ATOM   4752  HZ1 LYS Z 199      65.739  69.474  65.229  1.00  0.00           H
ATOM   4753  HZ2 LYS Z 199      66.076  70.953  65.967  1.00  0.00           H
ATOM   4754  HZ3 LYS Z 199      67.026  69.565  66.315  1.00  0.00           H
ATOM   4755  C   LYS Z 199      66.979  73.552  71.929  1.00  0.00           C
ATOM   4756  O   LYS Z 199      66.115  73.978  72.692  1.00  0.00           O
ATOM   4757  N   CYS Z 200      68.234  73.316  72.370  1.00  0.00           N
ATOM   4758  HN  CYS Z 200      68.918  72.938  71.736  1.00  0.00           H
ATOM   4759  CA  CYS Z 200      68.657  73.526  73.751  1.00  0.00           C
ATOM   4760  HA  CYS Z 200      67.974  72.978  74.385  1.00  0.00           H
ATOM   4761  CB  CYS Z 200      70.104  73.019  74.022  1.00  0.00           C
ATOM   4762  HB1 CYS Z 200      70.812  73.612  73.403  1.00  0.00           H
ATOM   4763  HB2 CYS Z 200      70.358  73.209  75.089  1.00  0.00           H
ATOM   4764  SG  CYS Z 200      70.385  71.245  73.685  1.00  0.00           S
ATOM   4765  C   CYS Z 200      68.572  74.984  74.200  1.00  0.00           C
ATOM   4766  O   CYS Z 200      68.124  75.282  75.308  1.00  0.00           O
ATOM   4767  N   ALA Z 201      68.983  75.937  73.340  1.00  0.00           N
ATOM   4768  HN  ALA Z 201      69.414  75.676  72.470  1.00  0.00           H
ATOM   4769  CA  ALA Z 201      68.864  77.365  73.565  1.00  0.00           C
ATOM   4770  HA  ALA Z 201      69.328  77.599  74.514  1.00  0.00           H
ATOM   4771  CB  ALA Z 201      69.595  78.112  72.433  1.00  0.00           C
ATOM   4772  HB1 ALA Z 201      69.112  77.926  71.450  1.00  0.00           H
ATOM   4773  HB2 ALA Z 201      69.611  79.203  72.627  1.00  0.00           H
ATOM   4774  HB3 ALA Z 201      70.644  77.759  72.363  1.00  0.00           H
ATOM   4775  C   ALA Z 201      67.421  77.851  73.629  1.00  0.00           C
ATOM   4776  O   ALA Z 201      67.038  78.643  74.492  1.00  0.00           O
ATOM   4777  N   SER Z 202      66.561  77.356  72.716  1.00  0.00           N
ATOM   4778  HN  SER Z 202      66.907  76.751  71.995  1.00  0.00           H
ATOM   4779  CA  SER Z 202      65.131  77.649  72.695  1.00  0.00           C
ATOM   4780  HA  SER Z 202      65.014  78.723  72.685  1.00  0.00           H
ATOM   4781  CB  SER Z 202      64.401  77.066  71.457  1.00  0.00           C
ATOM   4782  HB1 SER Z 202      64.464  75.954  71.452  1.00  0.00           H
ATOM   4783  HB2 SER Z 202      63.326  77.353  71.481  1.00  0.00           H
ATOM   4784  OG  SER Z 202      64.971  77.575  70.251  1.00  0.00           O
ATOM   4785  HG1 SER Z 202      65.827  77.114  70.146  1.00  0.00           H
ATOM   4786  C   SER Z 202      64.426  77.131  73.932  1.00  0.00           C
ATOM   4787  O   SER Z 202      63.594  77.815  74.526  1.00  0.00           O
ATOM   4788  N   LEU Z 203      64.775  75.910  74.379  1.00  0.00           N
ATOM   4789  HN  LEU Z 203      65.404  75.340  73.842  1.00  0.00           H
ATOM   4790  CA  LEU Z 203      64.301  75.308  75.613  1.00  0.00           C
ATOM   4791  HA  LEU Z 203      63.221  75.265  75.574  1.00  0.00           H
ATOM   4792  CB  LEU Z 203      64.886  73.877  75.702  1.00  0.00           C
ATOM   4793  HB1 LEU Z 203      64.716  73.366  74.728  1.00  0.00           H
ATOM   4794  HB2 LEU Z 203      65.988  73.944  75.840  1.00  0.00           H
ATOM   4795  CG  LEU Z 203      64.303  72.975  76.804  1.00  0.00           C
ATOM   4796  HG  LEU Z 203      64.290  73.534  77.770  1.00  0.00           H
ATOM   4797  CD1 LEU Z 203      62.869  72.534  76.472  1.00  0.00           C
ATOM   4798 1HD1 LEU Z 203      62.480  71.861  77.264  1.00  0.00           H
ATOM   4799 2HD1 LEU Z 203      62.192  73.409  76.391  1.00  0.00           H
ATOM   4800 3HD1 LEU Z 203      62.854  71.982  75.507  1.00  0.00           H
ATOM   4801  CD2 LEU Z 203      65.203  71.746  76.992  1.00  0.00           C
ATOM   4802 1HD2 LEU Z 203      65.249  71.149  76.057  1.00  0.00           H
ATOM   4803 2HD2 LEU Z 203      66.234  72.056  77.267  1.00  0.00           H
ATOM   4804 3HD2 LEU Z 203      64.804  71.106  77.806  1.00  0.00           H
ATOM   4805  C   LEU Z 203      64.692  76.099  76.861  1.00  0.00           C
ATOM   4806  O   LEU Z 203      63.881  76.325  77.761  1.00  0.00           O
ATOM   4807  N   GLN Z 204      65.955  76.572  76.936  1.00  0.00           N
ATOM   4808  HN  GLN Z 204      66.617  76.336  76.224  1.00  0.00           H
ATOM   4809  CA  GLN Z 204      66.440  77.380  78.044  1.00  0.00           C
ATOM   4810  HA  GLN Z 204      66.241  76.841  78.958  1.00  0.00           H
ATOM   4811  CB  GLN Z 204      67.972  77.578  77.921  1.00  0.00           C
ATOM   4812  HB1 GLN Z 204      68.410  76.593  77.654  1.00  0.00           H
ATOM   4813  HB2 GLN Z 204      68.202  78.271  77.082  1.00  0.00           H
ATOM   4814  CG  GLN Z 204      68.644  78.066  79.228  1.00  0.00           C
ATOM   4815  HG1 GLN Z 204      68.208  79.035  79.550  1.00  0.00           H
ATOM   4816  HG2 GLN Z 204      68.477  77.326  80.040  1.00  0.00           H
ATOM   4817  CD  GLN Z 204      70.152  78.278  79.075  1.00  0.00           C
ATOM   4818  OE1 GLN Z 204      70.648  79.400  79.220  1.00  0.00           O
ATOM   4819  NE2 GLN Z 204      70.905  77.193  78.791  1.00  0.00           N
ATOM   4820 1HE2 GLN Z 204      71.896  77.313  78.730  1.00  0.00           H
ATOM   4821 2HE2 GLN Z 204      70.474  76.307  78.607  1.00  0.00           H
ATOM   4822  C   GLN Z 204      65.773  78.747  78.162  1.00  0.00           C
ATOM   4823  O   GLN Z 204      65.335  79.157  79.239  1.00  0.00           O
ATOM   4824  N   LYS Z 205      65.670  79.481  77.035  1.00  0.00           N
ATOM   4825  HN  LYS Z 205      66.041  79.126  76.174  1.00  0.00           H
ATOM   4826  CA  LYS Z 205      65.153  80.838  77.005  1.00  0.00           C
ATOM   4827  HA  LYS Z 205      65.454  81.341  77.915  1.00  0.00           H
ATOM   4828  CB  LYS Z 205      65.741  81.605  75.792  1.00  0.00           C
ATOM   4829  HB1 LYS Z 205      65.477  81.058  74.859  1.00  0.00           H
ATOM   4830  HB2 LYS Z 205      65.279  82.616  75.727  1.00  0.00           H
ATOM   4831  CG  LYS Z 205      67.272  81.782  75.845  1.00  0.00           C
ATOM   4832  HG1 LYS Z 205      67.765  80.791  75.953  1.00  0.00           H
ATOM   4833  HG2 LYS Z 205      67.602  82.212  74.869  1.00  0.00           H
ATOM   4834  CD  LYS Z 205      67.726  82.735  76.964  1.00  0.00           C
ATOM   4835  HD1 LYS Z 205      67.207  83.709  76.809  1.00  0.00           H
ATOM   4836  HD2 LYS Z 205      67.399  82.355  77.958  1.00  0.00           H
ATOM   4837  CE  LYS Z 205      69.234  83.011  76.994  1.00  0.00           C
ATOM   4838  HE1 LYS Z 205      69.625  83.232  75.979  1.00  0.00           H
ATOM   4839  HE2 LYS Z 205      69.436  83.883  77.658  1.00  0.00           H
ATOM   4840  NZ  LYS Z 205      69.968  81.860  77.548  1.00  0.00           N
ATOM   4841  HZ1 LYS Z 205      69.557  81.598  78.479  1.00  0.00           H
ATOM   4842  HZ2 LYS Z 205      69.971  81.029  76.905  1.00  0.00           H
ATOM   4843  HZ3 LYS Z 205      70.963  82.143  77.730  1.00  0.00           H
ATOM   4844  C   LYS Z 205      63.636  80.944  76.970  1.00  0.00           C
ATOM   4845  O   LYS Z 205      63.046  81.756  77.680  1.00  0.00           O
ATOM   4846  N   PHE Z 206      62.947  80.132  76.144  1.00  0.00           N
ATOM   4847  HN  PHE Z 206      63.408  79.446  75.578  1.00  0.00           H
ATOM   4848  CA  PHE Z 206      61.520  80.308  75.910  1.00  0.00           C
ATOM   4849  HA  PHE Z 206      61.191  81.268  76.284  1.00  0.00           H
ATOM   4850  CB  PHE Z 206      61.185  80.246  74.395  1.00  0.00           C
ATOM   4851  HB1 PHE Z 206      61.456  79.256  73.974  1.00  0.00           H
ATOM   4852  HB2 PHE Z 206      60.100  80.421  74.229  1.00  0.00           H
ATOM   4853  CG  PHE Z 206      61.930  81.316  73.643  1.00  0.00           C
ATOM   4854  CD1 PHE Z 206      61.729  82.673  73.947  1.00  0.00           C
ATOM   4855  HD1 PHE Z 206      61.027  82.957  74.718  1.00  0.00           H
ATOM   4856  CE1 PHE Z 206      62.426  83.671  73.256  1.00  0.00           C
ATOM   4857  HE1 PHE Z 206      62.260  84.710  73.503  1.00  0.00           H
ATOM   4858  CZ  PHE Z 206      63.332  83.320  72.249  1.00  0.00           C
ATOM   4859  HZ  PHE Z 206      63.860  84.094  71.713  1.00  0.00           H
ATOM   4860  CD2 PHE Z 206      62.835  80.976  72.624  1.00  0.00           C
ATOM   4861  HD2 PHE Z 206      62.988  79.939  72.370  1.00  0.00           H
ATOM   4862  CE2 PHE Z 206      63.536  81.971  71.930  1.00  0.00           C
ATOM   4863  HE2 PHE Z 206      64.227  81.695  71.148  1.00  0.00           H
ATOM   4864  C   PHE Z 206      60.687  79.279  76.650  1.00  0.00           C
ATOM   4865  O   PHE Z 206      59.460  79.302  76.591  1.00  0.00           O
ATOM   4866  N   GLY Z 207      61.334  78.378  77.415  1.00  0.00           N
ATOM   4867  HN  GLY Z 207      62.330  78.398  77.452  1.00  0.00           H
ATOM   4868  CA  GLY Z 207      60.673  77.406  78.277  1.00  0.00           C
ATOM   4869  HA1 GLY Z 207      61.438  76.987  78.915  1.00  0.00           H
ATOM   4870  HA2 GLY Z 207      59.910  77.925  78.841  1.00  0.00           H
ATOM   4871  C   GLY Z 207      60.002  76.246  77.586  1.00  0.00           C
ATOM   4872  O   GLY Z 207      59.918  76.145  76.361  1.00  0.00           O
ATOM   4873  N   GLU Z 208      59.513  75.297  78.402  1.00  0.00           N
ATOM   4874  HN  GLU Z 208      59.619  75.389  79.395  1.00  0.00           H
ATOM   4875  CA  GLU Z 208      58.902  74.065  77.950  1.00  0.00           C
ATOM   4876  HA  GLU Z 208      59.598  73.601  77.265  1.00  0.00           H
ATOM   4877  CB  GLU Z 208      58.717  73.100  79.141  1.00  0.00           C
ATOM   4878  HB1 GLU Z 208      59.707  73.045  79.650  1.00  0.00           H
ATOM   4879  HB2 GLU Z 208      57.986  73.513  79.870  1.00  0.00           H
ATOM   4880  CG  GLU Z 208      58.309  71.671  78.714  1.00  0.00           C
ATOM   4881  HG1 GLU Z 208      57.242  71.650  78.412  1.00  0.00           H
ATOM   4882  HG2 GLU Z 208      58.930  71.377  77.844  1.00  0.00           H
ATOM   4883  CD  GLU Z 208      58.539  70.646  79.801  1.00  0.00           C
ATOM   4884  OE1 GLU Z 208      59.712  70.468  80.231  1.00  0.00           O
ATOM   4885  OE2 GLU Z 208      57.567  69.981  80.243  1.00  0.00           O
ATOM   4886  C   GLU Z 208      57.604  74.225  77.178  1.00  0.00           C
ATOM   4887  O   GLU Z 208      57.386  73.545  76.180  1.00  0.00           O
ATOM   4888  N   ARG Z 209      56.707  75.149  77.581  1.00  0.00           N
ATOM   4889  HN  ARG Z 209      56.909  75.722  78.372  1.00  0.00           H
ATOM   4890  CA  ARG Z 209      55.412  75.340  76.935  1.00  0.00           C
ATOM   4891  HA  ARG Z 209      54.885  74.396  76.967  1.00  0.00           H
ATOM   4892  CB  ARG Z 209      54.569  76.411  77.671  1.00  0.00           C
ATOM   4893  HB1 ARG Z 209      55.034  77.410  77.525  1.00  0.00           H
ATOM   4894  HB2 ARG Z 209      53.550  76.457  77.226  1.00  0.00           H
ATOM   4895  CG  ARG Z 209      54.442  76.162  79.183  1.00  0.00           C
ATOM   4896  HG1 ARG Z 209      53.835  75.252  79.379  1.00  0.00           H
ATOM   4897  HG2 ARG Z 209      55.456  75.977  79.600  1.00  0.00           H
ATOM   4898  CD  ARG Z 209      53.894  77.353  79.969  1.00  0.00           C
ATOM   4899  HD1 ARG Z 209      54.011  77.180  81.065  1.00  0.00           H
ATOM   4900  HD2 ARG Z 209      54.435  78.280  79.673  1.00  0.00           H
ATOM   4901  NE  ARG Z 209      52.445  77.487  79.651  1.00  0.00           N
ATOM   4902  HE  ARG Z 209      51.945  76.757  79.150  1.00  0.00           H
ATOM   4903  CZ  ARG Z 209      51.683  78.476  80.130  1.00  0.00           C
ATOM   4904  NH1 ARG Z 209      52.204  79.542  80.729  1.00  0.00           N
ATOM   4905 1HH1 ARG Z 209      53.197  79.640  80.802  1.00  0.00           H
ATOM   4906 2HH1 ARG Z 209      51.593  80.203  81.157  1.00  0.00           H
ATOM   4907  NH2 ARG Z 209      50.364  78.366  80.035  1.00  0.00           N
ATOM   4908 1HH2 ARG Z 209      50.007  77.440  79.830  1.00  0.00           H
ATOM   4909 2HH2 ARG Z 209      49.803  79.035  80.542  1.00  0.00           H
ATOM   4910  C   ARG Z 209      55.536  75.739  75.469  1.00  0.00           C
ATOM   4911  O   ARG Z 209      54.874  75.182  74.592  1.00  0.00           O
ATOM   4912  N   ALA Z 210      56.461  76.672  75.174  1.00  0.00           N
ATOM   4913  HN  ALA Z 210      56.930  77.147  75.919  1.00  0.00           H
ATOM   4914  CA  ALA Z 210      56.853  77.051  73.834  1.00  0.00           C
ATOM   4915  HA  ALA Z 210      55.963  77.360  73.302  1.00  0.00           H
ATOM   4916  CB  ALA Z 210      57.831  78.237  73.922  1.00  0.00           C
ATOM   4917  HB1 ALA Z 210      58.127  78.594  72.914  1.00  0.00           H
ATOM   4918  HB2 ALA Z 210      57.352  79.085  74.458  1.00  0.00           H
ATOM   4919  HB3 ALA Z 210      58.748  77.951  74.480  1.00  0.00           H
ATOM   4920  C   ALA Z 210      57.481  75.908  73.035  1.00  0.00           C
ATOM   4921  O   ALA Z 210      57.226  75.751  71.839  1.00  0.00           O
ATOM   4922  N   PHE Z 211      58.319  75.068  73.678  1.00  0.00           N
ATOM   4923  HN  PHE Z 211      58.530  75.227  74.641  1.00  0.00           H
ATOM   4924  CA  PHE Z 211      58.925  73.893  73.068  1.00  0.00           C
ATOM   4925  HA  PHE Z 211      59.414  74.220  72.159  1.00  0.00           H
ATOM   4926  CB  PHE Z 211      59.974  73.278  74.033  1.00  0.00           C
ATOM   4927  HB1 PHE Z 211      60.557  74.094  74.510  1.00  0.00           H
ATOM   4928  HB2 PHE Z 211      59.491  72.686  74.840  1.00  0.00           H
ATOM   4929  CG  PHE Z 211      60.948  72.405  73.289  1.00  0.00           C
ATOM   4930  CD1 PHE Z 211      60.732  71.023  73.157  1.00  0.00           C
ATOM   4931  HD1 PHE Z 211      59.846  70.578  73.585  1.00  0.00           H
ATOM   4932  CE1 PHE Z 211      61.646  70.223  72.458  1.00  0.00           C
ATOM   4933  HE1 PHE Z 211      61.467  69.162  72.358  1.00  0.00           H
ATOM   4934  CZ  PHE Z 211      62.783  70.803  71.880  1.00  0.00           C
ATOM   4935  HZ  PHE Z 211      63.486  70.189  71.335  1.00  0.00           H
ATOM   4936  CD2 PHE Z 211      62.086  72.977  72.700  1.00  0.00           C
ATOM   4937  HD2 PHE Z 211      62.254  74.041  72.785  1.00  0.00           H
ATOM   4938  CE2 PHE Z 211      63.000  72.182  71.998  1.00  0.00           C
ATOM   4939  HE2 PHE Z 211      63.867  72.640  71.547  1.00  0.00           H
ATOM   4940  C   PHE Z 211      57.894  72.839  72.673  1.00  0.00           C
ATOM   4941  O   PHE Z 211      57.920  72.296  71.569  1.00  0.00           O
ATOM   4942  N   LYS Z 212      56.913  72.567  73.558  1.00  0.00           N
ATOM   4943  HN  LYS Z 212      56.942  72.986  74.471  1.00  0.00           H
ATOM   4944  CA  LYS Z 212      55.796  71.680  73.283  1.00  0.00           C
ATOM   4945  HA  LYS Z 212      56.210  70.738  72.951  1.00  0.00           H
ATOM   4946  CB  LYS Z 212      54.940  71.402  74.545  1.00  0.00           C
ATOM   4947  HB1 LYS Z 212      54.558  72.361  74.959  1.00  0.00           H
ATOM   4948  HB2 LYS Z 212      54.062  70.779  74.262  1.00  0.00           H
ATOM   4949  CG  LYS Z 212      55.756  70.662  75.615  1.00  0.00           C
ATOM   4950  HG1 LYS Z 212      56.239  69.774  75.152  1.00  0.00           H
ATOM   4951  HG2 LYS Z 212      56.581  71.325  75.954  1.00  0.00           H
ATOM   4952  CD  LYS Z 212      54.967  70.212  76.855  1.00  0.00           C
ATOM   4953  HD1 LYS Z 212      55.726  70.049  77.657  1.00  0.00           H
ATOM   4954  HD2 LYS Z 212      54.286  71.021  77.198  1.00  0.00           H
ATOM   4955  CE  LYS Z 212      54.192  68.907  76.638  1.00  0.00           C
ATOM   4956  HE1 LYS Z 212      53.221  69.083  76.128  1.00  0.00           H
ATOM   4957  HE2 LYS Z 212      54.806  68.214  76.019  1.00  0.00           H
ATOM   4958  NZ  LYS Z 212      53.951  68.231  77.922  1.00  0.00           N
ATOM   4959  HZ1 LYS Z 212      53.132  68.645  78.445  1.00  0.00           H
ATOM   4960  HZ2 LYS Z 212      53.740  67.217  77.739  1.00  0.00           H
ATOM   4961  HZ3 LYS Z 212      54.824  68.261  78.507  1.00  0.00           H
ATOM   4962  C   LYS Z 212      54.933  72.180  72.140  1.00  0.00           C
ATOM   4963  O   LYS Z 212      54.540  71.405  71.274  1.00  0.00           O
ATOM   4964  N   ALA Z 213      54.683  73.501  72.056  1.00  0.00           N
ATOM   4965  HN  ALA Z 213      54.970  74.118  72.788  1.00  0.00           H
ATOM   4966  CA  ALA Z 213      54.018  74.108  70.921  1.00  0.00           C
ATOM   4967  HA  ALA Z 213      53.057  73.624  70.804  1.00  0.00           H
ATOM   4968  CB  ALA Z 213      53.786  75.602  71.219  1.00  0.00           C
ATOM   4969  HB1 ALA Z 213      54.746  76.145  71.338  1.00  0.00           H
ATOM   4970  HB2 ALA Z 213      53.203  76.084  70.407  1.00  0.00           H
ATOM   4971  HB3 ALA Z 213      53.208  75.713  72.161  1.00  0.00           H
ATOM   4972  C   ALA Z 213      54.772  73.925  69.596  1.00  0.00           C
ATOM   4973  O   ALA Z 213      54.185  73.567  68.575  1.00  0.00           O
ATOM   4974  N   TRP Z 214      56.115  74.101  69.586  1.00  0.00           N
ATOM   4975  HN  TRP Z 214      56.571  74.407  70.423  1.00  0.00           H
ATOM   4976  CA  TRP Z 214      56.963  73.842  68.424  1.00  0.00           C
ATOM   4977  HA  TRP Z 214      56.601  74.447  67.604  1.00  0.00           H
ATOM   4978  CB  TRP Z 214      58.443  74.222  68.753  1.00  0.00           C
ATOM   4979  HB1 TRP Z 214      58.435  75.252  69.172  1.00  0.00           H
ATOM   4980  HB2 TRP Z 214      58.822  73.549  69.552  1.00  0.00           H
ATOM   4981  CG  TRP Z 214      59.442  74.216  67.594  1.00  0.00           C
ATOM   4982  CD1 TRP Z 214      59.821  75.256  66.787  1.00  0.00           C
ATOM   4983  HD1 TRP Z 214      59.449  76.267  66.877  1.00  0.00           H
ATOM   4984  NE1 TRP Z 214      60.753  74.832  65.862  1.00  0.00           N
ATOM   4985  HE1 TRP Z 214      61.198  75.375  65.176  1.00  0.00           H
ATOM   4986  CE2 TRP Z 214      61.004  73.499  66.071  1.00  0.00           C
ATOM   4987  CD2 TRP Z 214      60.223  73.078  67.170  1.00  0.00           C
ATOM   4988  CE3 TRP Z 214      60.305  71.768  67.644  1.00  0.00           C
ATOM   4989  HE3 TRP Z 214      59.732  71.431  68.493  1.00  0.00           H
ATOM   4990  CZ3 TRP Z 214      61.176  70.882  66.990  1.00  0.00           C
ATOM   4991  HZ3 TRP Z 214      61.259  69.861  67.337  1.00  0.00           H
ATOM   4992  CZ2 TRP Z 214      61.856  72.619  65.418  1.00  0.00           C
ATOM   4993  HZ2 TRP Z 214      62.446  72.930  64.569  1.00  0.00           H
ATOM   4994  CH2 TRP Z 214      61.939  71.301  65.889  1.00  0.00           C
ATOM   4995  HH2 TRP Z 214      62.593  70.600  65.388  1.00  0.00           H
ATOM   4996  C   TRP Z 214      56.882  72.382  67.979  1.00  0.00           C
ATOM   4997  O   TRP Z 214      56.713  72.067  66.800  1.00  0.00           O
ATOM   4998  N   ALA Z 215      56.945  71.452  68.952  1.00  0.00           N
ATOM   4999  HN  ALA Z 215      57.106  71.741  69.900  1.00  0.00           H
ATOM   5000  CA  ALA Z 215      56.793  70.032  68.736  1.00  0.00           C
ATOM   5001  HA  ALA Z 215      57.508  69.734  67.982  1.00  0.00           H
ATOM   5002  CB  ALA Z 215      57.113  69.303  70.052  1.00  0.00           C
ATOM   5003  HB1 ALA Z 215      56.405  69.618  70.847  1.00  0.00           H
ATOM   5004  HB2 ALA Z 215      57.048  68.203  69.927  1.00  0.00           H
ATOM   5005  HB3 ALA Z 215      58.140  69.562  70.390  1.00  0.00           H
ATOM   5006  C   ALA Z 215      55.415  69.620  68.219  1.00  0.00           C
ATOM   5007  O   ALA Z 215      55.322  68.861  67.257  1.00  0.00           O
ATOM   5008  N   VAL Z 216      54.308  70.144  68.796  1.00  0.00           N
ATOM   5009  HN  VAL Z 216      54.396  70.730  69.610  1.00  0.00           H
ATOM   5010  CA  VAL Z 216      52.946  69.893  68.327  1.00  0.00           C
ATOM   5011  HA  VAL Z 216      52.790  68.824  68.306  1.00  0.00           H
ATOM   5012  CB  VAL Z 216      51.884  70.524  69.240  1.00  0.00           C
ATOM   5013  HB  VAL Z 216      52.179  71.575  69.471  1.00  0.00           H
ATOM   5014  CG1 VAL Z 216      50.473  70.533  68.607  1.00  0.00           C
ATOM   5015 1HG1 VAL Z 216      50.411  71.222  67.739  1.00  0.00           H
ATOM   5016 2HG1 VAL Z 216      50.182  69.512  68.281  1.00  0.00           H
ATOM   5017 3HG1 VAL Z 216      49.729  70.881  69.357  1.00  0.00           H
ATOM   5018  CG2 VAL Z 216      51.818  69.726  70.553  1.00  0.00           C
ATOM   5019 1HG2 VAL Z 216      51.500  68.680  70.361  1.00  0.00           H
ATOM   5020 2HG2 VAL Z 216      52.800  69.711  71.063  1.00  0.00           H
ATOM   5021 3HG2 VAL Z 216      51.082  70.190  71.244  1.00  0.00           H
ATOM   5022  C   VAL Z 216      52.742  70.379  66.907  1.00  0.00           C
ATOM   5023  O   VAL Z 216      52.233  69.641  66.064  1.00  0.00           O
ATOM   5024  N   ALA Z 217      53.187  71.608  66.574  1.00  0.00           N
ATOM   5025  HN  ALA Z 217      53.604  72.204  67.267  1.00  0.00           H
ATOM   5026  CA  ALA Z 217      53.062  72.151  65.237  1.00  0.00           C
ATOM   5027  HA  ALA Z 217      52.015  72.148  64.966  1.00  0.00           H
ATOM   5028  CB  ALA Z 217      53.593  73.596  65.238  1.00  0.00           C
ATOM   5029  HB1 ALA Z 217      53.516  74.058  64.230  1.00  0.00           H
ATOM   5030  HB2 ALA Z 217      53.008  74.211  65.952  1.00  0.00           H
ATOM   5031  HB3 ALA Z 217      54.653  73.617  65.569  1.00  0.00           H
ATOM   5032  C   ALA Z 217      53.804  71.334  64.183  1.00  0.00           C
ATOM   5033  O   ALA Z 217      53.266  71.010  63.126  1.00  0.00           O
ATOM   5034  N   ARG Z 218      55.055  70.938  64.479  1.00  0.00           N
ATOM   5035  HN  ARG Z 218      55.477  71.226  65.342  1.00  0.00           H
ATOM   5036  CA  ARG Z 218      55.858  70.116  63.597  1.00  0.00           C
ATOM   5037  HA  ARG Z 218      55.844  70.575  62.617  1.00  0.00           H
ATOM   5038  CB  ARG Z 218      57.305  70.112  64.131  1.00  0.00           C
ATOM   5039  HB1 ARG Z 218      57.553  71.165  64.405  1.00  0.00           H
ATOM   5040  HB2 ARG Z 218      57.373  69.519  65.070  1.00  0.00           H
ATOM   5041  CG  ARG Z 218      58.349  69.636  63.109  1.00  0.00           C
ATOM   5042  HG1 ARG Z 218      58.287  68.531  62.990  1.00  0.00           H
ATOM   5043  HG2 ARG Z 218      58.123  70.099  62.121  1.00  0.00           H
ATOM   5044  CD  ARG Z 218      59.763  70.043  63.519  1.00  0.00           C
ATOM   5045  HD1 ARG Z 218      59.826  71.153  63.615  1.00  0.00           H
ATOM   5046  HD2 ARG Z 218      60.047  69.597  64.500  1.00  0.00           H
ATOM   5047  NE  ARG Z 218      60.698  69.616  62.432  1.00  0.00           N
ATOM   5048  HE  ARG Z 218      60.858  70.245  61.666  1.00  0.00           H
ATOM   5049  CZ  ARG Z 218      61.451  68.510  62.494  1.00  0.00           C
ATOM   5050  NH1 ARG Z 218      61.275  67.586  63.430  1.00  0.00           N
ATOM   5051 1HH1 ARG Z 218      60.449  67.545  63.985  1.00  0.00           H
ATOM   5052 2HH1 ARG Z 218      61.931  66.811  63.469  1.00  0.00           H
ATOM   5053  NH2 ARG Z 218      62.425  68.310  61.612  1.00  0.00           N
ATOM   5054 1HH2 ARG Z 218      62.617  69.015  60.923  1.00  0.00           H
ATOM   5055 2HH2 ARG Z 218      62.938  67.439  61.669  1.00  0.00           H
ATOM   5056  C   ARG Z 218      55.354  68.689  63.421  1.00  0.00           C
ATOM   5057  O   ARG Z 218      55.279  68.165  62.310  1.00  0.00           O
ATOM   5058  N   LEU Z 219      54.972  68.019  64.527  1.00  0.00           N
ATOM   5059  HN  LEU Z 219      55.049  68.452  65.431  1.00  0.00           H
ATOM   5060  CA  LEU Z 219      54.489  66.650  64.522  1.00  0.00           C
ATOM   5061  HA  LEU Z 219      55.190  66.078  63.932  1.00  0.00           H
ATOM   5062  CB  LEU Z 219      54.476  66.090  65.965  1.00  0.00           C
ATOM   5063  HB1 LEU Z 219      55.390  66.461  66.483  1.00  0.00           H
[truncated: 452,122 more chars]
