# Supplementary material for: Molecular Basis for the Involvement of Mammalian Serum Albumin in the AGE/RAGE Axis: A Comprehensive Computational Study
Source: Int J Mol Sci. 2024 Mar 11;25(6):3204. doi: 10.3390/ijms25063204 (PMC10970403; doi:10.3390/ijms25063204)
Supplement: Supplementary file 1 [file ijms-25-03204-s001.zip › File S3/HSA-CML262-RAGE-100ns.pdb]

ATOM      1  N   ALA X  21      93.116  81.786  78.219  1.00  0.00           N
ATOM      2  H1  ALA X  21      92.421  82.457  77.799  1.00  0.00           H
ATOM      3  H2  ALA X  21      92.703  80.817  78.236  1.00  0.00           H
ATOM      4  H3  ALA X  21      93.264  82.063  79.220  1.00  0.00           H
ATOM      5  CA  ALA X  21      94.389  81.787  77.453  1.00  0.00           C
ATOM      6  HA  ALA X  21      94.912  80.871  77.694  1.00  0.00           H
ATOM      7  CB  ALA X  21      94.035  81.840  75.947  1.00  0.00           C
ATOM      8  HB1 ALA X  21      93.384  80.982  75.670  1.00  0.00           H
ATOM      9  HB2 ALA X  21      93.504  82.780  75.687  1.00  0.00           H
ATOM     10  HB3 ALA X  21      94.949  81.772  75.318  1.00  0.00           H
ATOM     11  C   ALA X  21      95.313  82.934  77.822  1.00  0.00           C
ATOM     12  O   ALA X  21      94.990  83.753  78.683  1.00  0.00           O
ATOM     13  N   MET X  22      96.504  83.018  77.189  1.00  0.00           N
ATOM     14  HN  MET X  22      96.820  82.265  76.604  1.00  0.00           H
ATOM     15  CA  MET X  22      97.403  84.154  77.300  1.00  0.00           C
ATOM     16  HA  MET X  22      97.601  84.282  78.355  1.00  0.00           H
ATOM     17  CB  MET X  22      98.769  83.903  76.611  1.00  0.00           C
ATOM     18  HB1 MET X  22      99.439  84.767  76.818  1.00  0.00           H
ATOM     19  HB2 MET X  22      99.239  83.010  77.080  1.00  0.00           H
ATOM     20  CG  MET X  22      98.716  83.678  75.087  1.00  0.00           C
ATOM     21  HG1 MET X  22      98.198  82.716  74.877  1.00  0.00           H
ATOM     22  HG2 MET X  22      98.118  84.487  74.618  1.00  0.00           H
ATOM     23  SD  MET X  22     100.366  83.667  74.327  1.00  0.00           S
ATOM     24  CE  MET X  22      99.779  83.355  72.642  1.00  0.00           C
ATOM     25  HE1 MET X  22      99.034  84.117  72.330  1.00  0.00           H
ATOM     26  HE2 MET X  22     100.624  83.382  71.921  1.00  0.00           H
ATOM     27  HE3 MET X  22      99.301  82.355  72.571  1.00  0.00           H
ATOM     28  C   MET X  22      96.800  85.474  76.817  1.00  0.00           C
ATOM     29  O   MET X  22      95.978  85.520  75.899  1.00  0.00           O
ATOM     30  N   ALA X  23      97.183  86.589  77.459  1.00  0.00           N
ATOM     31  HN  ALA X  23      97.915  86.529  78.142  1.00  0.00           H
ATOM     32  CA  ALA X  23      96.585  87.892  77.261  1.00  0.00           C
ATOM     33  HA  ALA X  23      95.526  87.769  77.074  1.00  0.00           H
ATOM     34  CB  ALA X  23      96.770  88.731  78.543  1.00  0.00           C
ATOM     35  HB1 ALA X  23      96.267  89.716  78.450  1.00  0.00           H
ATOM     36  HB2 ALA X  23      96.338  88.198  79.416  1.00  0.00           H
ATOM     37  HB3 ALA X  23      97.849  88.907  78.744  1.00  0.00           H
ATOM     38  C   ALA X  23      97.185  88.654  76.085  1.00  0.00           C
ATOM     39  O   ALA X  23      98.404  88.757  75.949  1.00  0.00           O
ATOM     40  N   GLN X  24      96.342  89.225  75.197  1.00  0.00           N
ATOM     41  HN  GLN X  24      95.353  89.113  75.263  1.00  0.00           H
ATOM     42  CA  GLN X  24      96.800  90.159  74.182  1.00  0.00           C
ATOM     43  HA  GLN X  24      97.628  89.696  73.660  1.00  0.00           H
ATOM     44  CB  GLN X  24      95.702  90.501  73.142  1.00  0.00           C
ATOM     45  HB1 GLN X  24      94.804  90.881  73.677  1.00  0.00           H
ATOM     46  HB2 GLN X  24      96.079  91.322  72.488  1.00  0.00           H
ATOM     47  CG  GLN X  24      95.290  89.314  72.238  1.00  0.00           C
ATOM     48  HG1 GLN X  24      96.197  88.851  71.794  1.00  0.00           H
ATOM     49  HG2 GLN X  24      94.764  88.543  72.837  1.00  0.00           H
ATOM     50  CD  GLN X  24      94.401  89.797  71.090  1.00  0.00           C
ATOM     51  OE1 GLN X  24      94.701  90.791  70.419  1.00  0.00           O
ATOM     52  NE2 GLN X  24      93.292  89.085  70.810  1.00  0.00           N
ATOM     53 1HE2 GLN X  24      93.089  88.235  71.303  1.00  0.00           H
ATOM     54 2HE2 GLN X  24      92.680  89.410  70.092  1.00  0.00           H
ATOM     55  C   GLN X  24      97.323  91.466  74.773  1.00  0.00           C
ATOM     56  O   GLN X  24      96.822  91.976  75.776  1.00  0.00           O
ATOM     57  N   ASN X  25      98.349  92.062  74.144  1.00  0.00           N
ATOM     58  HN  ASN X  25      98.760  91.634  73.331  1.00  0.00           H
ATOM     59  CA  ASN X  25      98.874  93.353  74.547  1.00  0.00           C
ATOM     60  HA  ASN X  25      98.810  93.438  75.625  1.00  0.00           H
ATOM     61  CB  ASN X  25     100.352  93.542  74.121  1.00  0.00           C
ATOM     62  HB1 ASN X  25     100.448  93.512  73.016  1.00  0.00           H
ATOM     63  HB2 ASN X  25     100.731  94.524  74.480  1.00  0.00           H
ATOM     64  CG  ASN X  25     101.223  92.459  74.745  1.00  0.00           C
ATOM     65  OD1 ASN X  25     101.706  92.587  75.873  1.00  0.00           O
ATOM     66  ND2 ASN X  25     101.446  91.353  74.000  1.00  0.00           N
ATOM     67 1HD2 ASN X  25     100.987  91.256  73.116  1.00  0.00           H
ATOM     68 2HD2 ASN X  25     102.012  90.629  74.384  1.00  0.00           H
ATOM     69  C   ASN X  25      98.040  94.482  73.954  1.00  0.00           C
ATOM     70  O   ASN X  25      97.520  94.385  72.840  1.00  0.00           O
ATOM     71  N   ILE X  26      97.893  95.591  74.696  1.00  0.00           N
ATOM     72  HN  ILE X  26      98.240  95.635  75.639  1.00  0.00           H
ATOM     73  CA  ILE X  26      97.190  96.766  74.230  1.00  0.00           C
ATOM     74  HA  ILE X  26      97.259  96.793  73.153  1.00  0.00           H
ATOM     75  CB  ILE X  26      95.702  96.767  74.594  1.00  0.00           C
ATOM     76  HB  ILE X  26      95.253  95.869  74.103  1.00  0.00           H
ATOM     77  CG2 ILE X  26      95.495  96.619  76.116  1.00  0.00           C
ATOM     78 1HG2 ILE X  26      95.974  95.691  76.491  1.00  0.00           H
ATOM     79 2HG2 ILE X  26      95.930  97.486  76.656  1.00  0.00           H
ATOM     80 3HG2 ILE X  26      94.414  96.563  76.358  1.00  0.00           H
ATOM     81  CG1 ILE X  26      94.982  98.010  74.026  1.00  0.00           C
ATOM     82 1HG1 ILE X  26      95.270  98.900  74.628  1.00  0.00           H
ATOM     83 2HG1 ILE X  26      95.330  98.186  72.984  1.00  0.00           H
ATOM     84  CD  ILE X  26      93.459  97.883  74.001  1.00  0.00           C
ATOM     85  HD1 ILE X  26      93.065  97.754  75.029  1.00  0.00           H
ATOM     86  HD2 ILE X  26      93.004  98.799  73.566  1.00  0.00           H
ATOM     87  HD3 ILE X  26      93.149  97.009  73.389  1.00  0.00           H
ATOM     88  C   ILE X  26      97.923  98.008  74.703  1.00  0.00           C
ATOM     89  O   ILE X  26      98.423  98.099  75.825  1.00  0.00           O
ATOM     90  N   THR X  27      98.060  98.991  73.796  1.00  0.00           N
ATOM     91  HN  THR X  27      97.634  98.901  72.901  1.00  0.00           H
ATOM     92  CA  THR X  27      98.929 100.146  73.960  1.00  0.00           C
ATOM     93  HA  THR X  27      99.720  99.906  74.658  1.00  0.00           H
ATOM     94  CB  THR X  27      99.555 100.560  72.637  1.00  0.00           C
ATOM     95  HB  THR X  27      98.760 100.831  71.901  1.00  0.00           H
ATOM     96  OG1 THR X  27     100.292  99.461  72.130  1.00  0.00           O
ATOM     97  HG1 THR X  27     100.541  99.689  71.211  1.00  0.00           H
ATOM     98  CG2 THR X  27     100.541 101.726  72.797  1.00  0.00           C
ATOM     99 1HG2 THR X  27     101.071 101.916  71.838  1.00  0.00           H
ATOM    100 2HG2 THR X  27     100.017 102.662  73.082  1.00  0.00           H
ATOM    101 3HG2 THR X  27     101.294 101.491  73.577  1.00  0.00           H
ATOM    102  C   THR X  27      98.172 101.332  74.488  1.00  0.00           C
ATOM    103  O   THR X  27      97.187 101.774  73.895  1.00  0.00           O
ATOM    104  N   ALA X  28      98.638 101.901  75.612  1.00  0.00           N
ATOM    105  HN  ALA X  28      99.420 101.501  76.096  1.00  0.00           H
ATOM    106  CA  ALA X  28      98.115 103.138  76.144  1.00  0.00           C
ATOM    107  HA  ALA X  28      97.153 103.362  75.701  1.00  0.00           H
ATOM    108  CB  ALA X  28      97.932 103.015  77.668  1.00  0.00           C
ATOM    109  HB1 ALA X  28      97.196 102.214  77.891  1.00  0.00           H
ATOM    110  HB2 ALA X  28      98.892 102.750  78.158  1.00  0.00           H
ATOM    111  HB3 ALA X  28      97.555 103.965  78.103  1.00  0.00           H
ATOM    112  C   ALA X  28      99.040 104.302  75.813  1.00  0.00           C
ATOM    113  O   ALA X  28     100.217 104.132  75.492  1.00  0.00           O
ATOM    114  N   ARG X  29      98.513 105.536  75.869  1.00  0.00           N
ATOM    115  HN  ARG X  29      97.536 105.650  76.091  1.00  0.00           H
ATOM    116  CA  ARG X  29      99.280 106.760  75.722  1.00  0.00           C
ATOM    117  HA  ARG X  29     100.327 106.543  75.555  1.00  0.00           H
ATOM    118  CB  ARG X  29      98.746 107.676  74.587  1.00  0.00           C
ATOM    119  HB1 ARG X  29      97.645 107.777  74.679  1.00  0.00           H
ATOM    120  HB2 ARG X  29      99.186 108.694  74.725  1.00  0.00           H
ATOM    121  CG  ARG X  29      99.125 107.241  73.152  1.00  0.00           C
ATOM    122  HG1 ARG X  29      98.945 108.102  72.467  1.00  0.00           H
ATOM    123  HG2 ARG X  29     100.217 107.031  73.131  1.00  0.00           H
ATOM    124  CD  ARG X  29      98.409 106.020  72.561  1.00  0.00           C
ATOM    125  HD1 ARG X  29      98.819 105.822  71.545  1.00  0.00           H
ATOM    126  HD2 ARG X  29      98.537 105.112  73.190  1.00  0.00           H
ATOM    127  NE  ARG X  29      96.960 106.359  72.454  1.00  0.00           N
ATOM    128  HE  ARG X  29      96.580 107.174  72.898  1.00  0.00           H
ATOM    129  CZ  ARG X  29      96.070 105.636  71.766  1.00  0.00           C
ATOM    130  NH1 ARG X  29      96.385 104.552  71.072  1.00  0.00           N
ATOM    131 1HH1 ARG X  29      97.344 104.369  70.850  1.00  0.00           H
ATOM    132 2HH1 ARG X  29      95.646 104.059  70.599  1.00  0.00           H
ATOM    133  NH2 ARG X  29      94.819 106.076  71.732  1.00  0.00           N
ATOM    134 1HH2 ARG X  29      94.696 106.987  72.157  1.00  0.00           H
ATOM    135 2HH2 ARG X  29      94.282 105.793  70.936  1.00  0.00           H
ATOM    136  C   ARG X  29      99.172 107.489  77.047  1.00  0.00           C
ATOM    137  O   ARG X  29      98.103 107.529  77.655  1.00  0.00           O
ATOM    138  N   ILE X  30     100.284 108.056  77.569  1.00  0.00           N
ATOM    139  HN  ILE X  30     101.127 108.129  77.038  1.00  0.00           H
ATOM    140  CA  ILE X  30     100.316 108.561  78.939  1.00  0.00           C
ATOM    141  HA  ILE X  30      99.967 107.744  79.558  1.00  0.00           H
ATOM    142  CB  ILE X  30     101.711 108.903  79.468  1.00  0.00           C
ATOM    143  HB  ILE X  30     101.613 109.385  80.471  1.00  0.00           H
ATOM    144  CG2 ILE X  30     102.474 107.579  79.677  1.00  0.00           C
ATOM    145 1HG2 ILE X  30     102.640 107.062  78.710  1.00  0.00           H
ATOM    146 2HG2 ILE X  30     103.465 107.761  80.142  1.00  0.00           H
ATOM    147 3HG2 ILE X  30     101.903 106.900  80.346  1.00  0.00           H
ATOM    148  CG1 ILE X  30     102.483 109.881  78.551  1.00  0.00           C
ATOM    149 1HG1 ILE X  30     102.675 109.392  77.572  1.00  0.00           H
ATOM    150 2HG1 ILE X  30     101.854 110.779  78.358  1.00  0.00           H
ATOM    151  CD  ILE X  30     103.821 110.349  79.137  1.00  0.00           C
ATOM    152  HD1 ILE X  30     104.271 111.131  78.490  1.00  0.00           H
ATOM    153  HD2 ILE X  30     103.674 110.783  80.150  1.00  0.00           H
ATOM    154  HD3 ILE X  30     104.538 109.505  79.211  1.00  0.00           H
ATOM    155  C   ILE X  30      99.343 109.704  79.205  1.00  0.00           C
ATOM    156  O   ILE X  30      99.336 110.745  78.545  1.00  0.00           O
ATOM    157  N   GLY X  31      98.443 109.497  80.186  1.00  0.00           N
ATOM    158  HN  GLY X  31      98.398 108.584  80.606  1.00  0.00           H
ATOM    159  CA  GLY X  31      97.416 110.452  80.578  1.00  0.00           C
ATOM    160  HA1 GLY X  31      97.076 110.175  81.565  1.00  0.00           H
ATOM    161  HA2 GLY X  31      97.832 111.449  80.549  1.00  0.00           H
ATOM    162  C   GLY X  31      96.205 110.446  79.681  1.00  0.00           C
ATOM    163  O   GLY X  31      95.289 111.243  79.863  1.00  0.00           O
ATOM    164  N   GLU X  32      96.147 109.548  78.684  1.00  0.00           N
ATOM    165  HN  GLU X  32      96.884 108.880  78.547  1.00  0.00           H
ATOM    166  CA  GLU X  32      95.055 109.490  77.735  1.00  0.00           C
ATOM    167  HA  GLU X  32      94.508 110.419  77.768  1.00  0.00           H
ATOM    168  CB  GLU X  32      95.591 109.349  76.285  1.00  0.00           C
ATOM    169  HB1 GLU X  32      96.295 110.191  76.100  1.00  0.00           H
ATOM    170  HB2 GLU X  32      96.174 108.406  76.203  1.00  0.00           H
ATOM    171  CG  GLU X  32      94.482 109.367  75.205  1.00  0.00           C
ATOM    172  HG1 GLU X  32      93.867 108.452  75.305  1.00  0.00           H
ATOM    173  HG2 GLU X  32      93.819 110.241  75.356  1.00  0.00           H
ATOM    174  CD  GLU X  32      95.004 109.429  73.781  1.00  0.00           C
ATOM    175  OE1 GLU X  32      94.867 108.417  73.044  1.00  0.00           O
ATOM    176  OE2 GLU X  32      95.484 110.518  73.362  1.00  0.00           O
ATOM    177  C   GLU X  32      94.132 108.322  78.089  1.00  0.00           C
ATOM    178  O   GLU X  32      94.633 107.257  78.461  1.00  0.00           O
ATOM    179  N   PRO X  33      92.802 108.443  78.039  1.00  0.00           N
ATOM    180  CD  PRO X  33      92.096 109.728  78.097  1.00  0.00           C
ATOM    181  HD1 PRO X  33      92.238 110.263  77.133  1.00  0.00           H
ATOM    182  HD2 PRO X  33      92.466 110.350  78.944  1.00  0.00           H
ATOM    183  CA  PRO X  33      91.860 107.324  77.978  1.00  0.00           C
ATOM    184  HA  PRO X  33      91.841 106.893  78.968  1.00  0.00           H
ATOM    185  CB  PRO X  33      90.534 107.996  77.598  1.00  0.00           C
ATOM    186  HB1 PRO X  33      90.476 108.145  76.496  1.00  0.00           H
ATOM    187  HB2 PRO X  33      89.656 107.406  77.936  1.00  0.00           H
ATOM    188  CG  PRO X  33      90.624 109.359  78.283  1.00  0.00           C
ATOM    189  HG1 PRO X  33      89.935 110.108  77.844  1.00  0.00           H
ATOM    190  HG2 PRO X  33      90.402 109.247  79.367  1.00  0.00           H
ATOM    191  C   PRO X  33      92.200 106.169  77.047  1.00  0.00           C
ATOM    192  O   PRO X  33      92.867 106.359  76.028  1.00  0.00           O
ATOM    193  N   LEU X  34      91.738 104.956  77.373  1.00  0.00           N
ATOM    194  HN  LEU X  34      91.157 104.849  78.189  1.00  0.00           H
ATOM    195  CA  LEU X  34      91.957 103.772  76.573  1.00  0.00           C
ATOM    196  HA  LEU X  34      92.491 104.026  75.668  1.00  0.00           H
ATOM    197  CB  LEU X  34      92.767 102.724  77.376  1.00  0.00           C
ATOM    198  HB1 LEU X  34      93.697 103.215  77.739  1.00  0.00           H
ATOM    199  HB2 LEU X  34      92.182 102.430  78.274  1.00  0.00           H
ATOM    200  CG  LEU X  34      93.173 101.453  76.599  1.00  0.00           C
ATOM    201  HG  LEU X  34      92.257 100.995  76.155  1.00  0.00           H
ATOM    202  CD1 LEU X  34      94.157 101.772  75.464  1.00  0.00           C
ATOM    203 1HD1 LEU X  34      93.721 102.480  74.732  1.00  0.00           H
ATOM    204 2HD1 LEU X  34      95.088 102.218  75.874  1.00  0.00           H
ATOM    205 3HD1 LEU X  34      94.431 100.845  74.920  1.00  0.00           H
ATOM    206  CD2 LEU X  34      93.791 100.420  77.553  1.00  0.00           C
ATOM    207 1HD2 LEU X  34      93.070 100.144  78.351  1.00  0.00           H
ATOM    208 2HD2 LEU X  34      94.076  99.501  76.999  1.00  0.00           H
ATOM    209 3HD2 LEU X  34      94.702 100.839  78.031  1.00  0.00           H
ATOM    210  C   LEU X  34      90.606 103.213  76.167  1.00  0.00           C
ATOM    211  O   LEU X  34      89.724 102.993  76.994  1.00  0.00           O
ATOM    212  N   VAL X  35      90.387 102.996  74.857  1.00  0.00           N
ATOM    213  HN  VAL X  35      91.072 103.254  74.172  1.00  0.00           H
ATOM    214  CA  VAL X  35      89.116 102.504  74.353  1.00  0.00           C
ATOM    215  HA  VAL X  35      88.434 102.329  75.174  1.00  0.00           H
ATOM    216  CB  VAL X  35      88.443 103.478  73.388  1.00  0.00           C
ATOM    217  HB  VAL X  35      88.967 103.475  72.403  1.00  0.00           H
ATOM    218  CG1 VAL X  35      86.970 103.066  73.195  1.00  0.00           C
ATOM    219 1HG1 VAL X  35      86.447 103.801  72.549  1.00  0.00           H
ATOM    220 2HG1 VAL X  35      86.891 102.065  72.724  1.00  0.00           H
ATOM    221 3HG1 VAL X  35      86.449 103.038  74.177  1.00  0.00           H
ATOM    222  CG2 VAL X  35      88.522 104.907  73.964  1.00  0.00           C
ATOM    223 1HG2 VAL X  35      87.905 105.604  73.360  1.00  0.00           H
ATOM    224 2HG2 VAL X  35      88.154 104.923  75.012  1.00  0.00           H
ATOM    225 3HG2 VAL X  35      89.567 105.285  73.955  1.00  0.00           H
ATOM    226  C   VAL X  35      89.350 101.170  73.673  1.00  0.00           C
ATOM    227  O   VAL X  35      90.234 101.025  72.824  1.00  0.00           O
ATOM    228  N   LEU X  36      88.571 100.137  74.041  1.00  0.00           N
ATOM    229  HN  LEU X  36      87.827 100.261  74.702  1.00  0.00           H
ATOM    230  CA  LEU X  36      88.842  98.780  73.608  1.00  0.00           C
ATOM    231  HA  LEU X  36      89.166  98.816  72.579  1.00  0.00           H
ATOM    232  CB  LEU X  36      89.960  98.091  74.445  1.00  0.00           C
ATOM    233  HB1 LEU X  36      90.346  97.227  73.857  1.00  0.00           H
ATOM    234  HB2 LEU X  36      90.802  98.810  74.547  1.00  0.00           H
ATOM    235  CG  LEU X  36      89.607  97.563  75.859  1.00  0.00           C
ATOM    236  HG  LEU X  36      88.771  96.829  75.766  1.00  0.00           H
ATOM    237  CD1 LEU X  36      90.813  96.805  76.435  1.00  0.00           C
ATOM    238 1HD1 LEU X  36      90.545  96.316  77.392  1.00  0.00           H
ATOM    239 2HD1 LEU X  36      91.163  96.021  75.729  1.00  0.00           H
ATOM    240 3HD1 LEU X  36      91.649  97.508  76.633  1.00  0.00           H
ATOM    241  CD2 LEU X  36      89.176  98.661  76.844  1.00  0.00           C
ATOM    242 1HD2 LEU X  36      88.241  99.154  76.509  1.00  0.00           H
ATOM    243 2HD2 LEU X  36      88.993  98.225  77.848  1.00  0.00           H
ATOM    244 3HD2 LEU X  36      89.969  99.433  76.938  1.00  0.00           H
ATOM    245  C   LEU X  36      87.586  97.941  73.615  1.00  0.00           C
ATOM    246  O   LEU X  36      86.543  98.352  74.111  1.00  0.00           O
ATOM    247  N   LYS X  37      87.640  96.731  73.039  1.00  0.00           N
ATOM    248  HN  LYS X  37      88.481  96.409  72.602  1.00  0.00           H
ATOM    249  CA  LYS X  37      86.546  95.783  73.078  1.00  0.00           C
ATOM    250  HA  LYS X  37      85.715  96.179  73.646  1.00  0.00           H
ATOM    251  CB  LYS X  37      86.059  95.400  71.662  1.00  0.00           C
ATOM    252  HB1 LYS X  37      86.893  94.925  71.097  1.00  0.00           H
ATOM    253  HB2 LYS X  37      85.236  94.653  71.745  1.00  0.00           H
ATOM    254  CG  LYS X  37      85.544  96.603  70.857  1.00  0.00           C
ATOM    255  HG1 LYS X  37      84.754  97.123  71.444  1.00  0.00           H
ATOM    256  HG2 LYS X  37      86.382  97.319  70.701  1.00  0.00           H
ATOM    257  CD  LYS X  37      84.959  96.172  69.506  1.00  0.00           C
ATOM    258  HD1 LYS X  37      85.722  95.587  68.945  1.00  0.00           H
ATOM    259  HD2 LYS X  37      84.103  95.488  69.706  1.00  0.00           H
ATOM    260  CE  LYS X  37      84.446  97.320  68.629  1.00  0.00           C
ATOM    261  HE1 LYS X  37      83.987  96.885  67.714  1.00  0.00           H
ATOM    262  HE2 LYS X  37      83.684  97.928  69.160  1.00  0.00           H
ATOM    263  NZ  LYS X  37      85.546  98.205  68.203  1.00  0.00           N
ATOM    264  HZ1 LYS X  37      85.280  98.688  67.313  1.00  0.00           H
ATOM    265  HZ2 LYS X  37      85.749  98.952  68.906  1.00  0.00           H
ATOM    266  HZ3 LYS X  37      86.431  97.658  68.054  1.00  0.00           H
ATOM    267  C   LYS X  37      87.031  94.538  73.786  1.00  0.00           C
ATOM    268  O   LYS X  37      88.167  94.106  73.593  1.00  0.00           O
ATOM    269  N   CYS X  38      86.197  93.930  74.654  1.00  0.00           N
ATOM    270  HN  CYS X  38      85.278  94.311  74.814  1.00  0.00           H
ATOM    271  CA  CYS X  38      86.561  92.702  75.345  1.00  0.00           C
ATOM    272  HA  CYS X  38      87.528  92.868  75.800  1.00  0.00           H
ATOM    273  CB  CYS X  38      85.534  92.364  76.462  1.00  0.00           C
ATOM    274  HB1 CYS X  38      85.288  93.306  76.994  1.00  0.00           H
ATOM    275  HB2 CYS X  38      84.587  92.001  76.004  1.00  0.00           H
ATOM    276  SG  CYS X  38      86.146  91.165  77.694  1.00  0.00           S
ATOM    277  C   CYS X  38      86.713  91.520  74.389  1.00  0.00           C
ATOM    278  O   CYS X  38      87.699  90.783  74.443  1.00  0.00           O
ATOM    279  N   LYS X  39      85.757  91.368  73.452  1.00  0.00           N
ATOM    280  HN  LYS X  39      84.971  91.992  73.430  1.00  0.00           H
ATOM    281  CA  LYS X  39      85.728  90.272  72.505  1.00  0.00           C
ATOM    282  HA  LYS X  39      86.727  90.119  72.116  1.00  0.00           H
ATOM    283  CB  LYS X  39      85.226  88.971  73.178  1.00  0.00           C
ATOM    284  HB1 LYS X  39      85.862  88.770  74.071  1.00  0.00           H
ATOM    285  HB2 LYS X  39      84.186  89.126  73.539  1.00  0.00           H
ATOM    286  CG  LYS X  39      85.275  87.732  72.272  1.00  0.00           C
ATOM    287  HG1 LYS X  39      84.680  87.927  71.354  1.00  0.00           H
ATOM    288  HG2 LYS X  39      86.330  87.550  71.965  1.00  0.00           H
ATOM    289  CD  LYS X  39      84.715  86.488  72.973  1.00  0.00           C
ATOM    290  HD1 LYS X  39      85.276  86.347  73.922  1.00  0.00           H
ATOM    291  HD2 LYS X  39      83.650  86.653  73.249  1.00  0.00           H
ATOM    292  CE  LYS X  39      84.857  85.208  72.156  1.00  0.00           C
ATOM    293  HE1 LYS X  39      85.908  85.088  71.813  1.00  0.00           H
ATOM    294  HE2 LYS X  39      84.573  84.321  72.763  1.00  0.00           H
ATOM    295  NZ  LYS X  39      83.986  85.254  70.973  1.00  0.00           N
ATOM    296  HZ1 LYS X  39      84.187  86.086  70.364  1.00  0.00           H
ATOM    297  HZ2 LYS X  39      84.160  84.386  70.397  1.00  0.00           H
ATOM    298  HZ3 LYS X  39      82.967  85.262  71.243  1.00  0.00           H
ATOM    299  C   LYS X  39      84.827  90.628  71.326  1.00  0.00           C
ATOM    300  O   LYS X  39      83.663  90.230  71.246  1.00  0.00           O
ATOM    301  N   GLY X  40      85.353  91.422  70.368  1.00  0.00           N
ATOM    302  HN  GLY X  40      86.314  91.707  70.441  1.00  0.00           H
ATOM    303  CA  GLY X  40      84.630  91.878  69.180  1.00  0.00           C
ATOM    304  HA1 GLY X  40      85.314  92.482  68.602  1.00  0.00           H
ATOM    305  HA2 GLY X  40      84.302  91.000  68.641  1.00  0.00           H
ATOM    306  C   GLY X  40      83.404  92.723  69.438  1.00  0.00           C
ATOM    307  O   GLY X  40      83.112  93.131  70.560  1.00  0.00           O
ATOM    308  N   ALA X  41      82.650  93.050  68.377  1.00  0.00           N
ATOM    309  HN  ALA X  41      82.935  92.788  67.446  1.00  0.00           H
ATOM    310  CA  ALA X  41      81.410  93.788  68.501  1.00  0.00           C
ATOM    311  HA  ALA X  41      81.536  94.533  69.273  1.00  0.00           H
ATOM    312  CB  ALA X  41      81.125  94.552  67.194  1.00  0.00           C
ATOM    313  HB1 ALA X  41      81.971  95.235  66.963  1.00  0.00           H
ATOM    314  HB2 ALA X  41      81.010  93.848  66.342  1.00  0.00           H
ATOM    315  HB3 ALA X  41      80.202  95.164  67.282  1.00  0.00           H
ATOM    316  C   ALA X  41      80.227  92.860  68.834  1.00  0.00           C
ATOM    317  O   ALA X  41      79.948  91.947  68.046  1.00  0.00           O
ATOM    318  N   PRO X  42      79.499  93.014  69.949  1.00  0.00           N
ATOM    319  CD  PRO X  42      79.816  93.939  71.042  1.00  0.00           C
ATOM    320  HD1 PRO X  42      79.972  94.975  70.669  1.00  0.00           H
ATOM    321  HD2 PRO X  42      80.730  93.577  71.564  1.00  0.00           H
ATOM    322  CA  PRO X  42      78.389  92.131  70.297  1.00  0.00           C
ATOM    323  HA  PRO X  42      78.688  91.103  70.144  1.00  0.00           H
ATOM    324  CB  PRO X  42      78.106  92.439  71.780  1.00  0.00           C
ATOM    325  HB1 PRO X  42      77.039  92.322  72.061  1.00  0.00           H
ATOM    326  HB2 PRO X  42      78.713  91.752  72.410  1.00  0.00           H
ATOM    327  CG  PRO X  42      78.609  93.871  71.978  1.00  0.00           C
ATOM    328  HG1 PRO X  42      77.827  94.587  71.642  1.00  0.00           H
ATOM    329  HG2 PRO X  42      78.870  94.092  73.031  1.00  0.00           H
ATOM    330  C   PRO X  42      77.162  92.389  69.440  1.00  0.00           C
ATOM    331  O   PRO X  42      76.930  93.516  68.991  1.00  0.00           O
ATOM    332  N   LYS X  43      76.368  91.337  69.173  1.00  0.00           N
ATOM    333  HN  LYS X  43      76.561  90.431  69.560  1.00  0.00           H
ATOM    334  CA  LYS X  43      75.109  91.451  68.472  1.00  0.00           C
ATOM    335  HA  LYS X  43      75.159  92.270  67.770  1.00  0.00           H
ATOM    336  CB  LYS X  43      74.829  90.152  67.685  1.00  0.00           C
ATOM    337  HB1 LYS X  43      75.722  89.957  67.048  1.00  0.00           H
ATOM    338  HB2 LYS X  43      74.726  89.284  68.371  1.00  0.00           H
ATOM    339  CG  LYS X  43      73.604  90.246  66.769  1.00  0.00           C
ATOM    340  HG1 LYS X  43      72.665  90.192  67.365  1.00  0.00           H
ATOM    341  HG2 LYS X  43      73.626  91.241  66.268  1.00  0.00           H
ATOM    342  CD  LYS X  43      73.613  89.161  65.684  1.00  0.00           C
ATOM    343  HD1 LYS X  43      74.640  89.108  65.256  1.00  0.00           H
ATOM    344  HD2 LYS X  43      73.386  88.170  66.139  1.00  0.00           H
ATOM    345  CE  LYS X  43      72.623  89.478  64.562  1.00  0.00           C
ATOM    346  HE1 LYS X  43      71.587  89.427  64.950  1.00  0.00           H
ATOM    347  HE2 LYS X  43      72.814  90.497  64.159  1.00  0.00           H
ATOM    348  NZ  LYS X  43      72.750  88.528  63.452  1.00  0.00           N
ATOM    349  HZ1 LYS X  43      73.737  88.498  63.110  1.00  0.00           H
ATOM    350  HZ2 LYS X  43      72.426  87.571  63.760  1.00  0.00           H
ATOM    351  HZ3 LYS X  43      72.119  88.832  62.661  1.00  0.00           H
ATOM    352  C   LYS X  43      73.978  91.746  69.440  1.00  0.00           C
ATOM    353  O   LYS X  43      73.218  92.701  69.272  1.00  0.00           O
ATOM    354  N   LYS X  44      73.885  90.969  70.534  1.00  0.00           N
ATOM    355  HN  LYS X  44      74.556  90.237  70.685  1.00  0.00           H
ATOM    356  CA  LYS X  44      72.849  91.119  71.537  1.00  0.00           C
ATOM    357  HA  LYS X  44      72.168  91.896  71.225  1.00  0.00           H
ATOM    358  CB  LYS X  44      72.034  89.814  71.721  1.00  0.00           C
ATOM    359  HB1 LYS X  44      72.717  88.987  72.016  1.00  0.00           H
ATOM    360  HB2 LYS X  44      71.303  89.957  72.549  1.00  0.00           H
ATOM    361  CG  LYS X  44      71.254  89.399  70.461  1.00  0.00           C
ATOM    362  HG1 LYS X  44      70.721  90.287  70.049  1.00  0.00           H
ATOM    363  HG2 LYS X  44      71.975  89.049  69.687  1.00  0.00           H
ATOM    364  CD  LYS X  44      70.228  88.293  70.760  1.00  0.00           C
ATOM    365  HD1 LYS X  44      70.763  87.441  71.239  1.00  0.00           H
ATOM    366  HD2 LYS X  44      69.492  88.688  71.497  1.00  0.00           H
ATOM    367  CE  LYS X  44      69.484  87.783  69.518  1.00  0.00           C
ATOM    368  HE1 LYS X  44      68.937  88.607  69.012  1.00  0.00           H
ATOM    369  HE2 LYS X  44      70.209  87.336  68.802  1.00  0.00           H
ATOM    370  NZ  LYS X  44      68.515  86.740  69.902  1.00  0.00           N
ATOM    371  HZ1 LYS X  44      69.004  86.016  70.493  1.00  0.00           H
ATOM    372  HZ2 LYS X  44      67.737  87.117  70.491  1.00  0.00           H
ATOM    373  HZ3 LYS X  44      68.130  86.249  69.069  1.00  0.00           H
ATOM    374  C   LYS X  44      73.487  91.521  72.864  1.00  0.00           C
ATOM    375  O   LYS X  44      74.567  91.015  73.187  1.00  0.00           O
ATOM    376  N   PRO X  45      72.905  92.445  73.637  1.00  0.00           N
ATOM    377  CD  PRO X  45      71.546  92.967  73.441  1.00  0.00           C
ATOM    378  HD1 PRO X  45      70.832  92.180  73.113  1.00  0.00           H
ATOM    379  HD2 PRO X  45      71.585  93.789  72.691  1.00  0.00           H
ATOM    380  CA  PRO X  45      73.512  92.986  74.852  1.00  0.00           C
ATOM    381  HA  PRO X  45      74.421  93.481  74.555  1.00  0.00           H
ATOM    382  CB  PRO X  45      72.480  94.005  75.371  1.00  0.00           C
ATOM    383  HB1 PRO X  45      72.468  94.094  76.475  1.00  0.00           H
ATOM    384  HB2 PRO X  45      72.712  95.003  74.935  1.00  0.00           H
ATOM    385  CG  PRO X  45      71.146  93.516  74.808  1.00  0.00           C
ATOM    386  HG1 PRO X  45      70.757  92.685  75.439  1.00  0.00           H
ATOM    387  HG2 PRO X  45      70.384  94.318  74.742  1.00  0.00           H
ATOM    388  C   PRO X  45      73.852  91.934  75.909  1.00  0.00           C
ATOM    389  O   PRO X  45      72.943  91.172  76.255  1.00  0.00           O
ATOM    390  N   PRO X  46      75.056  91.823  76.469  1.00  0.00           N
ATOM    391  CD  PRO X  46      76.272  92.500  76.009  1.00  0.00           C
ATOM    392  HD1 PRO X  46      76.098  93.578  75.808  1.00  0.00           H
ATOM    393  HD2 PRO X  46      76.634  91.992  75.087  1.00  0.00           H
ATOM    394  CA  PRO X  46      75.302  90.969  77.625  1.00  0.00           C
ATOM    395  HA  PRO X  46      74.921  89.977  77.424  1.00  0.00           H
ATOM    396  CB  PRO X  46      76.830  90.991  77.780  1.00  0.00           C
ATOM    397  HB1 PRO X  46      77.170  90.883  78.830  1.00  0.00           H
ATOM    398  HB2 PRO X  46      77.258  90.156  77.178  1.00  0.00           H
ATOM    399  CG  PRO X  46      77.266  92.320  77.154  1.00  0.00           C
ATOM    400  HG1 PRO X  46      77.129  93.145  77.888  1.00  0.00           H
ATOM    401  HG2 PRO X  46      78.318  92.311  76.805  1.00  0.00           H
ATOM    402  C   PRO X  46      74.586  91.491  78.862  1.00  0.00           C
ATOM    403  O   PRO X  46      74.409  92.702  79.021  1.00  0.00           O
ATOM    404  N   GLN X  47      74.125  90.585  79.742  1.00  0.00           N
ATOM    405  HN  GLN X  47      74.308  89.612  79.599  1.00  0.00           H
ATOM    406  CA  GLN X  47      73.253  90.942  80.847  1.00  0.00           C
ATOM    407  HA  GLN X  47      72.695  91.835  80.595  1.00  0.00           H
ATOM    408  CB  GLN X  47      72.250  89.799  81.116  1.00  0.00           C
ATOM    409  HB1 GLN X  47      72.789  88.922  81.542  1.00  0.00           H
ATOM    410  HB2 GLN X  47      71.511  90.151  81.873  1.00  0.00           H
ATOM    411  CG  GLN X  47      71.494  89.355  79.844  1.00  0.00           C
ATOM    412  HG1 GLN X  47      71.020  90.228  79.350  1.00  0.00           H
ATOM    413  HG2 GLN X  47      72.192  88.884  79.119  1.00  0.00           H
ATOM    414  CD  GLN X  47      70.432  88.318  80.193  1.00  0.00           C
ATOM    415  OE1 GLN X  47      70.716  87.120  80.311  1.00  0.00           O
ATOM    416  NE2 GLN X  47      69.176  88.779  80.385  1.00  0.00           N
ATOM    417 1HE2 GLN X  47      68.968  89.751  80.239  1.00  0.00           H
ATOM    418 2HE2 GLN X  47      68.452  88.128  80.603  1.00  0.00           H
ATOM    419  C   GLN X  47      74.023  91.236  82.123  1.00  0.00           C
ATOM    420  O   GLN X  47      73.503  91.836  83.059  1.00  0.00           O
ATOM    421  N   ARG X  48      75.310  90.868  82.158  1.00  0.00           N
ATOM    422  HN  ARG X  48      75.650  90.257  81.439  1.00  0.00           H
ATOM    423  CA  ARG X  48      76.298  91.328  83.106  1.00  0.00           C
ATOM    424  HA  ARG X  48      75.928  92.176  83.663  1.00  0.00           H
ATOM    425  CB  ARG X  48      76.740  90.196  84.065  1.00  0.00           C
ATOM    426  HB1 ARG X  48      75.833  89.830  84.599  1.00  0.00           H
ATOM    427  HB2 ARG X  48      77.122  89.350  83.455  1.00  0.00           H
ATOM    428  CG  ARG X  48      77.807  90.589  85.111  1.00  0.00           C
ATOM    429  HG1 ARG X  48      78.719  90.965  84.597  1.00  0.00           H
ATOM    430  HG2 ARG X  48      77.408  91.414  85.744  1.00  0.00           H
ATOM    431  CD  ARG X  48      78.197  89.410  86.011  1.00  0.00           C
ATOM    432  HD1 ARG X  48      77.308  89.051  86.580  1.00  0.00           H
ATOM    433  HD2 ARG X  48      78.601  88.573  85.396  1.00  0.00           H
ATOM    434  NE  ARG X  48      79.255  89.872  86.965  1.00  0.00           N
ATOM    435  HE  ARG X  48      79.663  90.804  86.896  1.00  0.00           H
ATOM    436  CZ  ARG X  48      79.798  89.082  87.904  1.00  0.00           C
ATOM    437  NH1 ARG X  48      79.317  87.868  88.143  1.00  0.00           N
ATOM    438 1HH1 ARG X  48      78.577  87.489  87.577  1.00  0.00           H
ATOM    439 2HH1 ARG X  48      79.682  87.270  88.861  1.00  0.00           H
ATOM    440  NH2 ARG X  48      80.815  89.553  88.622  1.00  0.00           N
ATOM    441 1HH2 ARG X  48      81.257  90.401  88.303  1.00  0.00           H
ATOM    442 2HH2 ARG X  48      81.242  88.978  89.328  1.00  0.00           H
ATOM    443  C   ARG X  48      77.468  91.770  82.258  1.00  0.00           C
ATOM    444  O   ARG X  48      77.930  91.014  81.408  1.00  0.00           O
ATOM    445  N   LEU X  49      77.954  93.009  82.429  1.00  0.00           N
ATOM    446  HN  LEU X  49      77.567  93.629  83.108  1.00  0.00           H
ATOM    447  CA  LEU X  49      79.070  93.525  81.662  1.00  0.00           C
ATOM    448  HA  LEU X  49      79.674  92.715  81.275  1.00  0.00           H
ATOM    449  CB  LEU X  49      78.565  94.428  80.507  1.00  0.00           C
ATOM    450  HB1 LEU X  49      77.962  93.794  79.822  1.00  0.00           H
ATOM    451  HB2 LEU X  49      77.872  95.191  80.926  1.00  0.00           H
ATOM    452  CG  LEU X  49      79.642  95.158  79.674  1.00  0.00           C
ATOM    453  HG  LEU X  49      80.186  95.865  80.344  1.00  0.00           H
ATOM    454  CD1 LEU X  49      80.667  94.204  79.044  1.00  0.00           C
ATOM    455 1HD1 LEU X  49      81.236  93.647  79.816  1.00  0.00           H
ATOM    456 2HD1 LEU X  49      80.153  93.475  78.382  1.00  0.00           H
ATOM    457 3HD1 LEU X  49      81.392  94.778  78.429  1.00  0.00           H
ATOM    458  CD2 LEU X  49      78.969  95.985  78.570  1.00  0.00           C
ATOM    459 1HD2 LEU X  49      78.471  95.312  77.840  1.00  0.00           H
ATOM    460 2HD2 LEU X  49      78.194  96.657  78.994  1.00  0.00           H
ATOM    461 3HD2 LEU X  49      79.715  96.599  78.023  1.00  0.00           H
ATOM    462  C   LEU X  49      79.929  94.323  82.608  1.00  0.00           C
ATOM    463  O   LEU X  49      79.443  95.249  83.259  1.00  0.00           O
ATOM    464  N   GLU X  50      81.222  93.979  82.734  1.00  0.00           N
ATOM    465  HN  GLU X  50      81.632  93.223  82.217  1.00  0.00           H
ATOM    466  CA  GLU X  50      82.071  94.650  83.691  1.00  0.00           C
ATOM    467  HA  GLU X  50      81.868  95.711  83.637  1.00  0.00           H
ATOM    468  CB  GLU X  50      81.812  94.161  85.144  1.00  0.00           C
ATOM    469  HB1 GLU X  50      82.434  94.762  85.839  1.00  0.00           H
ATOM    470  HB2 GLU X  50      80.748  94.379  85.389  1.00  0.00           H
ATOM    471  CG  GLU X  50      82.077  92.653  85.374  1.00  0.00           C
ATOM    472  HG1 GLU X  50      81.499  92.059  84.635  1.00  0.00           H
ATOM    473  HG2 GLU X  50      83.156  92.436  85.231  1.00  0.00           H
ATOM    474  CD  GLU X  50      81.664  92.186  86.755  1.00  0.00           C
ATOM    475  OE1 GLU X  50      80.457  92.273  87.098  1.00  0.00           O
ATOM    476  OE2 GLU X  50      82.518  91.650  87.511  1.00  0.00           O
ATOM    477  C   GLU X  50      83.535  94.491  83.339  1.00  0.00           C
ATOM    478  O   GLU X  50      83.940  93.597  82.592  1.00  0.00           O
ATOM    479  N   TRP X  51      84.374  95.400  83.861  1.00  0.00           N
ATOM    480  HN  TRP X  51      84.024  96.175  84.397  1.00  0.00           H
ATOM    481  CA  TRP X  51      85.792  95.384  83.610  1.00  0.00           C
ATOM    482  HA  TRP X  51      86.116  94.355  83.565  1.00  0.00           H
ATOM    483  CB  TRP X  51      86.153  96.093  82.272  1.00  0.00           C
ATOM    484  HB1 TRP X  51      87.244  95.968  82.102  1.00  0.00           H
ATOM    485  HB2 TRP X  51      85.627  95.553  81.456  1.00  0.00           H
ATOM    486  CG  TRP X  51      85.815  97.580  82.122  1.00  0.00           C
ATOM    487  CD1 TRP X  51      86.615  98.660  82.379  1.00  0.00           C
ATOM    488  HD1 TRP X  51      87.573  98.602  82.874  1.00  0.00           H
ATOM    489  NE1 TRP X  51      86.006  99.824  81.955  1.00  0.00           N
ATOM    490  HE1 TRP X  51      86.365 100.731  81.999  1.00  0.00           H
ATOM    491  CE2 TRP X  51      84.766  99.509  81.454  1.00  0.00           C
ATOM    492  CD2 TRP X  51      84.599  98.111  81.555  1.00  0.00           C
ATOM    493  CE3 TRP X  51      83.424  97.498  81.124  1.00  0.00           C
ATOM    494  HE3 TRP X  51      83.283  96.431  81.182  1.00  0.00           H
ATOM    495  CZ3 TRP X  51      82.409  98.316  80.603  1.00  0.00           C
ATOM    496  HZ3 TRP X  51      81.494  97.863  80.249  1.00  0.00           H
ATOM    497  CZ2 TRP X  51      83.770 100.313  80.915  1.00  0.00           C
ATOM    498  HZ2 TRP X  51      83.899 101.380  80.815  1.00  0.00           H
ATOM    499  CH2 TRP X  51      82.581  99.703  80.490  1.00  0.00           C
ATOM    500  HH2 TRP X  51      81.794 100.313  80.066  1.00  0.00           H
ATOM    501  C   TRP X  51      86.547  96.002  84.768  1.00  0.00           C
ATOM    502  O   TRP X  51      86.014  96.804  85.531  1.00  0.00           O
ATOM    503  N   LYS X  52      87.826  95.634  84.941  1.00  0.00           N
ATOM    504  HN  LYS X  52      88.253  94.925  84.375  1.00  0.00           H
ATOM    505  CA  LYS X  52      88.659  96.253  85.947  1.00  0.00           C
ATOM    506  HA  LYS X  52      88.351  97.285  86.057  1.00  0.00           H
ATOM    507  CB  LYS X  52      88.551  95.564  87.337  1.00  0.00           C
ATOM    508  HB1 LYS X  52      89.047  96.212  88.093  1.00  0.00           H
ATOM    509  HB2 LYS X  52      87.470  95.520  87.601  1.00  0.00           H
ATOM    510  CG  LYS X  52      89.140  94.145  87.410  1.00  0.00           C
ATOM    511  HG1 LYS X  52      88.775  93.565  86.530  1.00  0.00           H
ATOM    512  HG2 LYS X  52      90.250  94.194  87.336  1.00  0.00           H
ATOM    513  CD  LYS X  52      88.742  93.372  88.681  1.00  0.00           C
ATOM    514  HD1 LYS X  52      87.637  93.233  88.670  1.00  0.00           H
ATOM    515  HD2 LYS X  52      89.208  92.361  88.618  1.00  0.00           H
ATOM    516  CE  LYS X  52      89.144  94.033  90.009  1.00  0.00           C
ATOM    517  HE1 LYS X  52      90.231  94.271  90.008  1.00  0.00           H
ATOM    518  HE2 LYS X  52      88.563  94.963  90.187  1.00  0.00           H
ATOM    519  NZ  LYS X  52      88.885  93.099  91.121  1.00  0.00           N
ATOM    520  HZ1 LYS X  52      89.541  92.284  91.020  1.00  0.00           H
ATOM    521  HZ2 LYS X  52      89.084  93.526  92.056  1.00  0.00           H
ATOM    522  HZ3 LYS X  52      87.899  92.747  91.088  1.00  0.00           H
ATOM    523  C   LYS X  52      90.096  96.292  85.476  1.00  0.00           C
ATOM    524  O   LYS X  52      90.568  95.422  84.740  1.00  0.00           O
ATOM    525  N   LEU X  53      90.822  97.340  85.890  1.00  0.00           N
ATOM    526  HN  LEU X  53      90.392  98.045  86.473  1.00  0.00           H
ATOM    527  CA  LEU X  53      92.211  97.554  85.565  1.00  0.00           C
ATOM    528  HA  LEU X  53      92.529  96.867  84.793  1.00  0.00           H
ATOM    529  CB  LEU X  53      92.419  99.016  85.092  1.00  0.00           C
ATOM    530  HB1 LEU X  53      91.740  99.209  84.233  1.00  0.00           H
ATOM    531  HB2 LEU X  53      92.101  99.699  85.913  1.00  0.00           H
ATOM    532  CG  LEU X  53      93.857  99.389  84.672  1.00  0.00           C
ATOM    533  HG  LEU X  53      94.548  99.122  85.507  1.00  0.00           H
ATOM    534  CD1 LEU X  53      94.323  98.636  83.417  1.00  0.00           C
ATOM    535 1HD1 LEU X  53      95.356  98.951  83.152  1.00  0.00           H
ATOM    536 2HD1 LEU X  53      94.329  97.539  83.587  1.00  0.00           H
ATOM    537 3HD1 LEU X  53      93.656  98.866  82.560  1.00  0.00           H
ATOM    538  CD2 LEU X  53      93.976 100.907  84.458  1.00  0.00           C
ATOM    539 1HD2 LEU X  53      93.677 101.450  85.380  1.00  0.00           H
ATOM    540 2HD2 LEU X  53      95.026 101.178  84.214  1.00  0.00           H
ATOM    541 3HD2 LEU X  53      93.325 101.248  83.630  1.00  0.00           H
ATOM    542  C   LEU X  53      93.033  97.286  86.811  1.00  0.00           C
ATOM    543  O   LEU X  53      92.990  98.026  87.790  1.00  0.00           O
ATOM    544  N   ASN X  54      93.825  96.199  86.814  1.00  0.00           N
ATOM    545  HN  ASN X  54      93.903  95.616  85.999  1.00  0.00           H
ATOM    546  CA  ASN X  54      94.715  95.875  87.909  1.00  0.00           C
ATOM    547  HA  ASN X  54      94.280  96.209  88.843  1.00  0.00           H
ATOM    548  CB  ASN X  54      94.990  94.353  87.976  1.00  0.00           C
ATOM    549  HB1 ASN X  54      95.352  94.003  86.989  1.00  0.00           H
ATOM    550  HB2 ASN X  54      95.766  94.128  88.735  1.00  0.00           H
ATOM    551  CG  ASN X  54      93.735  93.561  88.319  1.00  0.00           C
ATOM    552  OD1 ASN X  54      93.181  92.818  87.506  1.00  0.00           O
ATOM    553  ND2 ASN X  54      93.292  93.644  89.593  1.00  0.00           N
ATOM    554 1HD2 ASN X  54      93.795  94.186  90.262  1.00  0.00           H
ATOM    555 2HD2 ASN X  54      92.544  93.040  89.870  1.00  0.00           H
ATOM    556  C   ASN X  54      96.027  96.630  87.729  1.00  0.00           C
ATOM    557  O   ASN X  54      97.024  96.103  87.228  1.00  0.00           O
ATOM    558  N   THR X  55      96.027  97.913  88.138  1.00  0.00           N
ATOM    559  HN  THR X  55      95.177  98.284  88.516  1.00  0.00           H
ATOM    560  CA  THR X  55      97.148  98.841  88.050  1.00  0.00           C
ATOM    561  HA  THR X  55      97.414  98.888  87.003  1.00  0.00           H
ATOM    562  CB  THR X  55      96.827 100.281  88.487  1.00  0.00           C
ATOM    563  HB  THR X  55      97.692 100.943  88.247  1.00  0.00           H
ATOM    564  OG1 THR X  55      96.537 100.399  89.874  1.00  0.00           O
ATOM    565  HG1 THR X  55      96.116 101.266  89.975  1.00  0.00           H
ATOM    566  CG2 THR X  55      95.592 100.792  87.740  1.00  0.00           C
ATOM    567 1HG2 THR X  55      95.753 100.716  86.645  1.00  0.00           H
ATOM    568 2HG2 THR X  55      94.682 100.211  88.004  1.00  0.00           H
ATOM    569 3HG2 THR X  55      95.397 101.859  87.982  1.00  0.00           H
ATOM    570  C   THR X  55      98.393  98.390  88.794  1.00  0.00           C
ATOM    571  O   THR X  55      98.342  97.728  89.834  1.00  0.00           O
ATOM    572  N   GLY X  56      99.582  98.776  88.290  1.00  0.00           N
ATOM    573  HN  GLY X  56      99.639  99.226  87.393  1.00  0.00           H
ATOM    574  CA  GLY X  56     100.854  98.477  88.939  1.00  0.00           C
ATOM    575  HA1 GLY X  56     100.845  97.450  89.278  1.00  0.00           H
ATOM    576  HA2 GLY X  56     101.634  98.675  88.220  1.00  0.00           H
ATOM    577  C   GLY X  56     101.140  99.345  90.135  1.00  0.00           C
ATOM    578  O   GLY X  56     102.102  99.127  90.864  1.00  0.00           O
ATOM    579  N   ARG X  57     100.268 100.338  90.372  1.00  0.00           N
ATOM    580  HN  ARG X  57      99.577 100.516  89.678  1.00  0.00           H
ATOM    581  CA  ARG X  57     100.238 101.210  91.525  1.00  0.00           C
ATOM    582  HA  ARG X  57     101.255 101.480  91.780  1.00  0.00           H
ATOM    583  CB  ARG X  57      99.446 102.477  91.115  1.00  0.00           C
ATOM    584  HB1 ARG X  57      99.868 102.829  90.147  1.00  0.00           H
ATOM    585  HB2 ARG X  57      98.384 102.207  90.923  1.00  0.00           H
ATOM    586  CG  ARG X  57      99.508 103.661  92.101  1.00  0.00           C
ATOM    587  HG1 ARG X  57      98.846 103.446  92.966  1.00  0.00           H
ATOM    588  HG2 ARG X  57     100.550 103.757  92.482  1.00  0.00           H
ATOM    589  CD  ARG X  57      99.112 105.015  91.491  1.00  0.00           C
ATOM    590  HD1 ARG X  57      99.136 105.816  92.264  1.00  0.00           H
ATOM    591  HD2 ARG X  57      99.829 105.276  90.681  1.00  0.00           H
ATOM    592  NE  ARG X  57      97.710 104.878  90.969  1.00  0.00           N
ATOM    593  HE  ARG X  57      96.996 104.467  91.565  1.00  0.00           H
ATOM    594  CZ  ARG X  57      97.368 104.994  89.679  1.00  0.00           C
ATOM    595  NH1 ARG X  57      98.161 105.567  88.782  1.00  0.00           N
ATOM    596 1HH1 ARG X  57      98.896 106.183  89.103  1.00  0.00           H
ATOM    597 2HH1 ARG X  57      97.843 105.634  87.830  1.00  0.00           H
ATOM    598  NH2 ARG X  57      96.200 104.508  89.266  1.00  0.00           N
ATOM    599 1HH2 ARG X  57      95.568 104.078  89.934  1.00  0.00           H
ATOM    600 2HH2 ARG X  57      95.975 104.593  88.283  1.00  0.00           H
ATOM    601  C   ARG X  57      99.620 100.538  92.753  1.00  0.00           C
ATOM    602  O   ARG X  57      99.765 101.026  93.874  1.00  0.00           O
ATOM    603  N   THR X  58      98.939  99.381  92.562  1.00  0.00           N
ATOM    604  HN  THR X  58      98.853  99.027  91.633  1.00  0.00           H
ATOM    605  CA  THR X  58      98.468  98.487  93.629  1.00  0.00           C
ATOM    606  HA  THR X  58      97.862  97.752  93.125  1.00  0.00           H
ATOM    607  CB  THR X  58      99.563  97.680  94.327  1.00  0.00           C
ATOM    608  HB  THR X  58     100.199  98.360  94.942  1.00  0.00           H
ATOM    609  OG1 THR X  58     100.373  97.020  93.361  1.00  0.00           O
ATOM    610  HG1 THR X  58     101.134  96.668  93.861  1.00  0.00           H
ATOM    611  CG2 THR X  58      98.971  96.556  95.194  1.00  0.00           C
ATOM    612 1HG2 THR X  58      98.346  96.960  96.017  1.00  0.00           H
ATOM    613 2HG2 THR X  58      98.349  95.872  94.578  1.00  0.00           H
ATOM    614 3HG2 THR X  58      99.786  95.959  95.655  1.00  0.00           H
ATOM    615  C   THR X  58      97.534  99.152  94.626  1.00  0.00           C
ATOM    616  O   THR X  58      97.886  99.439  95.768  1.00  0.00           O
ATOM    617  N   GLU X  59      96.307  99.466  94.181  1.00  0.00           N
ATOM    618  HN  GLU X  59      96.005  99.189  93.273  1.00  0.00           H
ATOM    619  CA  GLU X  59      95.373 100.299  94.908  1.00  0.00           C
ATOM    620  HA  GLU X  59      95.688 100.402  95.939  1.00  0.00           H
ATOM    621  CB  GLU X  59      95.305 101.701  94.247  1.00  0.00           C
ATOM    622  HB1 GLU X  59      94.677 102.384  94.860  1.00  0.00           H
ATOM    623  HB2 GLU X  59      96.343 102.104  94.262  1.00  0.00           H
ATOM    624  CG  GLU X  59      94.796 101.695  92.783  1.00  0.00           C
ATOM    625  HG1 GLU X  59      95.308 100.898  92.206  1.00  0.00           H
ATOM    626  HG2 GLU X  59      93.707 101.480  92.766  1.00  0.00           H
ATOM    627  CD  GLU X  59      95.032 102.995  92.034  1.00  0.00           C
ATOM    628  OE1 GLU X  59      95.728 103.916  92.533  1.00  0.00           O
ATOM    629  OE2 GLU X  59      94.521 103.104  90.887  1.00  0.00           O
ATOM    630  C   GLU X  59      94.015  99.621  94.934  1.00  0.00           C
ATOM    631  O   GLU X  59      93.815  98.581  94.304  1.00  0.00           O
ATOM    632  N   ALA X  60      93.042 100.140  95.708  1.00  0.00           N
ATOM    633  HN  ALA X  60      93.225 100.951  96.280  1.00  0.00           H
ATOM    634  CA  ALA X  60      91.716  99.555  95.827  1.00  0.00           C
ATOM    635  HA  ALA X  60      91.833  98.489  95.972  1.00  0.00           H
ATOM    636  CB  ALA X  60      90.996 100.124  97.066  1.00  0.00           C
ATOM    637  HB1 ALA X  60      90.002  99.648  97.205  1.00  0.00           H
ATOM    638  HB2 ALA X  60      91.603  99.934  97.977  1.00  0.00           H
ATOM    639  HB3 ALA X  60      90.852 101.222  96.972  1.00  0.00           H
ATOM    640  C   ALA X  60      90.853  99.744  94.576  1.00  0.00           C
ATOM    641  O   ALA X  60      89.962 100.590  94.525  1.00  0.00           O
ATOM    642  N   TRP X  61      91.125  98.960  93.516  1.00  0.00           N
ATOM    643  HN  TRP X  61      91.928  98.364  93.560  1.00  0.00           H
ATOM    644  CA  TRP X  61      90.482  99.053  92.219  1.00  0.00           C
ATOM    645  HA  TRP X  61      90.687 100.046  91.842  1.00  0.00           H
ATOM    646  CB  TRP X  61      91.066  98.016  91.226  1.00  0.00           C
ATOM    647  HB1 TRP X  61      90.676  97.005  91.472  1.00  0.00           H
ATOM    648  HB2 TRP X  61      90.731  98.268  90.194  1.00  0.00           H
ATOM    649  CG  TRP X  61      92.576  97.943  91.214  1.00  0.00           C
ATOM    650  CD1 TRP X  61      93.478  98.872  90.780  1.00  0.00           C
ATOM    651  HD1 TRP X  61      93.208  99.826  90.340  1.00  0.00           H
ATOM    652  NE1 TRP X  61      94.769  98.405  90.936  1.00  0.00           N
ATOM    653  HE1 TRP X  61      95.573  98.880  90.635  1.00  0.00           H
ATOM    654  CE2 TRP X  61      94.699  97.134  91.471  1.00  0.00           C
ATOM    655  CD2 TRP X  61      93.352  96.818  91.677  1.00  0.00           C
ATOM    656  CE3 TRP X  61      92.968  95.594  92.231  1.00  0.00           C
ATOM    657  HE3 TRP X  61      91.938  95.335  92.404  1.00  0.00           H
ATOM    658  CZ3 TRP X  61      93.985  94.681  92.555  1.00  0.00           C
ATOM    659  HZ3 TRP X  61      93.719  93.722  92.975  1.00  0.00           H
ATOM    660  CZ2 TRP X  61      95.708  96.228  91.780  1.00  0.00           C
ATOM    661  HZ2 TRP X  61      96.740  96.456  91.596  1.00  0.00           H
ATOM    662  CH2 TRP X  61      95.333  94.986  92.321  1.00  0.00           C
ATOM    663  HH2 TRP X  61      96.098  94.258  92.562  1.00  0.00           H
ATOM    664  C   TRP X  61      88.972  98.864  92.228  1.00  0.00           C
ATOM    665  O   TRP X  61      88.440  97.955  92.872  1.00  0.00           O
ATOM    666  N   LYS X  62      88.257  99.714  91.472  1.00  0.00           N
ATOM    667  HN  LYS X  62      88.715 100.490  91.030  1.00  0.00           H
ATOM    668  CA  LYS X  62      86.841  99.570  91.204  1.00  0.00           C
ATOM    669  HA  LYS X  62      86.350  99.202  92.095  1.00  0.00           H
ATOM    670  CB  LYS X  62      86.205 100.924  90.809  1.00  0.00           C
ATOM    671  HB1 LYS X  62      86.808 101.384  89.993  1.00  0.00           H
ATOM    672  HB2 LYS X  62      85.171 100.774  90.422  1.00  0.00           H
ATOM    673  CG  LYS X  62      86.120 101.888  91.996  1.00  0.00           C
ATOM    674  HG1 LYS X  62      85.406 101.468  92.741  1.00  0.00           H
ATOM    675  HG2 LYS X  62      87.113 101.938  92.490  1.00  0.00           H
ATOM    676  CD  LYS X  62      85.666 103.297  91.586  1.00  0.00           C
ATOM    677  HD1 LYS X  62      86.426 103.758  90.917  1.00  0.00           H
ATOM    678  HD2 LYS X  62      84.722 103.205  90.999  1.00  0.00           H
ATOM    679  CE  LYS X  62      85.387 104.214  92.782  1.00  0.00           C
ATOM    680  HE1 LYS X  62      84.967 105.185  92.440  1.00  0.00           H
ATOM    681  HE2 LYS X  62      84.658 103.729  93.468  1.00  0.00           H
ATOM    682  NZ  LYS X  62      86.614 104.488  93.542  1.00  0.00           N
ATOM    683  HZ1 LYS X  62      87.395 103.830  93.299  1.00  0.00           H
ATOM    684  HZ2 LYS X  62      86.961 105.457  93.330  1.00  0.00           H
ATOM    685  HZ3 LYS X  62      86.437 104.436  94.579  1.00  0.00           H
ATOM    686  C   LYS X  62      86.561  98.578  90.092  1.00  0.00           C
ATOM    687  O   LYS X  62      87.379  98.348  89.202  1.00  0.00           O
ATOM    688  N   VAL X  63      85.351  97.993  90.113  1.00  0.00           N
ATOM    689  HN  VAL X  63      84.708  98.194  90.858  1.00  0.00           H
ATOM    690  CA  VAL X  63      84.807  97.232  89.007  1.00  0.00           C
ATOM    691  HA  VAL X  63      85.603  96.883  88.362  1.00  0.00           H
ATOM    692  CB  VAL X  63      83.986  96.032  89.468  1.00  0.00           C
ATOM    693  HB  VAL X  63      83.192  96.369  90.175  1.00  0.00           H
ATOM    694  CG1 VAL X  63      83.327  95.328  88.268  1.00  0.00           C
ATOM    695 1HG1 VAL X  63      84.092  95.052  87.510  1.00  0.00           H
ATOM    696 2HG1 VAL X  63      82.821  94.397  88.601  1.00  0.00           H
ATOM    697 3HG1 VAL X  63      82.563  95.974  87.785  1.00  0.00           H
ATOM    698  CG2 VAL X  63      84.914  95.043  90.196  1.00  0.00           C
ATOM    699 1HG2 VAL X  63      85.376  95.508  91.090  1.00  0.00           H
ATOM    700 2HG2 VAL X  63      84.340  94.150  90.525  1.00  0.00           H
ATOM    701 3HG2 VAL X  63      85.723  94.700  89.516  1.00  0.00           H
ATOM    702  C   VAL X  63      83.946  98.192  88.212  1.00  0.00           C
ATOM    703  O   VAL X  63      82.926  98.699  88.681  1.00  0.00           O
ATOM    704  N   LEU X  64      84.356  98.495  86.973  1.00  0.00           N
ATOM    705  HN  LEU X  64      85.140  98.022  86.558  1.00  0.00           H
ATOM    706  CA  LEU X  64      83.696  99.458  86.128  1.00  0.00           C
ATOM    707  HA  LEU X  64      83.177 100.177  86.744  1.00  0.00           H
ATOM    708  CB  LEU X  64      84.726 100.209  85.252  1.00  0.00           C
ATOM    709  HB1 LEU X  64      85.260  99.464  84.623  1.00  0.00           H
ATOM    710  HB2 LEU X  64      84.205 100.907  84.567  1.00  0.00           H
ATOM    711  CG  LEU X  64      85.784 101.011  86.048  1.00  0.00           C
ATOM    712  HG  LEU X  64      86.394 100.288  86.643  1.00  0.00           H
ATOM    713  CD1 LEU X  64      86.735 101.743  85.090  1.00  0.00           C
ATOM    714 1HD1 LEU X  64      86.177 102.492  84.489  1.00  0.00           H
ATOM    715 2HD1 LEU X  64      87.528 102.274  85.662  1.00  0.00           H
ATOM    716 3HD1 LEU X  64      87.224 101.020  84.405  1.00  0.00           H
ATOM    717  CD2 LEU X  64      85.167 102.024  87.026  1.00  0.00           C
ATOM    718 1HD2 LEU X  64      84.573 101.518  87.814  1.00  0.00           H
ATOM    719 2HD2 LEU X  64      85.972 102.605  87.526  1.00  0.00           H
ATOM    720 3HD2 LEU X  64      84.512 102.737  86.482  1.00  0.00           H
ATOM    721  C   LEU X  64      82.653  98.749  85.283  1.00  0.00           C
ATOM    722  O   LEU X  64      82.879  97.665  84.751  1.00  0.00           O
ATOM    723  N   SER X  65      81.438  99.316  85.189  1.00  0.00           N
ATOM    724  HN  SER X  65      81.238 100.210  85.584  1.00  0.00           H
ATOM    725  CA  SER X  65      80.319  98.650  84.552  1.00  0.00           C
ATOM    726  HA  SER X  65      80.675  98.084  83.703  1.00  0.00           H
ATOM    727  CB  SER X  65      79.567  97.729  85.558  1.00  0.00           C
ATOM    728  HB1 SER X  65      80.275  96.962  85.944  1.00  0.00           H
ATOM    729  HB2 SER X  65      79.228  98.332  86.432  1.00  0.00           H
ATOM    730  OG  SER X  65      78.437  97.078  84.969  1.00  0.00           O
ATOM    731  HG1 SER X  65      78.787  96.296  84.495  1.00  0.00           H
ATOM    732  C   SER X  65      79.344  99.716  84.096  1.00  0.00           C
ATOM    733  O   SER X  65      79.262 100.740  84.771  1.00  0.00           O
ATOM    734  N   PRO X  66      78.558  99.551  83.032  1.00  0.00           N
ATOM    735  CD  PRO X  66      78.806  98.575  81.964  1.00  0.00           C
ATOM    736  HD1 PRO X  66      78.683  97.535  82.339  1.00  0.00           H
ATOM    737  HD2 PRO X  66      79.835  98.722  81.571  1.00  0.00           H
ATOM    738  CA  PRO X  66      77.527 100.515  82.669  1.00  0.00           C
ATOM    739  HA  PRO X  66      77.778 101.512  83.003  1.00  0.00           H
ATOM    740  CB  PRO X  66      77.469 100.377  81.140  1.00  0.00           C
ATOM    741  HB1 PRO X  66      76.498 100.697  80.708  1.00  0.00           H
ATOM    742  HB2 PRO X  66      78.277 101.003  80.697  1.00  0.00           H
ATOM    743  CG  PRO X  66      77.777  98.900  80.882  1.00  0.00           C
ATOM    744  HG1 PRO X  66      76.857  98.292  81.036  1.00  0.00           H
ATOM    745  HG2 PRO X  66      78.162  98.722  79.859  1.00  0.00           H
ATOM    746  C   PRO X  66      76.207 100.104  83.299  1.00  0.00           C
ATOM    747  O   PRO X  66      75.175 100.707  83.003  1.00  0.00           O
ATOM    748  N   GLN X  67      76.198  99.074  84.168  1.00  0.00           N
ATOM    749  HN  GLN X  67      77.045  98.567  84.351  1.00  0.00           H
ATOM    750  CA  GLN X  67      74.996  98.541  84.782  1.00  0.00           C
ATOM    751  HA  GLN X  67      74.112  98.991  84.350  1.00  0.00           H
ATOM    752  CB  GLN X  67      74.948  97.010  84.580  1.00  0.00           C
ATOM    753  HB1 GLN X  67      75.795  96.545  85.138  1.00  0.00           H
ATOM    754  HB2 GLN X  67      74.000  96.614  85.013  1.00  0.00           H
ATOM    755  CG  GLN X  67      75.040  96.579  83.099  1.00  0.00           C
ATOM    756  HG1 GLN X  67      74.212  97.031  82.513  1.00  0.00           H
ATOM    757  HG2 GLN X  67      76.010  96.898  82.664  1.00  0.00           H
ATOM    758  CD  GLN X  67      74.953  95.063  82.999  1.00  0.00           C
ATOM    759  OE1 GLN X  67      74.924  94.355  84.009  1.00  0.00           O
ATOM    760  NE2 GLN X  67      74.932  94.530  81.759  1.00  0.00           N
ATOM    761 1HE2 GLN X  67      75.045  95.105  80.942  1.00  0.00           H
ATOM    762 2HE2 GLN X  67      74.801  93.547  81.678  1.00  0.00           H
ATOM    763  C   GLN X  67      74.972  98.813  86.277  1.00  0.00           C
ATOM    764  O   GLN X  67      74.119  98.299  87.008  1.00  0.00           O
ATOM    765  N   GLY X  68      75.931  99.624  86.768  1.00  0.00           N
ATOM    766  HN  GLY X  68      76.580 100.027  86.125  1.00  0.00           H
ATOM    767  CA  GLY X  68      76.107  99.948  88.178  1.00  0.00           C
ATOM    768  HA1 GLY X  68      76.302  99.016  88.689  1.00  0.00           H
ATOM    769  HA2 GLY X  68      76.935 100.636  88.244  1.00  0.00           H
ATOM    770  C   GLY X  68      74.947 100.601  88.888  1.00  0.00           C
ATOM    771  O   GLY X  68      74.050 101.183  88.278  1.00  0.00           O
ATOM    772  N   GLY X  69      74.970 100.535  90.229  1.00  0.00           N
ATOM    773  HN  GLY X  69      75.717 100.037  90.670  1.00  0.00           H
ATOM    774  CA  GLY X  69      74.003 101.182  91.110  1.00  0.00           C
ATOM    775  HA1 GLY X  69      73.268 101.725  90.532  1.00  0.00           H
ATOM    776  HA2 GLY X  69      73.567 100.415  91.733  1.00  0.00           H
ATOM    777  C   GLY X  69      74.680 102.179  92.006  1.00  0.00           C
ATOM    778  O   GLY X  69      75.571 102.918  91.589  1.00  0.00           O
ATOM    779  N   GLY X  70      74.279 102.212  93.292  1.00  0.00           N
ATOM    780  HN  GLY X  70      73.527 101.620  93.592  1.00  0.00           H
ATOM    781  CA  GLY X  70      74.863 103.092  94.297  1.00  0.00           C
ATOM    782  HA1 GLY X  70      74.396 102.845  95.239  1.00  0.00           H
ATOM    783  HA2 GLY X  70      75.926 102.895  94.292  1.00  0.00           H
ATOM    784  C   GLY X  70      74.671 104.584  94.079  1.00  0.00           C
ATOM    785  O   GLY X  70      73.862 105.020  93.255  1.00  0.00           O
ATOM    786  N   PRO X  71      75.399 105.421  94.804  1.00  0.00           N
ATOM    787  CD  PRO X  71      76.223 104.980  95.937  1.00  0.00           C
ATOM    788  HD1 PRO X  71      77.109 104.407  95.591  1.00  0.00           H
ATOM    789  HD2 PRO X  71      75.612 104.366  96.638  1.00  0.00           H
ATOM    790  CA  PRO X  71      75.079 106.844  94.881  1.00  0.00           C
ATOM    791  HA  PRO X  71      74.048 107.064  94.645  1.00  0.00           H
ATOM    792  CB  PRO X  71      75.433 107.165  96.343  1.00  0.00           C
ATOM    793  HB1 PRO X  71      75.619 108.240  96.531  1.00  0.00           H
ATOM    794  HB2 PRO X  71      74.590 106.842  96.992  1.00  0.00           H
ATOM    795  CG  PRO X  71      76.638 106.271  96.631  1.00  0.00           C
ATOM    796  HG1 PRO X  71      77.550 106.686  96.146  1.00  0.00           H
ATOM    797  HG2 PRO X  71      76.833 106.125  97.710  1.00  0.00           H
ATOM    798  C   PRO X  71      75.985 107.598  93.925  1.00  0.00           C
ATOM    799  O   PRO X  71      76.627 108.578  94.305  1.00  0.00           O
ATOM    800  N   TRP X  72      76.027 107.163  92.657  1.00  0.00           N
ATOM    801  HN  TRP X  72      75.453 106.392  92.391  1.00  0.00           H
ATOM    802  CA  TRP X  72      76.923 107.688  91.648  1.00  0.00           C
ATOM    803  HA  TRP X  72      77.259 108.678  91.926  1.00  0.00           H
ATOM    804  CB  TRP X  72      78.131 106.737  91.429  1.00  0.00           C
ATOM    805  HB1 TRP X  72      77.769 105.742  91.091  1.00  0.00           H
ATOM    806  HB2 TRP X  72      78.797 107.155  90.642  1.00  0.00           H
ATOM    807  CG  TRP X  72      78.952 106.561  92.692  1.00  0.00           C
ATOM    808  CD1 TRP X  72      79.565 107.540  93.419  1.00  0.00           C
ATOM    809  HD1 TRP X  72      79.599 108.580  93.127  1.00  0.00           H
ATOM    810  NE1 TRP X  72      80.072 107.023  94.588  1.00  0.00           N
ATOM    811  HE1 TRP X  72      80.359 107.569  95.360  1.00  0.00           H
ATOM    812  CE2 TRP X  72      79.813 105.674  94.620  1.00  0.00           C
ATOM    813  CD2 TRP X  72      79.110 105.340  93.441  1.00  0.00           C
ATOM    814  CE3 TRP X  72      78.694 104.031  93.197  1.00  0.00           C
ATOM    815  HE3 TRP X  72      78.140 103.759  92.312  1.00  0.00           H
ATOM    816  CZ3 TRP X  72      79.016 103.053  94.152  1.00  0.00           C
ATOM    817  HZ3 TRP X  72      78.708 102.028  93.992  1.00  0.00           H
ATOM    818  CZ2 TRP X  72      80.116 104.709  95.569  1.00  0.00           C
ATOM    819  HZ2 TRP X  72      80.646 104.960  96.475  1.00  0.00           H
ATOM    820  CH2 TRP X  72      79.717 103.386  95.321  1.00  0.00           C
ATOM    821  HH2 TRP X  72      79.947 102.617  96.047  1.00  0.00           H
ATOM    822  C   TRP X  72      76.150 107.815  90.360  1.00  0.00           C
ATOM    823  O   TRP X  72      75.330 106.956  90.041  1.00  0.00           O
ATOM    824  N   ASP X  73      76.365 108.901  89.590  1.00  0.00           N
ATOM    825  HN  ASP X  73      77.017 109.611  89.869  1.00  0.00           H
ATOM    826  CA  ASP X  73      75.643 109.152  88.355  1.00  0.00           C
ATOM    827  HA  ASP X  73      74.583 109.110  88.572  1.00  0.00           H
ATOM    828  CB  ASP X  73      76.021 110.583  87.902  1.00  0.00           C
ATOM    829  HB1 ASP X  73      75.803 111.268  88.747  1.00  0.00           H
ATOM    830  HB2 ASP X  73      77.106 110.649  87.675  1.00  0.00           H
ATOM    831  CG  ASP X  73      75.229 111.079  86.716  1.00  0.00           C
ATOM    832  OD1 ASP X  73      73.980 110.955  86.699  1.00  0.00           O
ATOM    833  OD2 ASP X  73      75.852 111.694  85.812  1.00  0.00           O
ATOM    834  C   ASP X  73      75.919 108.109  87.270  1.00  0.00           C
ATOM    835  O   ASP X  73      74.998 107.544  86.679  1.00  0.00           O
ATOM    836  N   SER X  74      77.199 107.775  87.027  1.00  0.00           N
ATOM    837  HN  SER X  74      77.956 108.246  87.483  1.00  0.00           H
ATOM    838  CA  SER X  74      77.525 106.667  86.148  1.00  0.00           C
ATOM    839  HA  SER X  74      76.752 105.914  86.226  1.00  0.00           H
ATOM    840  CB  SER X  74      77.656 107.099  84.663  1.00  0.00           C
ATOM    841  HB1 SER X  74      76.749 107.686  84.389  1.00  0.00           H
ATOM    842  HB2 SER X  74      78.543 107.760  84.529  1.00  0.00           H
ATOM    843  OG  SER X  74      77.743 105.967  83.796  1.00  0.00           O
ATOM    844  HG1 SER X  74      77.917 106.314  82.906  1.00  0.00           H
ATOM    845  C   SER X  74      78.815 106.024  86.600  1.00  0.00           C
ATOM    846  O   SER X  74      79.836 106.688  86.780  1.00  0.00           O
ATOM    847  N   VAL X  75      78.816 104.691  86.801  1.00  0.00           N
ATOM    848  HN  VAL X  75      77.984 104.153  86.678  1.00  0.00           H
ATOM    849  CA  VAL X  75      80.022 103.937  87.107  1.00  0.00           C
ATOM    850  HA  VAL X  75      80.555 104.461  87.888  1.00  0.00           H
ATOM    851  CB  VAL X  75      79.690 102.544  87.638  1.00  0.00           C
ATOM    852  HB  VAL X  75      79.077 101.995  86.887  1.00  0.00           H
ATOM    853  CG1 VAL X  75      80.974 101.742  87.932  1.00  0.00           C
ATOM    854 1HG1 VAL X  75      81.615 102.284  88.660  1.00  0.00           H
ATOM    855 2HG1 VAL X  75      80.716 100.753  88.367  1.00  0.00           H
ATOM    856 3HG1 VAL X  75      81.561 101.570  87.009  1.00  0.00           H
ATOM    857  CG2 VAL X  75      78.871 102.694  88.937  1.00  0.00           C
ATOM    858 1HG2 VAL X  75      77.894 103.186  88.752  1.00  0.00           H
ATOM    859 2HG2 VAL X  75      78.677 101.695  89.383  1.00  0.00           H
ATOM    860 3HG2 VAL X  75      79.437 103.296  89.681  1.00  0.00           H
ATOM    861  C   VAL X  75      80.969 103.885  85.909  1.00  0.00           C
ATOM    862  O   VAL X  75      82.179 104.082  86.054  1.00  0.00           O
ATOM    863  N   ALA X  76      80.437 103.666  84.689  1.00  0.00           N
ATOM    864  HN  ALA X  76      79.462 103.475  84.566  1.00  0.00           H
ATOM    865  CA  ALA X  76      81.246 103.696  83.493  1.00  0.00           C
ATOM    866  HA  ALA X  76      81.939 104.524  83.571  1.00  0.00           H
ATOM    867  CB  ALA X  76      82.029 102.379  83.323  1.00  0.00           C
ATOM    868  HB1 ALA X  76      82.738 102.445  82.472  1.00  0.00           H
ATOM    869  HB2 ALA X  76      82.611 102.178  84.245  1.00  0.00           H
ATOM    870  HB3 ALA X  76      81.338 101.528  83.149  1.00  0.00           H
ATOM    871  C   ALA X  76      80.437 103.946  82.231  1.00  0.00           C
ATOM    872  O   ALA X  76      79.222 103.759  82.166  1.00  0.00           O
ATOM    873  N   ARG X  77      81.136 104.384  81.172  1.00  0.00           N
ATOM    874  HN  ARG X  77      82.130 104.536  81.262  1.00  0.00           H
ATOM    875  CA  ARG X  77      80.578 104.652  79.870  1.00  0.00           C
ATOM    876  HA  ARG X  77      79.513 104.822  79.955  1.00  0.00           H
ATOM    877  CB  ARG X  77      81.251 105.919  79.278  1.00  0.00           C
ATOM    878  HB1 ARG X  77      81.202 106.718  80.052  1.00  0.00           H
ATOM    879  HB2 ARG X  77      82.328 105.708  79.103  1.00  0.00           H
ATOM    880  CG  ARG X  77      80.603 106.462  77.988  1.00  0.00           C
ATOM    881  HG1 ARG X  77      80.459 105.629  77.263  1.00  0.00           H
ATOM    882  HG2 ARG X  77      79.597 106.863  78.241  1.00  0.00           H
ATOM    883  CD  ARG X  77      81.412 107.551  77.267  1.00  0.00           C
ATOM    884  HD1 ARG X  77      82.400 107.144  76.951  1.00  0.00           H
ATOM    885  HD2 ARG X  77      80.876 107.898  76.353  1.00  0.00           H
ATOM    886  NE  ARG X  77      81.657 108.688  78.218  1.00  0.00           N
ATOM    887  HE  ARG X  77      82.395 108.624  78.890  1.00  0.00           H
ATOM    888  CZ  ARG X  77      81.161 109.923  78.057  1.00  0.00           C
ATOM    889  NH1 ARG X  77      80.117 110.184  77.287  1.00  0.00           N
ATOM    890 1HH1 ARG X  77      79.519 109.434  76.985  1.00  0.00           H
ATOM    891 2HH1 ARG X  77      79.818 111.141  77.174  1.00  0.00           H
ATOM    892  NH2 ARG X  77      81.753 110.924  78.704  1.00  0.00           N
ATOM    893 1HH2 ARG X  77      82.536 110.697  79.282  1.00  0.00           H
ATOM    894 2HH2 ARG X  77      81.407 111.858  78.633  1.00  0.00           H
ATOM    895  C   ARG X  77      80.813 103.465  78.943  1.00  0.00           C
ATOM    896  O   ARG X  77      81.923 102.945  78.825  1.00  0.00           O
ATOM    897  N   VAL X  78      79.763 103.009  78.234  1.00  0.00           N
ATOM    898  HN  VAL X  78      78.837 103.372  78.385  1.00  0.00           H
ATOM    899  CA  VAL X  78      79.905 102.064  77.139  1.00  0.00           C
ATOM    900  HA  VAL X  78      80.956 101.887  76.954  1.00  0.00           H
ATOM    901  CB  VAL X  78      79.270 100.702  77.429  1.00  0.00           C
ATOM    902  HB  VAL X  78      79.557 100.424  78.472  1.00  0.00           H
ATOM    903  CG1 VAL X  78      77.733 100.739  77.350  1.00  0.00           C
ATOM    904 1HG1 VAL X  78      77.310  99.770  77.691  1.00  0.00           H
ATOM    905 2HG1 VAL X  78      77.322 101.546  77.990  1.00  0.00           H
ATOM    906 3HG1 VAL X  78      77.397 100.897  76.303  1.00  0.00           H
ATOM    907  CG2 VAL X  78      79.843  99.625  76.487  1.00  0.00           C
ATOM    908 1HG2 VAL X  78      80.949  99.574  76.573  1.00  0.00           H
ATOM    909 2HG2 VAL X  78      79.426  98.629  76.747  1.00  0.00           H
ATOM    910 3HG2 VAL X  78      79.576  99.835  75.430  1.00  0.00           H
ATOM    911  C   VAL X  78      79.372 102.744  75.891  1.00  0.00           C
ATOM    912  O   VAL X  78      78.471 103.587  75.948  1.00  0.00           O
ATOM    913  N   LEU X  79      79.975 102.465  74.725  1.00  0.00           N
ATOM    914  HN  LEU X  79      80.692 101.766  74.684  1.00  0.00           H
ATOM    915  CA  LEU X  79      79.708 103.183  73.493  1.00  0.00           C
ATOM    916  HA  LEU X  79      79.190 104.102  73.721  1.00  0.00           H
ATOM    917  CB  LEU X  79      81.057 103.514  72.812  1.00  0.00           C
ATOM    918  HB1 LEU X  79      81.586 102.557  72.614  1.00  0.00           H
ATOM    919  HB2 LEU X  79      80.886 104.016  71.835  1.00  0.00           H
ATOM    920  CG  LEU X  79      81.978 104.418  73.662  1.00  0.00           C
ATOM    921  HG  LEU X  79      82.032 104.009  74.699  1.00  0.00           H
ATOM    922  CD1 LEU X  79      83.407 104.419  73.105  1.00  0.00           C
ATOM    923 1HD1 LEU X  79      84.045 105.122  73.682  1.00  0.00           H
ATOM    924 2HD1 LEU X  79      83.852 103.405  73.175  1.00  0.00           H
ATOM    925 3HD1 LEU X  79      83.407 104.740  72.042  1.00  0.00           H
ATOM    926  CD2 LEU X  79      81.445 105.855  73.741  1.00  0.00           C
ATOM    927 1HD2 LEU X  79      82.138 106.489  74.335  1.00  0.00           H
ATOM    928 2HD2 LEU X  79      81.368 106.295  72.723  1.00  0.00           H
ATOM    929 3HD2 LEU X  79      80.444 105.892  74.217  1.00  0.00           H
ATOM    930  C   LEU X  79      78.826 102.345  72.564  1.00  0.00           C
ATOM    931  O   LEU X  79      78.804 101.126  72.735  1.00  0.00           O
ATOM    932  N   PRO X  80      78.087 102.889  71.579  1.00  0.00           N
ATOM    933  CD  PRO X  80      77.939 104.338  71.377  1.00  0.00           C
ATOM    934  HD1 PRO X  80      78.804 104.704  70.781  1.00  0.00           H
ATOM    935  HD2 PRO X  80      77.868 104.901  72.334  1.00  0.00           H
ATOM    936  CA  PRO X  80      77.061 102.151  70.831  1.00  0.00           C
ATOM    937  HA  PRO X  80      76.308 101.865  71.551  1.00  0.00           H
ATOM    938  CB  PRO X  80      76.534 103.180  69.822  1.00  0.00           C
ATOM    939  HB1 PRO X  80      77.192 103.224  68.925  1.00  0.00           H
ATOM    940  HB2 PRO X  80      75.493 102.958  69.504  1.00  0.00           H
ATOM    941  CG  PRO X  80      76.639 104.501  70.584  1.00  0.00           C
ATOM    942  HG1 PRO X  80      76.656 105.384  69.914  1.00  0.00           H
ATOM    943  HG2 PRO X  80      75.785 104.594  71.292  1.00  0.00           H
ATOM    944  C   PRO X  80      77.478 100.859  70.147  1.00  0.00           C
ATOM    945  O   PRO X  80      76.629  99.988  69.956  1.00  0.00           O
ATOM    946  N   ASN X  81      78.759 100.688  69.767  1.00  0.00           N
ATOM    947  HN  ASN X  81      79.413 101.441  69.879  1.00  0.00           H
ATOM    948  CA  ASN X  81      79.233  99.470  69.127  1.00  0.00           C
ATOM    949  HA  ASN X  81      78.417  98.990  68.598  1.00  0.00           H
ATOM    950  CB  ASN X  81      80.372  99.793  68.126  1.00  0.00           C
ATOM    951  HB1 ASN X  81      81.154 100.417  68.604  1.00  0.00           H
ATOM    952  HB2 ASN X  81      80.846  98.858  67.755  1.00  0.00           H
ATOM    953  CG  ASN X  81      79.793 100.500  66.907  1.00  0.00           C
ATOM    954  OD1 ASN X  81      79.227  99.854  66.020  1.00  0.00           O
ATOM    955  ND2 ASN X  81      79.930 101.840  66.834  1.00  0.00           N
ATOM    956 1HD2 ASN X  81      80.331 102.340  67.605  1.00  0.00           H
ATOM    957 2HD2 ASN X  81      79.608 102.303  66.010  1.00  0.00           H
ATOM    958  C   ASN X  81      79.740  98.440  70.138  1.00  0.00           C
ATOM    959  O   ASN X  81      80.249  97.385  69.760  1.00  0.00           O
ATOM    960  N   GLY X  82      79.570  98.690  71.455  1.00  0.00           N
ATOM    961  HN  GLY X  82      79.125  99.541  71.758  1.00  0.00           H
ATOM    962  CA  GLY X  82      79.957  97.764  72.518  1.00  0.00           C
ATOM    963  HA1 GLY X  82      79.347  97.996  73.378  1.00  0.00           H
ATOM    964  HA2 GLY X  82      79.820  96.748  72.181  1.00  0.00           H
ATOM    965  C   GLY X  82      81.383  97.910  72.962  1.00  0.00           C
ATOM    966  O   GLY X  82      81.897  97.110  73.744  1.00  0.00           O
ATOM    967  N   SER X  83      82.068  98.951  72.460  1.00  0.00           N
ATOM    968  HN  SER X  83      81.647  99.511  71.756  1.00  0.00           H
ATOM    969  CA  SER X  83      83.369  99.395  72.932  1.00  0.00           C
ATOM    970  HA  SER X  83      84.041  98.551  72.887  1.00  0.00           H
ATOM    971  CB  SER X  83      83.953 100.545  72.070  1.00  0.00           C
ATOM    972  HB1 SER X  83      83.363 101.471  72.240  1.00  0.00           H
ATOM    973  HB2 SER X  83      85.008 100.741  72.366  1.00  0.00           H
ATOM    974  OG  SER X  83      83.901 100.236  70.675  1.00  0.00           O
ATOM    975  HG1 SER X  83      83.968 101.092  70.205  1.00  0.00           H
ATOM    976  C   SER X  83      83.328  99.882  74.371  1.00  0.00           C
ATOM    977  O   SER X  83      82.454 100.657  74.762  1.00  0.00           O
ATOM    978  N   LEU X  84      84.301  99.451  75.189  1.00  0.00           N
ATOM    979  HN  LEU X  84      85.049  98.878  74.836  1.00  0.00           H
ATOM    980  CA  LEU X  84      84.422  99.802  76.586  1.00  0.00           C
ATOM    981  HA  LEU X  84      83.441 100.011  76.990  1.00  0.00           H
ATOM    982  CB  LEU X  84      85.107  98.684  77.421  1.00  0.00           C
ATOM    983  HB1 LEU X  84      86.205  98.712  77.238  1.00  0.00           H
ATOM    984  HB2 LEU X  84      84.946  98.892  78.502  1.00  0.00           H
ATOM    985  CG  LEU X  84      84.660  97.237  77.123  1.00  0.00           C
ATOM    986  HG  LEU X  84      84.924  97.002  76.063  1.00  0.00           H
ATOM    987  CD1 LEU X  84      85.446  96.266  78.019  1.00  0.00           C
ATOM    988 1HD1 LEU X  84      85.143  95.221  77.808  1.00  0.00           H
ATOM    989 2HD1 LEU X  84      86.537  96.368  77.837  1.00  0.00           H
ATOM    990 3HD1 LEU X  84      85.243  96.483  79.089  1.00  0.00           H
ATOM    991  CD2 LEU X  84      83.149  97.010  77.284  1.00  0.00           C
ATOM    992 1HD2 LEU X  84      82.831  97.224  78.321  1.00  0.00           H
ATOM    993 2HD2 LEU X  84      82.572  97.655  76.589  1.00  0.00           H
ATOM    994 3HD2 LEU X  84      82.903  95.952  77.055  1.00  0.00           H
ATOM    995  C   LEU X  84      85.281 101.047  76.694  1.00  0.00           C
ATOM    996  O   LEU X  84      86.306 101.164  76.020  1.00  0.00           O
ATOM    997  N   PHE X  85      84.888 102.014  77.541  1.00  0.00           N
ATOM    998  HN  PHE X  85      84.048 101.939  78.076  1.00  0.00           H
ATOM    999  CA  PHE X  85      85.616 103.256  77.683  1.00  0.00           C
ATOM   1000  HA  PHE X  85      86.378 103.337  76.918  1.00  0.00           H
ATOM   1001  CB  PHE X  85      84.624 104.439  77.539  1.00  0.00           C
ATOM   1002  HB1 PHE X  85      84.000 104.285  76.632  1.00  0.00           H
ATOM   1003  HB2 PHE X  85      83.948 104.488  78.418  1.00  0.00           H
ATOM   1004  CG  PHE X  85      85.341 105.748  77.384  1.00  0.00           C
ATOM   1005  CD1 PHE X  85      85.540 106.594  78.487  1.00  0.00           C
ATOM   1006  HD1 PHE X  85      85.153 106.309  79.455  1.00  0.00           H
ATOM   1007  CE1 PHE X  85      86.258 107.788  78.345  1.00  0.00           C
ATOM   1008  HE1 PHE X  85      86.426 108.426  79.201  1.00  0.00           H
ATOM   1009  CZ  PHE X  85      86.768 108.150  77.092  1.00  0.00           C
ATOM   1010  HZ  PHE X  85      87.322 109.070  76.977  1.00  0.00           H
ATOM   1011  CD2 PHE X  85      85.851 106.122  76.132  1.00  0.00           C
ATOM   1012  HD2 PHE X  85      85.708 105.475  75.279  1.00  0.00           H
ATOM   1013  CE2 PHE X  85      86.561 107.319  75.983  1.00  0.00           C
ATOM   1014  HE2 PHE X  85      86.955 107.598  75.016  1.00  0.00           H
ATOM   1015  C   PHE X  85      86.313 103.287  79.037  1.00  0.00           C
ATOM   1016  O   PHE X  85      85.680 103.247  80.093  1.00  0.00           O
ATOM   1017  N   LEU X  86      87.656 103.365  79.042  1.00  0.00           N
ATOM   1018  HN  LEU X  86      88.193 103.354  78.193  1.00  0.00           H
ATOM   1019  CA  LEU X  86      88.443 103.406  80.255  1.00  0.00           C
ATOM   1020  HA  LEU X  86      87.820 103.212  81.112  1.00  0.00           H
ATOM   1021  CB  LEU X  86      89.510 102.287  80.207  1.00  0.00           C
ATOM   1022  HB1 LEU X  86      88.985 101.325  80.015  1.00  0.00           H
ATOM   1023  HB2 LEU X  86      90.179 102.466  79.337  1.00  0.00           H
ATOM   1024  CG  LEU X  86      90.388 102.113  81.462  1.00  0.00           C
ATOM   1025  HG  LEU X  86      90.950 103.061  81.640  1.00  0.00           H
ATOM   1026  CD1 LEU X  86      89.568 101.797  82.722  1.00  0.00           C
ATOM   1027 1HD1 LEU X  86      88.956 100.884  82.570  1.00  0.00           H
ATOM   1028 2HD1 LEU X  86      90.245 101.626  83.587  1.00  0.00           H
ATOM   1029 3HD1 LEU X  86      88.897 102.641  82.985  1.00  0.00           H
ATOM   1030  CD2 LEU X  86      91.412 100.998  81.204  1.00  0.00           C
ATOM   1031 1HD2 LEU X  86      92.007 100.796  82.117  1.00  0.00           H
ATOM   1032 2HD2 LEU X  86      90.896 100.062  80.910  1.00  0.00           H
ATOM   1033 3HD2 LEU X  86      92.104 101.288  80.386  1.00  0.00           H
ATOM   1034  C   LEU X  86      89.103 104.781  80.371  1.00  0.00           C
ATOM   1035  O   LEU X  86      89.919 105.126  79.515  1.00  0.00           O
ATOM   1036  N   PRO X  87      88.782 105.614  81.368  1.00  0.00           N
ATOM   1037  CD  PRO X  87      87.547 105.499  82.151  1.00  0.00           C
ATOM   1038  HD1 PRO X  87      87.682 104.707  82.922  1.00  0.00           H
ATOM   1039  HD2 PRO X  87      86.677 105.265  81.500  1.00  0.00           H
ATOM   1040  CA  PRO X  87      89.486 106.862  81.671  1.00  0.00           C
ATOM   1041  HA  PRO X  87      89.296 107.528  80.842  1.00  0.00           H
ATOM   1042  CB  PRO X  87      88.823 107.328  82.973  1.00  0.00           C
ATOM   1043  HB1 PRO X  87      89.281 106.811  83.847  1.00  0.00           H
ATOM   1044  HB2 PRO X  87      88.896 108.425  83.113  1.00  0.00           H
ATOM   1045  CG  PRO X  87      87.377 106.861  82.819  1.00  0.00           C
ATOM   1046  HG1 PRO X  87      86.841 106.800  83.788  1.00  0.00           H
ATOM   1047  HG2 PRO X  87      86.832 107.551  82.136  1.00  0.00           H
ATOM   1048  C   PRO X  87      91.000 106.781  81.808  1.00  0.00           C
ATOM   1049  O   PRO X  87      91.545 105.684  81.920  1.00  0.00           O
ATOM   1050  N   ALA X  88      91.677 107.952  81.782  1.00  0.00           N
ATOM   1051  HN  ALA X  88      91.144 108.801  81.744  1.00  0.00           H
ATOM   1052  CA  ALA X  88      93.115 108.180  81.811  1.00  0.00           C
ATOM   1053  HA  ALA X  88      93.395 108.361  80.786  1.00  0.00           H
ATOM   1054  CB  ALA X  88      93.411 109.476  82.593  1.00  0.00           C
ATOM   1055  HB1 ALA X  88      92.828 110.323  82.172  1.00  0.00           H
ATOM   1056  HB2 ALA X  88      93.124 109.356  83.661  1.00  0.00           H
ATOM   1057  HB3 ALA X  88      94.488 109.743  82.547  1.00  0.00           H
ATOM   1058  C   ALA X  88      94.047 107.073  82.309  1.00  0.00           C
ATOM   1059  O   ALA X  88      93.994 106.635  83.462  1.00  0.00           O
ATOM   1060  N   VAL X  89      94.971 106.626  81.437  1.00  0.00           N
ATOM   1061  HN  VAL X  89      94.977 106.926  80.482  1.00  0.00           H
ATOM   1062  CA  VAL X  89      95.969 105.633  81.784  1.00  0.00           C
ATOM   1063  HA  VAL X  89      95.768 105.217  82.761  1.00  0.00           H
ATOM   1064  CB  VAL X  89      96.010 104.481  80.783  1.00  0.00           C
ATOM   1065  HB  VAL X  89      96.298 104.872  79.779  1.00  0.00           H
ATOM   1066  CG1 VAL X  89      97.032 103.413  81.226  1.00  0.00           C
ATOM   1067 1HG1 VAL X  89      98.060 103.828  81.293  1.00  0.00           H
ATOM   1068 2HG1 VAL X  89      96.752 102.988  82.212  1.00  0.00           H
ATOM   1069 3HG1 VAL X  89      97.051 102.580  80.491  1.00  0.00           H
ATOM   1070  CG2 VAL X  89      94.607 103.847  80.677  1.00  0.00           C
ATOM   1071 1HG2 VAL X  89      94.256 103.511  81.676  1.00  0.00           H
ATOM   1072 2HG2 VAL X  89      93.867 104.567  80.269  1.00  0.00           H
ATOM   1073 3HG2 VAL X  89      94.637 102.966  80.003  1.00  0.00           H
ATOM   1074  C   VAL X  89      97.315 106.333  81.841  1.00  0.00           C
ATOM   1075  O   VAL X  89      97.858 106.792  80.838  1.00  0.00           O
ATOM   1076  N   GLY X  90      97.886 106.479  83.050  1.00  0.00           N
ATOM   1077  HN  GLY X  90      97.426 106.164  83.880  1.00  0.00           H
ATOM   1078  CA  GLY X  90      99.238 106.976  83.237  1.00  0.00           C
ATOM   1079  HA1 GLY X  90      99.503 107.644  82.430  1.00  0.00           H
ATOM   1080  HA2 GLY X  90      99.255 107.470  84.194  1.00  0.00           H
ATOM   1081  C   GLY X  90     100.274 105.884  83.277  1.00  0.00           C
ATOM   1082  O   GLY X  90      99.998 104.705  83.073  1.00  0.00           O
ATOM   1083  N   ILE X  91     101.525 106.263  83.588  1.00  0.00           N
ATOM   1084  HN  ILE X  91     101.697 107.231  83.789  1.00  0.00           H
ATOM   1085  CA  ILE X  91     102.671 105.364  83.673  1.00  0.00           C
ATOM   1086  HA  ILE X  91     102.709 104.842  82.727  1.00  0.00           H
ATOM   1087  CB  ILE X  91     103.974 106.163  83.803  1.00  0.00           C
ATOM   1088  HB  ILE X  91     104.013 106.857  82.929  1.00  0.00           H
ATOM   1089  CG2 ILE X  91     103.970 107.037  85.078  1.00  0.00           C
ATOM   1090 1HG2 ILE X  91     103.103 107.729  85.101  1.00  0.00           H
ATOM   1091 2HG2 ILE X  91     103.942 106.406  85.987  1.00  0.00           H
ATOM   1092 3HG2 ILE X  91     104.898 107.645  85.124  1.00  0.00           H
ATOM   1093  CG1 ILE X  91     105.254 105.292  83.735  1.00  0.00           C
ATOM   1094 1HG1 ILE X  91     106.132 105.957  83.899  1.00  0.00           H
ATOM   1095 2HG1 ILE X  91     105.252 104.553  84.567  1.00  0.00           H
ATOM   1096  CD  ILE X  91     105.447 104.564  82.399  1.00  0.00           C
ATOM   1097  HD1 ILE X  91     104.649 103.809  82.234  1.00  0.00           H
ATOM   1098  HD2 ILE X  91     105.439 105.282  81.550  1.00  0.00           H
ATOM   1099  HD3 ILE X  91     106.424 104.032  82.390  1.00  0.00           H
ATOM   1100  C   ILE X  91     102.544 104.258  84.732  1.00  0.00           C
ATOM   1101  O   ILE X  91     102.932 103.112  84.501  1.00  0.00           O
ATOM   1102  N   GLN X  92     101.945 104.542  85.910  1.00  0.00           N
ATOM   1103  HN  GLN X  92     101.563 105.458  86.079  1.00  0.00           H
ATOM   1104  CA  GLN X  92     101.773 103.567  86.978  1.00  0.00           C
ATOM   1105  HA  GLN X  92     102.485 102.760  86.862  1.00  0.00           H
ATOM   1106  CB  GLN X  92     101.983 104.226  88.367  1.00  0.00           C
ATOM   1107  HB1 GLN X  92     101.296 105.101  88.447  1.00  0.00           H
ATOM   1108  HB2 GLN X  92     101.709 103.507  89.171  1.00  0.00           H
ATOM   1109  CG  GLN X  92     103.427 104.717  88.632  1.00  0.00           C
ATOM   1110  HG1 GLN X  92     103.758 105.388  87.814  1.00  0.00           H
ATOM   1111  HG2 GLN X  92     103.455 105.303  89.576  1.00  0.00           H
ATOM   1112  CD  GLN X  92     104.436 103.573  88.735  1.00  0.00           C
ATOM   1113  OE1 GLN X  92     105.171 103.258  87.794  1.00  0.00           O
ATOM   1114  NE2 GLN X  92     104.510 102.930  89.921  1.00  0.00           N
ATOM   1115 1HE2 GLN X  92     103.941 103.214  90.690  1.00  0.00           H
ATOM   1116 2HE2 GLN X  92     105.248 102.271  90.054  1.00  0.00           H
ATOM   1117  C   GLN X  92     100.385 102.937  86.937  1.00  0.00           C
ATOM   1118  O   GLN X  92     100.058 102.042  87.717  1.00  0.00           O
ATOM   1119  N   ASP X  93      99.542 103.339  85.965  1.00  0.00           N
ATOM   1120  HN  ASP X  93      99.794 104.092  85.359  1.00  0.00           H
ATOM   1121  CA  ASP X  93      98.274 102.689  85.694  1.00  0.00           C
ATOM   1122  HA  ASP X  93      97.842 102.352  86.624  1.00  0.00           H
ATOM   1123  CB  ASP X  93      97.278 103.658  85.010  1.00  0.00           C
ATOM   1124  HB1 ASP X  93      97.732 104.078  84.092  1.00  0.00           H
ATOM   1125  HB2 ASP X  93      96.353 103.109  84.728  1.00  0.00           H
ATOM   1126  CG  ASP X  93      96.885 104.776  85.942  1.00  0.00           C
ATOM   1127  OD1 ASP X  93      97.625 105.789  86.067  1.00  0.00           O
ATOM   1128  OD2 ASP X  93      95.809 104.674  86.589  1.00  0.00           O
ATOM   1129  C   ASP X  93      98.487 101.442  84.832  1.00  0.00           C
ATOM   1130  O   ASP X  93      97.604 100.597  84.710  1.00  0.00           O
ATOM   1131  N   GLU X  94      99.703 101.282  84.263  1.00  0.00           N
ATOM   1132  HN  GLU X  94     100.372 102.013  84.363  1.00  0.00           H
ATOM   1133  CA  GLU X  94     100.166 100.113  83.534  1.00  0.00           C
ATOM   1134  HA  GLU X  94      99.580 100.032  82.629  1.00  0.00           H
ATOM   1135  CB  GLU X  94     101.663 100.305  83.175  1.00  0.00           C
ATOM   1136  HB1 GLU X  94     101.778 101.292  82.674  1.00  0.00           H
ATOM   1137  HB2 GLU X  94     102.251 100.348  84.119  1.00  0.00           H
ATOM   1138  CG  GLU X  94     102.245  99.212  82.249  1.00  0.00           C
ATOM   1139  HG1 GLU X  94     102.099  98.197  82.674  1.00  0.00           H
ATOM   1140  HG2 GLU X  94     101.728  99.260  81.269  1.00  0.00           H
ATOM   1141  CD  GLU X  94     103.725  99.383  82.009  1.00  0.00           C
ATOM   1142  OE1 GLU X  94     104.526  99.219  82.967  1.00  0.00           O
ATOM   1143  OE2 GLU X  94     104.123  99.660  80.849  1.00  0.00           O
ATOM   1144  C   GLU X  94     100.031  98.801  84.307  1.00  0.00           C
ATOM   1145  O   GLU X  94     100.314  98.717  85.505  1.00  0.00           O
ATOM   1146  N   GLY X  95      99.602  97.717  83.635  1.00  0.00           N
ATOM   1147  HN  GLY X  95      99.467  97.745  82.641  1.00  0.00           H
ATOM   1148  CA  GLY X  95      99.359  96.452  84.308  1.00  0.00           C
ATOM   1149  HA1 GLY X  95     100.305  95.945  84.430  1.00  0.00           H
ATOM   1150  HA2 GLY X  95      98.839  96.639  85.238  1.00  0.00           H
ATOM   1151  C   GLY X  95      98.488  95.575  83.469  1.00  0.00           C
ATOM   1152  O   GLY X  95      98.634  95.506  82.251  1.00  0.00           O
ATOM   1153  N   ILE X  96      97.537  94.866  84.095  1.00  0.00           N
ATOM   1154  HN  ILE X  96      97.380  94.969  85.075  1.00  0.00           H
ATOM   1155  CA  ILE X  96      96.682  93.923  83.394  1.00  0.00           C
ATOM   1156  HA  ILE X  96      96.876  93.981  82.332  1.00  0.00           H
ATOM   1157  CB  ILE X  96      96.910  92.462  83.778  1.00  0.00           C
ATOM   1158  HB  ILE X  96      96.231  91.820  83.168  1.00  0.00           H
ATOM   1159  CG2 ILE X  96      98.359  92.098  83.386  1.00  0.00           C
ATOM   1160 1HG2 ILE X  96      98.539  91.008  83.497  1.00  0.00           H
ATOM   1161 2HG2 ILE X  96      98.555  92.366  82.328  1.00  0.00           H
ATOM   1162 3HG2 ILE X  96      99.088  92.636  84.028  1.00  0.00           H
ATOM   1163  CG1 ILE X  96      96.620  92.180  85.270  1.00  0.00           C
ATOM   1164 1HG1 ILE X  96      97.262  92.834  85.901  1.00  0.00           H
ATOM   1165 2HG1 ILE X  96      95.557  92.433  85.485  1.00  0.00           H
ATOM   1166  CD  ILE X  96      96.855  90.720  85.673  1.00  0.00           C
ATOM   1167  HD1 ILE X  96      96.247  90.037  85.041  1.00  0.00           H
ATOM   1168  HD2 ILE X  96      97.925  90.443  85.562  1.00  0.00           H
ATOM   1169  HD3 ILE X  96      96.574  90.565  86.735  1.00  0.00           H
ATOM   1170  C   ILE X  96      95.230  94.321  83.545  1.00  0.00           C
ATOM   1171  O   ILE X  96      94.804  94.915  84.533  1.00  0.00           O
ATOM   1172  N   PHE X  97      94.431  94.035  82.513  1.00  0.00           N
ATOM   1173  HN  PHE X  97      94.796  93.537  81.717  1.00  0.00           H
ATOM   1174  CA  PHE X  97      93.050  94.425  82.404  1.00  0.00           C
ATOM   1175  HA  PHE X  97      92.731  94.969  83.284  1.00  0.00           H
ATOM   1176  CB  PHE X  97      92.895  95.298  81.135  1.00  0.00           C
ATOM   1177  HB1 PHE X  97      93.564  96.178  81.229  1.00  0.00           H
ATOM   1178  HB2 PHE X  97      93.214  94.725  80.238  1.00  0.00           H
ATOM   1179  CG  PHE X  97      91.506  95.820  80.913  1.00  0.00           C
ATOM   1180  CD1 PHE X  97      91.069  96.963  81.596  1.00  0.00           C
ATOM   1181  HD1 PHE X  97      91.715  97.431  82.325  1.00  0.00           H
ATOM   1182  CE1 PHE X  97      89.820  97.524  81.312  1.00  0.00           C
ATOM   1183  HE1 PHE X  97      89.511  98.422  81.824  1.00  0.00           H
ATOM   1184  CZ  PHE X  97      88.993  96.938  80.346  1.00  0.00           C
ATOM   1185  HZ  PHE X  97      88.036  97.383  80.110  1.00  0.00           H
ATOM   1186  CD2 PHE X  97      90.656  95.216  79.972  1.00  0.00           C
ATOM   1187  HD2 PHE X  97      90.986  94.334  79.442  1.00  0.00           H
ATOM   1188  CE2 PHE X  97      89.403  95.772  79.689  1.00  0.00           C
ATOM   1189  HE2 PHE X  97      88.770  95.323  78.938  1.00  0.00           H
ATOM   1190  C   PHE X  97      92.226  93.161  82.297  1.00  0.00           C
ATOM   1191  O   PHE X  97      92.493  92.294  81.466  1.00  0.00           O
ATOM   1192  N   ARG X  98      91.201  93.030  83.150  1.00  0.00           N
ATOM   1193  HN  ARG X  98      90.986  93.768  83.797  1.00  0.00           H
ATOM   1194  CA  ARG X  98      90.355  91.860  83.193  1.00  0.00           C
ATOM   1195  HA  ARG X  98      90.645  91.137  82.441  1.00  0.00           H
ATOM   1196  CB  ARG X  98      90.413  91.188  84.591  1.00  0.00           C
ATOM   1197  HB1 ARG X  98      90.178  91.948  85.368  1.00  0.00           H
ATOM   1198  HB2 ARG X  98      89.640  90.388  84.647  1.00  0.00           H
ATOM   1199  CG  ARG X  98      91.785  90.553  84.907  1.00  0.00           C
ATOM   1200  HG1 ARG X  98      92.001  89.791  84.125  1.00  0.00           H
ATOM   1201  HG2 ARG X  98      92.579  91.331  84.851  1.00  0.00           H
ATOM   1202  CD  ARG X  98      91.849  89.894  86.291  1.00  0.00           C
ATOM   1203  HD1 ARG X  98      91.760  90.658  87.096  1.00  0.00           H
ATOM   1204  HD2 ARG X  98      91.012  89.166  86.406  1.00  0.00           H
ATOM   1205  NE  ARG X  98      93.145  89.134  86.379  1.00  0.00           N
ATOM   1206  HE  ARG X  98      93.287  88.340  85.788  1.00  0.00           H
ATOM   1207  CZ  ARG X  98      94.036  89.236  87.378  1.00  0.00           C
ATOM   1208  NH1 ARG X  98      94.050  90.256  88.225  1.00  0.00           N
ATOM   1209 1HH1 ARG X  98      93.515  91.066  87.975  1.00  0.00           H
ATOM   1210 2HH1 ARG X  98      94.747  90.312  88.942  1.00  0.00           H
ATOM   1211  NH2 ARG X  98      94.959  88.284  87.484  1.00  0.00           N
ATOM   1212 1HH2 ARG X  98      94.939  87.528  86.830  1.00  0.00           H
ATOM   1213 2HH2 ARG X  98      95.679  88.356  88.184  1.00  0.00           H
ATOM   1214  C   ARG X  98      88.938  92.299  82.884  1.00  0.00           C
ATOM   1215  O   ARG X  98      88.345  93.100  83.609  1.00  0.00           O
ATOM   1216  N   CYS X  99      88.349  91.788  81.786  1.00  0.00           N
ATOM   1217  HN  CYS X  99      88.829  91.123  81.203  1.00  0.00           H
ATOM   1218  CA  CYS X  99      86.997  92.131  81.382  1.00  0.00           C
ATOM   1219  HA  CYS X  99      86.524  92.725  82.152  1.00  0.00           H
ATOM   1220  CB  CYS X  99      86.939  92.949  80.059  1.00  0.00           C
ATOM   1221  HB1 CYS X  99      85.885  93.225  79.839  1.00  0.00           H
ATOM   1222  HB2 CYS X  99      87.485  93.898  80.248  1.00  0.00           H
ATOM   1223  SG  CYS X  99      87.690  92.135  78.604  1.00  0.00           S
ATOM   1224  C   CYS X  99      86.157  90.883  81.266  1.00  0.00           C
ATOM   1225  O   CYS X  99      86.660  89.778  81.048  1.00  0.00           O
ATOM   1226  N   GLN X 100      84.835  91.026  81.441  1.00  0.00           N
ATOM   1227  HN  GLN X 100      84.420  91.901  81.712  1.00  0.00           H
ATOM   1228  CA  GLN X 100      83.940  89.913  81.255  1.00  0.00           C
ATOM   1229  HA  GLN X 100      84.286  89.339  80.405  1.00  0.00           H
ATOM   1230  CB  GLN X 100      83.878  88.982  82.490  1.00  0.00           C
ATOM   1231  HB1 GLN X 100      83.228  88.107  82.262  1.00  0.00           H
ATOM   1232  HB2 GLN X 100      84.905  88.586  82.664  1.00  0.00           H
ATOM   1233  CG  GLN X 100      83.394  89.667  83.785  1.00  0.00           C
ATOM   1234  HG1 GLN X 100      84.047  90.535  84.019  1.00  0.00           H
ATOM   1235  HG2 GLN X 100      82.350  90.023  83.672  1.00  0.00           H
ATOM   1236  CD  GLN X 100      83.451  88.686  84.949  1.00  0.00           C
ATOM   1237  OE1 GLN X 100      83.680  87.486  84.776  1.00  0.00           O
ATOM   1238  NE2 GLN X 100      83.235  89.198  86.178  1.00  0.00           N
ATOM   1239 1HE2 GLN X 100      83.360  88.597  86.971  1.00  0.00           H
ATOM   1240 2HE2 GLN X 100      83.069  90.176  86.313  1.00  0.00           H
ATOM   1241  C   GLN X 100      82.549  90.377  80.901  1.00  0.00           C
ATOM   1242  O   GLN X 100      82.117  91.489  81.211  1.00  0.00           O
ATOM   1243  N   ALA X 101      81.818  89.495  80.211  1.00  0.00           N
ATOM   1244  HN  ALA X 101      82.212  88.603  79.963  1.00  0.00           H
ATOM   1245  CA  ALA X 101      80.473  89.733  79.776  1.00  0.00           C
ATOM   1246  HA  ALA X 101      79.999  90.442  80.438  1.00  0.00           H
ATOM   1247  CB  ALA X 101      80.496  90.277  78.337  1.00  0.00           C
ATOM   1248  HB1 ALA X 101      79.473  90.440  77.950  1.00  0.00           H
ATOM   1249  HB2 ALA X 101      81.041  91.245  78.311  1.00  0.00           H
ATOM   1250  HB3 ALA X 101      81.018  89.572  77.657  1.00  0.00           H
ATOM   1251  C   ALA X 101      79.717  88.417  79.870  1.00  0.00           C
ATOM   1252  O   ALA X 101      80.187  87.370  79.425  1.00  0.00           O
ATOM   1253  N   MET X 102      78.524  88.400  80.487  1.00  0.00           N
ATOM   1254  HN  MET X 102      78.118  89.254  80.825  1.00  0.00           H
ATOM   1255  CA  MET X 102      77.851  87.152  80.807  1.00  0.00           C
ATOM   1256  HA  MET X 102      78.154  86.378  80.114  1.00  0.00           H
ATOM   1257  CB  MET X 102      78.133  86.676  82.264  1.00  0.00           C
ATOM   1258  HB1 MET X 102      77.686  87.399  82.979  1.00  0.00           H
ATOM   1259  HB2 MET X 102      77.626  85.699  82.425  1.00  0.00           H
ATOM   1260  CG  MET X 102      79.628  86.518  82.625  1.00  0.00           C
ATOM   1261  HG1 MET X 102      80.089  85.786  81.927  1.00  0.00           H
ATOM   1262  HG2 MET X 102      80.132  87.494  82.447  1.00  0.00           H
ATOM   1263  SD  MET X 102      79.959  86.030  84.347  1.00  0.00           S
ATOM   1264  CE  MET X 102      79.275  84.349  84.276  1.00  0.00           C
ATOM   1265  HE1 MET X 102      79.467  83.808  85.227  1.00  0.00           H
ATOM   1266  HE2 MET X 102      78.176  84.363  84.117  1.00  0.00           H
ATOM   1267  HE3 MET X 102      79.733  83.758  83.454  1.00  0.00           H
ATOM   1268  C   MET X 102      76.351  87.302  80.657  1.00  0.00           C
ATOM   1269  O   MET X 102      75.786  88.370  80.882  1.00  0.00           O
ATOM   1270  N   ASN X 103      75.665  86.207  80.280  1.00  0.00           N
ATOM   1271  HN  ASN X 103      76.154  85.372  80.015  1.00  0.00           H
ATOM   1272  CA  ASN X 103      74.216  86.112  80.303  1.00  0.00           C
ATOM   1273  HA  ASN X 103      73.781  87.099  80.401  1.00  0.00           H
ATOM   1274  CB  ASN X 103      73.673  85.441  79.018  1.00  0.00           C
ATOM   1275  HB1 ASN X 103      74.193  84.477  78.840  1.00  0.00           H
ATOM   1276  HB2 ASN X 103      72.580  85.260  79.096  1.00  0.00           H
ATOM   1277  CG  ASN X 103      73.903  86.369  77.827  1.00  0.00           C
ATOM   1278  OD1 ASN X 103      74.166  87.566  77.960  1.00  0.00           O
ATOM   1279  ND2 ASN X 103      73.792  85.806  76.603  1.00  0.00           N
ATOM   1280 1HD2 ASN X 103      73.515  84.838  76.529  1.00  0.00           H
ATOM   1281 2HD2 ASN X 103      73.776  86.406  75.802  1.00  0.00           H
ATOM   1282  C   ASN X 103      73.806  85.342  81.555  1.00  0.00           C
ATOM   1283  O   ASN X 103      74.641  84.735  82.224  1.00  0.00           O
ATOM   1284  N   ARG X 104      72.517  85.395  81.954  1.00  0.00           N
ATOM   1285  HN  ARG X 104      71.836  85.882  81.399  1.00  0.00           H
ATOM   1286  CA  ARG X 104      72.053  84.887  83.242  1.00  0.00           C
ATOM   1287  HA  ARG X 104      72.626  85.382  84.015  1.00  0.00           H
ATOM   1288  CB  ARG X 104      70.552  85.221  83.432  1.00  0.00           C
ATOM   1289  HB1 ARG X 104      69.997  84.849  82.540  1.00  0.00           H
ATOM   1290  HB2 ARG X 104      70.145  84.690  84.324  1.00  0.00           H
ATOM   1291  CG  ARG X 104      70.250  86.724  83.606  1.00  0.00           C
ATOM   1292  HG1 ARG X 104      70.782  87.308  82.825  1.00  0.00           H
ATOM   1293  HG2 ARG X 104      69.157  86.870  83.444  1.00  0.00           H
ATOM   1294  CD  ARG X 104      70.611  87.287  84.985  1.00  0.00           C
ATOM   1295  HD1 ARG X 104      70.061  86.730  85.779  1.00  0.00           H
ATOM   1296  HD2 ARG X 104      71.696  87.209  85.198  1.00  0.00           H
ATOM   1297  NE  ARG X 104      70.144  88.710  85.000  1.00  0.00           N
ATOM   1298  HE  ARG X 104      69.145  88.859  85.040  1.00  0.00           H
ATOM   1299  CZ  ARG X 104      70.916  89.790  84.823  1.00  0.00           C
ATOM   1300  NH1 ARG X 104      72.238  89.731  84.703  1.00  0.00           N
ATOM   1301 1HH1 ARG X 104      72.743  88.867  84.808  1.00  0.00           H
ATOM   1302 2HH1 ARG X 104      72.727  90.605  84.647  1.00  0.00           H
ATOM   1303  NH2 ARG X 104      70.359  91.000  84.778  1.00  0.00           N
ATOM   1304 1HH2 ARG X 104      69.363  91.120  84.859  1.00  0.00           H
ATOM   1305 2HH2 ARG X 104      70.950  91.794  84.641  1.00  0.00           H
ATOM   1306  C   ARG X 104      72.233  83.389  83.495  1.00  0.00           C
ATOM   1307  O   ARG X 104      72.671  82.989  84.575  1.00  0.00           O
ATOM   1308  N   ASN X 105      71.899  82.524  82.517  1.00  0.00           N
ATOM   1309  HN  ASN X 105      71.464  82.851  81.668  1.00  0.00           H
ATOM   1310  CA  ASN X 105      71.975  81.080  82.684  1.00  0.00           C
ATOM   1311  HA  ASN X 105      72.597  80.825  83.534  1.00  0.00           H
ATOM   1312  CB  ASN X 105      70.546  80.487  82.854  1.00  0.00           C
ATOM   1313  HB1 ASN X 105      69.881  80.862  82.051  1.00  0.00           H
ATOM   1314  HB2 ASN X 105      70.569  79.377  82.812  1.00  0.00           H
ATOM   1315  CG  ASN X 105      69.994  80.860  84.223  1.00  0.00           C
ATOM   1316  OD1 ASN X 105      70.615  80.569  85.251  1.00  0.00           O
ATOM   1317  ND2 ASN X 105      68.798  81.486  84.274  1.00  0.00           N
ATOM   1318 1HD2 ASN X 105      68.252  81.630  83.449  1.00  0.00           H
ATOM   1319 2HD2 ASN X 105      68.448  81.745  85.177  1.00  0.00           H
ATOM   1320  C   ASN X 105      72.632  80.412  81.482  1.00  0.00           C
ATOM   1321  O   ASN X 105      72.599  79.187  81.354  1.00  0.00           O
ATOM   1322  N   GLY X 106      73.251  81.196  80.577  1.00  0.00           N
ATOM   1323  HN  GLY X 106      73.301  82.175  80.748  1.00  0.00           H
ATOM   1324  CA  GLY X 106      73.789  80.702  79.310  1.00  0.00           C
ATOM   1325  HA1 GLY X 106      73.823  79.622  79.318  1.00  0.00           H
ATOM   1326  HA2 GLY X 106      73.161  81.082  78.520  1.00  0.00           H
ATOM   1327  C   GLY X 106      75.196  81.153  79.033  1.00  0.00           C
ATOM   1328  O   GLY X 106      76.124  80.841  79.778  1.00  0.00           O
ATOM   1329  N   LYS X 107      75.388  81.887  77.920  1.00  0.00           N
ATOM   1330  HN  LYS X 107      74.601  82.129  77.346  1.00  0.00           H
ATOM   1331  CA  LYS X 107      76.678  82.300  77.389  1.00  0.00           C
ATOM   1332  HA  LYS X 107      77.230  81.389  77.199  1.00  0.00           H
ATOM   1333  CB  LYS X 107      76.515  83.029  76.033  1.00  0.00           C
ATOM   1334  HB1 LYS X 107      75.817  83.883  76.171  1.00  0.00           H
ATOM   1335  HB2 LYS X 107      77.494  83.441  75.697  1.00  0.00           H
ATOM   1336  CG  LYS X 107      75.988  82.131  74.901  1.00  0.00           C
ATOM   1337  HG1 LYS X 107      76.745  81.348  74.668  1.00  0.00           H
ATOM   1338  HG2 LYS X 107      75.063  81.607  75.236  1.00  0.00           H
ATOM   1339  CD  LYS X 107      75.662  82.947  73.639  1.00  0.00           C
ATOM   1340  HD1 LYS X 107      74.886  83.696  73.925  1.00  0.00           H
ATOM   1341  HD2 LYS X 107      76.568  83.503  73.311  1.00  0.00           H
ATOM   1342  CE  LYS X 107      75.127  82.094  72.484  1.00  0.00           C
ATOM   1343  HE1 LYS X 107      75.920  81.443  72.058  1.00  0.00           H
ATOM   1344  HE2 LYS X 107      74.292  81.454  72.848  1.00  0.00           H
ATOM   1345  NZ  LYS X 107      74.596  82.956  71.419  1.00  0.00           N
ATOM   1346  HZ1 LYS X 107      75.313  83.294  70.728  1.00  0.00           H
ATOM   1347  HZ2 LYS X 107      73.830  82.447  70.904  1.00  0.00           H
ATOM   1348  HZ3 LYS X 107      74.149  83.812  71.842  1.00  0.00           H
ATOM   1349  C   LYS X 107      77.562  83.147  78.306  1.00  0.00           C
ATOM   1350  O   LYS X 107      77.111  83.919  79.160  1.00  0.00           O
ATOM   1351  N   GLU X 108      78.885  82.977  78.142  1.00  0.00           N
ATOM   1352  HN  GLU X 108      79.226  82.312  77.470  1.00  0.00           H
ATOM   1353  CA  GLU X 108      79.910  83.548  78.978  1.00  0.00           C
ATOM   1354  HA  GLU X 108      79.534  84.424  79.489  1.00  0.00           H
ATOM   1355  CB  GLU X 108      80.345  82.469  79.992  1.00  0.00           C
ATOM   1356  HB1 GLU X 108      79.445  82.170  80.578  1.00  0.00           H
ATOM   1357  HB2 GLU X 108      80.670  81.569  79.418  1.00  0.00           H
ATOM   1358  CG  GLU X 108      81.465  82.869  80.974  1.00  0.00           C
ATOM   1359  HG1 GLU X 108      82.380  83.182  80.429  1.00  0.00           H
ATOM   1360  HG2 GLU X 108      81.139  83.690  81.642  1.00  0.00           H
ATOM   1361  CD  GLU X 108      81.809  81.660  81.814  1.00  0.00           C
ATOM   1362  OE1 GLU X 108      80.944  81.204  82.603  1.00  0.00           O
ATOM   1363  OE2 GLU X 108      82.923  81.101  81.640  1.00  0.00           O
ATOM   1364  C   GLU X 108      81.114  83.962  78.142  1.00  0.00           C
ATOM   1365  O   GLU X 108      81.654  83.200  77.337  1.00  0.00           O
ATOM   1366  N   THR X 109      81.581  85.207  78.331  1.00  0.00           N
ATOM   1367  HN  THR X 109      81.112  85.845  78.949  1.00  0.00           H
ATOM   1368  CA  THR X 109      82.765  85.750  77.686  1.00  0.00           C
ATOM   1369  HA  THR X 109      83.320  84.971  77.187  1.00  0.00           H
ATOM   1370  CB  THR X 109      82.423  86.851  76.686  1.00  0.00           C
ATOM   1371  HB  THR X 109      81.664  87.537  77.130  1.00  0.00           H
ATOM   1372  OG1 THR X 109      81.898  86.282  75.490  1.00  0.00           O
ATOM   1373  HG1 THR X 109      81.030  85.885  75.704  1.00  0.00           H
ATOM   1374  CG2 THR X 109      83.652  87.677  76.266  1.00  0.00           C
ATOM   1375 1HG2 THR X 109      83.366  88.382  75.458  1.00  0.00           H
ATOM   1376 2HG2 THR X 109      84.049  88.281  77.107  1.00  0.00           H
ATOM   1377 3HG2 THR X 109      84.457  87.012  75.890  1.00  0.00           H
ATOM   1378  C   THR X 109      83.652  86.317  78.767  1.00  0.00           C
ATOM   1379  O   THR X 109      83.232  87.161  79.555  1.00  0.00           O
ATOM   1380  N   LYS X 110      84.916  85.867  78.841  1.00  0.00           N
ATOM   1381  HN  LYS X 110      85.239  85.151  78.212  1.00  0.00           H
ATOM   1382  CA  LYS X 110      85.898  86.368  79.785  1.00  0.00           C
ATOM   1383  HA  LYS X 110      85.602  87.334  80.173  1.00  0.00           H
ATOM   1384  CB  LYS X 110      86.116  85.372  80.954  1.00  0.00           C
ATOM   1385  HB1 LYS X 110      86.135  84.344  80.526  1.00  0.00           H
ATOM   1386  HB2 LYS X 110      87.101  85.543  81.444  1.00  0.00           H
ATOM   1387  CG  LYS X 110      85.028  85.452  82.041  1.00  0.00           C
ATOM   1388  HG1 LYS X 110      85.323  86.230  82.781  1.00  0.00           H
ATOM   1389  HG2 LYS X 110      84.067  85.773  81.581  1.00  0.00           H
ATOM   1390  CD  LYS X 110      84.796  84.104  82.742  1.00  0.00           C
ATOM   1391  HD1 LYS X 110      84.432  83.381  81.975  1.00  0.00           H
ATOM   1392  HD2 LYS X 110      85.763  83.705  83.123  1.00  0.00           H
ATOM   1393  CE  LYS X 110      83.766  84.132  83.882  1.00  0.00           C
ATOM   1394  HE1 LYS X 110      82.819  84.611  83.553  1.00  0.00           H
ATOM   1395  HE2 LYS X 110      83.546  83.091  84.210  1.00  0.00           H
ATOM   1396  NZ  LYS X 110      84.283  84.870  85.048  1.00  0.00           N
ATOM   1397  HZ1 LYS X 110      83.731  84.619  85.908  1.00  0.00           H
ATOM   1398  HZ2 LYS X 110      85.299  84.650  85.208  1.00  0.00           H
ATOM   1399  HZ3 LYS X 110      84.185  85.907  84.909  1.00  0.00           H
ATOM   1400  C   LYS X 110      87.193  86.572  79.026  1.00  0.00           C
ATOM   1401  O   LYS X 110      87.611  85.721  78.238  1.00  0.00           O
ATOM   1402  N   SER X 111      87.862  87.728  79.204  1.00  0.00           N
ATOM   1403  HN  SER X 111      87.550  88.442  79.839  1.00  0.00           H
ATOM   1404  CA  SER X 111      89.089  87.986  78.469  1.00  0.00           C
ATOM   1405  HA  SER X 111      89.599  87.045  78.321  1.00  0.00           H
ATOM   1406  CB  SER X 111      88.850  88.654  77.085  1.00  0.00           C
ATOM   1407  HB1 SER X 111      87.974  88.166  76.602  1.00  0.00           H
ATOM   1408  HB2 SER X 111      88.607  89.731  77.210  1.00  0.00           H
ATOM   1409  OG  SER X 111      89.983  88.499  76.227  1.00  0.00           O
ATOM   1410  HG1 SER X 111      89.785  88.969  75.401  1.00  0.00           H
ATOM   1411  C   SER X 111      90.035  88.849  79.271  1.00  0.00           C
ATOM   1412  O   SER X 111      89.625  89.700  80.062  1.00  0.00           O
ATOM   1413  N   ASN X 112      91.346  88.627  79.076  1.00  0.00           N
ATOM   1414  HN  ASN X 112      91.637  87.941  78.406  1.00  0.00           H
ATOM   1415  CA  ASN X 112      92.400  89.346  79.757  1.00  0.00           C
ATOM   1416  HA  ASN X 112      91.974  90.080  80.430  1.00  0.00           H
ATOM   1417  CB  ASN X 112      93.347  88.405  80.549  1.00  0.00           C
ATOM   1418  HB1 ASN X 112      93.947  87.790  79.845  1.00  0.00           H
ATOM   1419  HB2 ASN X 112      94.038  89.003  81.179  1.00  0.00           H
ATOM   1420  CG  ASN X 112      92.536  87.492  81.460  1.00  0.00           C
ATOM   1421  OD1 ASN X 112      91.793  87.925  82.344  1.00  0.00           O
ATOM   1422  ND2 ASN X 112      92.681  86.164  81.255  1.00  0.00           N
ATOM   1423 1HD2 ASN X 112      93.426  85.818  80.690  1.00  0.00           H
ATOM   1424 2HD2 ASN X 112      92.080  85.524  81.742  1.00  0.00           H
ATOM   1425  C   ASN X 112      93.222  90.083  78.717  1.00  0.00           C
ATOM   1426  O   ASN X 112      93.527  89.549  77.649  1.00  0.00           O
ATOM   1427  N   TYR X 113      93.604  91.334  79.009  1.00  0.00           N
ATOM   1428  HN  TYR X 113      93.333  91.752  79.883  1.00  0.00           H
ATOM   1429  CA  TYR X 113      94.462  92.130  78.154  1.00  0.00           C
ATOM   1430  HA  TYR X 113      94.924  91.512  77.394  1.00  0.00           H
ATOM   1431  CB  TYR X 113      93.714  93.323  77.498  1.00  0.00           C
ATOM   1432  HB1 TYR X 113      93.125  93.879  78.255  1.00  0.00           H
ATOM   1433  HB2 TYR X 113      94.434  94.024  77.024  1.00  0.00           H
ATOM   1434  CG  TYR X 113      92.778  92.849  76.422  1.00  0.00           C
ATOM   1435  CD1 TYR X 113      91.449  92.498  76.715  1.00  0.00           C
ATOM   1436  HD1 TYR X 113      91.094  92.553  77.734  1.00  0.00           H
ATOM   1437  CE1 TYR X 113      90.586  92.066  75.698  1.00  0.00           C
ATOM   1438  HE1 TYR X 113      89.572  91.792  75.943  1.00  0.00           H
ATOM   1439  CZ  TYR X 113      91.043  91.985  74.377  1.00  0.00           C
ATOM   1440  OH  TYR X 113      90.182  91.546  73.347  1.00  0.00           O
ATOM   1441  HH  TYR X 113      89.308  91.392  73.743  1.00  0.00           H
ATOM   1442  CD2 TYR X 113      93.227  92.764  75.094  1.00  0.00           C
ATOM   1443  HD2 TYR X 113      94.247  93.031  74.857  1.00  0.00           H
ATOM   1444  CE2 TYR X 113      92.364  92.333  74.077  1.00  0.00           C
ATOM   1445  HE2 TYR X 113      92.725  92.263  73.062  1.00  0.00           H
ATOM   1446  C   TYR X 113      95.581  92.682  79.013  1.00  0.00           C
ATOM   1447  O   TYR X 113      95.421  92.882  80.214  1.00  0.00           O
ATOM   1448  N   ARG X 114      96.755  92.952  78.422  1.00  0.00           N
ATOM   1449  HN  ARG X 114      96.892  92.739  77.448  1.00  0.00           H
ATOM   1450  CA  ARG X 114      97.863  93.562  79.130  1.00  0.00           C
ATOM   1451  HA  ARG X 114      97.669  93.593  80.193  1.00  0.00           H
ATOM   1452  CB  ARG X 114      99.183  92.795  78.904  1.00  0.00           C
ATOM   1453  HB1 ARG X 114      98.997  91.718  79.116  1.00  0.00           H
ATOM   1454  HB2 ARG X 114      99.490  92.872  77.837  1.00  0.00           H
ATOM   1455  CG  ARG X 114     100.323  93.281  79.821  1.00  0.00           C
ATOM   1456  HG1 ARG X 114     100.469  94.378  79.697  1.00  0.00           H
ATOM   1457  HG2 ARG X 114     100.020  93.100  80.878  1.00  0.00           H
ATOM   1458  CD  ARG X 114     101.652  92.581  79.545  1.00  0.00           C
ATOM   1459  HD1 ARG X 114     101.549  91.475  79.605  1.00  0.00           H
ATOM   1460  HD2 ARG X 114     102.023  92.870  78.536  1.00  0.00           H
ATOM   1461  NE  ARG X 114     102.598  93.052  80.599  1.00  0.00           N
ATOM   1462  HE  ARG X 114     102.234  93.288  81.505  1.00  0.00           H
ATOM   1463  CZ  ARG X 114     103.922  92.862  80.569  1.00  0.00           C
ATOM   1464  NH1 ARG X 114     104.542  92.236  79.578  1.00  0.00           N
ATOM   1465 1HH1 ARG X 114     104.021  91.810  78.826  1.00  0.00           H
ATOM   1466 2HH1 ARG X 114     105.539  92.102  79.662  1.00  0.00           H
ATOM   1467  NH2 ARG X 114     104.651  93.307  81.590  1.00  0.00           N
ATOM   1468 1HH2 ARG X 114     104.199  93.809  82.331  1.00  0.00           H
ATOM   1469 2HH2 ARG X 114     105.636  93.145  81.590  1.00  0.00           H
ATOM   1470  C   ARG X 114      98.026  94.984  78.644  1.00  0.00           C
ATOM   1471  O   ARG X 114      98.274  95.228  77.465  1.00  0.00           O
ATOM   1472  N   VAL X 115      97.888  95.970  79.546  1.00  0.00           N
ATOM   1473  HN  VAL X 115      97.836  95.772  80.528  1.00  0.00           H
ATOM   1474  CA  VAL X 115      97.942  97.373  79.189  1.00  0.00           C
ATOM   1475  HA  VAL X 115      97.662  97.499  78.153  1.00  0.00           H
ATOM   1476  CB  VAL X 115      97.018  98.238  80.043  1.00  0.00           C
ATOM   1477  HB  VAL X 115      97.347  98.213  81.109  1.00  0.00           H
ATOM   1478  CG1 VAL X 115      97.041  99.696  79.539  1.00  0.00           C
ATOM   1479 1HG1 VAL X 115      96.772  99.737  78.462  1.00  0.00           H
ATOM   1480 2HG1 VAL X 115      96.306 100.305  80.107  1.00  0.00           H
ATOM   1481 3HG1 VAL X 115      98.043 100.155  79.672  1.00  0.00           H
ATOM   1482  CG2 VAL X 115      95.587  97.674  79.964  1.00  0.00           C
ATOM   1483 1HG2 VAL X 115      94.887  98.330  80.523  1.00  0.00           H
ATOM   1484 2HG2 VAL X 115      95.246  97.621  78.909  1.00  0.00           H
ATOM   1485 3HG2 VAL X 115      95.539  96.658  80.407  1.00  0.00           H
ATOM   1486  C   VAL X 115      99.371  97.828  79.353  1.00  0.00           C
ATOM   1487  O   VAL X 115      99.877  97.931  80.470  1.00  0.00           O
ATOM   1488  N   ARG X 116     100.062  98.090  78.229  1.00  0.00           N
ATOM   1489  HN  ARG X 116      99.605  98.036  77.336  1.00  0.00           H
ATOM   1490  CA  ARG X 116     101.471  98.418  78.220  1.00  0.00           C
ATOM   1491  HA  ARG X 116     101.883  98.302  79.214  1.00  0.00           H
ATOM   1492  CB  ARG X 116     102.295  97.515  77.262  1.00  0.00           C
ATOM   1493  HB1 ARG X 116     101.827  97.521  76.252  1.00  0.00           H
ATOM   1494  HB2 ARG X 116     103.310  97.956  77.151  1.00  0.00           H
ATOM   1495  CG  ARG X 116     102.445  96.055  77.752  1.00  0.00           C
ATOM   1496  HG1 ARG X 116     102.485  96.048  78.865  1.00  0.00           H
ATOM   1497  HG2 ARG X 116     101.532  95.492  77.456  1.00  0.00           H
ATOM   1498  CD  ARG X 116     103.688  95.310  77.224  1.00  0.00           C
ATOM   1499  HD1 ARG X 116     103.669  94.246  77.555  1.00  0.00           H
ATOM   1500  HD2 ARG X 116     103.738  95.346  76.114  1.00  0.00           H
ATOM   1501  NE  ARG X 116     104.879  96.010  77.809  1.00  0.00           N
ATOM   1502  HE  ARG X 116     104.782  96.951  78.153  1.00  0.00           H
ATOM   1503  CZ  ARG X 116     106.049  95.448  78.141  1.00  0.00           C
ATOM   1504  NH1 ARG X 116     106.436  94.257  77.715  1.00  0.00           N
ATOM   1505 1HH1 ARG X 116     105.965  93.879  76.908  1.00  0.00           H
ATOM   1506 2HH1 ARG X 116     107.407  94.028  77.858  1.00  0.00           H
ATOM   1507  NH2 ARG X 116     106.867  96.156  78.916  1.00  0.00           N
ATOM   1508 1HH2 ARG X 116     106.558  97.073  79.179  1.00  0.00           H
ATOM   1509 2HH2 ARG X 116     107.682  95.735  79.324  1.00  0.00           H
ATOM   1510  C   ARG X 116     101.673  99.871  77.835  1.00  0.00           C
ATOM   1511  O   ARG X 116     101.007 100.419  76.954  1.00  0.00           O
ATOM   1512  N   VAL X 117     102.620 100.533  78.524  1.00  0.00           N
ATOM   1513  HN  VAL X 117     103.103 100.105  79.297  1.00  0.00           H
ATOM   1514  CA  VAL X 117     102.983 101.912  78.280  1.00  0.00           C
ATOM   1515  HA  VAL X 117     102.348 102.344  77.518  1.00  0.00           H
ATOM   1516  CB  VAL X 117     102.864 102.742  79.556  1.00  0.00           C
ATOM   1517  HB  VAL X 117     103.514 102.299  80.349  1.00  0.00           H
ATOM   1518  CG1 VAL X 117     103.294 104.197  79.304  1.00  0.00           C
ATOM   1519 1HG1 VAL X 117     103.130 104.801  80.221  1.00  0.00           H
ATOM   1520 2HG1 VAL X 117     104.372 104.267  79.047  1.00  0.00           H
ATOM   1521 3HG1 VAL X 117     102.699 104.643  78.480  1.00  0.00           H
ATOM   1522  CG2 VAL X 117     101.404 102.711  80.054  1.00  0.00           C
ATOM   1523 1HG2 VAL X 117     100.726 103.123  79.279  1.00  0.00           H
ATOM   1524 2HG2 VAL X 117     101.082 101.677  80.297  1.00  0.00           H
ATOM   1525 3HG2 VAL X 117     101.298 103.326  80.973  1.00  0.00           H
ATOM   1526  C   VAL X 117     104.415 101.934  77.766  1.00  0.00           C
ATOM   1527  O   VAL X 117     105.337 101.392  78.383  1.00  0.00           O
ATOM   1528  N   TYR X 118     104.640 102.544  76.588  1.00  0.00           N
ATOM   1529  HN  TYR X 118     103.878 102.920  76.049  1.00  0.00           H
ATOM   1530  CA  TYR X 118     105.962 102.677  76.000  1.00  0.00           C
ATOM   1531  HA  TYR X 118     106.701 102.152  76.593  1.00  0.00           H
ATOM   1532  CB  TYR X 118     105.994 102.138  74.545  1.00  0.00           C
ATOM   1533  HB1 TYR X 118     105.414 102.810  73.876  1.00  0.00           H
ATOM   1534  HB2 TYR X 118     107.039 102.090  74.170  1.00  0.00           H
ATOM   1535  CG  TYR X 118     105.396 100.760  74.449  1.00  0.00           C
ATOM   1536  CD1 TYR X 118     104.121 100.601  73.884  1.00  0.00           C
ATOM   1537  HD1 TYR X 118     103.584 101.471  73.534  1.00  0.00           H
ATOM   1538  CE1 TYR X 118     103.537  99.333  73.779  1.00  0.00           C
ATOM   1539  HE1 TYR X 118     102.556  99.234  73.344  1.00  0.00           H
ATOM   1540  CZ  TYR X 118     104.227  98.205  74.228  1.00  0.00           C
ATOM   1541  OH  TYR X 118     103.644  96.927  74.096  1.00  0.00           O
ATOM   1542  HH  TYR X 118     102.728  97.042  73.760  1.00  0.00           H
ATOM   1543  CD2 TYR X 118     106.081  99.621  74.910  1.00  0.00           C
ATOM   1544  HD2 TYR X 118     107.061  99.729  75.354  1.00  0.00           H
ATOM   1545  CE2 TYR X 118     105.499  98.347  74.798  1.00  0.00           C
ATOM   1546  HE2 TYR X 118     106.029  97.475  75.152  1.00  0.00           H
ATOM   1547  C   TYR X 118     106.376 104.141  75.965  1.00  0.00           C
ATOM   1548  O   TYR X 118     107.565 104.455  75.972  1.00  0.00           O
ATOM   1549  N   GLN X 119     105.401 105.080  75.958  1.00  0.00           N
ATOM   1550  HN  GLN X 119     104.446 104.798  75.863  1.00  0.00           H
ATOM   1551  CA  GLN X 119     105.646 106.502  76.149  1.00  0.00           C
ATOM   1552  HA  GLN X 119     106.384 106.804  75.418  1.00  0.00           H
ATOM   1553  CB  GLN X 119     104.374 107.364  75.945  1.00  0.00           C
ATOM   1554  HB1 GLN X 119     103.577 107.009  76.635  1.00  0.00           H
ATOM   1555  HB2 GLN X 119     104.610 108.421  76.213  1.00  0.00           H
ATOM   1556  CG  GLN X 119     103.852 107.349  74.492  1.00  0.00           C
ATOM   1557  HG1 GLN X 119     104.682 107.614  73.804  1.00  0.00           H
ATOM   1558  HG2 GLN X 119     103.485 106.338  74.226  1.00  0.00           H
ATOM   1559  CD  GLN X 119     102.712 108.348  74.287  1.00  0.00           C
ATOM   1560  OE1 GLN X 119     102.140 108.905  75.228  1.00  0.00           O
ATOM   1561  NE2 GLN X 119     102.365 108.592  73.004  1.00  0.00           N
ATOM   1562 1HE2 GLN X 119     102.854 108.119  72.265  1.00  0.00           H
ATOM   1563 2HE2 GLN X 119     101.632 109.244  72.817  1.00  0.00           H
ATOM   1564  C   GLN X 119     106.228 106.822  77.519  1.00  0.00           C
ATOM   1565  O   GLN X 119     105.823 106.269  78.540  1.00  0.00           O
ATOM   1566  N   ILE X 120     107.199 107.748  77.569  1.00  0.00           N
ATOM   1567  HN  ILE X 120     107.475 108.247  76.744  1.00  0.00           H
ATOM   1568  CA  ILE X 120     107.983 107.985  78.766  1.00  0.00           C
ATOM   1569  HA  ILE X 120     107.693 107.277  79.523  1.00  0.00           H
ATOM   1570  CB  ILE X 120     109.476 107.722  78.551  1.00  0.00           C
ATOM   1571  HB  ILE X 120     110.043 108.122  79.423  1.00  0.00           H
ATOM   1572  CG2 ILE X 120     109.674 106.189  78.528  1.00  0.00           C
ATOM   1573 1HG2 ILE X 120     109.238 105.723  79.436  1.00  0.00           H
ATOM   1574 2HG2 ILE X 120     109.174 105.748  77.640  1.00  0.00           H
ATOM   1575 3HG2 ILE X 120     110.751 105.932  78.492  1.00  0.00           H
ATOM   1576  CG1 ILE X 120     110.037 108.378  77.266  1.00  0.00           C
ATOM   1577 1HG1 ILE X 120     109.586 107.884  76.376  1.00  0.00           H
ATOM   1578 2HG1 ILE X 120     109.745 109.450  77.237  1.00  0.00           H
ATOM   1579  CD  ILE X 120     111.564 108.290  77.162  1.00  0.00           C
ATOM   1580  HD1 ILE X 120     112.046 108.760  78.046  1.00  0.00           H
ATOM   1581  HD2 ILE X 120     111.900 107.233  77.098  1.00  0.00           H
ATOM   1582  HD3 ILE X 120     111.916 108.817  76.251  1.00  0.00           H
ATOM   1583  C   ILE X 120     107.744 109.396  79.304  1.00  0.00           C
ATOM   1584  O   ILE X 120     107.921 110.377  78.573  1.00  0.00           O
ATOM   1585  N   PRO X 121     107.326 109.592  80.552  1.00  0.00           N
ATOM   1586  CD  PRO X 121     106.687 108.585  81.406  1.00  0.00           C
ATOM   1587  HD1 PRO X 121     107.315 107.672  81.507  1.00  0.00           H
ATOM   1588  HD2 PRO X 121     105.697 108.320  80.971  1.00  0.00           H
ATOM   1589  CA  PRO X 121     107.395 110.900  81.187  1.00  0.00           C
ATOM   1590  HA  PRO X 121     107.026 111.664  80.520  1.00  0.00           H
ATOM   1591  CB  PRO X 121     106.489 110.755  82.421  1.00  0.00           C
ATOM   1592  HB1 PRO X 121     106.815 111.396  83.265  1.00  0.00           H
ATOM   1593  HB2 PRO X 121     105.453 111.039  82.131  1.00  0.00           H
ATOM   1594  CG  PRO X 121     106.523 109.263  82.766  1.00  0.00           C
ATOM   1595  HG1 PRO X 121     107.420 109.047  83.388  1.00  0.00           H
ATOM   1596  HG2 PRO X 121     105.614 108.922  83.297  1.00  0.00           H
ATOM   1597  C   PRO X 121     108.825 111.257  81.546  1.00  0.00           C
ATOM   1598  OT1 PRO X 121     109.123 112.469  81.740  1.00  0.00           O
ATOM   1599  OT2 PRO X 121     109.697 110.354  81.655  1.00  0.00           O
TER
ATOM   1600  N   ASP Z   1      62.563  86.357  68.972  1.00  0.00           N
ATOM   1601  H1  ASP Z   1      62.312  85.327  68.946  1.00  0.00           H
ATOM   1602  H2  ASP Z   1      62.025  86.843  68.207  1.00  0.00           H
ATOM   1603  H3  ASP Z   1      63.599  86.434  68.795  1.00  0.00           H
ATOM   1604  CA  ASP Z   1      62.241  86.868  70.327  1.00  0.00           C
ATOM   1605  HA  ASP Z   1      62.367  85.992  70.951  1.00  0.00           H
ATOM   1606  CB  ASP Z   1      63.276  87.955  70.718  1.00  0.00           C
ATOM   1607  HB1 ASP Z   1      64.251  87.804  70.214  1.00  0.00           H
ATOM   1608  HB2 ASP Z   1      62.920  88.977  70.472  1.00  0.00           H
ATOM   1609  CG  ASP Z   1      63.544  87.823  72.191  1.00  0.00           C
ATOM   1610  OD1 ASP Z   1      63.215  88.761  72.949  1.00  0.00           O
ATOM   1611  OD2 ASP Z   1      64.024  86.736  72.607  1.00  0.00           O
ATOM   1612  C   ASP Z   1      60.794  87.323  70.562  1.00  0.00           C
ATOM   1613  O   ASP Z   1      59.885  86.980  69.809  1.00  0.00           O
ATOM   1614  N   ALA Z   2      60.546  88.064  71.667  1.00  0.00           N
ATOM   1615  HN  ALA Z   2      61.306  88.375  72.244  1.00  0.00           H
ATOM   1616  CA  ALA Z   2      59.229  88.354  72.202  1.00  0.00           C
ATOM   1617  HA  ALA Z   2      58.713  87.411  72.327  1.00  0.00           H
ATOM   1618  CB  ALA Z   2      59.406  89.002  73.590  1.00  0.00           C
ATOM   1619  HB1 ALA Z   2      58.421  89.178  74.074  1.00  0.00           H
ATOM   1620  HB2 ALA Z   2      59.995  88.328  74.249  1.00  0.00           H
ATOM   1621  HB3 ALA Z   2      59.943  89.972  73.515  1.00  0.00           H
ATOM   1622  C   ALA Z   2      58.316  89.229  71.348  1.00  0.00           C
ATOM   1623  O   ALA Z   2      57.135  88.927  71.183  1.00  0.00           O
ATOM   1624  N   HIS Z   3      58.830  90.336  70.774  1.00  0.00           N
ATOM   1625  HN  HIS Z   3      59.797  90.549  70.874  1.00  0.00           H
ATOM   1626  CA  HIS Z   3      58.040  91.240  69.949  1.00  0.00           C
ATOM   1627  HA  HIS Z   3      56.986  91.030  70.078  1.00  0.00           H
ATOM   1628  CB  HIS Z   3      58.278  92.729  70.307  1.00  0.00           C
ATOM   1629  HB1 HIS Z   3      58.447  92.798  71.403  1.00  0.00           H
ATOM   1630  HB2 HIS Z   3      59.185  93.116  69.801  1.00  0.00           H
ATOM   1631  ND1 HIS Z   3      56.780  93.941  68.702  1.00  0.00           N
ATOM   1632  CG  HIS Z   3      57.132  93.655  70.010  1.00  0.00           C
ATOM   1633  CE1 HIS Z   3      55.782  94.808  68.796  1.00  0.00           C
ATOM   1634  HE1 HIS Z   3      55.253  95.256  67.949  1.00  0.00           H
ATOM   1635  NE2 HIS Z   3      55.481  95.086  70.086  1.00  0.00           N
ATOM   1636  HE2 HIS Z   3      54.791  95.740  70.425  1.00  0.00           H
ATOM   1637  CD2 HIS Z   3      56.343  94.350  70.869  1.00  0.00           C
ATOM   1638  HD2 HIS Z   3      56.353  94.377  71.950  1.00  0.00           H
ATOM   1639  C   HIS Z   3      58.393  90.982  68.499  1.00  0.00           C
ATOM   1640  O   HIS Z   3      59.552  90.755  68.159  1.00  0.00           O
ATOM   1641  N   LYS Z   4      57.390  90.954  67.610  1.00  0.00           N
ATOM   1642  HN  LYS Z   4      56.457  91.204  67.882  1.00  0.00           H
ATOM   1643  CA  LYS Z   4      57.517  90.412  66.275  1.00  0.00           C
ATOM   1644  HA  LYS Z   4      58.403  89.793  66.212  1.00  0.00           H
ATOM   1645  CB  LYS Z   4      56.277  89.540  65.956  1.00  0.00           C
ATOM   1646  HB1 LYS Z   4      55.398  90.210  65.825  1.00  0.00           H
ATOM   1647  HB2 LYS Z   4      56.440  88.996  65.001  1.00  0.00           H
ATOM   1648  CG  LYS Z   4      55.896  88.512  67.037  1.00  0.00           C
ATOM   1649  HG1 LYS Z   4      55.609  89.047  67.971  1.00  0.00           H
ATOM   1650  HG2 LYS Z   4      54.989  87.963  66.692  1.00  0.00           H
ATOM   1651  CD  LYS Z   4      56.993  87.486  67.367  1.00  0.00           C
ATOM   1652  HD1 LYS Z   4      57.242  86.901  66.453  1.00  0.00           H
ATOM   1653  HD2 LYS Z   4      57.912  88.027  67.688  1.00  0.00           H
ATOM   1654  CE  LYS Z   4      56.555  86.539  68.488  1.00  0.00           C
ATOM   1655  HE1 LYS Z   4      56.244  87.125  69.382  1.00  0.00           H
ATOM   1656  HE2 LYS Z   4      55.704  85.906  68.158  1.00  0.00           H
ATOM   1657  NZ  LYS Z   4      57.668  85.669  68.884  1.00  0.00           N
ATOM   1658  HZ1 LYS Z   4      58.511  86.243  69.121  1.00  0.00           H
ATOM   1659  HZ2 LYS Z   4      57.417  85.129  69.749  1.00  0.00           H
ATOM   1660  HZ3 LYS Z   4      57.937  85.004  68.110  1.00  0.00           H
ATOM   1661  C   LYS Z   4      57.662  91.493  65.211  1.00  0.00           C
ATOM   1662  O   LYS Z   4      57.662  91.202  64.015  1.00  0.00           O
ATOM   1663  N   SER Z   5      57.812  92.775  65.599  1.00  0.00           N
ATOM   1664  HN  SER Z   5      57.727  93.032  66.562  1.00  0.00           H
ATOM   1665  CA  SER Z   5      58.155  93.842  64.662  1.00  0.00           C
ATOM   1666  HA  SER Z   5      57.573  93.722  63.759  1.00  0.00           H
ATOM   1667  CB  SER Z   5      57.902  95.261  65.230  1.00  0.00           C
ATOM   1668  HB1 SER Z   5      58.513  95.400  66.148  1.00  0.00           H
ATOM   1669  HB2 SER Z   5      58.213  96.030  64.488  1.00  0.00           H
ATOM   1670  OG  SER Z   5      56.528  95.462  65.565  1.00  0.00           O
ATOM   1671  HG1 SER Z   5      56.052  95.590  64.718  1.00  0.00           H
ATOM   1672  C   SER Z   5      59.628  93.794  64.290  1.00  0.00           C
ATOM   1673  O   SER Z   5      60.485  94.278  65.030  1.00  0.00           O
ATOM   1674  N   GLU Z   6      59.955  93.200  63.127  1.00  0.00           N
ATOM   1675  HN  GLU Z   6      59.234  92.809  62.563  1.00  0.00           H
ATOM   1676  CA  GLU Z   6      61.335  92.904  62.784  1.00  0.00           C
ATOM   1677  HA  GLU Z   6      61.961  93.734  63.082  1.00  0.00           H
ATOM   1678  CB  GLU Z   6      61.802  91.610  63.512  1.00  0.00           C
ATOM   1679  HB1 GLU Z   6      62.880  91.435  63.299  1.00  0.00           H
ATOM   1680  HB2 GLU Z   6      61.715  91.795  64.606  1.00  0.00           H
ATOM   1681  CG  GLU Z   6      60.987  90.334  63.169  1.00  0.00           C
ATOM   1682  HG1 GLU Z   6      59.926  90.476  63.454  1.00  0.00           H
ATOM   1683  HG2 GLU Z   6      61.032  90.122  62.080  1.00  0.00           H
ATOM   1684  CD  GLU Z   6      61.497  89.113  63.905  1.00  0.00           C
ATOM   1685  OE1 GLU Z   6      61.721  89.165  65.140  1.00  0.00           O
ATOM   1686  OE2 GLU Z   6      61.720  88.061  63.253  1.00  0.00           O
ATOM   1687  C   GLU Z   6      61.562  92.703  61.293  1.00  0.00           C
ATOM   1688  O   GLU Z   6      62.649  92.312  60.869  1.00  0.00           O
ATOM   1689  N   VAL Z   7      60.550  92.958  60.434  1.00  0.00           N
ATOM   1690  HN  VAL Z   7      59.704  93.390  60.749  1.00  0.00           H
ATOM   1691  CA  VAL Z   7      60.581  92.549  59.032  1.00  0.00           C
ATOM   1692  HA  VAL Z   7      60.803  91.491  59.013  1.00  0.00           H
ATOM   1693  CB  VAL Z   7      59.203  92.733  58.391  1.00  0.00           C
ATOM   1694  HB  VAL Z   7      58.896  93.802  58.468  1.00  0.00           H
ATOM   1695  CG1 VAL Z   7      59.209  92.311  56.910  1.00  0.00           C
ATOM   1696 1HG1 VAL Z   7      59.848  92.987  56.310  1.00  0.00           H
ATOM   1697 2HG1 VAL Z   7      59.585  91.271  56.803  1.00  0.00           H
ATOM   1698 3HG1 VAL Z   7      58.179  92.353  56.495  1.00  0.00           H
ATOM   1699  CG2 VAL Z   7      58.178  91.862  59.148  1.00  0.00           C
ATOM   1700 1HG2 VAL Z   7      58.470  90.792  59.096  1.00  0.00           H
ATOM   1701 2HG2 VAL Z   7      58.093  92.148  60.215  1.00  0.00           H
ATOM   1702 3HG2 VAL Z   7      57.172  91.970  58.689  1.00  0.00           H
ATOM   1703  C   VAL Z   7      61.693  93.211  58.213  1.00  0.00           C
ATOM   1704  O   VAL Z   7      62.433  92.542  57.489  1.00  0.00           O
ATOM   1705  N   ALA Z   8      61.894  94.539  58.350  1.00  0.00           N
ATOM   1706  HN  ALA Z   8      61.274  95.094  58.912  1.00  0.00           H
ATOM   1707  CA  ALA Z   8      63.026  95.231  57.755  1.00  0.00           C
ATOM   1708  HA  ALA Z   8      63.051  94.993  56.699  1.00  0.00           H
ATOM   1709  CB  ALA Z   8      62.840  96.750  57.926  1.00  0.00           C
ATOM   1710  HB1 ALA Z   8      63.666  97.316  57.448  1.00  0.00           H
ATOM   1711  HB2 ALA Z   8      61.888  97.064  57.450  1.00  0.00           H
ATOM   1712  HB3 ALA Z   8      62.798  97.025  59.003  1.00  0.00           H
ATOM   1713  C   ALA Z   8      64.380  94.817  58.335  1.00  0.00           C
ATOM   1714  O   ALA Z   8      65.358  94.618  57.615  1.00  0.00           O
ATOM   1715  N   HIS Z   9      64.461  94.665  59.672  1.00  0.00           N
ATOM   1716  HN  HIS Z   9      63.666  94.862  60.251  1.00  0.00           H
ATOM   1717  CA  HIS Z   9      65.662  94.311  60.409  1.00  0.00           C
ATOM   1718  HA  HIS Z   9      66.419  95.050  60.185  1.00  0.00           H
ATOM   1719  CB  HIS Z   9      65.380  94.320  61.932  1.00  0.00           C
ATOM   1720  HB1 HIS Z   9      64.691  93.491  62.202  1.00  0.00           H
ATOM   1721  HB2 HIS Z   9      66.325  94.175  62.495  1.00  0.00           H
ATOM   1722  ND1 HIS Z   9      63.391  95.787  62.233  1.00  0.00           N
ATOM   1723  CG  HIS Z   9      64.751  95.596  62.409  1.00  0.00           C
ATOM   1724  CE1 HIS Z   9      63.143  96.985  62.730  1.00  0.00           C
ATOM   1725  HE1 HIS Z   9      62.157  97.455  62.774  1.00  0.00           H
ATOM   1726  NE2 HIS Z   9      64.263  97.563  63.224  1.00  0.00           N
ATOM   1727  HE2 HIS Z   9      64.296  98.400  63.785  1.00  0.00           H
ATOM   1728  CD2 HIS Z   9      65.301  96.677  63.019  1.00  0.00           C
ATOM   1729  HD2 HIS Z   9      66.323  96.851  63.330  1.00  0.00           H
ATOM   1730  C   HIS Z   9      66.235  92.955  60.032  1.00  0.00           C
ATOM   1731  O   HIS Z   9      67.435  92.818  59.798  1.00  0.00           O
ATOM   1732  N   ARG Z  10      65.378  91.922  59.907  1.00  0.00           N
ATOM   1733  HN  ARG Z  10      64.406  92.051  60.131  1.00  0.00           H
ATOM   1734  CA  ARG Z  10      65.778  90.600  59.454  1.00  0.00           C
ATOM   1735  HA  ARG Z  10      66.614  90.282  60.063  1.00  0.00           H
ATOM   1736  CB  ARG Z  10      64.629  89.577  59.587  1.00  0.00           C
ATOM   1737  HB1 ARG Z  10      63.752  89.953  59.012  1.00  0.00           H
ATOM   1738  HB2 ARG Z  10      64.940  88.605  59.140  1.00  0.00           H
ATOM   1739  CG  ARG Z  10      64.167  89.301  61.031  1.00  0.00           C
ATOM   1740  HG1 ARG Z  10      63.794  90.244  61.486  1.00  0.00           H
ATOM   1741  HG2 ARG Z  10      63.300  88.601  60.974  1.00  0.00           H
ATOM   1742  CD  ARG Z  10      65.227  88.702  61.960  1.00  0.00           C
ATOM   1743  HD1 ARG Z  10      65.684  87.784  61.532  1.00  0.00           H
ATOM   1744  HD2 ARG Z  10      66.025  89.448  62.188  1.00  0.00           H
ATOM   1745  NE  ARG Z  10      64.484  88.349  63.202  1.00  0.00           N
ATOM   1746  HE  ARG Z  10      63.470  88.308  63.188  1.00  0.00           H
ATOM   1747  CZ  ARG Z  10      65.040  88.218  64.409  1.00  0.00           C
ATOM   1748  NH1 ARG Z  10      66.344  88.075  64.599  1.00  0.00           N
ATOM   1749 1HH1 ARG Z  10      66.963  88.016  63.809  1.00  0.00           H
ATOM   1750 2HH1 ARG Z  10      66.595  87.655  65.484  1.00  0.00           H
ATOM   1751  NH2 ARG Z  10      64.247  88.234  65.478  1.00  0.00           N
ATOM   1752 1HH2 ARG Z  10      63.287  88.525  65.331  1.00  0.00           H
ATOM   1753 2HH2 ARG Z  10      64.699  88.403  66.355  1.00  0.00           H
ATOM   1754  C   ARG Z  10      66.279  90.572  58.019  1.00  0.00           C
ATOM   1755  O   ARG Z  10      67.248  89.881  57.711  1.00  0.00           O
ATOM   1756  N   PHE Z  11      65.648  91.337  57.100  1.00  0.00           N
ATOM   1757  HN  PHE Z  11      64.846  91.877  57.355  1.00  0.00           H
ATOM   1758  CA  PHE Z  11      66.102  91.458  55.722  1.00  0.00           C
ATOM   1759  HA  PHE Z  11      66.159  90.459  55.309  1.00  0.00           H
ATOM   1760  CB  PHE Z  11      65.088  92.298  54.892  1.00  0.00           C
ATOM   1761  HB1 PHE Z  11      64.077  91.850  54.998  1.00  0.00           H
ATOM   1762  HB2 PHE Z  11      65.047  93.346  55.260  1.00  0.00           H
ATOM   1763  CG  PHE Z  11      65.438  92.298  53.423  1.00  0.00           C
ATOM   1764  CD1 PHE Z  11      66.076  93.403  52.833  1.00  0.00           C
ATOM   1765  HD1 PHE Z  11      66.287  94.282  53.425  1.00  0.00           H
ATOM   1766  CE1 PHE Z  11      66.487  93.359  51.494  1.00  0.00           C
ATOM   1767  HE1 PHE Z  11      66.996  94.207  51.058  1.00  0.00           H
ATOM   1768  CZ  PHE Z  11      66.261  92.206  50.732  1.00  0.00           C
ATOM   1769  HZ  PHE Z  11      66.604  92.160  49.707  1.00  0.00           H
ATOM   1770  CD2 PHE Z  11      65.194  91.159  52.640  1.00  0.00           C
ATOM   1771  HD2 PHE Z  11      64.707  90.306  53.085  1.00  0.00           H
ATOM   1772  CE2 PHE Z  11      65.604  91.109  51.302  1.00  0.00           C
ATOM   1773  HE2 PHE Z  11      65.425  90.221  50.714  1.00  0.00           H
ATOM   1774  C   PHE Z  11      67.506  92.053  55.630  1.00  0.00           C
ATOM   1775  O   PHE Z  11      68.358  91.561  54.889  1.00  0.00           O
ATOM   1776  N   LYS Z  12      67.795  93.107  56.418  1.00  0.00           N
ATOM   1777  HN  LYS Z  12      67.077  93.525  56.977  1.00  0.00           H
ATOM   1778  CA  LYS Z  12      69.128  93.670  56.532  1.00  0.00           C
ATOM   1779  HA  LYS Z  12      69.484  93.890  55.534  1.00  0.00           H
ATOM   1780  CB  LYS Z  12      69.092  94.992  57.337  1.00  0.00           C
ATOM   1781  HB1 LYS Z  12      68.609  94.817  58.323  1.00  0.00           H
ATOM   1782  HB2 LYS Z  12      70.135  95.342  57.522  1.00  0.00           H
ATOM   1783  CG  LYS Z  12      68.359  96.108  56.576  1.00  0.00           C
ATOM   1784  HG1 LYS Z  12      68.859  96.219  55.584  1.00  0.00           H
ATOM   1785  HG2 LYS Z  12      67.304  95.818  56.380  1.00  0.00           H
ATOM   1786  CD  LYS Z  12      68.411  97.475  57.277  1.00  0.00           C
ATOM   1787  HD1 LYS Z  12      69.443  97.639  57.662  1.00  0.00           H
ATOM   1788  HD2 LYS Z  12      68.218  98.256  56.505  1.00  0.00           H
ATOM   1789  CE  LYS Z  12      67.404  97.653  58.414  1.00  0.00           C
ATOM   1790  HE1 LYS Z  12      66.367  97.497  58.043  1.00  0.00           H
ATOM   1791  HE2 LYS Z  12      67.605  96.941  59.243  1.00  0.00           H
ATOM   1792  NZ  LYS Z  12      67.503  99.024  58.940  1.00  0.00           N
ATOM   1793  HZ1 LYS Z  12      66.709  99.229  59.600  1.00  0.00           H
ATOM   1794  HZ2 LYS Z  12      68.418  99.160  59.438  1.00  0.00           H
ATOM   1795  HZ3 LYS Z  12      67.436  99.729  58.161  1.00  0.00           H
ATOM   1796  C   LYS Z  12      70.152  92.722  57.150  1.00  0.00           C
ATOM   1797  O   LYS Z  12      71.267  92.587  56.642  1.00  0.00           O
ATOM   1798  N   ASP Z  13      69.798  92.028  58.254  1.00  0.00           N
ATOM   1799  HN  ASP Z  13      68.904  92.177  58.683  1.00  0.00           H
ATOM   1800  CA  ASP Z  13      70.692  91.108  58.931  1.00  0.00           C
ATOM   1801  HA  ASP Z  13      71.629  91.630  59.081  1.00  0.00           H
ATOM   1802  CB  ASP Z  13      70.093  90.748  60.320  1.00  0.00           C
ATOM   1803  HB1 ASP Z  13      69.862  91.683  60.873  1.00  0.00           H
ATOM   1804  HB2 ASP Z  13      69.155  90.168  60.206  1.00  0.00           H
ATOM   1805  CG  ASP Z  13      71.076  89.952  61.146  1.00  0.00           C
ATOM   1806  OD1 ASP Z  13      70.738  88.833  61.607  1.00  0.00           O
ATOM   1807  OD2 ASP Z  13      72.233  90.418  61.319  1.00  0.00           O
ATOM   1808  C   ASP Z  13      71.023  89.836  58.144  1.00  0.00           C
ATOM   1809  O   ASP Z  13      72.191  89.477  58.004  1.00  0.00           O
ATOM   1810  N   LEU Z  14      70.013  89.132  57.600  1.00  0.00           N
ATOM   1811  HN  LEU Z  14      69.062  89.437  57.705  1.00  0.00           H
ATOM   1812  CA  LEU Z  14      70.218  87.826  56.994  1.00  0.00           C
ATOM   1813  HA  LEU Z  14      71.072  87.335  57.441  1.00  0.00           H
ATOM   1814  CB  LEU Z  14      68.963  86.946  57.232  1.00  0.00           C
ATOM   1815  HB1 LEU Z  14      68.063  87.541  56.961  1.00  0.00           H
ATOM   1816  HB2 LEU Z  14      68.981  86.049  56.578  1.00  0.00           H
ATOM   1817  CG  LEU Z  14      68.828  86.461  58.692  1.00  0.00           C
ATOM   1818  HG  LEU Z  14      69.183  87.275  59.370  1.00  0.00           H
ATOM   1819  CD1 LEU Z  14      67.365  86.172  59.051  1.00  0.00           C
ATOM   1820 1HD1 LEU Z  14      66.743  87.078  58.898  1.00  0.00           H
ATOM   1821 2HD1 LEU Z  14      66.968  85.350  58.419  1.00  0.00           H
ATOM   1822 3HD1 LEU Z  14      67.287  85.863  60.116  1.00  0.00           H
ATOM   1823  CD2 LEU Z  14      69.680  85.209  58.951  1.00  0.00           C
ATOM   1824 1HD2 LEU Z  14      70.750  85.402  58.727  1.00  0.00           H
ATOM   1825 2HD2 LEU Z  14      69.599  84.896  60.013  1.00  0.00           H
ATOM   1826 3HD2 LEU Z  14      69.336  84.367  58.314  1.00  0.00           H
ATOM   1827  C   LEU Z  14      70.500  87.927  55.504  1.00  0.00           C
ATOM   1828  O   LEU Z  14      71.171  87.073  54.922  1.00  0.00           O
ATOM   1829  N   GLY Z  15      70.053  89.015  54.851  1.00  0.00           N
ATOM   1830  HN  GLY Z  15      69.549  89.721  55.348  1.00  0.00           H
ATOM   1831  CA  GLY Z  15      70.187  89.211  53.413  1.00  0.00           C
ATOM   1832  HA1 GLY Z  15      69.969  90.250  53.218  1.00  0.00           H
ATOM   1833  HA2 GLY Z  15      71.186  88.943  53.111  1.00  0.00           H
ATOM   1834  C   GLY Z  15      69.236  88.404  52.569  1.00  0.00           C
ATOM   1835  O   GLY Z  15      68.531  87.508  53.030  1.00  0.00           O
ATOM   1836  N   GLU Z  16      69.184  88.751  51.273  1.00  0.00           N
ATOM   1837  HN  GLU Z  16      69.865  89.404  50.921  1.00  0.00           H
ATOM   1838  CA  GLU Z  16      68.138  88.349  50.353  1.00  0.00           C
ATOM   1839  HA  GLU Z  16      67.197  88.647  50.793  1.00  0.00           H
ATOM   1840  CB  GLU Z  16      68.315  89.126  49.025  1.00  0.00           C
ATOM   1841  HB1 GLU Z  16      68.380  90.208  49.289  1.00  0.00           H
ATOM   1842  HB2 GLU Z  16      69.287  88.840  48.562  1.00  0.00           H
ATOM   1843  CG  GLU Z  16      67.177  88.953  47.991  1.00  0.00           C
ATOM   1844  HG1 GLU Z  16      67.152  87.904  47.629  1.00  0.00           H
ATOM   1845  HG2 GLU Z  16      66.195  89.188  48.452  1.00  0.00           H
ATOM   1846  CD  GLU Z  16      67.367  89.870  46.796  1.00  0.00           C
ATOM   1847  OE1 GLU Z  16      67.132  91.103  46.916  1.00  0.00           O
ATOM   1848  OE2 GLU Z  16      67.737  89.373  45.698  1.00  0.00           O
ATOM   1849  C   GLU Z  16      68.025  86.853  50.109  1.00  0.00           C
ATOM   1850  O   GLU Z  16      66.929  86.307  50.216  1.00  0.00           O
ATOM   1851  N   GLU Z  17      69.147  86.139  49.846  1.00  0.00           N
ATOM   1852  HN  GLU Z  17      70.028  86.608  49.777  1.00  0.00           H
ATOM   1853  CA  GLU Z  17      69.144  84.699  49.596  1.00  0.00           C
ATOM   1854  HA  GLU Z  17      68.471  84.513  48.771  1.00  0.00           H
ATOM   1855  CB  GLU Z  17      70.556  84.178  49.203  1.00  0.00           C
ATOM   1856  HB1 GLU Z  17      70.953  84.825  48.391  1.00  0.00           H
ATOM   1857  HB2 GLU Z  17      71.239  84.278  50.074  1.00  0.00           H
ATOM   1858  CG  GLU Z  17      70.551  82.708  48.705  1.00  0.00           C
ATOM   1859  HG1 GLU Z  17      69.985  82.072  49.417  1.00  0.00           H
ATOM   1860  HG2 GLU Z  17      70.043  82.659  47.719  1.00  0.00           H
ATOM   1861  CD  GLU Z  17      71.923  82.074  48.555  1.00  0.00           C
ATOM   1862  OE1 GLU Z  17      72.122  80.958  49.111  1.00  0.00           O
ATOM   1863  OE2 GLU Z  17      72.796  82.627  47.839  1.00  0.00           O
ATOM   1864  C   GLU Z  17      68.647  83.876  50.778  1.00  0.00           C
ATOM   1865  O   GLU Z  17      67.838  82.956  50.625  1.00  0.00           O
ATOM   1866  N   ASN Z  18      69.115  84.214  51.998  1.00  0.00           N
ATOM   1867  HN  ASN Z  18      69.786  84.950  52.069  1.00  0.00           H
ATOM   1868  CA  ASN Z  18      68.674  83.584  53.231  1.00  0.00           C
ATOM   1869  HA  ASN Z  18      68.747  82.509  53.117  1.00  0.00           H
ATOM   1870  CB  ASN Z  18      69.541  84.061  54.424  1.00  0.00           C
ATOM   1871  HB1 ASN Z  18      69.557  85.169  54.461  1.00  0.00           H
ATOM   1872  HB2 ASN Z  18      69.130  83.673  55.381  1.00  0.00           H
ATOM   1873  CG  ASN Z  18      70.957  83.512  54.297  1.00  0.00           C
ATOM   1874  OD1 ASN Z  18      71.149  82.308  54.116  1.00  0.00           O
ATOM   1875  ND2 ASN Z  18      71.976  84.384  54.440  1.00  0.00           N
ATOM   1876 1HD2 ASN Z  18      71.777  85.346  54.640  1.00  0.00           H
ATOM   1877 2HD2 ASN Z  18      72.904  84.020  54.433  1.00  0.00           H
ATOM   1878  C   ASN Z  18      67.219  83.884  53.567  1.00  0.00           C
ATOM   1879  O   ASN Z  18      66.441  82.986  53.886  1.00  0.00           O
ATOM   1880  N   PHE Z  19      66.805  85.167  53.467  1.00  0.00           N
ATOM   1881  HN  PHE Z  19      67.446  85.884  53.177  1.00  0.00           H
ATOM   1882  CA  PHE Z  19      65.475  85.621  53.840  1.00  0.00           C
ATOM   1883  HA  PHE Z  19      65.309  85.358  54.876  1.00  0.00           H
ATOM   1884  CB  PHE Z  19      65.419  87.166  53.664  1.00  0.00           C
ATOM   1885  HB1 PHE Z  19      66.275  87.620  54.210  1.00  0.00           H
ATOM   1886  HB2 PHE Z  19      65.527  87.440  52.592  1.00  0.00           H
ATOM   1887  CG  PHE Z  19      64.161  87.798  54.202  1.00  0.00           C
ATOM   1888  CD1 PHE Z  19      63.067  88.050  53.355  1.00  0.00           C
ATOM   1889  HD1 PHE Z  19      63.109  87.754  52.316  1.00  0.00           H
ATOM   1890  CE1 PHE Z  19      61.924  88.698  53.840  1.00  0.00           C
ATOM   1891  HE1 PHE Z  19      61.087  88.877  53.181  1.00  0.00           H
ATOM   1892  CZ  PHE Z  19      61.862  89.096  55.181  1.00  0.00           C
ATOM   1893  HZ  PHE Z  19      60.981  89.595  55.557  1.00  0.00           H
ATOM   1894  CD2 PHE Z  19      64.086  88.195  55.548  1.00  0.00           C
ATOM   1895  HD2 PHE Z  19      64.924  88.016  56.205  1.00  0.00           H
ATOM   1896  CE2 PHE Z  19      62.942  88.843  56.035  1.00  0.00           C
ATOM   1897  HE2 PHE Z  19      62.891  89.153  57.067  1.00  0.00           H
ATOM   1898  C   PHE Z  19      64.378  84.953  53.023  1.00  0.00           C
ATOM   1899  O   PHE Z  19      63.421  84.408  53.567  1.00  0.00           O
ATOM   1900  N   LYS Z  20      64.528  84.913  51.686  1.00  0.00           N
ATOM   1901  HN  LYS Z  20      65.327  85.336  51.254  1.00  0.00           H
ATOM   1902  CA  LYS Z  20      63.551  84.312  50.800  1.00  0.00           C
ATOM   1903  HA  LYS Z  20      62.593  84.757  51.038  1.00  0.00           H
ATOM   1904  CB  LYS Z  20      63.863  84.655  49.327  1.00  0.00           C
ATOM   1905  HB1 LYS Z  20      63.018  84.331  48.681  1.00  0.00           H
ATOM   1906  HB2 LYS Z  20      63.915  85.767  49.255  1.00  0.00           H
ATOM   1907  CG  LYS Z  20      65.180  84.076  48.793  1.00  0.00           C
ATOM   1908  HG1 LYS Z  20      65.983  84.277  49.533  1.00  0.00           H
ATOM   1909  HG2 LYS Z  20      65.113  82.971  48.688  1.00  0.00           H
ATOM   1910  CD  LYS Z  20      65.590  84.710  47.458  1.00  0.00           C
ATOM   1911  HD1 LYS Z  20      65.332  85.793  47.481  1.00  0.00           H
ATOM   1912  HD2 LYS Z  20      66.695  84.628  47.346  1.00  0.00           H
ATOM   1913  CE  LYS Z  20      64.926  84.012  46.279  1.00  0.00           C
ATOM   1914  HE1 LYS Z  20      65.327  82.980  46.172  1.00  0.00           H
ATOM   1915  HE2 LYS Z  20      63.827  83.953  46.424  1.00  0.00           H
ATOM   1916  NZ  LYS Z  20      65.181  84.743  45.030  1.00  0.00           N
ATOM   1917  HZ1 LYS Z  20      65.116  84.052  44.234  1.00  0.00           H
ATOM   1918  HZ2 LYS Z  20      64.452  85.494  44.934  1.00  0.00           H
ATOM   1919  HZ3 LYS Z  20      66.117  85.206  45.032  1.00  0.00           H
ATOM   1920  C   LYS Z  20      63.372  82.811  50.987  1.00  0.00           C
ATOM   1921  O   LYS Z  20      62.264  82.292  50.863  1.00  0.00           O
ATOM   1922  N   ALA Z  21      64.452  82.063  51.295  1.00  0.00           N
ATOM   1923  HN  ALA Z  21      65.352  82.488  51.374  1.00  0.00           H
ATOM   1924  CA  ALA Z  21      64.369  80.651  51.608  1.00  0.00           C
ATOM   1925  HA  ALA Z  21      63.814  80.156  50.821  1.00  0.00           H
ATOM   1926  CB  ALA Z  21      65.795  80.067  51.669  1.00  0.00           C
ATOM   1927  HB1 ALA Z  21      65.768  78.976  51.879  1.00  0.00           H
ATOM   1928  HB2 ALA Z  21      66.306  80.223  50.695  1.00  0.00           H
ATOM   1929  HB3 ALA Z  21      66.396  80.570  52.457  1.00  0.00           H
ATOM   1930  C   ALA Z  21      63.634  80.370  52.918  1.00  0.00           C
ATOM   1931  O   ALA Z  21      62.737  79.531  52.982  1.00  0.00           O
ATOM   1932  N   LEU Z  22      63.969  81.109  53.994  1.00  0.00           N
ATOM   1933  HN  LEU Z  22      64.704  81.789  53.931  1.00  0.00           H
ATOM   1934  CA  LEU Z  22      63.326  80.972  55.290  1.00  0.00           C
ATOM   1935  HA  LEU Z  22      63.309  79.920  55.539  1.00  0.00           H
ATOM   1936  CB  LEU Z  22      64.133  81.727  56.375  1.00  0.00           C
ATOM   1937  HB1 LEU Z  22      64.217  82.794  56.072  1.00  0.00           H
ATOM   1938  HB2 LEU Z  22      63.588  81.690  57.345  1.00  0.00           H
ATOM   1939  CG  LEU Z  22      65.559  81.173  56.609  1.00  0.00           C
ATOM   1940  HG  LEU Z  22      66.103  81.172  55.634  1.00  0.00           H
ATOM   1941  CD1 LEU Z  22      66.353  82.079  57.562  1.00  0.00           C
ATOM   1942 1HD1 LEU Z  22      66.396  83.115  57.165  1.00  0.00           H
ATOM   1943 2HD1 LEU Z  22      65.881  82.095  58.567  1.00  0.00           H
ATOM   1944 3HD1 LEU Z  22      67.395  81.707  57.666  1.00  0.00           H
ATOM   1945  CD2 LEU Z  22      65.551  79.735  57.151  1.00  0.00           C
ATOM   1946 1HD2 LEU Z  22      65.150  79.028  56.396  1.00  0.00           H
ATOM   1947 2HD2 LEU Z  22      66.587  79.423  57.401  1.00  0.00           H
ATOM   1948 3HD2 LEU Z  22      64.936  79.673  58.073  1.00  0.00           H
ATOM   1949  C   LEU Z  22      61.865  81.416  55.302  1.00  0.00           C
ATOM   1950  O   LEU Z  22      61.002  80.734  55.852  1.00  0.00           O
ATOM   1951  N   VAL Z  23      61.532  82.554  54.658  1.00  0.00           N
ATOM   1952  HN  VAL Z  23      62.248  83.129  54.245  1.00  0.00           H
ATOM   1953  CA  VAL Z  23      60.166  83.054  54.527  1.00  0.00           C
ATOM   1954  HA  VAL Z  23      59.735  83.057  55.517  1.00  0.00           H
ATOM   1955  CB  VAL Z  23      60.134  84.497  54.033  1.00  0.00           C
ATOM   1956  HB  VAL Z  23      60.727  84.585  53.094  1.00  0.00           H
ATOM   1957  CG1 VAL Z  23      58.698  84.996  53.773  1.00  0.00           C
ATOM   1958 1HG1 VAL Z  23      58.201  84.429  52.960  1.00  0.00           H
ATOM   1959 2HG1 VAL Z  23      58.082  84.910  54.693  1.00  0.00           H
ATOM   1960 3HG1 VAL Z  23      58.730  86.062  53.467  1.00  0.00           H
ATOM   1961  CG2 VAL Z  23      60.770  85.384  55.123  1.00  0.00           C
ATOM   1962 1HG2 VAL Z  23      60.207  85.299  56.076  1.00  0.00           H
ATOM   1963 2HG2 VAL Z  23      61.826  85.106  55.314  1.00  0.00           H
ATOM   1964 3HG2 VAL Z  23      60.752  86.446  54.804  1.00  0.00           H
ATOM   1965  C   VAL Z  23      59.270  82.136  53.699  1.00  0.00           C
ATOM   1966  O   VAL Z  23      58.094  81.951  54.012  1.00  0.00           O
ATOM   1967  N   LEU Z  24      59.809  81.480  52.646  1.00  0.00           N
ATOM   1968  HN  LEU Z  24      60.753  81.661  52.369  1.00  0.00           H
ATOM   1969  CA  LEU Z  24      59.083  80.488  51.862  1.00  0.00           C
ATOM   1970  HA  LEU Z  24      58.224  80.968  51.422  1.00  0.00           H
ATOM   1971  CB  LEU Z  24      60.013  79.934  50.756  1.00  0.00           C
ATOM   1972  HB1 LEU Z  24      60.461  80.789  50.206  1.00  0.00           H
ATOM   1973  HB2 LEU Z  24      60.857  79.394  51.241  1.00  0.00           H
ATOM   1974  CG  LEU Z  24      59.357  79.002  49.718  1.00  0.00           C
ATOM   1975  HG  LEU Z  24      58.524  78.433  50.194  1.00  0.00           H
ATOM   1976  CD1 LEU Z  24      58.791  79.791  48.529  1.00  0.00           C
ATOM   1977 1HD1 LEU Z  24      58.336  79.100  47.788  1.00  0.00           H
ATOM   1978 2HD1 LEU Z  24      58.017  80.511  48.863  1.00  0.00           H
ATOM   1979 3HD1 LEU Z  24      59.603  80.359  48.025  1.00  0.00           H
ATOM   1980  CD2 LEU Z  24      60.390  77.978  49.238  1.00  0.00           C
ATOM   1981 1HD2 LEU Z  24      60.693  77.325  50.082  1.00  0.00           H
ATOM   1982 2HD2 LEU Z  24      59.969  77.342  48.432  1.00  0.00           H
ATOM   1983 3HD2 LEU Z  24      61.294  78.494  48.853  1.00  0.00           H
ATOM   1984  C   LEU Z  24      58.583  79.316  52.700  1.00  0.00           C
ATOM   1985  O   LEU Z  24      57.423  78.907  52.603  1.00  0.00           O
ATOM   1986  N   ILE Z  25      59.462  78.796  53.585  1.00  0.00           N
ATOM   1987  HN  ILE Z  25      60.399  79.143  53.598  1.00  0.00           H
ATOM   1988  CA  ILE Z  25      59.149  77.789  54.587  1.00  0.00           C
ATOM   1989  HA  ILE Z  25      58.668  76.959  54.090  1.00  0.00           H
ATOM   1990  CB  ILE Z  25      60.432  77.293  55.266  1.00  0.00           C
ATOM   1991  HB  ILE Z  25      60.966  78.174  55.693  1.00  0.00           H
ATOM   1992  CG2 ILE Z  25      60.115  76.309  56.421  1.00  0.00           C
ATOM   1993 1HG2 ILE Z  25      59.527  76.795  57.227  1.00  0.00           H
ATOM   1994 2HG2 ILE Z  25      59.542  75.438  56.046  1.00  0.00           H
ATOM   1995 3HG2 ILE Z  25      61.051  75.931  56.879  1.00  0.00           H
ATOM   1996  CG1 ILE Z  25      61.376  76.634  54.226  1.00  0.00           C
ATOM   1997 1HG1 ILE Z  25      60.943  75.658  53.912  1.00  0.00           H
ATOM   1998 2HG1 ILE Z  25      61.442  77.267  53.314  1.00  0.00           H
ATOM   1999  CD  ILE Z  25      62.806  76.429  54.745  1.00  0.00           C
ATOM   2000  HD1 ILE Z  25      63.429  75.945  53.963  1.00  0.00           H
ATOM   2001  HD2 ILE Z  25      63.267  77.408  54.998  1.00  0.00           H
ATOM   2002  HD3 ILE Z  25      62.822  75.783  55.646  1.00  0.00           H
ATOM   2003  C   ILE Z  25      58.161  78.320  55.621  1.00  0.00           C
ATOM   2004  O   ILE Z  25      57.161  77.676  55.932  1.00  0.00           O
ATOM   2005  N   ALA Z  26      58.381  79.546  56.141  1.00  0.00           N
ATOM   2006  HN  ALA Z  26      59.208  80.052  55.884  1.00  0.00           H
ATOM   2007  CA  ALA Z  26      57.543  80.168  57.152  1.00  0.00           C
ATOM   2008  HA  ALA Z  26      57.522  79.505  58.007  1.00  0.00           H
ATOM   2009  CB  ALA Z  26      58.155  81.519  57.574  1.00  0.00           C
ATOM   2010  HB1 ALA Z  26      58.123  82.244  56.734  1.00  0.00           H
ATOM   2011  HB2 ALA Z  26      57.605  81.954  58.437  1.00  0.00           H
ATOM   2012  HB3 ALA Z  26      59.216  81.384  57.872  1.00  0.00           H
ATOM   2013  C   ALA Z  26      56.094  80.382  56.730  1.00  0.00           C
ATOM   2014  O   ALA Z  26      55.171  80.114  57.497  1.00  0.00           O
ATOM   2015  N   PHE Z  27      55.858  80.842  55.482  1.00  0.00           N
ATOM   2016  HN  PHE Z  27      56.633  81.112  54.902  1.00  0.00           H
ATOM   2017  CA  PHE Z  27      54.525  80.977  54.916  1.00  0.00           C
ATOM   2018  HA  PHE Z  27      53.940  81.569  55.609  1.00  0.00           H
ATOM   2019  CB  PHE Z  27      54.604  81.702  53.540  1.00  0.00           C
ATOM   2020  HB1 PHE Z  27      55.427  82.449  53.594  1.00  0.00           H
ATOM   2021  HB2 PHE Z  27      54.840  81.002  52.713  1.00  0.00           H
ATOM   2022  CG  PHE Z  27      53.334  82.451  53.201  1.00  0.00           C
ATOM   2023  CD1 PHE Z  27      53.365  83.853  53.110  1.00  0.00           C
ATOM   2024  HD1 PHE Z  27      54.296  84.377  53.261  1.00  0.00           H
ATOM   2025  CE1 PHE Z  27      52.199  84.584  52.855  1.00  0.00           C
ATOM   2026  HE1 PHE Z  27      52.240  85.661  52.791  1.00  0.00           H
ATOM   2027  CZ  PHE Z  27      50.979  83.918  52.687  1.00  0.00           C
ATOM   2028  HZ  PHE Z  27      50.075  84.483  52.502  1.00  0.00           H
ATOM   2029  CD2 PHE Z  27      52.110  81.792  52.973  1.00  0.00           C
ATOM   2030  HD2 PHE Z  27      52.053  80.715  52.995  1.00  0.00           H
ATOM   2031  CE2 PHE Z  27      50.937  82.520  52.732  1.00  0.00           C
ATOM   2032  HE2 PHE Z  27      50.002  82.001  52.580  1.00  0.00           H
ATOM   2033  C   PHE Z  27      53.829  79.628  54.767  1.00  0.00           C
ATOM   2034  O   PHE Z  27      52.669  79.464  55.134  1.00  0.00           O
ATOM   2035  N   ALA Z  28      54.551  78.607  54.259  1.00  0.00           N
ATOM   2036  HN  ALA Z  28      55.514  78.746  54.034  1.00  0.00           H
ATOM   2037  CA  ALA Z  28      54.043  77.263  54.042  1.00  0.00           C
ATOM   2038  HA  ALA Z  28      53.153  77.333  53.431  1.00  0.00           H
ATOM   2039  CB  ALA Z  28      55.104  76.435  53.297  1.00  0.00           C
ATOM   2040  HB1 ALA Z  28      54.745  75.399  53.117  1.00  0.00           H
ATOM   2041  HB2 ALA Z  28      55.334  76.895  52.314  1.00  0.00           H
ATOM   2042  HB3 ALA Z  28      56.042  76.395  53.887  1.00  0.00           H
ATOM   2043  C   ALA Z  28      53.616  76.551  55.318  1.00  0.00           C
ATOM   2044  O   ALA Z  28      52.646  75.800  55.337  1.00  0.00           O
ATOM   2045  N   GLN Z  29      54.325  76.799  56.433  1.00  0.00           N
ATOM   2046  HN  GLN Z  29      55.154  77.359  56.387  1.00  0.00           H
ATOM   2047  CA  GLN Z  29      53.983  76.231  57.721  1.00  0.00           C
ATOM   2048  HA  GLN Z  29      53.583  75.236  57.576  1.00  0.00           H
ATOM   2049  CB  GLN Z  29      55.248  76.120  58.598  1.00  0.00           C
ATOM   2050  HB1 GLN Z  29      55.695  77.130  58.737  1.00  0.00           H
ATOM   2051  HB2 GLN Z  29      54.961  75.731  59.603  1.00  0.00           H
ATOM   2052  CG  GLN Z  29      56.290  75.170  57.971  1.00  0.00           C
ATOM   2053  HG1 GLN Z  29      55.804  74.201  57.729  1.00  0.00           H
ATOM   2054  HG2 GLN Z  29      56.681  75.592  57.025  1.00  0.00           H
ATOM   2055  CD  GLN Z  29      57.470  74.930  58.903  1.00  0.00           C
ATOM   2056  OE1 GLN Z  29      57.877  75.780  59.703  1.00  0.00           O
ATOM   2057  NE2 GLN Z  29      58.058  73.716  58.797  1.00  0.00           N
ATOM   2058 1HE2 GLN Z  29      57.602  73.003  58.260  1.00  0.00           H
ATOM   2059 2HE2 GLN Z  29      58.863  73.528  59.359  1.00  0.00           H
ATOM   2060  C   GLN Z  29      52.914  77.024  58.460  1.00  0.00           C
ATOM   2061  O   GLN Z  29      52.383  76.565  59.466  1.00  0.00           O
ATOM   2062  N   TYR Z  30      52.550  78.226  57.971  1.00  0.00           N
ATOM   2063  HN  TYR Z  30      53.031  78.600  57.180  1.00  0.00           H
ATOM   2064  CA  TYR Z  30      51.413  78.983  58.463  1.00  0.00           C
ATOM   2065  HA  TYR Z  30      51.235  78.730  59.501  1.00  0.00           H
ATOM   2066  CB  TYR Z  30      51.738  80.495  58.338  1.00  0.00           C
ATOM   2067  HB1 TYR Z  30      52.710  80.694  58.841  1.00  0.00           H
ATOM   2068  HB2 TYR Z  30      51.842  80.792  57.273  1.00  0.00           H
ATOM   2069  CG  TYR Z  30      50.705  81.364  59.002  1.00  0.00           C
ATOM   2070  CD1 TYR Z  30      50.611  81.400  60.401  1.00  0.00           C
ATOM   2071  HD1 TYR Z  30      51.267  80.785  61.002  1.00  0.00           H
ATOM   2072  CE1 TYR Z  30      49.690  82.248  61.028  1.00  0.00           C
ATOM   2073  HE1 TYR Z  30      49.635  82.277  62.106  1.00  0.00           H
ATOM   2074  CZ  TYR Z  30      48.866  83.075  60.261  1.00  0.00           C
ATOM   2075  OH  TYR Z  30      47.972  83.950  60.905  1.00  0.00           O
ATOM   2076  HH  TYR Z  30      47.626  84.568  60.233  1.00  0.00           H
ATOM   2077  CD2 TYR Z  30      49.843  82.170  58.237  1.00  0.00           C
ATOM   2078  HD2 TYR Z  30      49.900  82.140  57.159  1.00  0.00           H
ATOM   2079  CE2 TYR Z  30      48.935  83.035  58.865  1.00  0.00           C
ATOM   2080  HE2 TYR Z  30      48.286  83.660  58.269  1.00  0.00           H
ATOM   2081  C   TYR Z  30      50.145  78.633  57.684  1.00  0.00           C
ATOM   2082  O   TYR Z  30      49.103  78.314  58.258  1.00  0.00           O
ATOM   2083  N   LEU Z  31      50.220  78.664  56.339  1.00  0.00           N
ATOM   2084  HN  LEU Z  31      51.083  78.915  55.888  1.00  0.00           H
ATOM   2085  CA  LEU Z  31      49.123  78.325  55.456  1.00  0.00           C
ATOM   2086  HA  LEU Z  31      48.320  77.879  56.026  1.00  0.00           H
ATOM   2087  CB  LEU Z  31      48.589  79.577  54.716  1.00  0.00           C
ATOM   2088  HB1 LEU Z  31      48.215  80.289  55.486  1.00  0.00           H
ATOM   2089  HB2 LEU Z  31      49.437  80.074  54.195  1.00  0.00           H
ATOM   2090  CG  LEU Z  31      47.457  79.328  53.692  1.00  0.00           C
ATOM   2091  HG  LEU Z  31      47.874  78.738  52.840  1.00  0.00           H
ATOM   2092  CD1 LEU Z  31      46.274  78.548  54.282  1.00  0.00           C
ATOM   2093 1HD1 LEU Z  31      45.914  79.038  55.209  1.00  0.00           H
ATOM   2094 2HD1 LEU Z  31      45.432  78.512  53.557  1.00  0.00           H
ATOM   2095 3HD1 LEU Z  31      46.557  77.506  54.530  1.00  0.00           H
ATOM   2096  CD2 LEU Z  31      46.958  80.661  53.120  1.00  0.00           C
ATOM   2097 1HD2 LEU Z  31      46.547  81.298  53.931  1.00  0.00           H
ATOM   2098 2HD2 LEU Z  31      47.786  81.210  52.625  1.00  0.00           H
ATOM   2099 3HD2 LEU Z  31      46.158  80.487  52.368  1.00  0.00           H
ATOM   2100  C   LEU Z  31      49.596  77.287  54.458  1.00  0.00           C
ATOM   2101  O   LEU Z  31      50.473  77.524  53.628  1.00  0.00           O
ATOM   2102  N   GLN Z  32      48.991  76.087  54.512  1.00  0.00           N
ATOM   2103  HN  GLN Z  32      48.244  75.922  55.167  1.00  0.00           H
ATOM   2104  CA  GLN Z  32      49.464  74.914  53.808  1.00  0.00           C
ATOM   2105  HA  GLN Z  32      50.503  75.036  53.528  1.00  0.00           H
ATOM   2106  CB  GLN Z  32      49.312  73.673  54.723  1.00  0.00           C
ATOM   2107  HB1 GLN Z  32      48.228  73.503  54.918  1.00  0.00           H
ATOM   2108  HB2 GLN Z  32      49.710  72.778  54.193  1.00  0.00           H
ATOM   2109  CG  GLN Z  32      50.039  73.807  56.078  1.00  0.00           C
ATOM   2110  HG1 GLN Z  32      51.135  73.894  55.924  1.00  0.00           H
ATOM   2111  HG2 GLN Z  32      49.694  74.711  56.623  1.00  0.00           H
ATOM   2112  CD  GLN Z  32      49.732  72.604  56.962  1.00  0.00           C
ATOM   2113  OE1 GLN Z  32      48.734  72.586  57.691  1.00  0.00           O
ATOM   2114  NE2 GLN Z  32      50.587  71.561  56.892  1.00  0.00           N
ATOM   2115 1HE2 GLN Z  32      51.313  71.552  56.201  1.00  0.00           H
ATOM   2116 2HE2 GLN Z  32      50.396  70.767  57.475  1.00  0.00           H
ATOM   2117  C   GLN Z  32      48.656  74.644  52.552  1.00  0.00           C
ATOM   2118  O   GLN Z  32      48.782  73.593  51.930  1.00  0.00           O
ATOM   2119  N   GLN Z  33      47.773  75.574  52.149  1.00  0.00           N
ATOM   2120  HN  GLN Z  33      47.707  76.431  52.650  1.00  0.00           H
ATOM   2121  CA  GLN Z  33      46.762  75.301  51.142  1.00  0.00           C
ATOM   2122  HA  GLN Z  33      46.743  74.244  50.923  1.00  0.00           H
ATOM   2123  CB  GLN Z  33      45.354  75.661  51.681  1.00  0.00           C
ATOM   2124  HB1 GLN Z  33      45.258  76.762  51.806  1.00  0.00           H
ATOM   2125  HB2 GLN Z  33      44.596  75.337  50.932  1.00  0.00           H
ATOM   2126  CG  GLN Z  33      45.066  74.963  53.034  1.00  0.00           C
ATOM   2127  HG1 GLN Z  33      45.366  73.894  52.973  1.00  0.00           H
ATOM   2128  HG2 GLN Z  33      45.658  75.436  53.843  1.00  0.00           H
ATOM   2129  CD  GLN Z  33      43.595  75.018  53.443  1.00  0.00           C
ATOM   2130  OE1 GLN Z  33      43.181  75.768  54.334  1.00  0.00           O
ATOM   2131  NE2 GLN Z  33      42.773  74.164  52.794  1.00  0.00           N
ATOM   2132 1HE2 GLN Z  33      43.115  73.634  52.014  1.00  0.00           H
ATOM   2133 2HE2 GLN Z  33      41.826  74.072  53.098  1.00  0.00           H
ATOM   2134  C   GLN Z  33      47.029  75.994  49.816  1.00  0.00           C
ATOM   2135  O   GLN Z  33      46.167  76.028  48.937  1.00  0.00           O
ATOM   2136  N   CYS Z  34      48.239  76.548  49.612  1.00  0.00           N
ATOM   2137  HN  CYS Z  34      48.965  76.480  50.296  1.00  0.00           H
ATOM   2138  CA  CYS Z  34      48.566  77.304  48.415  1.00  0.00           C
ATOM   2139  HA  CYS Z  34      47.665  77.703  47.974  1.00  0.00           H
ATOM   2140  CB  CYS Z  34      49.476  78.516  48.747  1.00  0.00           C
ATOM   2141  HB1 CYS Z  34      50.439  78.136  49.153  1.00  0.00           H
ATOM   2142  HB2 CYS Z  34      49.711  79.064  47.807  1.00  0.00           H
ATOM   2143  SG  CYS Z  34      48.739  79.665  49.952  1.00  0.00           S
ATOM   2144  HG1 CYS Z  34      49.835  80.401  50.102  1.00  0.00           H
ATOM   2145  C   CYS Z  34      49.324  76.458  47.391  1.00  0.00           C
ATOM   2146  O   CYS Z  34      50.435  76.013  47.693  1.00  0.00           O
ATOM   2147  N   PRO Z  35      48.827  76.223  46.172  1.00  0.00           N
ATOM   2148  CD  PRO Z  35      47.402  76.260  45.849  1.00  0.00           C
ATOM   2149  HD1 PRO Z  35      47.054  77.314  45.872  1.00  0.00           H
ATOM   2150  HD2 PRO Z  35      46.818  75.638  46.558  1.00  0.00           H
ATOM   2151  CA  PRO Z  35      49.626  75.925  44.981  1.00  0.00           C
ATOM   2152  HA  PRO Z  35      49.939  74.899  45.086  1.00  0.00           H
ATOM   2153  CB  PRO Z  35      48.643  76.132  43.823  1.00  0.00           C
ATOM   2154  HB1 PRO Z  35      48.579  77.212  43.552  1.00  0.00           H
ATOM   2155  HB2 PRO Z  35      48.915  75.540  42.925  1.00  0.00           H
ATOM   2156  CG  PRO Z  35      47.307  75.704  44.428  1.00  0.00           C
ATOM   2157  HG1 PRO Z  35      46.436  76.105  43.870  1.00  0.00           H
ATOM   2158  HG2 PRO Z  35      47.247  74.594  44.462  1.00  0.00           H
ATOM   2159  C   PRO Z  35      50.897  76.741  44.815  1.00  0.00           C
ATOM   2160  O   PRO Z  35      50.941  77.888  45.257  1.00  0.00           O
ATOM   2161  N   PHE Z  36      51.950  76.178  44.191  1.00  0.00           N
ATOM   2162  HN  PHE Z  36      51.851  75.264  43.802  1.00  0.00           H
ATOM   2163  CA  PHE Z  36      53.283  76.762  44.135  1.00  0.00           C
ATOM   2164  HA  PHE Z  36      53.637  76.863  45.151  1.00  0.00           H
ATOM   2165  CB  PHE Z  36      54.215  75.790  43.352  1.00  0.00           C
ATOM   2166  HB1 PHE Z  36      54.188  74.794  43.844  1.00  0.00           H
ATOM   2167  HB2 PHE Z  36      53.841  75.665  42.314  1.00  0.00           H
ATOM   2168  CG  PHE Z  36      55.663  76.220  43.295  1.00  0.00           C
ATOM   2169  CD1 PHE Z  36      56.443  76.274  44.460  1.00  0.00           C
ATOM   2170  HD1 PHE Z  36      55.992  76.038  45.409  1.00  0.00           H
ATOM   2171  CE1 PHE Z  36      57.799  76.624  44.401  1.00  0.00           C
ATOM   2172  HE1 PHE Z  36      58.392  76.645  45.303  1.00  0.00           H
ATOM   2173  CZ  PHE Z  36      58.383  76.944  43.168  1.00  0.00           C
ATOM   2174  HZ  PHE Z  36      59.427  77.219  43.116  1.00  0.00           H
ATOM   2175  CD2 PHE Z  36      56.261  76.544  42.065  1.00  0.00           C
ATOM   2176  HD2 PHE Z  36      55.671  76.506  41.161  1.00  0.00           H
ATOM   2177  CE2 PHE Z  36      57.612  76.909  41.999  1.00  0.00           C
ATOM   2178  HE2 PHE Z  36      58.062  77.163  41.049  1.00  0.00           H
ATOM   2179  C   PHE Z  36      53.308  78.157  43.517  1.00  0.00           C
ATOM   2180  O   PHE Z  36      53.892  79.079  44.080  1.00  0.00           O
ATOM   2181  N   GLU Z  37      52.606  78.353  42.384  1.00  0.00           N
ATOM   2182  HN  GLU Z  37      52.138  77.575  41.964  1.00  0.00           H
ATOM   2183  CA  GLU Z  37      52.516  79.627  41.688  1.00  0.00           C
ATOM   2184  HA  GLU Z  37      53.526  79.946  41.468  1.00  0.00           H
ATOM   2185  CB  GLU Z  37      51.755  79.403  40.358  1.00  0.00           C
ATOM   2186  HB1 GLU Z  37      52.205  78.515  39.855  1.00  0.00           H
ATOM   2187  HB2 GLU Z  37      50.697  79.145  40.580  1.00  0.00           H
ATOM   2188  CG  GLU Z  37      51.793  80.582  39.353  1.00  0.00           C
ATOM   2189  HG1 GLU Z  37      51.244  80.289  38.432  1.00  0.00           H
ATOM   2190  HG2 GLU Z  37      51.294  81.475  39.780  1.00  0.00           H
ATOM   2191  CD  GLU Z  37      53.201  80.957  38.936  1.00  0.00           C
ATOM   2192  OE1 GLU Z  37      54.002  80.051  38.584  1.00  0.00           O
ATOM   2193  OE2 GLU Z  37      53.539  82.173  38.946  1.00  0.00           O
ATOM   2194  C   GLU Z  37      51.867  80.747  42.509  1.00  0.00           C
ATOM   2195  O   GLU Z  37      52.348  81.882  42.546  1.00  0.00           O
ATOM   2196  N   ASP Z  38      50.768  80.441  43.233  1.00  0.00           N
ATOM   2197  HN  ASP Z  38      50.372  79.530  43.182  1.00  0.00           H
ATOM   2198  CA  ASP Z  38      50.158  81.347  44.192  1.00  0.00           C
ATOM   2199  HA  ASP Z  38      50.052  82.315  43.721  1.00  0.00           H
ATOM   2200  CB  ASP Z  38      48.754  80.831  44.623  1.00  0.00           C
ATOM   2201  HB1 ASP Z  38      48.837  79.817  45.065  1.00  0.00           H
ATOM   2202  HB2 ASP Z  38      48.322  81.515  45.384  1.00  0.00           H
ATOM   2203  CG  ASP Z  38      47.763  80.769  43.473  1.00  0.00           C
ATOM   2204  OD1 ASP Z  38      47.803  81.633  42.556  1.00  0.00           O
ATOM   2205  OD2 ASP Z  38      46.890  79.865  43.498  1.00  0.00           O
ATOM   2206  C   ASP Z  38      51.042  81.571  45.429  1.00  0.00           C
ATOM   2207  O   ASP Z  38      51.217  82.695  45.900  1.00  0.00           O
ATOM   2208  N   HIS Z  39      51.660  80.497  45.974  1.00  0.00           N
ATOM   2209  HN  HIS Z  39      51.491  79.589  45.576  1.00  0.00           H
ATOM   2210  CA  HIS Z  39      52.514  80.542  47.156  1.00  0.00           C
ATOM   2211  HA  HIS Z  39      51.931  80.949  47.972  1.00  0.00           H
ATOM   2212  CB  HIS Z  39      53.009  79.123  47.544  1.00  0.00           C
ATOM   2213  HB1 HIS Z  39      52.141  78.432  47.574  1.00  0.00           H
ATOM   2214  HB2 HIS Z  39      53.703  78.737  46.768  1.00  0.00           H
ATOM   2215  ND1 HIS Z  39      52.926  78.978  50.032  1.00  0.00           N
ATOM   2216  CG  HIS Z  39      53.691  79.050  48.882  1.00  0.00           C
ATOM   2217  CE1 HIS Z  39      53.798  78.987  51.022  1.00  0.00           C
ATOM   2218  HE1 HIS Z  39      53.531  78.967  52.080  1.00  0.00           H
ATOM   2219  NE2 HIS Z  39      55.076  79.046  50.576  1.00  0.00           N
ATOM   2220  HE2 HIS Z  39      55.905  79.044  51.146  1.00  0.00           H
ATOM   2221  CD2 HIS Z  39      55.014  79.090  49.199  1.00  0.00           C
ATOM   2222  HD2 HIS Z  39      55.874  79.154  48.547  1.00  0.00           H
ATOM   2223  C   HIS Z  39      53.741  81.425  46.995  1.00  0.00           C
ATOM   2224  O   HIS Z  39      54.044  82.253  47.852  1.00  0.00           O
ATOM   2225  N   VAL Z  40      54.469  81.312  45.864  1.00  0.00           N
ATOM   2226  HN  VAL Z  40      54.238  80.629  45.163  1.00  0.00           H
ATOM   2227  CA  VAL Z  40      55.627  82.155  45.596  1.00  0.00           C
ATOM   2228  HA  VAL Z  40      56.251  82.106  46.478  1.00  0.00           H
ATOM   2229  CB  VAL Z  40      56.512  81.686  44.446  1.00  0.00           C
ATOM   2230  HB  VAL Z  40      57.390  82.373  44.382  1.00  0.00           H
ATOM   2231  CG1 VAL Z  40      57.053  80.277  44.766  1.00  0.00           C
ATOM   2232 1HG1 VAL Z  40      56.230  79.535  44.818  1.00  0.00           H
ATOM   2233 2HG1 VAL Z  40      57.754  79.948  43.970  1.00  0.00           H
ATOM   2234 3HG1 VAL Z  40      57.596  80.276  45.734  1.00  0.00           H
ATOM   2235  CG2 VAL Z  40      55.783  81.715  43.090  1.00  0.00           C
ATOM   2236 1HG2 VAL Z  40      54.853  81.114  43.122  1.00  0.00           H
ATOM   2237 2HG2 VAL Z  40      55.522  82.753  42.792  1.00  0.00           H
ATOM   2238 3HG2 VAL Z  40      56.436  81.288  42.299  1.00  0.00           H
ATOM   2239  C   VAL Z  40      55.273  83.625  45.448  1.00  0.00           C
ATOM   2240  O   VAL Z  40      56.017  84.494  45.896  1.00  0.00           O
ATOM   2241  N   LYS Z  41      54.096  83.953  44.870  1.00  0.00           N
ATOM   2242  HN  LYS Z  41      53.500  83.236  44.513  1.00  0.00           H
ATOM   2243  CA  LYS Z  41      53.616  85.320  44.770  1.00  0.00           C
ATOM   2244  HA  LYS Z  41      54.353  85.894  44.227  1.00  0.00           H
ATOM   2245  CB  LYS Z  41      52.268  85.351  44.011  1.00  0.00           C
ATOM   2246  HB1 LYS Z  41      52.403  84.782  43.064  1.00  0.00           H
ATOM   2247  HB2 LYS Z  41      51.487  84.816  44.597  1.00  0.00           H
ATOM   2248  CG  LYS Z  41      51.758  86.757  43.651  1.00  0.00           C
ATOM   2249  HG1 LYS Z  41      51.612  87.370  44.567  1.00  0.00           H
ATOM   2250  HG2 LYS Z  41      52.533  87.255  43.025  1.00  0.00           H
ATOM   2251  CD  LYS Z  41      50.443  86.680  42.858  1.00  0.00           C
ATOM   2252  HD1 LYS Z  41      50.534  85.824  42.148  1.00  0.00           H
ATOM   2253  HD2 LYS Z  41      49.602  86.440  43.546  1.00  0.00           H
ATOM   2254  CE  LYS Z  41      50.111  87.910  42.007  1.00  0.00           C
ATOM   2255  HE1 LYS Z  41      50.946  88.112  41.301  1.00  0.00           H
ATOM   2256  HE2 LYS Z  41      49.177  87.739  41.426  1.00  0.00           H
ATOM   2257  NZ  LYS Z  41      49.920  89.106  42.841  1.00  0.00           N
ATOM   2258  HZ1 LYS Z  41      49.097  89.004  43.485  1.00  0.00           H
ATOM   2259  HZ2 LYS Z  41      50.796  89.323  43.377  1.00  0.00           H
ATOM   2260  HZ3 LYS Z  41      49.761  89.939  42.231  1.00  0.00           H
ATOM   2261  C   LYS Z  41      53.427  85.976  46.131  1.00  0.00           C
ATOM   2262  O   LYS Z  41      53.913  87.082  46.373  1.00  0.00           O
ATOM   2263  N   LEU Z  42      52.776  85.258  47.069  1.00  0.00           N
ATOM   2264  HN  LEU Z  42      52.392  84.367  46.822  1.00  0.00           H
ATOM   2265  CA  LEU Z  42      52.583  85.665  48.449  1.00  0.00           C
ATOM   2266  HA  LEU Z  42      52.108  86.636  48.457  1.00  0.00           H
ATOM   2267  CB  LEU Z  42      51.686  84.630  49.170  1.00  0.00           C
ATOM   2268  HB1 LEU Z  42      52.142  83.622  49.053  1.00  0.00           H
ATOM   2269  HB2 LEU Z  42      51.653  84.858  50.255  1.00  0.00           H
ATOM   2270  CG  LEU Z  42      50.230  84.571  48.666  1.00  0.00           C
ATOM   2271  HG  LEU Z  42      50.234  84.549  47.550  1.00  0.00           H
ATOM   2272  CD1 LEU Z  42      49.558  83.276  49.145  1.00  0.00           C
ATOM   2273 1HD1 LEU Z  42      48.517  83.210  48.765  1.00  0.00           H
ATOM   2274 2HD1 LEU Z  42      50.121  82.393  48.774  1.00  0.00           H
ATOM   2275 3HD1 LEU Z  42      49.531  83.239  50.254  1.00  0.00           H
ATOM   2276  CD2 LEU Z  42      49.421  85.794  49.127  1.00  0.00           C
ATOM   2277 1HD2 LEU Z  42      49.419  85.862  50.236  1.00  0.00           H
ATOM   2278 2HD2 LEU Z  42      49.846  86.734  48.716  1.00  0.00           H
ATOM   2279 3HD2 LEU Z  42      48.368  85.713  48.785  1.00  0.00           H
ATOM   2280  C   LEU Z  42      53.887  85.809  49.228  1.00  0.00           C
ATOM   2281  O   LEU Z  42      54.105  86.792  49.933  1.00  0.00           O
ATOM   2282  N   VAL Z  43      54.819  84.847  49.084  1.00  0.00           N
ATOM   2283  HN  VAL Z  43      54.601  84.024  48.552  1.00  0.00           H
ATOM   2284  CA  VAL Z  43      56.148  84.899  49.684  1.00  0.00           C
ATOM   2285  HA  VAL Z  43      56.032  85.057  50.747  1.00  0.00           H
ATOM   2286  CB  VAL Z  43      56.872  83.573  49.463  1.00  0.00           C
ATOM   2287  HB  VAL Z  43      56.780  83.287  48.389  1.00  0.00           H
ATOM   2288  CG1 VAL Z  43      58.371  83.642  49.828  1.00  0.00           C
ATOM   2289 1HG1 VAL Z  43      58.927  84.323  49.151  1.00  0.00           H
ATOM   2290 2HG1 VAL Z  43      58.504  83.994  50.871  1.00  0.00           H
ATOM   2291 3HG1 VAL Z  43      58.831  82.636  49.739  1.00  0.00           H
ATOM   2292  CG2 VAL Z  43      56.166  82.511  50.328  1.00  0.00           C
ATOM   2293 1HG2 VAL Z  43      56.580  81.505  50.121  1.00  0.00           H
ATOM   2294 2HG2 VAL Z  43      56.314  82.739  51.405  1.00  0.00           H
ATOM   2295 3HG2 VAL Z  43      55.075  82.472  50.128  1.00  0.00           H
ATOM   2296  C   VAL Z  43      56.976  86.070  49.171  1.00  0.00           C
ATOM   2297  O   VAL Z  43      57.598  86.804  49.939  1.00  0.00           O
ATOM   2298  N   ASN Z  44      56.960  86.331  47.849  1.00  0.00           N
ATOM   2299  HN  ASN Z  44      56.474  85.717  47.218  1.00  0.00           H
ATOM   2300  CA  ASN Z  44      57.706  87.432  47.268  1.00  0.00           C
ATOM   2301  HA  ASN Z  44      58.684  87.451  47.733  1.00  0.00           H
ATOM   2302  CB  ASN Z  44      57.882  87.233  45.735  1.00  0.00           C
ATOM   2303  HB1 ASN Z  44      56.895  87.036  45.267  1.00  0.00           H
ATOM   2304  HB2 ASN Z  44      58.328  88.138  45.274  1.00  0.00           H
ATOM   2305  CG  ASN Z  44      58.828  86.058  45.478  1.00  0.00           C
ATOM   2306  OD1 ASN Z  44      59.771  85.808  46.238  1.00  0.00           O
ATOM   2307  ND2 ASN Z  44      58.618  85.314  44.371  1.00  0.00           N
ATOM   2308 1HD2 ASN Z  44      57.871  85.523  43.734  1.00  0.00           H
ATOM   2309 2HD2 ASN Z  44      59.180  84.499  44.226  1.00  0.00           H
ATOM   2310  C   ASN Z  44      57.101  88.800  47.596  1.00  0.00           C
ATOM   2311  O   ASN Z  44      57.816  89.800  47.604  1.00  0.00           O
ATOM   2312  N   GLU Z  45      55.798  88.880  47.966  1.00  0.00           N
ATOM   2313  HN  GLU Z  45      55.207  88.075  47.908  1.00  0.00           H
ATOM   2314  CA  GLU Z  45      55.207  90.077  48.558  1.00  0.00           C
ATOM   2315  HA  GLU Z  45      55.413  90.909  47.900  1.00  0.00           H
ATOM   2316  CB  GLU Z  45      53.669  89.976  48.769  1.00  0.00           C
ATOM   2317  HB1 GLU Z  45      53.431  89.024  49.288  1.00  0.00           H
ATOM   2318  HB2 GLU Z  45      53.346  90.801  49.441  1.00  0.00           H
ATOM   2319  CG  GLU Z  45      52.799  90.090  47.493  1.00  0.00           C
ATOM   2320  HG1 GLU Z  45      53.019  89.252  46.805  1.00  0.00           H
ATOM   2321  HG2 GLU Z  45      51.724  90.030  47.766  1.00  0.00           H
ATOM   2322  CD  GLU Z  45      53.015  91.394  46.758  1.00  0.00           C
ATOM   2323  OE1 GLU Z  45      53.504  91.362  45.596  1.00  0.00           O
ATOM   2324  OE2 GLU Z  45      52.717  92.489  47.304  1.00  0.00           O
ATOM   2325  C   GLU Z  45      55.834  90.438  49.901  1.00  0.00           C
ATOM   2326  O   GLU Z  45      56.041  91.610  50.204  1.00  0.00           O
ATOM   2327  N   VAL Z  46      56.166  89.443  50.748  1.00  0.00           N
ATOM   2328  HN  VAL Z  46      55.984  88.492  50.501  1.00  0.00           H
ATOM   2329  CA  VAL Z  46      56.847  89.662  52.020  1.00  0.00           C
ATOM   2330  HA  VAL Z  46      56.285  90.403  52.571  1.00  0.00           H
ATOM   2331  CB  VAL Z  46      56.891  88.385  52.852  1.00  0.00           C
ATOM   2332  HB  VAL Z  46      57.428  87.588  52.287  1.00  0.00           H
ATOM   2333  CG1 VAL Z  46      57.622  88.615  54.192  1.00  0.00           C
ATOM   2334 1HG1 VAL Z  46      58.707  88.792  54.035  1.00  0.00           H
ATOM   2335 2HG1 VAL Z  46      57.200  89.487  54.730  1.00  0.00           H
ATOM   2336 3HG1 VAL Z  46      57.517  87.719  54.839  1.00  0.00           H
ATOM   2337  CG2 VAL Z  46      55.444  87.914  53.101  1.00  0.00           C
ATOM   2338 1HG2 VAL Z  46      54.921  87.677  52.151  1.00  0.00           H
ATOM   2339 2HG2 VAL Z  46      55.448  86.990  53.713  1.00  0.00           H
ATOM   2340 3HG2 VAL Z  46      54.864  88.693  53.639  1.00  0.00           H
ATOM   2341  C   VAL Z  46      58.248  90.234  51.840  1.00  0.00           C
ATOM   2342  O   VAL Z  46      58.626  91.204  52.499  1.00  0.00           O
ATOM   2343  N   THR Z  47      59.040  89.693  50.888  1.00  0.00           N
ATOM   2344  HN  THR Z  47      58.765  88.850  50.424  1.00  0.00           H
ATOM   2345  CA  THR Z  47      60.347  90.244  50.516  1.00  0.00           C
ATOM   2346  HA  THR Z  47      60.942  90.308  51.414  1.00  0.00           H
ATOM   2347  CB  THR Z  47      61.107  89.395  49.507  1.00  0.00           C
ATOM   2348  HB  THR Z  47      60.586  89.404  48.521  1.00  0.00           H
ATOM   2349  OG1 THR Z  47      61.191  88.053  49.958  1.00  0.00           O
ATOM   2350  HG1 THR Z  47      61.516  87.545  49.188  1.00  0.00           H
ATOM   2351  CG2 THR Z  47      62.555  89.886  49.349  1.00  0.00           C
ATOM   2352 1HG2 THR Z  47      62.591  90.905  48.912  1.00  0.00           H
ATOM   2353 2HG2 THR Z  47      63.061  89.904  50.338  1.00  0.00           H
ATOM   2354 3HG2 THR Z  47      63.121  89.207  48.676  1.00  0.00           H
ATOM   2355  C   THR Z  47      60.244  91.649  49.954  1.00  0.00           C
ATOM   2356  O   THR Z  47      61.001  92.538  50.340  1.00  0.00           O
ATOM   2357  N   GLU Z  48      59.252  91.909  49.072  1.00  0.00           N
ATOM   2358  HN  GLU Z  48      58.670  91.166  48.732  1.00  0.00           H
ATOM   2359  CA  GLU Z  48      58.953  93.235  48.552  1.00  0.00           C
ATOM   2360  HA  GLU Z  48      59.824  93.608  48.031  1.00  0.00           H
ATOM   2361  CB  GLU Z  48      57.746  93.159  47.576  1.00  0.00           C
ATOM   2362  HB1 GLU Z  48      58.028  92.500  46.724  1.00  0.00           H
ATOM   2363  HB2 GLU Z  48      56.896  92.670  48.100  1.00  0.00           H
ATOM   2364  CG  GLU Z  48      57.271  94.529  47.032  1.00  0.00           C
ATOM   2365  HG1 GLU Z  48      57.025  95.217  47.869  1.00  0.00           H
ATOM   2366  HG2 GLU Z  48      58.078  94.994  46.434  1.00  0.00           H
ATOM   2367  CD  GLU Z  48      56.032  94.423  46.172  1.00  0.00           C
ATOM   2368  OE1 GLU Z  48      54.967  94.955  46.589  1.00  0.00           O
ATOM   2369  OE2 GLU Z  48      56.079  93.848  45.054  1.00  0.00           O
ATOM   2370  C   GLU Z  48      58.615  94.233  49.651  1.00  0.00           C
ATOM   2371  O   GLU Z  48      59.129  95.352  49.683  1.00  0.00           O
ATOM   2372  N   PHE Z  49      57.763  93.839  50.616  1.00  0.00           N
ATOM   2373  HN  PHE Z  49      57.317  92.941  50.547  1.00  0.00           H
ATOM   2374  CA  PHE Z  49      57.395  94.651  51.758  1.00  0.00           C
ATOM   2375  HA  PHE Z  49      57.012  95.590  51.380  1.00  0.00           H
ATOM   2376  CB  PHE Z  49      56.292  93.911  52.556  1.00  0.00           C
ATOM   2377  HB1 PHE Z  49      55.527  93.523  51.850  1.00  0.00           H
ATOM   2378  HB2 PHE Z  49      56.711  93.047  53.114  1.00  0.00           H
ATOM   2379  CG  PHE Z  49      55.586  94.833  53.505  1.00  0.00           C
ATOM   2380  CD1 PHE Z  49      54.615  95.721  53.017  1.00  0.00           C
ATOM   2381  HD1 PHE Z  49      54.384  95.739  51.962  1.00  0.00           H
ATOM   2382  CE1 PHE Z  49      53.944  96.587  53.886  1.00  0.00           C
ATOM   2383  HE1 PHE Z  49      53.199  97.270  53.501  1.00  0.00           H
ATOM   2384  CZ  PHE Z  49      54.240  96.565  55.253  1.00  0.00           C
ATOM   2385  HZ  PHE Z  49      53.712  97.227  55.916  1.00  0.00           H
ATOM   2386  CD2 PHE Z  49      55.882  94.825  54.878  1.00  0.00           C
ATOM   2387  HD2 PHE Z  49      56.631  94.147  55.260  1.00  0.00           H
ATOM   2388  CE2 PHE Z  49      55.207  95.685  55.753  1.00  0.00           C
ATOM   2389  HE2 PHE Z  49      55.431  95.667  56.810  1.00  0.00           H
ATOM   2390  C   PHE Z  49      58.586  94.974  52.655  1.00  0.00           C
ATOM   2391  O   PHE Z  49      58.811  96.128  53.015  1.00  0.00           O
ATOM   2392  N   ALA Z  50      59.426  93.967  52.975  1.00  0.00           N
ATOM   2393  HN  ALA Z  50      59.223  93.030  52.675  1.00  0.00           H
ATOM   2394  CA  ALA Z  50      60.628  94.140  53.767  1.00  0.00           C
ATOM   2395  HA  ALA Z  50      60.348  94.562  54.722  1.00  0.00           H
ATOM   2396  CB  ALA Z  50      61.294  92.763  53.965  1.00  0.00           C
ATOM   2397  HB1 ALA Z  50      62.137  92.836  54.683  1.00  0.00           H
ATOM   2398  HB2 ALA Z  50      60.557  92.037  54.370  1.00  0.00           H
ATOM   2399  HB3 ALA Z  50      61.673  92.354  53.004  1.00  0.00           H
ATOM   2400  C   ALA Z  50      61.633  95.088  53.127  1.00  0.00           C
ATOM   2401  O   ALA Z  50      62.131  96.022  53.753  1.00  0.00           O
ATOM   2402  N   LYS Z  51      61.882  94.903  51.820  1.00  0.00           N
ATOM   2403  HN  LYS Z  51      61.465  94.117  51.353  1.00  0.00           H
ATOM   2404  CA  LYS Z  51      62.735  95.735  50.998  1.00  0.00           C
ATOM   2405  HA  LYS Z  51      63.717  95.764  51.451  1.00  0.00           H
ATOM   2406  CB  LYS Z  51      62.820  95.045  49.617  1.00  0.00           C
ATOM   2407  HB1 LYS Z  51      63.150  93.998  49.807  1.00  0.00           H
ATOM   2408  HB2 LYS Z  51      61.801  94.981  49.172  1.00  0.00           H
ATOM   2409  CG  LYS Z  51      63.771  95.681  48.599  1.00  0.00           C
ATOM   2410  HG1 LYS Z  51      63.342  96.658  48.274  1.00  0.00           H
ATOM   2411  HG2 LYS Z  51      64.760  95.886  49.068  1.00  0.00           H
ATOM   2412  CD  LYS Z  51      63.975  94.795  47.356  1.00  0.00           C
ATOM   2413  HD1 LYS Z  51      62.980  94.452  46.993  1.00  0.00           H
ATOM   2414  HD2 LYS Z  51      64.425  95.432  46.560  1.00  0.00           H
ATOM   2415  CE  LYS Z  51      64.898  93.590  47.599  1.00  0.00           C
ATOM   2416  HE1 LYS Z  51      65.915  93.944  47.863  1.00  0.00           H
ATOM   2417  HE2 LYS Z  51      64.513  92.956  48.428  1.00  0.00           H
ATOM   2418  NZ  LYS Z  51      65.005  92.739  46.400  1.00  0.00           N
ATOM   2419  HZ1 LYS Z  51      65.113  93.314  45.531  1.00  0.00           H
ATOM   2420  HZ2 LYS Z  51      65.809  92.061  46.491  1.00  0.00           H
ATOM   2421  HZ3 LYS Z  51      64.111  92.192  46.294  1.00  0.00           H
ATOM   2422  C   LYS Z  51      62.237  97.176  50.893  1.00  0.00           C
ATOM   2423  O   LYS Z  51      62.998  98.132  51.050  1.00  0.00           O
ATOM   2424  N   THR Z  52      60.916  97.364  50.696  1.00  0.00           N
ATOM   2425  HN  THR Z  52      60.337  96.557  50.559  1.00  0.00           H
ATOM   2426  CA  THR Z  52      60.252  98.671  50.677  1.00  0.00           C
ATOM   2427  HA  THR Z  52      60.752  99.282  49.939  1.00  0.00           H
ATOM   2428  CB  THR Z  52      58.771  98.578  50.309  1.00  0.00           C
ATOM   2429  HB  THR Z  52      58.216  98.024  51.103  1.00  0.00           H
ATOM   2430  OG1 THR Z  52      58.592  97.900  49.070  1.00  0.00           O
ATOM   2431  HG1 THR Z  52      58.786  96.958  49.249  1.00  0.00           H
ATOM   2432  CG2 THR Z  52      58.153  99.969  50.115  1.00  0.00           C
ATOM   2433 1HG2 THR Z  52      58.151 100.547  51.061  1.00  0.00           H
ATOM   2434 2HG2 THR Z  52      58.715 100.541  49.348  1.00  0.00           H
ATOM   2435 3HG2 THR Z  52      57.098  99.887  49.777  1.00  0.00           H
ATOM   2436  C   THR Z  52      60.366  99.394  52.012  1.00  0.00           C
ATOM   2437  O   THR Z  52      60.664 100.586  52.072  1.00  0.00           O
ATOM   2438  N   CYS Z  53      60.175  98.677  53.137  1.00  0.00           N
ATOM   2439  HN  CYS Z  53      59.872  97.720  53.076  1.00  0.00           H
ATOM   2440  CA  CYS Z  53      60.351  99.200  54.485  1.00  0.00           C
ATOM   2441  HA  CYS Z  53      59.754 100.099  54.563  1.00  0.00           H
ATOM   2442  CB  CYS Z  53      59.843  98.191  55.540  1.00  0.00           C
ATOM   2443  HB1 CYS Z  53      60.295  97.195  55.343  1.00  0.00           H
ATOM   2444  HB2 CYS Z  53      60.154  98.514  56.557  1.00  0.00           H
ATOM   2445  SG  CYS Z  53      58.028  98.076  55.502  1.00  0.00           S
ATOM   2446  C   CYS Z  53      61.773  99.638  54.815  1.00  0.00           C
ATOM   2447  O   CYS Z  53      61.970 100.672  55.450  1.00  0.00           O
ATOM   2448  N   VAL Z  54      62.813  98.904  54.364  1.00  0.00           N
ATOM   2449  HN  VAL Z  54      62.646  98.023  53.914  1.00  0.00           H
ATOM   2450  CA  VAL Z  54      64.212  99.329  54.474  1.00  0.00           C
ATOM   2451  HA  VAL Z  54      64.423  99.521  55.517  1.00  0.00           H
ATOM   2452  CB  VAL Z  54      65.169  98.241  53.979  1.00  0.00           C
ATOM   2453  HB  VAL Z  54      64.867  97.918  52.956  1.00  0.00           H
ATOM   2454  CG1 VAL Z  54      66.631  98.733  53.929  1.00  0.00           C
ATOM   2455 1HG1 VAL Z  54      66.924  99.195  54.895  1.00  0.00           H
ATOM   2456 2HG1 VAL Z  54      67.314  97.880  53.729  1.00  0.00           H
ATOM   2457 3HG1 VAL Z  54      66.784  99.477  53.119  1.00  0.00           H
ATOM   2458  CG2 VAL Z  54      65.090  97.031  54.925  1.00  0.00           C
ATOM   2459 1HG2 VAL Z  54      65.413  97.319  55.946  1.00  0.00           H
ATOM   2460 2HG2 VAL Z  54      64.065  96.619  54.986  1.00  0.00           H
ATOM   2461 3HG2 VAL Z  54      65.765  96.225  54.565  1.00  0.00           H
ATOM   2462  C   VAL Z  54      64.486 100.641  53.737  1.00  0.00           C
ATOM   2463  O   VAL Z  54      65.196 101.518  54.228  1.00  0.00           O
ATOM   2464  N   ALA Z  55      63.905 100.822  52.537  1.00  0.00           N
ATOM   2465  HN  ALA Z  55      63.360 100.089  52.131  1.00  0.00           H
ATOM   2466  CA  ALA Z  55      63.995 102.050  51.772  1.00  0.00           C
ATOM   2467  HA  ALA Z  55      65.043 102.305  51.687  1.00  0.00           H
ATOM   2468  CB  ALA Z  55      63.433 101.807  50.359  1.00  0.00           C
ATOM   2469  HB1 ALA Z  55      63.565 102.706  49.718  1.00  0.00           H
ATOM   2470  HB2 ALA Z  55      63.968 100.959  49.880  1.00  0.00           H
ATOM   2471  HB3 ALA Z  55      62.352 101.558  50.395  1.00  0.00           H
ATOM   2472  C   ALA Z  55      63.300 103.266  52.399  1.00  0.00           C
ATOM   2473  O   ALA Z  55      63.766 104.396  52.256  1.00  0.00           O
ATOM   2474  N   ASP Z  56      62.152 103.051  53.074  1.00  0.00           N
ATOM   2475  HN  ASP Z  56      61.841 102.111  53.186  1.00  0.00           H
ATOM   2476  CA  ASP Z  56      61.238 104.076  53.548  1.00  0.00           C
ATOM   2477  HA  ASP Z  56      60.947 104.622  52.659  1.00  0.00           H
ATOM   2478  CB  ASP Z  56      59.993 103.381  54.168  1.00  0.00           C
ATOM   2479  HB1 ASP Z  56      59.889 102.371  53.718  1.00  0.00           H
ATOM   2480  HB2 ASP Z  56      60.097 103.249  55.263  1.00  0.00           H
ATOM   2481  CG  ASP Z  56      58.726 104.136  53.853  1.00  0.00           C
ATOM   2482  OD1 ASP Z  56      57.965 103.656  52.974  1.00  0.00           O
ATOM   2483  OD2 ASP Z  56      58.462 105.203  54.469  1.00  0.00           O
ATOM   2484  C   ASP Z  56      61.807 105.110  54.527  1.00  0.00           C
ATOM   2485  O   ASP Z  56      62.639 104.811  55.384  1.00  0.00           O
ATOM   2486  N   GLU Z  57      61.331 106.367  54.428  1.00  0.00           N
ATOM   2487  HN  GLU Z  57      60.661 106.606  53.721  1.00  0.00           H
ATOM   2488  CA  GLU Z  57      61.755 107.462  55.277  1.00  0.00           C
ATOM   2489  HA  GLU Z  57      62.676 107.204  55.783  1.00  0.00           H
ATOM   2490  CB  GLU Z  57      62.000 108.731  54.417  1.00  0.00           C
ATOM   2491  HB1 GLU Z  57      61.028 109.128  54.047  1.00  0.00           H
ATOM   2492  HB2 GLU Z  57      62.462 109.509  55.066  1.00  0.00           H
ATOM   2493  CG  GLU Z  57      62.920 108.480  53.196  1.00  0.00           C
ATOM   2494  HG1 GLU Z  57      63.840 107.956  53.527  1.00  0.00           H
ATOM   2495  HG2 GLU Z  57      62.409 107.835  52.451  1.00  0.00           H
ATOM   2496  CD  GLU Z  57      63.329 109.769  52.512  1.00  0.00           C
ATOM   2497  OE1 GLU Z  57      62.648 110.186  51.534  1.00  0.00           O
ATOM   2498  OE2 GLU Z  57      64.348 110.375  52.939  1.00  0.00           O
ATOM   2499  C   GLU Z  57      60.723 107.790  56.352  1.00  0.00           C
ATOM   2500  O   GLU Z  57      60.961 108.630  57.218  1.00  0.00           O
ATOM   2501  N   SER Z  58      59.550 107.118  56.352  1.00  0.00           N
ATOM   2502  HN  SER Z  58      59.374 106.438  55.634  1.00  0.00           H
ATOM   2503  CA  SER Z  58      58.496 107.364  57.338  1.00  0.00           C
ATOM   2504  HA  SER Z  58      58.856 107.994  58.137  1.00  0.00           H
ATOM   2505  CB  SER Z  58      57.272 108.055  56.665  1.00  0.00           C
ATOM   2506  HB1 SER Z  58      57.645 108.940  56.101  1.00  0.00           H
ATOM   2507  HB2 SER Z  58      56.809 107.361  55.929  1.00  0.00           H
ATOM   2508  OG  SER Z  58      56.292 108.497  57.612  1.00  0.00           O
ATOM   2509  HG1 SER Z  58      55.570 108.926  57.103  1.00  0.00           H
ATOM   2510  C   SER Z  58      58.041 106.063  57.981  1.00  0.00           C
ATOM   2511  O   SER Z  58      57.736 106.017  59.175  1.00  0.00           O
ATOM   2512  N   ALA Z  59      58.041 104.954  57.210  1.00  0.00           N
ATOM   2513  HN  ALA Z  59      58.256 105.045  56.230  1.00  0.00           H
ATOM   2514  CA  ALA Z  59      57.779 103.597  57.660  1.00  0.00           C
ATOM   2515  HA  ALA Z  59      57.734 103.000  56.759  1.00  0.00           H
ATOM   2516  CB  ALA Z  59      58.963 103.068  58.498  1.00  0.00           C
ATOM   2517  HB1 ALA Z  59      58.856 101.984  58.709  1.00  0.00           H
ATOM   2518  HB2 ALA Z  59      59.915 103.222  57.945  1.00  0.00           H
ATOM   2519  HB3 ALA Z  59      59.032 103.614  59.462  1.00  0.00           H
ATOM   2520  C   ALA Z  59      56.425 103.392  58.349  1.00  0.00           C
ATOM   2521  O   ALA Z  59      56.310 102.730  59.385  1.00  0.00           O
ATOM   2522  N   GLU Z  60      55.350 103.954  57.758  1.00  0.00           N
ATOM   2523  HN  GLU Z  60      55.471 104.449  56.893  1.00  0.00           H
ATOM   2524  CA  GLU Z  60      54.007 103.977  58.316  1.00  0.00           C
ATOM   2525  HA  GLU Z  60      54.073 104.426  59.297  1.00  0.00           H
ATOM   2526  CB  GLU Z  60      53.051 104.839  57.456  1.00  0.00           C
ATOM   2527  HB1 GLU Z  60      52.964 104.407  56.433  1.00  0.00           H
ATOM   2528  HB2 GLU Z  60      52.036 104.818  57.919  1.00  0.00           H
ATOM   2529  CG  GLU Z  60      53.502 106.311  57.345  1.00  0.00           C
ATOM   2530  HG1 GLU Z  60      53.759 106.705  58.349  1.00  0.00           H
ATOM   2531  HG2 GLU Z  60      54.400 106.393  56.700  1.00  0.00           H
ATOM   2532  CD  GLU Z  60      52.406 107.187  56.778  1.00  0.00           C
ATOM   2533  OE1 GLU Z  60      52.579 107.749  55.663  1.00  0.00           O
ATOM   2534  OE2 GLU Z  60      51.375 107.375  57.475  1.00  0.00           O
ATOM   2535  C   GLU Z  60      53.360 102.616  58.508  1.00  0.00           C
ATOM   2536  O   GLU Z  60      52.683 102.373  59.508  1.00  0.00           O
ATOM   2537  N   ASN Z  61      53.547 101.691  57.548  1.00  0.00           N
ATOM   2538  HN  ASN Z  61      54.079 101.937  56.728  1.00  0.00           H
ATOM   2539  CA  ASN Z  61      52.875 100.401  57.531  1.00  0.00           C
ATOM   2540  HA  ASN Z  61      51.997 100.422  58.163  1.00  0.00           H
ATOM   2541  CB  ASN Z  61      52.454 100.056  56.078  1.00  0.00           C
ATOM   2542  HB1 ASN Z  61      53.334 100.041  55.403  1.00  0.00           H
ATOM   2543  HB2 ASN Z  61      51.963  99.059  56.045  1.00  0.00           H
ATOM   2544  CG  ASN Z  61      51.434 101.072  55.575  1.00  0.00           C
ATOM   2545  OD1 ASN Z  61      50.238 100.947  55.851  1.00  0.00           O
ATOM   2546  ND2 ASN Z  61      51.894 102.099  54.828  1.00  0.00           N
ATOM   2547 1HD2 ASN Z  61      52.881 102.202  54.681  1.00  0.00           H
ATOM   2548 2HD2 ASN Z  61      51.238 102.739  54.432  1.00  0.00           H
ATOM   2549  C   ASN Z  61      53.772  99.279  58.045  1.00  0.00           C
ATOM   2550  O   ASN Z  61      53.375  98.120  58.122  1.00  0.00           O
ATOM   2551  N   CYS Z  62      55.020  99.590  58.437  1.00  0.00           N
ATOM   2552  HN  CYS Z  62      55.296 100.547  58.481  1.00  0.00           H
ATOM   2553  CA  CYS Z  62      56.077  98.591  58.523  1.00  0.00           C
ATOM   2554  HA  CYS Z  62      55.887  97.799  57.811  1.00  0.00           H
ATOM   2555  CB  CYS Z  62      57.425  99.262  58.175  1.00  0.00           C
ATOM   2556  HB1 CYS Z  62      57.581 100.138  58.841  1.00  0.00           H
ATOM   2557  HB2 CYS Z  62      58.266  98.557  58.351  1.00  0.00           H
ATOM   2558  SG  CYS Z  62      57.464  99.785  56.435  1.00  0.00           S
ATOM   2559  C   CYS Z  62      56.218  97.927  59.881  1.00  0.00           C
ATOM   2560  O   CYS Z  62      57.080  97.067  60.078  1.00  0.00           O
ATOM   2561  N   ASP Z  63      55.353  98.274  60.852  1.00  0.00           N
ATOM   2562  HN  ASP Z  63      54.642  98.956  60.681  1.00  0.00           H
ATOM   2563  CA  ASP Z  63      55.456  97.758  62.204  1.00  0.00           C
ATOM   2564  HA  ASP Z  63      56.503  97.657  62.453  1.00  0.00           H
ATOM   2565  CB  ASP Z  63      54.787  98.728  63.215  1.00  0.00           C
ATOM   2566  HB1 ASP Z  63      53.688  98.746  63.071  1.00  0.00           H
ATOM   2567  HB2 ASP Z  63      55.001  98.402  64.255  1.00  0.00           H
ATOM   2568  CG  ASP Z  63      55.322 100.130  63.045  1.00  0.00           C
ATOM   2569  OD1 ASP Z  63      54.517 101.055  62.748  1.00  0.00           O
ATOM   2570  OD2 ASP Z  63      56.552 100.335  63.208  1.00  0.00           O
ATOM   2571  C   ASP Z  63      54.841  96.370  62.361  1.00  0.00           C
ATOM   2572  O   ASP Z  63      55.095  95.671  63.341  1.00  0.00           O
ATOM   2573  N   LYS Z  64      54.010  95.929  61.396  1.00  0.00           N
ATOM   2574  HN  LYS Z  64      53.833  96.493  60.596  1.00  0.00           H
ATOM   2575  CA  LYS Z  64      53.292  94.671  61.484  1.00  0.00           C
ATOM   2576  HA  LYS Z  64      52.844  94.696  62.464  1.00  0.00           H
ATOM   2577  CB  LYS Z  64      52.096  94.611  60.503  1.00  0.00           C
ATOM   2578  HB1 LYS Z  64      51.374  93.845  60.867  1.00  0.00           H
ATOM   2579  HB2 LYS Z  64      51.577  95.593  60.565  1.00  0.00           H
ATOM   2580  CG  LYS Z  64      52.421  94.308  59.031  1.00  0.00           C
ATOM   2581  HG1 LYS Z  64      53.243  94.964  58.667  1.00  0.00           H
ATOM   2582  HG2 LYS Z  64      52.776  93.253  58.961  1.00  0.00           H
ATOM   2583  CD  LYS Z  64      51.179  94.482  58.135  1.00  0.00           C
ATOM   2584  HD1 LYS Z  64      51.311  93.891  57.201  1.00  0.00           H
ATOM   2585  HD2 LYS Z  64      50.298  94.064  58.673  1.00  0.00           H
ATOM   2586  CE  LYS Z  64      50.916  95.943  57.743  1.00  0.00           C
ATOM   2587  HE1 LYS Z  64      50.943  96.603  58.638  1.00  0.00           H
ATOM   2588  HE2 LYS Z  64      51.686  96.292  57.020  1.00  0.00           H
ATOM   2589  NZ  LYS Z  64      49.592  96.100  57.120  1.00  0.00           N
ATOM   2590  HZ1 LYS Z  64      49.463  95.460  56.289  1.00  0.00           H
ATOM   2591  HZ2 LYS Z  64      48.835  95.897  57.818  1.00  0.00           H
ATOM   2592  HZ3 LYS Z  64      49.473  97.102  56.822  1.00  0.00           H
ATOM   2593  C   LYS Z  64      54.129  93.390  61.474  1.00  0.00           C
ATOM   2594  O   LYS Z  64      55.214  93.319  60.895  1.00  0.00           O
ATOM   2595  N   SER Z  65      53.635  92.342  62.167  1.00  0.00           N
ATOM   2596  HN  SER Z  65      52.782  92.447  62.678  1.00  0.00           H
ATOM   2597  CA  SER Z  65      54.260  91.024  62.241  1.00  0.00           C
ATOM   2598  HA  SER Z  65      55.318  91.180  62.404  1.00  0.00           H
ATOM   2599  CB  SER Z  65      53.729  90.180  63.435  1.00  0.00           C
ATOM   2600  HB1 SER Z  65      54.328  89.247  63.535  1.00  0.00           H
ATOM   2601  HB2 SER Z  65      53.873  90.777  64.364  1.00  0.00           H
ATOM   2602  OG  SER Z  65      52.341  89.847  63.321  1.00  0.00           O
ATOM   2603  HG1 SER Z  65      52.113  89.357  64.144  1.00  0.00           H
ATOM   2604  C   SER Z  65      54.136  90.199  60.966  1.00  0.00           C
ATOM   2605  O   SER Z  65      53.275  90.448  60.123  1.00  0.00           O
ATOM   2606  N   LEU Z  66      54.996  89.171  60.788  1.00  0.00           N
ATOM   2607  HN  LEU Z  66      55.728  88.992  61.460  1.00  0.00           H
ATOM   2608  CA  LEU Z  66      54.975  88.276  59.639  1.00  0.00           C
ATOM   2609  HA  LEU Z  66      55.101  88.872  58.747  1.00  0.00           H
ATOM   2610  CB  LEU Z  66      56.120  87.237  59.739  1.00  0.00           C
ATOM   2611  HB1 LEU Z  66      56.180  86.883  60.792  1.00  0.00           H
ATOM   2612  HB2 LEU Z  66      55.913  86.349  59.102  1.00  0.00           H
ATOM   2613  CG  LEU Z  66      57.493  87.794  59.319  1.00  0.00           C
ATOM   2614  HG  LEU Z  66      57.609  88.810  59.766  1.00  0.00           H
ATOM   2615  CD1 LEU Z  66      58.623  86.916  59.866  1.00  0.00           C
ATOM   2616 1HD1 LEU Z  66      58.569  86.860  60.974  1.00  0.00           H
ATOM   2617 2HD1 LEU Z  66      58.550  85.885  59.460  1.00  0.00           H
ATOM   2618 3HD1 LEU Z  66      59.607  87.342  59.584  1.00  0.00           H
ATOM   2619  CD2 LEU Z  66      57.609  87.902  57.791  1.00  0.00           C
ATOM   2620 1HD2 LEU Z  66      58.609  88.290  57.505  1.00  0.00           H
ATOM   2621 2HD2 LEU Z  66      57.482  86.897  57.333  1.00  0.00           H
ATOM   2622 3HD2 LEU Z  66      56.833  88.578  57.376  1.00  0.00           H
ATOM   2623  C   LEU Z  66      53.665  87.526  59.460  1.00  0.00           C
ATOM   2624  O   LEU Z  66      53.100  87.526  58.372  1.00  0.00           O
ATOM   2625  N   HIS Z  67      53.092  86.933  60.529  1.00  0.00           N
ATOM   2626  HN  HIS Z  67      53.577  86.927  61.415  1.00  0.00           H
ATOM   2627  CA  HIS Z  67      51.790  86.277  60.465  1.00  0.00           C
ATOM   2628  HA  HIS Z  67      51.831  85.524  59.689  1.00  0.00           H
ATOM   2629  CB  HIS Z  67      51.411  85.599  61.804  1.00  0.00           C
ATOM   2630  HB1 HIS Z  67      51.506  86.328  62.636  1.00  0.00           H
ATOM   2631  HB2 HIS Z  67      50.354  85.258  61.760  1.00  0.00           H
ATOM   2632  ND1 HIS Z  67      51.970  83.750  63.358  1.00  0.00           N
ATOM   2633  CG  HIS Z  67      52.217  84.376  62.146  1.00  0.00           C
ATOM   2634  CE1 HIS Z  67      52.708  82.652  63.332  1.00  0.00           C
ATOM   2635  HE1 HIS Z  67      52.743  81.903  64.126  1.00  0.00           H
ATOM   2636  NE2 HIS Z  67      53.419  82.547  62.185  1.00  0.00           N
ATOM   2637  HE2 HIS Z  67      54.024  81.782  61.931  1.00  0.00           H
ATOM   2638  CD2 HIS Z  67      53.108  83.650  61.416  1.00  0.00           C
ATOM   2639  HD2 HIS Z  67      53.504  83.828  60.427  1.00  0.00           H
ATOM   2640  C   HIS Z  67      50.674  87.237  60.068  1.00  0.00           C
ATOM   2641  O   HIS Z  67      49.813  86.909  59.251  1.00  0.00           O
ATOM   2642  N   THR Z  68      50.703  88.480  60.598  1.00  0.00           N
ATOM   2643  HN  THR Z  68      51.421  88.719  61.249  1.00  0.00           H
ATOM   2644  CA  THR Z  68      49.783  89.550  60.204  1.00  0.00           C
ATOM   2645  HA  THR Z  68      48.773  89.194  60.347  1.00  0.00           H
ATOM   2646  CB  THR Z  68      49.975  90.833  61.014  1.00  0.00           C
ATOM   2647  HB  THR Z  68      50.973  91.283  60.802  1.00  0.00           H
ATOM   2648  OG1 THR Z  68      49.886  90.567  62.409  1.00  0.00           O
ATOM   2649  HG1 THR Z  68      50.811  90.423  62.700  1.00  0.00           H
ATOM   2650  CG2 THR Z  68      48.876  91.858  60.701  1.00  0.00           C
ATOM   2651 1HG2 THR Z  68      49.010  92.770  61.321  1.00  0.00           H
ATOM   2652 2HG2 THR Z  68      48.886  92.168  59.636  1.00  0.00           H
ATOM   2653 3HG2 THR Z  68      47.881  91.426  60.931  1.00  0.00           H
ATOM   2654  C   THR Z  68      49.935  89.914  58.737  1.00  0.00           C
ATOM   2655  O   THR Z  68      48.958  89.999  57.999  1.00  0.00           O
ATOM   2656  N   LEU Z  69      51.182  90.079  58.253  1.00  0.00           N
ATOM   2657  HN  LEU Z  69      51.970  90.012  58.875  1.00  0.00           H
ATOM   2658  CA  LEU Z  69      51.503  90.380  56.868  1.00  0.00           C
ATOM   2659  HA  LEU Z  69      50.945  91.265  56.603  1.00  0.00           H
ATOM   2660  CB  LEU Z  69      53.012  90.678  56.725  1.00  0.00           C
ATOM   2661  HB1 LEU Z  69      53.305  91.402  57.519  1.00  0.00           H
ATOM   2662  HB2 LEU Z  69      53.583  89.743  56.916  1.00  0.00           H
ATOM   2663  CG  LEU Z  69      53.440  91.263  55.362  1.00  0.00           C
ATOM   2664  HG  LEU Z  69      53.084  90.582  54.552  1.00  0.00           H
ATOM   2665  CD1 LEU Z  69      52.853  92.660  55.104  1.00  0.00           C
ATOM   2666 1HD1 LEU Z  69      53.202  93.052  54.125  1.00  0.00           H
ATOM   2667 2HD1 LEU Z  69      51.743  92.639  55.086  1.00  0.00           H
ATOM   2668 3HD1 LEU Z  69      53.184  93.368  55.892  1.00  0.00           H
ATOM   2669  CD2 LEU Z  69      54.970  91.317  55.288  1.00  0.00           C
ATOM   2670 1HD2 LEU Z  69      55.295  91.679  54.291  1.00  0.00           H
ATOM   2671 2HD2 LEU Z  69      55.371  92.002  56.064  1.00  0.00           H
ATOM   2672 3HD2 LEU Z  69      55.392  90.305  55.458  1.00  0.00           H
ATOM   2673  C   LEU Z  69      51.089  89.288  55.887  1.00  0.00           C
ATOM   2674  O   LEU Z  69      50.577  89.569  54.803  1.00  0.00           O
ATOM   2675  N   PHE Z  70      51.254  88.000  56.265  1.00  0.00           N
ATOM   2676  HN  PHE Z  70      51.751  87.792  57.114  1.00  0.00           H
ATOM   2677  CA  PHE Z  70      50.795  86.852  55.495  1.00  0.00           C
ATOM   2678  HA  PHE Z  70      51.260  86.889  54.520  1.00  0.00           H
ATOM   2679  CB  PHE Z  70      51.125  85.500  56.201  1.00  0.00           C
ATOM   2680  HB1 PHE Z  70      50.643  85.485  57.202  1.00  0.00           H
ATOM   2681  HB2 PHE Z  70      50.711  84.661  55.600  1.00  0.00           H
ATOM   2682  CG  PHE Z  70      52.591  85.176  56.408  1.00  0.00           C
ATOM   2683  CD1 PHE Z  70      52.886  84.085  57.245  1.00  0.00           C
ATOM   2684  HD1 PHE Z  70      52.078  83.545  57.707  1.00  0.00           H
ATOM   2685  CE1 PHE Z  70      54.205  83.689  57.490  1.00  0.00           C
ATOM   2686  HE1 PHE Z  70      54.406  82.839  58.128  1.00  0.00           H
ATOM   2687  CZ  PHE Z  70      55.261  84.388  56.899  1.00  0.00           C
ATOM   2688  HZ  PHE Z  70      56.281  84.087  57.088  1.00  0.00           H
ATOM   2689  CD2 PHE Z  70      53.667  85.867  55.814  1.00  0.00           C
ATOM   2690  HD2 PHE Z  70      53.489  86.707  55.162  1.00  0.00           H
ATOM   2691  CE2 PHE Z  70      54.993  85.479  56.066  1.00  0.00           C
ATOM   2692  HE2 PHE Z  70      55.812  86.021  55.620  1.00  0.00           H
ATOM   2693  C   PHE Z  70      49.286  86.887  55.261  1.00  0.00           C
ATOM   2694  O   PHE Z  70      48.802  86.609  54.166  1.00  0.00           O
ATOM   2695  N   GLY Z  71      48.507  87.285  56.292  1.00  0.00           N
ATOM   2696  HN  GLY Z  71      48.940  87.502  57.167  1.00  0.00           H
ATOM   2697  CA  GLY Z  71      47.066  87.484  56.175  1.00  0.00           C
ATOM   2698  HA1 GLY Z  71      46.642  86.643  55.645  1.00  0.00           H
ATOM   2699  HA2 GLY Z  71      46.670  87.592  57.174  1.00  0.00           H
ATOM   2700  C   GLY Z  71      46.694  88.731  55.413  1.00  0.00           C
ATOM   2701  O   GLY Z  71      45.766  88.718  54.610  1.00  0.00           O
ATOM   2702  N   ASP Z  72      47.432  89.839  55.614  1.00  0.00           N
ATOM   2703  HN  ASP Z  72      48.142  89.827  56.323  1.00  0.00           H
ATOM   2704  CA  ASP Z  72      47.242  91.119  54.952  1.00  0.00           C
ATOM   2705  HA  ASP Z  72      46.227  91.423  55.151  1.00  0.00           H
ATOM   2706  CB  ASP Z  72      48.230  92.139  55.584  1.00  0.00           C
ATOM   2707  HB1 ASP Z  72      48.125  92.103  56.689  1.00  0.00           H
ATOM   2708  HB2 ASP Z  72      49.271  91.854  55.326  1.00  0.00           H
ATOM   2709  CG  ASP Z  72      48.013  93.575  55.163  1.00  0.00           C
ATOM   2710  OD1 ASP Z  72      49.007  94.348  55.217  1.00  0.00           O
ATOM   2711  OD2 ASP Z  72      46.880  93.970  54.788  1.00  0.00           O
ATOM   2712  C   ASP Z  72      47.410  91.044  53.431  1.00  0.00           C
ATOM   2713  O   ASP Z  72      46.636  91.610  52.660  1.00  0.00           O
ATOM   2714  N   LYS Z  73      48.405  90.281  52.944  1.00  0.00           N
ATOM   2715  HN  LYS Z  73      49.058  89.852  53.575  1.00  0.00           H
ATOM   2716  CA  LYS Z  73      48.674  90.154  51.520  1.00  0.00           C
ATOM   2717  HA  LYS Z  73      48.424  91.077  51.018  1.00  0.00           H
ATOM   2718  CB  LYS Z  73      50.172  89.817  51.305  1.00  0.00           C
ATOM   2719  HB1 LYS Z  73      50.451  88.982  51.986  1.00  0.00           H
ATOM   2720  HB2 LYS Z  73      50.339  89.469  50.260  1.00  0.00           H
ATOM   2721  CG  LYS Z  73      51.114  91.012  51.552  1.00  0.00           C
ATOM   2722  HG1 LYS Z  73      50.944  91.430  52.569  1.00  0.00           H
ATOM   2723  HG2 LYS Z  73      52.163  90.637  51.514  1.00  0.00           H
ATOM   2724  CD  LYS Z  73      50.928  92.103  50.482  1.00  0.00           C
ATOM   2725  HD1 LYS Z  73      50.940  91.597  49.488  1.00  0.00           H
ATOM   2726  HD2 LYS Z  73      49.925  92.567  50.612  1.00  0.00           H
ATOM   2727  CE  LYS Z  73      51.984  93.213  50.483  1.00  0.00           C
ATOM   2728  HE1 LYS Z  73      51.892  93.859  51.380  1.00  0.00           H
ATOM   2729  HE2 LYS Z  73      53.009  92.783  50.448  1.00  0.00           H
ATOM   2730  NZ  LYS Z  73      51.796  94.039  49.277  1.00  0.00           N
ATOM   2731  HZ1 LYS Z  73      52.013  93.439  48.432  1.00  0.00           H
ATOM   2732  HZ2 LYS Z  73      50.814  94.400  49.218  1.00  0.00           H
ATOM   2733  HZ3 LYS Z  73      52.472  94.844  49.258  1.00  0.00           H
ATOM   2734  C   LYS Z  73      47.813  89.077  50.872  1.00  0.00           C
ATOM   2735  O   LYS Z  73      47.859  88.854  49.662  1.00  0.00           O
ATOM   2736  N   LEU Z  74      46.957  88.423  51.670  1.00  0.00           N
ATOM   2737  HN  LEU Z  74      46.966  88.631  52.647  1.00  0.00           H
ATOM   2738  CA  LEU Z  74      46.022  87.418  51.230  1.00  0.00           C
ATOM   2739  HA  LEU Z  74      46.219  87.154  50.200  1.00  0.00           H
ATOM   2740  CB  LEU Z  74      46.197  86.168  52.130  1.00  0.00           C
ATOM   2741  HB1 LEU Z  74      47.278  85.898  52.126  1.00  0.00           H
ATOM   2742  HB2 LEU Z  74      45.951  86.422  53.183  1.00  0.00           H
ATOM   2743  CG  LEU Z  74      45.405  84.915  51.711  1.00  0.00           C
ATOM   2744  HG  LEU Z  74      44.336  85.192  51.555  1.00  0.00           H
ATOM   2745  CD1 LEU Z  74      45.957  84.310  50.415  1.00  0.00           C
ATOM   2746 1HD1 LEU Z  74      45.355  83.427  50.112  1.00  0.00           H
ATOM   2747 2HD1 LEU Z  74      45.941  85.051  49.593  1.00  0.00           H
ATOM   2748 3HD1 LEU Z  74      47.008  83.982  50.564  1.00  0.00           H
ATOM   2749  CD2 LEU Z  74      45.464  83.866  52.829  1.00  0.00           C
ATOM   2750 1HD2 LEU Z  74      44.894  82.957  52.540  1.00  0.00           H
ATOM   2751 2HD2 LEU Z  74      46.520  83.576  53.019  1.00  0.00           H
ATOM   2752 3HD2 LEU Z  74      45.039  84.271  53.770  1.00  0.00           H
ATOM   2753  C   LEU Z  74      44.602  87.970  51.299  1.00  0.00           C
ATOM   2754  O   LEU Z  74      43.977  88.273  50.280  1.00  0.00           O
ATOM   2755  N   CYS Z  75      44.062  88.107  52.523  1.00  0.00           N
ATOM   2756  HN  CYS Z  75      44.656  87.979  53.323  1.00  0.00           H
ATOM   2757  CA  CYS Z  75      42.680  88.400  52.848  1.00  0.00           C
ATOM   2758  HA  CYS Z  75      42.056  87.848  52.158  1.00  0.00           H
ATOM   2759  CB  CYS Z  75      42.369  87.896  54.279  1.00  0.00           C
ATOM   2760  HB1 CYS Z  75      42.962  88.492  55.008  1.00  0.00           H
ATOM   2761  HB2 CYS Z  75      41.294  88.049  54.512  1.00  0.00           H
ATOM   2762  SG  CYS Z  75      42.796  86.134  54.476  1.00  0.00           S
ATOM   2763  C   CYS Z  75      42.268  89.861  52.711  1.00  0.00           C
ATOM   2764  O   CYS Z  75      41.122  90.143  52.364  1.00  0.00           O
ATOM   2765  N   THR Z  76      43.163  90.843  52.970  1.00  0.00           N
ATOM   2766  HN  THR Z  76      44.049  90.647  53.387  1.00  0.00           H
ATOM   2767  CA  THR Z  76      42.880  92.267  52.720  1.00  0.00           C
ATOM   2768  HA  THR Z  76      41.927  92.498  53.173  1.00  0.00           H
ATOM   2769  CB  THR Z  76      43.913  93.241  53.285  1.00  0.00           C
ATOM   2770  HB  THR Z  76      44.813  93.299  52.629  1.00  0.00           H
ATOM   2771  OG1 THR Z  76      44.346  92.845  54.574  1.00  0.00           O
ATOM   2772  HG1 THR Z  76      45.215  93.281  54.689  1.00  0.00           H
ATOM   2773  CG2 THR Z  76      43.295  94.637  53.451  1.00  0.00           C
ATOM   2774 1HG2 THR Z  76      42.940  95.042  52.483  1.00  0.00           H
ATOM   2775 2HG2 THR Z  76      42.433  94.595  54.151  1.00  0.00           H
ATOM   2776 3HG2 THR Z  76      44.045  95.343  53.866  1.00  0.00           H
ATOM   2777  C   THR Z  76      42.777  92.579  51.236  1.00  0.00           C
ATOM   2778  O   THR Z  76      41.934  93.346  50.774  1.00  0.00           O
ATOM   2779  N   VAL Z  77      43.683  91.982  50.436  1.00  0.00           N
ATOM   2780  HN  VAL Z  77      44.405  91.435  50.848  1.00  0.00           H
ATOM   2781  CA  VAL Z  77      43.697  92.092  48.984  1.00  0.00           C
ATOM   2782  HA  VAL Z  77      43.612  93.136  48.720  1.00  0.00           H
ATOM   2783  CB  VAL Z  77      45.018  91.548  48.443  1.00  0.00           C
ATOM   2784  HB  VAL Z  77      45.127  90.474  48.718  1.00  0.00           H
ATOM   2785  CG1 VAL Z  77      45.093  91.683  46.910  1.00  0.00           C
ATOM   2786 1HG1 VAL Z  77      44.315  91.081  46.397  1.00  0.00           H
ATOM   2787 2HG1 VAL Z  77      44.981  92.746  46.611  1.00  0.00           H
ATOM   2788 3HG1 VAL Z  77      46.083  91.335  46.546  1.00  0.00           H
ATOM   2789  CG2 VAL Z  77      46.182  92.328  49.085  1.00  0.00           C
ATOM   2790 1HG2 VAL Z  77      46.073  93.417  48.889  1.00  0.00           H
ATOM   2791 2HG2 VAL Z  77      46.234  92.174  50.181  1.00  0.00           H
ATOM   2792 3HG2 VAL Z  77      47.148  91.994  48.648  1.00  0.00           H
ATOM   2793  C   VAL Z  77      42.516  91.369  48.342  1.00  0.00           C
ATOM   2794  O   VAL Z  77      41.815  91.916  47.489  1.00  0.00           O
ATOM   2795  N   ALA Z  78      42.262  90.120  48.785  1.00  0.00           N
ATOM   2796  HN  ALA Z  78      42.886  89.717  49.454  1.00  0.00           H
ATOM   2797  CA  ALA Z  78      41.074  89.334  48.517  1.00  0.00           C
ATOM   2798  HA  ALA Z  78      41.193  88.455  49.132  1.00  0.00           H
ATOM   2799  CB  ALA Z  78      39.799  90.031  49.032  1.00  0.00           C
ATOM   2800  HB1 ALA Z  78      39.533  90.901  48.394  1.00  0.00           H
ATOM   2801  HB2 ALA Z  78      38.942  89.327  49.048  1.00  0.00           H
ATOM   2802  HB3 ALA Z  78      39.960  90.400  50.067  1.00  0.00           H
ATOM   2803  C   ALA Z  78      40.916  88.781  47.098  1.00  0.00           C
ATOM   2804  O   ALA Z  78      39.835  88.343  46.710  1.00  0.00           O
ATOM   2805  N   THR Z  79      42.010  88.708  46.312  1.00  0.00           N
ATOM   2806  HN  THR Z  79      42.869  89.106  46.634  1.00  0.00           H
ATOM   2807  CA  THR Z  79      42.076  87.998  45.028  1.00  0.00           C
ATOM   2808  HA  THR Z  79      41.151  88.163  44.494  1.00  0.00           H
ATOM   2809  CB  THR Z  79      43.240  88.459  44.152  1.00  0.00           C
ATOM   2810  HB  THR Z  79      44.213  88.201  44.632  1.00  0.00           H
ATOM   2811  OG1 THR Z  79      43.185  89.868  43.970  1.00  0.00           O
ATOM   2812  HG1 THR Z  79      44.039  90.117  43.559  1.00  0.00           H
ATOM   2813  CG2 THR Z  79      43.163  87.836  42.749  1.00  0.00           C
ATOM   2814 1HG2 THR Z  79      42.187  88.071  42.272  1.00  0.00           H
ATOM   2815 2HG2 THR Z  79      43.973  88.238  42.104  1.00  0.00           H
ATOM   2816 3HG2 THR Z  79      43.283  86.734  42.788  1.00  0.00           H
ATOM   2817  C   THR Z  79      42.214  86.503  45.259  1.00  0.00           C
ATOM   2818  O   THR Z  79      41.581  85.671  44.610  1.00  0.00           O
ATOM   2819  N   LEU Z  80      43.036  86.131  46.257  1.00  0.00           N
ATOM   2820  HN  LEU Z  80      43.586  86.837  46.722  1.00  0.00           H
ATOM   2821  CA  LEU Z  80      43.299  84.765  46.680  1.00  0.00           C
ATOM   2822  HA  LEU Z  80      43.038  84.073  45.891  1.00  0.00           H
ATOM   2823  CB  LEU Z  80      44.797  84.622  47.032  1.00  0.00           C
ATOM   2824  HB1 LEU Z  80      45.087  85.478  47.678  1.00  0.00           H
ATOM   2825  HB2 LEU Z  80      44.982  83.686  47.604  1.00  0.00           H
ATOM   2826  CG  LEU Z  80      45.728  84.596  45.806  1.00  0.00           C
ATOM   2827  HG  LEU Z  80      45.427  85.411  45.105  1.00  0.00           H
ATOM   2828  CD1 LEU Z  80      47.181  84.852  46.229  1.00  0.00           C
ATOM   2829 1HD1 LEU Z  80      47.280  85.850  46.704  1.00  0.00           H
ATOM   2830 2HD1 LEU Z  80      47.513  84.077  46.951  1.00  0.00           H
ATOM   2831 3HD1 LEU Z  80      47.855  84.814  45.347  1.00  0.00           H
ATOM   2832  CD2 LEU Z  80      45.623  83.254  45.069  1.00  0.00           C
ATOM   2833 1HD2 LEU Z  80      46.286  83.249  44.180  1.00  0.00           H
ATOM   2834 2HD2 LEU Z  80      45.935  82.422  45.736  1.00  0.00           H
ATOM   2835 3HD2 LEU Z  80      44.586  83.059  44.730  1.00  0.00           H
ATOM   2836  C   LEU Z  80      42.453  84.388  47.890  1.00  0.00           C
ATOM   2837  O   LEU Z  80      42.669  83.367  48.545  1.00  0.00           O
ATOM   2838  N   ARG Z  81      41.442  85.221  48.200  1.00  0.00           N
ATOM   2839  HN  ARG Z  81      41.347  86.065  47.681  1.00  0.00           H
ATOM   2840  CA  ARG Z  81      40.432  84.926  49.199  1.00  0.00           C
ATOM   2841  HA  ARG Z  81      40.441  83.863  49.392  1.00  0.00           H
ATOM   2842  CB  ARG Z  81      40.720  85.717  50.507  1.00  0.00           C
ATOM   2843  HB1 ARG Z  81      41.826  85.804  50.615  1.00  0.00           H
ATOM   2844  HB2 ARG Z  81      40.318  86.750  50.420  1.00  0.00           H
ATOM   2845  CG  ARG Z  81      40.187  85.066  51.805  1.00  0.00           C
ATOM   2846  HG1 ARG Z  81      40.380  85.762  52.653  1.00  0.00           H
ATOM   2847  HG2 ARG Z  81      39.086  84.940  51.730  1.00  0.00           H
ATOM   2848  CD  ARG Z  81      40.845  83.719  52.129  1.00  0.00           C
ATOM   2849  HD1 ARG Z  81      40.633  82.982  51.323  1.00  0.00           H
ATOM   2850  HD2 ARG Z  81      41.947  83.839  52.240  1.00  0.00           H
ATOM   2851  NE  ARG Z  81      40.275  83.198  53.406  1.00  0.00           N
ATOM   2852  HE  ARG Z  81      39.508  83.678  53.878  1.00  0.00           H
ATOM   2853  CZ  ARG Z  81      40.600  82.007  53.925  1.00  0.00           C
ATOM   2854  NH1 ARG Z  81      41.501  81.208  53.362  1.00  0.00           N
ATOM   2855 1HH1 ARG Z  81      41.900  81.447  52.469  1.00  0.00           H
ATOM   2856 2HH1 ARG Z  81      41.677  80.316  53.794  1.00  0.00           H
ATOM   2857  NH2 ARG Z  81      39.994  81.604  55.039  1.00  0.00           N
ATOM   2858 1HH2 ARG Z  81      39.228  82.162  55.403  1.00  0.00           H
ATOM   2859 2HH2 ARG Z  81      40.086  80.654  55.340  1.00  0.00           H
ATOM   2860  C   ARG Z  81      39.049  85.229  48.624  1.00  0.00           C
ATOM   2861  O   ARG Z  81      38.054  85.357  49.337  1.00  0.00           O
ATOM   2862  N   GLU Z  82      38.953  85.325  47.279  1.00  0.00           N
ATOM   2863  HN  GLU Z  82      39.760  85.130  46.728  1.00  0.00           H
ATOM   2864  CA  GLU Z  82      37.763  85.673  46.513  1.00  0.00           C
ATOM   2865  HA  GLU Z  82      37.424  86.644  46.841  1.00  0.00           H
ATOM   2866  CB  GLU Z  82      38.122  85.736  45.002  1.00  0.00           C
ATOM   2867  HB1 GLU Z  82      39.021  86.385  44.891  1.00  0.00           H
ATOM   2868  HB2 GLU Z  82      38.406  84.718  44.651  1.00  0.00           H
ATOM   2869  CG  GLU Z  82      37.008  86.314  44.091  1.00  0.00           C
ATOM   2870  HG1 GLU Z  82      36.054  85.773  44.253  1.00  0.00           H
ATOM   2871  HG2 GLU Z  82      36.848  87.386  44.337  1.00  0.00           H
ATOM   2872  CD  GLU Z  82      37.348  86.200  42.614  1.00  0.00           C
ATOM   2873  OE1 GLU Z  82      37.525  87.245  41.932  1.00  0.00           O
ATOM   2874  OE2 GLU Z  82      37.386  85.058  42.089  1.00  0.00           O
ATOM   2875  C   GLU Z  82      36.615  84.696  46.723  1.00  0.00           C
ATOM   2876  O   GLU Z  82      35.444  85.066  46.848  1.00  0.00           O
ATOM   2877  N   THR Z  83      36.942  83.395  46.832  1.00  0.00           N
ATOM   2878  HN  THR Z  83      37.906  83.118  46.812  1.00  0.00           H
ATOM   2879  CA  THR Z  83      35.964  82.312  46.869  1.00  0.00           C
ATOM   2880  HA  THR Z  83      35.088  82.616  46.315  1.00  0.00           H
ATOM   2881  CB  THR Z  83      36.476  81.024  46.227  1.00  0.00           C
ATOM   2882  HB  THR Z  83      35.670  80.252  46.229  1.00  0.00           H
ATOM   2883  OG1 THR Z  83      37.632  80.510  46.878  1.00  0.00           O
ATOM   2884  HG1 THR Z  83      37.850  79.682  46.403  1.00  0.00           H
ATOM   2885  CG2 THR Z  83      36.884  81.322  44.776  1.00  0.00           C
ATOM   2886 1HG2 THR Z  83      37.763  81.999  44.738  1.00  0.00           H
ATOM   2887 2HG2 THR Z  83      37.155  80.380  44.253  1.00  0.00           H
ATOM   2888 3HG2 THR Z  83      36.047  81.799  44.224  1.00  0.00           H
ATOM   2889  C   THR Z  83      35.504  82.016  48.285  1.00  0.00           C
ATOM   2890  O   THR Z  83      34.619  81.193  48.510  1.00  0.00           O
ATOM   2891  N   TYR Z  84      36.047  82.758  49.272  1.00  0.00           N
ATOM   2892  HN  TYR Z  84      36.811  83.365  49.063  1.00  0.00           H
ATOM   2893  CA  TYR Z  84      35.569  82.772  50.644  1.00  0.00           C
ATOM   2894  HA  TYR Z  84      34.952  81.904  50.837  1.00  0.00           H
ATOM   2895  CB  TYR Z  84      36.751  82.800  51.649  1.00  0.00           C
ATOM   2896  HB1 TYR Z  84      37.484  83.582  51.365  1.00  0.00           H
ATOM   2897  HB2 TYR Z  84      36.389  83.018  52.677  1.00  0.00           H
ATOM   2898  CG  TYR Z  84      37.454  81.469  51.691  1.00  0.00           C
ATOM   2899  CD1 TYR Z  84      37.093  80.515  52.658  1.00  0.00           C
ATOM   2900  HD1 TYR Z  84      36.310  80.741  53.368  1.00  0.00           H
ATOM   2901  CE1 TYR Z  84      37.739  79.271  52.714  1.00  0.00           C
ATOM   2902  HE1 TYR Z  84      37.446  78.551  53.464  1.00  0.00           H
ATOM   2903  CZ  TYR Z  84      38.761  78.975  51.805  1.00  0.00           C
ATOM   2904  OH  TYR Z  84      39.403  77.721  51.849  1.00  0.00           O
ATOM   2905  HH  TYR Z  84      38.867  77.141  52.431  1.00  0.00           H
ATOM   2906  CD2 TYR Z  84      38.483  81.158  50.784  1.00  0.00           C
ATOM   2907  HD2 TYR Z  84      38.772  81.879  50.034  1.00  0.00           H
ATOM   2908  CE2 TYR Z  84      39.137  79.918  50.842  1.00  0.00           C
ATOM   2909  HE2 TYR Z  84      39.926  79.691  50.139  1.00  0.00           H
ATOM   2910  C   TYR Z  84      34.696  84.003  50.879  1.00  0.00           C
ATOM   2911  O   TYR Z  84      34.119  84.188  51.947  1.00  0.00           O
ATOM   2912  N   GLY Z  85      34.510  84.863  49.851  1.00  0.00           N
ATOM   2913  HN  GLY Z  85      34.994  84.709  48.989  1.00  0.00           H
ATOM   2914  CA  GLY Z  85      33.678  86.065  49.935  1.00  0.00           C
ATOM   2915  HA1 GLY Z  85      33.831  86.529  50.900  1.00  0.00           H
ATOM   2916  HA2 GLY Z  85      33.966  86.716  49.123  1.00  0.00           H
ATOM   2917  C   GLY Z  85      32.196  85.812  49.798  1.00  0.00           C
ATOM   2918  O   GLY Z  85      31.376  86.720  49.897  1.00  0.00           O
ATOM   2919  N   GLU Z  86      31.802  84.548  49.565  1.00  0.00           N
ATOM   2920  HN  GLU Z  86      32.487  83.837  49.450  1.00  0.00           H
ATOM   2921  CA  GLU Z  86      30.415  84.134  49.462  1.00  0.00           C
ATOM   2922  HA  GLU Z  86      29.792  84.968  49.165  1.00  0.00           H
ATOM   2923  CB  GLU Z  86      30.301  82.994  48.419  1.00  0.00           C
ATOM   2924  HB1 GLU Z  86      29.226  82.742  48.272  1.00  0.00           H
ATOM   2925  HB2 GLU Z  86      30.680  83.384  47.449  1.00  0.00           H
ATOM   2926  CG  GLU Z  86      31.077  81.702  48.783  1.00  0.00           C
ATOM   2927  HG1 GLU Z  86      32.150  81.912  48.966  1.00  0.00           H
ATOM   2928  HG2 GLU Z  86      30.649  81.238  49.697  1.00  0.00           H
ATOM   2929  CD  GLU Z  86      30.997  80.685  47.667  1.00  0.00           C
ATOM   2930  OE1 GLU Z  86      30.377  79.606  47.854  1.00  0.00           O
ATOM   2931  OE2 GLU Z  86      31.543  80.957  46.565  1.00  0.00           O
ATOM   2932  C   GLU Z  86      29.892  83.599  50.785  1.00  0.00           C
ATOM   2933  O   GLU Z  86      28.717  83.252  50.927  1.00  0.00           O
ATOM   2934  N   MET Z  87      30.771  83.524  51.796  1.00  0.00           N
ATOM   2935  HN  MET Z  87      31.690  83.903  51.701  1.00  0.00           H
ATOM   2936  CA  MET Z  87      30.513  82.840  53.037  1.00  0.00           C
ATOM   2937  HA  MET Z  87      29.448  82.788  53.211  1.00  0.00           H
ATOM   2938  CB  MET Z  87      31.123  81.413  53.024  1.00  0.00           C
ATOM   2939  HB1 MET Z  87      30.913  80.909  53.993  1.00  0.00           H
ATOM   2940  HB2 MET Z  87      30.602  80.830  52.233  1.00  0.00           H
ATOM   2941  CG  MET Z  87      32.641  81.363  52.753  1.00  0.00           C
ATOM   2942  HG1 MET Z  87      32.841  81.830  51.766  1.00  0.00           H
ATOM   2943  HG2 MET Z  87      33.160  81.984  53.517  1.00  0.00           H
ATOM   2944  SD  MET Z  87      33.366  79.697  52.777  1.00  0.00           S
ATOM   2945  CE  MET Z  87      32.682  79.110  51.201  1.00  0.00           C
ATOM   2946  HE1 MET Z  87      33.026  78.075  50.989  1.00  0.00           H
ATOM   2947  HE2 MET Z  87      31.572  79.096  51.218  1.00  0.00           H
ATOM   2948  HE3 MET Z  87      33.008  79.756  50.358  1.00  0.00           H
ATOM   2949  C   MET Z  87      31.109  83.634  54.173  1.00  0.00           C
ATOM   2950  O   MET Z  87      31.867  84.584  53.969  1.00  0.00           O
ATOM   2951  N   ALA Z  88      30.756  83.289  55.421  1.00  0.00           N
ATOM   2952  HN  ALA Z  88      30.021  82.627  55.578  1.00  0.00           H
ATOM   2953  CA  ALA Z  88      31.473  83.761  56.581  1.00  0.00           C
ATOM   2954  HA  ALA Z  88      31.572  84.835  56.502  1.00  0.00           H
ATOM   2955  CB  ALA Z  88      30.691  83.446  57.864  1.00  0.00           C
ATOM   2956  HB1 ALA Z  88      30.534  82.354  57.963  1.00  0.00           H
ATOM   2957  HB2 ALA Z  88      31.234  83.808  58.763  1.00  0.00           H
ATOM   2958  HB3 ALA Z  88      29.695  83.937  57.834  1.00  0.00           H
ATOM   2959  C   ALA Z  88      32.876  83.162  56.664  1.00  0.00           C
ATOM   2960  O   ALA Z  88      33.058  81.944  56.609  1.00  0.00           O
ATOM   2961  N   ASP Z  89      33.897  84.027  56.786  1.00  0.00           N
ATOM   2962  HN  ASP Z  89      33.712  85.013  56.747  1.00  0.00           H
ATOM   2963  CA  ASP Z  89      35.286  83.648  56.884  1.00  0.00           C
ATOM   2964  HA  ASP Z  89      35.365  82.568  56.900  1.00  0.00           H
ATOM   2965  CB  ASP Z  89      36.059  84.218  55.659  1.00  0.00           C
ATOM   2966  HB1 ASP Z  89      35.531  83.918  54.729  1.00  0.00           H
ATOM   2967  HB2 ASP Z  89      36.064  85.326  55.700  1.00  0.00           H
ATOM   2968  CG  ASP Z  89      37.486  83.728  55.549  1.00  0.00           C
ATOM   2969  OD1 ASP Z  89      38.260  84.325  54.761  1.00  0.00           O
ATOM   2970  OD2 ASP Z  89      37.882  82.770  56.265  1.00  0.00           O
ATOM   2971  C   ASP Z  89      35.857  84.170  58.200  1.00  0.00           C
ATOM   2972  O   ASP Z  89      35.491  85.233  58.705  1.00  0.00           O
ATOM   2973  N   CYS Z  90      36.808  83.421  58.787  1.00  0.00           N
ATOM   2974  HN  CYS Z  90      37.106  82.586  58.328  1.00  0.00           H
ATOM   2975  CA  CYS Z  90      37.574  83.843  59.942  1.00  0.00           C
ATOM   2976  HA  CYS Z  90      36.915  84.356  60.631  1.00  0.00           H
ATOM   2977  CB  CYS Z  90      38.196  82.620  60.666  1.00  0.00           C
ATOM   2978  HB1 CYS Z  90      38.715  82.972  61.586  1.00  0.00           H
ATOM   2979  HB2 CYS Z  90      37.367  81.956  60.996  1.00  0.00           H
ATOM   2980  SG  CYS Z  90      39.354  81.657  59.634  1.00  0.00           S
ATOM   2981  C   CYS Z  90      38.679  84.820  59.563  1.00  0.00           C
ATOM   2982  O   CYS Z  90      39.148  85.597  60.389  1.00  0.00           O
ATOM   2983  N   CYS Z  91      39.097  84.848  58.277  1.00  0.00           N
ATOM   2984  HN  CYS Z  91      38.722  84.197  57.609  1.00  0.00           H
ATOM   2985  CA  CYS Z  91      40.170  85.725  57.827  1.00  0.00           C
ATOM   2986  HA  CYS Z  91      40.827  85.936  58.659  1.00  0.00           H
ATOM   2987  CB  CYS Z  91      40.998  85.058  56.698  1.00  0.00           C
ATOM   2988  HB1 CYS Z  91      41.147  83.990  56.969  1.00  0.00           H
ATOM   2989  HB2 CYS Z  91      40.423  85.066  55.748  1.00  0.00           H
ATOM   2990  SG  CYS Z  91      42.646  85.807  56.469  1.00  0.00           S
ATOM   2991  C   CYS Z  91      39.620  87.057  57.336  1.00  0.00           C
ATOM   2992  O   CYS Z  91      40.354  87.969  56.968  1.00  0.00           O
ATOM   2993  N   ALA Z  92      38.288  87.233  57.376  1.00  0.00           N
ATOM   2994  HN  ALA Z  92      37.687  86.474  57.609  1.00  0.00           H
ATOM   2995  CA  ALA Z  92      37.658  88.527  57.212  1.00  0.00           C
ATOM   2996  HA  ALA Z  92      38.196  89.109  56.474  1.00  0.00           H
ATOM   2997  CB  ALA Z  92      36.211  88.312  56.737  1.00  0.00           C
ATOM   2998  HB1 ALA Z  92      36.199  87.752  55.778  1.00  0.00           H
ATOM   2999  HB2 ALA Z  92      35.625  87.734  57.484  1.00  0.00           H
ATOM   3000  HB3 ALA Z  92      35.704  89.285  56.567  1.00  0.00           H
ATOM   3001  C   ALA Z  92      37.672  89.321  58.520  1.00  0.00           C
ATOM   3002  O   ALA Z  92      37.446  90.531  58.546  1.00  0.00           O
ATOM   3003  N   LYS Z  93      37.960  88.651  59.652  1.00  0.00           N
ATOM   3004  HN  LYS Z  93      38.171  87.679  59.620  1.00  0.00           H
ATOM   3005  CA  LYS Z  93      38.112  89.270  60.952  1.00  0.00           C
ATOM   3006  HA  LYS Z  93      37.482  90.149  61.004  1.00  0.00           H
ATOM   3007  CB  LYS Z  93      37.684  88.304  62.085  1.00  0.00           C
ATOM   3008  HB1 LYS Z  93      38.264  87.359  62.013  1.00  0.00           H
ATOM   3009  HB2 LYS Z  93      37.907  88.763  63.076  1.00  0.00           H
ATOM   3010  CG  LYS Z  93      36.180  88.003  62.049  1.00  0.00           C
ATOM   3011  HG1 LYS Z  93      35.638  88.980  62.036  1.00  0.00           H
ATOM   3012  HG2 LYS Z  93      35.916  87.467  61.110  1.00  0.00           H
ATOM   3013  CD  LYS Z  93      35.700  87.200  63.268  1.00  0.00           C
ATOM   3014  HD1 LYS Z  93      36.120  86.171  63.220  1.00  0.00           H
ATOM   3015  HD2 LYS Z  93      36.099  87.690  64.186  1.00  0.00           H
ATOM   3016  CE  LYS Z  93      34.171  87.150  63.352  1.00  0.00           C
ATOM   3017  HE1 LYS Z  93      33.762  88.183  63.368  1.00  0.00           H
ATOM   3018  HE2 LYS Z  93      33.744  86.612  62.478  1.00  0.00           H
ATOM   3019  NZ  LYS Z  93      33.731  86.468  64.581  1.00  0.00           N
ATOM   3020  HZ1 LYS Z  93      32.678  86.500  64.626  1.00  0.00           H
ATOM   3021  HZ2 LYS Z  93      34.053  85.472  64.589  1.00  0.00           H
ATOM   3022  HZ3 LYS Z  93      34.098  86.959  65.427  1.00  0.00           H
ATOM   3023  C   LYS Z  93      39.538  89.742  61.193  1.00  0.00           C
ATOM   3024  O   LYS Z  93      40.457  89.475  60.423  1.00  0.00           O
ATOM   3025  N   GLN Z  94      39.744  90.495  62.284  1.00  0.00           N
ATOM   3026  HN  GLN Z  94      38.957  90.762  62.843  1.00  0.00           H
ATOM   3027  CA  GLN Z  94      41.051  90.890  62.775  1.00  0.00           C
ATOM   3028  HA  GLN Z  94      41.757  90.896  61.956  1.00  0.00           H
ATOM   3029  CB  GLN Z  94      40.971  92.308  63.393  1.00  0.00           C
ATOM   3030  HB1 GLN Z  94      40.151  92.304  64.145  1.00  0.00           H
ATOM   3031  HB2 GLN Z  94      41.903  92.567  63.938  1.00  0.00           H
ATOM   3032  CG  GLN Z  94      40.683  93.429  62.363  1.00  0.00           C
ATOM   3033  HG1 GLN Z  94      39.790  93.183  61.754  1.00  0.00           H
ATOM   3034  HG2 GLN Z  94      40.464  94.367  62.917  1.00  0.00           H
ATOM   3035  CD  GLN Z  94      41.880  93.720  61.451  1.00  0.00           C
ATOM   3036  OE1 GLN Z  94      42.788  94.480  61.807  1.00  0.00           O
ATOM   3037  NE2 GLN Z  94      41.890  93.119  60.239  1.00  0.00           N
ATOM   3038 1HE2 GLN Z  94      41.179  92.462  60.002  1.00  0.00           H
ATOM   3039 2HE2 GLN Z  94      42.611  93.359  59.589  1.00  0.00           H
ATOM   3040  C   GLN Z  94      41.595  89.894  63.798  1.00  0.00           C
ATOM   3041  O   GLN Z  94      40.993  88.866  64.115  1.00  0.00           O
ATOM   3042  N   GLU Z  95      42.801  90.163  64.340  1.00  0.00           N
ATOM   3043  HN  GLU Z  95      43.339  90.945  64.026  1.00  0.00           H
ATOM   3044  CA  GLU Z  95      43.337  89.466  65.496  1.00  0.00           C
ATOM   3045  HA  GLU Z  95      43.343  88.416  65.250  1.00  0.00           H
ATOM   3046  CB  GLU Z  95      44.795  89.899  65.810  1.00  0.00           C
ATOM   3047  HB1 GLU Z  95      44.871  91.005  65.757  1.00  0.00           H
ATOM   3048  HB2 GLU Z  95      45.060  89.606  66.852  1.00  0.00           H
ATOM   3049  CG  GLU Z  95      45.861  89.254  64.891  1.00  0.00           C
ATOM   3050  HG1 GLU Z  95      46.875  89.560  65.226  1.00  0.00           H
ATOM   3051  HG2 GLU Z  95      45.790  88.151  64.970  1.00  0.00           H
ATOM   3052  CD  GLU Z  95      45.719  89.645  63.437  1.00  0.00           C
ATOM   3053  OE1 GLU Z  95      45.878  90.852  63.113  1.00  0.00           O
ATOM   3054  OE2 GLU Z  95      45.449  88.757  62.592  1.00  0.00           O
ATOM   3055  C   GLU Z  95      42.458  89.661  66.740  1.00  0.00           C
ATOM   3056  O   GLU Z  95      41.860  90.729  66.899  1.00  0.00           O
ATOM   3057  N   PRO Z  96      42.300  88.698  67.642  1.00  0.00           N
ATOM   3058  CD  PRO Z  96      41.568  88.990  68.876  1.00  0.00           C
ATOM   3059  HD1 PRO Z  96      40.524  89.313  68.662  1.00  0.00           H
ATOM   3060  HD2 PRO Z  96      42.105  89.790  69.435  1.00  0.00           H
ATOM   3061  CA  PRO Z  96      43.080  87.463  67.737  1.00  0.00           C
ATOM   3062  HA  PRO Z  96      44.109  87.632  67.458  1.00  0.00           H
ATOM   3063  CB  PRO Z  96      42.942  87.077  69.221  1.00  0.00           C
ATOM   3064  HB1 PRO Z  96      42.993  85.983  69.397  1.00  0.00           H
ATOM   3065  HB2 PRO Z  96      43.760  87.568  69.796  1.00  0.00           H
ATOM   3066  CG  PRO Z  96      41.610  87.687  69.665  1.00  0.00           C
ATOM   3067  HG1 PRO Z  96      40.767  87.027  69.363  1.00  0.00           H
ATOM   3068  HG2 PRO Z  96      41.567  87.860  70.760  1.00  0.00           H
ATOM   3069  C   PRO Z  96      42.527  86.380  66.829  1.00  0.00           C
ATOM   3070  O   PRO Z  96      43.263  85.459  66.475  1.00  0.00           O
ATOM   3071  N   GLU Z  97      41.242  86.464  66.438  1.00  0.00           N
ATOM   3072  HN  GLU Z  97      40.697  87.248  66.722  1.00  0.00           H
ATOM   3073  CA  GLU Z  97      40.523  85.415  65.739  1.00  0.00           C
ATOM   3074  HA  GLU Z  97      40.609  84.526  66.349  1.00  0.00           H
ATOM   3075  CB  GLU Z  97      39.011  85.748  65.647  1.00  0.00           C
ATOM   3076  HB1 GLU Z  97      38.869  86.732  65.148  1.00  0.00           H
ATOM   3077  HB2 GLU Z  97      38.506  84.973  65.026  1.00  0.00           H
ATOM   3078  CG  GLU Z  97      38.343  85.755  67.048  1.00  0.00           C
ATOM   3079  HG1 GLU Z  97      38.620  84.821  67.584  1.00  0.00           H
ATOM   3080  HG2 GLU Z  97      38.706  86.615  67.649  1.00  0.00           H
ATOM   3081  CD  GLU Z  97      36.826  85.800  67.007  1.00  0.00           C
ATOM   3082  OE1 GLU Z  97      36.218  86.625  67.739  1.00  0.00           O
ATOM   3083  OE2 GLU Z  97      36.212  84.971  66.286  1.00  0.00           O
ATOM   3084  C   GLU Z  97      41.093  85.019  64.380  1.00  0.00           C
ATOM   3085  O   GLU Z  97      41.135  83.829  64.061  1.00  0.00           O
ATOM   3086  N   ARG Z  98      41.572  85.984  63.562  1.00  0.00           N
ATOM   3087  HN  ARG Z  98      41.449  86.950  63.806  1.00  0.00           H
ATOM   3088  CA  ARG Z  98      42.235  85.707  62.291  1.00  0.00           C
ATOM   3089  HA  ARG Z  98      41.550  85.148  61.667  1.00  0.00           H
ATOM   3090  CB  ARG Z  98      42.580  87.047  61.591  1.00  0.00           C
ATOM   3091  HB1 ARG Z  98      41.617  87.562  61.377  1.00  0.00           H
ATOM   3092  HB2 ARG Z  98      43.146  87.696  62.296  1.00  0.00           H
ATOM   3093  CG  ARG Z  98      43.378  86.929  60.271  1.00  0.00           C
ATOM   3094  HG1 ARG Z  98      44.412  86.573  60.480  1.00  0.00           H
ATOM   3095  HG2 ARG Z  98      42.884  86.164  59.632  1.00  0.00           H
ATOM   3096  CD  ARG Z  98      43.464  88.229  59.455  1.00  0.00           C
ATOM   3097  HD1 ARG Z  98      43.973  88.039  58.483  1.00  0.00           H
ATOM   3098  HD2 ARG Z  98      42.444  88.630  59.262  1.00  0.00           H
ATOM   3099  NE  ARG Z  98      44.254  89.230  60.236  1.00  0.00           N
ATOM   3100  HE  ARG Z  98      44.644  88.994  61.148  1.00  0.00           H
ATOM   3101  CZ  ARG Z  98      44.588  90.440  59.770  1.00  0.00           C
ATOM   3102  NH1 ARG Z  98      45.292  91.262  60.539  1.00  0.00           N
ATOM   3103 1HH1 ARG Z  98      45.554  90.961  61.473  1.00  0.00           H
ATOM   3104 2HH1 ARG Z  98      45.612  92.137  60.146  1.00  0.00           H
ATOM   3105  NH2 ARG Z  98      44.231  90.864  58.564  1.00  0.00           N
ATOM   3106 1HH2 ARG Z  98      43.533  90.351  58.046  1.00  0.00           H
ATOM   3107 2HH2 ARG Z  98      44.369  91.828  58.325  1.00  0.00           H
ATOM   3108  C   ARG Z  98      43.509  84.871  62.412  1.00  0.00           C
ATOM   3109  O   ARG Z  98      43.662  83.852  61.739  1.00  0.00           O
ATOM   3110  N   ASN Z  99      44.432  85.253  63.324  1.00  0.00           N
ATOM   3111  HN  ASN Z  99      44.288  86.094  63.837  1.00  0.00           H
ATOM   3112  CA  ASN Z  99      45.668  84.528  63.583  1.00  0.00           C
ATOM   3113  HA  ASN Z  99      46.159  84.385  62.631  1.00  0.00           H
ATOM   3114  CB  ASN Z  99      46.572  85.367  64.535  1.00  0.00           C
ATOM   3115  HB1 ASN Z  99      46.701  86.378  64.097  1.00  0.00           H
ATOM   3116  HB2 ASN Z  99      46.076  85.487  65.521  1.00  0.00           H
ATOM   3117  CG  ASN Z  99      47.976  84.805  64.781  1.00  0.00           C
ATOM   3118  OD1 ASN Z  99      48.471  84.827  65.914  1.00  0.00           O
ATOM   3119  ND2 ASN Z  99      48.660  84.329  63.721  1.00  0.00           N
ATOM   3120 1HD2 ASN Z  99      48.245  84.304  62.808  1.00  0.00           H
ATOM   3121 2HD2 ASN Z  99      49.588  83.984  63.853  1.00  0.00           H
ATOM   3122  C   ASN Z  99      45.408  83.145  64.161  1.00  0.00           C
ATOM   3123  O   ASN Z  99      45.977  82.149  63.718  1.00  0.00           O
ATOM   3124  N   GLU Z 100      44.479  83.053  65.134  1.00  0.00           N
ATOM   3125  HN  GLU Z 100      44.030  83.880  65.481  1.00  0.00           H
ATOM   3126  CA  GLU Z 100      44.099  81.809  65.774  1.00  0.00           C
ATOM   3127  HA  GLU Z 100      44.985  81.382  66.226  1.00  0.00           H
ATOM   3128  CB  GLU Z 100      43.047  82.084  66.874  1.00  0.00           C
ATOM   3129  HB1 GLU Z 100      43.454  82.871  67.549  1.00  0.00           H
ATOM   3130  HB2 GLU Z 100      42.127  82.499  66.406  1.00  0.00           H
ATOM   3131  CG  GLU Z 100      42.691  80.838  67.719  1.00  0.00           C
ATOM   3132  HG1 GLU Z 100      42.281  80.033  67.075  1.00  0.00           H
ATOM   3133  HG2 GLU Z 100      43.601  80.444  68.219  1.00  0.00           H
ATOM   3134  CD  GLU Z 100      41.672  81.162  68.784  1.00  0.00           C
ATOM   3135  OE1 GLU Z 100      40.498  80.712  68.688  1.00  0.00           O
ATOM   3136  OE2 GLU Z 100      42.017  81.862  69.772  1.00  0.00           O
ATOM   3137  C   GLU Z 100      43.555  80.780  64.795  1.00  0.00           C
ATOM   3138  O   GLU Z 100      43.889  79.600  64.864  1.00  0.00           O
ATOM   3139  N   CYS Z 101      42.733  81.215  63.818  1.00  0.00           N
ATOM   3140  HN  CYS Z 101      42.499  82.187  63.775  1.00  0.00           H
ATOM   3141  CA  CYS Z 101      42.126  80.345  62.826  1.00  0.00           C
ATOM   3142  HA  CYS Z 101      41.531  79.611  63.353  1.00  0.00           H
ATOM   3143  CB  CYS Z 101      41.213  81.196  61.912  1.00  0.00           C
ATOM   3144  HB1 CYS Z 101      40.617  81.868  62.565  1.00  0.00           H
ATOM   3145  HB2 CYS Z 101      41.838  81.854  61.269  1.00  0.00           H
ATOM   3146  SG  CYS Z 101      40.038  80.242  60.906  1.00  0.00           S
ATOM   3147  C   CYS Z 101      43.130  79.583  61.964  1.00  0.00           C
ATOM   3148  O   CYS Z 101      43.022  78.367  61.804  1.00  0.00           O
ATOM   3149  N   PHE Z 102      44.176  80.267  61.442  1.00  0.00           N
ATOM   3150  HN  PHE Z 102      44.264  81.250  61.594  1.00  0.00           H
ATOM   3151  CA  PHE Z 102      45.242  79.620  60.689  1.00  0.00           C
ATOM   3152  HA  PHE Z 102      44.792  79.033  59.898  1.00  0.00           H
ATOM   3153  CB  PHE Z 102      46.241  80.647  60.096  1.00  0.00           C
ATOM   3154  HB1 PHE Z 102      46.545  81.385  60.871  1.00  0.00           H
ATOM   3155  HB2 PHE Z 102      47.160  80.142  59.721  1.00  0.00           H
ATOM   3156  CG  PHE Z 102      45.661  81.374  58.919  1.00  0.00           C
ATOM   3157  CD1 PHE Z 102      45.373  82.745  58.998  1.00  0.00           C
ATOM   3158  HD1 PHE Z 102      45.540  83.274  59.926  1.00  0.00           H
ATOM   3159  CE1 PHE Z 102      44.906  83.442  57.879  1.00  0.00           C
ATOM   3160  HE1 PHE Z 102      44.727  84.505  57.952  1.00  0.00           H
ATOM   3161  CZ  PHE Z 102      44.695  82.766  56.671  1.00  0.00           C
ATOM   3162  HZ  PHE Z 102      44.329  83.301  55.806  1.00  0.00           H
ATOM   3163  CD2 PHE Z 102      45.461  80.706  57.697  1.00  0.00           C
ATOM   3164  HD2 PHE Z 102      45.696  79.654  57.618  1.00  0.00           H
ATOM   3165  CE2 PHE Z 102      44.968  81.396  56.581  1.00  0.00           C
ATOM   3166  HE2 PHE Z 102      44.801  80.877  55.648  1.00  0.00           H
ATOM   3167  C   PHE Z 102      46.052  78.649  61.532  1.00  0.00           C
ATOM   3168  O   PHE Z 102      46.312  77.521  61.115  1.00  0.00           O
ATOM   3169  N   LEU Z 103      46.441  79.056  62.757  1.00  0.00           N
ATOM   3170  HN  LEU Z 103      46.216  79.980  63.070  1.00  0.00           H
ATOM   3171  CA  LEU Z 103      47.208  78.239  63.683  1.00  0.00           C
ATOM   3172  HA  LEU Z 103      48.084  77.886  63.160  1.00  0.00           H
ATOM   3173  CB  LEU Z 103      47.647  79.078  64.906  1.00  0.00           C
ATOM   3174  HB1 LEU Z 103      46.739  79.484  65.406  1.00  0.00           H
ATOM   3175  HB2 LEU Z 103      48.173  78.427  65.640  1.00  0.00           H
ATOM   3176  CG  LEU Z 103      48.582  80.259  64.569  1.00  0.00           C
ATOM   3177  HG  LEU Z 103      48.077  80.914  63.819  1.00  0.00           H
ATOM   3178  CD1 LEU Z 103      48.829  81.106  65.824  1.00  0.00           C
ATOM   3179 1HD1 LEU Z 103      47.869  81.490  66.230  1.00  0.00           H
ATOM   3180 2HD1 LEU Z 103      49.333  80.505  66.610  1.00  0.00           H
ATOM   3181 3HD1 LEU Z 103      49.474  81.973  65.577  1.00  0.00           H
ATOM   3182  CD2 LEU Z 103      49.918  79.807  63.960  1.00  0.00           C
ATOM   3183 1HD2 LEU Z 103      50.430  79.092  64.635  1.00  0.00           H
ATOM   3184 2HD2 LEU Z 103      49.768  79.324  62.972  1.00  0.00           H
ATOM   3185 3HD2 LEU Z 103      50.586  80.683  63.811  1.00  0.00           H
ATOM   3186  C   LEU Z 103      46.468  76.993  64.157  1.00  0.00           C
ATOM   3187  O   LEU Z 103      47.039  75.906  64.259  1.00  0.00           O
ATOM   3188  N   GLN Z 104      45.159  77.120  64.438  1.00  0.00           N
ATOM   3189  HN  GLN Z 104      44.737  78.034  64.422  1.00  0.00           H
ATOM   3190  CA  GLN Z 104      44.265  76.030  64.779  1.00  0.00           C
ATOM   3191  HA  GLN Z 104      44.722  75.478  65.589  1.00  0.00           H
ATOM   3192  CB  GLN Z 104      42.921  76.608  65.290  1.00  0.00           C
ATOM   3193  HB1 GLN Z 104      43.170  77.401  66.034  1.00  0.00           H
ATOM   3194  HB2 GLN Z 104      42.389  77.106  64.450  1.00  0.00           H
ATOM   3195  CG  GLN Z 104      41.987  75.583  65.977  1.00  0.00           C
ATOM   3196  HG1 GLN Z 104      41.678  74.806  65.246  1.00  0.00           H
ATOM   3197  HG2 GLN Z 104      42.523  75.091  66.815  1.00  0.00           H
ATOM   3198  CD  GLN Z 104      40.736  76.260  66.548  1.00  0.00           C
ATOM   3199  OE1 GLN Z 104      40.728  77.447  66.896  1.00  0.00           O
ATOM   3200  NE2 GLN Z 104      39.646  75.479  66.699  1.00  0.00           N
ATOM   3201 1HE2 GLN Z 104      39.676  74.517  66.415  1.00  0.00           H
ATOM   3202 2HE2 GLN Z 104      38.805  75.872  67.075  1.00  0.00           H
ATOM   3203  C   GLN Z 104      44.060  75.036  63.633  1.00  0.00           C
ATOM   3204  O   GLN Z 104      43.978  73.829  63.851  1.00  0.00           O
ATOM   3205  N   HIS Z 105      44.022  75.509  62.368  1.00  0.00           N
ATOM   3206  HN  HIS Z 105      44.105  76.493  62.203  1.00  0.00           H
ATOM   3207  CA  HIS Z 105      43.706  74.675  61.212  1.00  0.00           C
ATOM   3208  HA  HIS Z 105      43.060  73.868  61.532  1.00  0.00           H
ATOM   3209  CB  HIS Z 105      42.946  75.512  60.151  1.00  0.00           C
ATOM   3210  HB1 HIS Z 105      42.186  76.133  60.668  1.00  0.00           H
ATOM   3211  HB2 HIS Z 105      43.641  76.211  59.640  1.00  0.00           H
ATOM   3212  ND1 HIS Z 105      41.084  73.987  59.497  1.00  0.00           N
ATOM   3213  CG  HIS Z 105      42.199  74.717  59.119  1.00  0.00           C
ATOM   3214  CE1 HIS Z 105      40.620  73.465  58.372  1.00  0.00           C
ATOM   3215  HE1 HIS Z 105      39.733  72.832  58.287  1.00  0.00           H
ATOM   3216  NE2 HIS Z 105      41.369  73.825  57.305  1.00  0.00           N
ATOM   3217  HE2 HIS Z 105      41.152  73.657  56.341  1.00  0.00           H
ATOM   3218  CD2 HIS Z 105      42.387  74.624  57.777  1.00  0.00           C
ATOM   3219  HD2 HIS Z 105      43.144  75.072  57.152  1.00  0.00           H
ATOM   3220  C   HIS Z 105      44.934  74.043  60.554  1.00  0.00           C
ATOM   3221  O   HIS Z 105      44.848  73.430  59.489  1.00  0.00           O
ATOM   3222  N   LYS Z 106      46.130  74.143  61.173  1.00  0.00           N
ATOM   3223  HN  LYS Z 106      46.211  74.676  62.011  1.00  0.00           H
ATOM   3224  CA  LYS Z 106      47.311  73.402  60.747  1.00  0.00           C
ATOM   3225  HA  LYS Z 106      47.449  73.622  59.696  1.00  0.00           H
ATOM   3226  CB  LYS Z 106      48.608  73.859  61.472  1.00  0.00           C
ATOM   3227  HB1 LYS Z 106      48.506  73.678  62.564  1.00  0.00           H
ATOM   3228  HB2 LYS Z 106      49.462  73.251  61.095  1.00  0.00           H
ATOM   3229  CG  LYS Z 106      48.936  75.341  61.216  1.00  0.00           C
ATOM   3230  HG1 LYS Z 106      48.842  75.526  60.119  1.00  0.00           H
ATOM   3231  HG2 LYS Z 106      48.183  75.984  61.720  1.00  0.00           H
ATOM   3232  CD  LYS Z 106      50.356  75.779  61.631  1.00  0.00           C
ATOM   3233  HD1 LYS Z 106      51.095  75.111  61.133  1.00  0.00           H
ATOM   3234  HD2 LYS Z 106      50.509  76.803  61.213  1.00  0.00           H
ATOM   3235  CE  LYS Z 106      50.639  75.829  63.139  1.00  0.00           C
ATOM   3236  HE1 LYS Z 106      49.881  76.466  63.644  1.00  0.00           H
ATOM   3237  HE2 LYS Z 106      50.609  74.811  63.583  1.00  0.00           H
ATOM   3238  NZ  LYS Z 106      51.971  76.412  63.399  1.00  0.00           N
ATOM   3239  HZ1 LYS Z 106      52.097  77.341  62.923  1.00  0.00           H
ATOM   3240  HZ2 LYS Z 106      52.148  76.558  64.418  1.00  0.00           H
ATOM   3241  HZ3 LYS Z 106      52.756  75.801  63.062  1.00  0.00           H
ATOM   3242  C   LYS Z 106      47.142  71.880  60.842  1.00  0.00           C
ATOM   3243  O   LYS Z 106      46.412  71.354  61.688  1.00  0.00           O
ATOM   3244  N   ASP Z 107      47.792  71.126  59.935  1.00  0.00           N
ATOM   3245  HN  ASP Z 107      48.356  71.549  59.219  1.00  0.00           H
ATOM   3246  CA  ASP Z 107      47.568  69.703  59.806  1.00  0.00           C
ATOM   3247  HA  ASP Z 107      47.261  69.308  60.766  1.00  0.00           H
ATOM   3248  CB  ASP Z 107      46.468  69.470  58.735  1.00  0.00           C
ATOM   3249  HB1 ASP Z 107      45.715  70.285  58.814  1.00  0.00           H
ATOM   3250  HB2 ASP Z 107      46.882  69.490  57.707  1.00  0.00           H
ATOM   3251  CG  ASP Z 107      45.748  68.171  58.975  1.00  0.00           C
ATOM   3252  OD1 ASP Z 107      44.599  68.212  59.492  1.00  0.00           O
ATOM   3253  OD2 ASP Z 107      46.313  67.084  58.686  1.00  0.00           O
ATOM   3254  C   ASP Z 107      48.865  68.991  59.431  1.00  0.00           C
ATOM   3255  O   ASP Z 107      49.704  69.524  58.707  1.00  0.00           O
ATOM   3256  N   ASP Z 108      49.068  67.751  59.922  1.00  0.00           N
ATOM   3257  HN  ASP Z 108      48.380  67.333  60.517  1.00  0.00           H
ATOM   3258  CA  ASP Z 108      50.256  66.958  59.653  1.00  0.00           C
ATOM   3259  HA  ASP Z 108      51.131  67.590  59.745  1.00  0.00           H
ATOM   3260  CB  ASP Z 108      50.360  65.757  60.632  1.00  0.00           C
ATOM   3261  HB1 ASP Z 108      49.419  65.170  60.619  1.00  0.00           H
ATOM   3262  HB2 ASP Z 108      51.195  65.088  60.326  1.00  0.00           H
ATOM   3263  CG  ASP Z 108      50.639  66.201  62.045  1.00  0.00           C
ATOM   3264  OD1 ASP Z 108      51.833  66.280  62.440  1.00  0.00           O
ATOM   3265  OD2 ASP Z 108      49.668  66.424  62.814  1.00  0.00           O
ATOM   3266  C   ASP Z 108      50.272  66.389  58.235  1.00  0.00           C
ATOM   3267  O   ASP Z 108      51.315  65.960  57.743  1.00  0.00           O
ATOM   3268  N   ASN Z 109      49.115  66.365  57.544  1.00  0.00           N
ATOM   3269  HN  ASN Z 109      48.275  66.709  57.974  1.00  0.00           H
ATOM   3270  CA  ASN Z 109      49.008  65.838  56.196  1.00  0.00           C
ATOM   3271  HA  ASN Z 109      49.953  65.936  55.679  1.00  0.00           H
ATOM   3272  CB  ASN Z 109      48.553  64.349  56.158  1.00  0.00           C
ATOM   3273  HB1 ASN Z 109      47.556  64.234  56.630  1.00  0.00           H
ATOM   3274  HB2 ASN Z 109      48.476  64.010  55.102  1.00  0.00           H
ATOM   3275  CG  ASN Z 109      49.541  63.421  56.849  1.00  0.00           C
ATOM   3276  OD1 ASN Z 109      50.494  62.926  56.239  1.00  0.00           O
ATOM   3277  ND2 ASN Z 109      49.299  63.139  58.150  1.00  0.00           N
ATOM   3278 1HD2 ASN Z 109      48.538  63.603  58.612  1.00  0.00           H
ATOM   3279 2HD2 ASN Z 109      49.929  62.541  58.637  1.00  0.00           H
ATOM   3280  C   ASN Z 109      47.973  66.637  55.415  1.00  0.00           C
ATOM   3281  O   ASN Z 109      46.876  66.118  55.200  1.00  0.00           O
ATOM   3282  N   PRO Z 110      48.196  67.877  54.972  1.00  0.00           N
ATOM   3283  CD  PRO Z 110      49.475  68.588  55.096  1.00  0.00           C
ATOM   3284  HD1 PRO Z 110      50.354  67.915  54.999  1.00  0.00           H
ATOM   3285  HD2 PRO Z 110      49.498  69.099  56.084  1.00  0.00           H
ATOM   3286  CA  PRO Z 110      47.314  68.526  54.001  1.00  0.00           C
ATOM   3287  HA  PRO Z 110      46.322  68.595  54.426  1.00  0.00           H
ATOM   3288  CB  PRO Z 110      47.966  69.895  53.772  1.00  0.00           C
ATOM   3289  HB1 PRO Z 110      47.732  70.338  52.782  1.00  0.00           H
ATOM   3290  HB2 PRO Z 110      47.624  70.596  54.567  1.00  0.00           H
ATOM   3291  CG  PRO Z 110      49.456  69.614  53.959  1.00  0.00           C
ATOM   3292  HG1 PRO Z 110      49.873  69.154  53.036  1.00  0.00           H
ATOM   3293  HG2 PRO Z 110      50.024  70.530  54.205  1.00  0.00           H
ATOM   3294  C   PRO Z 110      47.176  67.730  52.710  1.00  0.00           C
ATOM   3295  O   PRO Z 110      48.023  66.893  52.394  1.00  0.00           O
ATOM   3296  N   ASN Z 111      46.091  67.952  51.956  1.00  0.00           N
ATOM   3297  HN  ASN Z 111      45.454  68.697  52.189  1.00  0.00           H
ATOM   3298  CA  ASN Z 111      45.751  67.124  50.819  1.00  0.00           C
ATOM   3299  HA  ASN Z 111      46.175  66.136  50.954  1.00  0.00           H
ATOM   3300  CB  ASN Z 111      44.219  66.982  50.691  1.00  0.00           C
ATOM   3301  HB1 ASN Z 111      43.736  67.978  50.638  1.00  0.00           H
ATOM   3302  HB2 ASN Z 111      43.954  66.402  49.783  1.00  0.00           H
ATOM   3303  CG  ASN Z 111      43.731  66.206  51.906  1.00  0.00           C
ATOM   3304  OD1 ASN Z 111      43.975  65.002  52.043  1.00  0.00           O
ATOM   3305  ND2 ASN Z 111      43.048  66.893  52.846  1.00  0.00           N
ATOM   3306 1HD2 ASN Z 111      42.817  67.854  52.696  1.00  0.00           H
ATOM   3307 2HD2 ASN Z 111      42.771  66.409  53.673  1.00  0.00           H
ATOM   3308  C   ASN Z 111      46.367  67.688  49.552  1.00  0.00           C
ATOM   3309  O   ASN Z 111      46.061  68.797  49.108  1.00  0.00           O
ATOM   3310  N   LEU Z 112      47.304  66.921  48.966  1.00  0.00           N
ATOM   3311  HN  LEU Z 112      47.514  66.015  49.330  1.00  0.00           H
ATOM   3312  CA  LEU Z 112      48.160  67.384  47.897  1.00  0.00           C
ATOM   3313  HA  LEU Z 112      47.934  68.413  47.671  1.00  0.00           H
ATOM   3314  CB  LEU Z 112      49.655  67.298  48.301  1.00  0.00           C
ATOM   3315  HB1 LEU Z 112      49.942  66.233  48.444  1.00  0.00           H
ATOM   3316  HB2 LEU Z 112      50.280  67.704  47.475  1.00  0.00           H
ATOM   3317  CG  LEU Z 112      50.015  68.055  49.594  1.00  0.00           C
ATOM   3318  HG  LEU Z 112      49.450  67.602  50.443  1.00  0.00           H
ATOM   3319  CD1 LEU Z 112      51.511  67.913  49.892  1.00  0.00           C
ATOM   3320 1HD1 LEU Z 112      51.772  66.843  50.032  1.00  0.00           H
ATOM   3321 2HD1 LEU Z 112      52.114  68.316  49.050  1.00  0.00           H
ATOM   3322 3HD1 LEU Z 112      51.774  68.470  50.816  1.00  0.00           H
ATOM   3323  CD2 LEU Z 112      49.652  69.536  49.516  1.00  0.00           C
ATOM   3324 1HD2 LEU Z 112      48.558  69.687  49.408  1.00  0.00           H
ATOM   3325 2HD2 LEU Z 112      49.978  70.062  50.438  1.00  0.00           H
ATOM   3326 3HD2 LEU Z 112      50.164  69.997  48.645  1.00  0.00           H
ATOM   3327  C   LEU Z 112      47.977  66.519  46.659  1.00  0.00           C
ATOM   3328  O   LEU Z 112      48.009  65.288  46.782  1.00  0.00           O
ATOM   3329  N   PRO Z 113      47.810  67.079  45.458  1.00  0.00           N
ATOM   3330  CD  PRO Z 113      47.321  68.444  45.240  1.00  0.00           C
ATOM   3331  HD1 PRO Z 113      48.148  69.162  45.436  1.00  0.00           H
ATOM   3332  HD2 PRO Z 113      46.449  68.669  45.896  1.00  0.00           H
ATOM   3333  CA  PRO Z 113      47.968  66.363  44.198  1.00  0.00           C
ATOM   3334  HA  PRO Z 113      47.155  65.655  44.142  1.00  0.00           H
ATOM   3335  CB  PRO Z 113      47.851  67.460  43.129  1.00  0.00           C
ATOM   3336  HB1 PRO Z 113      48.839  67.937  42.943  1.00  0.00           H
ATOM   3337  HB2 PRO Z 113      47.448  67.066  42.173  1.00  0.00           H
ATOM   3338  CG  PRO Z 113      46.915  68.487  43.767  1.00  0.00           C
ATOM   3339  HG1 PRO Z 113      47.020  69.497  43.322  1.00  0.00           H
ATOM   3340  HG2 PRO Z 113      45.860  68.149  43.660  1.00  0.00           H
ATOM   3341  C   PRO Z 113      49.257  65.567  44.070  1.00  0.00           C
ATOM   3342  O   PRO Z 113      50.343  66.099  44.319  1.00  0.00           O
ATOM   3343  N   ARG Z 114      49.157  64.282  43.687  1.00  0.00           N
ATOM   3344  HN  ARG Z 114      48.257  63.902  43.473  1.00  0.00           H
ATOM   3345  CA  ARG Z 114      50.295  63.410  43.478  1.00  0.00           C
ATOM   3346  HA  ARG Z 114      50.945  63.531  44.336  1.00  0.00           H
ATOM   3347  CB  ARG Z 114      49.874  61.919  43.431  1.00  0.00           C
ATOM   3348  HB1 ARG Z 114      50.786  61.291  43.541  1.00  0.00           H
ATOM   3349  HB2 ARG Z 114      49.232  61.715  44.318  1.00  0.00           H
ATOM   3350  CG  ARG Z 114      49.139  61.465  42.155  1.00  0.00           C
ATOM   3351  HG1 ARG Z 114      48.209  62.058  42.016  1.00  0.00           H
ATOM   3352  HG2 ARG Z 114      49.792  61.655  41.273  1.00  0.00           H
ATOM   3353  CD  ARG Z 114      48.781  59.975  42.192  1.00  0.00           C
ATOM   3354  HD1 ARG Z 114      49.679  59.366  42.445  1.00  0.00           H
ATOM   3355  HD2 ARG Z 114      47.980  59.793  42.945  1.00  0.00           H
ATOM   3356  NE  ARG Z 114      48.298  59.589  40.832  1.00  0.00           N
ATOM   3357  HE  ARG Z 114      48.270  60.275  40.094  1.00  0.00           H
ATOM   3358  CZ  ARG Z 114      47.892  58.350  40.522  1.00  0.00           C
ATOM   3359  NH1 ARG Z 114      47.540  58.050  39.275  1.00  0.00           N
ATOM   3360 1HH1 ARG Z 114      47.713  58.709  38.535  1.00  0.00           H
ATOM   3361 2HH1 ARG Z 114      47.275  57.091  39.083  1.00  0.00           H
ATOM   3362  NH2 ARG Z 114      47.836  57.382  41.429  1.00  0.00           N
ATOM   3363 1HH2 ARG Z 114      47.916  57.614  42.403  1.00  0.00           H
ATOM   3364 2HH2 ARG Z 114      47.287  56.568  41.171  1.00  0.00           H
ATOM   3365  C   ARG Z 114      51.114  63.781  42.246  1.00  0.00           C
ATOM   3366  O   ARG Z 114      50.622  64.428  41.320  1.00  0.00           O
ATOM   3367  N   LEU Z 115      52.400  63.394  42.205  1.00  0.00           N
ATOM   3368  HN  LEU Z 115      52.807  62.904  42.976  1.00  0.00           H
ATOM   3369  CA  LEU Z 115      53.223  63.544  41.018  1.00  0.00           C
ATOM   3370  HA  LEU Z 115      52.628  63.912  40.193  1.00  0.00           H
ATOM   3371  CB  LEU Z 115      54.411  64.512  41.248  1.00  0.00           C
ATOM   3372  HB1 LEU Z 115      53.997  65.505  41.533  1.00  0.00           H
ATOM   3373  HB2 LEU Z 115      55.013  64.147  42.108  1.00  0.00           H
ATOM   3374  CG  LEU Z 115      55.354  64.705  40.038  1.00  0.00           C
ATOM   3375  HG  LEU Z 115      55.792  63.715  39.768  1.00  0.00           H
ATOM   3376  CD1 LEU Z 115      54.626  65.257  38.803  1.00  0.00           C
ATOM   3377 1HD1 LEU Z 115      55.352  65.418  37.979  1.00  0.00           H
ATOM   3378 2HD1 LEU Z 115      53.849  64.554  38.439  1.00  0.00           H
ATOM   3379 3HD1 LEU Z 115      54.146  66.230  39.039  1.00  0.00           H
ATOM   3380  CD2 LEU Z 115      56.521  65.631  40.409  1.00  0.00           C
ATOM   3381 1HD2 LEU Z 115      57.210  65.753  39.547  1.00  0.00           H
ATOM   3382 2HD2 LEU Z 115      56.139  66.634  40.696  1.00  0.00           H
ATOM   3383 3HD2 LEU Z 115      57.093  65.209  41.262  1.00  0.00           H
ATOM   3384  C   LEU Z 115      53.735  62.176  40.621  1.00  0.00           C
ATOM   3385  O   LEU Z 115      54.467  61.519  41.364  1.00  0.00           O
ATOM   3386  N   VAL Z 116      53.332  61.698  39.431  1.00  0.00           N
ATOM   3387  HN  VAL Z 116      52.681  62.213  38.871  1.00  0.00           H
ATOM   3388  CA  VAL Z 116      53.691  60.376  38.952  1.00  0.00           C
ATOM   3389  HA  VAL Z 116      54.123  59.792  39.753  1.00  0.00           H
ATOM   3390  CB  VAL Z 116      52.474  59.614  38.442  1.00  0.00           C
ATOM   3391  HB  VAL Z 116      51.970  60.208  37.646  1.00  0.00           H
ATOM   3392  CG1 VAL Z 116      52.864  58.239  37.867  1.00  0.00           C
ATOM   3393 1HG1 VAL Z 116      51.949  57.712  37.526  1.00  0.00           H
ATOM   3394 2HG1 VAL Z 116      53.530  58.330  36.986  1.00  0.00           H
ATOM   3395 3HG1 VAL Z 116      53.365  57.616  38.640  1.00  0.00           H
ATOM   3396  CG2 VAL Z 116      51.486  59.426  39.607  1.00  0.00           C
ATOM   3397 1HG2 VAL Z 116      50.612  58.830  39.269  1.00  0.00           H
ATOM   3398 2HG2 VAL Z 116      51.971  58.890  40.451  1.00  0.00           H
ATOM   3399 3HG2 VAL Z 116      51.112  60.404  39.972  1.00  0.00           H
ATOM   3400  C   VAL Z 116      54.730  60.483  37.852  1.00  0.00           C
ATOM   3401  O   VAL Z 116      54.525  61.143  36.831  1.00  0.00           O
ATOM   3402  N   ARG Z 117      55.873  59.796  38.051  1.00  0.00           N
ATOM   3403  HN  ARG Z 117      55.974  59.272  38.909  1.00  0.00           H
ATOM   3404  CA  ARG Z 117      56.930  59.559  37.082  1.00  0.00           C
ATOM   3405  HA  ARG Z 117      57.771  59.197  37.655  1.00  0.00           H
ATOM   3406  CB  ARG Z 117      56.553  58.398  36.136  1.00  0.00           C
ATOM   3407  HB1 ARG Z 117      55.638  58.686  35.570  1.00  0.00           H
ATOM   3408  HB2 ARG Z 117      57.373  58.224  35.404  1.00  0.00           H
ATOM   3409  CG  ARG Z 117      56.305  57.071  36.876  1.00  0.00           C
ATOM   3410  HG1 ARG Z 117      57.271  56.697  37.285  1.00  0.00           H
ATOM   3411  HG2 ARG Z 117      55.619  57.239  37.735  1.00  0.00           H
ATOM   3412  CD  ARG Z 117      55.685  56.017  35.964  1.00  0.00           C
ATOM   3413  HD1 ARG Z 117      54.708  56.383  35.572  1.00  0.00           H
ATOM   3414  HD2 ARG Z 117      56.366  55.773  35.117  1.00  0.00           H
ATOM   3415  NE  ARG Z 117      55.456  54.804  36.796  1.00  0.00           N
ATOM   3416  HE  ARG Z 117      55.829  54.752  37.732  1.00  0.00           H
ATOM   3417  CZ  ARG Z 117      54.930  53.675  36.308  1.00  0.00           C
ATOM   3418  NH1 ARG Z 117      54.822  52.619  37.110  1.00  0.00           N
ATOM   3419 1HH1 ARG Z 117      55.079  52.713  38.065  1.00  0.00           H
ATOM   3420 2HH1 ARG Z 117      54.473  51.755  36.763  1.00  0.00           H
ATOM   3421  NH2 ARG Z 117      54.519  53.585  35.047  1.00  0.00           N
ATOM   3422 1HH2 ARG Z 117      54.524  54.398  34.459  1.00  0.00           H
ATOM   3423 2HH2 ARG Z 117      54.138  52.708  34.735  1.00  0.00           H
ATOM   3424  C   ARG Z 117      57.470  60.756  36.298  1.00  0.00           C
ATOM   3425  O   ARG Z 117      57.359  60.776  35.065  1.00  0.00           O
ATOM   3426  N   PRO Z 118      58.074  61.770  36.920  1.00  0.00           N
ATOM   3427  CD  PRO Z 118      58.268  61.872  38.374  1.00  0.00           C
ATOM   3428  HD1 PRO Z 118      58.662  60.922  38.802  1.00  0.00           H
ATOM   3429  HD2 PRO Z 118      57.296  62.129  38.850  1.00  0.00           H
ATOM   3430  CA  PRO Z 118      58.852  62.763  36.192  1.00  0.00           C
ATOM   3431  HA  PRO Z 118      58.281  63.154  35.362  1.00  0.00           H
ATOM   3432  CB  PRO Z 118      59.152  63.816  37.272  1.00  0.00           C
ATOM   3433  HB1 PRO Z 118      60.055  64.419  37.052  1.00  0.00           H
ATOM   3434  HB2 PRO Z 118      58.277  64.499  37.358  1.00  0.00           H
ATOM   3435  CG  PRO Z 118      59.278  63.007  38.569  1.00  0.00           C
ATOM   3436  HG1 PRO Z 118      60.303  62.578  38.645  1.00  0.00           H
ATOM   3437  HG2 PRO Z 118      59.070  63.612  39.475  1.00  0.00           H
ATOM   3438  C   PRO Z 118      60.126  62.131  35.641  1.00  0.00           C
ATOM   3439  O   PRO Z 118      60.723  61.268  36.287  1.00  0.00           O
ATOM   3440  N   GLU Z 119      60.558  62.476  34.419  1.00  0.00           N
ATOM   3441  HN  GLU Z 119      60.037  63.101  33.837  1.00  0.00           H
ATOM   3442  CA  GLU Z 119      61.822  61.978  33.901  1.00  0.00           C
ATOM   3443  HA  GLU Z 119      61.874  60.916  34.101  1.00  0.00           H
ATOM   3444  CB  GLU Z 119      61.915  62.169  32.371  1.00  0.00           C
ATOM   3445  HB1 GLU Z 119      61.732  63.239  32.136  1.00  0.00           H
ATOM   3446  HB2 GLU Z 119      62.936  61.906  32.015  1.00  0.00           H
ATOM   3447  CG  GLU Z 119      60.887  61.315  31.592  1.00  0.00           C
ATOM   3448  HG1 GLU Z 119      59.856  61.568  31.917  1.00  0.00           H
ATOM   3449  HG2 GLU Z 119      60.967  61.522  30.504  1.00  0.00           H
ATOM   3450  CD  GLU Z 119      61.116  59.835  31.811  1.00  0.00           C
ATOM   3451  OE1 GLU Z 119      62.164  59.309  31.353  1.00  0.00           O
ATOM   3452  OE2 GLU Z 119      60.259  59.168  32.445  1.00  0.00           O
ATOM   3453  C   GLU Z 119      63.031  62.595  34.591  1.00  0.00           C
ATOM   3454  O   GLU Z 119      63.102  63.804  34.804  1.00  0.00           O
ATOM   3455  N   VAL Z 120      64.039  61.775  34.955  1.00  0.00           N
ATOM   3456  HN  VAL Z 120      63.991  60.800  34.750  1.00  0.00           H
ATOM   3457  CA  VAL Z 120      65.230  62.221  35.670  1.00  0.00           C
ATOM   3458  HA  VAL Z 120      64.889  62.777  36.533  1.00  0.00           H
ATOM   3459  CB  VAL Z 120      66.060  61.055  36.200  1.00  0.00           C
ATOM   3460  HB  VAL Z 120      66.460  60.450  35.353  1.00  0.00           H
ATOM   3461  CG1 VAL Z 120      67.232  61.573  37.060  1.00  0.00           C
ATOM   3462 1HG1 VAL Z 120      67.769  60.720  37.527  1.00  0.00           H
ATOM   3463 2HG1 VAL Z 120      67.962  62.148  36.453  1.00  0.00           H
ATOM   3464 3HG1 VAL Z 120      66.857  62.229  37.874  1.00  0.00           H
ATOM   3465  CG2 VAL Z 120      65.151  60.162  37.070  1.00  0.00           C
ATOM   3466 1HG2 VAL Z 120      65.751  59.371  37.566  1.00  0.00           H
ATOM   3467 2HG2 VAL Z 120      64.660  60.764  37.866  1.00  0.00           H
ATOM   3468 3HG2 VAL Z 120      64.359  59.665  36.472  1.00  0.00           H
ATOM   3469  C   VAL Z 120      66.067  63.201  34.852  1.00  0.00           C
ATOM   3470  O   VAL Z 120      66.551  64.206  35.368  1.00  0.00           O
ATOM   3471  N   ASP Z 121      66.181  62.985  33.523  1.00  0.00           N
ATOM   3472  HN  ASP Z 121      65.804  62.140  33.123  1.00  0.00           H
ATOM   3473  CA  ASP Z 121      66.770  63.925  32.582  1.00  0.00           C
ATOM   3474  HA  ASP Z 121      67.791  64.118  32.885  1.00  0.00           H
ATOM   3475  CB  ASP Z 121      66.716  63.352  31.135  1.00  0.00           C
ATOM   3476  HB1 ASP Z 121      65.712  62.930  30.928  1.00  0.00           H
ATOM   3477  HB2 ASP Z 121      66.920  64.148  30.386  1.00  0.00           H
ATOM   3478  CG  ASP Z 121      67.759  62.280  30.927  1.00  0.00           C
ATOM   3479  OD1 ASP Z 121      68.974  62.619  30.934  1.00  0.00           O
ATOM   3480  OD2 ASP Z 121      67.405  61.089  30.730  1.00  0.00           O
ATOM   3481  C   ASP Z 121      66.053  65.277  32.585  1.00  0.00           C
ATOM   3482  O   ASP Z 121      66.674  66.336  32.563  1.00  0.00           O
ATOM   3483  N   VAL Z 122      64.710  65.283  32.641  1.00  0.00           N
ATOM   3484  HN  VAL Z 122      64.220  64.418  32.693  1.00  0.00           H
ATOM   3485  CA  VAL Z 122      63.893  66.486  32.721  1.00  0.00           C
ATOM   3486  HA  VAL Z 122      64.247  67.169  31.962  1.00  0.00           H
ATOM   3487  CB  VAL Z 122      62.440  66.169  32.394  1.00  0.00           C
ATOM   3488  HB  VAL Z 122      62.049  65.398  33.097  1.00  0.00           H
ATOM   3489  CG1 VAL Z 122      61.552  67.422  32.487  1.00  0.00           C
ATOM   3490 1HG1 VAL Z 122      60.534  67.191  32.105  1.00  0.00           H
ATOM   3491 2HG1 VAL Z 122      61.449  67.760  33.537  1.00  0.00           H
ATOM   3492 3HG1 VAL Z 122      61.967  68.248  31.872  1.00  0.00           H
ATOM   3493  CG2 VAL Z 122      62.386  65.618  30.956  1.00  0.00           C
ATOM   3494 1HG2 VAL Z 122      61.334  65.401  30.669  1.00  0.00           H
ATOM   3495 2HG2 VAL Z 122      62.786  66.368  30.239  1.00  0.00           H
ATOM   3496 3HG2 VAL Z 122      62.970  64.682  30.842  1.00  0.00           H
ATOM   3497  C   VAL Z 122      64.054  67.225  34.050  1.00  0.00           C
ATOM   3498  O   VAL Z 122      64.160  68.451  34.084  1.00  0.00           O
ATOM   3499  N   MET Z 123      64.130  66.501  35.187  1.00  0.00           N
ATOM   3500  HN  MET Z 123      63.962  65.512  35.153  1.00  0.00           H
ATOM   3501  CA  MET Z 123      64.470  67.067  36.489  1.00  0.00           C
ATOM   3502  HA  MET Z 123      63.800  67.896  36.673  1.00  0.00           H
ATOM   3503  CB  MET Z 123      64.272  66.021  37.617  1.00  0.00           C
ATOM   3504  HB1 MET Z 123      64.931  65.147  37.417  1.00  0.00           H
ATOM   3505  HB2 MET Z 123      64.580  66.465  38.591  1.00  0.00           H
ATOM   3506  CG  MET Z 123      62.818  65.518  37.756  1.00  0.00           C
ATOM   3507  HG1 MET Z 123      62.482  65.118  36.776  1.00  0.00           H
ATOM   3508  HG2 MET Z 123      62.809  64.656  38.461  1.00  0.00           H
ATOM   3509  SD  MET Z 123      61.624  66.771  38.322  1.00  0.00           S
ATOM   3510  CE  MET Z 123      61.772  66.390  40.094  1.00  0.00           C
ATOM   3511  HE1 MET Z 123      62.824  66.472  40.439  1.00  0.00           H
ATOM   3512  HE2 MET Z 123      61.160  67.091  40.703  1.00  0.00           H
ATOM   3513  HE3 MET Z 123      61.418  65.359  40.310  1.00  0.00           H
ATOM   3514  C   MET Z 123      65.888  67.650  36.539  1.00  0.00           C
ATOM   3515  O   MET Z 123      66.101  68.759  37.025  1.00  0.00           O
ATOM   3516  N   CYS Z 124      66.892  66.951  35.962  1.00  0.00           N
ATOM   3517  HN  CYS Z 124      66.728  66.010  35.648  1.00  0.00           H
ATOM   3518  CA  CYS Z 124      68.242  67.474  35.755  1.00  0.00           C
ATOM   3519  HA  CYS Z 124      68.637  67.777  36.715  1.00  0.00           H
ATOM   3520  CB  CYS Z 124      69.180  66.419  35.111  1.00  0.00           C
ATOM   3521  HB1 CYS Z 124      68.669  65.961  34.237  1.00  0.00           H
ATOM   3522  HB2 CYS Z 124      70.104  66.911  34.734  1.00  0.00           H
ATOM   3523  SG  CYS Z 124      69.680  65.126  36.283  1.00  0.00           S
ATOM   3524  C   CYS Z 124      68.271  68.709  34.870  1.00  0.00           C
ATOM   3525  O   CYS Z 124      68.975  69.675  35.152  1.00  0.00           O
ATOM   3526  N   THR Z 125      67.465  68.725  33.790  1.00  0.00           N
ATOM   3527  HN  THR Z 125      66.963  67.890  33.560  1.00  0.00           H
ATOM   3528  CA  THR Z 125      67.304  69.876  32.900  1.00  0.00           C
ATOM   3529  HA  THR Z 125      68.286  70.151  32.542  1.00  0.00           H
ATOM   3530  CB  THR Z 125      66.407  69.610  31.691  1.00  0.00           C
ATOM   3531  HB  THR Z 125      65.359  69.422  32.020  1.00  0.00           H
ATOM   3532  OG1 THR Z 125      66.860  68.482  30.953  1.00  0.00           O
ATOM   3533  HG1 THR Z 125      66.854  67.724  31.568  1.00  0.00           H
ATOM   3534  CG2 THR Z 125      66.439  70.796  30.714  1.00  0.00           C
ATOM   3535 1HG2 THR Z 125      66.004  71.713  31.163  1.00  0.00           H
ATOM   3536 2HG2 THR Z 125      67.487  71.014  30.413  1.00  0.00           H
ATOM   3537 3HG2 THR Z 125      65.862  70.559  29.796  1.00  0.00           H
ATOM   3538  C   THR Z 125      66.741  71.077  33.635  1.00  0.00           C
ATOM   3539  O   THR Z 125      67.231  72.189  33.482  1.00  0.00           O
ATOM   3540  N   ALA Z 126      65.727  70.889  34.507  1.00  0.00           N
ATOM   3541  HN  ALA Z 126      65.311  69.984  34.612  1.00  0.00           H
ATOM   3542  CA  ALA Z 126      65.183  71.946  35.343  1.00  0.00           C
ATOM   3543  HA  ALA Z 126      64.841  72.747  34.700  1.00  0.00           H
ATOM   3544  CB  ALA Z 126      63.994  71.393  36.153  1.00  0.00           C
ATOM   3545  HB1 ALA Z 126      63.215  71.004  35.466  1.00  0.00           H
ATOM   3546  HB2 ALA Z 126      64.315  70.569  36.824  1.00  0.00           H
ATOM   3547  HB3 ALA Z 126      63.537  72.192  36.775  1.00  0.00           H
ATOM   3548  C   ALA Z 126      66.210  72.550  36.299  1.00  0.00           C
ATOM   3549  O   ALA Z 126      66.325  73.769  36.425  1.00  0.00           O
ATOM   3550  N   PHE Z 127      67.016  71.691  36.950  1.00  0.00           N
ATOM   3551  HN  PHE Z 127      66.843  70.708  36.861  1.00  0.00           H
ATOM   3552  CA  PHE Z 127      68.143  72.058  37.788  1.00  0.00           C
ATOM   3553  HA  PHE Z 127      67.786  72.726  38.561  1.00  0.00           H
ATOM   3554  CB  PHE Z 127      68.654  70.728  38.417  1.00  0.00           C
ATOM   3555  HB1 PHE Z 127      67.814  70.251  38.969  1.00  0.00           H
ATOM   3556  HB2 PHE Z 127      68.957  70.029  37.611  1.00  0.00           H
ATOM   3557  CG  PHE Z 127      69.793  70.859  39.388  1.00  0.00           C
ATOM   3558  CD1 PHE Z 127      71.015  70.219  39.118  1.00  0.00           C
ATOM   3559  HD1 PHE Z 127      71.139  69.670  38.196  1.00  0.00           H
ATOM   3560  CE1 PHE Z 127      72.066  70.268  40.040  1.00  0.00           C
ATOM   3561  HE1 PHE Z 127      73.001  69.773  39.821  1.00  0.00           H
ATOM   3562  CZ  PHE Z 127      71.897  70.945  41.253  1.00  0.00           C
ATOM   3563  HZ  PHE Z 127      72.710  70.978  41.962  1.00  0.00           H
ATOM   3564  CD2 PHE Z 127      69.637  71.542  40.604  1.00  0.00           C
ATOM   3565  HD2 PHE Z 127      68.700  72.027  40.829  1.00  0.00           H
ATOM   3566  CE2 PHE Z 127      70.680  71.575  41.540  1.00  0.00           C
ATOM   3567  HE2 PHE Z 127      70.543  72.088  42.481  1.00  0.00           H
ATOM   3568  C   PHE Z 127      69.247  72.807  37.023  1.00  0.00           C
ATOM   3569  O   PHE Z 127      69.728  73.851  37.459  1.00  0.00           O
ATOM   3570  N   HIS Z 128      69.653  72.325  35.830  1.00  0.00           N
ATOM   3571  HN  HIS Z 128      69.284  71.448  35.504  1.00  0.00           H
ATOM   3572  CA  HIS Z 128      70.636  72.988  34.978  1.00  0.00           C
ATOM   3573  HA  HIS Z 128      71.452  73.306  35.613  1.00  0.00           H
ATOM   3574  CB  HIS Z 128      71.234  72.025  33.920  1.00  0.00           C
ATOM   3575  HB1 HIS Z 128      70.418  71.492  33.387  1.00  0.00           H
ATOM   3576  HB2 HIS Z 128      71.816  72.599  33.168  1.00  0.00           H
ATOM   3577  ND1 HIS Z 128      72.953  70.227  33.663  1.00  0.00           N
ATOM   3578  CG  HIS Z 128      72.183  71.014  34.508  1.00  0.00           C
ATOM   3579  CE1 HIS Z 128      73.704  69.490  34.466  1.00  0.00           C
ATOM   3580  HE1 HIS Z 128      74.447  68.755  34.144  1.00  0.00           H
ATOM   3581  NE2 HIS Z 128      73.478  69.781  35.766  1.00  0.00           N
ATOM   3582  HE2 HIS Z 128      74.039  69.462  36.549  1.00  0.00           H
ATOM   3583  CD2 HIS Z 128      72.503  70.755  35.804  1.00  0.00           C
ATOM   3584  HD2 HIS Z 128      72.144  71.212  36.715  1.00  0.00           H
ATOM   3585  C   HIS Z 128      70.149  74.273  34.309  1.00  0.00           C
ATOM   3586  O   HIS Z 128      70.936  75.192  34.089  1.00  0.00           O
ATOM   3587  N   ASP Z 129      68.850  74.384  33.958  1.00  0.00           N
ATOM   3588  HN  ASP Z 129      68.238  73.588  34.006  1.00  0.00           H
ATOM   3589  CA  ASP Z 129      68.242  75.621  33.497  1.00  0.00           C
ATOM   3590  HA  ASP Z 129      68.885  76.028  32.728  1.00  0.00           H
ATOM   3591  CB  ASP Z 129      66.842  75.319  32.892  1.00  0.00           C
ATOM   3592  HB1 ASP Z 129      66.931  74.471  32.180  1.00  0.00           H
ATOM   3593  HB2 ASP Z 129      66.123  75.030  33.686  1.00  0.00           H
ATOM   3594  CG  ASP Z 129      66.304  76.503  32.121  1.00  0.00           C
ATOM   3595  OD1 ASP Z 129      65.219  77.034  32.480  1.00  0.00           O
ATOM   3596  OD2 ASP Z 129      66.965  76.911  31.130  1.00  0.00           O
ATOM   3597  C   ASP Z 129      68.134  76.675  34.603  1.00  0.00           C
ATOM   3598  O   ASP Z 129      68.466  77.845  34.398  1.00  0.00           O
ATOM   3599  N   ASN Z 130      67.688  76.274  35.811  1.00  0.00           N
ATOM   3600  HN  ASN Z 130      67.407  75.321  35.960  1.00  0.00           H
ATOM   3601  CA  ASN Z 130      67.506  77.194  36.911  1.00  0.00           C
ATOM   3602  HA  ASN Z 130      68.364  77.855  36.934  1.00  0.00           H
ATOM   3603  CB  ASN Z 130      66.193  78.015  36.732  1.00  0.00           C
ATOM   3604  HB1 ASN Z 130      66.113  78.321  35.667  1.00  0.00           H
ATOM   3605  HB2 ASN Z 130      65.305  77.397  36.972  1.00  0.00           H
ATOM   3606  CG  ASN Z 130      66.183  79.265  37.605  1.00  0.00           C
ATOM   3607  OD1 ASN Z 130      66.590  79.253  38.770  1.00  0.00           O
ATOM   3608  ND2 ASN Z 130      65.736  80.405  37.035  1.00  0.00           N
ATOM   3609 1HD2 ASN Z 130      65.416  80.409  36.089  1.00  0.00           H
ATOM   3610 2HD2 ASN Z 130      65.717  81.234  37.598  1.00  0.00           H
ATOM   3611  C   ASN Z 130      67.490  76.423  38.229  1.00  0.00           C
ATOM   3612  O   ASN Z 130      66.484  75.843  38.641  1.00  0.00           O
ATOM   3613  N   GLU Z 131      68.635  76.434  38.942  1.00  0.00           N
ATOM   3614  HN  GLU Z 131      69.454  76.858  38.559  1.00  0.00           H
ATOM   3615  CA  GLU Z 131      68.824  75.787  40.226  1.00  0.00           C
ATOM   3616  HA  GLU Z 131      68.629  74.730  40.108  1.00  0.00           H
ATOM   3617  CB  GLU Z 131      70.286  76.005  40.692  1.00  0.00           C
ATOM   3618  HB1 GLU Z 131      70.966  75.561  39.929  1.00  0.00           H
ATOM   3619  HB2 GLU Z 131      70.490  77.098  40.714  1.00  0.00           H
ATOM   3620  CG  GLU Z 131      70.627  75.395  42.074  1.00  0.00           C
ATOM   3621  HG1 GLU Z 131      69.896  75.720  42.842  1.00  0.00           H
ATOM   3622  HG2 GLU Z 131      70.601  74.289  42.014  1.00  0.00           H
ATOM   3623  CD  GLU Z 131      71.996  75.820  42.549  1.00  0.00           C
ATOM   3624  OE1 GLU Z 131      72.094  76.510  43.603  1.00  0.00           O
ATOM   3625  OE2 GLU Z 131      73.012  75.480  41.898  1.00  0.00           O
ATOM   3626  C   GLU Z 131      67.892  76.306  41.309  1.00  0.00           C
ATOM   3627  O   GLU Z 131      67.301  75.527  42.059  1.00  0.00           O
ATOM   3628  N   GLU Z 132      67.710  77.645  41.397  1.00  0.00           N
ATOM   3629  HN  GLU Z 132      68.170  78.250  40.748  1.00  0.00           H
ATOM   3630  CA  GLU Z 132      66.924  78.272  42.445  1.00  0.00           C
ATOM   3631  HA  GLU Z 132      67.361  77.983  43.392  1.00  0.00           H
ATOM   3632  CB  GLU Z 132      66.934  79.823  42.349  1.00  0.00           C
ATOM   3633  HB1 GLU Z 132      67.993  80.163  42.289  1.00  0.00           H
ATOM   3634  HB2 GLU Z 132      66.430  80.136  41.408  1.00  0.00           H
ATOM   3635  CG  GLU Z 132      66.262  80.508  43.572  1.00  0.00           C
ATOM   3636  HG1 GLU Z 132      65.261  80.070  43.743  1.00  0.00           H
ATOM   3637  HG2 GLU Z 132      66.876  80.311  44.477  1.00  0.00           H
ATOM   3638  CD  GLU Z 132      66.080  82.007  43.445  1.00  0.00           C
ATOM   3639  OE1 GLU Z 132      64.925  82.506  43.523  1.00  0.00           O
ATOM   3640  OE2 GLU Z 132      67.100  82.737  43.349  1.00  0.00           O
ATOM   3641  C   GLU Z 132      65.482  77.796  42.454  1.00  0.00           C
ATOM   3642  O   GLU Z 132      64.963  77.424  43.506  1.00  0.00           O
ATOM   3643  N   THR Z 133      64.828  77.726  41.273  1.00  0.00           N
ATOM   3644  HN  THR Z 133      65.269  78.055  40.437  1.00  0.00           H
ATOM   3645  CA  THR Z 133      63.456  77.239  41.111  1.00  0.00           C
ATOM   3646  HA  THR Z 133      62.810  77.855  41.719  1.00  0.00           H
ATOM   3647  CB  THR Z 133      62.975  77.284  39.662  1.00  0.00           C
ATOM   3648  HB  THR Z 133      63.479  76.494  39.059  1.00  0.00           H
ATOM   3649  OG1 THR Z 133      63.275  78.531  39.055  1.00  0.00           O
ATOM   3650  HG1 THR Z 133      63.083  78.385  38.102  1.00  0.00           H
ATOM   3651  CG2 THR Z 133      61.450  77.118  39.588  1.00  0.00           C
ATOM   3652 1HG2 THR Z 133      60.945  77.916  40.173  1.00  0.00           H
ATOM   3653 2HG2 THR Z 133      61.106  77.191  38.534  1.00  0.00           H
ATOM   3654 3HG2 THR Z 133      61.131  76.131  39.982  1.00  0.00           H
ATOM   3655  C   THR Z 133      63.297  75.797  41.555  1.00  0.00           C
ATOM   3656  O   THR Z 133      62.366  75.439  42.275  1.00  0.00           O
ATOM   3657  N   PHE Z 134      64.250  74.930  41.156  1.00  0.00           N
ATOM   3658  HN  PHE Z 134      65.012  75.255  40.596  1.00  0.00           H
ATOM   3659  CA  PHE Z 134      64.247  73.515  41.469  1.00  0.00           C
ATOM   3660  HA  PHE Z 134      63.299  73.110  41.137  1.00  0.00           H
ATOM   3661  CB  PHE Z 134      65.415  72.848  40.691  1.00  0.00           C
ATOM   3662  HB1 PHE Z 134      65.359  73.141  39.620  1.00  0.00           H
ATOM   3663  HB2 PHE Z 134      66.398  73.181  41.088  1.00  0.00           H
ATOM   3664  CG  PHE Z 134      65.327  71.351  40.753  1.00  0.00           C
ATOM   3665  CD1 PHE Z 134      64.316  70.686  40.043  1.00  0.00           C
ATOM   3666  HD1 PHE Z 134      63.625  71.252  39.435  1.00  0.00           H
ATOM   3667  CE1 PHE Z 134      64.180  69.297  40.138  1.00  0.00           C
ATOM   3668  HE1 PHE Z 134      63.390  68.797  39.600  1.00  0.00           H
ATOM   3669  CZ  PHE Z 134      65.063  68.562  40.937  1.00  0.00           C
ATOM   3670  HZ  PHE Z 134      64.950  67.493  41.027  1.00  0.00           H
ATOM   3671  CD2 PHE Z 134      66.211  70.606  41.550  1.00  0.00           C
ATOM   3672  HD2 PHE Z 134      66.981  71.108  42.115  1.00  0.00           H
ATOM   3673  CE2 PHE Z 134      66.087  69.214  41.635  1.00  0.00           C
ATOM   3674  HE2 PHE Z 134      66.769  68.642  42.249  1.00  0.00           H
ATOM   3675  C   PHE Z 134      64.360  73.228  42.968  1.00  0.00           C
ATOM   3676  O   PHE Z 134      63.600  72.440  43.534  1.00  0.00           O
ATOM   3677  N   LEU Z 135      65.294  73.909  43.662  1.00  0.00           N
ATOM   3678  HN  LEU Z 135      65.922  74.527  43.181  1.00  0.00           H
ATOM   3679  CA  LEU Z 135      65.457  73.801  45.102  1.00  0.00           C
ATOM   3680  HA  LEU Z 135      65.449  72.750  45.355  1.00  0.00           H
ATOM   3681  CB  LEU Z 135      66.802  74.405  45.568  1.00  0.00           C
ATOM   3682  HB1 LEU Z 135      66.814  75.494  45.338  1.00  0.00           H
ATOM   3683  HB2 LEU Z 135      66.893  74.291  46.671  1.00  0.00           H
ATOM   3684  CG  LEU Z 135      68.045  73.758  44.916  1.00  0.00           C
ATOM   3685  HG  LEU Z 135      67.990  73.929  43.815  1.00  0.00           H
ATOM   3686  CD1 LEU Z 135      69.323  74.437  45.424  1.00  0.00           C
ATOM   3687 1HD1 LEU Z 135      69.280  75.533  45.248  1.00  0.00           H
ATOM   3688 2HD1 LEU Z 135      69.457  74.257  46.511  1.00  0.00           H
ATOM   3689 3HD1 LEU Z 135      70.206  74.032  44.887  1.00  0.00           H
ATOM   3690  CD2 LEU Z 135      68.134  72.242  45.148  1.00  0.00           C
ATOM   3691 1HD2 LEU Z 135      69.048  71.834  44.667  1.00  0.00           H
ATOM   3692 2HD2 LEU Z 135      68.184  72.019  46.235  1.00  0.00           H
ATOM   3693 3HD2 LEU Z 135      67.261  71.716  44.710  1.00  0.00           H
ATOM   3694  C   LEU Z 135      64.296  74.409  45.876  1.00  0.00           C
ATOM   3695  O   LEU Z 135      63.886  73.896  46.915  1.00  0.00           O
ATOM   3696  N   LYS Z 136      63.699  75.500  45.357  1.00  0.00           N
ATOM   3697  HN  LYS Z 136      64.066  75.911  44.521  1.00  0.00           H
ATOM   3698  CA  LYS Z 136      62.538  76.165  45.927  1.00  0.00           C
ATOM   3699  HA  LYS Z 136      62.799  76.461  46.934  1.00  0.00           H
ATOM   3700  CB  LYS Z 136      62.224  77.431  45.101  1.00  0.00           C
ATOM   3701  HB1 LYS Z 136      63.209  77.915  44.936  1.00  0.00           H
ATOM   3702  HB2 LYS Z 136      61.819  77.153  44.105  1.00  0.00           H
ATOM   3703  CG  LYS Z 136      61.322  78.479  45.772  1.00  0.00           C
ATOM   3704  HG1 LYS Z 136      60.307  78.052  45.935  1.00  0.00           H
ATOM   3705  HG2 LYS Z 136      61.749  78.733  46.768  1.00  0.00           H
ATOM   3706  CD  LYS Z 136      61.207  79.780  44.951  1.00  0.00           C
ATOM   3707  HD1 LYS Z 136      60.742  79.542  43.967  1.00  0.00           H
ATOM   3708  HD2 LYS Z 136      60.526  80.481  45.485  1.00  0.00           H
ATOM   3709  CE  LYS Z 136      62.556  80.478  44.718  1.00  0.00           C
ATOM   3710  HE1 LYS Z 136      63.032  80.750  45.682  1.00  0.00           H
ATOM   3711  HE2 LYS Z 136      63.241  79.810  44.152  1.00  0.00           H
ATOM   3712  NZ  LYS Z 136      62.402  81.701  43.918  1.00  0.00           N
ATOM   3713  HZ1 LYS Z 136      63.354  82.097  43.690  1.00  0.00           H
ATOM   3714  HZ2 LYS Z 136      61.915  81.452  43.017  1.00  0.00           H
ATOM   3715  HZ3 LYS Z 136      61.827  82.411  44.438  1.00  0.00           H
ATOM   3716  C   LYS Z 136      61.321  75.261  46.029  1.00  0.00           C
ATOM   3717  O   LYS Z 136      60.615  75.273  47.033  1.00  0.00           O
ATOM   3718  N   LYS Z 137      61.086  74.396  45.020  1.00  0.00           N
ATOM   3719  HN  LYS Z 137      61.642  74.445  44.189  1.00  0.00           H
ATOM   3720  CA  LYS Z 137      60.082  73.341  45.064  1.00  0.00           C
ATOM   3721  HA  LYS Z 137      59.120  73.802  45.242  1.00  0.00           H
ATOM   3722  CB  LYS Z 137      60.022  72.590  43.712  1.00  0.00           C
ATOM   3723  HB1 LYS Z 137      61.042  72.244  43.436  1.00  0.00           H
ATOM   3724  HB2 LYS Z 137      59.374  71.688  43.816  1.00  0.00           H
ATOM   3725  CG  LYS Z 137      59.436  73.429  42.564  1.00  0.00           C
ATOM   3726  HG1 LYS Z 137      58.375  73.664  42.812  1.00  0.00           H
ATOM   3727  HG2 LYS Z 137      59.984  74.394  42.481  1.00  0.00           H
ATOM   3728  CD  LYS Z 137      59.497  72.699  41.210  1.00  0.00           C
ATOM   3729  HD1 LYS Z 137      60.568  72.618  40.915  1.00  0.00           H
ATOM   3730  HD2 LYS Z 137      59.098  71.667  41.336  1.00  0.00           H
ATOM   3731  CE  LYS Z 137      58.702  73.414  40.109  1.00  0.00           C
ATOM   3732  HE1 LYS Z 137      57.610  73.355  40.308  1.00  0.00           H
ATOM   3733  HE2 LYS Z 137      59.004  74.484  40.058  1.00  0.00           H
ATOM   3734  NZ  LYS Z 137      58.972  72.811  38.793  1.00  0.00           N
ATOM   3735  HZ1 LYS Z 137      58.594  71.844  38.702  1.00  0.00           H
ATOM   3736  HZ2 LYS Z 137      58.544  73.402  38.032  1.00  0.00           H
ATOM   3737  HZ3 LYS Z 137      60.006  72.813  38.612  1.00  0.00           H
ATOM   3738  C   LYS Z 137      60.292  72.328  46.195  1.00  0.00           C
ATOM   3739  O   LYS Z 137      59.338  71.900  46.844  1.00  0.00           O
ATOM   3740  N   TYR Z 138      61.551  71.927  46.484  1.00  0.00           N
ATOM   3741  HN  TYR Z 138      62.318  72.269  45.944  1.00  0.00           H
ATOM   3742  CA  TYR Z 138      61.881  71.081  47.626  1.00  0.00           C
ATOM   3743  HA  TYR Z 138      61.231  70.216  47.594  1.00  0.00           H
ATOM   3744  CB  TYR Z 138      63.364  70.620  47.526  1.00  0.00           C
ATOM   3745  HB1 TYR Z 138      63.570  70.303  46.480  1.00  0.00           H
ATOM   3746  HB2 TYR Z 138      64.061  71.450  47.768  1.00  0.00           H
ATOM   3747  CG  TYR Z 138      63.678  69.445  48.423  1.00  0.00           C
ATOM   3748  CD1 TYR Z 138      63.578  68.137  47.922  1.00  0.00           C
ATOM   3749  HD1 TYR Z 138      63.253  67.983  46.904  1.00  0.00           H
ATOM   3750  CE1 TYR Z 138      63.935  67.034  48.713  1.00  0.00           C
ATOM   3751  HE1 TYR Z 138      63.876  66.038  48.300  1.00  0.00           H
ATOM   3752  CZ  TYR Z 138      64.384  67.230  50.022  1.00  0.00           C
ATOM   3753  OH  TYR Z 138      64.777  66.127  50.811  1.00  0.00           O
ATOM   3754  HH  TYR Z 138      64.691  65.320  50.264  1.00  0.00           H
ATOM   3755  CD2 TYR Z 138      64.113  69.630  49.748  1.00  0.00           C
ATOM   3756  HD2 TYR Z 138      64.190  70.627  50.154  1.00  0.00           H
ATOM   3757  CE2 TYR Z 138      64.458  68.527  50.545  1.00  0.00           C
ATOM   3758  HE2 TYR Z 138      64.790  68.675  51.561  1.00  0.00           H
ATOM   3759  C   TYR Z 138      61.635  71.784  48.964  1.00  0.00           C
ATOM   3760  O   TYR Z 138      60.982  71.245  49.857  1.00  0.00           O
ATOM   3761  N   LEU Z 139      62.103  73.045  49.108  1.00  0.00           N
ATOM   3762  HN  LEU Z 139      62.636  73.458  48.364  1.00  0.00           H
ATOM   3763  CA  LEU Z 139      61.921  73.854  50.307  1.00  0.00           C
ATOM   3764  HA  LEU Z 139      62.329  73.313  51.149  1.00  0.00           H
ATOM   3765  CB  LEU Z 139      62.638  75.225  50.159  1.00  0.00           C
ATOM   3766  HB1 LEU Z 139      62.243  75.723  49.246  1.00  0.00           H
ATOM   3767  HB2 LEU Z 139      62.389  75.872  51.030  1.00  0.00           H
ATOM   3768  CG  LEU Z 139      64.178  75.181  50.040  1.00  0.00           C
ATOM   3769  HG  LEU Z 139      64.455  74.440  49.253  1.00  0.00           H
ATOM   3770  CD1 LEU Z 139      64.719  76.550  49.595  1.00  0.00           C
ATOM   3771 1HD1 LEU Z 139      65.823  76.511  49.479  1.00  0.00           H
ATOM   3772 2HD1 LEU Z 139      64.282  76.845  48.618  1.00  0.00           H
ATOM   3773 3HD1 LEU Z 139      64.467  77.329  50.345  1.00  0.00           H
ATOM   3774  CD2 LEU Z 139      64.856  74.759  51.350  1.00  0.00           C
ATOM   3775 1HD2 LEU Z 139      64.572  73.722  51.623  1.00  0.00           H
ATOM   3776 2HD2 LEU Z 139      65.960  74.798  51.241  1.00  0.00           H
ATOM   3777 3HD2 LEU Z 139      64.566  75.445  52.173  1.00  0.00           H
ATOM   3778  C   LEU Z 139      60.447  74.108  50.618  1.00  0.00           C
ATOM   3779  O   LEU Z 139      59.998  73.975  51.755  1.00  0.00           O
ATOM   3780  N   TYR Z 140      59.648  74.437  49.582  1.00  0.00           N
ATOM   3781  HN  TYR Z 140      60.058  74.585  48.677  1.00  0.00           H
ATOM   3782  CA  TYR Z 140      58.206  74.574  49.650  1.00  0.00           C
ATOM   3783  HA  TYR Z 140      57.959  75.306  50.407  1.00  0.00           H
ATOM   3784  CB  TYR Z 140      57.727  75.071  48.247  1.00  0.00           C
ATOM   3785  HB1 TYR Z 140      57.972  76.148  48.133  1.00  0.00           H
ATOM   3786  HB2 TYR Z 140      58.303  74.520  47.472  1.00  0.00           H
ATOM   3787  CG  TYR Z 140      56.265  74.882  47.921  1.00  0.00           C
ATOM   3788  CD1 TYR Z 140      55.264  75.693  48.479  1.00  0.00           C
ATOM   3789  HD1 TYR Z 140      55.532  76.465  49.183  1.00  0.00           H
ATOM   3790  CE1 TYR Z 140      53.917  75.505  48.122  1.00  0.00           C
ATOM   3791  HE1 TYR Z 140      53.151  76.134  48.554  1.00  0.00           H
ATOM   3792  CZ  TYR Z 140      53.575  74.501  47.208  1.00  0.00           C
ATOM   3793  OH  TYR Z 140      52.246  74.293  46.805  1.00  0.00           O
ATOM   3794  HH  TYR Z 140      51.683  74.961  47.245  1.00  0.00           H
ATOM   3795  CD2 TYR Z 140      55.898  73.859  47.029  1.00  0.00           C
ATOM   3796  HD2 TYR Z 140      56.659  73.217  46.605  1.00  0.00           H
ATOM   3797  CE2 TYR Z 140      54.560  73.672  46.673  1.00  0.00           C
ATOM   3798  HE2 TYR Z 140      54.285  72.893  45.979  1.00  0.00           H
ATOM   3799  C   TYR Z 140      57.491  73.285  50.039  1.00  0.00           C
ATOM   3800  O   TYR Z 140      56.665  73.282  50.949  1.00  0.00           O
ATOM   3801  N   GLU Z 141      57.776  72.152  49.365  1.00  0.00           N
ATOM   3802  HN  GLU Z 141      58.463  72.135  48.635  1.00  0.00           H
ATOM   3803  CA  GLU Z 141      56.987  70.952  49.567  1.00  0.00           C
ATOM   3804  HA  GLU Z 141      55.947  71.251  49.527  1.00  0.00           H
ATOM   3805  CB  GLU Z 141      57.176  69.913  48.444  1.00  0.00           C
ATOM   3806  HB1 GLU Z 141      57.079  70.445  47.470  1.00  0.00           H
ATOM   3807  HB2 GLU Z 141      58.197  69.474  48.496  1.00  0.00           H
ATOM   3808  CG  GLU Z 141      56.094  68.811  48.520  1.00  0.00           C
ATOM   3809  HG1 GLU Z 141      56.203  68.256  49.476  1.00  0.00           H
ATOM   3810  HG2 GLU Z 141      55.085  69.279  48.509  1.00  0.00           H
ATOM   3811  CD  GLU Z 141      56.153  67.816  47.389  1.00  0.00           C
ATOM   3812  OE1 GLU Z 141      56.281  66.599  47.684  1.00  0.00           O
ATOM   3813  OE2 GLU Z 141      56.016  68.212  46.201  1.00  0.00           O
ATOM   3814  C   GLU Z 141      57.174  70.306  50.924  1.00  0.00           C
ATOM   3815  O   GLU Z 141      56.204  69.912  51.570  1.00  0.00           O
ATOM   3816  N   ILE Z 142      58.424  70.226  51.429  1.00  0.00           N
ATOM   3817  HN  ILE Z 142      59.211  70.543  50.897  1.00  0.00           H
ATOM   3818  CA  ILE Z 142      58.695  69.707  52.764  1.00  0.00           C
ATOM   3819  HA  ILE Z 142      58.250  68.726  52.838  1.00  0.00           H
ATOM   3820  CB  ILE Z 142      60.192  69.588  53.039  1.00  0.00           C
ATOM   3821  HB  ILE Z 142      60.644  70.605  52.960  1.00  0.00           H
ATOM   3822  CG2 ILE Z 142      60.442  69.059  54.469  1.00  0.00           C
ATOM   3823 1HG2 ILE Z 142      59.911  68.098  54.633  1.00  0.00           H
ATOM   3824 2HG2 ILE Z 142      61.527  68.878  54.626  1.00  0.00           H
ATOM   3825 3HG2 ILE Z 142      60.107  69.782  55.241  1.00  0.00           H
ATOM   3826  CG1 ILE Z 142      60.914  68.696  51.995  1.00  0.00           C
ATOM   3827 1HG1 ILE Z 142      60.753  69.104  50.975  1.00  0.00           H
ATOM   3828 2HG1 ILE Z 142      62.008  68.757  52.190  1.00  0.00           H
ATOM   3829  CD  ILE Z 142      60.509  67.217  52.002  1.00  0.00           C
ATOM   3830  HD1 ILE Z 142      60.756  66.744  52.976  1.00  0.00           H
ATOM   3831  HD2 ILE Z 142      59.424  67.091  51.808  1.00  0.00           H
ATOM   3832  HD3 ILE Z 142      61.065  66.673  51.207  1.00  0.00           H
ATOM   3833  C   ILE Z 142      58.023  70.564  53.830  1.00  0.00           C
ATOM   3834  O   ILE Z 142      57.392  70.052  54.751  1.00  0.00           O
ATOM   3835  N   ALA Z 143      58.081  71.903  53.691  1.00  0.00           N
ATOM   3836  HN  ALA Z 143      58.586  72.311  52.932  1.00  0.00           H
ATOM   3837  CA  ALA Z 143      57.386  72.830  54.556  1.00  0.00           C
ATOM   3838  HA  ALA Z 143      57.678  72.616  55.576  1.00  0.00           H
ATOM   3839  CB  ALA Z 143      57.830  74.252  54.186  1.00  0.00           C
ATOM   3840  HB1 ALA Z 143      58.939  74.321  54.220  1.00  0.00           H
ATOM   3841  HB2 ALA Z 143      57.510  74.511  53.153  1.00  0.00           H
ATOM   3842  HB3 ALA Z 143      57.408  74.997  54.893  1.00  0.00           H
ATOM   3843  C   ALA Z 143      55.859  72.734  54.512  1.00  0.00           C
ATOM   3844  O   ALA Z 143      55.199  72.770  55.547  1.00  0.00           O
ATOM   3845  N   ARG Z 144      55.260  72.592  53.308  1.00  0.00           N
ATOM   3846  HN  ARG Z 144      55.814  72.639  52.471  1.00  0.00           H
ATOM   3847  CA  ARG Z 144      53.827  72.402  53.133  1.00  0.00           C
ATOM   3848  HA  ARG Z 144      53.323  73.203  53.658  1.00  0.00           H
ATOM   3849  CB  ARG Z 144      53.460  72.475  51.619  1.00  0.00           C
ATOM   3850  HB1 ARG Z 144      53.935  73.395  51.206  1.00  0.00           H
ATOM   3851  HB2 ARG Z 144      53.912  71.609  51.088  1.00  0.00           H
ATOM   3852  CG  ARG Z 144      51.945  72.546  51.316  1.00  0.00           C
ATOM   3853  HG1 ARG Z 144      51.451  71.621  51.689  1.00  0.00           H
ATOM   3854  HG2 ARG Z 144      51.523  73.409  51.881  1.00  0.00           H
ATOM   3855  CD  ARG Z 144      51.602  72.728  49.825  1.00  0.00           C
ATOM   3856  HD1 ARG Z 144      52.045  73.674  49.442  1.00  0.00           H
ATOM   3857  HD2 ARG Z 144      51.981  71.865  49.232  1.00  0.00           H
ATOM   3858  NE  ARG Z 144      50.105  72.813  49.721  1.00  0.00           N
ATOM   3859  HE  ARG Z 144      49.575  73.059  50.545  1.00  0.00           H
ATOM   3860  CZ  ARG Z 144      49.394  72.712  48.590  1.00  0.00           C
ATOM   3861  NH1 ARG Z 144      49.963  72.443  47.422  1.00  0.00           N
ATOM   3862 1HH1 ARG Z 144      50.908  72.107  47.399  1.00  0.00           H
ATOM   3863 2HH1 ARG Z 144      49.380  72.306  46.611  1.00  0.00           H
ATOM   3864  NH2 ARG Z 144      48.065  72.794  48.628  1.00  0.00           N
ATOM   3865 1HH2 ARG Z 144      47.589  72.641  49.500  1.00  0.00           H
ATOM   3866 2HH2 ARG Z 144      47.559  72.468  47.823  1.00  0.00           H
ATOM   3867  C   ARG Z 144      53.330  71.092  53.740  1.00  0.00           C
ATOM   3868  O   ARG Z 144      52.340  71.067  54.470  1.00  0.00           O
ATOM   3869  N   ARG Z 145      54.044  69.971  53.491  1.00  0.00           N
ATOM   3870  HN  ARG Z 145      54.844  70.017  52.885  1.00  0.00           H
ATOM   3871  CA  ARG Z 145      53.757  68.668  54.070  1.00  0.00           C
ATOM   3872  HA  ARG Z 145      52.718  68.437  53.878  1.00  0.00           H
ATOM   3873  CB  ARG Z 145      54.646  67.558  53.448  1.00  0.00           C
ATOM   3874  HB1 ARG Z 145      55.712  67.870  53.518  1.00  0.00           H
ATOM   3875  HB2 ARG Z 145      54.532  66.617  54.036  1.00  0.00           H
ATOM   3876  CG  ARG Z 145      54.311  67.213  51.983  1.00  0.00           C
ATOM   3877  HG1 ARG Z 145      53.241  66.915  51.922  1.00  0.00           H
ATOM   3878  HG2 ARG Z 145      54.451  68.116  51.350  1.00  0.00           H
ATOM   3879  CD  ARG Z 145      55.171  66.067  51.437  1.00  0.00           C
ATOM   3880  HD1 ARG Z 145      56.251  66.321  51.541  1.00  0.00           H
ATOM   3881  HD2 ARG Z 145      54.982  65.123  51.994  1.00  0.00           H
ATOM   3882  NE  ARG Z 145      54.870  65.891  49.978  1.00  0.00           N
ATOM   3883  HE  ARG Z 145      55.494  66.261  49.277  1.00  0.00           H
ATOM   3884  CZ  ARG Z 145      53.995  65.021  49.465  1.00  0.00           C
ATOM   3885  NH1 ARG Z 145      53.105  64.346  50.173  1.00  0.00           N
ATOM   3886 1HH1 ARG Z 145      53.012  64.466  51.164  1.00  0.00           H
ATOM   3887 2HH1 ARG Z 145      52.526  63.706  49.653  1.00  0.00           H
ATOM   3888  NH2 ARG Z 145      54.013  64.811  48.151  1.00  0.00           N
ATOM   3889 1HH2 ARG Z 145      54.608  65.396  47.603  1.00  0.00           H
ATOM   3890 2HH2 ARG Z 145      53.326  64.183  47.790  1.00  0.00           H
ATOM   3891  C   ARG Z 145      53.938  68.599  55.582  1.00  0.00           C
ATOM   3892  O   ARG Z 145      53.160  67.943  56.273  1.00  0.00           O
ATOM   3893  N   HIS Z 146      54.995  69.235  56.120  1.00  0.00           N
ATOM   3894  HN  HIS Z 146      55.617  69.765  55.538  1.00  0.00           H
ATOM   3895  CA  HIS Z 146      55.382  69.100  57.510  1.00  0.00           C
ATOM   3896  HA  HIS Z 146      54.735  68.410  58.030  1.00  0.00           H
ATOM   3897  CB  HIS Z 146      56.806  68.525  57.582  1.00  0.00           C
ATOM   3898  HB1 HIS Z 146      57.500  69.165  57.000  1.00  0.00           H
ATOM   3899  HB2 HIS Z 146      57.167  68.497  58.629  1.00  0.00           H
ATOM   3900  ND1 HIS Z 146      56.460  66.073  57.768  1.00  0.00           N
ATOM   3901  CG  HIS Z 146      56.895  67.150  57.016  1.00  0.00           C
ATOM   3902  CE1 HIS Z 146      56.635  65.021  56.987  1.00  0.00           C
ATOM   3903  HE1 HIS Z 146      56.391  63.990  57.256  1.00  0.00           H
ATOM   3904  NE2 HIS Z 146      57.154  65.371  55.787  1.00  0.00           N
ATOM   3905  HE2 HIS Z 146      57.337  64.754  55.005  1.00  0.00           H
ATOM   3906  CD2 HIS Z 146      57.326  66.736  55.799  1.00  0.00           C
ATOM   3907  HD2 HIS Z 146      57.714  67.312  54.971  1.00  0.00           H
ATOM   3908  C   HIS Z 146      55.408  70.445  58.228  1.00  0.00           C
ATOM   3909  O   HIS Z 146      56.382  71.195  58.088  1.00  0.00           O
ATOM   3910  N   PRO Z 147      54.421  70.798  59.053  1.00  0.00           N
ATOM   3911  CD  PRO Z 147      53.185  70.034  59.245  1.00  0.00           C
ATOM   3912  HD1 PRO Z 147      53.396  69.001  59.600  1.00  0.00           H
ATOM   3913  HD2 PRO Z 147      52.621  70.001  58.285  1.00  0.00           H
ATOM   3914  CA  PRO Z 147      54.295  72.164  59.547  1.00  0.00           C
ATOM   3915  HA  PRO Z 147      54.518  72.853  58.746  1.00  0.00           H
ATOM   3916  CB  PRO Z 147      52.826  72.270  59.997  1.00  0.00           C
ATOM   3917  HB1 PRO Z 147      52.678  72.950  60.860  1.00  0.00           H
ATOM   3918  HB2 PRO Z 147      52.221  72.647  59.141  1.00  0.00           H
ATOM   3919  CG  PRO Z 147      52.413  70.828  60.296  1.00  0.00           C
ATOM   3920  HG1 PRO Z 147      52.763  70.535  61.309  1.00  0.00           H
ATOM   3921  HG2 PRO Z 147      51.318  70.676  60.228  1.00  0.00           H
ATOM   3922  C   PRO Z 147      55.253  72.466  60.682  1.00  0.00           C
ATOM   3923  O   PRO Z 147      55.387  73.635  61.030  1.00  0.00           O
ATOM   3924  N   TYR Z 148      55.926  71.472  61.291  1.00  0.00           N
ATOM   3925  HN  TYR Z 148      55.801  70.513  61.020  1.00  0.00           H
ATOM   3926  CA  TYR Z 148      56.829  71.709  62.405  1.00  0.00           C
ATOM   3927  HA  TYR Z 148      56.822  72.754  62.689  1.00  0.00           H
ATOM   3928  CB  TYR Z 148      56.428  70.850  63.634  1.00  0.00           C
ATOM   3929  HB1 TYR Z 148      56.202  69.808  63.323  1.00  0.00           H
ATOM   3930  HB2 TYR Z 148      57.238  70.827  64.394  1.00  0.00           H
ATOM   3931  CG  TYR Z 148      55.216  71.455  64.288  1.00  0.00           C
ATOM   3932  CD1 TYR Z 148      53.917  71.020  63.978  1.00  0.00           C
ATOM   3933  HD1 TYR Z 148      53.780  70.221  63.264  1.00  0.00           H
ATOM   3934  CE1 TYR Z 148      52.801  71.623  64.577  1.00  0.00           C
ATOM   3935  HE1 TYR Z 148      51.804  71.286  64.333  1.00  0.00           H
ATOM   3936  CZ  TYR Z 148      52.976  72.666  65.494  1.00  0.00           C
ATOM   3937  OH  TYR Z 148      51.851  73.285  66.079  1.00  0.00           O
ATOM   3938  HH  TYR Z 148      52.173  73.960  66.696  1.00  0.00           H
ATOM   3939  CD2 TYR Z 148      55.379  72.503  65.209  1.00  0.00           C
ATOM   3940  HD2 TYR Z 148      56.371  72.860  65.440  1.00  0.00           H
ATOM   3941  CE2 TYR Z 148      54.266  73.102  65.816  1.00  0.00           C
ATOM   3942  HE2 TYR Z 148      54.415  73.907  66.518  1.00  0.00           H
ATOM   3943  C   TYR Z 148      58.271  71.416  62.027  1.00  0.00           C
ATOM   3944  O   TYR Z 148      59.161  71.479  62.875  1.00  0.00           O
ATOM   3945  N   PHE Z 149      58.560  71.145  60.733  1.00  0.00           N
ATOM   3946  HN  PHE Z 149      57.811  71.099  60.075  1.00  0.00           H
ATOM   3947  CA  PHE Z 149      59.902  70.874  60.229  1.00  0.00           C
ATOM   3948  HA  PHE Z 149      60.247  69.985  60.743  1.00  0.00           H
ATOM   3949  CB  PHE Z 149      59.867  70.612  58.693  1.00  0.00           C
ATOM   3950  HB1 PHE Z 149      58.918  70.090  58.456  1.00  0.00           H
ATOM   3951  HB2 PHE Z 149      59.877  71.559  58.115  1.00  0.00           H
ATOM   3952  CG  PHE Z 149      61.000  69.737  58.207  1.00  0.00           C
ATOM   3953  CD1 PHE Z 149      62.316  70.218  58.088  1.00  0.00           C
ATOM   3954  HD1 PHE Z 149      62.537  71.243  58.335  1.00  0.00           H
ATOM   3955  CE1 PHE Z 149      63.352  69.381  57.651  1.00  0.00           C
ATOM   3956  HE1 PHE Z 149      64.361  69.758  57.589  1.00  0.00           H
ATOM   3957  CZ  PHE Z 149      63.072  68.063  57.275  1.00  0.00           C
ATOM   3958  HZ  PHE Z 149      63.858  67.418  56.911  1.00  0.00           H
ATOM   3959  CD2 PHE Z 149      60.737  68.414  57.821  1.00  0.00           C
ATOM   3960  HD2 PHE Z 149      59.728  68.034  57.872  1.00  0.00           H
ATOM   3961  CE2 PHE Z 149      61.760  67.585  57.347  1.00  0.00           C
ATOM   3962  HE2 PHE Z 149      61.531  66.581  57.023  1.00  0.00           H
ATOM   3963  C   PHE Z 149      60.889  72.003  60.527  1.00  0.00           C
ATOM   3964  O   PHE Z 149      60.590  73.187  60.368  1.00  0.00           O
ATOM   3965  N   TYR Z 150      62.102  71.654  60.980  1.00  0.00           N
ATOM   3966  HN  TYR Z 150      62.333  70.679  61.092  1.00  0.00           H
ATOM   3967  CA  TYR Z 150      63.120  72.598  61.377  1.00  0.00           C
ATOM   3968  HA  TYR Z 150      62.647  73.380  61.959  1.00  0.00           H
ATOM   3969  CB  TYR Z 150      64.134  71.816  62.240  1.00  0.00           C
ATOM   3970  HB1 TYR Z 150      63.577  71.083  62.864  1.00  0.00           H
ATOM   3971  HB2 TYR Z 150      64.833  71.225  61.610  1.00  0.00           H
ATOM   3972  CG  TYR Z 150      64.901  72.667  63.200  1.00  0.00           C
ATOM   3973  CD1 TYR Z 150      64.269  73.211  64.330  1.00  0.00           C
ATOM   3974  HD1 TYR Z 150      63.198  73.121  64.443  1.00  0.00           H
ATOM   3975  CE1 TYR Z 150      65.026  73.798  65.354  1.00  0.00           C
ATOM   3976  HE1 TYR Z 150      64.533  74.164  66.242  1.00  0.00           H
ATOM   3977  CZ  TYR Z 150      66.416  73.875  65.235  1.00  0.00           C
ATOM   3978  OH  TYR Z 150      67.187  74.402  66.286  1.00  0.00           O
ATOM   3979  HH  TYR Z 150      66.614  74.456  67.057  1.00  0.00           H
ATOM   3980  CD2 TYR Z 150      66.289  72.793  63.069  1.00  0.00           C
ATOM   3981  HD2 TYR Z 150      66.784  72.374  62.210  1.00  0.00           H
ATOM   3982  CE2 TYR Z 150      67.043  73.386  64.086  1.00  0.00           C
ATOM   3983  HE2 TYR Z 150      68.114  73.409  64.003  1.00  0.00           H
ATOM   3984  C   TYR Z 150      63.820  73.228  60.173  1.00  0.00           C
ATOM   3985  O   TYR Z 150      64.514  72.557  59.407  1.00  0.00           O
ATOM   3986  N   ALA Z 151      63.665  74.553  59.965  1.00  0.00           N
ATOM   3987  HN  ALA Z 151      63.089  75.094  60.570  1.00  0.00           H
ATOM   3988  CA  ALA Z 151      64.175  75.223  58.779  1.00  0.00           C
ATOM   3989  HA  ALA Z 151      63.742  74.705  57.933  1.00  0.00           H
ATOM   3990  CB  ALA Z 151      63.657  76.675  58.695  1.00  0.00           C
ATOM   3991  HB1 ALA Z 151      62.547  76.673  58.703  1.00  0.00           H
ATOM   3992  HB2 ALA Z 151      64.005  77.294  59.546  1.00  0.00           H
ATOM   3993  HB3 ALA Z 151      63.988  77.155  57.748  1.00  0.00           H
ATOM   3994  C   ALA Z 151      65.693  75.135  58.553  1.00  0.00           C
ATOM   3995  O   ALA Z 151      66.070  74.842  57.418  1.00  0.00           O
ATOM   3996  N   PRO Z 152      66.616  75.285  59.510  1.00  0.00           N
ATOM   3997  CD  PRO Z 152      66.396  76.008  60.770  1.00  0.00           C
ATOM   3998  HD1 PRO Z 152      66.010  75.296  61.533  1.00  0.00           H
ATOM   3999  HD2 PRO Z 152      65.693  76.860  60.653  1.00  0.00           H
ATOM   4000  CA  PRO Z 152      68.042  75.045  59.270  1.00  0.00           C
ATOM   4001  HA  PRO Z 152      68.346  75.693  58.462  1.00  0.00           H
ATOM   4002  CB  PRO Z 152      68.698  75.428  60.602  1.00  0.00           C
ATOM   4003  HB1 PRO Z 152      68.692  74.564  61.304  1.00  0.00           H
ATOM   4004  HB2 PRO Z 152      69.739  75.785  60.460  1.00  0.00           H
ATOM   4005  CG  PRO Z 152      67.781  76.516  61.160  1.00  0.00           C
ATOM   4006  HG1 PRO Z 152      67.892  76.665  62.253  1.00  0.00           H
ATOM   4007  HG2 PRO Z 152      67.986  77.476  60.633  1.00  0.00           H
ATOM   4008  C   PRO Z 152      68.401  73.627  58.842  1.00  0.00           C
ATOM   4009  O   PRO Z 152      69.372  73.433  58.110  1.00  0.00           O
ATOM   4010  N   GLU Z 153      67.655  72.596  59.283  1.00  0.00           N
ATOM   4011  HN  GLU Z 153      66.875  72.755  59.882  1.00  0.00           H
ATOM   4012  CA  GLU Z 153      67.819  71.246  58.768  1.00  0.00           C
ATOM   4013  HA  GLU Z 153      68.877  71.028  58.721  1.00  0.00           H
ATOM   4014  CB  GLU Z 153      67.151  70.180  59.669  1.00  0.00           C
ATOM   4015  HB1 GLU Z 153      66.114  70.493  59.913  1.00  0.00           H
ATOM   4016  HB2 GLU Z 153      67.083  69.214  59.116  1.00  0.00           H
ATOM   4017  CG  GLU Z 153      67.944  69.898  60.970  1.00  0.00           C
ATOM   4018  HG1 GLU Z 153      68.010  70.802  61.604  1.00  0.00           H
ATOM   4019  HG2 GLU Z 153      67.432  69.098  61.547  1.00  0.00           H
ATOM   4020  CD  GLU Z 153      69.357  69.425  60.679  1.00  0.00           C
ATOM   4021  OE1 GLU Z 153      69.526  68.506  59.841  1.00  0.00           O
ATOM   4022  OE2 GLU Z 153      70.319  69.971  61.282  1.00  0.00           O
ATOM   4023  C   GLU Z 153      67.338  71.114  57.336  1.00  0.00           C
ATOM   4024  O   GLU Z 153      67.976  70.458  56.517  1.00  0.00           O
ATOM   4025  N   LEU Z 154      66.217  71.771  56.980  1.00  0.00           N
ATOM   4026  HN  LEU Z 154      65.699  72.276  57.673  1.00  0.00           H
ATOM   4027  CA  LEU Z 154      65.705  71.828  55.620  1.00  0.00           C
ATOM   4028  HA  LEU Z 154      65.616  70.804  55.287  1.00  0.00           H
ATOM   4029  CB  LEU Z 154      64.294  72.464  55.608  1.00  0.00           C
ATOM   4030  HB1 LEU Z 154      63.688  71.930  56.373  1.00  0.00           H
ATOM   4031  HB2 LEU Z 154      64.360  73.526  55.929  1.00  0.00           H
ATOM   4032  CG  LEU Z 154      63.515  72.392  54.275  1.00  0.00           C
ATOM   4033  HG  LEU Z 154      63.949  73.153  53.586  1.00  0.00           H
ATOM   4034  CD1 LEU Z 154      63.595  71.024  53.579  1.00  0.00           C
ATOM   4035 1HD1 LEU Z 154      64.629  70.794  53.249  1.00  0.00           H
ATOM   4036 2HD1 LEU Z 154      63.251  70.220  54.263  1.00  0.00           H
ATOM   4037 3HD1 LEU Z 154      62.947  71.018  52.676  1.00  0.00           H
ATOM   4038  CD2 LEU Z 154      62.040  72.749  54.515  1.00  0.00           C
ATOM   4039 1HD2 LEU Z 154      61.558  71.981  55.157  1.00  0.00           H
ATOM   4040 2HD2 LEU Z 154      61.946  73.733  55.015  1.00  0.00           H
ATOM   4041 3HD2 LEU Z 154      61.489  72.791  53.551  1.00  0.00           H
ATOM   4042  C   LEU Z 154      66.665  72.506  54.642  1.00  0.00           C
ATOM   4043  O   LEU Z 154      66.851  72.046  53.517  1.00  0.00           O
ATOM   4044  N   LEU Z 155      67.370  73.575  55.070  1.00  0.00           N
ATOM   4045  HN  LEU Z 155      67.151  73.994  55.953  1.00  0.00           H
ATOM   4046  CA  LEU Z 155      68.464  74.169  54.308  1.00  0.00           C
ATOM   4047  HA  LEU Z 155      68.077  74.480  53.348  1.00  0.00           H
ATOM   4048  CB  LEU Z 155      69.074  75.385  55.048  1.00  0.00           C
ATOM   4049  HB1 LEU Z 155      69.459  75.049  56.037  1.00  0.00           H
ATOM   4050  HB2 LEU Z 155      69.945  75.770  54.468  1.00  0.00           H
ATOM   4051  CG  LEU Z 155      68.128  76.577  55.288  1.00  0.00           C
ATOM   4052  HG  LEU Z 155      67.255  76.235  55.888  1.00  0.00           H
ATOM   4053  CD1 LEU Z 155      68.869  77.647  56.102  1.00  0.00           C
ATOM   4054 1HD1 LEU Z 155      69.218  77.238  57.073  1.00  0.00           H
ATOM   4055 2HD1 LEU Z 155      69.760  78.003  55.541  1.00  0.00           H
ATOM   4056 3HD1 LEU Z 155      68.211  78.517  56.300  1.00  0.00           H
ATOM   4057  CD2 LEU Z 155      67.594  77.185  53.983  1.00  0.00           C
ATOM   4058 1HD2 LEU Z 155      68.444  77.506  53.344  1.00  0.00           H
ATOM   4059 2HD2 LEU Z 155      66.977  76.452  53.423  1.00  0.00           H
ATOM   4060 3HD2 LEU Z 155      66.966  78.074  54.204  1.00  0.00           H
ATOM   4061  C   LEU Z 155      69.612  73.197  54.023  1.00  0.00           C
ATOM   4062  O   LEU Z 155      70.139  73.144  52.910  1.00  0.00           O
ATOM   4063  N   PHE Z 156      70.018  72.383  55.024  1.00  0.00           N
ATOM   4064  HN  PHE Z 156      69.607  72.470  55.930  1.00  0.00           H
ATOM   4065  CA  PHE Z 156      71.006  71.329  54.847  1.00  0.00           C
ATOM   4066  HA  PHE Z 156      71.836  71.783  54.326  1.00  0.00           H
ATOM   4067  CB  PHE Z 156      71.516  70.800  56.219  1.00  0.00           C
ATOM   4068  HB1 PHE Z 156      71.808  71.661  56.856  1.00  0.00           H
ATOM   4069  HB2 PHE Z 156      70.698  70.255  56.737  1.00  0.00           H
ATOM   4070  CG  PHE Z 156      72.733  69.894  56.128  1.00  0.00           C
ATOM   4071  CD1 PHE Z 156      73.785  70.116  55.215  1.00  0.00           C
ATOM   4072  HD1 PHE Z 156      73.765  70.957  54.541  1.00  0.00           H
ATOM   4073  CE1 PHE Z 156      74.885  69.249  55.161  1.00  0.00           C
ATOM   4074  HE1 PHE Z 156      75.680  69.424  54.448  1.00  0.00           H
ATOM   4075  CZ  PHE Z 156      74.954  68.151  56.025  1.00  0.00           C
ATOM   4076  HZ  PHE Z 156      75.800  67.478  55.986  1.00  0.00           H
ATOM   4077  CD2 PHE Z 156      72.835  68.799  57.002  1.00  0.00           C
ATOM   4078  HD2 PHE Z 156      72.059  68.624  57.731  1.00  0.00           H
ATOM   4079  CE2 PHE Z 156      73.927  67.926  56.947  1.00  0.00           C
ATOM   4080  HE2 PHE Z 156      73.975  67.076  57.615  1.00  0.00           H
ATOM   4081  C   PHE Z 156      70.519  70.201  53.938  1.00  0.00           C
ATOM   4082  O   PHE Z 156      71.254  69.751  53.062  1.00  0.00           O
ATOM   4083  N   PHE Z 157      69.248  69.755  54.063  1.00  0.00           N
ATOM   4084  HN  PHE Z 157      68.677  70.083  54.820  1.00  0.00           H
ATOM   4085  CA  PHE Z 157      68.643  68.804  53.136  1.00  0.00           C
ATOM   4086  HA  PHE Z 157      69.277  67.927  53.104  1.00  0.00           H
ATOM   4087  CB  PHE Z 157      67.197  68.394  53.536  1.00  0.00           C
ATOM   4088  HB1 PHE Z 157      66.605  69.288  53.823  1.00  0.00           H
ATOM   4089  HB2 PHE Z 157      66.685  67.887  52.689  1.00  0.00           H
ATOM   4090  CG  PHE Z 157      67.201  67.401  54.664  1.00  0.00           C
ATOM   4091  CD1 PHE Z 157      67.730  66.115  54.461  1.00  0.00           C
ATOM   4092  HD1 PHE Z 157      68.125  65.845  53.493  1.00  0.00           H
ATOM   4093  CE1 PHE Z 157      67.747  65.176  55.499  1.00  0.00           C
ATOM   4094  HE1 PHE Z 157      68.164  64.192  55.334  1.00  0.00           H
ATOM   4095  CZ  PHE Z 157      67.239  65.520  56.757  1.00  0.00           C
ATOM   4096  HZ  PHE Z 157      67.267  64.805  57.565  1.00  0.00           H
ATOM   4097  CD2 PHE Z 157      66.645  67.713  55.915  1.00  0.00           C
ATOM   4098  HD2 PHE Z 157      66.197  68.681  56.071  1.00  0.00           H
ATOM   4099  CE2 PHE Z 157      66.677  66.785  56.964  1.00  0.00           C
ATOM   4100  HE2 PHE Z 157      66.275  67.041  57.934  1.00  0.00           H
ATOM   4101  C   PHE Z 157      68.606  69.322  51.706  1.00  0.00           C
ATOM   4102  O   PHE Z 157      68.940  68.595  50.778  1.00  0.00           O
ATOM   4103  N   ALA Z 158      68.260  70.607  51.489  1.00  0.00           N
ATOM   4104  HN  ALA Z 158      67.926  71.174  52.247  1.00  0.00           H
ATOM   4105  CA  ALA Z 158      68.322  71.246  50.187  1.00  0.00           C
ATOM   4106  HA  ALA Z 158      67.714  70.665  49.507  1.00  0.00           H
ATOM   4107  CB  ALA Z 158      67.741  72.668  50.281  1.00  0.00           C
ATOM   4108  HB1 ALA Z 158      68.336  73.296  50.977  1.00  0.00           H
ATOM   4109  HB2 ALA Z 158      67.722  73.158  49.284  1.00  0.00           H
ATOM   4110  HB3 ALA Z 158      66.699  72.617  50.665  1.00  0.00           H
ATOM   4111  C   ALA Z 158      69.729  71.295  49.588  1.00  0.00           C
ATOM   4112  O   ALA Z 158      69.918  71.020  48.405  1.00  0.00           O
ATOM   4113  N   LYS Z 159      70.764  71.605  50.398  1.00  0.00           N
ATOM   4114  HN  LYS Z 159      70.591  71.864  51.349  1.00  0.00           H
ATOM   4115  CA  LYS Z 159      72.154  71.532  49.968  1.00  0.00           C
ATOM   4116  HA  LYS Z 159      72.235  72.097  49.049  1.00  0.00           H
ATOM   4117  CB  LYS Z 159      73.097  72.195  51.004  1.00  0.00           C
ATOM   4118  HB1 LYS Z 159      72.698  73.214  51.211  1.00  0.00           H
ATOM   4119  HB2 LYS Z 159      73.076  71.628  51.960  1.00  0.00           H
ATOM   4120  CG  LYS Z 159      74.547  72.341  50.503  1.00  0.00           C
ATOM   4121  HG1 LYS Z 159      75.049  71.346  50.532  1.00  0.00           H
ATOM   4122  HG2 LYS Z 159      74.516  72.668  49.438  1.00  0.00           H
ATOM   4123  CD  LYS Z 159      75.367  73.361  51.314  1.00  0.00           C
ATOM   4124  HD1 LYS Z 159      74.857  74.351  51.278  1.00  0.00           H
ATOM   4125  HD2 LYS Z 159      75.380  73.032  52.378  1.00  0.00           H
ATOM   4126  CE  LYS Z 159      76.825  73.526  50.848  1.00  0.00           C
ATOM   4127  HE1 LYS Z 159      77.365  74.215  51.535  1.00  0.00           H
ATOM   4128  HE2 LYS Z 159      77.340  72.543  50.843  1.00  0.00           H
ATOM   4129  NZ  LYS Z 159      76.899  74.093  49.488  1.00  0.00           N
ATOM   4130  HZ1 LYS Z 159      76.438  73.460  48.790  1.00  0.00           H
ATOM   4131  HZ2 LYS Z 159      76.427  75.030  49.455  1.00  0.00           H
ATOM   4132  HZ3 LYS Z 159      77.894  74.212  49.184  1.00  0.00           H
ATOM   4133  C   LYS Z 159      72.613  70.111  49.635  1.00  0.00           C
ATOM   4134  O   LYS Z 159      73.249  69.873  48.610  1.00  0.00           O
ATOM   4135  N   ARG Z 160      72.246  69.105  50.458  1.00  0.00           N
ATOM   4136  HN  ARG Z 160      71.774  69.307  51.321  1.00  0.00           H
ATOM   4137  CA  ARG Z 160      72.487  67.701  50.160  1.00  0.00           C
ATOM   4138  HA  ARG Z 160      73.544  67.586  49.959  1.00  0.00           H
ATOM   4139  CB  ARG Z 160      72.123  66.789  51.362  1.00  0.00           C
ATOM   4140  HB1 ARG Z 160      71.076  66.980  51.679  1.00  0.00           H
ATOM   4141  HB2 ARG Z 160      72.194  65.731  51.020  1.00  0.00           H
ATOM   4142  CG  ARG Z 160      73.076  66.929  52.571  1.00  0.00           C
ATOM   4143  HG1 ARG Z 160      74.116  66.875  52.169  1.00  0.00           H
ATOM   4144  HG2 ARG Z 160      72.972  67.922  53.053  1.00  0.00           H
ATOM   4145  CD  ARG Z 160      72.960  65.800  53.613  1.00  0.00           C
ATOM   4146  HD1 ARG Z 160      72.789  64.833  53.092  1.00  0.00           H
ATOM   4147  HD2 ARG Z 160      73.909  65.731  54.195  1.00  0.00           H
ATOM   4148  NE  ARG Z 160      71.839  66.090  54.575  1.00  0.00           N
ATOM   4149  HE  ARG Z 160      71.672  67.035  54.834  1.00  0.00           H
ATOM   4150  CZ  ARG Z 160      71.455  65.193  55.493  1.00  0.00           C
ATOM   4151  NH1 ARG Z 160      71.662  63.885  55.374  1.00  0.00           N
ATOM   4152 1HH1 ARG Z 160      72.018  63.488  54.524  1.00  0.00           H
ATOM   4153 2HH1 ARG Z 160      71.353  63.325  56.147  1.00  0.00           H
ATOM   4154  NH2 ARG Z 160      70.826  65.569  56.602  1.00  0.00           N
ATOM   4155 1HH2 ARG Z 160      70.486  66.509  56.744  1.00  0.00           H
ATOM   4156 2HH2 ARG Z 160      70.574  64.811  57.225  1.00  0.00           H
ATOM   4157  C   ARG Z 160      71.766  67.212  48.899  1.00  0.00           C
ATOM   4158  O   ARG Z 160      72.328  66.483  48.087  1.00  0.00           O
ATOM   4159  N   TYR Z 161      70.506  67.633  48.680  1.00  0.00           N
ATOM   4160  HN  TYR Z 161      70.036  68.153  49.401  1.00  0.00           H
ATOM   4161  CA  TYR Z 161      69.726  67.397  47.475  1.00  0.00           C
ATOM   4162  HA  TYR Z 161      69.680  66.330  47.308  1.00  0.00           H
ATOM   4163  CB  TYR Z 161      68.302  67.947  47.760  1.00  0.00           C
ATOM   4164  HB1 TYR Z 161      67.909  67.459  48.679  1.00  0.00           H
ATOM   4165  HB2 TYR Z 161      68.358  69.036  47.968  1.00  0.00           H
ATOM   4166  CG  TYR Z 161      67.283  67.716  46.684  1.00  0.00           C
ATOM   4167  CD1 TYR Z 161      66.703  66.453  46.483  1.00  0.00           C
ATOM   4168  HD1 TYR Z 161      67.037  65.609  47.068  1.00  0.00           H
ATOM   4169  CE1 TYR Z 161      65.642  66.300  45.577  1.00  0.00           C
ATOM   4170  HE1 TYR Z 161      65.170  65.339  45.450  1.00  0.00           H
ATOM   4171  CZ  TYR Z 161      65.164  67.404  44.863  1.00  0.00           C
ATOM   4172  OH  TYR Z 161      64.044  67.272  44.019  1.00  0.00           O
ATOM   4173  HH  TYR Z 161      63.742  68.184  43.813  1.00  0.00           H
ATOM   4174  CD2 TYR Z 161      66.808  68.811  45.948  1.00  0.00           C
ATOM   4175  HD2 TYR Z 161      67.232  69.788  46.121  1.00  0.00           H
ATOM   4176  CE2 TYR Z 161      65.754  68.659  45.041  1.00  0.00           C
ATOM   4177  HE2 TYR Z 161      65.385  69.519  44.503  1.00  0.00           H
ATOM   4178  C   TYR Z 161      70.360  68.023  46.225  1.00  0.00           C
ATOM   4179  O   TYR Z 161      70.485  67.378  45.185  1.00  0.00           O
ATOM   4180  N   LYS Z 162      70.855  69.276  46.318  1.00  0.00           N
ATOM   4181  HN  LYS Z 162      70.692  69.810  47.153  1.00  0.00           H
ATOM   4182  CA  LYS Z 162      71.638  69.933  45.281  1.00  0.00           C
ATOM   4183  HA  LYS Z 162      71.048  69.968  44.375  1.00  0.00           H
ATOM   4184  CB  LYS Z 162      71.979  71.376  45.743  1.00  0.00           C
ATOM   4185  HB1 LYS Z 162      71.029  71.943  45.860  1.00  0.00           H
ATOM   4186  HB2 LYS Z 162      72.447  71.326  46.751  1.00  0.00           H
ATOM   4187  CG  LYS Z 162      72.928  72.154  44.819  1.00  0.00           C
ATOM   4188  HG1 LYS Z 162      73.889  71.600  44.745  1.00  0.00           H
ATOM   4189  HG2 LYS Z 162      72.497  72.224  43.797  1.00  0.00           H
ATOM   4190  CD  LYS Z 162      73.249  73.569  45.323  1.00  0.00           C
ATOM   4191  HD1 LYS Z 162      72.351  74.205  45.162  1.00  0.00           H
ATOM   4192  HD2 LYS Z 162      73.449  73.537  46.418  1.00  0.00           H
ATOM   4193  CE  LYS Z 162      74.475  74.170  44.622  1.00  0.00           C
ATOM   4194  HE1 LYS Z 162      75.417  73.823  45.099  1.00  0.00           H
ATOM   4195  HE2 LYS Z 162      74.480  73.866  43.552  1.00  0.00           H
ATOM   4196  NZ  LYS Z 162      74.430  75.637  44.663  1.00  0.00           N
ATOM   4197  HZ1 LYS Z 162      73.539  75.962  44.199  1.00  0.00           H
ATOM   4198  HZ2 LYS Z 162      74.467  76.019  45.635  1.00  0.00           H
ATOM   4199  HZ3 LYS Z 162      75.227  76.055  44.127  1.00  0.00           H
ATOM   4200  C   LYS Z 162      72.931  69.187  44.947  1.00  0.00           C
ATOM   4201  O   LYS Z 162      73.278  68.977  43.782  1.00  0.00           O
ATOM   4202  N   ALA Z 163      73.666  68.724  45.975  1.00  0.00           N
ATOM   4203  HN  ALA Z 163      73.414  68.971  46.916  1.00  0.00           H
ATOM   4204  CA  ALA Z 163      74.843  67.893  45.833  1.00  0.00           C
ATOM   4205  HA  ALA Z 163      75.536  68.413  45.183  1.00  0.00           H
ATOM   4206  CB  ALA Z 163      75.501  67.714  47.214  1.00  0.00           C
ATOM   4207  HB1 ALA Z 163      75.713  68.711  47.660  1.00  0.00           H
ATOM   4208  HB2 ALA Z 163      74.830  67.165  47.906  1.00  0.00           H
ATOM   4209  HB3 ALA Z 163      76.461  67.162  47.134  1.00  0.00           H
ATOM   4210  C   ALA Z 163      74.556  66.533  45.192  1.00  0.00           C
ATOM   4211  O   ALA Z 163      75.302  66.063  44.330  1.00  0.00           O
ATOM   4212  N   ALA Z 164      73.441  65.877  45.576  1.00  0.00           N
ATOM   4213  HN  ALA Z 164      72.898  66.242  46.340  1.00  0.00           H
ATOM   4214  CA  ALA Z 164      72.965  64.636  44.997  1.00  0.00           C
ATOM   4215  HA  ALA Z 164      73.759  63.907  45.076  1.00  0.00           H
ATOM   4216  CB  ALA Z 164      71.730  64.151  45.782  1.00  0.00           C
ATOM   4217  HB1 ALA Z 164      71.990  64.024  46.855  1.00  0.00           H
ATOM   4218  HB2 ALA Z 164      70.905  64.892  45.717  1.00  0.00           H
ATOM   4219  HB3 ALA Z 164      71.360  63.180  45.391  1.00  0.00           H
ATOM   4220  C   ALA Z 164      72.607  64.745  43.520  1.00  0.00           C
ATOM   4221  O   ALA Z 164      73.039  63.930  42.705  1.00  0.00           O
ATOM   4222  N   PHE Z 165      71.861  65.799  43.125  1.00  0.00           N
ATOM   4223  HN  PHE Z 165      71.470  66.421  43.810  1.00  0.00           H
ATOM   4224  CA  PHE Z 165      71.591  66.111  41.730  1.00  0.00           C
ATOM   4225  HA  PHE Z 165      71.223  65.209  41.255  1.00  0.00           H
ATOM   4226  CB  PHE Z 165      70.538  67.243  41.577  1.00  0.00           C
ATOM   4227  HB1 PHE Z 165      70.573  67.943  42.438  1.00  0.00           H
ATOM   4228  HB2 PHE Z 165      70.702  67.824  40.644  1.00  0.00           H
ATOM   4229  CG  PHE Z 165      69.163  66.636  41.485  1.00  0.00           C
ATOM   4230  CD1 PHE Z 165      68.531  66.520  40.234  1.00  0.00           C
ATOM   4231  HD1 PHE Z 165      69.012  66.916  39.354  1.00  0.00           H
ATOM   4232  CE1 PHE Z 165      67.293  65.879  40.113  1.00  0.00           C
ATOM   4233  HE1 PHE Z 165      66.831  65.785  39.142  1.00  0.00           H
ATOM   4234  CZ  PHE Z 165      66.661  65.363  41.250  1.00  0.00           C
ATOM   4235  HZ  PHE Z 165      65.703  64.873  41.164  1.00  0.00           H
ATOM   4236  CD2 PHE Z 165      68.514  66.122  42.619  1.00  0.00           C
ATOM   4237  HD2 PHE Z 165      68.982  66.200  43.588  1.00  0.00           H
ATOM   4238  CE2 PHE Z 165      67.270  65.490  42.504  1.00  0.00           C
ATOM   4239  HE2 PHE Z 165      66.786  65.089  43.382  1.00  0.00           H
ATOM   4240  C   PHE Z 165      72.860  66.451  40.965  1.00  0.00           C
ATOM   4241  O   PHE Z 165      73.061  65.989  39.848  1.00  0.00           O
ATOM   4242  N   THR Z 166      73.798  67.208  41.566  1.00  0.00           N
ATOM   4243  HN  THR Z 166      73.603  67.607  42.464  1.00  0.00           H
ATOM   4244  CA  THR Z 166      75.096  67.493  40.946  1.00  0.00           C
ATOM   4245  HA  THR Z 166      74.905  67.967  39.994  1.00  0.00           H
ATOM   4246  CB  THR Z 166      75.970  68.428  41.783  1.00  0.00           C
ATOM   4247  HB  THR Z 166      76.208  67.960  42.767  1.00  0.00           H
ATOM   4248  OG1 THR Z 166      75.297  69.662  42.017  1.00  0.00           O
ATOM   4249  HG1 THR Z 166      74.553  69.455  42.614  1.00  0.00           H
ATOM   4250  CG2 THR Z 166      77.281  68.777  41.059  1.00  0.00           C
ATOM   4251 1HG2 THR Z 166      77.080  69.189  40.049  1.00  0.00           H
ATOM   4252 2HG2 THR Z 166      77.845  69.540  41.638  1.00  0.00           H
ATOM   4253 3HG2 THR Z 166      77.937  67.888  40.952  1.00  0.00           H
ATOM   4254  C   THR Z 166      75.887  66.226  40.650  1.00  0.00           C
ATOM   4255  O   THR Z 166      76.394  66.040  39.546  1.00  0.00           O
ATOM   4256  N   GLU Z 167      75.965  65.273  41.601  1.00  0.00           N
ATOM   4257  HN  GLU Z 167      75.554  65.425  42.503  1.00  0.00           H
ATOM   4258  CA  GLU Z 167      76.607  63.985  41.380  1.00  0.00           C
ATOM   4259  HA  GLU Z 167      77.599  64.176  40.995  1.00  0.00           H
ATOM   4260  CB  GLU Z 167      76.773  63.237  42.732  1.00  0.00           C
ATOM   4261  HB1 GLU Z 167      77.211  63.963  43.454  1.00  0.00           H
ATOM   4262  HB2 GLU Z 167      75.776  62.941  43.122  1.00  0.00           H
ATOM   4263  CG  GLU Z 167      77.715  62.005  42.670  1.00  0.00           C
ATOM   4264  HG1 GLU Z 167      77.237  61.195  42.081  1.00  0.00           H
ATOM   4265  HG2 GLU Z 167      78.666  62.286  42.167  1.00  0.00           H
ATOM   4266  CD  GLU Z 167      78.075  61.458  44.043  1.00  0.00           C
ATOM   4267  OE1 GLU Z 167      77.640  60.326  44.379  1.00  0.00           O
ATOM   4268  OE2 GLU Z 167      78.801  62.136  44.815  1.00  0.00           O
ATOM   4269  C   GLU Z 167      75.898  63.114  40.334  1.00  0.00           C
ATOM   4270  O   GLU Z 167      76.527  62.542  39.444  1.00  0.00           O
ATOM   4271  N   CYS Z 168      74.552  63.019  40.373  1.00  0.00           N
ATOM   4272  HN  CYS Z 168      74.030  63.483  41.095  1.00  0.00           H
ATOM   4273  CA  CYS Z 168      73.829  62.087  39.518  1.00  0.00           C
ATOM   4274  HA  CYS Z 168      74.475  61.255  39.277  1.00  0.00           H
ATOM   4275  CB  CYS Z 168      72.590  61.521  40.242  1.00  0.00           C
ATOM   4276  HB1 CYS Z 168      71.919  62.358  40.538  1.00  0.00           H
ATOM   4277  HB2 CYS Z 168      72.017  60.853  39.560  1.00  0.00           H
ATOM   4278  SG  CYS Z 168      73.055  60.572  41.716  1.00  0.00           S
ATOM   4279  C   CYS Z 168      73.369  62.630  38.178  1.00  0.00           C
ATOM   4280  O   CYS Z 168      73.058  61.851  37.283  1.00  0.00           O
ATOM   4281  N   CYS Z 169      73.359  63.956  37.940  1.00  0.00           N
ATOM   4282  HN  CYS Z 169      73.481  64.626  38.681  1.00  0.00           H
ATOM   4283  CA  CYS Z 169      73.094  64.477  36.604  1.00  0.00           C
ATOM   4284  HA  CYS Z 169      72.329  63.873  36.135  1.00  0.00           H
ATOM   4285  CB  CYS Z 169      72.596  65.943  36.628  1.00  0.00           C
ATOM   4286  HB1 CYS Z 169      73.349  66.577  37.146  1.00  0.00           H
ATOM   4287  HB2 CYS Z 169      72.488  66.324  35.589  1.00  0.00           H
ATOM   4288  SG  CYS Z 169      70.993  66.108  37.476  1.00  0.00           S
ATOM   4289  C   CYS Z 169      74.322  64.382  35.711  1.00  0.00           C
ATOM   4290  O   CYS Z 169      74.218  64.380  34.486  1.00  0.00           O
ATOM   4291  N   GLN Z 170      75.526  64.260  36.303  1.00  0.00           N
ATOM   4292  HN  GLN Z 170      75.600  64.335  37.295  1.00  0.00           H
ATOM   4293  CA  GLN Z 170      76.746  63.920  35.591  1.00  0.00           C
ATOM   4294  HA  GLN Z 170      76.797  64.502  34.680  1.00  0.00           H
ATOM   4295  CB  GLN Z 170      77.983  64.239  36.462  1.00  0.00           C
ATOM   4296  HB1 GLN Z 170      77.891  63.692  37.427  1.00  0.00           H
ATOM   4297  HB2 GLN Z 170      78.903  63.868  35.951  1.00  0.00           H
ATOM   4298  CG  GLN Z 170      78.163  65.753  36.725  1.00  0.00           C
ATOM   4299  HG1 GLN Z 170      78.394  66.275  35.771  1.00  0.00           H
ATOM   4300  HG2 GLN Z 170      77.240  66.196  37.150  1.00  0.00           H
ATOM   4301  CD  GLN Z 170      79.317  66.013  37.692  1.00  0.00           C
ATOM   4302  OE1 GLN Z 170      80.359  66.568  37.338  1.00  0.00           O
ATOM   4303  NE2 GLN Z 170      79.133  65.616  38.969  1.00  0.00           N
ATOM   4304 1HE2 GLN Z 170      78.207  65.366  39.255  1.00  0.00           H
ATOM   4305 2HE2 GLN Z 170      79.885  65.692  39.622  1.00  0.00           H
ATOM   4306  C   GLN Z 170      76.785  62.451  35.179  1.00  0.00           C
ATOM   4307  O   GLN Z 170      77.349  62.090  34.146  1.00  0.00           O
ATOM   4308  N   ALA Z 171      76.166  61.564  35.983  1.00  0.00           N
ATOM   4309  HN  ALA Z 171      75.700  61.883  36.802  1.00  0.00           H
ATOM   4310  CA  ALA Z 171      76.083  60.139  35.740  1.00  0.00           C
ATOM   4311  HA  ALA Z 171      77.101  59.781  35.664  1.00  0.00           H
ATOM   4312  CB  ALA Z 171      75.410  59.428  36.933  1.00  0.00           C
ATOM   4313  HB1 ALA Z 171      75.922  59.705  37.879  1.00  0.00           H
ATOM   4314  HB2 ALA Z 171      74.341  59.720  37.013  1.00  0.00           H
ATOM   4315  HB3 ALA Z 171      75.464  58.324  36.824  1.00  0.00           H
ATOM   4316  C   ALA Z 171      75.373  59.738  34.447  1.00  0.00           C
ATOM   4317  O   ALA Z 171      74.473  60.416  33.952  1.00  0.00           O
ATOM   4318  N   ALA Z 172      75.792  58.604  33.852  1.00  0.00           N
ATOM   4319  HN  ALA Z 172      76.614  58.138  34.197  1.00  0.00           H
ATOM   4320  CA  ALA Z 172      75.053  57.933  32.803  1.00  0.00           C
ATOM   4321  HA  ALA Z 172      74.711  58.673  32.092  1.00  0.00           H
ATOM   4322  CB  ALA Z 172      75.976  56.928  32.090  1.00  0.00           C
ATOM   4323  HB1 ALA Z 172      75.450  56.439  31.242  1.00  0.00           H
ATOM   4324  HB2 ALA Z 172      76.869  57.452  31.687  1.00  0.00           H
ATOM   4325  HB3 ALA Z 172      76.323  56.140  32.791  1.00  0.00           H
ATOM   4326  C   ALA Z 172      73.814  57.212  33.332  1.00  0.00           C
ATOM   4327  O   ALA Z 172      72.737  57.278  32.742  1.00  0.00           O
ATOM   4328  N   ASP Z 173      73.961  56.519  34.479  1.00  0.00           N
ATOM   4329  HN  ASP Z 173      74.860  56.475  34.902  1.00  0.00           H
ATOM   4330  CA  ASP Z 173      72.928  55.772  35.172  1.00  0.00           C
ATOM   4331  HA  ASP Z 173      72.210  55.394  34.454  1.00  0.00           H
ATOM   4332  CB  ASP Z 173      73.587  54.602  35.949  1.00  0.00           C
ATOM   4333  HB1 ASP Z 173      74.398  54.985  36.602  1.00  0.00           H
ATOM   4334  HB2 ASP Z 173      72.843  54.083  36.586  1.00  0.00           H
ATOM   4335  CG  ASP Z 173      74.157  53.579  35.003  1.00  0.00           C
ATOM   4336  OD1 ASP Z 173      75.405  53.446  34.929  1.00  0.00           O
ATOM   4337  OD2 ASP Z 173      73.370  52.847  34.344  1.00  0.00           O
ATOM   4338  C   ASP Z 173      72.161  56.659  36.157  1.00  0.00           C
ATOM   4339  O   ASP Z 173      72.219  56.473  37.373  1.00  0.00           O
ATOM   4340  N   LYS Z 174      71.439  57.682  35.659  1.00  0.00           N
ATOM   4341  HN  LYS Z 174      71.324  57.764  34.668  1.00  0.00           H
ATOM   4342  CA  LYS Z 174      70.912  58.759  36.481  1.00  0.00           C
ATOM   4343  HA  LYS Z 174      71.751  59.220  36.987  1.00  0.00           H
ATOM   4344  CB  LYS Z 174      70.225  59.835  35.608  1.00  0.00           C
ATOM   4345  HB1 LYS Z 174      69.342  59.406  35.084  1.00  0.00           H
ATOM   4346  HB2 LYS Z 174      69.864  60.646  36.283  1.00  0.00           H
ATOM   4347  CG  LYS Z 174      71.152  60.488  34.574  1.00  0.00           C
ATOM   4348  HG1 LYS Z 174      72.156  60.631  35.039  1.00  0.00           H
ATOM   4349  HG2 LYS Z 174      71.277  59.819  33.694  1.00  0.00           H
ATOM   4350  CD  LYS Z 174      70.615  61.865  34.152  1.00  0.00           C
ATOM   4351  HD1 LYS Z 174      69.610  61.757  33.684  1.00  0.00           H
ATOM   4352  HD2 LYS Z 174      70.481  62.459  35.086  1.00  0.00           H
ATOM   4353  CE  LYS Z 174      71.552  62.665  33.242  1.00  0.00           C
ATOM   4354  HE1 LYS Z 174      71.256  63.737  33.263  1.00  0.00           H
ATOM   4355  HE2 LYS Z 174      72.607  62.573  33.581  1.00  0.00           H
ATOM   4356  NZ  LYS Z 174      71.463  62.210  31.847  1.00  0.00           N
ATOM   4357  HZ1 LYS Z 174      70.453  62.149  31.550  1.00  0.00           H
ATOM   4358  HZ2 LYS Z 174      71.945  62.905  31.224  1.00  0.00           H
ATOM   4359  HZ3 LYS Z 174      71.934  61.287  31.703  1.00  0.00           H
ATOM   4360  C   LYS Z 174      69.921  58.362  37.568  1.00  0.00           C
ATOM   4361  O   LYS Z 174      70.066  58.755  38.725  1.00  0.00           O
ATOM   4362  N   ALA Z 175      68.894  57.549  37.246  1.00  0.00           N
ATOM   4363  HN  ALA Z 175      68.802  57.198  36.317  1.00  0.00           H
ATOM   4364  CA  ALA Z 175      67.910  57.113  38.221  1.00  0.00           C
ATOM   4365  HA  ALA Z 175      67.574  57.983  38.770  1.00  0.00           H
ATOM   4366  CB  ALA Z 175      66.688  56.495  37.517  1.00  0.00           C
ATOM   4367  HB1 ALA Z 175      65.934  56.152  38.258  1.00  0.00           H
ATOM   4368  HB2 ALA Z 175      66.205  57.249  36.861  1.00  0.00           H
ATOM   4369  HB3 ALA Z 175      66.984  55.630  36.892  1.00  0.00           H
ATOM   4370  C   ALA Z 175      68.489  56.158  39.257  1.00  0.00           C
ATOM   4371  O   ALA Z 175      68.245  56.296  40.453  1.00  0.00           O
ATOM   4372  N   ALA Z 176      69.332  55.201  38.817  1.00  0.00           N
ATOM   4373  HN  ALA Z 176      69.504  55.114  37.839  1.00  0.00           H
ATOM   4374  CA  ALA Z 176      70.035  54.269  39.678  1.00  0.00           C
ATOM   4375  HA  ALA Z 176      69.298  53.747  40.274  1.00  0.00           H
ATOM   4376  CB  ALA Z 176      70.795  53.247  38.813  1.00  0.00           C
ATOM   4377  HB1 ALA Z 176      71.316  52.496  39.446  1.00  0.00           H
ATOM   4378  HB2 ALA Z 176      70.086  52.706  38.150  1.00  0.00           H
ATOM   4379  HB3 ALA Z 176      71.548  53.757  38.179  1.00  0.00           H
ATOM   4380  C   ALA Z 176      70.996  54.942  40.658  1.00  0.00           C
ATOM   4381  O   ALA Z 176      71.111  54.537  41.815  1.00  0.00           O
ATOM   4382  N   CYS Z 177      71.708  56.002  40.221  1.00  0.00           N
ATOM   4383  HN  CYS Z 177      71.689  56.237  39.245  1.00  0.00           H
ATOM   4384  CA  CYS Z 177      72.487  56.881  41.085  1.00  0.00           C
ATOM   4385  HA  CYS Z 177      73.193  56.283  41.645  1.00  0.00           H
ATOM   4386  CB  CYS Z 177      73.251  57.905  40.190  1.00  0.00           C
ATOM   4387  HB1 CYS Z 177      73.886  57.314  39.493  1.00  0.00           H
ATOM   4388  HB2 CYS Z 177      72.515  58.443  39.555  1.00  0.00           H
ATOM   4389  SG  CYS Z 177      74.322  59.127  41.033  1.00  0.00           S
ATOM   4390  C   CYS Z 177      71.626  57.637  42.092  1.00  0.00           C
ATOM   4391  O   CYS Z 177      71.948  57.722  43.277  1.00  0.00           O
ATOM   4392  N   LEU Z 178      70.503  58.220  41.629  1.00  0.00           N
ATOM   4393  HN  LEU Z 178      70.264  58.147  40.659  1.00  0.00           H
ATOM   4394  CA  LEU Z 178      69.648  59.076  42.428  1.00  0.00           C
ATOM   4395  HA  LEU Z 178      70.304  59.765  42.939  1.00  0.00           H
ATOM   4396  CB  LEU Z 178      68.707  59.885  41.505  1.00  0.00           C
ATOM   4397  HB1 LEU Z 178      69.318  60.287  40.665  1.00  0.00           H
ATOM   4398  HB2 LEU Z 178      67.953  59.201  41.058  1.00  0.00           H
ATOM   4399  CG  LEU Z 178      67.990  61.081  42.166  1.00  0.00           C
ATOM   4400  HG  LEU Z 178      67.363  60.699  43.006  1.00  0.00           H
ATOM   4401  CD1 LEU Z 178      68.977  62.117  42.733  1.00  0.00           C
ATOM   4402 1HD1 LEU Z 178      69.580  61.689  43.559  1.00  0.00           H
ATOM   4403 2HD1 LEU Z 178      69.664  62.474  41.936  1.00  0.00           H
ATOM   4404 3HD1 LEU Z 178      68.424  62.993  43.131  1.00  0.00           H
ATOM   4405  CD2 LEU Z 178      67.056  61.754  41.151  1.00  0.00           C
ATOM   4406 1HD2 LEU Z 178      66.331  61.022  40.738  1.00  0.00           H
ATOM   4407 2HD2 LEU Z 178      66.488  62.574  41.638  1.00  0.00           H
ATOM   4408 3HD2 LEU Z 178      67.644  62.185  40.313  1.00  0.00           H
ATOM   4409  C   LEU Z 178      68.865  58.359  43.520  1.00  0.00           C
ATOM   4410  O   LEU Z 178      68.734  58.872  44.632  1.00  0.00           O
ATOM   4411  N   LEU Z 179      68.348  57.141  43.239  1.00  0.00           N
ATOM   4412  HN  LEU Z 179      68.464  56.759  42.318  1.00  0.00           H
ATOM   4413  CA  LEU Z 179      67.534  56.348  44.156  1.00  0.00           C
ATOM   4414  HA  LEU Z 179      66.597  56.874  44.262  1.00  0.00           H
ATOM   4415  CB  LEU Z 179      67.248  54.933  43.576  1.00  0.00           C
ATOM   4416  HB1 LEU Z 179      68.173  54.564  43.080  1.00  0.00           H
ATOM   4417  HB2 LEU Z 179      67.009  54.214  44.394  1.00  0.00           H
ATOM   4418  CG  LEU Z 179      66.083  54.851  42.572  1.00  0.00           C
ATOM   4419  HG  LEU Z 179      66.231  55.628  41.786  1.00  0.00           H
ATOM   4420  CD1 LEU Z 179      66.079  53.475  41.892  1.00  0.00           C
ATOM   4421 1HD1 LEU Z 179      65.945  52.672  42.649  1.00  0.00           H
ATOM   4422 2HD1 LEU Z 179      65.248  53.409  41.159  1.00  0.00           H
ATOM   4423 3HD1 LEU Z 179      67.035  53.299  41.357  1.00  0.00           H
ATOM   4424  CD2 LEU Z 179      64.730  55.090  43.256  1.00  0.00           C
ATOM   4425 1HD2 LEU Z 179      64.678  56.102  43.705  1.00  0.00           H
ATOM   4426 2HD2 LEU Z 179      63.903  54.993  42.522  1.00  0.00           H
ATOM   4427 3HD2 LEU Z 179      64.568  54.338  44.057  1.00  0.00           H
ATOM   4428  C   LEU Z 179      68.052  56.189  45.588  1.00  0.00           C
ATOM   4429  O   LEU Z 179      67.273  56.516  46.489  1.00  0.00           O
ATOM   4430  N   PRO Z 180      69.280  55.764  45.921  1.00  0.00           N
ATOM   4431  CD  PRO Z 180      70.280  55.229  44.993  1.00  0.00           C
ATOM   4432  HD1 PRO Z 180      70.422  55.881  44.106  1.00  0.00           H
ATOM   4433  HD2 PRO Z 180      69.960  54.215  44.671  1.00  0.00           H
ATOM   4434  CA  PRO Z 180      69.689  55.587  47.310  1.00  0.00           C
ATOM   4435  HA  PRO Z 180      68.928  55.029  47.839  1.00  0.00           H
ATOM   4436  CB  PRO Z 180      71.027  54.828  47.219  1.00  0.00           C
ATOM   4437  HB1 PRO Z 180      71.748  55.109  48.013  1.00  0.00           H
ATOM   4438  HB2 PRO Z 180      70.824  53.735  47.293  1.00  0.00           H
ATOM   4439  CG  PRO Z 180      71.561  55.139  45.818  1.00  0.00           C
ATOM   4440  HG1 PRO Z 180      72.075  56.125  45.813  1.00  0.00           H
ATOM   4441  HG2 PRO Z 180      72.254  54.360  45.439  1.00  0.00           H
ATOM   4442  C   PRO Z 180      69.843  56.913  48.021  1.00  0.00           C
ATOM   4443  O   PRO Z 180      69.571  56.981  49.219  1.00  0.00           O
ATOM   4444  N   LYS Z 181      70.291  57.971  47.320  1.00  0.00           N
ATOM   4445  HN  LYS Z 181      70.490  57.864  46.349  1.00  0.00           H
ATOM   4446  CA  LYS Z 181      70.444  59.300  47.881  1.00  0.00           C
ATOM   4447  HA  LYS Z 181      71.039  59.234  48.783  1.00  0.00           H
ATOM   4448  CB  LYS Z 181      71.128  60.241  46.865  1.00  0.00           C
ATOM   4449  HB1 LYS Z 181      70.490  60.347  45.958  1.00  0.00           H
ATOM   4450  HB2 LYS Z 181      71.244  61.250  47.323  1.00  0.00           H
ATOM   4451  CG  LYS Z 181      72.507  59.742  46.427  1.00  0.00           C
ATOM   4452  HG1 LYS Z 181      73.132  59.593  47.336  1.00  0.00           H
ATOM   4453  HG2 LYS Z 181      72.407  58.759  45.911  1.00  0.00           H
ATOM   4454  CD  LYS Z 181      73.186  60.736  45.479  1.00  0.00           C
ATOM   4455  HD1 LYS Z 181      72.485  60.954  44.639  1.00  0.00           H
ATOM   4456  HD2 LYS Z 181      73.370  61.690  46.020  1.00  0.00           H
ATOM   4457  CE  LYS Z 181      74.492  60.224  44.873  1.00  0.00           C
ATOM   4458  HE1 LYS Z 181      74.326  59.283  44.303  1.00  0.00           H
ATOM   4459  HE2 LYS Z 181      74.912  60.990  44.183  1.00  0.00           H
ATOM   4460  NZ  LYS Z 181      75.487  59.964  45.921  1.00  0.00           N
ATOM   4461  HZ1 LYS Z 181      75.337  59.030  46.374  1.00  0.00           H
ATOM   4462  HZ2 LYS Z 181      76.442  59.987  45.476  1.00  0.00           H
ATOM   4463  HZ3 LYS Z 181      75.440  60.675  46.690  1.00  0.00           H
ATOM   4464  C   LYS Z 181      69.114  59.916  48.246  1.00  0.00           C
ATOM   4465  O   LYS Z 181      68.911  60.412  49.350  1.00  0.00           O
ATOM   4466  N   LEU Z 182      68.141  59.835  47.318  1.00  0.00           N
ATOM   4467  HN  LEU Z 182      68.334  59.405  46.431  1.00  0.00           H
ATOM   4468  CA  LEU Z 182      66.806  60.363  47.494  1.00  0.00           C
ATOM   4469  HA  LEU Z 182      66.905  61.410  47.744  1.00  0.00           H
ATOM   4470  CB  LEU Z 182      66.020  60.200  46.169  1.00  0.00           C
ATOM   4471  HB1 LEU Z 182      66.699  60.478  45.331  1.00  0.00           H
ATOM   4472  HB2 LEU Z 182      65.757  59.129  46.022  1.00  0.00           H
ATOM   4473  CG  LEU Z 182      64.750  61.063  46.032  1.00  0.00           C
ATOM   4474  HG  LEU Z 182      64.074  60.850  46.894  1.00  0.00           H
ATOM   4475  CD1 LEU Z 182      65.074  62.565  46.023  1.00  0.00           C
ATOM   4476 1HD1 LEU Z 182      65.788  62.797  45.204  1.00  0.00           H
ATOM   4477 2HD1 LEU Z 182      64.146  63.153  45.854  1.00  0.00           H
ATOM   4478 3HD1 LEU Z 182      65.516  62.891  46.986  1.00  0.00           H
ATOM   4479  CD2 LEU Z 182      64.002  60.696  44.741  1.00  0.00           C
ATOM   4480 1HD2 LEU Z 182      64.647  60.873  43.854  1.00  0.00           H
ATOM   4481 2HD2 LEU Z 182      63.709  59.626  44.753  1.00  0.00           H
ATOM   4482 3HD2 LEU Z 182      63.083  61.309  44.634  1.00  0.00           H
ATOM   4483  C   LEU Z 182      66.087  59.690  48.652  1.00  0.00           C
ATOM   4484  O   LEU Z 182      65.447  60.346  49.474  1.00  0.00           O
ATOM   4485  N   ASP Z 183      66.251  58.354  48.763  1.00  0.00           N
ATOM   4486  HN  ASP Z 183      66.776  57.863  48.066  1.00  0.00           H
ATOM   4487  CA  ASP Z 183      65.729  57.539  49.834  1.00  0.00           C
ATOM   4488  HA  ASP Z 183      64.665  57.731  49.877  1.00  0.00           H
ATOM   4489  CB  ASP Z 183      66.005  56.056  49.462  1.00  0.00           C
ATOM   4490  HB1 ASP Z 183      65.825  55.914  48.376  1.00  0.00           H
ATOM   4491  HB2 ASP Z 183      67.062  55.789  49.666  1.00  0.00           H
ATOM   4492  CG  ASP Z 183      65.098  55.081  50.167  1.00  0.00           C
ATOM   4493  OD1 ASP Z 183      65.329  53.853  50.056  1.00  0.00           O
ATOM   4494  OD2 ASP Z 183      64.111  55.500  50.822  1.00  0.00           O
ATOM   4495  C   ASP Z 183      66.293  57.870  51.221  1.00  0.00           C
ATOM   4496  O   ASP Z 183      65.533  58.036  52.176  1.00  0.00           O
ATOM   4497  N   GLU Z 184      67.634  58.016  51.379  1.00  0.00           N
ATOM   4498  HN  GLU Z 184      68.261  57.874  50.612  1.00  0.00           H
ATOM   4499  CA  GLU Z 184      68.223  58.374  52.666  1.00  0.00           C
ATOM   4500  HA  GLU Z 184      67.727  57.750  53.399  1.00  0.00           H
ATOM   4501  CB  GLU Z 184      69.727  57.997  52.820  1.00  0.00           C
ATOM   4502  HB1 GLU Z 184      69.996  58.106  53.897  1.00  0.00           H
ATOM   4503  HB2 GLU Z 184      69.815  56.916  52.571  1.00  0.00           H
ATOM   4504  CG  GLU Z 184      70.779  58.773  51.986  1.00  0.00           C
ATOM   4505  HG1 GLU Z 184      70.543  58.689  50.907  1.00  0.00           H
ATOM   4506  HG2 GLU Z 184      70.785  59.846  52.263  1.00  0.00           H
ATOM   4507  CD  GLU Z 184      72.178  58.212  52.219  1.00  0.00           C
ATOM   4508  OE1 GLU Z 184      72.799  57.691  51.253  1.00  0.00           O
ATOM   4509  OE2 GLU Z 184      72.672  58.254  53.379  1.00  0.00           O
ATOM   4510  C   GLU Z 184      67.901  59.794  53.117  1.00  0.00           C
ATOM   4511  O   GLU Z 184      67.576  60.021  54.281  1.00  0.00           O
ATOM   4512  N   LEU Z 185      67.892  60.781  52.192  1.00  0.00           N
ATOM   4513  HN  LEU Z 185      68.194  60.594  51.254  1.00  0.00           H
ATOM   4514  CA  LEU Z 185      67.442  62.140  52.472  1.00  0.00           C
ATOM   4515  HA  LEU Z 185      68.024  62.523  53.299  1.00  0.00           H
ATOM   4516  CB  LEU Z 185      67.622  63.053  51.230  1.00  0.00           C
ATOM   4517  HB1 LEU Z 185      67.075  62.594  50.375  1.00  0.00           H
ATOM   4518  HB2 LEU Z 185      67.169  64.052  51.422  1.00  0.00           H
ATOM   4519  CG  LEU Z 185      69.086  63.273  50.799  1.00  0.00           C
ATOM   4520  HG  LEU Z 185      69.579  62.277  50.702  1.00  0.00           H
ATOM   4521  CD1 LEU Z 185      69.147  63.958  49.423  1.00  0.00           C
ATOM   4522 1HD1 LEU Z 185      70.203  64.081  49.100  1.00  0.00           H
ATOM   4523 2HD1 LEU Z 185      68.616  63.344  48.666  1.00  0.00           H
ATOM   4524 3HD1 LEU Z 185      68.671  64.960  49.469  1.00  0.00           H
ATOM   4525  CD2 LEU Z 185      69.886  64.079  51.828  1.00  0.00           C
ATOM   4526 1HD2 LEU Z 185      69.505  65.120  51.888  1.00  0.00           H
ATOM   4527 2HD2 LEU Z 185      69.839  63.616  52.834  1.00  0.00           H
ATOM   4528 3HD2 LEU Z 185      70.952  64.105  51.520  1.00  0.00           H
ATOM   4529  C   LEU Z 185      65.981  62.208  52.906  1.00  0.00           C
ATOM   4530  O   LEU Z 185      65.612  62.942  53.824  1.00  0.00           O
ATOM   4531  N   ARG Z 186      65.105  61.424  52.253  1.00  0.00           N
ATOM   4532  HN  ARG Z 186      65.413  60.871  51.476  1.00  0.00           H
ATOM   4533  CA  ARG Z 186      63.707  61.291  52.609  1.00  0.00           C
ATOM   4534  HA  ARG Z 186      63.270  62.279  52.654  1.00  0.00           H
ATOM   4535  CB  ARG Z 186      63.018  60.476  51.498  1.00  0.00           C
ATOM   4536  HB1 ARG Z 186      63.132  61.036  50.541  1.00  0.00           H
ATOM   4537  HB2 ARG Z 186      63.561  59.512  51.374  1.00  0.00           H
ATOM   4538  CG  ARG Z 186      61.522  60.191  51.714  1.00  0.00           C
ATOM   4539  HG1 ARG Z 186      61.367  59.563  52.619  1.00  0.00           H
ATOM   4540  HG2 ARG Z 186      61.006  61.164  51.868  1.00  0.00           H
ATOM   4541  CD  ARG Z 186      60.860  59.511  50.519  1.00  0.00           C
ATOM   4542  HD1 ARG Z 186      59.788  59.292  50.720  1.00  0.00           H
ATOM   4543  HD2 ARG Z 186      60.949  60.188  49.641  1.00  0.00           H
ATOM   4544  NE  ARG Z 186      61.576  58.222  50.289  1.00  0.00           N
ATOM   4545  HE  ARG Z 186      61.833  57.660  51.087  1.00  0.00           H
ATOM   4546  CZ  ARG Z 186      61.786  57.688  49.080  1.00  0.00           C
ATOM   4547  NH1 ARG Z 186      61.458  58.341  47.970  1.00  0.00           N
ATOM   4548 1HH1 ARG Z 186      61.011  59.233  48.040  1.00  0.00           H
ATOM   4549 2HH1 ARG Z 186      61.355  57.835  47.115  1.00  0.00           H
ATOM   4550  NH2 ARG Z 186      62.372  56.499  48.980  1.00  0.00           N
ATOM   4551 1HH2 ARG Z 186      62.859  56.141  49.792  1.00  0.00           H
ATOM   4552 2HH2 ARG Z 186      62.729  56.234  48.077  1.00  0.00           H
ATOM   4553  C   ARG Z 186      63.448  60.623  53.955  1.00  0.00           C
ATOM   4554  O   ARG Z 186      62.655  61.117  54.759  1.00  0.00           O
ATOM   4555  N   ASP Z 187      64.115  59.484  54.248  1.00  0.00           N
ATOM   4556  HN  ASP Z 187      64.728  59.071  53.568  1.00  0.00           H
ATOM   4557  CA  ASP Z 187      63.943  58.745  55.487  1.00  0.00           C
ATOM   4558  HA  ASP Z 187      62.878  58.609  55.632  1.00  0.00           H
ATOM   4559  CB  ASP Z 187      64.636  57.361  55.363  1.00  0.00           C
ATOM   4560  HB1 ASP Z 187      64.379  56.919  54.378  1.00  0.00           H
ATOM   4561  HB2 ASP Z 187      65.739  57.460  55.414  1.00  0.00           H
ATOM   4562  CG  ASP Z 187      64.158  56.394  56.419  1.00  0.00           C
ATOM   4563  OD1 ASP Z 187      65.000  55.813  57.150  1.00  0.00           O
ATOM   4564  OD2 ASP Z 187      62.925  56.161  56.525  1.00  0.00           O
ATOM   4565  C   ASP Z 187      64.465  59.513  56.696  1.00  0.00           C
ATOM   4566  O   ASP Z 187      63.797  59.621  57.727  1.00  0.00           O
ATOM   4567  N   GLU Z 188      65.665  60.116  56.564  1.00  0.00           N
ATOM   4568  HN  GLU Z 188      66.209  59.991  55.729  1.00  0.00           H
ATOM   4569  CA  GLU Z 188      66.245  60.977  57.572  1.00  0.00           C
ATOM   4570  HA  GLU Z 188      66.214  60.442  58.512  1.00  0.00           H
ATOM   4571  CB  GLU Z 188      67.727  61.282  57.257  1.00  0.00           C
ATOM   4572  HB1 GLU Z 188      68.233  60.311  57.047  1.00  0.00           H
ATOM   4573  HB2 GLU Z 188      67.803  61.898  56.334  1.00  0.00           H
ATOM   4574  CG  GLU Z 188      68.450  61.973  58.434  1.00  0.00           C
ATOM   4575  HG1 GLU Z 188      68.028  62.986  58.598  1.00  0.00           H
ATOM   4576  HG2 GLU Z 188      68.298  61.386  59.365  1.00  0.00           H
ATOM   4577  CD  GLU Z 188      69.941  62.108  58.213  1.00  0.00           C
ATOM   4578  OE1 GLU Z 188      70.680  61.107  58.419  1.00  0.00           O
ATOM   4579  OE2 GLU Z 188      70.402  63.241  57.915  1.00  0.00           O
ATOM   4580  C   GLU Z 188      65.447  62.258  57.775  1.00  0.00           C
ATOM   4581  O   GLU Z 188      65.233  62.705  58.900  1.00  0.00           O
ATOM   4582  N   GLY Z 189      64.923  62.873  56.690  1.00  0.00           N
ATOM   4583  HN  GLY Z 189      65.139  62.544  55.767  1.00  0.00           H
ATOM   4584  CA  GLY Z 189      64.064  64.051  56.792  1.00  0.00           C
ATOM   4585  HA1 GLY Z 189      64.571  64.797  57.383  1.00  0.00           H
ATOM   4586  HA2 GLY Z 189      63.853  64.385  55.788  1.00  0.00           H
ATOM   4587  C   GLY Z 189      62.739  63.783  57.452  1.00  0.00           C
ATOM   4588  O   GLY Z 189      62.272  64.569  58.272  1.00  0.00           O
ATOM   4589  N   LYS Z 190      62.119  62.625  57.170  1.00  0.00           N
ATOM   4590  HN  LYS Z 190      62.493  62.023  56.459  1.00  0.00           H
ATOM   4591  CA  LYS Z 190      60.918  62.163  57.843  1.00  0.00           C
ATOM   4592  HA  LYS Z 190      60.156  62.925  57.746  1.00  0.00           H
ATOM   4593  CB  LYS Z 190      60.441  60.868  57.150  1.00  0.00           C
ATOM   4594  HB1 LYS Z 190      60.236  61.116  56.087  1.00  0.00           H
ATOM   4595  HB2 LYS Z 190      61.260  60.114  57.154  1.00  0.00           H
ATOM   4596  CG  LYS Z 190      59.176  60.235  57.734  1.00  0.00           C
ATOM   4597  HG1 LYS Z 190      59.426  59.760  58.711  1.00  0.00           H
ATOM   4598  HG2 LYS Z 190      58.412  61.023  57.925  1.00  0.00           H
ATOM   4599  CD  LYS Z 190      58.584  59.178  56.786  1.00  0.00           C
ATOM   4600  HD1 LYS Z 190      58.216  59.687  55.867  1.00  0.00           H
ATOM   4601  HD2 LYS Z 190      59.387  58.465  56.488  1.00  0.00           H
ATOM   4602  CE  LYS Z 190      57.449  58.408  57.456  1.00  0.00           C
ATOM   4603  HE1 LYS Z 190      57.851  57.830  58.316  1.00  0.00           H
ATOM   4604  HE2 LYS Z 190      56.675  59.108  57.837  1.00  0.00           H
ATOM   4605  NZ  LYS Z 190      56.799  57.455  56.540  1.00  0.00           N
ATOM   4606  HZ1 LYS Z 190      56.379  57.910  55.697  1.00  0.00           H
ATOM   4607  HZ2 LYS Z 190      57.473  56.712  56.230  1.00  0.00           H
ATOM   4608  HZ3 LYS Z 190      56.018  56.995  57.084  1.00  0.00           H
ATOM   4609  C   LYS Z 190      61.131  61.931  59.335  1.00  0.00           C
ATOM   4610  O   LYS Z 190      60.363  62.402  60.175  1.00  0.00           O
ATOM   4611  N   ALA Z 191      62.247  61.269  59.700  1.00  0.00           N
ATOM   4612  HN  ALA Z 191      62.845  60.874  59.000  1.00  0.00           H
ATOM   4613  CA  ALA Z 191      62.669  61.082  61.072  1.00  0.00           C
ATOM   4614  HA  ALA Z 191      61.865  60.594  61.609  1.00  0.00           H
ATOM   4615  CB  ALA Z 191      63.915  60.178  61.080  1.00  0.00           C
ATOM   4616  HB1 ALA Z 191      63.682  59.205  60.595  1.00  0.00           H
ATOM   4617  HB2 ALA Z 191      64.755  60.645  60.522  1.00  0.00           H
ATOM   4618  HB3 ALA Z 191      64.252  59.967  62.116  1.00  0.00           H
ATOM   4619  C   ALA Z 191      62.967  62.394  61.797  1.00  0.00           C
ATOM   4620  O   ALA Z 191      62.575  62.600  62.946  1.00  0.00           O
ATOM   4621  N   SER Z 192      63.650  63.337  61.121  1.00  0.00           N
ATOM   4622  HN  SER Z 192      64.029  63.094  60.221  1.00  0.00           H
ATOM   4623  CA  SER Z 192      63.931  64.686  61.599  1.00  0.00           C
ATOM   4624  HA  SER Z 192      64.413  64.589  62.562  1.00  0.00           H
ATOM   4625  CB  SER Z 192      64.908  65.423  60.647  1.00  0.00           C
ATOM   4626  HB1 SER Z 192      65.749  64.728  60.417  1.00  0.00           H
ATOM   4627  HB2 SER Z 192      64.405  65.667  59.685  1.00  0.00           H
ATOM   4628  OG  SER Z 192      65.456  66.605  61.237  1.00  0.00           O
ATOM   4629  HG1 SER Z 192      66.381  66.648  60.897  1.00  0.00           H
ATOM   4630  C   SER Z 192      62.686  65.535  61.812  1.00  0.00           C
ATOM   4631  O   SER Z 192      62.587  66.285  62.783  1.00  0.00           O
ATOM   4632  N   SER Z 193      61.678  65.437  60.917  1.00  0.00           N
ATOM   4633  HN  SER Z 193      61.806  64.889  60.084  1.00  0.00           H
ATOM   4634  CA  SER Z 193      60.375  66.085  61.088  1.00  0.00           C
ATOM   4635  HA  SER Z 193      60.529  67.151  61.188  1.00  0.00           H
ATOM   4636  CB  SER Z 193      59.435  65.807  59.882  1.00  0.00           C
ATOM   4637  HB1 SER Z 193      59.992  66.020  58.944  1.00  0.00           H
ATOM   4638  HB2 SER Z 193      59.145  64.732  59.850  1.00  0.00           H
ATOM   4639  OG  SER Z 193      58.263  66.627  59.924  1.00  0.00           O
ATOM   4640  HG1 SER Z 193      57.671  66.319  59.203  1.00  0.00           H
ATOM   4641  C   SER Z 193      59.645  65.600  62.327  1.00  0.00           C
ATOM   4642  O   SER Z 193      59.206  66.379  63.172  1.00  0.00           O
ATOM   4643  N   ALA Z 194      59.570  64.266  62.497  1.00  0.00           N
ATOM   4644  HN  ALA Z 194      59.922  63.647  61.792  1.00  0.00           H
ATOM   4645  CA  ALA Z 194      58.939  63.627  63.627  1.00  0.00           C
ATOM   4646  HA  ALA Z 194      57.932  64.016  63.701  1.00  0.00           H
ATOM   4647  CB  ALA Z 194      58.874  62.118  63.353  1.00  0.00           C
ATOM   4648  HB1 ALA Z 194      59.889  61.667  63.326  1.00  0.00           H
ATOM   4649  HB2 ALA Z 194      58.265  61.598  64.122  1.00  0.00           H
ATOM   4650  HB3 ALA Z 194      58.398  61.940  62.364  1.00  0.00           H
ATOM   4651  C   ALA Z 194      59.632  63.921  64.955  1.00  0.00           C
ATOM   4652  O   ALA Z 194      58.985  64.165  65.976  1.00  0.00           O
ATOM   4653  N   LYS Z 195      60.981  63.940  64.955  1.00  0.00           N
ATOM   4654  HN  LYS Z 195      61.470  63.654  64.127  1.00  0.00           H
ATOM   4655  CA  LYS Z 195      61.807  64.342  66.080  1.00  0.00           C
ATOM   4656  HA  LYS Z 195      61.490  63.752  66.929  1.00  0.00           H
ATOM   4657  CB  LYS Z 195      63.296  64.010  65.794  1.00  0.00           C
ATOM   4658  HB1 LYS Z 195      63.315  62.980  65.371  1.00  0.00           H
ATOM   4659  HB2 LYS Z 195      63.707  64.693  65.022  1.00  0.00           H
ATOM   4660  CG  LYS Z 195      64.184  63.990  67.049  1.00  0.00           C
ATOM   4661  HG1 LYS Z 195      64.412  65.026  67.369  1.00  0.00           H
ATOM   4662  HG2 LYS Z 195      63.592  63.510  67.866  1.00  0.00           H
ATOM   4663  CD  LYS Z 195      65.475  63.157  66.896  1.00  0.00           C
ATOM   4664  HD1 LYS Z 195      65.849  62.945  67.925  1.00  0.00           H
ATOM   4665  HD2 LYS Z 195      65.212  62.177  66.436  1.00  0.00           H
ATOM   4666  CE  LYS Z 195      66.614  63.817  66.103  1.00  0.00           C
ATOM   4667  HE1 LYS Z 195      66.319  64.005  65.049  1.00  0.00           H
ATOM   4668  HE2 LYS Z 195      66.902  64.782  66.574  1.00  0.00           H
ATOM   4669  NZ  LYS Z 195      67.797  62.936  66.104  1.00  0.00           N
ATOM   4670  HZ1 LYS Z 195      68.686  63.458  66.289  1.00  0.00           H
ATOM   4671  HZ2 LYS Z 195      67.737  62.226  66.875  1.00  0.00           H
ATOM   4672  HZ3 LYS Z 195      67.873  62.412  65.193  1.00  0.00           H
ATOM   4673  C   LYS Z 195      61.617  65.808  66.472  1.00  0.00           C
ATOM   4674  O   LYS Z 195      61.542  66.155  67.649  1.00  0.00           O
ATOM   4675  N   GLN Z 196      61.485  66.727  65.494  1.00  0.00           N
ATOM   4676  HN  GLN Z 196      61.611  66.475  64.532  1.00  0.00           H
ATOM   4677  CA  GLN Z 196      61.139  68.111  65.776  1.00  0.00           C
ATOM   4678  HA  GLN Z 196      61.788  68.425  66.580  1.00  0.00           H
ATOM   4679  CB  GLN Z 196      61.416  69.024  64.562  1.00  0.00           C
ATOM   4680  HB1 GLN Z 196      62.404  68.742  64.132  1.00  0.00           H
ATOM   4681  HB2 GLN Z 196      60.654  68.843  63.771  1.00  0.00           H
ATOM   4682  CG  GLN Z 196      61.450  70.528  64.923  1.00  0.00           C
ATOM   4683  HG1 GLN Z 196      61.656  71.121  64.008  1.00  0.00           H
ATOM   4684  HG2 GLN Z 196      60.461  70.844  65.315  1.00  0.00           H
ATOM   4685  CD  GLN Z 196      62.542  70.844  65.948  1.00  0.00           C
ATOM   4686  OE1 GLN Z 196      63.643  70.283  65.919  1.00  0.00           O
ATOM   4687  NE2 GLN Z 196      62.246  71.773  66.883  1.00  0.00           N
ATOM   4688 1HE2 GLN Z 196      61.364  72.237  66.861  1.00  0.00           H
ATOM   4689 2HE2 GLN Z 196      62.974  72.031  67.527  1.00  0.00           H
ATOM   4690  C   GLN Z 196      59.717  68.308  66.296  1.00  0.00           C
ATOM   4691  O   GLN Z 196      59.480  69.091  67.215  1.00  0.00           O
ATOM   4692  N   ARG Z 197      58.734  67.551  65.761  1.00  0.00           N
ATOM   4693  HN  ARG Z 197      58.941  66.985  64.956  1.00  0.00           H
ATOM   4694  CA  ARG Z 197      57.360  67.497  66.247  1.00  0.00           C
ATOM   4695  HA  ARG Z 197      56.946  68.494  66.183  1.00  0.00           H
ATOM   4696  CB  ARG Z 197      56.551  66.524  65.345  1.00  0.00           C
ATOM   4697  HB1 ARG Z 197      56.766  66.776  64.281  1.00  0.00           H
ATOM   4698  HB2 ARG Z 197      56.941  65.495  65.502  1.00  0.00           H
ATOM   4699  CG  ARG Z 197      55.013  66.483  65.517  1.00  0.00           C
ATOM   4700  HG1 ARG Z 197      54.661  65.563  64.991  1.00  0.00           H
ATOM   4701  HG2 ARG Z 197      54.733  66.377  66.586  1.00  0.00           H
ATOM   4702  CD  ARG Z 197      54.283  67.681  64.897  1.00  0.00           C
ATOM   4703  HD1 ARG Z 197      54.430  68.602  65.503  1.00  0.00           H
ATOM   4704  HD2 ARG Z 197      54.686  67.869  63.875  1.00  0.00           H
ATOM   4705  NE  ARG Z 197      52.824  67.337  64.749  1.00  0.00           N
ATOM   4706  HE  ARG Z 197      52.511  66.851  63.912  1.00  0.00           H
ATOM   4707  CZ  ARG Z 197      51.824  67.968  65.374  1.00  0.00           C
ATOM   4708  NH1 ARG Z 197      52.002  68.744  66.433  1.00  0.00           N
ATOM   4709 1HH1 ARG Z 197      52.904  68.828  66.872  1.00  0.00           H
ATOM   4710 2HH1 ARG Z 197      51.225  69.321  66.720  1.00  0.00           H
ATOM   4711  NH2 ARG Z 197      50.583  67.843  64.906  1.00  0.00           N
ATOM   4712 1HH2 ARG Z 197      50.402  67.270  64.086  1.00  0.00           H
ATOM   4713 2HH2 ARG Z 197      49.842  68.329  65.362  1.00  0.00           H
ATOM   4714  C   ARG Z 197      57.296  67.060  67.715  1.00  0.00           C
ATOM   4715  O   ARG Z 197      56.569  67.639  68.522  1.00  0.00           O
ATOM   4716  N   LEU Z 198      58.127  66.068  68.103  1.00  0.00           N
ATOM   4717  HN  LEU Z 198      58.642  65.574  67.399  1.00  0.00           H
ATOM   4718  CA  LEU Z 198      58.390  65.654  69.476  1.00  0.00           C
ATOM   4719  HA  LEU Z 198      57.451  65.393  69.938  1.00  0.00           H
ATOM   4720  CB  LEU Z 198      59.299  64.398  69.434  1.00  0.00           C
ATOM   4721  HB1 LEU Z 198      58.712  63.558  69.001  1.00  0.00           H
ATOM   4722  HB2 LEU Z 198      60.130  64.595  68.726  1.00  0.00           H
ATOM   4723  CG  LEU Z 198      59.935  63.928  70.759  1.00  0.00           C
ATOM   4724  HG  LEU Z 198      60.526  64.766  71.200  1.00  0.00           H
ATOM   4725  CD1 LEU Z 198      58.901  63.465  71.791  1.00  0.00           C
ATOM   4726 1HD1 LEU Z 198      58.330  62.602  71.396  1.00  0.00           H
ATOM   4727 2HD1 LEU Z 198      59.416  63.126  72.715  1.00  0.00           H
ATOM   4728 3HD1 LEU Z 198      58.195  64.279  72.057  1.00  0.00           H
ATOM   4729  CD2 LEU Z 198      60.920  62.790  70.472  1.00  0.00           C
ATOM   4730 1HD2 LEU Z 198      61.416  62.466  71.408  1.00  0.00           H
ATOM   4731 2HD2 LEU Z 198      60.383  61.918  70.048  1.00  0.00           H
ATOM   4732 3HD2 LEU Z 198      61.700  63.115  69.751  1.00  0.00           H
ATOM   4733  C   LEU Z 198      59.000  66.745  70.358  1.00  0.00           C
ATOM   4734  O   LEU Z 198      58.560  66.960  71.491  1.00  0.00           O
ATOM   4735  N   LYS Z 199      60.003  67.508  69.874  1.00  0.00           N
ATOM   4736  HN  LYS Z 199      60.415  67.291  68.986  1.00  0.00           H
ATOM   4737  CA  LYS Z 199      60.544  68.644  70.611  1.00  0.00           C
ATOM   4738  HA  LYS Z 199      60.846  68.295  71.590  1.00  0.00           H
ATOM   4739  CB  LYS Z 199      61.778  69.259  69.909  1.00  0.00           C
ATOM   4740  HB1 LYS Z 199      61.542  69.465  68.841  1.00  0.00           H
ATOM   4741  HB2 LYS Z 199      62.034  70.232  70.386  1.00  0.00           H
ATOM   4742  CG  LYS Z 199      63.014  68.357  70.005  1.00  0.00           C
ATOM   4743  HG1 LYS Z 199      63.158  68.055  71.068  1.00  0.00           H
ATOM   4744  HG2 LYS Z 199      62.820  67.431  69.418  1.00  0.00           H
ATOM   4745  CD  LYS Z 199      64.292  69.052  69.507  1.00  0.00           C
ATOM   4746  HD1 LYS Z 199      64.155  69.340  68.441  1.00  0.00           H
ATOM   4747  HD2 LYS Z 199      64.433  70.000  70.075  1.00  0.00           H
ATOM   4748  CE  LYS Z 199      65.568  68.215  69.656  1.00  0.00           C
ATOM   4749  HE1 LYS Z 199      66.443  68.760  69.240  1.00  0.00           H
ATOM   4750  HE2 LYS Z 199      65.761  67.976  70.725  1.00  0.00           H
ATOM   4751  NZ  LYS Z 199      65.413  66.951  68.924  1.00  0.00           N
ATOM   4752  HZ1 LYS Z 199      64.695  66.356  69.410  1.00  0.00           H
ATOM   4753  HZ2 LYS Z 199      65.109  67.156  67.936  1.00  0.00           H
ATOM   4754  HZ3 LYS Z 199      66.315  66.409  68.907  1.00  0.00           H
ATOM   4755  C   LYS Z 199      59.531  69.754  70.849  1.00  0.00           C
ATOM   4756  O   LYS Z 199      59.379  70.240  71.969  1.00  0.00           O
ATOM   4757  N   CYS Z 200      58.763  70.143  69.813  1.00  0.00           N
ATOM   4758  HN  CYS Z 200      58.931  69.763  68.897  1.00  0.00           H
ATOM   4759  CA  CYS Z 200      57.699  71.127  69.940  1.00  0.00           C
ATOM   4760  HA  CYS Z 200      58.115  71.994  70.433  1.00  0.00           H
ATOM   4761  CB  CYS Z 200      57.136  71.563  68.564  1.00  0.00           C
ATOM   4762  HB1 CYS Z 200      56.674  70.687  68.058  1.00  0.00           H
ATOM   4763  HB2 CYS Z 200      56.333  72.319  68.720  1.00  0.00           H
ATOM   4764  SG  CYS Z 200      58.415  72.276  67.475  1.00  0.00           S
ATOM   4765  C   CYS Z 200      56.573  70.664  70.848  1.00  0.00           C
ATOM   4766  O   CYS Z 200      56.075  71.425  71.673  1.00  0.00           O
ATOM   4767  N   ALA Z 201      56.191  69.372  70.768  1.00  0.00           N
ATOM   4768  HN  ALA Z 201      56.593  68.766  70.078  1.00  0.00           H
ATOM   4769  CA  ALA Z 201      55.245  68.756  71.677  1.00  0.00           C
ATOM   4770  HA  ALA Z 201      54.326  69.325  71.648  1.00  0.00           H
ATOM   4771  CB  ALA Z 201      54.966  67.306  71.238  1.00  0.00           C
ATOM   4772  HB1 ALA Z 201      54.221  66.824  71.907  1.00  0.00           H
ATOM   4773  HB2 ALA Z 201      54.550  67.290  70.209  1.00  0.00           H
ATOM   4774  HB3 ALA Z 201      55.896  66.700  71.245  1.00  0.00           H
ATOM   4775  C   ALA Z 201      55.714  68.775  73.123  1.00  0.00           C
ATOM   4776  O   ALA Z 201      54.959  69.105  74.031  1.00  0.00           O
ATOM   4777  N   SER Z 202      57.003  68.478  73.374  1.00  0.00           N
ATOM   4778  HN  SER Z 202      57.592  68.181  72.619  1.00  0.00           H
ATOM   4779  CA  SER Z 202      57.600  68.560  74.703  1.00  0.00           C
ATOM   4780  HA  SER Z 202      57.044  67.913  75.365  1.00  0.00           H
ATOM   4781  CB  SER Z 202      59.087  68.124  74.699  1.00  0.00           C
ATOM   4782  HB1 SER Z 202      59.693  68.799  74.054  1.00  0.00           H
ATOM   4783  HB2 SER Z 202      59.497  68.177  75.735  1.00  0.00           H
ATOM   4784  OG  SER Z 202      59.231  66.782  74.231  1.00  0.00           O
ATOM   4785  HG1 SER Z 202      59.030  66.777  73.276  1.00  0.00           H
ATOM   4786  C   SER Z 202      57.556  69.961  75.292  1.00  0.00           C
ATOM   4787  O   SER Z 202      57.125  70.157  76.426  1.00  0.00           O
ATOM   4788  N   LEU Z 203      57.947  70.981  74.500  1.00  0.00           N
ATOM   4789  HN  LEU Z 203      58.297  70.794  73.579  1.00  0.00           H
ATOM   4790  CA  LEU Z 203      57.909  72.380  74.892  1.00  0.00           C
ATOM   4791  HA  LEU Z 203      58.443  72.481  75.826  1.00  0.00           H
ATOM   4792  CB  LEU Z 203      58.576  73.257  73.803  1.00  0.00           C
ATOM   4793  HB1 LEU Z 203      58.114  73.013  72.821  1.00  0.00           H
ATOM   4794  HB2 LEU Z 203      58.384  74.335  74.005  1.00  0.00           H
ATOM   4795  CG  LEU Z 203      60.103  73.081  73.691  1.00  0.00           C
ATOM   4796  HG  LEU Z 203      60.336  71.994  73.604  1.00  0.00           H
ATOM   4797  CD1 LEU Z 203      60.621  73.774  72.425  1.00  0.00           C
ATOM   4798 1HD1 LEU Z 203      61.719  73.641  72.334  1.00  0.00           H
ATOM   4799 2HD1 LEU Z 203      60.134  73.354  71.521  1.00  0.00           H
ATOM   4800 3HD1 LEU Z 203      60.403  74.861  72.479  1.00  0.00           H
ATOM   4801  CD2 LEU Z 203      60.834  73.642  74.920  1.00  0.00           C
ATOM   4802 1HD2 LEU Z 203      61.933  73.543  74.787  1.00  0.00           H
ATOM   4803 2HD2 LEU Z 203      60.600  74.721  75.048  1.00  0.00           H
ATOM   4804 3HD2 LEU Z 203      60.544  73.104  75.845  1.00  0.00           H
ATOM   4805  C   LEU Z 203      56.509  72.925  75.146  1.00  0.00           C
ATOM   4806  O   LEU Z 203      56.286  73.669  76.103  1.00  0.00           O
ATOM   4807  N   GLN Z 204      55.529  72.590  74.286  1.00  0.00           N
ATOM   4808  HN  GLN Z 204      55.729  72.038  73.471  1.00  0.00           H
ATOM   4809  CA  GLN Z 204      54.155  73.021  74.463  1.00  0.00           C
ATOM   4810  HA  GLN Z 204      54.156  74.065  74.749  1.00  0.00           H
ATOM   4811  CB  GLN Z 204      53.376  72.895  73.133  1.00  0.00           C
ATOM   4812  HB1 GLN Z 204      53.490  71.861  72.736  1.00  0.00           H
ATOM   4813  HB2 GLN Z 204      52.293  73.067  73.330  1.00  0.00           H
ATOM   4814  CG  GLN Z 204      53.849  73.920  72.072  1.00  0.00           C
ATOM   4815  HG1 GLN Z 204      53.731  74.953  72.462  1.00  0.00           H
ATOM   4816  HG2 GLN Z 204      54.920  73.757  71.831  1.00  0.00           H
ATOM   4817  CD  GLN Z 204      53.057  73.802  70.771  1.00  0.00           C
ATOM   4818  OE1 GLN Z 204      53.600  73.574  69.687  1.00  0.00           O
ATOM   4819  NE2 GLN Z 204      51.721  73.973  70.860  1.00  0.00           N
ATOM   4820 1HE2 GLN Z 204      51.161  73.827  70.050  1.00  0.00           H
ATOM   4821 2HE2 GLN Z 204      51.308  74.188  71.748  1.00  0.00           H
ATOM   4822  C   GLN Z 204      53.402  72.282  75.562  1.00  0.00           C
ATOM   4823  O   GLN Z 204      52.742  72.902  76.392  1.00  0.00           O
ATOM   4824  N   LYS Z 205      53.477  70.937  75.616  1.00  0.00           N
ATOM   4825  HN  LYS Z 205      54.016  70.414  74.948  1.00  0.00           H
ATOM   4826  CA  LYS Z 205      52.740  70.148  76.589  1.00  0.00           C
ATOM   4827  HA  LYS Z 205      51.720  70.508  76.614  1.00  0.00           H
ATOM   4828  CB  LYS Z 205      52.744  68.660  76.160  1.00  0.00           C
ATOM   4829  HB1 LYS Z 205      52.442  68.609  75.088  1.00  0.00           H
ATOM   4830  HB2 LYS Z 205      53.784  68.267  76.215  1.00  0.00           H
ATOM   4831  CG  LYS Z 205      51.819  67.721  76.955  1.00  0.00           C
ATOM   4832  HG1 LYS Z 205      52.065  66.681  76.635  1.00  0.00           H
ATOM   4833  HG2 LYS Z 205      52.024  67.779  78.046  1.00  0.00           H
ATOM   4834  CD  LYS Z 205      50.329  67.960  76.668  1.00  0.00           C
ATOM   4835  HD1 LYS Z 205      49.978  68.863  77.216  1.00  0.00           H
ATOM   4836  HD2 LYS Z 205      50.231  68.169  75.577  1.00  0.00           H
ATOM   4837  CE  LYS Z 205      49.449  66.752  77.007  1.00  0.00           C
ATOM   4838  HE1 LYS Z 205      49.844  65.840  76.504  1.00  0.00           H
ATOM   4839  HE2 LYS Z 205      49.409  66.574  78.103  1.00  0.00           H
ATOM   4840  NZ  LYS Z 205      48.084  66.984  76.512  1.00  0.00           N
ATOM   4841  HZ1 LYS Z 205      48.125  67.200  75.477  1.00  0.00           H
ATOM   4842  HZ2 LYS Z 205      47.479  66.135  76.645  1.00  0.00           H
ATOM   4843  HZ3 LYS Z 205      47.641  67.792  77.018  1.00  0.00           H
ATOM   4844  C   LYS Z 205      53.295  70.253  78.001  1.00  0.00           C
ATOM   4845  O   LYS Z 205      52.551  70.423  78.970  1.00  0.00           O
ATOM   4846  N   PHE Z 206      54.632  70.157  78.150  1.00  0.00           N
ATOM   4847  HN  PHE Z 206      55.231  70.050  77.356  1.00  0.00           H
ATOM   4848  CA  PHE Z 206      55.258  70.008  79.451  1.00  0.00           C
ATOM   4849  HA  PHE Z 206      54.508  69.917  80.226  1.00  0.00           H
ATOM   4850  CB  PHE Z 206      56.154  68.739  79.472  1.00  0.00           C
ATOM   4851  HB1 PHE Z 206      56.923  68.793  78.672  1.00  0.00           H
ATOM   4852  HB2 PHE Z 206      56.661  68.632  80.454  1.00  0.00           H
ATOM   4853  CG  PHE Z 206      55.316  67.506  79.270  1.00  0.00           C
ATOM   4854  CD1 PHE Z 206      54.356  67.150  80.230  1.00  0.00           C
ATOM   4855  HD1 PHE Z 206      54.248  67.747  81.120  1.00  0.00           H
ATOM   4856  CE1 PHE Z 206      53.525  66.041  80.039  1.00  0.00           C
ATOM   4857  HE1 PHE Z 206      52.785  65.780  80.781  1.00  0.00           H
ATOM   4858  CZ  PHE Z 206      53.651  65.273  78.878  1.00  0.00           C
ATOM   4859  HZ  PHE Z 206      52.993  64.429  78.731  1.00  0.00           H
ATOM   4860  CD2 PHE Z 206      55.457  66.706  78.124  1.00  0.00           C
ATOM   4861  HD2 PHE Z 206      56.201  66.961  77.384  1.00  0.00           H
ATOM   4862  CE2 PHE Z 206      54.627  65.594  77.925  1.00  0.00           C
ATOM   4863  HE2 PHE Z 206      54.733  64.993  77.034  1.00  0.00           H
ATOM   4864  C   PHE Z 206      56.097  71.208  79.850  1.00  0.00           C
ATOM   4865  O   PHE Z 206      56.507  71.312  81.003  1.00  0.00           O
ATOM   4866  N   GLY Z 207      56.322  72.189  78.953  1.00  0.00           N
ATOM   4867  HN  GLY Z 207      55.992  72.092  78.017  1.00  0.00           H
ATOM   4868  CA  GLY Z 207      57.103  73.386  79.268  1.00  0.00           C
ATOM   4869  HA1 GLY Z 207      56.834  74.140  78.545  1.00  0.00           H
ATOM   4870  HA2 GLY Z 207      56.868  73.691  80.278  1.00  0.00           H
ATOM   4871  C   GLY Z 207      58.603  73.225  79.198  1.00  0.00           C
ATOM   4872  O   GLY Z 207      59.140  72.157  78.906  1.00  0.00           O
ATOM   4873  N   GLU Z 208      59.343  74.329  79.450  1.00  0.00           N
ATOM   4874  HN  GLU Z 208      58.895  75.197  79.657  1.00  0.00           H
ATOM   4875  CA  GLU Z 208      60.791  74.377  79.300  1.00  0.00           C
ATOM   4876  HA  GLU Z 208      60.996  74.073  78.282  1.00  0.00           H
ATOM   4877  CB  GLU Z 208      61.384  75.807  79.458  1.00  0.00           C
ATOM   4878  HB1 GLU Z 208      62.453  75.768  79.146  1.00  0.00           H
ATOM   4879  HB2 GLU Z 208      60.867  76.473  78.731  1.00  0.00           H
ATOM   4880  CG  GLU Z 208      61.295  76.459  80.863  1.00  0.00           C
ATOM   4881  HG1 GLU Z 208      60.240  76.718  81.081  1.00  0.00           H
ATOM   4882  HG2 GLU Z 208      61.661  75.770  81.651  1.00  0.00           H
ATOM   4883  CD  GLU Z 208      62.118  77.734  80.958  1.00  0.00           C
ATOM   4884  OE1 GLU Z 208      62.926  77.869  81.919  1.00  0.00           O
ATOM   4885  OE2 GLU Z 208      61.990  78.605  80.060  1.00  0.00           O
ATOM   4886  C   GLU Z 208      61.575  73.410  80.173  1.00  0.00           C
ATOM   4887  O   GLU Z 208      62.564  72.837  79.723  1.00  0.00           O
ATOM   4888  N   ARG Z 209      61.162  73.182  81.440  1.00  0.00           N
ATOM   4889  HN  ARG Z 209      60.319  73.603  81.774  1.00  0.00           H
ATOM   4890  CA  ARG Z 209      61.908  72.364  82.384  1.00  0.00           C
ATOM   4891  HA  ARG Z 209      62.909  72.769  82.433  1.00  0.00           H
ATOM   4892  CB  ARG Z 209      61.301  72.462  83.806  1.00  0.00           C
ATOM   4893  HB1 ARG Z 209      61.289  73.536  84.102  1.00  0.00           H
ATOM   4894  HB2 ARG Z 209      60.247  72.121  83.788  1.00  0.00           H
ATOM   4895  CG  ARG Z 209      62.063  71.664  84.883  1.00  0.00           C
ATOM   4896  HG1 ARG Z 209      62.090  70.588  84.598  1.00  0.00           H
ATOM   4897  HG2 ARG Z 209      63.112  72.036  84.921  1.00  0.00           H
ATOM   4898  CD  ARG Z 209      61.450  71.780  86.281  1.00  0.00           C
ATOM   4899  HD1 ARG Z 209      61.477  72.840  86.625  1.00  0.00           H
ATOM   4900  HD2 ARG Z 209      60.403  71.401  86.296  1.00  0.00           H
ATOM   4901  NE  ARG Z 209      62.293  70.929  87.173  1.00  0.00           N
ATOM   4902  HE  ARG Z 209      62.999  70.323  86.792  1.00  0.00           H
ATOM   4903  CZ  ARG Z 209      62.337  71.035  88.505  1.00  0.00           C
ATOM   4904  NH1 ARG Z 209      61.514  71.805  89.199  1.00  0.00           N
ATOM   4905 1HH1 ARG Z 209      60.812  72.346  88.727  1.00  0.00           H
ATOM   4906 2HH1 ARG Z 209      61.666  71.890  90.179  1.00  0.00           H
ATOM   4907  NH2 ARG Z 209      63.276  70.356  89.156  1.00  0.00           N
ATOM   4908 1HH2 ARG Z 209      63.973  69.908  88.590  1.00  0.00           H
ATOM   4909 2HH2 ARG Z 209      63.414  70.596  90.132  1.00  0.00           H
ATOM   4910  C   ARG Z 209      62.068  70.914  81.935  1.00  0.00           C
ATOM   4911  O   ARG Z 209      63.146  70.339  82.066  1.00  0.00           O
ATOM   4912  N   ALA Z 210      61.021  70.307  81.340  1.00  0.00           N
ATOM   4913  HN  ALA Z 210      60.141  70.780  81.298  1.00  0.00           H
ATOM   4914  CA  ALA Z 210      61.051  68.975  80.764  1.00  0.00           C
ATOM   4915  HA  ALA Z 210      61.348  68.279  81.538  1.00  0.00           H
ATOM   4916  CB  ALA Z 210      59.640  68.621  80.256  1.00  0.00           C
ATOM   4917  HB1 ALA Z 210      59.608  67.586  79.852  1.00  0.00           H
ATOM   4918  HB2 ALA Z 210      58.910  68.688  81.090  1.00  0.00           H
ATOM   4919  HB3 ALA Z 210      59.315  69.326  79.460  1.00  0.00           H
ATOM   4920  C   ALA Z 210      62.040  68.820  79.614  1.00  0.00           C
ATOM   4921  O   ALA Z 210      62.781  67.838  79.532  1.00  0.00           O
ATOM   4922  N   PHE Z 211      62.092  69.813  78.701  1.00  0.00           N
ATOM   4923  HN  PHE Z 211      61.471  70.589  78.790  1.00  0.00           H
ATOM   4924  CA  PHE Z 211      63.073  69.876  77.630  1.00  0.00           C
ATOM   4925  HA  PHE Z 211      63.039  68.944  77.080  1.00  0.00           H
ATOM   4926  CB  PHE Z 211      62.703  71.061  76.690  1.00  0.00           C
ATOM   4927  HB1 PHE Z 211      61.644  70.947  76.374  1.00  0.00           H
ATOM   4928  HB2 PHE Z 211      62.792  72.028  77.230  1.00  0.00           H
ATOM   4929  CG  PHE Z 211      63.552  71.142  75.443  1.00  0.00           C
ATOM   4930  CD1 PHE Z 211      63.062  70.686  74.208  1.00  0.00           C
ATOM   4931  HD1 PHE Z 211      62.077  70.247  74.152  1.00  0.00           H
ATOM   4932  CE1 PHE Z 211      63.829  70.824  73.043  1.00  0.00           C
ATOM   4933  HE1 PHE Z 211      63.431  70.493  72.099  1.00  0.00           H
ATOM   4934  CZ  PHE Z 211      65.103  71.401  73.103  1.00  0.00           C
ATOM   4935  HZ  PHE Z 211      65.694  71.509  72.205  1.00  0.00           H
ATOM   4936  CD2 PHE Z 211      64.828  71.731  75.486  1.00  0.00           C
ATOM   4937  HD2 PHE Z 211      65.214  72.109  76.422  1.00  0.00           H
ATOM   4938  CE2 PHE Z 211      65.605  71.848  74.329  1.00  0.00           C
ATOM   4939  HE2 PHE Z 211      66.583  72.306  74.388  1.00  0.00           H
ATOM   4940  C   PHE Z 211      64.489  70.029  78.184  1.00  0.00           C
ATOM   4941  O   PHE Z 211      65.405  69.304  77.800  1.00  0.00           O
ATOM   4942  N   LYS Z 212      64.679  70.949  79.156  1.00  0.00           N
ATOM   4943  HN  LYS Z 212      63.915  71.539  79.434  1.00  0.00           H
ATOM   4944  CA  LYS Z 212      65.948  71.199  79.818  1.00  0.00           C
ATOM   4945  HA  LYS Z 212      66.678  71.426  79.055  1.00  0.00           H
ATOM   4946  CB  LYS Z 212      65.840  72.413  80.781  1.00  0.00           C
ATOM   4947  HB1 LYS Z 212      64.962  72.270  81.447  1.00  0.00           H
ATOM   4948  HB2 LYS Z 212      66.751  72.468  81.421  1.00  0.00           H
ATOM   4949  CG  LYS Z 212      65.712  73.760  80.044  1.00  0.00           C
ATOM   4950  HG1 LYS Z 212      66.646  73.916  79.457  1.00  0.00           H
ATOM   4951  HG2 LYS Z 212      64.873  73.714  79.316  1.00  0.00           H
ATOM   4952  CD  LYS Z 212      65.509  74.970  80.978  1.00  0.00           C
ATOM   4953  HD1 LYS Z 212      64.535  74.863  81.504  1.00  0.00           H
ATOM   4954  HD2 LYS Z 212      66.318  74.952  81.744  1.00  0.00           H
ATOM   4955  CE  LYS Z 212      65.554  76.312  80.227  1.00  0.00           C
ATOM   4956  HE1 LYS Z 212      66.514  76.394  79.671  1.00  0.00           H
ATOM   4957  HE2 LYS Z 212      64.713  76.391  79.506  1.00  0.00           H
ATOM   4958  NZ  LYS Z 212      65.475  77.457  81.157  1.00  0.00           N
ATOM   4959  HZ1 LYS Z 212      66.208  77.364  81.897  1.00  0.00           H
ATOM   4960  HZ2 LYS Z 212      65.665  78.354  80.644  1.00  0.00           H
ATOM   4961  HZ3 LYS Z 212      64.515  77.538  81.585  1.00  0.00           H
ATOM   4962  C   LYS Z 212      66.478  69.982  80.568  1.00  0.00           C
ATOM   4963  O   LYS Z 212      67.655  69.647  80.458  1.00  0.00           O
ATOM   4964  N   ALA Z 213      65.603  69.260  81.300  1.00  0.00           N
ATOM   4965  HN  ALA Z 213      64.650  69.567  81.379  1.00  0.00           H
ATOM   4966  CA  ALA Z 213      65.929  68.053  82.038  1.00  0.00           C
ATOM   4967  HA  ALA Z 213      66.694  68.289  82.765  1.00  0.00           H
ATOM   4968  CB  ALA Z 213      64.652  67.556  82.748  1.00  0.00           C
ATOM   4969  HB1 ALA Z 213      63.838  67.357  82.019  1.00  0.00           H
ATOM   4970  HB2 ALA Z 213      64.847  66.624  83.319  1.00  0.00           H
ATOM   4971  HB3 ALA Z 213      64.286  68.324  83.462  1.00  0.00           H
ATOM   4972  C   ALA Z 213      66.453  66.926  81.159  1.00  0.00           C
ATOM   4973  O   ALA Z 213      67.480  66.307  81.442  1.00  0.00           O
ATOM   4974  N   TRP Z 214      65.766  66.672  80.029  1.00  0.00           N
ATOM   4975  HN  TRP Z 214      64.926  67.181  79.843  1.00  0.00           H
ATOM   4976  CA  TRP Z 214      66.190  65.723  79.021  1.00  0.00           C
ATOM   4977  HA  TRP Z 214      66.398  64.777  79.501  1.00  0.00           H
ATOM   4978  CB  TRP Z 214      65.025  65.549  78.009  1.00  0.00           C
ATOM   4979  HB1 TRP Z 214      64.145  65.156  78.564  1.00  0.00           H
ATOM   4980  HB2 TRP Z 214      64.741  66.547  77.610  1.00  0.00           H
ATOM   4981  CG  TRP Z 214      65.288  64.613  76.837  1.00  0.00           C
ATOM   4982  CD1 TRP Z 214      65.240  63.246  76.786  1.00  0.00           C
ATOM   4983  HD1 TRP Z 214      64.969  62.612  77.616  1.00  0.00           H
ATOM   4984  NE1 TRP Z 214      65.606  62.814  75.531  1.00  0.00           N
ATOM   4985  HE1 TRP Z 214      65.619  61.876  75.200  1.00  0.00           H
ATOM   4986  CE2 TRP Z 214      65.888  63.903  74.744  1.00  0.00           C
ATOM   4987  CD2 TRP Z 214      65.688  65.065  75.536  1.00  0.00           C
ATOM   4988  CE3 TRP Z 214      65.887  66.335  75.001  1.00  0.00           C
ATOM   4989  HE3 TRP Z 214      65.730  67.231  75.589  1.00  0.00           H
ATOM   4990  CZ3 TRP Z 214      66.291  66.435  73.663  1.00  0.00           C
ATOM   4991  HZ3 TRP Z 214      66.449  67.411  73.227  1.00  0.00           H
ATOM   4992  CZ2 TRP Z 214      66.284  64.008  73.424  1.00  0.00           C
ATOM   4993  HZ2 TRP Z 214      66.441  63.122  72.823  1.00  0.00           H
ATOM   4994  CH2 TRP Z 214      66.492  65.284  72.883  1.00  0.00           C
ATOM   4995  HH2 TRP Z 214      66.808  65.381  71.854  1.00  0.00           H
ATOM   4996  C   TRP Z 214      67.481  66.144  78.325  1.00  0.00           C
ATOM   4997  O   TRP Z 214      68.420  65.361  78.190  1.00  0.00           O
ATOM   4998  N   ALA Z 215      67.581  67.417  77.902  1.00  0.00           N
ATOM   4999  HN  ALA Z 215      66.815  68.055  78.023  1.00  0.00           H
ATOM   5000  CA  ALA Z 215      68.736  67.933  77.203  1.00  0.00           C
ATOM   5001  HA  ALA Z 215      68.931  67.277  76.365  1.00  0.00           H
ATOM   5002  CB  ALA Z 215      68.408  69.333  76.659  1.00  0.00           C
ATOM   5003  HB1 ALA Z 215      67.538  69.276  75.969  1.00  0.00           H
ATOM   5004  HB2 ALA Z 215      68.126  70.008  77.494  1.00  0.00           H
ATOM   5005  HB3 ALA Z 215      69.269  69.768  76.110  1.00  0.00           H
ATOM   5006  C   ALA Z 215      70.016  67.952  78.034  1.00  0.00           C
ATOM   5007  O   ALA Z 215      71.076  67.553  77.551  1.00  0.00           O
ATOM   5008  N   VAL Z 216      69.961  68.372  79.319  1.00  0.00           N
ATOM   5009  HN  VAL Z 216      69.104  68.724  79.712  1.00  0.00           H
ATOM   5010  CA  VAL Z 216      71.122  68.330  80.202  1.00  0.00           C
ATOM   5011  HA  VAL Z 216      71.934  68.784  79.650  1.00  0.00           H
ATOM   5012  CB  VAL Z 216      70.962  69.174  81.468  1.00  0.00           C
ATOM   5013  HB  VAL Z 216      70.510  70.150  81.165  1.00  0.00           H
ATOM   5014  CG1 VAL Z 216      70.027  68.531  82.511  1.00  0.00           C
ATOM   5015 1HG1 VAL Z 216      69.865  69.237  83.354  1.00  0.00           H
ATOM   5016 2HG1 VAL Z 216      69.041  68.293  82.064  1.00  0.00           H
ATOM   5017 3HG1 VAL Z 216      70.469  67.601  82.926  1.00  0.00           H
ATOM   5018  CG2 VAL Z 216      72.350  69.471  82.072  1.00  0.00           C
ATOM   5019 1HG2 VAL Z 216      73.005  69.974  81.331  1.00  0.00           H
ATOM   5020 2HG2 VAL Z 216      72.247  70.138  82.955  1.00  0.00           H
ATOM   5021 3HG2 VAL Z 216      72.851  68.539  82.409  1.00  0.00           H
ATOM   5022  C   VAL Z 216      71.599  66.916  80.487  1.00  0.00           C
ATOM   5023  O   VAL Z 216      72.795  66.636  80.441  1.00  0.00           O
ATOM   5024  N   ALA Z 217      70.677  65.955  80.714  1.00  0.00           N
ATOM   5025  HN  ALA Z 217      69.705  66.189  80.761  1.00  0.00           H
ATOM   5026  CA  ALA Z 217      71.011  64.553  80.870  1.00  0.00           C
ATOM   5027  HA  ALA Z 217      71.729  64.461  81.674  1.00  0.00           H
ATOM   5028  CB  ALA Z 217      69.731  63.772  81.227  1.00  0.00           C
ATOM   5029  HB1 ALA Z 217      68.970  63.881  80.425  1.00  0.00           H
ATOM   5030  HB2 ALA Z 217      69.946  62.693  81.377  1.00  0.00           H
ATOM   5031  HB3 ALA Z 217      69.286  64.175  82.160  1.00  0.00           H
ATOM   5032  C   ALA Z 217      71.656  63.956  79.620  1.00  0.00           C
ATOM   5033  O   ALA Z 217      72.677  63.271  79.690  1.00  0.00           O
ATOM   5034  N   ARG Z 218      71.097  64.264  78.431  1.00  0.00           N
ATOM   5035  HN  ARG Z 218      70.246  64.798  78.407  1.00  0.00           H
ATOM   5036  CA  ARG Z 218      71.622  63.835  77.150  1.00  0.00           C
ATOM   5037  HA  ARG Z 218      71.674  62.755  77.157  1.00  0.00           H
ATOM   5038  CB  ARG Z 218      70.659  64.303  76.029  1.00  0.00           C
ATOM   5039  HB1 ARG Z 218      69.631  63.989  76.322  1.00  0.00           H
ATOM   5040  HB2 ARG Z 218      70.651  65.415  75.983  1.00  0.00           H
ATOM   5041  CG  ARG Z 218      70.940  63.727  74.626  1.00  0.00           C
ATOM   5042  HG1 ARG Z 218      71.938  64.052  74.260  1.00  0.00           H
ATOM   5043  HG2 ARG Z 218      70.952  62.616  74.696  1.00  0.00           H
ATOM   5044  CD  ARG Z 218      69.874  64.151  73.610  1.00  0.00           C
ATOM   5045  HD1 ARG Z 218      68.865  63.916  74.015  1.00  0.00           H
ATOM   5046  HD2 ARG Z 218      69.938  65.242  73.419  1.00  0.00           H
ATOM   5047  NE  ARG Z 218      70.077  63.343  72.364  1.00  0.00           N
ATOM   5048  HE  ARG Z 218      69.879  62.351  72.416  1.00  0.00           H
ATOM   5049  CZ  ARG Z 218      70.237  63.831  71.127  1.00  0.00           C
ATOM   5050  NH1 ARG Z 218      70.269  65.132  70.864  1.00  0.00           N
ATOM   5051 1HH1 ARG Z 218      70.035  65.804  71.572  1.00  0.00           H
ATOM   5052 2HH1 ARG Z 218      70.295  65.408  69.888  1.00  0.00           H
ATOM   5053  NH2 ARG Z 218      70.323  62.989  70.096  1.00  0.00           N
ATOM   5054 1HH2 ARG Z 218      70.299  61.995  70.241  1.00  0.00           H
ATOM   5055 2HH2 ARG Z 218      70.322  63.350  69.151  1.00  0.00           H
ATOM   5056  C   ARG Z 218      73.018  64.360  76.855  1.00  0.00           C
ATOM   5057  O   ARG Z 218      73.923  63.599  76.511  1.00  0.00           O
ATOM   5058  N   LEU Z 219      73.254  65.675  77.032  1.00  0.00           N
ATOM   5059  HN  LEU Z 219      72.515  66.294  77.316  1.00  0.00           H
ATOM   5060  CA  LEU Z 219      74.530  66.285  76.703  1.00  0.00           C
ATOM   5061  HA  LEU Z 219      74.921  65.804  75.819  1.00  0.00           H
ATOM   5062  CB  LEU Z 219      74.359  67.787  76.372  1.00  0.00           C
ATOM   5063  HB1 LEU Z 219      73.916  68.302  77.254  1.00  0.00           H
[truncated: 452,122 more chars]
