# Supplementary material for: Molecular Basis for the Involvement of Mammalian Serum Albumin in the AGE/RAGE Axis: A Comprehensive Computational Study
Source: Int J Mol Sci. 2024 Mar 11;25(6):3204. doi: 10.3390/ijms25063204 (PMC10970403; doi:10.3390/ijms25063204)
Supplement: Supplementary file 1 [file ijms-25-03204-s001.zip › File S3/HSA-CML317-RAGE-100ns.pdb]

ATOM      1  N   ALA X  21      77.237  84.868  70.033  1.00  0.00           N
ATOM      2  H1  ALA X  21      76.367  84.401  70.399  1.00  0.00           H
ATOM      3  H2  ALA X  21      77.792  85.167  70.868  1.00  0.00           H
ATOM      4  H3  ALA X  21      76.947  85.734  69.514  1.00  0.00           H
ATOM      5  CA  ALA X  21      77.980  83.952  69.135  1.00  0.00           C
ATOM      6  HA  ALA X  21      78.242  83.073  69.711  1.00  0.00           H
ATOM      7  CB  ALA X  21      77.030  83.567  67.979  1.00  0.00           C
ATOM      8  HB1 ALA X  21      77.526  82.859  67.283  1.00  0.00           H
ATOM      9  HB2 ALA X  21      76.115  83.070  68.369  1.00  0.00           H
ATOM     10  HB3 ALA X  21      76.718  84.459  67.394  1.00  0.00           H
ATOM     11  C   ALA X  21      79.278  84.552  68.613  1.00  0.00           C
ATOM     12  O   ALA X  21      79.492  85.761  68.699  1.00  0.00           O
ATOM     13  N   MET X  22      80.196  83.718  68.079  1.00  0.00           N
ATOM     14  HN  MET X  22      79.982  82.745  67.929  1.00  0.00           H
ATOM     15  CA  MET X  22      81.514  84.134  67.628  1.00  0.00           C
ATOM     16  HA  MET X  22      81.973  84.674  68.446  1.00  0.00           H
ATOM     17  CB  MET X  22      82.428  82.928  67.283  1.00  0.00           C
ATOM     18  HB1 MET X  22      81.949  82.323  66.480  1.00  0.00           H
ATOM     19  HB2 MET X  22      83.405  83.297  66.898  1.00  0.00           H
ATOM     20  CG  MET X  22      82.711  82.023  68.494  1.00  0.00           C
ATOM     21  HG1 MET X  22      83.107  82.656  69.320  1.00  0.00           H
ATOM     22  HG2 MET X  22      81.746  81.601  68.845  1.00  0.00           H
ATOM     23  SD  MET X  22      83.872  80.665  68.170  1.00  0.00           S
ATOM     24  CE  MET X  22      83.554  79.905  69.788  1.00  0.00           C
ATOM     25  HE1 MET X  22      83.781  80.617  70.610  1.00  0.00           H
ATOM     26  HE2 MET X  22      82.486  79.612  69.885  1.00  0.00           H
ATOM     27  HE3 MET X  22      84.168  78.990  69.936  1.00  0.00           H
ATOM     28  C   MET X  22      81.502  85.074  66.436  1.00  0.00           C
ATOM     29  O   MET X  22      80.628  85.013  65.571  1.00  0.00           O
ATOM     30  N   ALA X  23      82.501  85.969  66.354  1.00  0.00           N
ATOM     31  HN  ALA X  23      83.153  86.101  67.104  1.00  0.00           H
ATOM     32  CA  ALA X  23      82.774  86.709  65.147  1.00  0.00           C
ATOM     33  HA  ALA X  23      81.843  86.918  64.637  1.00  0.00           H
ATOM     34  CB  ALA X  23      83.452  88.046  65.497  1.00  0.00           C
ATOM     35  HB1 ALA X  23      84.398  87.865  66.048  1.00  0.00           H
ATOM     36  HB2 ALA X  23      83.669  88.639  64.583  1.00  0.00           H
ATOM     37  HB3 ALA X  23      82.783  88.642  66.155  1.00  0.00           H
ATOM     38  C   ALA X  23      83.645  85.896  64.191  1.00  0.00           C
ATOM     39  O   ALA X  23      84.469  85.068  64.594  1.00  0.00           O
ATOM     40  N   GLN X  24      83.473  86.118  62.876  1.00  0.00           N
ATOM     41  HN  GLN X  24      82.807  86.807  62.570  1.00  0.00           H
ATOM     42  CA  GLN X  24      84.269  85.503  61.835  1.00  0.00           C
ATOM     43  HA  GLN X  24      84.371  84.446  62.048  1.00  0.00           H
ATOM     44  CB  GLN X  24      83.567  85.688  60.468  1.00  0.00           C
ATOM     45  HB1 GLN X  24      82.545  85.253  60.555  1.00  0.00           H
ATOM     46  HB2 GLN X  24      83.443  86.780  60.284  1.00  0.00           H
ATOM     47  CG  GLN X  24      84.287  85.032  59.266  1.00  0.00           C
ATOM     48  HG1 GLN X  24      85.338  85.384  59.212  1.00  0.00           H
ATOM     49  HG2 GLN X  24      84.290  83.929  59.382  1.00  0.00           H
ATOM     50  CD  GLN X  24      83.570  85.381  57.962  1.00  0.00           C
ATOM     51  OE1 GLN X  24      82.348  85.247  57.837  1.00  0.00           O
ATOM     52  NE2 GLN X  24      84.336  85.852  56.954  1.00  0.00           N
ATOM     53 1HE2 GLN X  24      85.331  85.824  57.029  1.00  0.00           H
ATOM     54 2HE2 GLN X  24      83.887  86.185  56.120  1.00  0.00           H
ATOM     55  C   GLN X  24      85.659  86.120  61.791  1.00  0.00           C
ATOM     56  O   GLN X  24      85.817  87.328  61.625  1.00  0.00           O
ATOM     57  N   ASN X  25      86.721  85.314  61.947  1.00  0.00           N
ATOM     58  HN  ASN X  25      86.596  84.316  61.990  1.00  0.00           H
ATOM     59  CA  ASN X  25      88.080  85.822  61.966  1.00  0.00           C
ATOM     60  HA  ASN X  25      88.091  86.755  62.519  1.00  0.00           H
ATOM     61  CB  ASN X  25      89.059  84.839  62.655  1.00  0.00           C
ATOM     62  HB1 ASN X  25      88.967  83.828  62.213  1.00  0.00           H
ATOM     63  HB2 ASN X  25      90.108  85.188  62.541  1.00  0.00           H
ATOM     64  CG  ASN X  25      88.772  84.800  64.152  1.00  0.00           C
ATOM     65  OD1 ASN X  25      89.025  85.773  64.867  1.00  0.00           O
ATOM     66  ND2 ASN X  25      88.241  83.671  64.667  1.00  0.00           N
ATOM     67 1HD2 ASN X  25      88.110  82.860  64.089  1.00  0.00           H
ATOM     68 2HD2 ASN X  25      88.065  83.650  65.648  1.00  0.00           H
ATOM     69  C   ASN X  25      88.568  86.151  60.561  1.00  0.00           C
ATOM     70  O   ASN X  25      88.519  85.326  59.645  1.00  0.00           O
ATOM     71  N   ILE X  26      89.051  87.386  60.364  1.00  0.00           N
ATOM     72  HN  ILE X  26      89.058  88.053  61.120  1.00  0.00           H
ATOM     73  CA  ILE X  26      89.606  87.872  59.117  1.00  0.00           C
ATOM     74  HA  ILE X  26      89.539  87.116  58.350  1.00  0.00           H
ATOM     75  CB  ILE X  26      88.909  89.145  58.634  1.00  0.00           C
ATOM     76  HB  ILE X  26      88.832  89.839  59.506  1.00  0.00           H
ATOM     77  CG2 ILE X  26      89.722  89.869  57.533  1.00  0.00           C
ATOM     78 1HG2 ILE X  26      89.132  90.713  57.118  1.00  0.00           H
ATOM     79 2HG2 ILE X  26      90.668  90.288  57.937  1.00  0.00           H
ATOM     80 3HG2 ILE X  26      89.973  89.176  56.702  1.00  0.00           H
ATOM     81  CG1 ILE X  26      87.464  88.839  58.158  1.00  0.00           C
ATOM     82 1HG1 ILE X  26      86.921  88.294  58.963  1.00  0.00           H
ATOM     83 2HG1 ILE X  26      86.938  89.808  58.009  1.00  0.00           H
ATOM     84  CD  ILE X  26      87.372  88.039  56.849  1.00  0.00           C
ATOM     85  HD1 ILE X  26      87.851  87.044  56.946  1.00  0.00           H
ATOM     86  HD2 ILE X  26      86.309  87.889  56.563  1.00  0.00           H
ATOM     87  HD3 ILE X  26      87.865  88.582  56.014  1.00  0.00           H
ATOM     88  C   ILE X  26      91.074  88.119  59.372  1.00  0.00           C
ATOM     89  O   ILE X  26      91.464  88.918  60.225  1.00  0.00           O
ATOM     90  N   THR X  27      91.942  87.381  58.650  1.00  0.00           N
ATOM     91  HN  THR X  27      91.605  86.725  57.970  1.00  0.00           H
ATOM     92  CA  THR X  27      93.385  87.563  58.733  1.00  0.00           C
ATOM     93  HA  THR X  27      93.623  87.603  59.787  1.00  0.00           H
ATOM     94  CB  THR X  27      94.165  86.379  58.156  1.00  0.00           C
ATOM     95  HB  THR X  27      93.643  85.449  58.491  1.00  0.00           H
ATOM     96  OG1 THR X  27      95.501  86.317  58.638  1.00  0.00           O
ATOM     97  HG1 THR X  27      95.708  85.354  58.627  1.00  0.00           H
ATOM     98  CG2 THR X  27      94.222  86.380  56.621  1.00  0.00           C
ATOM     99 1HG2 THR X  27      93.203  86.458  56.192  1.00  0.00           H
ATOM    100 2HG2 THR X  27      94.831  87.228  56.244  1.00  0.00           H
ATOM    101 3HG2 THR X  27      94.684  85.437  56.257  1.00  0.00           H
ATOM    102  C   THR X  27      93.831  88.890  58.144  1.00  0.00           C
ATOM    103  O   THR X  27      93.303  89.362  57.136  1.00  0.00           O
ATOM    104  N   ALA X  28      94.822  89.541  58.769  1.00  0.00           N
ATOM    105  HN  ALA X  28      95.191  89.189  59.627  1.00  0.00           H
ATOM    106  CA  ALA X  28      95.368  90.790  58.299  1.00  0.00           C
ATOM    107  HA  ALA X  28      95.065  90.982  57.278  1.00  0.00           H
ATOM    108  CB  ALA X  28      94.910  91.949  59.205  1.00  0.00           C
ATOM    109  HB1 ALA X  28      95.229  91.781  60.255  1.00  0.00           H
ATOM    110  HB2 ALA X  28      95.323  92.915  58.845  1.00  0.00           H
ATOM    111  HB3 ALA X  28      93.801  92.014  59.187  1.00  0.00           H
ATOM    112  C   ALA X  28      96.879  90.677  58.301  1.00  0.00           C
ATOM    113  O   ALA X  28      97.447  89.772  58.918  1.00  0.00           O
ATOM    114  N   ARG X  29      97.579  91.575  57.585  1.00  0.00           N
ATOM    115  HN  ARG X  29      97.123  92.342  57.117  1.00  0.00           H
ATOM    116  CA  ARG X  29      99.014  91.460  57.428  1.00  0.00           C
ATOM    117  HA  ARG X  29      99.411  90.951  58.297  1.00  0.00           H
ATOM    118  CB  ARG X  29      99.414  90.607  56.190  1.00  0.00           C
ATOM    119  HB1 ARG X  29     100.514  90.438  56.210  1.00  0.00           H
ATOM    120  HB2 ARG X  29      98.931  89.610  56.315  1.00  0.00           H
ATOM    121  CG  ARG X  29      99.023  91.158  54.803  1.00  0.00           C
ATOM    122  HG1 ARG X  29      97.942  91.421  54.792  1.00  0.00           H
ATOM    123  HG2 ARG X  29      99.603  92.089  54.613  1.00  0.00           H
ATOM    124  CD  ARG X  29      99.294  90.141  53.680  1.00  0.00           C
ATOM    125  HD1 ARG X  29     100.344  89.773  53.745  1.00  0.00           H
ATOM    126  HD2 ARG X  29      98.590  89.281  53.753  1.00  0.00           H
ATOM    127  NE  ARG X  29      99.094  90.843  52.376  1.00  0.00           N
ATOM    128  HE  ARG X  29      98.612  91.738  52.339  1.00  0.00           H
ATOM    129  CZ  ARG X  29      99.545  90.403  51.194  1.00  0.00           C
ATOM    130  NH1 ARG X  29      99.962  89.157  51.008  1.00  0.00           N
ATOM    131 1HH1 ARG X  29      99.681  88.468  51.679  1.00  0.00           H
ATOM    132 2HH1 ARG X  29     100.044  88.861  50.050  1.00  0.00           H
ATOM    133  NH2 ARG X  29      99.535  91.238  50.159  1.00  0.00           N
ATOM    134 1HH2 ARG X  29      99.288  92.208  50.328  1.00  0.00           H
ATOM    135 2HH2 ARG X  29      99.915  90.979  49.278  1.00  0.00           H
ATOM    136  C   ARG X  29      99.673  92.826  57.460  1.00  0.00           C
ATOM    137  O   ARG X  29      99.079  93.857  57.139  1.00  0.00           O
ATOM    138  N   ILE X  30     100.917  92.871  57.973  1.00  0.00           N
ATOM    139  HN  ILE X  30     101.404  92.013  58.175  1.00  0.00           H
ATOM    140  CA  ILE X  30     101.581  94.100  58.374  1.00  0.00           C
ATOM    141  HA  ILE X  30     100.889  94.587  59.047  1.00  0.00           H
ATOM    142  CB  ILE X  30     102.825  93.813  59.210  1.00  0.00           C
ATOM    143  HB  ILE X  30     102.544  93.016  59.943  1.00  0.00           H
ATOM    144  CG2 ILE X  30     103.958  93.255  58.324  1.00  0.00           C
ATOM    145 1HG2 ILE X  30     104.309  94.015  57.596  1.00  0.00           H
ATOM    146 2HG2 ILE X  30     104.825  92.966  58.951  1.00  0.00           H
ATOM    147 3HG2 ILE X  30     103.620  92.358  57.764  1.00  0.00           H
ATOM    148  CG1 ILE X  30     103.262  95.043  60.040  1.00  0.00           C
ATOM    149 1HG1 ILE X  30     103.694  95.813  59.363  1.00  0.00           H
ATOM    150 2HG1 ILE X  30     102.363  95.486  60.527  1.00  0.00           H
ATOM    151  CD  ILE X  30     104.279  94.704  61.134  1.00  0.00           C
ATOM    152  HD1 ILE X  30     104.518  95.608  61.733  1.00  0.00           H
ATOM    153  HD2 ILE X  30     103.870  93.932  61.820  1.00  0.00           H
ATOM    154  HD3 ILE X  30     105.225  94.320  60.695  1.00  0.00           H
ATOM    155  C   ILE X  30     101.845  95.111  57.256  1.00  0.00           C
ATOM    156  O   ILE X  30     102.254  94.786  56.138  1.00  0.00           O
ATOM    157  N   GLY X  31     101.561  96.403  57.534  1.00  0.00           N
ATOM    158  HN  GLY X  31     101.177  96.635  58.432  1.00  0.00           H
ATOM    159  CA  GLY X  31     101.864  97.526  56.651  1.00  0.00           C
ATOM    160  HA1 GLY X  31     101.776  98.431  57.234  1.00  0.00           H
ATOM    161  HA2 GLY X  31     102.859  97.387  56.253  1.00  0.00           H
ATOM    162  C   GLY X  31     100.939  97.680  55.475  1.00  0.00           C
ATOM    163  O   GLY X  31     101.095  98.594  54.668  1.00  0.00           O
ATOM    164  N   GLU X  32      99.934  96.802  55.342  1.00  0.00           N
ATOM    165  HN  GLU X  32      99.832  96.068  56.009  1.00  0.00           H
ATOM    166  CA  GLU X  32      99.046  96.784  54.203  1.00  0.00           C
ATOM    167  HA  GLU X  32      99.423  97.441  53.436  1.00  0.00           H
ATOM    168  CB  GLU X  32      98.979  95.371  53.576  1.00  0.00           C
ATOM    169  HB1 GLU X  32     100.025  95.017  53.431  1.00  0.00           H
ATOM    170  HB2 GLU X  32      98.487  94.661  54.278  1.00  0.00           H
ATOM    171  CG  GLU X  32      98.265  95.365  52.204  1.00  0.00           C
ATOM    172  HG1 GLU X  32      97.200  95.656  52.307  1.00  0.00           H
ATOM    173  HG2 GLU X  32      98.758  96.106  51.540  1.00  0.00           H
ATOM    174  CD  GLU X  32      98.321  94.013  51.533  1.00  0.00           C
ATOM    175  OE1 GLU X  32      97.619  93.074  51.991  1.00  0.00           O
ATOM    176  OE2 GLU X  32      99.071  93.853  50.532  1.00  0.00           O
ATOM    177  C   GLU X  32      97.649  97.205  54.640  1.00  0.00           C
ATOM    178  O   GLU X  32      97.135  96.623  55.604  1.00  0.00           O
ATOM    179  N   PRO X  33      96.994  98.189  54.012  1.00  0.00           N
ATOM    180  CD  PRO X  33      97.616  99.152  53.096  1.00  0.00           C
ATOM    181  HD1 PRO X  33      97.847  98.642  52.134  1.00  0.00           H
ATOM    182  HD2 PRO X  33      98.542  99.588  53.536  1.00  0.00           H
ATOM    183  CA  PRO X  33      95.568  98.461  54.169  1.00  0.00           C
ATOM    184  HA  PRO X  33      95.458  98.903  55.149  1.00  0.00           H
ATOM    185  CB  PRO X  33      95.247  99.450  53.040  1.00  0.00           C
ATOM    186  HB1 PRO X  33      95.028  98.907  52.093  1.00  0.00           H
ATOM    187  HB2 PRO X  33      94.388 100.105  53.294  1.00  0.00           H
ATOM    188  CG  PRO X  33      96.552 100.230  52.879  1.00  0.00           C
ATOM    189  HG1 PRO X  33      96.640 100.730  51.895  1.00  0.00           H
ATOM    190  HG2 PRO X  33      96.633 100.993  53.684  1.00  0.00           H
ATOM    191  C   PRO X  33      94.652  97.254  54.149  1.00  0.00           C
ATOM    192  O   PRO X  33      94.904  96.296  53.413  1.00  0.00           O
ATOM    193  N   LEU X  34      93.575  97.286  54.943  1.00  0.00           N
ATOM    194  HN  LEU X  34      93.392  98.099  55.503  1.00  0.00           H
ATOM    195  CA  LEU X  34      92.596  96.225  54.982  1.00  0.00           C
ATOM    196  HA  LEU X  34      92.854  95.447  54.277  1.00  0.00           H
ATOM    197  CB  LEU X  34      92.483  95.616  56.402  1.00  0.00           C
ATOM    198  HB1 LEU X  34      93.506  95.351  56.750  1.00  0.00           H
ATOM    199  HB2 LEU X  34      92.093  96.389  57.098  1.00  0.00           H
ATOM    200  CG  LEU X  34      91.602  94.351  56.507  1.00  0.00           C
ATOM    201  HG  LEU X  34      90.613  94.558  56.034  1.00  0.00           H
ATOM    202  CD1 LEU X  34      92.239  93.144  55.799  1.00  0.00           C
ATOM    203 1HD1 LEU X  34      92.361  93.329  54.713  1.00  0.00           H
ATOM    204 2HD1 LEU X  34      93.238  92.928  56.236  1.00  0.00           H
ATOM    205 3HD1 LEU X  34      91.603  92.242  55.929  1.00  0.00           H
ATOM    206  CD2 LEU X  34      91.346  94.004  57.980  1.00  0.00           C
ATOM    207 1HD2 LEU X  34      90.712  93.095  58.061  1.00  0.00           H
ATOM    208 2HD2 LEU X  34      92.309  93.808  58.498  1.00  0.00           H
ATOM    209 3HD2 LEU X  34      90.830  94.840  58.497  1.00  0.00           H
ATOM    210  C   LEU X  34      91.271  96.816  54.553  1.00  0.00           C
ATOM    211  O   LEU X  34      90.792  97.796  55.124  1.00  0.00           O
ATOM    212  N   VAL X  35      90.652  96.242  53.506  1.00  0.00           N
ATOM    213  HN  VAL X  35      91.062  95.484  53.003  1.00  0.00           H
ATOM    214  CA  VAL X  35      89.374  96.710  53.010  1.00  0.00           C
ATOM    215  HA  VAL X  35      89.093  97.627  53.510  1.00  0.00           H
ATOM    216  CB  VAL X  35      89.364  96.977  51.510  1.00  0.00           C
ATOM    217  HB  VAL X  35      89.345  96.021  50.937  1.00  0.00           H
ATOM    218  CG1 VAL X  35      88.116  97.818  51.169  1.00  0.00           C
ATOM    219 1HG1 VAL X  35      88.126  98.769  51.744  1.00  0.00           H
ATOM    220 2HG1 VAL X  35      88.107  98.066  50.086  1.00  0.00           H
ATOM    221 3HG1 VAL X  35      87.183  97.272  51.419  1.00  0.00           H
ATOM    222  CG2 VAL X  35      90.648  97.734  51.119  1.00  0.00           C
ATOM    223 1HG2 VAL X  35      90.801  98.606  51.788  1.00  0.00           H
ATOM    224 2HG2 VAL X  35      91.540  97.077  51.195  1.00  0.00           H
ATOM    225 3HG2 VAL X  35      90.583  98.094  50.070  1.00  0.00           H
ATOM    226  C   VAL X  35      88.348  95.658  53.356  1.00  0.00           C
ATOM    227  O   VAL X  35      88.415  94.520  52.892  1.00  0.00           O
ATOM    228  N   LEU X  36      87.376  96.004  54.213  1.00  0.00           N
ATOM    229  HN  LEU X  36      87.269  96.965  54.489  1.00  0.00           H
ATOM    230  CA  LEU X  36      86.468  95.049  54.807  1.00  0.00           C
ATOM    231  HA  LEU X  36      86.751  94.045  54.521  1.00  0.00           H
ATOM    232  CB  LEU X  36      86.508  95.168  56.350  1.00  0.00           C
ATOM    233  HB1 LEU X  36      87.573  95.272  56.658  1.00  0.00           H
ATOM    234  HB2 LEU X  36      85.992  96.103  56.654  1.00  0.00           H
ATOM    235  CG  LEU X  36      85.915  93.976  57.129  1.00  0.00           C
ATOM    236  HG  LEU X  36      84.882  93.782  56.757  1.00  0.00           H
ATOM    237  CD1 LEU X  36      86.739  92.693  56.946  1.00  0.00           C
ATOM    238 1HD1 LEU X  36      86.756  92.368  55.885  1.00  0.00           H
ATOM    239 2HD1 LEU X  36      87.785  92.853  57.285  1.00  0.00           H
ATOM    240 3HD1 LEU X  36      86.297  91.871  57.548  1.00  0.00           H
ATOM    241  CD2 LEU X  36      85.828  94.316  58.625  1.00  0.00           C
ATOM    242 1HD2 LEU X  36      85.157  95.184  58.791  1.00  0.00           H
ATOM    243 2HD2 LEU X  36      85.430  93.452  59.193  1.00  0.00           H
ATOM    244 3HD2 LEU X  36      86.834  94.565  59.025  1.00  0.00           H
ATOM    245  C   LEU X  36      85.082  95.313  54.257  1.00  0.00           C
ATOM    246  O   LEU X  36      84.573  96.434  54.275  1.00  0.00           O
ATOM    247  N   LYS X  37      84.457  94.278  53.673  1.00  0.00           N
ATOM    248  HN  LYS X  37      84.855  93.356  53.678  1.00  0.00           H
ATOM    249  CA  LYS X  37      83.260  94.434  52.877  1.00  0.00           C
ATOM    250  HA  LYS X  37      82.899  95.451  52.944  1.00  0.00           H
ATOM    251  CB  LYS X  37      83.555  94.137  51.381  1.00  0.00           C
ATOM    252  HB1 LYS X  37      83.794  93.060  51.255  1.00  0.00           H
ATOM    253  HB2 LYS X  37      82.651  94.363  50.772  1.00  0.00           H
ATOM    254  CG  LYS X  37      84.746  94.967  50.861  1.00  0.00           C
ATOM    255  HG1 LYS X  37      84.545  96.042  51.075  1.00  0.00           H
ATOM    256  HG2 LYS X  37      85.661  94.676  51.429  1.00  0.00           H
ATOM    257  CD  LYS X  37      85.061  94.806  49.365  1.00  0.00           C
ATOM    258  HD1 LYS X  37      85.237  93.731  49.137  1.00  0.00           H
ATOM    259  HD2 LYS X  37      84.181  95.142  48.778  1.00  0.00           H
ATOM    260  CE  LYS X  37      86.291  95.636  48.975  1.00  0.00           C
ATOM    261  HE1 LYS X  37      86.103  96.708  49.211  1.00  0.00           H
ATOM    262  HE2 LYS X  37      87.180  95.295  49.553  1.00  0.00           H
ATOM    263  NZ  LYS X  37      86.622  95.546  47.546  1.00  0.00           N
ATOM    264  HZ1 LYS X  37      87.332  96.292  47.329  1.00  0.00           H
ATOM    265  HZ2 LYS X  37      87.032  94.618  47.298  1.00  0.00           H
ATOM    266  HZ3 LYS X  37      85.800  95.735  46.918  1.00  0.00           H
ATOM    267  C   LYS X  37      82.168  93.548  53.442  1.00  0.00           C
ATOM    268  O   LYS X  37      82.401  92.399  53.823  1.00  0.00           O
ATOM    269  N   CYS X  38      80.943  94.097  53.565  1.00  0.00           N
ATOM    270  HN  CYS X  38      80.781  95.024  53.214  1.00  0.00           H
ATOM    271  CA  CYS X  38      79.791  93.433  54.160  1.00  0.00           C
ATOM    272  HA  CYS X  38      80.088  93.120  55.152  1.00  0.00           H
ATOM    273  CB  CYS X  38      78.588  94.394  54.291  1.00  0.00           C
ATOM    274  HB1 CYS X  38      78.227  94.668  53.276  1.00  0.00           H
ATOM    275  HB2 CYS X  38      77.753  93.891  54.821  1.00  0.00           H
ATOM    276  SG  CYS X  38      79.033  95.917  55.172  1.00  0.00           S
ATOM    277  C   CYS X  38      79.354  92.173  53.427  1.00  0.00           C
ATOM    278  O   CYS X  38      79.790  91.899  52.311  1.00  0.00           O
ATOM    279  N   LYS X  39      78.492  91.343  54.046  1.00  0.00           N
ATOM    280  HN  LYS X  39      78.136  91.542  54.956  1.00  0.00           H
ATOM    281  CA  LYS X  39      78.057  90.090  53.457  1.00  0.00           C
ATOM    282  HA  LYS X  39      78.952  89.522  53.240  1.00  0.00           H
ATOM    283  CB  LYS X  39      77.202  89.294  54.475  1.00  0.00           C
ATOM    284  HB1 LYS X  39      77.756  89.239  55.438  1.00  0.00           H
ATOM    285  HB2 LYS X  39      76.263  89.863  54.667  1.00  0.00           H
ATOM    286  CG  LYS X  39      76.833  87.864  54.041  1.00  0.00           C
ATOM    287  HG1 LYS X  39      76.027  87.484  54.711  1.00  0.00           H
ATOM    288  HG2 LYS X  39      76.408  87.890  53.015  1.00  0.00           H
ATOM    289  CD  LYS X  39      78.007  86.870  54.089  1.00  0.00           C
ATOM    290  HD1 LYS X  39      78.917  87.326  53.640  1.00  0.00           H
ATOM    291  HD2 LYS X  39      78.224  86.660  55.160  1.00  0.00           H
ATOM    292  CE  LYS X  39      77.693  85.566  53.347  1.00  0.00           C
ATOM    293  HE1 LYS X  39      76.705  85.175  53.676  1.00  0.00           H
ATOM    294  HE2 LYS X  39      77.660  85.751  52.251  1.00  0.00           H
ATOM    295  NZ  LYS X  39      78.704  84.526  53.615  1.00  0.00           N
ATOM    296  HZ1 LYS X  39      78.544  84.110  54.573  1.00  0.00           H
ATOM    297  HZ2 LYS X  39      78.625  83.761  52.915  1.00  0.00           H
ATOM    298  HZ3 LYS X  39      79.685  84.899  53.554  1.00  0.00           H
ATOM    299  C   LYS X  39      77.287  90.236  52.141  1.00  0.00           C
ATOM    300  O   LYS X  39      76.283  90.948  52.047  1.00  0.00           O
ATOM    301  N   GLY X  40      77.742  89.526  51.087  1.00  0.00           N
ATOM    302  HN  GLY X  40      78.579  88.976  51.178  1.00  0.00           H
ATOM    303  CA  GLY X  40      77.121  89.513  49.769  1.00  0.00           C
ATOM    304  HA1 GLY X  40      77.566  88.697  49.224  1.00  0.00           H
ATOM    305  HA2 GLY X  40      76.054  89.394  49.901  1.00  0.00           H
ATOM    306  C   GLY X  40      77.327  90.749  48.938  1.00  0.00           C
ATOM    307  O   GLY X  40      77.660  91.827  49.423  1.00  0.00           O
ATOM    308  N   ALA X  41      77.106  90.623  47.620  1.00  0.00           N
ATOM    309  HN  ALA X  41      76.856  89.744  47.223  1.00  0.00           H
ATOM    310  CA  ALA X  41      77.140  91.746  46.713  1.00  0.00           C
ATOM    311  HA  ALA X  41      77.612  92.602  47.172  1.00  0.00           H
ATOM    312  CB  ALA X  41      77.961  91.393  45.456  1.00  0.00           C
ATOM    313  HB1 ALA X  41      79.007  91.156  45.747  1.00  0.00           H
ATOM    314  HB2 ALA X  41      77.537  90.509  44.934  1.00  0.00           H
ATOM    315  HB3 ALA X  41      77.987  92.248  44.748  1.00  0.00           H
ATOM    316  C   ALA X  41      75.698  92.070  46.331  1.00  0.00           C
ATOM    317  O   ALA X  41      75.090  91.286  45.593  1.00  0.00           O
ATOM    318  N   PRO X  42      75.076  93.148  46.800  1.00  0.00           N
ATOM    319  CD  PRO X  42      75.637  94.091  47.776  1.00  0.00           C
ATOM    320  HD1 PRO X  42      76.580  94.547  47.401  1.00  0.00           H
ATOM    321  HD2 PRO X  42      75.823  93.559  48.737  1.00  0.00           H
ATOM    322  CA  PRO X  42      73.660  93.386  46.558  1.00  0.00           C
ATOM    323  HA  PRO X  42      73.112  92.458  46.645  1.00  0.00           H
ATOM    324  CB  PRO X  42      73.269  94.375  47.668  1.00  0.00           C
ATOM    325  HB1 PRO X  42      72.424  95.032  47.390  1.00  0.00           H
ATOM    326  HB2 PRO X  42      72.986  93.798  48.577  1.00  0.00           H
ATOM    327  CG  PRO X  42      74.554  95.152  47.962  1.00  0.00           C
ATOM    328  HG1 PRO X  42      74.686  95.955  47.202  1.00  0.00           H
ATOM    329  HG2 PRO X  42      74.566  95.598  48.977  1.00  0.00           H
ATOM    330  C   PRO X  42      73.427  93.934  45.158  1.00  0.00           C
ATOM    331  O   PRO X  42      74.238  94.702  44.641  1.00  0.00           O
ATOM    332  N   LYS X  43      72.332  93.517  44.497  1.00  0.00           N
ATOM    333  HN  LYS X  43      71.763  92.795  44.896  1.00  0.00           H
ATOM    334  CA  LYS X  43      72.008  93.910  43.133  1.00  0.00           C
ATOM    335  HA  LYS X  43      72.930  94.000  42.573  1.00  0.00           H
ATOM    336  CB  LYS X  43      71.169  92.778  42.490  1.00  0.00           C
ATOM    337  HB1 LYS X  43      71.714  91.824  42.685  1.00  0.00           H
ATOM    338  HB2 LYS X  43      70.182  92.700  42.993  1.00  0.00           H
ATOM    339  CG  LYS X  43      70.975  92.887  40.969  1.00  0.00           C
ATOM    340  HG1 LYS X  43      70.242  93.694  40.742  1.00  0.00           H
ATOM    341  HG2 LYS X  43      71.948  93.172  40.504  1.00  0.00           H
ATOM    342  CD  LYS X  43      70.510  91.555  40.355  1.00  0.00           C
ATOM    343  HD1 LYS X  43      71.268  90.779  40.616  1.00  0.00           H
ATOM    344  HD2 LYS X  43      69.544  91.255  40.817  1.00  0.00           H
ATOM    345  CE  LYS X  43      70.366  91.609  38.830  1.00  0.00           C
ATOM    346  HE1 LYS X  43      69.590  92.350  38.540  1.00  0.00           H
ATOM    347  HE2 LYS X  43      71.335  91.899  38.366  1.00  0.00           H
ATOM    348  NZ  LYS X  43      69.972  90.298  38.286  1.00  0.00           N
ATOM    349  HZ1 LYS X  43      68.966  90.090  38.518  1.00  0.00           H
ATOM    350  HZ2 LYS X  43      70.084  90.268  37.248  1.00  0.00           H
ATOM    351  HZ3 LYS X  43      70.545  89.530  38.710  1.00  0.00           H
ATOM    352  C   LYS X  43      71.311  95.273  43.054  1.00  0.00           C
ATOM    353  O   LYS X  43      71.209  95.894  41.996  1.00  0.00           O
ATOM    354  N   LYS X  44      70.870  95.812  44.206  1.00  0.00           N
ATOM    355  HN  LYS X  44      70.966  95.307  45.059  1.00  0.00           H
ATOM    356  CA  LYS X  44      70.413  97.181  44.333  1.00  0.00           C
ATOM    357  HA  LYS X  44      70.928  97.774  43.590  1.00  0.00           H
ATOM    358  CB  LYS X  44      68.874  97.315  44.142  1.00  0.00           C
ATOM    359  HB1 LYS X  44      68.614  98.389  44.008  1.00  0.00           H
ATOM    360  HB2 LYS X  44      68.607  96.794  43.196  1.00  0.00           H
ATOM    361  CG  LYS X  44      68.032  96.754  45.303  1.00  0.00           C
ATOM    362  HG1 LYS X  44      68.376  95.725  45.537  1.00  0.00           H
ATOM    363  HG2 LYS X  44      68.219  97.378  46.209  1.00  0.00           H
ATOM    364  CD  LYS X  44      66.515  96.772  45.041  1.00  0.00           C
ATOM    365  HD1 LYS X  44      65.978  96.641  46.008  1.00  0.00           H
ATOM    366  HD2 LYS X  44      66.237  97.776  44.645  1.00  0.00           H
ATOM    367  CE  LYS X  44      66.003  95.710  44.060  1.00  0.00           C
ATOM    368  HE1 LYS X  44      64.919  95.852  43.858  1.00  0.00           H
ATOM    369  HE2 LYS X  44      66.554  95.774  43.095  1.00  0.00           H
ATOM    370  NZ  LYS X  44      66.195  94.357  44.611  1.00  0.00           N
ATOM    371  HZ1 LYS X  44      66.780  94.370  45.476  1.00  0.00           H
ATOM    372  HZ2 LYS X  44      65.283  93.892  44.853  1.00  0.00           H
ATOM    373  HZ3 LYS X  44      66.672  93.768  43.879  1.00  0.00           H
ATOM    374  C   LYS X  44      70.827  97.663  45.720  1.00  0.00           C
ATOM    375  O   LYS X  44      71.008  96.808  46.595  1.00  0.00           O
ATOM    376  N   PRO X  45      71.019  98.955  45.995  1.00  0.00           N
ATOM    377  CD  PRO X  45      71.064 100.013  44.978  1.00  0.00           C
ATOM    378  HD1 PRO X  45      70.028 100.240  44.641  1.00  0.00           H
ATOM    379  HD2 PRO X  45      71.701  99.727  44.110  1.00  0.00           H
ATOM    380  CA  PRO X  45      71.394  99.470  47.314  1.00  0.00           C
ATOM    381  HA  PRO X  45      72.428  99.195  47.430  1.00  0.00           H
ATOM    382  CB  PRO X  45      71.251 100.987  47.154  1.00  0.00           C
ATOM    383  HB1 PRO X  45      70.189 101.292  47.286  1.00  0.00           H
ATOM    384  HB2 PRO X  45      71.885 101.549  47.871  1.00  0.00           H
ATOM    385  CG  PRO X  45      71.665 101.222  45.700  1.00  0.00           C
ATOM    386  HG1 PRO X  45      71.294 102.185  45.296  1.00  0.00           H
ATOM    387  HG2 PRO X  45      72.775 101.190  45.619  1.00  0.00           H
ATOM    388  C   PRO X  45      70.612  98.941  48.527  1.00  0.00           C
ATOM    389  O   PRO X  45      69.381  98.882  48.438  1.00  0.00           O
ATOM    390  N   PRO X  46      71.219  98.560  49.656  1.00  0.00           N
ATOM    391  CD  PRO X  46      72.654  98.287  49.763  1.00  0.00           C
ATOM    392  HD1 PRO X  46      73.208  99.253  49.779  1.00  0.00           H
ATOM    393  HD2 PRO X  46      73.013  97.657  48.918  1.00  0.00           H
ATOM    394  CA  PRO X  46      70.549  98.404  50.949  1.00  0.00           C
ATOM    395  HA  PRO X  46      69.920  97.530  50.868  1.00  0.00           H
ATOM    396  CB  PRO X  46      71.703  98.201  51.945  1.00  0.00           C
ATOM    397  HB1 PRO X  46      72.068  99.182  52.326  1.00  0.00           H
ATOM    398  HB2 PRO X  46      71.403  97.565  52.803  1.00  0.00           H
ATOM    399  CG  PRO X  46      72.802  97.561  51.097  1.00  0.00           C
ATOM    400  HG1 PRO X  46      73.812  97.681  51.536  1.00  0.00           H
ATOM    401  HG2 PRO X  46      72.586  96.478  50.956  1.00  0.00           H
ATOM    402  C   PRO X  46      69.644  99.553  51.365  1.00  0.00           C
ATOM    403  O   PRO X  46      69.921 100.702  51.022  1.00  0.00           O
ATOM    404  N   GLN X  47      68.570  99.278  52.130  1.00  0.00           N
ATOM    405  HN  GLN X  47      68.404  98.325  52.396  1.00  0.00           H
ATOM    406  CA  GLN X  47      67.720 100.278  52.765  1.00  0.00           C
ATOM    407  HA  GLN X  47      67.386 100.977  52.011  1.00  0.00           H
ATOM    408  CB  GLN X  47      66.487  99.575  53.390  1.00  0.00           C
ATOM    409  HB1 GLN X  47      66.000  98.981  52.583  1.00  0.00           H
ATOM    410  HB2 GLN X  47      66.828  98.857  54.167  1.00  0.00           H
ATOM    411  CG  GLN X  47      65.434 100.524  54.004  1.00  0.00           C
ATOM    412  HG1 GLN X  47      65.866 101.073  54.868  1.00  0.00           H
ATOM    413  HG2 GLN X  47      65.101 101.270  53.254  1.00  0.00           H
ATOM    414  CD  GLN X  47      64.225  99.740  54.519  1.00  0.00           C
ATOM    415  OE1 GLN X  47      64.188  99.280  55.665  1.00  0.00           O
ATOM    416  NE2 GLN X  47      63.193  99.568  53.664  1.00  0.00           N
ATOM    417 1HE2 GLN X  47      63.209  99.975  52.752  1.00  0.00           H
ATOM    418 2HE2 GLN X  47      62.383  99.099  54.015  1.00  0.00           H
ATOM    419  C   GLN X  47      68.496 101.078  53.811  1.00  0.00           C
ATOM    420  O   GLN X  47      68.410 102.301  53.907  1.00  0.00           O
ATOM    421  N   ARG X  48      69.342 100.373  54.578  1.00  0.00           N
ATOM    422  HN  ARG X  48      69.393  99.381  54.477  1.00  0.00           H
ATOM    423  CA  ARG X  48      70.340 100.970  55.434  1.00  0.00           C
ATOM    424  HA  ARG X  48      70.658 101.921  55.027  1.00  0.00           H
ATOM    425  CB  ARG X  48      69.841 101.121  56.897  1.00  0.00           C
ATOM    426  HB1 ARG X  48      68.880 101.681  56.868  1.00  0.00           H
ATOM    427  HB2 ARG X  48      69.618 100.113  57.312  1.00  0.00           H
ATOM    428  CG  ARG X  48      70.818 101.859  57.846  1.00  0.00           C
ATOM    429  HG1 ARG X  48      71.831 101.407  57.766  1.00  0.00           H
ATOM    430  HG2 ARG X  48      70.904 102.920  57.521  1.00  0.00           H
ATOM    431  CD  ARG X  48      70.438 101.813  59.334  1.00  0.00           C
ATOM    432  HD1 ARG X  48      70.420 100.755  59.685  1.00  0.00           H
ATOM    433  HD2 ARG X  48      71.159 102.399  59.950  1.00  0.00           H
ATOM    434  NE  ARG X  48      69.080 102.412  59.464  1.00  0.00           N
ATOM    435  HE  ARG X  48      68.668 102.893  58.688  1.00  0.00           H
ATOM    436  CZ  ARG X  48      68.249 102.188  60.489  1.00  0.00           C
ATOM    437  NH1 ARG X  48      68.626 101.579  61.605  1.00  0.00           N
ATOM    438 1HH1 ARG X  48      69.594 101.334  61.726  1.00  0.00           H
ATOM    439 2HH1 ARG X  48      67.982 101.541  62.373  1.00  0.00           H
ATOM    440  NH2 ARG X  48      66.980 102.554  60.353  1.00  0.00           N
ATOM    441 1HH2 ARG X  48      66.720 102.920  59.453  1.00  0.00           H
ATOM    442 2HH2 ARG X  48      66.310 102.146  60.981  1.00  0.00           H
ATOM    443  C   ARG X  48      71.515 100.019  55.413  1.00  0.00           C
ATOM    444  O   ARG X  48      71.319  98.807  55.418  1.00  0.00           O
ATOM    445  N   LEU X  49      72.753 100.537  55.384  1.00  0.00           N
ATOM    446  HN  LEU X  49      72.882 101.524  55.241  1.00  0.00           H
ATOM    447  CA  LEU X  49      73.953  99.775  55.670  1.00  0.00           C
ATOM    448  HA  LEU X  49      73.694  98.805  56.075  1.00  0.00           H
ATOM    449  CB  LEU X  49      74.815  99.588  54.394  1.00  0.00           C
ATOM    450  HB1 LEU X  49      74.147  99.120  53.636  1.00  0.00           H
ATOM    451  HB2 LEU X  49      75.115 100.579  53.995  1.00  0.00           H
ATOM    452  CG  LEU X  49      76.068  98.687  54.518  1.00  0.00           C
ATOM    453  HG  LEU X  49      75.810  97.805  55.152  1.00  0.00           H
ATOM    454  CD1 LEU X  49      76.468  98.152  53.134  1.00  0.00           C
ATOM    455 1HD1 LEU X  49      77.377  97.518  53.213  1.00  0.00           H
ATOM    456 2HD1 LEU X  49      75.654  97.532  52.704  1.00  0.00           H
ATOM    457 3HD1 LEU X  49      76.686  98.990  52.439  1.00  0.00           H
ATOM    458  CD2 LEU X  49      77.279  99.400  55.144  1.00  0.00           C
ATOM    459 1HD2 LEU X  49      77.451 100.380  54.652  1.00  0.00           H
ATOM    460 2HD2 LEU X  49      77.136  99.573  56.228  1.00  0.00           H
ATOM    461 3HD2 LEU X  49      78.194  98.781  55.028  1.00  0.00           H
ATOM    462  C   LEU X  49      74.686 100.544  56.750  1.00  0.00           C
ATOM    463  O   LEU X  49      74.896 101.752  56.632  1.00  0.00           O
ATOM    464  N   GLU X  50      75.049  99.888  57.867  1.00  0.00           N
ATOM    465  HN  GLU X  50      74.836  98.913  57.994  1.00  0.00           H
ATOM    466  CA  GLU X  50      75.713 100.576  58.953  1.00  0.00           C
ATOM    467  HA  GLU X  50      76.234 101.441  58.565  1.00  0.00           H
ATOM    468  CB  GLU X  50      74.677 101.066  59.992  1.00  0.00           C
ATOM    469  HB1 GLU X  50      73.904 101.652  59.443  1.00  0.00           H
ATOM    470  HB2 GLU X  50      74.166 100.184  60.436  1.00  0.00           H
ATOM    471  CG  GLU X  50      75.262 101.965  61.106  1.00  0.00           C
ATOM    472  HG1 GLU X  50      76.012 101.415  61.711  1.00  0.00           H
ATOM    473  HG2 GLU X  50      75.751 102.853  60.655  1.00  0.00           H
ATOM    474  CD  GLU X  50      74.175 102.451  62.044  1.00  0.00           C
ATOM    475  OE1 GLU X  50      73.929 103.682  62.098  1.00  0.00           O
ATOM    476  OE2 GLU X  50      73.557 101.599  62.740  1.00  0.00           O
ATOM    477  C   GLU X  50      76.772  99.710  59.616  1.00  0.00           C
ATOM    478  O   GLU X  50      76.538  98.566  60.017  1.00  0.00           O
ATOM    479  N   TRP X  51      77.991 100.264  59.755  1.00  0.00           N
ATOM    480  HN  TRP X  51      78.179 101.162  59.346  1.00  0.00           H
ATOM    481  CA  TRP X  51      79.088  99.639  60.462  1.00  0.00           C
ATOM    482  HA  TRP X  51      78.959  98.566  60.463  1.00  0.00           H
ATOM    483  CB  TRP X  51      80.449  99.984  59.815  1.00  0.00           C
ATOM    484  HB1 TRP X  51      80.506 101.084  59.661  1.00  0.00           H
ATOM    485  HB2 TRP X  51      81.279  99.682  60.491  1.00  0.00           H
ATOM    486  CG  TRP X  51      80.716  99.301  58.490  1.00  0.00           C
ATOM    487  CD1 TRP X  51      80.540  99.786  57.223  1.00  0.00           C
ATOM    488  HD1 TRP X  51      80.113 100.749  56.990  1.00  0.00           H
ATOM    489  NE1 TRP X  51      80.993  98.866  56.309  1.00  0.00           N
ATOM    490  HE1 TRP X  51      80.944  98.957  55.317  1.00  0.00           H
ATOM    491  CE2 TRP X  51      81.469  97.758  56.972  1.00  0.00           C
ATOM    492  CD2 TRP X  51      81.292  97.994  58.365  1.00  0.00           C
ATOM    493  CE3 TRP X  51      81.673  97.036  59.302  1.00  0.00           C
ATOM    494  HE3 TRP X  51      81.531  97.193  60.363  1.00  0.00           H
ATOM    495  CZ3 TRP X  51      82.229  95.837  58.836  1.00  0.00           C
ATOM    496  HZ3 TRP X  51      82.509  95.068  59.539  1.00  0.00           H
ATOM    497  CZ2 TRP X  51      82.037  96.580  56.522  1.00  0.00           C
ATOM    498  HZ2 TRP X  51      82.179  96.401  55.463  1.00  0.00           H
ATOM    499  CH2 TRP X  51      82.412  95.612  57.460  1.00  0.00           C
ATOM    500  HH2 TRP X  51      82.835  94.678  57.122  1.00  0.00           H
ATOM    501  C   TRP X  51      79.158 100.109  61.905  1.00  0.00           C
ATOM    502  O   TRP X  51      79.201 101.307  62.187  1.00  0.00           O
ATOM    503  N   LYS X  52      79.225  99.160  62.857  1.00  0.00           N
ATOM    504  HN  LYS X  52      79.184  98.189  62.608  1.00  0.00           H
ATOM    505  CA  LYS X  52      79.510  99.445  64.249  1.00  0.00           C
ATOM    506  HA  LYS X  52      79.776 100.486  64.366  1.00  0.00           H
ATOM    507  CB  LYS X  52      78.342  99.123  65.213  1.00  0.00           C
ATOM    508  HB1 LYS X  52      78.094  98.039  65.153  1.00  0.00           H
ATOM    509  HB2 LYS X  52      78.684  99.339  66.252  1.00  0.00           H
ATOM    510  CG  LYS X  52      77.053  99.935  65.011  1.00  0.00           C
ATOM    511  HG1 LYS X  52      77.299 101.016  64.923  1.00  0.00           H
ATOM    512  HG2 LYS X  52      76.566  99.620  64.062  1.00  0.00           H
ATOM    513  CD  LYS X  52      76.101  99.715  66.202  1.00  0.00           C
ATOM    514  HD1 LYS X  52      75.987  98.617  66.354  1.00  0.00           H
ATOM    515  HD2 LYS X  52      76.587 100.128  67.115  1.00  0.00           H
ATOM    516  CE  LYS X  52      74.708 100.340  66.057  1.00  0.00           C
ATOM    517  HE1 LYS X  52      74.786 101.438  65.907  1.00  0.00           H
ATOM    518  HE2 LYS X  52      74.158  99.894  65.202  1.00  0.00           H
ATOM    519  NZ  LYS X  52      73.928 100.095  67.284  1.00  0.00           N
ATOM    520  HZ1 LYS X  52      74.372 100.626  68.079  1.00  0.00           H
ATOM    521  HZ2 LYS X  52      72.948 100.437  67.189  1.00  0.00           H
ATOM    522  HZ3 LYS X  52      73.956  99.083  67.560  1.00  0.00           H
ATOM    523  C   LYS X  52      80.718  98.631  64.685  1.00  0.00           C
ATOM    524  O   LYS X  52      80.953  97.520  64.214  1.00  0.00           O
ATOM    525  N   LEU X  53      81.520  99.180  65.605  1.00  0.00           N
ATOM    526  HN  LEU X  53      81.325 100.110  65.939  1.00  0.00           H
ATOM    527  CA  LEU X  53      82.714  98.574  66.151  1.00  0.00           C
ATOM    528  HA  LEU X  53      82.908  97.619  65.683  1.00  0.00           H
ATOM    529  CB  LEU X  53      83.906  99.543  65.935  1.00  0.00           C
ATOM    530  HB1 LEU X  53      84.043  99.663  64.841  1.00  0.00           H
ATOM    531  HB2 LEU X  53      83.621 100.540  66.340  1.00  0.00           H
ATOM    532  CG  LEU X  53      85.268  99.149  66.553  1.00  0.00           C
ATOM    533  HG  LEU X  53      85.143  99.051  67.659  1.00  0.00           H
ATOM    534  CD1 LEU X  53      85.802  97.817  66.011  1.00  0.00           C
ATOM    535 1HD1 LEU X  53      85.130  96.980  66.283  1.00  0.00           H
ATOM    536 2HD1 LEU X  53      85.888  97.853  64.906  1.00  0.00           H
ATOM    537 3HD1 LEU X  53      86.805  97.602  66.436  1.00  0.00           H
ATOM    538  CD2 LEU X  53      86.295 100.266  66.308  1.00  0.00           C
ATOM    539 1HD2 LEU X  53      86.457 100.407  65.219  1.00  0.00           H
ATOM    540 2HD2 LEU X  53      85.932 101.221  66.745  1.00  0.00           H
ATOM    541 3HD2 LEU X  53      87.261 100.010  66.793  1.00  0.00           H
ATOM    542  C   LEU X  53      82.515  98.349  67.638  1.00  0.00           C
ATOM    543  O   LEU X  53      81.981  99.210  68.333  1.00  0.00           O
ATOM    544  N   ASN X  54      82.941  97.183  68.157  1.00  0.00           N
ATOM    545  HN  ASN X  54      83.299  96.466  67.551  1.00  0.00           H
ATOM    546  CA  ASN X  54      83.064  96.937  69.581  1.00  0.00           C
ATOM    547  HA  ASN X  54      82.999  97.882  70.109  1.00  0.00           H
ATOM    548  CB  ASN X  54      81.983  95.948  70.115  1.00  0.00           C
ATOM    549  HB1 ASN X  54      81.052  96.142  69.547  1.00  0.00           H
ATOM    550  HB2 ASN X  54      82.273  94.894  69.932  1.00  0.00           H
ATOM    551  CG  ASN X  54      81.669  96.136  71.604  1.00  0.00           C
ATOM    552  OD1 ASN X  54      82.542  96.352  72.450  1.00  0.00           O
ATOM    553  ND2 ASN X  54      80.365  96.042  71.953  1.00  0.00           N
ATOM    554 1HD2 ASN X  54      79.667  95.878  71.258  1.00  0.00           H
ATOM    555 2HD2 ASN X  54      80.111  96.160  72.913  1.00  0.00           H
ATOM    556  C   ASN X  54      84.471  96.401  69.798  1.00  0.00           C
ATOM    557  O   ASN X  54      85.165  95.979  68.870  1.00  0.00           O
ATOM    558  N   THR X  55      84.947  96.454  71.044  1.00  0.00           N
ATOM    559  HN  THR X  55      84.327  96.691  71.795  1.00  0.00           H
ATOM    560  CA  THR X  55      86.324  96.188  71.410  1.00  0.00           C
ATOM    561  HA  THR X  55      86.954  96.497  70.588  1.00  0.00           H
ATOM    562  CB  THR X  55      86.773  96.984  72.640  1.00  0.00           C
ATOM    563  HB  THR X  55      87.875  96.903  72.773  1.00  0.00           H
ATOM    564  OG1 THR X  55      86.151  96.562  73.847  1.00  0.00           O
ATOM    565  HG1 THR X  55      86.540  97.143  74.538  1.00  0.00           H
ATOM    566  CG2 THR X  55      86.406  98.460  72.433  1.00  0.00           C
ATOM    567 1HG2 THR X  55      85.308  98.605  72.367  1.00  0.00           H
ATOM    568 2HG2 THR X  55      86.768  99.076  73.281  1.00  0.00           H
ATOM    569 3HG2 THR X  55      86.868  98.845  71.499  1.00  0.00           H
ATOM    570  C   THR X  55      86.570  94.709  71.623  1.00  0.00           C
ATOM    571  O   THR X  55      85.649  93.896  71.725  1.00  0.00           O
ATOM    572  N   GLY X  56      87.850  94.306  71.759  1.00  0.00           N
ATOM    573  HN  GLY X  56      88.593  94.979  71.644  1.00  0.00           H
ATOM    574  CA  GLY X  56      88.223  92.920  72.053  1.00  0.00           C
ATOM    575  HA1 GLY X  56      87.639  92.250  71.437  1.00  0.00           H
ATOM    576  HA2 GLY X  56      89.284  92.819  71.885  1.00  0.00           H
ATOM    577  C   GLY X  56      87.976  92.547  73.493  1.00  0.00           C
ATOM    578  O   GLY X  56      88.142  91.400  73.900  1.00  0.00           O
ATOM    579  N   ARG X  57      87.541  93.532  74.297  1.00  0.00           N
ATOM    580  HN  ARG X  57      87.452  94.453  73.925  1.00  0.00           H
ATOM    581  CA  ARG X  57      87.201  93.375  75.689  1.00  0.00           C
ATOM    582  HA  ARG X  57      87.612  92.452  76.079  1.00  0.00           H
ATOM    583  CB  ARG X  57      87.779  94.585  76.464  1.00  0.00           C
ATOM    584  HB1 ARG X  57      87.256  95.518  76.162  1.00  0.00           H
ATOM    585  HB2 ARG X  57      87.604  94.435  77.552  1.00  0.00           H
ATOM    586  CG  ARG X  57      89.287  94.767  76.216  1.00  0.00           C
ATOM    587  HG1 ARG X  57      89.762  93.763  76.282  1.00  0.00           H
ATOM    588  HG2 ARG X  57      89.474  95.147  75.188  1.00  0.00           H
ATOM    589  CD  ARG X  57      90.001  95.662  77.228  1.00  0.00           C
ATOM    590  HD1 ARG X  57      89.723  95.382  78.270  1.00  0.00           H
ATOM    591  HD2 ARG X  57      91.101  95.545  77.109  1.00  0.00           H
ATOM    592  NE  ARG X  57      89.585  97.078  76.969  1.00  0.00           N
ATOM    593  HE  ARG X  57      88.681  97.304  76.574  1.00  0.00           H
ATOM    594  CZ  ARG X  57      90.315  98.129  77.359  1.00  0.00           C
ATOM    595  NH1 ARG X  57      91.621  98.027  77.563  1.00  0.00           N
ATOM    596 1HH1 ARG X  57      92.074  97.273  77.077  1.00  0.00           H
ATOM    597 2HH1 ARG X  57      92.125  98.895  77.587  1.00  0.00           H
ATOM    598  NH2 ARG X  57      89.728  99.310  77.520  1.00  0.00           N
ATOM    599 1HH2 ARG X  57      88.729  99.358  77.400  1.00  0.00           H
ATOM    600 2HH2 ARG X  57      90.209  99.994  78.086  1.00  0.00           H
ATOM    601  C   ARG X  57      85.698  93.359  75.913  1.00  0.00           C
ATOM    602  O   ARG X  57      85.238  93.021  77.004  1.00  0.00           O
ATOM    603  N   THR X  58      84.895  93.726  74.889  1.00  0.00           N
ATOM    604  HN  THR X  58      85.309  93.956  74.010  1.00  0.00           H
ATOM    605  CA  THR X  58      83.444  93.931  74.983  1.00  0.00           C
ATOM    606  HA  THR X  58      83.142  94.250  73.996  1.00  0.00           H
ATOM    607  CB  THR X  58      82.579  92.712  75.291  1.00  0.00           C
ATOM    608  HB  THR X  58      82.791  92.342  76.320  1.00  0.00           H
ATOM    609  OG1 THR X  58      82.846  91.675  74.358  1.00  0.00           O
ATOM    610  HG1 THR X  58      82.375  90.891  74.710  1.00  0.00           H
ATOM    611  CG2 THR X  58      81.081  93.032  75.148  1.00  0.00           C
ATOM    612 1HG2 THR X  58      80.755  93.776  75.905  1.00  0.00           H
ATOM    613 2HG2 THR X  58      80.860  93.428  74.135  1.00  0.00           H
ATOM    614 3HG2 THR X  58      80.475  92.113  75.303  1.00  0.00           H
ATOM    615  C   THR X  58      83.106  95.085  75.903  1.00  0.00           C
ATOM    616  O   THR X  58      82.822  94.917  77.089  1.00  0.00           O
ATOM    617  N   GLU X  59      83.193  96.314  75.373  1.00  0.00           N
ATOM    618  HN  GLU X  59      83.433  96.420  74.407  1.00  0.00           H
ATOM    619  CA  GLU X  59      82.933  97.530  76.115  1.00  0.00           C
ATOM    620  HA  GLU X  59      82.750  97.310  77.159  1.00  0.00           H
ATOM    621  CB  GLU X  59      84.145  98.492  76.024  1.00  0.00           C
ATOM    622  HB1 GLU X  59      84.472  98.555  74.962  1.00  0.00           H
ATOM    623  HB2 GLU X  59      83.859  99.514  76.361  1.00  0.00           H
ATOM    624  CG  GLU X  59      85.322  97.999  76.904  1.00  0.00           C
ATOM    625  HG1 GLU X  59      85.099  98.176  77.977  1.00  0.00           H
ATOM    626  HG2 GLU X  59      85.455  96.905  76.760  1.00  0.00           H
ATOM    627  CD  GLU X  59      86.634  98.662  76.558  1.00  0.00           C
ATOM    628  OE1 GLU X  59      87.378  98.105  75.709  1.00  0.00           O
ATOM    629  OE2 GLU X  59      86.983  99.721  77.147  1.00  0.00           O
ATOM    630  C   GLU X  59      81.656  98.152  75.590  1.00  0.00           C
ATOM    631  O   GLU X  59      80.573  97.884  76.110  1.00  0.00           O
ATOM    632  N   ALA X  60      81.735  98.969  74.527  1.00  0.00           N
ATOM    633  HN  ALA X  60      82.595  99.125  74.051  1.00  0.00           H
ATOM    634  CA  ALA X  60      80.594  99.685  74.008  1.00  0.00           C
ATOM    635  HA  ALA X  60      79.683  99.157  74.248  1.00  0.00           H
ATOM    636  CB  ALA X  60      80.547 101.108  74.594  1.00  0.00           C
ATOM    637  HB1 ALA X  60      80.459 101.058  75.700  1.00  0.00           H
ATOM    638  HB2 ALA X  60      81.478 101.660  74.344  1.00  0.00           H
ATOM    639  HB3 ALA X  60      79.676 101.679  74.206  1.00  0.00           H
ATOM    640  C   ALA X  60      80.674  99.765  72.498  1.00  0.00           C
ATOM    641  O   ALA X  60      81.748  99.658  71.903  1.00  0.00           O
ATOM    642  N   TRP X  61      79.520  99.952  71.831  1.00  0.00           N
ATOM    643  HN  TRP X  61      78.655 100.028  72.323  1.00  0.00           H
ATOM    644  CA  TRP X  61      79.473 100.059  70.388  1.00  0.00           C
ATOM    645  HA  TRP X  61      80.253  99.437  69.972  1.00  0.00           H
ATOM    646  CB  TRP X  61      78.125  99.566  69.804  1.00  0.00           C
ATOM    647  HB1 TRP X  61      77.298 100.135  70.281  1.00  0.00           H
ATOM    648  HB2 TRP X  61      78.102  99.766  68.711  1.00  0.00           H
ATOM    649  CG  TRP X  61      77.856  98.083  69.991  1.00  0.00           C
ATOM    650  CD1 TRP X  61      77.118  97.468  70.963  1.00  0.00           C
ATOM    651  HD1 TRP X  61      76.618  97.985  71.772  1.00  0.00           H
ATOM    652  NE1 TRP X  61      77.115  96.104  70.764  1.00  0.00           N
ATOM    653  HE1 TRP X  61      76.799  95.440  71.422  1.00  0.00           H
ATOM    654  CE2 TRP X  61      77.855  95.817  69.644  1.00  0.00           C
ATOM    655  CD2 TRP X  61      78.344  97.036  69.130  1.00  0.00           C
ATOM    656  CE3 TRP X  61      79.154  97.061  67.998  1.00  0.00           C
ATOM    657  HE3 TRP X  61      79.576  97.978  67.625  1.00  0.00           H
ATOM    658  CZ3 TRP X  61      79.472  95.839  67.383  1.00  0.00           C
ATOM    659  HZ3 TRP X  61      80.125  95.831  66.521  1.00  0.00           H
ATOM    660  CZ2 TRP X  61      78.167  94.607  69.039  1.00  0.00           C
ATOM    661  HZ2 TRP X  61      77.805  93.671  69.436  1.00  0.00           H
ATOM    662  CH2 TRP X  61      78.985  94.627  67.898  1.00  0.00           C
ATOM    663  HH2 TRP X  61      79.258  93.694  67.424  1.00  0.00           H
ATOM    664  C   TRP X  61      79.727 101.487  69.919  1.00  0.00           C
ATOM    665  O   TRP X  61      79.158 102.457  70.426  1.00  0.00           O
ATOM    666  N   LYS X  62      80.606 101.638  68.917  1.00  0.00           N
ATOM    667  HN  LYS X  62      81.113 100.834  68.587  1.00  0.00           H
ATOM    668  CA  LYS X  62      80.960 102.902  68.304  1.00  0.00           C
ATOM    669  HA  LYS X  62      80.366 103.705  68.719  1.00  0.00           H
ATOM    670  CB  LYS X  62      82.459 103.171  68.562  1.00  0.00           C
ATOM    671  HB1 LYS X  62      82.615 103.084  69.664  1.00  0.00           H
ATOM    672  HB2 LYS X  62      83.071 102.368  68.093  1.00  0.00           H
ATOM    673  CG  LYS X  62      82.987 104.546  68.127  1.00  0.00           C
ATOM    674  HG1 LYS X  62      83.032 104.607  67.017  1.00  0.00           H
ATOM    675  HG2 LYS X  62      82.295 105.341  68.489  1.00  0.00           H
ATOM    676  CD  LYS X  62      84.380 104.777  68.736  1.00  0.00           C
ATOM    677  HD1 LYS X  62      84.274 104.700  69.844  1.00  0.00           H
ATOM    678  HD2 LYS X  62      85.045 103.945  68.409  1.00  0.00           H
ATOM    679  CE  LYS X  62      85.036 106.116  68.386  1.00  0.00           C
ATOM    680  HE1 LYS X  62      85.265 106.167  67.300  1.00  0.00           H
ATOM    681  HE2 LYS X  62      84.374 106.965  68.663  1.00  0.00           H
ATOM    682  NZ  LYS X  62      86.300 106.252  69.132  1.00  0.00           N
ATOM    683  HZ1 LYS X  62      86.819 107.131  68.877  1.00  0.00           H
ATOM    684  HZ2 LYS X  62      86.109 106.257  70.164  1.00  0.00           H
ATOM    685  HZ3 LYS X  62      86.913 105.414  68.954  1.00  0.00           H
ATOM    686  C   LYS X  62      80.657 102.812  66.818  1.00  0.00           C
ATOM    687  O   LYS X  62      80.954 101.809  66.173  1.00  0.00           O
ATOM    688  N   VAL X  63      80.005 103.829  66.225  1.00  0.00           N
ATOM    689  HN  VAL X  63      79.811 104.690  66.706  1.00  0.00           H
ATOM    690  CA  VAL X  63      79.522 103.761  64.854  1.00  0.00           C
ATOM    691  HA  VAL X  63      79.314 102.730  64.605  1.00  0.00           H
ATOM    692  CB  VAL X  63      78.225 104.544  64.661  1.00  0.00           C
ATOM    693  HB  VAL X  63      78.426 105.637  64.751  1.00  0.00           H
ATOM    694  CG1 VAL X  63      77.619 104.251  63.275  1.00  0.00           C
ATOM    695 1HG1 VAL X  63      78.249 104.668  62.462  1.00  0.00           H
ATOM    696 2HG1 VAL X  63      77.501 103.157  63.121  1.00  0.00           H
ATOM    697 3HG1 VAL X  63      76.612 104.713  63.199  1.00  0.00           H
ATOM    698  CG2 VAL X  63      77.213 104.156  65.760  1.00  0.00           C
ATOM    699 1HG2 VAL X  63      77.055 103.059  65.780  1.00  0.00           H
ATOM    700 2HG2 VAL X  63      77.557 104.490  66.761  1.00  0.00           H
ATOM    701 3HG2 VAL X  63      76.235 104.644  65.559  1.00  0.00           H
ATOM    702  C   VAL X  63      80.588 104.264  63.891  1.00  0.00           C
ATOM    703  O   VAL X  63      81.201 105.309  64.102  1.00  0.00           O
ATOM    704  N   LEU X  64      80.860 103.516  62.801  1.00  0.00           N
ATOM    705  HN  LEU X  64      80.366 102.656  62.643  1.00  0.00           H
ATOM    706  CA  LEU X  64      81.892 103.890  61.849  1.00  0.00           C
ATOM    707  HA  LEU X  64      82.526 104.663  62.262  1.00  0.00           H
ATOM    708  CB  LEU X  64      82.781 102.675  61.480  1.00  0.00           C
ATOM    709  HB1 LEU X  64      82.156 101.911  60.972  1.00  0.00           H
ATOM    710  HB2 LEU X  64      83.563 103.002  60.758  1.00  0.00           H
ATOM    711  CG  LEU X  64      83.491 101.992  62.668  1.00  0.00           C
ATOM    712  HG  LEU X  64      82.714 101.607  63.373  1.00  0.00           H
ATOM    713  CD1 LEU X  64      84.300 100.791  62.156  1.00  0.00           C
ATOM    714 1HD1 LEU X  64      83.630 100.046  61.677  1.00  0.00           H
ATOM    715 2HD1 LEU X  64      85.050 101.121  61.406  1.00  0.00           H
ATOM    716 3HD1 LEU X  64      84.840 100.298  62.990  1.00  0.00           H
ATOM    717  CD2 LEU X  64      84.399 102.953  63.454  1.00  0.00           C
ATOM    718 1HD2 LEU X  64      83.803 103.764  63.925  1.00  0.00           H
ATOM    719 2HD2 LEU X  64      84.925 102.405  64.265  1.00  0.00           H
ATOM    720 3HD2 LEU X  64      85.157 103.412  62.787  1.00  0.00           H
ATOM    721  C   LEU X  64      81.313 104.455  60.560  1.00  0.00           C
ATOM    722  O   LEU X  64      82.015 105.120  59.802  1.00  0.00           O
ATOM    723  N   SER X  65      80.010 104.252  60.285  1.00  0.00           N
ATOM    724  HN  SER X  65      79.446 103.707  60.898  1.00  0.00           H
ATOM    725  CA  SER X  65      79.356 104.822  59.109  1.00  0.00           C
ATOM    726  HA  SER X  65      80.050 104.782  58.285  1.00  0.00           H
ATOM    727  CB  SER X  65      78.087 104.046  58.669  1.00  0.00           C
ATOM    728  HB1 SER X  65      77.409 103.914  59.540  1.00  0.00           H
ATOM    729  HB2 SER X  65      77.535 104.615  57.885  1.00  0.00           H
ATOM    730  OG  SER X  65      78.428 102.768  58.129  1.00  0.00           O
ATOM    731  HG1 SER X  65      78.326 102.859  57.154  1.00  0.00           H
ATOM    732  C   SER X  65      78.910 106.258  59.376  1.00  0.00           C
ATOM    733  O   SER X  65      78.235 106.465  60.388  1.00  0.00           O
ATOM    734  N   PRO X  66      79.232 107.271  58.554  1.00  0.00           N
ATOM    735  CD  PRO X  66      80.145 107.144  57.412  1.00  0.00           C
ATOM    736  HD1 PRO X  66      79.627 106.592  56.595  1.00  0.00           H
ATOM    737  HD2 PRO X  66      81.084 106.621  57.701  1.00  0.00           H
ATOM    738  CA  PRO X  66      78.756 108.651  58.697  1.00  0.00           C
ATOM    739  HA  PRO X  66      79.278 109.063  59.548  1.00  0.00           H
ATOM    740  CB  PRO X  66      79.167 109.324  57.379  1.00  0.00           C
ATOM    741  HB1 PRO X  66      78.392 109.151  56.597  1.00  0.00           H
ATOM    742  HB2 PRO X  66      79.331 110.414  57.498  1.00  0.00           H
ATOM    743  CG  PRO X  66      80.442 108.581  56.979  1.00  0.00           C
ATOM    744  HG1 PRO X  66      80.664 108.661  55.895  1.00  0.00           H
ATOM    745  HG2 PRO X  66      81.302 108.976  57.565  1.00  0.00           H
ATOM    746  C   PRO X  66      77.274 108.837  58.979  1.00  0.00           C
ATOM    747  O   PRO X  66      76.444 108.211  58.321  1.00  0.00           O
ATOM    748  N   GLN X  67      76.912 109.705  59.940  1.00  0.00           N
ATOM    749  HN  GLN X  67      77.607 110.200  60.453  1.00  0.00           H
ATOM    750  CA  GLN X  67      75.531 109.924  60.328  1.00  0.00           C
ATOM    751  HA  GLN X  67      74.895 109.172  59.877  1.00  0.00           H
ATOM    752  CB  GLN X  67      75.369 109.827  61.865  1.00  0.00           C
ATOM    753  HB1 GLN X  67      76.016 110.592  62.350  1.00  0.00           H
ATOM    754  HB2 GLN X  67      74.315 110.054  62.145  1.00  0.00           H
ATOM    755  CG  GLN X  67      75.753 108.441  62.437  1.00  0.00           C
ATOM    756  HG1 GLN X  67      76.816 108.217  62.211  1.00  0.00           H
ATOM    757  HG2 GLN X  67      75.635 108.454  63.542  1.00  0.00           H
ATOM    758  CD  GLN X  67      74.859 107.325  61.891  1.00  0.00           C
ATOM    759  OE1 GLN X  67      73.629 107.357  62.023  1.00  0.00           O
ATOM    760  NE2 GLN X  67      75.477 106.282  61.298  1.00  0.00           N
ATOM    761 1HE2 GLN X  67      76.457 106.341  61.087  1.00  0.00           H
ATOM    762 2HE2 GLN X  67      74.954 105.441  61.145  1.00  0.00           H
ATOM    763  C   GLN X  67      75.024 111.263  59.824  1.00  0.00           C
ATOM    764  O   GLN X  67      74.957 112.245  60.566  1.00  0.00           O
ATOM    765  N   GLY X  68      74.650 111.327  58.529  1.00  0.00           N
ATOM    766  HN  GLY X  68      74.719 110.501  57.971  1.00  0.00           H
ATOM    767  CA  GLY X  68      74.169 112.533  57.853  1.00  0.00           C
ATOM    768  HA1 GLY X  68      74.021 112.273  56.815  1.00  0.00           H
ATOM    769  HA2 GLY X  68      73.251 112.831  58.340  1.00  0.00           H
ATOM    770  C   GLY X  68      75.095 113.728  57.867  1.00  0.00           C
ATOM    771  O   GLY X  68      76.319 113.606  57.910  1.00  0.00           O
ATOM    772  N   GLY X  69      74.529 114.946  57.782  1.00  0.00           N
ATOM    773  HN  GLY X  69      73.531 115.029  57.726  1.00  0.00           H
ATOM    774  CA  GLY X  69      75.271 116.204  57.812  1.00  0.00           C
ATOM    775  HA1 GLY X  69      76.030 116.161  57.043  1.00  0.00           H
ATOM    776  HA2 GLY X  69      74.554 116.994  57.642  1.00  0.00           H
ATOM    777  C   GLY X  69      75.967 116.524  59.114  1.00  0.00           C
ATOM    778  O   GLY X  69      75.855 115.816  60.113  1.00  0.00           O
ATOM    779  N   GLY X  70      76.696 117.652  59.135  1.00  0.00           N
ATOM    780  HN  GLY X  70      76.751 118.214  58.306  1.00  0.00           H
ATOM    781  CA  GLY X  70      77.461 118.115  60.289  1.00  0.00           C
ATOM    782  HA1 GLY X  70      77.751 119.127  60.055  1.00  0.00           H
ATOM    783  HA2 GLY X  70      76.825 118.048  61.160  1.00  0.00           H
ATOM    784  C   GLY X  70      78.734 117.338  60.585  1.00  0.00           C
ATOM    785  O   GLY X  70      79.015 116.326  59.938  1.00  0.00           O
ATOM    786  N   PRO X  71      79.537 117.804  61.546  1.00  0.00           N
ATOM    787  CD  PRO X  71      79.262 119.039  62.296  1.00  0.00           C
ATOM    788  HD1 PRO X  71      78.443 118.850  63.027  1.00  0.00           H
ATOM    789  HD2 PRO X  71      78.993 119.889  61.629  1.00  0.00           H
ATOM    790  CA  PRO X  71      80.832 117.228  61.925  1.00  0.00           C
ATOM    791  HA  PRO X  71      81.507 117.467  61.116  1.00  0.00           H
ATOM    792  CB  PRO X  71      81.193 117.971  63.220  1.00  0.00           C
ATOM    793  HB1 PRO X  71      80.711 117.481  64.095  1.00  0.00           H
ATOM    794  HB2 PRO X  71      82.289 118.021  63.384  1.00  0.00           H
ATOM    795  CG  PRO X  71      80.568 119.353  63.027  1.00  0.00           C
ATOM    796  HG1 PRO X  71      80.400 119.888  63.984  1.00  0.00           H
ATOM    797  HG2 PRO X  71      81.221 119.971  62.370  1.00  0.00           H
ATOM    798  C   PRO X  71      80.925 115.719  62.106  1.00  0.00           C
ATOM    799  O   PRO X  71      80.058 115.132  62.757  1.00  0.00           O
ATOM    800  N   TRP X  72      81.998 115.085  61.592  1.00  0.00           N
ATOM    801  HN  TRP X  72      82.686 115.603  61.074  1.00  0.00           H
ATOM    802  CA  TRP X  72      82.233 113.663  61.763  1.00  0.00           C
ATOM    803  HA  TRP X  72      81.923 113.374  62.758  1.00  0.00           H
ATOM    804  CB  TRP X  72      81.430 112.833  60.716  1.00  0.00           C
ATOM    805  HB1 TRP X  72      80.360 113.104  60.832  1.00  0.00           H
ATOM    806  HB2 TRP X  72      81.747 113.145  59.697  1.00  0.00           H
ATOM    807  CG  TRP X  72      81.526 111.315  60.821  1.00  0.00           C
ATOM    808  CD1 TRP X  72      82.321 110.458  60.111  1.00  0.00           C
ATOM    809  HD1 TRP X  72      83.012 110.770  59.341  1.00  0.00           H
ATOM    810  NE1 TRP X  72      82.114 109.158  60.521  1.00  0.00           N
ATOM    811  HE1 TRP X  72      82.578 108.362  60.177  1.00  0.00           H
ATOM    812  CE2 TRP X  72      81.162 109.163  61.519  1.00  0.00           C
ATOM    813  CD2 TRP X  72      80.759 110.502  61.727  1.00  0.00           C
ATOM    814  CE3 TRP X  72      79.790 110.825  62.675  1.00  0.00           C
ATOM    815  HE3 TRP X  72      79.477 111.844  62.849  1.00  0.00           H
ATOM    816  CZ3 TRP X  72      79.233 109.779  63.425  1.00  0.00           C
ATOM    817  HZ3 TRP X  72      78.491 110.000  64.179  1.00  0.00           H
ATOM    818  CZ2 TRP X  72      80.607 108.130  62.261  1.00  0.00           C
ATOM    819  HZ2 TRP X  72      80.908 107.105  62.119  1.00  0.00           H
ATOM    820  CH2 TRP X  72      79.638 108.450  63.224  1.00  0.00           C
ATOM    821  HH2 TRP X  72      79.210 107.662  63.826  1.00  0.00           H
ATOM    822  C   TRP X  72      83.722 113.350  61.645  1.00  0.00           C
ATOM    823  O   TRP X  72      84.290 113.284  60.553  1.00  0.00           O
ATOM    824  N   ASP X  73      84.384 113.097  62.790  1.00  0.00           N
ATOM    825  HN  ASP X  73      83.901 113.150  63.668  1.00  0.00           H
ATOM    826  CA  ASP X  73      85.762 112.650  62.849  1.00  0.00           C
ATOM    827  HA  ASP X  73      86.181 112.588  61.853  1.00  0.00           H
ATOM    828  CB  ASP X  73      86.649 113.560  63.734  1.00  0.00           C
ATOM    829  HB1 ASP X  73      86.172 113.715  64.722  1.00  0.00           H
ATOM    830  HB2 ASP X  73      87.644 113.091  63.890  1.00  0.00           H
ATOM    831  CG  ASP X  73      86.887 114.893  63.066  1.00  0.00           C
ATOM    832  OD1 ASP X  73      86.640 115.952  63.703  1.00  0.00           O
ATOM    833  OD2 ASP X  73      87.390 114.909  61.911  1.00  0.00           O
ATOM    834  C   ASP X  73      85.748 111.234  63.404  1.00  0.00           C
ATOM    835  O   ASP X  73      84.953 110.888  64.281  1.00  0.00           O
ATOM    836  N   SER X  74      86.586 110.339  62.853  1.00  0.00           N
ATOM    837  HN  SER X  74      87.339 110.616  62.253  1.00  0.00           H
ATOM    838  CA  SER X  74      86.369 108.916  63.047  1.00  0.00           C
ATOM    839  HA  SER X  74      85.994 108.743  64.046  1.00  0.00           H
ATOM    840  CB  SER X  74      85.357 108.361  62.008  1.00  0.00           C
ATOM    841  HB1 SER X  74      84.453 109.013  62.026  1.00  0.00           H
ATOM    842  HB2 SER X  74      85.796 108.426  60.986  1.00  0.00           H
ATOM    843  OG  SER X  74      84.943 107.017  62.278  1.00  0.00           O
ATOM    844  HG1 SER X  74      84.395 106.772  61.514  1.00  0.00           H
ATOM    845  C   SER X  74      87.660 108.144  62.937  1.00  0.00           C
ATOM    846  O   SER X  74      88.608 108.540  62.258  1.00  0.00           O
ATOM    847  N   VAL X  75      87.720 106.989  63.623  1.00  0.00           N
ATOM    848  HN  VAL X  75      86.934 106.696  64.162  1.00  0.00           H
ATOM    849  CA  VAL X  75      88.901 106.151  63.700  1.00  0.00           C
ATOM    850  HA  VAL X  75      89.766 106.797  63.758  1.00  0.00           H
ATOM    851  CB  VAL X  75      88.892 105.290  64.962  1.00  0.00           C
ATOM    852  HB  VAL X  75      89.851 104.721  65.020  1.00  0.00           H
ATOM    853  CG1 VAL X  75      88.821 106.216  66.194  1.00  0.00           C
ATOM    854 1HG1 VAL X  75      88.929 105.616  67.124  1.00  0.00           H
ATOM    855 2HG1 VAL X  75      89.638 106.968  66.170  1.00  0.00           H
ATOM    856 3HG1 VAL X  75      87.852 106.755  66.242  1.00  0.00           H
ATOM    857  CG2 VAL X  75      87.723 104.281  64.977  1.00  0.00           C
ATOM    858 1HG2 VAL X  75      87.745 103.708  65.930  1.00  0.00           H
ATOM    859 2HG2 VAL X  75      86.743 104.796  64.913  1.00  0.00           H
ATOM    860 3HG2 VAL X  75      87.806 103.555  64.142  1.00  0.00           H
ATOM    861  C   VAL X  75      89.093 105.281  62.462  1.00  0.00           C
ATOM    862  O   VAL X  75      90.190 104.783  62.202  1.00  0.00           O
ATOM    863  N   ALA X  76      88.047 105.116  61.631  1.00  0.00           N
ATOM    864  HN  ALA X  76      87.183 105.581  61.815  1.00  0.00           H
ATOM    865  CA  ALA X  76      88.100 104.286  60.447  1.00  0.00           C
ATOM    866  HA  ALA X  76      89.117 104.244  60.077  1.00  0.00           H
ATOM    867  CB  ALA X  76      87.594 102.864  60.757  1.00  0.00           C
ATOM    868  HB1 ALA X  76      86.535 102.888  61.087  1.00  0.00           H
ATOM    869  HB2 ALA X  76      87.676 102.211  59.862  1.00  0.00           H
ATOM    870  HB3 ALA X  76      88.203 102.416  61.572  1.00  0.00           H
ATOM    871  C   ALA X  76      87.254 104.907  59.349  1.00  0.00           C
ATOM    872  O   ALA X  76      86.263 105.592  59.613  1.00  0.00           O
ATOM    873  N   ARG X  77      87.642 104.704  58.075  1.00  0.00           N
ATOM    874  HN  ARG X  77      88.370 104.060  57.838  1.00  0.00           H
ATOM    875  CA  ARG X  77      87.034 105.389  56.953  1.00  0.00           C
ATOM    876  HA  ARG X  77      86.517 106.274  57.300  1.00  0.00           H
ATOM    877  CB  ARG X  77      88.113 105.832  55.931  1.00  0.00           C
ATOM    878  HB1 ARG X  77      88.893 106.406  56.482  1.00  0.00           H
ATOM    879  HB2 ARG X  77      88.604 104.932  55.498  1.00  0.00           H
ATOM    880  CG  ARG X  77      87.554 106.727  54.807  1.00  0.00           C
ATOM    881  HG1 ARG X  77      86.771 106.166  54.248  1.00  0.00           H
ATOM    882  HG2 ARG X  77      87.064 107.609  55.283  1.00  0.00           H
ATOM    883  CD  ARG X  77      88.592 107.226  53.798  1.00  0.00           C
ATOM    884  HD1 ARG X  77      89.382 107.833  54.297  1.00  0.00           H
ATOM    885  HD2 ARG X  77      89.056 106.375  53.249  1.00  0.00           H
ATOM    886  NE  ARG X  77      87.822 108.090  52.854  1.00  0.00           N
ATOM    887  HE  ARG X  77      86.823 108.202  52.974  1.00  0.00           H
ATOM    888  CZ  ARG X  77      88.285 108.554  51.688  1.00  0.00           C
ATOM    889  NH1 ARG X  77      89.514 108.317  51.254  1.00  0.00           N
ATOM    890 1HH1 ARG X  77      90.196 107.919  51.876  1.00  0.00           H
ATOM    891 2HH1 ARG X  77      89.791 108.754  50.386  1.00  0.00           H
ATOM    892  NH2 ARG X  77      87.475 109.300  50.943  1.00  0.00           N
ATOM    893 1HH2 ARG X  77      86.688 109.723  51.394  1.00  0.00           H
ATOM    894 2HH2 ARG X  77      87.793 109.673  50.073  1.00  0.00           H
ATOM    895  C   ARG X  77      86.022 104.493  56.264  1.00  0.00           C
ATOM    896  O   ARG X  77      86.287 103.324  56.001  1.00  0.00           O
ATOM    897  N   VAL X  78      84.824 105.016  55.941  1.00  0.00           N
ATOM    898  HN  VAL X  78      84.607 105.970  56.153  1.00  0.00           H
ATOM    899  CA  VAL X  78      83.822 104.251  55.212  1.00  0.00           C
ATOM    900  HA  VAL X  78      84.208 103.276  54.949  1.00  0.00           H
ATOM    901  CB  VAL X  78      82.537 104.025  56.004  1.00  0.00           C
ATOM    902  HB  VAL X  78      82.069 105.004  56.255  1.00  0.00           H
ATOM    903  CG1 VAL X  78      81.544 103.166  55.199  1.00  0.00           C
ATOM    904 1HG1 VAL X  78      80.639 102.960  55.810  1.00  0.00           H
ATOM    905 2HG1 VAL X  78      81.219 103.678  54.273  1.00  0.00           H
ATOM    906 3HG1 VAL X  78      82.003 102.192  54.923  1.00  0.00           H
ATOM    907  CG2 VAL X  78      82.871 103.275  57.306  1.00  0.00           C
ATOM    908 1HG2 VAL X  78      83.344 102.300  57.066  1.00  0.00           H
ATOM    909 2HG2 VAL X  78      83.560 103.859  57.950  1.00  0.00           H
ATOM    910 3HG2 VAL X  78      81.942 103.075  57.881  1.00  0.00           H
ATOM    911  C   VAL X  78      83.544 104.970  53.906  1.00  0.00           C
ATOM    912  O   VAL X  78      83.318 106.181  53.867  1.00  0.00           O
ATOM    913  N   LEU X  79      83.602 104.235  52.782  1.00  0.00           N
ATOM    914  HN  LEU X  79      83.784 103.249  52.845  1.00  0.00           H
ATOM    915  CA  LEU X  79      83.421 104.753  51.439  1.00  0.00           C
ATOM    916  HA  LEU X  79      83.830 105.752  51.419  1.00  0.00           H
ATOM    917  CB  LEU X  79      84.197 103.863  50.432  1.00  0.00           C
ATOM    918  HB1 LEU X  79      83.778 102.836  50.484  1.00  0.00           H
ATOM    919  HB2 LEU X  79      84.046 104.228  49.394  1.00  0.00           H
ATOM    920  CG  LEU X  79      85.722 103.790  50.692  1.00  0.00           C
ATOM    921  HG  LEU X  79      85.887 103.468  51.749  1.00  0.00           H
ATOM    922  CD1 LEU X  79      86.384 102.739  49.788  1.00  0.00           C
ATOM    923 1HD1 LEU X  79      86.231 102.996  48.718  1.00  0.00           H
ATOM    924 2HD1 LEU X  79      87.478 102.697  49.982  1.00  0.00           H
ATOM    925 3HD1 LEU X  79      85.958 101.733  49.974  1.00  0.00           H
ATOM    926  CD2 LEU X  79      86.415 105.148  50.493  1.00  0.00           C
ATOM    927 1HD2 LEU X  79      86.259 105.512  49.454  1.00  0.00           H
ATOM    928 2HD2 LEU X  79      86.029 105.912  51.198  1.00  0.00           H
ATOM    929 3HD2 LEU X  79      87.509 105.047  50.659  1.00  0.00           H
ATOM    930  C   LEU X  79      81.930 104.848  51.079  1.00  0.00           C
ATOM    931  O   LEU X  79      81.115 104.212  51.759  1.00  0.00           O
ATOM    932  N   PRO X  80      81.483 105.618  50.075  1.00  0.00           N
ATOM    933  CD  PRO X  80      82.350 106.495  49.269  1.00  0.00           C
ATOM    934  HD1 PRO X  80      82.765 105.907  48.419  1.00  0.00           H
ATOM    935  HD2 PRO X  80      83.178 106.951  49.856  1.00  0.00           H
ATOM    936  CA  PRO X  80      80.074 106.001  49.924  1.00  0.00           C
ATOM    937  HA  PRO X  80      79.816 106.552  50.818  1.00  0.00           H
ATOM    938  CB  PRO X  80      80.068 106.901  48.683  1.00  0.00           C
ATOM    939  HB1 PRO X  80      80.014 106.288  47.756  1.00  0.00           H
ATOM    940  HB2 PRO X  80      79.227 107.625  48.693  1.00  0.00           H
ATOM    941  CG  PRO X  80      81.427 107.596  48.742  1.00  0.00           C
ATOM    942  HG1 PRO X  80      81.751 107.989  47.757  1.00  0.00           H
ATOM    943  HG2 PRO X  80      81.389 108.432  49.476  1.00  0.00           H
ATOM    944  C   PRO X  80      79.031 104.896  49.813  1.00  0.00           C
ATOM    945  O   PRO X  80      77.872 105.160  50.131  1.00  0.00           O
ATOM    946  N   ASN X  81      79.380 103.675  49.350  1.00  0.00           N
ATOM    947  HN  ASN X  81      80.316 103.501  49.044  1.00  0.00           H
ATOM    948  CA  ASN X  81      78.440 102.567  49.223  1.00  0.00           C
ATOM    949  HA  ASN X  81      77.427 102.930  49.332  1.00  0.00           H
ATOM    950  CB  ASN X  81      78.547 101.875  47.842  1.00  0.00           C
ATOM    951  HB1 ASN X  81      79.564 101.471  47.682  1.00  0.00           H
ATOM    952  HB2 ASN X  81      77.826 101.035  47.764  1.00  0.00           H
ATOM    953  CG  ASN X  81      78.268 102.881  46.737  1.00  0.00           C
ATOM    954  OD1 ASN X  81      79.175 103.544  46.222  1.00  0.00           O
ATOM    955  ND2 ASN X  81      76.985 102.996  46.330  1.00  0.00           N
ATOM    956 1HD2 ASN X  81      76.276 102.443  46.774  1.00  0.00           H
ATOM    957 2HD2 ASN X  81      76.783 103.606  45.568  1.00  0.00           H
ATOM    958  C   ASN X  81      78.632 101.530  50.327  1.00  0.00           C
ATOM    959  O   ASN X  81      78.047 100.446  50.297  1.00  0.00           O
ATOM    960  N   GLY X  82      79.434 101.845  51.366  1.00  0.00           N
ATOM    961  HN  GLY X  82      79.915 102.726  51.374  1.00  0.00           H
ATOM    962  CA  GLY X  82      79.529 101.019  52.566  1.00  0.00           C
ATOM    963  HA1 GLY X  82      79.596 101.697  53.405  1.00  0.00           H
ATOM    964  HA2 GLY X  82      78.660 100.381  52.645  1.00  0.00           H
ATOM    965  C   GLY X  82      80.734 100.122  52.649  1.00  0.00           C
ATOM    966  O   GLY X  82      80.815  99.264  53.522  1.00  0.00           O
ATOM    967  N   SER X  83      81.728 100.268  51.753  1.00  0.00           N
ATOM    968  HN  SER X  83      81.627 100.885  50.976  1.00  0.00           H
ATOM    969  CA  SER X  83      83.028  99.616  51.928  1.00  0.00           C
ATOM    970  HA  SER X  83      82.865  98.574  52.167  1.00  0.00           H
ATOM    971  CB  SER X  83      83.923  99.693  50.662  1.00  0.00           C
ATOM    972  HB1 SER X  83      83.995 100.751  50.330  1.00  0.00           H
ATOM    973  HB2 SER X  83      84.949  99.322  50.888  1.00  0.00           H
ATOM    974  OG  SER X  83      83.387  98.904  49.598  1.00  0.00           O
ATOM    975  HG1 SER X  83      83.683  99.308  48.757  1.00  0.00           H
ATOM    976  C   SER X  83      83.814 100.237  53.077  1.00  0.00           C
ATOM    977  O   SER X  83      84.036 101.447  53.104  1.00  0.00           O
ATOM    978  N   LEU X  84      84.268  99.431  54.059  1.00  0.00           N
ATOM    979  HN  LEU X  84      84.118  98.440  54.050  1.00  0.00           H
ATOM    980  CA  LEU X  84      85.060  99.912  55.181  1.00  0.00           C
ATOM    981  HA  LEU X  84      84.821 100.948  55.382  1.00  0.00           H
ATOM    982  CB  LEU X  84      84.760  99.072  56.450  1.00  0.00           C
ATOM    983  HB1 LEU X  84      83.689  99.216  56.713  1.00  0.00           H
ATOM    984  HB2 LEU X  84      84.884  97.998  56.191  1.00  0.00           H
ATOM    985  CG  LEU X  84      85.609  99.361  57.707  1.00  0.00           C
ATOM    986  HG  LEU X  84      86.689  99.263  57.442  1.00  0.00           H
ATOM    987  CD1 LEU X  84      85.371 100.761  58.283  1.00  0.00           C
ATOM    988 1HD1 LEU X  84      85.987 100.906  59.194  1.00  0.00           H
ATOM    989 2HD1 LEU X  84      85.641 101.546  57.550  1.00  0.00           H
ATOM    990 3HD1 LEU X  84      84.302 100.882  58.561  1.00  0.00           H
ATOM    991  CD2 LEU X  84      85.309  98.319  58.791  1.00  0.00           C
ATOM    992 1HD2 LEU X  84      85.965  98.484  59.670  1.00  0.00           H
ATOM    993 2HD2 LEU X  84      84.248  98.392  59.113  1.00  0.00           H
ATOM    994 3HD2 LEU X  84      85.488  97.296  58.407  1.00  0.00           H
ATOM    995  C   LEU X  84      86.535  99.829  54.830  1.00  0.00           C
ATOM    996  O   LEU X  84      87.028  98.799  54.372  1.00  0.00           O
ATOM    997  N   PHE X  85      87.284 100.929  55.018  1.00  0.00           N
ATOM    998  HN  PHE X  85      86.880 101.766  55.406  1.00  0.00           H
ATOM    999  CA  PHE X  85      88.672 101.031  54.630  1.00  0.00           C
ATOM   1000  HA  PHE X  85      89.021 100.079  54.249  1.00  0.00           H
ATOM   1001  CB  PHE X  85      88.817 102.116  53.526  1.00  0.00           C
ATOM   1002  HB1 PHE X  85      88.030 101.950  52.757  1.00  0.00           H
ATOM   1003  HB2 PHE X  85      88.669 103.133  53.947  1.00  0.00           H
ATOM   1004  CG  PHE X  85      90.152 102.050  52.834  1.00  0.00           C
ATOM   1005  CD1 PHE X  85      91.260 102.751  53.338  1.00  0.00           C
ATOM   1006  HD1 PHE X  85      91.150 103.353  54.227  1.00  0.00           H
ATOM   1007  CE1 PHE X  85      92.505 102.671  52.701  1.00  0.00           C
ATOM   1008  HE1 PHE X  85      93.354 103.214  53.092  1.00  0.00           H
ATOM   1009  CZ  PHE X  85      92.652 101.889  51.548  1.00  0.00           C
ATOM   1010  HZ  PHE X  85      93.613 101.824  51.057  1.00  0.00           H
ATOM   1011  CD2 PHE X  85      90.309 101.279  51.671  1.00  0.00           C
ATOM   1012  HD2 PHE X  85      89.464 100.738  51.269  1.00  0.00           H
ATOM   1013  CE2 PHE X  85      91.553 101.192  51.033  1.00  0.00           C
ATOM   1014  HE2 PHE X  85      91.667 100.583  50.146  1.00  0.00           H
ATOM   1015  C   PHE X  85      89.514 101.370  55.854  1.00  0.00           C
ATOM   1016  O   PHE X  85      89.327 102.392  56.519  1.00  0.00           O
ATOM   1017  N   LEU X  86      90.486 100.500  56.178  1.00  0.00           N
ATOM   1018  HN  LEU X  86      90.599  99.641  55.667  1.00  0.00           H
ATOM   1019  CA  LEU X  86      91.387 100.673  57.297  1.00  0.00           C
ATOM   1020  HA  LEU X  86      91.096 101.515  57.907  1.00  0.00           H
ATOM   1021  CB  LEU X  86      91.371  99.400  58.181  1.00  0.00           C
ATOM   1022  HB1 LEU X  86      91.595  98.526  57.530  1.00  0.00           H
ATOM   1023  HB2 LEU X  86      92.165  99.456  58.956  1.00  0.00           H
ATOM   1024  CG  LEU X  86      90.019  99.137  58.882  1.00  0.00           C
ATOM   1025  HG  LEU X  86      89.198  99.349  58.156  1.00  0.00           H
ATOM   1026  CD1 LEU X  86      89.886  97.663  59.290  1.00  0.00           C
ATOM   1027 1HD1 LEU X  86      89.981  97.008  58.397  1.00  0.00           H
ATOM   1028 2HD1 LEU X  86      90.675  97.388  60.021  1.00  0.00           H
ATOM   1029 3HD1 LEU X  86      88.895  97.478  59.758  1.00  0.00           H
ATOM   1030  CD2 LEU X  86      89.832 100.046  60.105  1.00  0.00           C
ATOM   1031 1HD2 LEU X  86      90.630  99.851  60.855  1.00  0.00           H
ATOM   1032 2HD2 LEU X  86      89.874 101.115  59.813  1.00  0.00           H
ATOM   1033 3HD2 LEU X  86      88.850  99.847  60.583  1.00  0.00           H
ATOM   1034  C   LEU X  86      92.799 100.878  56.753  1.00  0.00           C
ATOM   1035  O   LEU X  86      93.371  99.916  56.236  1.00  0.00           O
ATOM   1036  N   PRO X  87      93.424 102.065  56.828  1.00  0.00           N
ATOM   1037  CD  PRO X  87      92.740 103.336  57.098  1.00  0.00           C
ATOM   1038  HD1 PRO X  87      92.752 103.522  58.196  1.00  0.00           H
ATOM   1039  HD2 PRO X  87      91.694 103.342  56.718  1.00  0.00           H
ATOM   1040  CA  PRO X  87      94.752 102.291  56.252  1.00  0.00           C
ATOM   1041  HA  PRO X  87      94.715 101.993  55.214  1.00  0.00           H
ATOM   1042  CB  PRO X  87      94.986 103.800  56.427  1.00  0.00           C
ATOM   1043  HB1 PRO X  87      95.425 104.024  57.425  1.00  0.00           H
ATOM   1044  HB2 PRO X  87      95.649 104.212  55.638  1.00  0.00           H
ATOM   1045  CG  PRO X  87      93.576 104.391  56.372  1.00  0.00           C
ATOM   1046  HG1 PRO X  87      93.516 105.389  56.852  1.00  0.00           H
ATOM   1047  HG2 PRO X  87      93.246 104.469  55.312  1.00  0.00           H
ATOM   1048  C   PRO X  87      95.856 101.484  56.904  1.00  0.00           C
ATOM   1049  O   PRO X  87      96.811 101.110  56.228  1.00  0.00           O
ATOM   1050  N   ALA X  88      95.765 101.227  58.215  1.00  0.00           N
ATOM   1051  HN  ALA X  88      95.020 101.601  58.760  1.00  0.00           H
ATOM   1052  CA  ALA X  88      96.699 100.379  58.907  1.00  0.00           C
ATOM   1053  HA  ALA X  88      97.053  99.603  58.240  1.00  0.00           H
ATOM   1054  CB  ALA X  88      97.884 101.200  59.457  1.00  0.00           C
ATOM   1055  HB1 ALA X  88      98.432 101.677  58.616  1.00  0.00           H
ATOM   1056  HB2 ALA X  88      97.523 102.008  60.129  1.00  0.00           H
ATOM   1057  HB3 ALA X  88      98.598 100.559  60.015  1.00  0.00           H
ATOM   1058  C   ALA X  88      95.962  99.709  60.047  1.00  0.00           C
ATOM   1059  O   ALA X  88      95.085 100.304  60.674  1.00  0.00           O
ATOM   1060  N   VAL X  89      96.292  98.442  60.347  1.00  0.00           N
ATOM   1061  HN  VAL X  89      96.978  97.943  59.822  1.00  0.00           H
ATOM   1062  CA  VAL X  89      95.725  97.716  61.470  1.00  0.00           C
ATOM   1063  HA  VAL X  89      95.115  98.381  62.065  1.00  0.00           H
ATOM   1064  CB  VAL X  89      94.840  96.536  61.080  1.00  0.00           C
ATOM   1065  HB  VAL X  89      94.670  95.880  61.967  1.00  0.00           H
ATOM   1066  CG1 VAL X  89      93.470  97.085  60.636  1.00  0.00           C
ATOM   1067 1HG1 VAL X  89      93.586  97.762  59.764  1.00  0.00           H
ATOM   1068 2HG1 VAL X  89      92.797  96.252  60.344  1.00  0.00           H
ATOM   1069 3HG1 VAL X  89      92.989  97.651  61.462  1.00  0.00           H
ATOM   1070  CG2 VAL X  89      95.479  95.699  59.957  1.00  0.00           C
ATOM   1071 1HG2 VAL X  89      94.828  94.830  59.727  1.00  0.00           H
ATOM   1072 2HG2 VAL X  89      95.583  96.293  59.025  1.00  0.00           H
ATOM   1073 3HG2 VAL X  89      96.480  95.322  60.256  1.00  0.00           H
ATOM   1074  C   VAL X  89      96.848  97.285  62.388  1.00  0.00           C
ATOM   1075  O   VAL X  89      97.954  96.954  61.956  1.00  0.00           O
ATOM   1076  N   GLY X  90      96.590  97.366  63.707  1.00  0.00           N
ATOM   1077  HN  GLY X  90      95.657  97.580  64.012  1.00  0.00           H
ATOM   1078  CA  GLY X  90      97.561  97.086  64.752  1.00  0.00           C
ATOM   1079  HA1 GLY X  90      98.470  97.624  64.520  1.00  0.00           H
ATOM   1080  HA2 GLY X  90      97.122  97.398  65.687  1.00  0.00           H
ATOM   1081  C   GLY X  90      97.913  95.633  64.899  1.00  0.00           C
ATOM   1082  O   GLY X  90      97.111  94.737  64.648  1.00  0.00           O
ATOM   1083  N   ILE X  91      99.139  95.363  65.365  1.00  0.00           N
ATOM   1084  HN  ILE X  91      99.748  96.114  65.607  1.00  0.00           H
ATOM   1085  CA  ILE X  91      99.642  94.028  65.623  1.00  0.00           C
ATOM   1086  HA  ILE X  91      99.291  93.387  64.825  1.00  0.00           H
ATOM   1087  CB  ILE X  91     101.167  93.983  65.591  1.00  0.00           C
ATOM   1088  HB  ILE X  91     101.504  92.969  65.909  1.00  0.00           H
ATOM   1089  CG2 ILE X  91     101.597  94.172  64.117  1.00  0.00           C
ATOM   1090 1HG2 ILE X  91     101.094  93.427  63.465  1.00  0.00           H
ATOM   1091 2HG2 ILE X  91     101.336  95.190  63.757  1.00  0.00           H
ATOM   1092 3HG2 ILE X  91     102.693  94.037  64.007  1.00  0.00           H
ATOM   1093  CG1 ILE X  91     101.824  95.029  66.527  1.00  0.00           C
ATOM   1094 1HG1 ILE X  91     101.551  96.055  66.193  1.00  0.00           H
ATOM   1095 2HG1 ILE X  91     101.432  94.896  67.560  1.00  0.00           H
ATOM   1096  CD  ILE X  91     103.354  94.931  66.572  1.00  0.00           C
ATOM   1097  HD1 ILE X  91     103.794  95.187  65.583  1.00  0.00           H
ATOM   1098  HD2 ILE X  91     103.766  95.644  67.318  1.00  0.00           H
ATOM   1099  HD3 ILE X  91     103.678  93.905  66.844  1.00  0.00           H
ATOM   1100  C   ILE X  91      99.088  93.404  66.898  1.00  0.00           C
ATOM   1101  O   ILE X  91      98.879  92.193  66.954  1.00  0.00           O
ATOM   1102  N   GLN X  92      98.811  94.210  67.948  1.00  0.00           N
ATOM   1103  HN  GLN X  92      98.990  95.196  67.882  1.00  0.00           H
ATOM   1104  CA  GLN X  92      98.261  93.710  69.202  1.00  0.00           C
ATOM   1105  HA  GLN X  92      98.214  92.629  69.192  1.00  0.00           H
ATOM   1106  CB  GLN X  92      99.152  94.136  70.405  1.00  0.00           C
ATOM   1107  HB1 GLN X  92      98.672  93.800  71.352  1.00  0.00           H
ATOM   1108  HB2 GLN X  92     100.119  93.589  70.321  1.00  0.00           H
ATOM   1109  CG  GLN X  92      99.455  95.653  70.476  1.00  0.00           C
ATOM   1110  HG1 GLN X  92     100.064  95.948  69.595  1.00  0.00           H
ATOM   1111  HG2 GLN X  92      98.518  96.248  70.464  1.00  0.00           H
ATOM   1112  CD  GLN X  92     100.265  96.049  71.710  1.00  0.00           C
ATOM   1113  OE1 GLN X  92     101.460  96.347  71.621  1.00  0.00           O
ATOM   1114  NE2 GLN X  92      99.602  96.093  72.885  1.00  0.00           N
ATOM   1115 1HE2 GLN X  92      98.642  95.837  72.923  1.00  0.00           H
ATOM   1116 2HE2 GLN X  92     100.088  96.435  73.691  1.00  0.00           H
ATOM   1117  C   GLN X  92      96.833  94.183  69.442  1.00  0.00           C
ATOM   1118  O   GLN X  92      96.121  93.630  70.281  1.00  0.00           O
ATOM   1119  N   ASP X  93      96.361  95.203  68.696  1.00  0.00           N
ATOM   1120  HN  ASP X  93      96.956  95.669  68.049  1.00  0.00           H
ATOM   1121  CA  ASP X  93      94.991  95.681  68.764  1.00  0.00           C
ATOM   1122  HA  ASP X  93      94.749  95.807  69.811  1.00  0.00           H
ATOM   1123  CB  ASP X  93      94.841  97.052  68.056  1.00  0.00           C
ATOM   1124  HB1 ASP X  93      95.112  96.955  66.984  1.00  0.00           H
ATOM   1125  HB2 ASP X  93      93.794  97.417  68.127  1.00  0.00           H
ATOM   1126  CG  ASP X  93      95.738  98.090  68.691  1.00  0.00           C
ATOM   1127  OD1 ASP X  93      95.454  98.546  69.831  1.00  0.00           O
ATOM   1128  OD2 ASP X  93      96.738  98.494  68.045  1.00  0.00           O
ATOM   1129  C   ASP X  93      93.967  94.687  68.196  1.00  0.00           C
ATOM   1130  O   ASP X  93      94.208  94.006  67.195  1.00  0.00           O
ATOM   1131  N   GLU X  94      92.776  94.605  68.817  1.00  0.00           N
ATOM   1132  HN  GLU X  94      92.616  95.156  69.647  1.00  0.00           H
ATOM   1133  CA  GLU X  94      91.684  93.743  68.398  1.00  0.00           C
ATOM   1134  HA  GLU X  94      91.934  93.251  67.469  1.00  0.00           H
ATOM   1135  CB  GLU X  94      91.398  92.668  69.474  1.00  0.00           C
ATOM   1136  HB1 GLU X  94      92.363  92.148  69.659  1.00  0.00           H
ATOM   1137  HB2 GLU X  94      91.115  93.157  70.432  1.00  0.00           H
ATOM   1138  CG  GLU X  94      90.317  91.633  69.067  1.00  0.00           C
ATOM   1139  HG1 GLU X  94      89.301  92.071  69.151  1.00  0.00           H
ATOM   1140  HG2 GLU X  94      90.473  91.327  68.011  1.00  0.00           H
ATOM   1141  CD  GLU X  94      90.363  90.368  69.898  1.00  0.00           C
ATOM   1142  OE1 GLU X  94      89.298  89.757  70.153  1.00  0.00           O
ATOM   1143  OE2 GLU X  94      91.478  89.884  70.220  1.00  0.00           O
ATOM   1144  C   GLU X  94      90.428  94.557  68.153  1.00  0.00           C
ATOM   1145  O   GLU X  94      90.159  95.528  68.852  1.00  0.00           O
ATOM   1146  N   GLY X  95      89.610  94.198  67.145  1.00  0.00           N
ATOM   1147  HN  GLY X  95      89.822  93.426  66.550  1.00  0.00           H
ATOM   1148  CA  GLY X  95      88.341  94.876  66.921  1.00  0.00           C
ATOM   1149  HA1 GLY X  95      87.967  95.285  67.850  1.00  0.00           H
ATOM   1150  HA2 GLY X  95      88.497  95.620  66.155  1.00  0.00           H
ATOM   1151  C   GLY X  95      87.310  93.919  66.415  1.00  0.00           C
ATOM   1152  O   GLY X  95      87.611  93.051  65.594  1.00  0.00           O
ATOM   1153  N   ILE X  96      86.057  94.084  66.879  1.00  0.00           N
ATOM   1154  HN  ILE X  96      85.846  94.781  67.572  1.00  0.00           H
ATOM   1155  CA  ILE X  96      84.914  93.320  66.416  1.00  0.00           C
ATOM   1156  HA  ILE X  96      85.240  92.517  65.769  1.00  0.00           H
ATOM   1157  CB  ILE X  96      84.076  92.730  67.550  1.00  0.00           C
ATOM   1158  HB  ILE X  96      83.609  93.566  68.127  1.00  0.00           H
ATOM   1159  CG2 ILE X  96      82.942  91.857  66.962  1.00  0.00           C
ATOM   1160 1HG2 ILE X  96      82.219  92.469  66.384  1.00  0.00           H
ATOM   1161 2HG2 ILE X  96      83.358  91.075  66.293  1.00  0.00           H
ATOM   1162 3HG2 ILE X  96      82.385  91.354  67.781  1.00  0.00           H
ATOM   1163  CG1 ILE X  96      84.939  91.935  68.563  1.00  0.00           C
ATOM   1164 1HG1 ILE X  96      85.663  92.627  69.048  1.00  0.00           H
ATOM   1165 2HG1 ILE X  96      84.269  91.561  69.370  1.00  0.00           H
ATOM   1166  CD  ILE X  96      85.703  90.745  67.969  1.00  0.00           C
ATOM   1167  HD1 ILE X  96      86.291  90.237  68.767  1.00  0.00           H
ATOM   1168  HD2 ILE X  96      85.006  90.002  67.529  1.00  0.00           H
ATOM   1169  HD3 ILE X  96      86.413  91.080  67.184  1.00  0.00           H
ATOM   1170  C   ILE X  96      84.059  94.264  65.598  1.00  0.00           C
ATOM   1171  O   ILE X  96      83.436  95.194  66.112  1.00  0.00           O
ATOM   1172  N   PHE X  97      84.025  94.052  64.277  1.00  0.00           N
ATOM   1173  HN  PHE X  97      84.489  93.247  63.890  1.00  0.00           H
ATOM   1174  CA  PHE X  97      83.411  94.946  63.325  1.00  0.00           C
ATOM   1175  HA  PHE X  97      83.189  95.903  63.781  1.00  0.00           H
ATOM   1176  CB  PHE X  97      84.313  95.141  62.077  1.00  0.00           C
ATOM   1177  HB1 PHE X  97      84.609  94.155  61.659  1.00  0.00           H
ATOM   1178  HB2 PHE X  97      83.771  95.708  61.290  1.00  0.00           H
ATOM   1179  CG  PHE X  97      85.568  95.903  62.402  1.00  0.00           C
ATOM   1180  CD1 PHE X  97      86.702  95.252  62.917  1.00  0.00           C
ATOM   1181  HD1 PHE X  97      86.665  94.191  63.120  1.00  0.00           H
ATOM   1182  CE1 PHE X  97      87.883  95.964  63.165  1.00  0.00           C
ATOM   1183  HE1 PHE X  97      88.749  95.456  63.565  1.00  0.00           H
ATOM   1184  CZ  PHE X  97      87.945  97.334  62.884  1.00  0.00           C
ATOM   1185  HZ  PHE X  97      88.858  97.883  63.064  1.00  0.00           H
ATOM   1186  CD2 PHE X  97      85.638  97.280  62.141  1.00  0.00           C
ATOM   1187  HD2 PHE X  97      84.775  97.788  61.739  1.00  0.00           H
ATOM   1188  CE2 PHE X  97      86.823  97.993  62.369  1.00  0.00           C
ATOM   1189  HE2 PHE X  97      86.871  99.050  62.151  1.00  0.00           H
ATOM   1190  C   PHE X  97      82.112  94.324  62.865  1.00  0.00           C
ATOM   1191  O   PHE X  97      82.096  93.275  62.224  1.00  0.00           O
ATOM   1192  N   ARG X  98      80.973  94.958  63.180  1.00  0.00           N
ATOM   1193  HN  ARG X  98      80.991  95.836  63.673  1.00  0.00           H
ATOM   1194  CA  ARG X  98      79.672  94.454  62.813  1.00  0.00           C
ATOM   1195  HA  ARG X  98      79.750  93.424  62.503  1.00  0.00           H
ATOM   1196  CB  ARG X  98      78.675  94.523  63.996  1.00  0.00           C
ATOM   1197  HB1 ARG X  98      79.170  94.080  64.890  1.00  0.00           H
ATOM   1198  HB2 ARG X  98      78.459  95.588  64.236  1.00  0.00           H
ATOM   1199  CG  ARG X  98      77.362  93.748  63.748  1.00  0.00           C
ATOM   1200  HG1 ARG X  98      76.936  94.007  62.753  1.00  0.00           H
ATOM   1201  HG2 ARG X  98      77.612  92.663  63.721  1.00  0.00           H
ATOM   1202  CD  ARG X  98      76.287  93.965  64.820  1.00  0.00           C
ATOM   1203  HD1 ARG X  98      75.476  93.210  64.704  1.00  0.00           H
ATOM   1204  HD2 ARG X  98      76.718  93.896  65.845  1.00  0.00           H
ATOM   1205  NE  ARG X  98      75.719  95.329  64.594  1.00  0.00           N
ATOM   1206  HE  ARG X  98      76.105  95.938  63.884  1.00  0.00           H
ATOM   1207  CZ  ARG X  98      74.645  95.824  65.220  1.00  0.00           C
ATOM   1208  NH1 ARG X  98      73.992  95.167  66.168  1.00  0.00           N
ATOM   1209 1HH1 ARG X  98      74.320  94.262  66.475  1.00  0.00           H
ATOM   1210 2HH1 ARG X  98      73.305  95.644  66.722  1.00  0.00           H
ATOM   1211  NH2 ARG X  98      74.197  97.021  64.856  1.00  0.00           N
ATOM   1212 1HH2 ARG X  98      74.619  97.498  64.083  1.00  0.00           H
ATOM   1213 2HH2 ARG X  98      73.281  97.299  65.191  1.00  0.00           H
ATOM   1214  C   ARG X  98      79.123  95.263  61.658  1.00  0.00           C
ATOM   1215  O   ARG X  98      78.960  96.481  61.752  1.00  0.00           O
ATOM   1216  N   CYS X  99      78.788  94.600  60.536  1.00  0.00           N
ATOM   1217  HN  CYS X  99      78.924  93.606  60.485  1.00  0.00           H
ATOM   1218  CA  CYS X  99      78.059  95.238  59.456  1.00  0.00           C
ATOM   1219  HA  CYS X  99      78.048  96.312  59.596  1.00  0.00           H
ATOM   1220  CB  CYS X  99      78.637  94.976  58.043  1.00  0.00           C
ATOM   1221  HB1 CYS X  99      79.708  95.267  58.055  1.00  0.00           H
ATOM   1222  HB2 CYS X  99      78.591  93.892  57.803  1.00  0.00           H
ATOM   1223  SG  CYS X  99      77.785  95.962  56.762  1.00  0.00           S
ATOM   1224  C   CYS X  99      76.630  94.755  59.511  1.00  0.00           C
ATOM   1225  O   CYS X  99      76.343  93.564  59.373  1.00  0.00           O
ATOM   1226  N   GLN X 100      75.703  95.701  59.708  1.00  0.00           N
ATOM   1227  HN  GLN X 100      75.968  96.666  59.793  1.00  0.00           H
ATOM   1228  CA  GLN X 100      74.285  95.456  59.731  1.00  0.00           C
ATOM   1229  HA  GLN X 100      74.072  94.398  59.709  1.00  0.00           H
ATOM   1230  CB  GLN X 100      73.643  96.113  60.977  1.00  0.00           C
ATOM   1231  HB1 GLN X 100      74.133  95.691  61.883  1.00  0.00           H
ATOM   1232  HB2 GLN X 100      73.893  97.199  60.946  1.00  0.00           H
ATOM   1233  CG  GLN X 100      72.110  95.937  61.105  1.00  0.00           C
ATOM   1234  HG1 GLN X 100      71.594  96.270  60.180  1.00  0.00           H
ATOM   1235  HG2 GLN X 100      71.860  94.871  61.282  1.00  0.00           H
ATOM   1236  CD  GLN X 100      71.577  96.803  62.246  1.00  0.00           C
ATOM   1237  OE1 GLN X 100      71.919  97.986  62.352  1.00  0.00           O
ATOM   1238  NE2 GLN X 100      70.723  96.228  63.116  1.00  0.00           N
ATOM   1239 1HE2 GLN X 100      70.326  95.324  62.911  1.00  0.00           H
ATOM   1240 2HE2 GLN X 100      70.367  96.782  63.864  1.00  0.00           H
ATOM   1241  C   GLN X 100      73.715  96.096  58.489  1.00  0.00           C
ATOM   1242  O   GLN X 100      74.062  97.225  58.142  1.00  0.00           O
ATOM   1243  N   ALA X 101      72.823  95.389  57.784  1.00  0.00           N
ATOM   1244  HN  ALA X 101      72.571  94.452  58.050  1.00  0.00           H
ATOM   1245  CA  ALA X 101      72.182  95.941  56.622  1.00  0.00           C
ATOM   1246  HA  ALA X 101      72.181  97.018  56.706  1.00  0.00           H
ATOM   1247  CB  ALA X 101      72.910  95.555  55.319  1.00  0.00           C
ATOM   1248  HB1 ALA X 101      72.907  94.457  55.170  1.00  0.00           H
ATOM   1249  HB2 ALA X 101      72.431  96.034  54.439  1.00  0.00           H
ATOM   1250  HB3 ALA X 101      73.967  95.894  55.366  1.00  0.00           H
ATOM   1251  C   ALA X 101      70.726  95.530  56.589  1.00  0.00           C
ATOM   1252  O   ALA X 101      70.331  94.444  57.012  1.00  0.00           O
ATOM   1253  N   MET X 102      69.885  96.449  56.104  1.00  0.00           N
ATOM   1254  HN  MET X 102      70.270  97.310  55.761  1.00  0.00           H
ATOM   1255  CA  MET X 102      68.452  96.305  56.018  1.00  0.00           C
ATOM   1256  HA  MET X 102      68.138  95.352  56.422  1.00  0.00           H
ATOM   1257  CB  MET X 102      67.730  97.453  56.763  1.00  0.00           C
ATOM   1258  HB1 MET X 102      68.166  98.422  56.436  1.00  0.00           H
ATOM   1259  HB2 MET X 102      66.648  97.457  56.498  1.00  0.00           H
ATOM   1260  CG  MET X 102      67.842  97.330  58.297  1.00  0.00           C
ATOM   1261  HG1 MET X 102      67.137  96.539  58.639  1.00  0.00           H
ATOM   1262  HG2 MET X 102      68.864  96.970  58.549  1.00  0.00           H
ATOM   1263  SD  MET X 102      67.549  98.870  59.224  1.00  0.00           S
ATOM   1264  CE  MET X 102      65.962  99.357  58.490  1.00  0.00           C
ATOM   1265  HE1 MET X 102      66.085  99.670  57.431  1.00  0.00           H
ATOM   1266  HE2 MET X 102      65.227  98.525  58.521  1.00  0.00           H
ATOM   1267  HE3 MET X 102      65.521 100.219  59.037  1.00  0.00           H
ATOM   1268  C   MET X 102      68.086  96.323  54.553  1.00  0.00           C
ATOM   1269  O   MET X 102      68.744  96.961  53.732  1.00  0.00           O
ATOM   1270  N   ASN X 103      67.025  95.599  54.180  1.00  0.00           N
ATOM   1271  HN  ASN X 103      66.416  95.196  54.872  1.00  0.00           H
ATOM   1272  CA  ASN X 103      66.683  95.342  52.799  1.00  0.00           C
ATOM   1273  HA  ASN X 103      67.414  95.774  52.126  1.00  0.00           H
ATOM   1274  CB  ASN X 103      66.558  93.819  52.540  1.00  0.00           C
ATOM   1275  HB1 ASN X 103      65.884  93.351  53.285  1.00  0.00           H
ATOM   1276  HB2 ASN X 103      66.138  93.640  51.528  1.00  0.00           H
ATOM   1277  CG  ASN X 103      67.922  93.143  52.565  1.00  0.00           C
ATOM   1278  OD1 ASN X 103      68.644  93.134  51.563  1.00  0.00           O
ATOM   1279  ND2 ASN X 103      68.292  92.511  53.699  1.00  0.00           N
ATOM   1280 1HD2 ASN X 103      67.656  92.401  54.462  1.00  0.00           H
ATOM   1281 2HD2 ASN X 103      69.130  91.955  53.666  1.00  0.00           H
ATOM   1282  C   ASN X 103      65.349  95.992  52.490  1.00  0.00           C
ATOM   1283  O   ASN X 103      64.465  96.069  53.340  1.00  0.00           O
ATOM   1284  N   ARG X 104      65.160  96.478  51.243  1.00  0.00           N
ATOM   1285  HN  ARG X 104      65.910  96.470  50.573  1.00  0.00           H
ATOM   1286  CA  ARG X 104      63.871  96.961  50.766  1.00  0.00           C
ATOM   1287  HA  ARG X 104      63.523  97.724  51.449  1.00  0.00           H
ATOM   1288  CB  ARG X 104      63.997  97.580  49.347  1.00  0.00           C
ATOM   1289  HB1 ARG X 104      64.426  96.814  48.661  1.00  0.00           H
ATOM   1290  HB2 ARG X 104      62.983  97.844  48.968  1.00  0.00           H
ATOM   1291  CG  ARG X 104      64.875  98.854  49.292  1.00  0.00           C
ATOM   1292  HG1 ARG X 104      64.413  99.643  49.926  1.00  0.00           H
ATOM   1293  HG2 ARG X 104      65.875  98.621  49.717  1.00  0.00           H
ATOM   1294  CD  ARG X 104      65.062  99.399  47.867  1.00  0.00           C
ATOM   1295  HD1 ARG X 104      65.456  98.597  47.203  1.00  0.00           H
ATOM   1296  HD2 ARG X 104      64.090  99.766  47.463  1.00  0.00           H
ATOM   1297  NE  ARG X 104      66.047 100.532  47.916  1.00  0.00           N
ATOM   1298  HE  ARG X 104      66.471 100.819  48.777  1.00  0.00           H
ATOM   1299  CZ  ARG X 104      66.569 101.121  46.831  1.00  0.00           C
ATOM   1300  NH1 ARG X 104      66.187 100.845  45.593  1.00  0.00           N
ATOM   1301 1HH1 ARG X 104      65.390 100.247  45.428  1.00  0.00           H
ATOM   1302 2HH1 ARG X 104      66.569 101.432  44.868  1.00  0.00           H
ATOM   1303  NH2 ARG X 104      67.511 102.044  46.996  1.00  0.00           N
ATOM   1304 1HH2 ARG X 104      67.815 102.223  47.940  1.00  0.00           H
ATOM   1305 2HH2 ARG X 104      67.917 102.487  46.198  1.00  0.00           H
ATOM   1306  C   ARG X 104      62.816  95.849  50.781  1.00  0.00           C
ATOM   1307  O   ARG X 104      61.669  96.052  51.188  1.00  0.00           O
ATOM   1308  N   ASN X 105      63.211  94.623  50.385  1.00  0.00           N
ATOM   1309  HN  ASN X 105      64.122  94.511  49.968  1.00  0.00           H
ATOM   1310  CA  ASN X 105      62.437  93.412  50.581  1.00  0.00           C
ATOM   1311  HA  ASN X 105      61.602  93.607  51.242  1.00  0.00           H
ATOM   1312  CB  ASN X 105      61.939  92.841  49.229  1.00  0.00           C
ATOM   1313  HB1 ASN X 105      62.804  92.618  48.567  1.00  0.00           H
ATOM   1314  HB2 ASN X 105      61.355  91.910  49.382  1.00  0.00           H
ATOM   1315  CG  ASN X 105      61.066  93.859  48.508  1.00  0.00           C
ATOM   1316  OD1 ASN X 105      61.458  94.433  47.487  1.00  0.00           O
ATOM   1317  ND2 ASN X 105      59.840  94.086  49.026  1.00  0.00           N
ATOM   1318 1HD2 ASN X 105      59.552  93.589  49.850  1.00  0.00           H
ATOM   1319 2HD2 ASN X 105      59.249  94.733  48.554  1.00  0.00           H
ATOM   1320  C   ASN X 105      63.309  92.353  51.256  1.00  0.00           C
ATOM   1321  O   ASN X 105      64.363  91.984  50.737  1.00  0.00           O
ATOM   1322  N   GLY X 106      62.884  91.822  52.425  1.00  0.00           N
ATOM   1323  HN  GLY X 106      62.015  92.132  52.826  1.00  0.00           H
ATOM   1324  CA  GLY X 106      63.604  90.790  53.178  1.00  0.00           C
ATOM   1325  HA1 GLY X 106      62.941  89.943  53.269  1.00  0.00           H
ATOM   1326  HA2 GLY X 106      64.526  90.539  52.672  1.00  0.00           H
ATOM   1327  C   GLY X 106      63.988  91.213  54.579  1.00  0.00           C
ATOM   1328  O   GLY X 106      64.045  92.400  54.908  1.00  0.00           O
ATOM   1329  N   LYS X 107      64.274  90.228  55.460  1.00  0.00           N
ATOM   1330  HN  LYS X 107      64.181  89.267  55.193  1.00  0.00           H
ATOM   1331  CA  LYS X 107      64.833  90.437  56.791  1.00  0.00           C
ATOM   1332  HA  LYS X 107      64.140  91.061  57.341  1.00  0.00           H
ATOM   1333  CB  LYS X 107      65.031  89.112  57.577  1.00  0.00           C
ATOM   1334  HB1 LYS X 107      65.602  88.402  56.940  1.00  0.00           H
ATOM   1335  HB2 LYS X 107      65.641  89.299  58.493  1.00  0.00           H
ATOM   1336  CG  LYS X 107      63.739  88.434  58.058  1.00  0.00           C
ATOM   1337  HG1 LYS X 107      63.219  89.113  58.772  1.00  0.00           H
ATOM   1338  HG2 LYS X 107      63.063  88.267  57.192  1.00  0.00           H
ATOM   1339  CD  LYS X 107      64.051  87.093  58.751  1.00  0.00           C
ATOM   1340  HD1 LYS X 107      64.503  86.406  58.003  1.00  0.00           H
ATOM   1341  HD2 LYS X 107      64.822  87.278  59.535  1.00  0.00           H
ATOM   1342  CE  LYS X 107      62.869  86.388  59.434  1.00  0.00           C
ATOM   1343  HE1 LYS X 107      63.192  85.405  59.840  1.00  0.00           H
ATOM   1344  HE2 LYS X 107      62.480  87.007  60.268  1.00  0.00           H
ATOM   1345  NZ  LYS X 107      61.768  86.157  58.488  1.00  0.00           N
ATOM   1346  HZ1 LYS X 107      62.123  85.723  57.595  1.00  0.00           H
ATOM   1347  HZ2 LYS X 107      61.043  85.525  58.925  1.00  0.00           H
ATOM   1348  HZ3 LYS X 107      61.307  87.075  58.280  1.00  0.00           H
ATOM   1349  C   LYS X 107      66.177  91.160  56.804  1.00  0.00           C
ATOM   1350  O   LYS X 107      66.944  91.135  55.840  1.00  0.00           O
ATOM   1351  N   GLU X 108      66.485  91.817  57.935  1.00  0.00           N
ATOM   1352  HN  GLU X 108      65.810  91.856  58.679  1.00  0.00           H
ATOM   1353  CA  GLU X 108      67.783  92.376  58.265  1.00  0.00           C
ATOM   1354  HA  GLU X 108      68.034  93.118  57.519  1.00  0.00           H
ATOM   1355  CB  GLU X 108      67.672  93.044  59.656  1.00  0.00           C
ATOM   1356  HB1 GLU X 108      66.833  93.775  59.614  1.00  0.00           H
ATOM   1357  HB2 GLU X 108      67.378  92.257  60.388  1.00  0.00           H
ATOM   1358  CG  GLU X 108      68.916  93.789  60.189  1.00  0.00           C
ATOM   1359  HG1 GLU X 108      69.804  93.123  60.208  1.00  0.00           H
ATOM   1360  HG2 GLU X 108      69.146  94.670  59.555  1.00  0.00           H
ATOM   1361  CD  GLU X 108      68.658  94.260  61.606  1.00  0.00           C
ATOM   1362  OE1 GLU X 108      67.722  95.067  61.826  1.00  0.00           O
ATOM   1363  OE2 GLU X 108      69.374  93.792  62.532  1.00  0.00           O
ATOM   1364  C   GLU X 108      68.898  91.331  58.291  1.00  0.00           C
ATOM   1365  O   GLU X 108      68.695  90.173  58.668  1.00  0.00           O
ATOM   1366  N   THR X 109      70.117  91.719  57.885  1.00  0.00           N
ATOM   1367  HN  THR X 109      70.263  92.669  57.586  1.00  0.00           H
ATOM   1368  CA  THR X 109      71.298  90.867  57.906  1.00  0.00           C
ATOM   1369  HA  THR X 109      71.054  89.914  58.354  1.00  0.00           H
ATOM   1370  CB  THR X 109      71.840  90.588  56.501  1.00  0.00           C
ATOM   1371  HB  THR X 109      71.007  90.131  55.914  1.00  0.00           H
ATOM   1372  OG1 THR X 109      72.934  89.682  56.500  1.00  0.00           O
ATOM   1373  HG1 THR X 109      73.089  89.482  55.553  1.00  0.00           H
ATOM   1374  CG2 THR X 109      72.297  91.856  55.773  1.00  0.00           C
ATOM   1375 1HG2 THR X 109      72.598  91.606  54.734  1.00  0.00           H
ATOM   1376 2HG2 THR X 109      71.471  92.593  55.712  1.00  0.00           H
ATOM   1377 3HG2 THR X 109      73.160  92.325  56.291  1.00  0.00           H
ATOM   1378  C   THR X 109      72.331  91.521  58.802  1.00  0.00           C
ATOM   1379  O   THR X 109      72.532  92.734  58.758  1.00  0.00           O
ATOM   1380  N   LYS X 110      72.983  90.751  59.698  1.00  0.00           N
ATOM   1381  HN  LYS X 110      72.833  89.765  59.751  1.00  0.00           H
ATOM   1382  CA  LYS X 110      74.001  91.300  60.574  1.00  0.00           C
ATOM   1383  HA  LYS X 110      74.434  92.162  60.088  1.00  0.00           H
ATOM   1384  CB  LYS X 110      73.424  91.806  61.933  1.00  0.00           C
ATOM   1385  HB1 LYS X 110      74.249  92.213  62.555  1.00  0.00           H
ATOM   1386  HB2 LYS X 110      72.746  92.657  61.690  1.00  0.00           H
ATOM   1387  CG  LYS X 110      72.601  90.802  62.767  1.00  0.00           C
ATOM   1388  HG1 LYS X 110      71.818  90.343  62.121  1.00  0.00           H
ATOM   1389  HG2 LYS X 110      73.263  89.985  63.129  1.00  0.00           H
ATOM   1390  CD  LYS X 110      71.906  91.490  63.965  1.00  0.00           C
ATOM   1391  HD1 LYS X 110      72.682  91.971  64.601  1.00  0.00           H
ATOM   1392  HD2 LYS X 110      71.252  92.296  63.560  1.00  0.00           H
ATOM   1393  CE  LYS X 110      71.052  90.550  64.836  1.00  0.00           C
ATOM   1394  HE1 LYS X 110      70.285  90.035  64.217  1.00  0.00           H
ATOM   1395  HE2 LYS X 110      71.696  89.785  65.323  1.00  0.00           H
ATOM   1396  NZ  LYS X 110      70.353  91.304  65.896  1.00  0.00           N
ATOM   1397  HZ1 LYS X 110      71.012  91.910  66.444  1.00  0.00           H
ATOM   1398  HZ2 LYS X 110      69.626  91.945  65.500  1.00  0.00           H
ATOM   1399  HZ3 LYS X 110      69.902  90.663  66.596  1.00  0.00           H
ATOM   1400  C   LYS X 110      75.159  90.326  60.733  1.00  0.00           C
ATOM   1401  O   LYS X 110      75.007  89.192  61.188  1.00  0.00           O
ATOM   1402  N   SER X 111      76.372  90.759  60.331  1.00  0.00           N
ATOM   1403  HN  SER X 111      76.482  91.693  59.985  1.00  0.00           H
ATOM   1404  CA  SER X 111      77.560  89.912  60.294  1.00  0.00           C
ATOM   1405  HA  SER X 111      77.338  88.950  60.733  1.00  0.00           H
ATOM   1406  CB  SER X 111      78.131  89.677  58.873  1.00  0.00           C
ATOM   1407  HB1 SER X 111      78.541  90.625  58.455  1.00  0.00           H
ATOM   1408  HB2 SER X 111      78.959  88.932  58.911  1.00  0.00           H
ATOM   1409  OG  SER X 111      77.109  89.199  58.001  1.00  0.00           O
ATOM   1410  HG1 SER X 111      76.757  90.006  57.569  1.00  0.00           H
ATOM   1411  C   SER X 111      78.660  90.539  61.107  1.00  0.00           C
ATOM   1412  O   SER X 111      78.841  91.755  61.089  1.00  0.00           O
ATOM   1413  N   ASN X 112      79.415  89.718  61.856  1.00  0.00           N
ATOM   1414  HN  ASN X 112      79.263  88.721  61.812  1.00  0.00           H
ATOM   1415  CA  ASN X 112      80.417  90.161  62.802  1.00  0.00           C
ATOM   1416  HA  ASN X 112      80.463  91.242  62.829  1.00  0.00           H
ATOM   1417  CB  ASN X 112      80.143  89.599  64.226  1.00  0.00           C
ATOM   1418  HB1 ASN X 112      80.163  88.488  64.209  1.00  0.00           H
ATOM   1419  HB2 ASN X 112      80.925  89.950  64.932  1.00  0.00           H
ATOM   1420  CG  ASN X 112      78.796  90.051  64.777  1.00  0.00           C
ATOM   1421  OD1 ASN X 112      78.700  90.999  65.563  1.00  0.00           O
ATOM   1422  ND2 ASN X 112      77.710  89.333  64.411  1.00  0.00           N
ATOM   1423 1HD2 ASN X 112      77.823  88.530  63.828  1.00  0.00           H
ATOM   1424 2HD2 ASN X 112      76.836  89.538  64.848  1.00  0.00           H
ATOM   1425  C   ASN X 112      81.778  89.648  62.360  1.00  0.00           C
ATOM   1426  O   ASN X 112      81.995  88.444  62.238  1.00  0.00           O
ATOM   1427  N   TYR X 113      82.739  90.557  62.129  1.00  0.00           N
ATOM   1428  HN  TYR X 113      82.540  91.540  62.206  1.00  0.00           H
ATOM   1429  CA  TYR X 113      84.068  90.225  61.651  1.00  0.00           C
ATOM   1430  HA  TYR X 113      84.150  89.161  61.478  1.00  0.00           H
ATOM   1431  CB  TYR X 113      84.425  90.994  60.353  1.00  0.00           C
ATOM   1432  HB1 TYR X 113      84.442  92.086  60.556  1.00  0.00           H
ATOM   1433  HB2 TYR X 113      85.421  90.684  59.971  1.00  0.00           H
ATOM   1434  CG  TYR X 113      83.416  90.734  59.271  1.00  0.00           C
ATOM   1435  CD1 TYR X 113      83.356  89.482  58.637  1.00  0.00           C
ATOM   1436  HD1 TYR X 113      84.041  88.700  58.929  1.00  0.00           H
ATOM   1437  CE1 TYR X 113      82.412  89.242  57.629  1.00  0.00           C
ATOM   1438  HE1 TYR X 113      82.375  88.275  57.151  1.00  0.00           H
ATOM   1439  CZ  TYR X 113      81.525  90.253  57.244  1.00  0.00           C
ATOM   1440  OH  TYR X 113      80.571  90.008  56.239  1.00  0.00           O
ATOM   1441  HH  TYR X 113      80.734  89.119  55.907  1.00  0.00           H
ATOM   1442  CD2 TYR X 113      82.521  91.744  58.875  1.00  0.00           C
ATOM   1443  HD2 TYR X 113      82.557  92.707  59.360  1.00  0.00           H
ATOM   1444  CE2 TYR X 113      81.579  91.506  57.864  1.00  0.00           C
ATOM   1445  HE2 TYR X 113      80.896  92.285  57.561  1.00  0.00           H
ATOM   1446  C   TYR X 113      85.097  90.613  62.696  1.00  0.00           C
ATOM   1447  O   TYR X 113      85.027  91.681  63.297  1.00  0.00           O
ATOM   1448  N   ARG X 114      86.094  89.751  62.941  1.00  0.00           N
ATOM   1449  HN  ARG X 114      86.132  88.875  62.448  1.00  0.00           H
ATOM   1450  CA  ARG X 114      87.145  89.995  63.906  1.00  0.00           C
ATOM   1451  HA  ARG X 114      86.970  90.920  64.439  1.00  0.00           H
ATOM   1452  CB  ARG X 114      87.202  88.837  64.927  1.00  0.00           C
ATOM   1453  HB1 ARG X 114      86.235  88.836  65.475  1.00  0.00           H
ATOM   1454  HB2 ARG X 114      87.279  87.867  64.386  1.00  0.00           H
ATOM   1455  CG  ARG X 114      88.342  88.926  65.959  1.00  0.00           C
ATOM   1456  HG1 ARG X 114      89.312  88.718  65.453  1.00  0.00           H
ATOM   1457  HG2 ARG X 114      88.384  89.956  66.378  1.00  0.00           H
ATOM   1458  CD  ARG X 114      88.152  87.935  67.109  1.00  0.00           C
ATOM   1459  HD1 ARG X 114      87.230  88.196  67.675  1.00  0.00           H
ATOM   1460  HD2 ARG X 114      88.046  86.888  66.755  1.00  0.00           H
ATOM   1461  NE  ARG X 114      89.324  88.079  68.024  1.00  0.00           N
ATOM   1462  HE  ARG X 114      89.255  88.709  68.821  1.00  0.00           H
ATOM   1463  CZ  ARG X 114      90.390  87.268  68.039  1.00  0.00           C
ATOM   1464  NH1 ARG X 114      90.565  86.310  67.137  1.00  0.00           N
ATOM   1465 1HH1 ARG X 114      89.913  86.200  66.381  1.00  0.00           H
ATOM   1466 2HH1 ARG X 114      91.319  85.660  67.267  1.00  0.00           H
ATOM   1467  NH2 ARG X 114      91.323  87.455  68.971  1.00  0.00           N
ATOM   1468 1HH2 ARG X 114      91.262  88.271  69.565  1.00  0.00           H
ATOM   1469 2HH2 ARG X 114      92.145  86.876  69.003  1.00  0.00           H
ATOM   1470  C   ARG X 114      88.468  90.125  63.183  1.00  0.00           C
ATOM   1471  O   ARG X 114      88.880  89.234  62.444  1.00  0.00           O
ATOM   1472  N   VAL X 115      89.163  91.263  63.365  1.00  0.00           N
ATOM   1473  HN  VAL X 115      88.811  91.973  63.974  1.00  0.00           H
ATOM   1474  CA  VAL X 115      90.400  91.554  62.654  1.00  0.00           C
ATOM   1475  HA  VAL X 115      90.511  90.886  61.808  1.00  0.00           H
ATOM   1476  CB  VAL X 115      90.431  92.990  62.129  1.00  0.00           C
ATOM   1477  HB  VAL X 115      90.310  93.700  62.980  1.00  0.00           H
ATOM   1478  CG1 VAL X 115      91.767  93.292  61.415  1.00  0.00           C
ATOM   1479 1HG1 VAL X 115      91.730  94.305  60.961  1.00  0.00           H
ATOM   1480 2HG1 VAL X 115      92.628  93.270  62.114  1.00  0.00           H
ATOM   1481 3HG1 VAL X 115      91.946  92.553  60.604  1.00  0.00           H
ATOM   1482  CG2 VAL X 115      89.259  93.198  61.148  1.00  0.00           C
ATOM   1483 1HG2 VAL X 115      89.278  94.235  60.748  1.00  0.00           H
ATOM   1484 2HG2 VAL X 115      89.338  92.493  60.294  1.00  0.00           H
ATOM   1485 3HG2 VAL X 115      88.280  93.043  61.647  1.00  0.00           H
ATOM   1486  C   VAL X 115      91.591  91.344  63.570  1.00  0.00           C
ATOM   1487  O   VAL X 115      91.705  91.987  64.617  1.00  0.00           O
ATOM   1488  N   ARG X 116      92.531  90.459  63.175  1.00  0.00           N
ATOM   1489  HN  ARG X 116      92.414  89.929  62.333  1.00  0.00           H
ATOM   1490  CA  ARG X 116      93.777  90.254  63.890  1.00  0.00           C
ATOM   1491  HA  ARG X 116      94.018  91.143  64.452  1.00  0.00           H
ATOM   1492  CB  ARG X 116      93.770  89.012  64.827  1.00  0.00           C
ATOM   1493  HB1 ARG X 116      93.429  88.133  64.234  1.00  0.00           H
ATOM   1494  HB2 ARG X 116      94.806  88.789  65.171  1.00  0.00           H
ATOM   1495  CG  ARG X 116      92.880  89.110  66.083  1.00  0.00           C
ATOM   1496  HG1 ARG X 116      91.828  89.272  65.757  1.00  0.00           H
ATOM   1497  HG2 ARG X 116      92.914  88.128  66.607  1.00  0.00           H
ATOM   1498  CD  ARG X 116      93.241  90.204  67.102  1.00  0.00           C
ATOM   1499  HD1 ARG X 116      93.215  91.213  66.633  1.00  0.00           H
ATOM   1500  HD2 ARG X 116      92.498  90.176  67.928  1.00  0.00           H
ATOM   1501  NE  ARG X 116      94.622  89.949  67.631  1.00  0.00           N
ATOM   1502  HE  ARG X 116      95.406  89.919  67.005  1.00  0.00           H
ATOM   1503  CZ  ARG X 116      94.989  90.066  68.916  1.00  0.00           C
ATOM   1504  NH1 ARG X 116      94.134  90.201  69.921  1.00  0.00           N
ATOM   1505 1HH1 ARG X 116      93.138  90.082  69.807  1.00  0.00           H
ATOM   1506 2HH1 ARG X 116      94.472  90.260  70.863  1.00  0.00           H
ATOM   1507  NH2 ARG X 116      96.290  90.060  69.193  1.00  0.00           N
ATOM   1508 1HH2 ARG X 116      96.928  89.940  68.429  1.00  0.00           H
ATOM   1509 2HH2 ARG X 116      96.593  90.244  70.138  1.00  0.00           H
ATOM   1510  C   ARG X 116      94.914  90.036  62.908  1.00  0.00           C
ATOM   1511  O   ARG X 116      94.764  89.411  61.858  1.00  0.00           O
ATOM   1512  N   VAL X 117      96.114  90.538  63.255  1.00  0.00           N
ATOM   1513  HN  VAL X 117      96.195  91.129  64.064  1.00  0.00           H
ATOM   1514  CA  VAL X 117      97.339  90.200  62.549  1.00  0.00           C
ATOM   1515  HA  VAL X 117      97.117  90.037  61.504  1.00  0.00           H
ATOM   1516  CB  VAL X 117      98.389  91.305  62.636  1.00  0.00           C
ATOM   1517  HB  VAL X 117      98.639  91.496  63.706  1.00  0.00           H
ATOM   1518  CG1 VAL X 117      99.673  90.901  61.881  1.00  0.00           C
ATOM   1519 1HG1 VAL X 117      99.440  90.635  60.828  1.00  0.00           H
ATOM   1520 2HG1 VAL X 117     100.390  91.749  61.871  1.00  0.00           H
ATOM   1521 3HG1 VAL X 117     100.178  90.040  62.365  1.00  0.00           H
ATOM   1522  CG2 VAL X 117      97.812  92.599  62.026  1.00  0.00           C
ATOM   1523 1HG2 VAL X 117      97.538  92.438  60.962  1.00  0.00           H
ATOM   1524 2HG2 VAL X 117      96.912  92.941  62.578  1.00  0.00           H
ATOM   1525 3HG2 VAL X 117      98.566  93.414  62.073  1.00  0.00           H
ATOM   1526  C   VAL X 117      97.882  88.897  63.126  1.00  0.00           C
ATOM   1527  O   VAL X 117      98.303  88.822  64.283  1.00  0.00           O
ATOM   1528  N   TYR X 118      97.852  87.809  62.332  1.00  0.00           N
ATOM   1529  HN  TYR X 118      97.460  87.865  61.417  1.00  0.00           H
ATOM   1530  CA  TYR X 118      98.200  86.482  62.812  1.00  0.00           C
ATOM   1531  HA  TYR X 118      98.001  86.411  63.875  1.00  0.00           H
ATOM   1532  CB  TYR X 118      97.364  85.418  62.052  1.00  0.00           C
ATOM   1533  HB1 TYR X 118      97.243  85.688  60.982  1.00  0.00           H
ATOM   1534  HB2 TYR X 118      97.836  84.413  62.108  1.00  0.00           H
ATOM   1535  CG  TYR X 118      96.015  85.293  62.699  1.00  0.00           C
ATOM   1536  CD1 TYR X 118      94.868  85.905  62.163  1.00  0.00           C
ATOM   1537  HD1 TYR X 118      94.949  86.486  61.259  1.00  0.00           H
ATOM   1538  CE1 TYR X 118      93.626  85.772  62.804  1.00  0.00           C
ATOM   1539  HE1 TYR X 118      92.749  86.250  62.394  1.00  0.00           H
ATOM   1540  CZ  TYR X 118      93.533  85.046  63.997  1.00  0.00           C
ATOM   1541  OH  TYR X 118      92.307  84.929  64.677  1.00  0.00           O
ATOM   1542  HH  TYR X 118      92.524  84.744  65.612  1.00  0.00           H
ATOM   1543  CD2 TYR X 118      95.901  84.560  63.890  1.00  0.00           C
ATOM   1544  HD2 TYR X 118      96.775  84.087  64.313  1.00  0.00           H
ATOM   1545  CE2 TYR X 118      94.669  84.445  64.543  1.00  0.00           C
ATOM   1546  HE2 TYR X 118      94.606  83.887  65.465  1.00  0.00           H
ATOM   1547  C   TYR X 118      99.675  86.148  62.658  1.00  0.00           C
ATOM   1548  O   TYR X 118     100.190  85.249  63.321  1.00  0.00           O
ATOM   1549  N   GLN X 119     100.415  86.881  61.811  1.00  0.00           N
ATOM   1550  HN  GLN X 119     100.010  87.625  61.290  1.00  0.00           H
ATOM   1551  CA  GLN X 119     101.822  86.614  61.585  1.00  0.00           C
ATOM   1552  HA  GLN X 119     102.246  86.090  62.432  1.00  0.00           H
ATOM   1553  CB  GLN X 119     102.064  85.795  60.291  1.00  0.00           C
ATOM   1554  HB1 GLN X 119     101.725  86.388  59.412  1.00  0.00           H
ATOM   1555  HB2 GLN X 119     103.159  85.615  60.184  1.00  0.00           H
ATOM   1556  CG  GLN X 119     101.333  84.434  60.279  1.00  0.00           C
ATOM   1557  HG1 GLN X 119     101.576  83.856  61.194  1.00  0.00           H
ATOM   1558  HG2 GLN X 119     100.233  84.587  60.257  1.00  0.00           H
ATOM   1559  CD  GLN X 119     101.709  83.629  59.041  1.00  0.00           C
ATOM   1560  OE1 GLN X 119     101.167  83.845  57.953  1.00  0.00           O
ATOM   1561  NE2 GLN X 119     102.669  82.691  59.196  1.00  0.00           N
ATOM   1562 1HE2 GLN X 119     103.121  82.604  60.088  1.00  0.00           H
ATOM   1563 2HE2 GLN X 119     102.931  82.128  58.415  1.00  0.00           H
ATOM   1564  C   GLN X 119     102.556  87.927  61.464  1.00  0.00           C
ATOM   1565  O   GLN X 119     102.108  88.841  60.772  1.00  0.00           O
ATOM   1566  N   ILE X 120     103.705  88.060  62.149  1.00  0.00           N
ATOM   1567  HN  ILE X 120     104.054  87.315  62.730  1.00  0.00           H
ATOM   1568  CA  ILE X 120     104.508  89.269  62.136  1.00  0.00           C
ATOM   1569  HA  ILE X 120     104.060  90.001  61.486  1.00  0.00           H
ATOM   1570  CB  ILE X 120     104.609  89.930  63.512  1.00  0.00           C
ATOM   1571  HB  ILE X 120     105.258  89.317  64.179  1.00  0.00           H
ATOM   1572  CG2 ILE X 120     105.244  91.328  63.330  1.00  0.00           C
ATOM   1573 1HG2 ILE X 120     104.580  91.974  62.718  1.00  0.00           H
ATOM   1574 2HG2 ILE X 120     105.399  91.820  64.313  1.00  0.00           H
ATOM   1575 3HG2 ILE X 120     106.232  91.267  62.828  1.00  0.00           H
ATOM   1576  CG1 ILE X 120     103.212  90.017  64.183  1.00  0.00           C
ATOM   1577 1HG1 ILE X 120     102.517  90.564  63.509  1.00  0.00           H
ATOM   1578 2HG1 ILE X 120     102.807  88.988  64.319  1.00  0.00           H
ATOM   1579  CD  ILE X 120     103.224  90.686  65.562  1.00  0.00           C
ATOM   1580  HD1 ILE X 120     103.490  91.761  65.480  1.00  0.00           H
ATOM   1581  HD2 ILE X 120     102.221  90.608  66.035  1.00  0.00           H
ATOM   1582  HD3 ILE X 120     103.960  90.186  66.227  1.00  0.00           H
ATOM   1583  C   ILE X 120     105.899  88.876  61.635  1.00  0.00           C
ATOM   1584  O   ILE X 120     106.549  88.069  62.307  1.00  0.00           O
ATOM   1585  N   PRO X 121     106.403  89.360  60.495  1.00  0.00           N
ATOM   1586  CD  PRO X 121     105.622  90.103  59.502  1.00  0.00           C
ATOM   1587  HD1 PRO X 121     105.670  91.182  59.766  1.00  0.00           H
ATOM   1588  HD2 PRO X 121     104.563  89.766  59.451  1.00  0.00           H
ATOM   1589  CA  PRO X 121     107.660  88.875  59.930  1.00  0.00           C
ATOM   1590  HA  PRO X 121     107.586  87.804  59.804  1.00  0.00           H
ATOM   1591  CB  PRO X 121     107.773  89.612  58.585  1.00  0.00           C
ATOM   1592  HB1 PRO X 121     108.264  90.602  58.724  1.00  0.00           H
ATOM   1593  HB2 PRO X 121     108.346  89.028  57.837  1.00  0.00           H
ATOM   1594  CG  PRO X 121     106.320  89.841  58.170  1.00  0.00           C
ATOM   1595  HG1 PRO X 121     106.206  90.686  57.460  1.00  0.00           H
ATOM   1596  HG2 PRO X 121     105.912  88.915  57.715  1.00  0.00           H
ATOM   1597  C   PRO X 121     108.872  89.167  60.786  1.00  0.00           C
ATOM   1598  OT1 PRO X 121     109.751  88.267  60.917  1.00  0.00           O
ATOM   1599  OT2 PRO X 121     109.009  90.307  61.310  1.00  0.00           O
ATOM   1600  N   ASP Z   1      55.743  84.499  68.080  1.00  0.00           N
ATOM   1601  H1  ASP Z   1      55.982  84.849  67.121  1.00  0.00           H
ATOM   1602  H2  ASP Z   1      56.476  83.821  68.423  1.00  0.00           H
ATOM   1603  H3  ASP Z   1      54.831  83.970  68.014  1.00  0.00           H
ATOM   1604  CA  ASP Z   1      55.591  85.629  69.026  1.00  0.00           C
ATOM   1605  HA  ASP Z   1      55.423  85.197  70.004  1.00  0.00           H
ATOM   1606  CB  ASP Z   1      56.924  86.436  68.981  1.00  0.00           C
ATOM   1607  HB1 ASP Z   1      57.788  85.743  69.088  1.00  0.00           H
ATOM   1608  HB2 ASP Z   1      57.037  86.969  68.014  1.00  0.00           H
ATOM   1609  CG  ASP Z   1      57.034  87.430  70.114  1.00  0.00           C
ATOM   1610  OD1 ASP Z   1      57.908  88.328  70.030  1.00  0.00           O
ATOM   1611  OD2 ASP Z   1      56.262  87.329  71.100  1.00  0.00           O
ATOM   1612  C   ASP Z   1      54.341  86.428  68.653  1.00  0.00           C
ATOM   1613  O   ASP Z   1      53.250  85.876  68.504  1.00  0.00           O
ATOM   1614  N   ALA Z   2      54.465  87.748  68.457  1.00  0.00           N
ATOM   1615  HN  ALA Z   2      55.339  88.209  68.592  1.00  0.00           H
ATOM   1616  CA  ALA Z   2      53.371  88.606  68.092  1.00  0.00           C
ATOM   1617  HA  ALA Z   2      52.579  88.037  67.619  1.00  0.00           H
ATOM   1618  CB  ALA Z   2      52.843  89.324  69.347  1.00  0.00           C
ATOM   1619  HB1 ALA Z   2      52.469  88.572  70.077  1.00  0.00           H
ATOM   1620  HB2 ALA Z   2      53.651  89.906  69.840  1.00  0.00           H
ATOM   1621  HB3 ALA Z   2      52.008  90.011  69.105  1.00  0.00           H
ATOM   1622  C   ALA Z   2      53.885  89.599  67.069  1.00  0.00           C
ATOM   1623  O   ALA Z   2      55.094  89.753  66.882  1.00  0.00           O
ATOM   1624  N   HIS Z   3      52.976  90.271  66.348  1.00  0.00           N
ATOM   1625  HN  HIS Z   3      51.998  90.147  66.522  1.00  0.00           H
ATOM   1626  CA  HIS Z   3      53.327  91.256  65.346  1.00  0.00           C
ATOM   1627  HA  HIS Z   3      54.169  91.841  65.696  1.00  0.00           H
ATOM   1628  CB  HIS Z   3      53.637  90.574  63.987  1.00  0.00           C
ATOM   1629  HB1 HIS Z   3      54.294  89.699  64.182  1.00  0.00           H
ATOM   1630  HB2 HIS Z   3      52.703  90.179  63.534  1.00  0.00           H
ATOM   1631  ND1 HIS Z   3      55.660  91.836  63.253  1.00  0.00           N
ATOM   1632  CG  HIS Z   3      54.364  91.419  62.984  1.00  0.00           C
ATOM   1633  CE1 HIS Z   3      56.060  92.436  62.143  1.00  0.00           C
ATOM   1634  HE1 HIS Z   3      57.045  92.882  61.978  1.00  0.00           H
ATOM   1635  NE2 HIS Z   3      55.097  92.432  61.193  1.00  0.00           N
ATOM   1636  HE2 HIS Z   3      55.217  92.747  60.239  1.00  0.00           H
ATOM   1637  CD2 HIS Z   3      54.004  91.783  61.724  1.00  0.00           C
ATOM   1638  HD2 HIS Z   3      53.085  91.596  61.184  1.00  0.00           H
ATOM   1639  C   HIS Z   3      52.126  92.170  65.217  1.00  0.00           C
ATOM   1640  O   HIS Z   3      51.004  91.726  65.451  1.00  0.00           O
ATOM   1641  N   LYS Z   4      52.300  93.463  64.876  1.00  0.00           N
ATOM   1642  HN  LYS Z   4      53.205  93.844  64.670  1.00  0.00           H
ATOM   1643  CA  LYS Z   4      51.184  94.385  64.724  1.00  0.00           C
ATOM   1644  HA  LYS Z   4      50.575  94.309  65.616  1.00  0.00           H
ATOM   1645  CB  LYS Z   4      51.658  95.854  64.601  1.00  0.00           C
ATOM   1646  HB1 LYS Z   4      52.399  95.931  63.776  1.00  0.00           H
ATOM   1647  HB2 LYS Z   4      50.796  96.514  64.350  1.00  0.00           H
ATOM   1648  CG  LYS Z   4      52.299  96.380  65.891  1.00  0.00           C
ATOM   1649  HG1 LYS Z   4      51.542  96.343  66.707  1.00  0.00           H
ATOM   1650  HG2 LYS Z   4      53.140  95.712  66.178  1.00  0.00           H
ATOM   1651  CD  LYS Z   4      52.820  97.820  65.764  1.00  0.00           C
ATOM   1652  HD1 LYS Z   4      53.528  97.879  64.906  1.00  0.00           H
ATOM   1653  HD2 LYS Z   4      51.957  98.488  65.544  1.00  0.00           H
ATOM   1654  CE  LYS Z   4      53.526  98.284  67.042  1.00  0.00           C
ATOM   1655  HE1 LYS Z   4      52.857  98.163  67.921  1.00  0.00           H
ATOM   1656  HE2 LYS Z   4      54.446  97.683  67.213  1.00  0.00           H
ATOM   1657  NZ  LYS Z   4      53.916  99.702  66.960  1.00  0.00           N
ATOM   1658  HZ1 LYS Z   4      53.081 100.315  66.806  1.00  0.00           H
ATOM   1659  HZ2 LYS Z   4      54.395  99.968  67.857  1.00  0.00           H
ATOM   1660  HZ3 LYS Z   4      54.605  99.842  66.180  1.00  0.00           H
ATOM   1661  C   LYS Z   4      50.282  94.049  63.546  1.00  0.00           C
ATOM   1662  O   LYS Z   4      50.755  93.792  62.438  1.00  0.00           O
ATOM   1663  N   SER Z   5      48.953  94.051  63.781  1.00  0.00           N
ATOM   1664  HN  SER Z   5      48.625  94.207  64.711  1.00  0.00           H
ATOM   1665  CA  SER Z   5      47.916  93.761  62.796  1.00  0.00           C
ATOM   1666  HA  SER Z   5      46.974  93.829  63.320  1.00  0.00           H
ATOM   1667  CB  SER Z   5      47.850  94.769  61.617  1.00  0.00           C
ATOM   1668  HB1 SER Z   5      48.783  94.699  61.014  1.00  0.00           H
ATOM   1669  HB2 SER Z   5      46.989  94.518  60.956  1.00  0.00           H
ATOM   1670  OG  SER Z   5      47.695  96.110  62.098  1.00  0.00           O
ATOM   1671  HG1 SER Z   5      47.724  96.684  61.297  1.00  0.00           H
ATOM   1672  C   SER Z   5      48.007  92.334  62.291  1.00  0.00           C
ATOM   1673  O   SER Z   5      47.941  92.055  61.093  1.00  0.00           O
ATOM   1674  N   GLU Z   6      48.183  91.381  63.231  1.00  0.00           N
ATOM   1675  HN  GLU Z   6      48.165  91.651  64.195  1.00  0.00           H
ATOM   1676  CA  GLU Z   6      48.483  89.985  62.966  1.00  0.00           C
ATOM   1677  HA  GLU Z   6      49.381  89.970  62.366  1.00  0.00           H
ATOM   1678  CB  GLU Z   6      48.776  89.241  64.297  1.00  0.00           C
ATOM   1679  HB1 GLU Z   6      49.321  89.956  64.950  1.00  0.00           H
ATOM   1680  HB2 GLU Z   6      47.825  88.988  64.814  1.00  0.00           H
ATOM   1681  CG  GLU Z   6      49.672  87.984  64.133  1.00  0.00           C
ATOM   1682  HG1 GLU Z   6      49.159  87.229  63.501  1.00  0.00           H
ATOM   1683  HG2 GLU Z   6      50.613  88.280  63.623  1.00  0.00           H
ATOM   1684  CD  GLU Z   6      50.059  87.310  65.444  1.00  0.00           C
ATOM   1685  OE1 GLU Z   6      50.956  86.420  65.404  1.00  0.00           O
ATOM   1686  OE2 GLU Z   6      49.485  87.629  66.517  1.00  0.00           O
ATOM   1687  C   GLU Z   6      47.404  89.269  62.166  1.00  0.00           C
ATOM   1688  O   GLU Z   6      47.696  88.527  61.228  1.00  0.00           O
ATOM   1689  N   VAL Z   7      46.118  89.527  62.485  1.00  0.00           N
ATOM   1690  HN  VAL Z   7      45.922  90.148  63.252  1.00  0.00           H
ATOM   1691  CA  VAL Z   7      44.968  88.977  61.775  1.00  0.00           C
ATOM   1692  HA  VAL Z   7      45.034  87.899  61.807  1.00  0.00           H
ATOM   1693  CB  VAL Z   7      43.674  89.422  62.463  1.00  0.00           C
ATOM   1694  HB  VAL Z   7      43.691  90.532  62.580  1.00  0.00           H
ATOM   1695  CG1 VAL Z   7      42.418  89.028  61.661  1.00  0.00           C
ATOM   1696 1HG1 VAL Z   7      41.504  89.282  62.240  1.00  0.00           H
ATOM   1697 2HG1 VAL Z   7      42.363  89.569  60.693  1.00  0.00           H
ATOM   1698 3HG1 VAL Z   7      42.414  87.935  61.462  1.00  0.00           H
ATOM   1699  CG2 VAL Z   7      43.598  88.779  63.862  1.00  0.00           C
ATOM   1700 1HG2 VAL Z   7      43.480  87.679  63.776  1.00  0.00           H
ATOM   1701 2HG2 VAL Z   7      44.504  88.987  64.466  1.00  0.00           H
ATOM   1702 3HG2 VAL Z   7      42.722  89.183  64.413  1.00  0.00           H
ATOM   1703  C   VAL Z   7      44.942  89.365  60.298  1.00  0.00           C
ATOM   1704  O   VAL Z   7      44.852  88.504  59.421  1.00  0.00           O
ATOM   1705  N   ALA Z   8      45.091  90.668  59.970  1.00  0.00           N
ATOM   1706  HN  ALA Z   8      45.127  91.375  60.683  1.00  0.00           H
ATOM   1707  CA  ALA Z   8      45.175  91.133  58.598  1.00  0.00           C
ATOM   1708  HA  ALA Z   8      44.323  90.736  58.065  1.00  0.00           H
ATOM   1709  CB  ALA Z   8      45.124  92.673  58.567  1.00  0.00           C
ATOM   1710  HB1 ALA Z   8      45.969  93.109  59.141  1.00  0.00           H
ATOM   1711  HB2 ALA Z   8      45.166  93.058  57.526  1.00  0.00           H
ATOM   1712  HB3 ALA Z   8      44.177  93.028  59.027  1.00  0.00           H
ATOM   1713  C   ALA Z   8      46.419  90.649  57.861  1.00  0.00           C
ATOM   1714  O   ALA Z   8      46.358  90.205  56.713  1.00  0.00           O
ATOM   1715  N   HIS Z   9      47.585  90.693  58.539  1.00  0.00           N
ATOM   1716  HN  HIS Z   9      47.584  91.077  59.468  1.00  0.00           H
ATOM   1717  CA  HIS Z   9      48.874  90.298  57.999  1.00  0.00           C
ATOM   1718  HA  HIS Z   9      49.063  90.899  57.119  1.00  0.00           H
ATOM   1719  CB  HIS Z   9      49.979  90.578  59.052  1.00  0.00           C
ATOM   1720  HB1 HIS Z   9      49.963  91.661  59.300  1.00  0.00           H
ATOM   1721  HB2 HIS Z   9      49.748  90.022  59.984  1.00  0.00           H
ATOM   1722  ND1 HIS Z   9      51.933  90.845  57.524  1.00  0.00           N
ATOM   1723  CG  HIS Z   9      51.377  90.234  58.634  1.00  0.00           C
ATOM   1724  CE1 HIS Z   9      53.144  90.323  57.416  1.00  0.00           C
ATOM   1725  HE1 HIS Z   9      53.875  90.562  56.637  1.00  0.00           H
ATOM   1726  NE2 HIS Z   9      53.384  89.416  58.388  1.00  0.00           N
ATOM   1727  HE2 HIS Z   9      54.218  88.842  58.466  1.00  0.00           H
ATOM   1728  CD2 HIS Z   9      52.257  89.354  59.177  1.00  0.00           C
ATOM   1729  HD2 HIS Z   9      52.149  88.715  60.041  1.00  0.00           H
ATOM   1730  C   HIS Z   9      48.935  88.837  57.567  1.00  0.00           C
ATOM   1731  O   HIS Z   9      49.438  88.513  56.489  1.00  0.00           O
ATOM   1732  N   ARG Z  10      48.404  87.908  58.387  1.00  0.00           N
ATOM   1733  HN  ARG Z  10      48.024  88.168  59.280  1.00  0.00           H
ATOM   1734  CA  ARG Z  10      48.291  86.510  58.006  1.00  0.00           C
ATOM   1735  HA  ARG Z  10      49.210  86.229  57.511  1.00  0.00           H
ATOM   1736  CB  ARG Z  10      48.124  85.589  59.243  1.00  0.00           C
ATOM   1737  HB1 ARG Z  10      47.170  85.839  59.758  1.00  0.00           H
ATOM   1738  HB2 ARG Z  10      48.064  84.530  58.902  1.00  0.00           H
ATOM   1739  CG  ARG Z  10      49.278  85.702  60.272  1.00  0.00           C
ATOM   1740  HG1 ARG Z  10      49.233  86.706  60.748  1.00  0.00           H
ATOM   1741  HG2 ARG Z  10      49.121  84.948  61.076  1.00  0.00           H
ATOM   1742  CD  ARG Z  10      50.680  85.509  59.684  1.00  0.00           C
ATOM   1743  HD1 ARG Z  10      50.822  84.473  59.299  1.00  0.00           H
ATOM   1744  HD2 ARG Z  10      50.835  86.240  58.864  1.00  0.00           H
ATOM   1745  NE  ARG Z  10      51.678  85.791  60.760  1.00  0.00           N
ATOM   1746  HE  ARG Z  10      51.439  85.577  61.722  1.00  0.00           H
ATOM   1747  CZ  ARG Z  10      52.978  85.974  60.499  1.00  0.00           C
ATOM   1748  NH1 ARG Z  10      53.451  86.014  59.258  1.00  0.00           N
ATOM   1749 1HH1 ARG Z  10      52.827  86.124  58.483  1.00  0.00           H
ATOM   1750 2HH1 ARG Z  10      54.413  86.263  59.134  1.00  0.00           H
ATOM   1751  NH2 ARG Z  10      53.850  86.140  61.484  1.00  0.00           N
ATOM   1752 1HH2 ARG Z  10      53.532  86.311  62.425  1.00  0.00           H
ATOM   1753 2HH2 ARG Z  10      54.827  86.056  61.237  1.00  0.00           H
ATOM   1754  C   ARG Z  10      47.223  86.243  56.951  1.00  0.00           C
ATOM   1755  O   ARG Z  10      47.456  85.476  56.019  1.00  0.00           O
ATOM   1756  N   PHE Z  11      46.036  86.885  57.029  1.00  0.00           N
ATOM   1757  HN  PHE Z  11      45.826  87.512  57.783  1.00  0.00           H
ATOM   1758  CA  PHE Z  11      44.979  86.678  56.045  1.00  0.00           C
ATOM   1759  HA  PHE Z  11      44.790  85.612  56.010  1.00  0.00           H
ATOM   1760  CB  PHE Z  11      43.670  87.388  56.491  1.00  0.00           C
ATOM   1761  HB1 PHE Z  11      43.468  87.141  57.556  1.00  0.00           H
ATOM   1762  HB2 PHE Z  11      43.763  88.491  56.407  1.00  0.00           H
ATOM   1763  CG  PHE Z  11      42.488  86.920  55.677  1.00  0.00           C
ATOM   1764  CD1 PHE Z  11      42.143  87.562  54.476  1.00  0.00           C
ATOM   1765  HD1 PHE Z  11      42.710  88.420  54.145  1.00  0.00           H
ATOM   1766  CE1 PHE Z  11      41.102  87.076  53.676  1.00  0.00           C
ATOM   1767  HE1 PHE Z  11      40.858  87.568  52.744  1.00  0.00           H
ATOM   1768  CZ  PHE Z  11      40.381  85.946  54.082  1.00  0.00           C
ATOM   1769  HZ  PHE Z  11      39.579  85.570  53.463  1.00  0.00           H
ATOM   1770  CD2 PHE Z  11      41.751  85.794  56.077  1.00  0.00           C
ATOM   1771  HD2 PHE Z  11      42.009  85.289  56.995  1.00  0.00           H
ATOM   1772  CE2 PHE Z  11      40.697  85.312  55.290  1.00  0.00           C
ATOM   1773  HE2 PHE Z  11      40.132  84.449  55.611  1.00  0.00           H
ATOM   1774  C   PHE Z  11      45.372  87.090  54.621  1.00  0.00           C
ATOM   1775  O   PHE Z  11      45.155  86.336  53.675  1.00  0.00           O
ATOM   1776  N   LYS Z  12      46.019  88.263  54.430  1.00  0.00           N
ATOM   1777  HN  LYS Z  12      46.178  88.879  55.207  1.00  0.00           H
ATOM   1778  CA  LYS Z  12      46.479  88.718  53.119  1.00  0.00           C
ATOM   1779  HA  LYS Z  12      45.624  88.761  52.458  1.00  0.00           H
ATOM   1780  CB  LYS Z  12      47.124  90.128  53.213  1.00  0.00           C
ATOM   1781  HB1 LYS Z  12      47.742  90.189  54.135  1.00  0.00           H
ATOM   1782  HB2 LYS Z  12      47.801  90.296  52.342  1.00  0.00           H
ATOM   1783  CG  LYS Z  12      46.105  91.278  53.192  1.00  0.00           C
ATOM   1784  HG1 LYS Z  12      45.515  91.201  52.249  1.00  0.00           H
ATOM   1785  HG2 LYS Z  12      45.398  91.177  54.045  1.00  0.00           H
ATOM   1786  CD  LYS Z  12      46.786  92.658  53.243  1.00  0.00           C
ATOM   1787  HD1 LYS Z  12      47.176  92.822  54.273  1.00  0.00           H
ATOM   1788  HD2 LYS Z  12      47.658  92.648  52.548  1.00  0.00           H
ATOM   1789  CE  LYS Z  12      45.859  93.812  52.835  1.00  0.00           C
ATOM   1790  HE1 LYS Z  12      45.547  93.695  51.774  1.00  0.00           H
ATOM   1791  HE2 LYS Z  12      44.952  93.832  53.478  1.00  0.00           H
ATOM   1792  NZ  LYS Z  12      46.550  95.106  52.970  1.00  0.00           N
ATOM   1793  HZ1 LYS Z  12      46.784  95.287  53.977  1.00  0.00           H
ATOM   1794  HZ2 LYS Z  12      47.444  95.119  52.413  1.00  0.00           H
ATOM   1795  HZ3 LYS Z  12      45.960  95.900  52.638  1.00  0.00           H
ATOM   1796  C   LYS Z  12      47.482  87.778  52.452  1.00  0.00           C
ATOM   1797  O   LYS Z  12      47.441  87.547  51.241  1.00  0.00           O
ATOM   1798  N   ASP Z  13      48.412  87.218  53.248  1.00  0.00           N
ATOM   1799  HN  ASP Z  13      48.400  87.417  54.224  1.00  0.00           H
ATOM   1800  CA  ASP Z  13      49.415  86.273  52.810  1.00  0.00           C
ATOM   1801  HA  ASP Z  13      49.947  86.705  51.972  1.00  0.00           H
ATOM   1802  CB  ASP Z  13      50.361  86.069  54.021  1.00  0.00           C
ATOM   1803  HB1 ASP Z  13      50.680  87.061  54.405  1.00  0.00           H
ATOM   1804  HB2 ASP Z  13      49.832  85.538  54.840  1.00  0.00           H
ATOM   1805  CG  ASP Z  13      51.606  85.299  53.659  1.00  0.00           C
ATOM   1806  OD1 ASP Z  13      52.512  85.896  53.024  1.00  0.00           O
ATOM   1807  OD2 ASP Z  13      51.719  84.106  54.040  1.00  0.00           O
ATOM   1808  C   ASP Z  13      48.828  84.933  52.350  1.00  0.00           C
ATOM   1809  O   ASP Z  13      49.185  84.393  51.301  1.00  0.00           O
ATOM   1810  N   LEU Z  14      47.899  84.367  53.137  1.00  0.00           N
ATOM   1811  HN  LEU Z  14      47.629  84.817  53.989  1.00  0.00           H
ATOM   1812  CA  LEU Z  14      47.372  83.033  52.921  1.00  0.00           C
ATOM   1813  HA  LEU Z  14      48.126  82.419  52.446  1.00  0.00           H
ATOM   1814  CB  LEU Z  14      47.037  82.429  54.304  1.00  0.00           C
ATOM   1815  HB1 LEU Z  14      46.379  83.143  54.848  1.00  0.00           H
ATOM   1816  HB2 LEU Z  14      46.478  81.477  54.189  1.00  0.00           H
ATOM   1817  CG  LEU Z  14      48.287  82.152  55.165  1.00  0.00           C
ATOM   1818  HG  LEU Z  14      49.005  83.001  55.049  1.00  0.00           H
ATOM   1819  CD1 LEU Z  14      47.921  82.078  56.651  1.00  0.00           C
ATOM   1820 1HD1 LEU Z  14      47.172  81.278  56.823  1.00  0.00           H
ATOM   1821 2HD1 LEU Z  14      48.826  81.856  57.256  1.00  0.00           H
ATOM   1822 3HD1 LEU Z  14      47.497  83.046  56.990  1.00  0.00           H
ATOM   1823  CD2 LEU Z  14      49.000  80.864  54.729  1.00  0.00           C
ATOM   1824 1HD2 LEU Z  14      49.908  80.702  55.349  1.00  0.00           H
ATOM   1825 2HD2 LEU Z  14      48.329  79.989  54.855  1.00  0.00           H
ATOM   1826 3HD2 LEU Z  14      49.313  80.921  53.667  1.00  0.00           H
ATOM   1827  C   LEU Z  14      46.141  82.974  52.025  1.00  0.00           C
ATOM   1828  O   LEU Z  14      46.008  82.086  51.178  1.00  0.00           O
ATOM   1829  N   GLY Z  15      45.198  83.923  52.186  1.00  0.00           N
ATOM   1830  HN  GLY Z  15      45.363  84.702  52.799  1.00  0.00           H
ATOM   1831  CA  GLY Z  15      43.849  83.835  51.635  1.00  0.00           C
ATOM   1832  HA1 GLY Z  15      43.413  84.821  51.713  1.00  0.00           H
ATOM   1833  HA2 GLY Z  15      43.909  83.483  50.615  1.00  0.00           H
ATOM   1834  C   GLY Z  15      42.947  82.891  52.399  1.00  0.00           C
ATOM   1835  O   GLY Z  15      43.384  82.144  53.273  1.00  0.00           O
ATOM   1836  N   GLU Z  16      41.637  82.920  52.082  1.00  0.00           N
ATOM   1837  HN  GLU Z  16      41.330  83.572  51.380  1.00  0.00           H
ATOM   1838  CA  GLU Z  16      40.569  82.288  52.848  1.00  0.00           C
ATOM   1839  HA  GLU Z  16      40.504  82.816  53.788  1.00  0.00           H
ATOM   1840  CB  GLU Z  16      39.227  82.476  52.084  1.00  0.00           C
ATOM   1841  HB1 GLU Z  16      39.113  83.561  51.860  1.00  0.00           H
ATOM   1842  HB2 GLU Z  16      39.285  81.946  51.107  1.00  0.00           H
ATOM   1843  CG  GLU Z  16      37.969  82.000  52.856  1.00  0.00           C
ATOM   1844  HG1 GLU Z  16      38.029  80.911  53.062  1.00  0.00           H
ATOM   1845  HG2 GLU Z  16      37.909  82.538  53.825  1.00  0.00           H
ATOM   1846  CD  GLU Z  16      36.679  82.252  52.097  1.00  0.00           C
ATOM   1847  OE1 GLU Z  16      35.820  83.026  52.599  1.00  0.00           O
ATOM   1848  OE2 GLU Z  16      36.478  81.672  50.996  1.00  0.00           O
ATOM   1849  C   GLU Z  16      40.748  80.813  53.205  1.00  0.00           C
ATOM   1850  O   GLU Z  16      40.711  80.449  54.380  1.00  0.00           O
ATOM   1851  N   GLU Z  17      40.987  79.924  52.219  1.00  0.00           N
ATOM   1852  HN  GLU Z  17      41.042  80.235  51.269  1.00  0.00           H
ATOM   1853  CA  GLU Z  17      41.159  78.497  52.458  1.00  0.00           C
ATOM   1854  HA  GLU Z  17      40.316  78.143  53.037  1.00  0.00           H
ATOM   1855  CB  GLU Z  17      41.166  77.757  51.096  1.00  0.00           C
ATOM   1856  HB1 GLU Z  17      40.144  77.829  50.663  1.00  0.00           H
ATOM   1857  HB2 GLU Z  17      41.851  78.299  50.405  1.00  0.00           H
ATOM   1858  CG  GLU Z  17      41.613  76.271  51.100  1.00  0.00           C
ATOM   1859  HG1 GLU Z  17      41.487  75.858  50.076  1.00  0.00           H
ATOM   1860  HG2 GLU Z  17      42.693  76.211  51.350  1.00  0.00           H
ATOM   1861  CD  GLU Z  17      40.858  75.368  52.056  1.00  0.00           C
ATOM   1862  OE1 GLU Z  17      41.507  74.498  52.692  1.00  0.00           O
ATOM   1863  OE2 GLU Z  17      39.604  75.454  52.146  1.00  0.00           O
ATOM   1864  C   GLU Z  17      42.405  78.142  53.262  1.00  0.00           C
ATOM   1865  O   GLU Z  17      42.353  77.381  54.228  1.00  0.00           O
ATOM   1866  N   ASN Z  18      43.572  78.713  52.913  1.00  0.00           N
ATOM   1867  HN  ASN Z  18      43.597  79.344  52.130  1.00  0.00           H
ATOM   1868  CA  ASN Z  18      44.821  78.423  53.599  1.00  0.00           C
ATOM   1869  HA  ASN Z  18      44.858  77.352  53.766  1.00  0.00           H
ATOM   1870  CB  ASN Z  18      46.045  78.811  52.738  1.00  0.00           C
ATOM   1871  HB1 ASN Z  18      45.928  79.823  52.306  1.00  0.00           H
ATOM   1872  HB2 ASN Z  18      46.978  78.773  53.339  1.00  0.00           H
ATOM   1873  CG  ASN Z  18      46.185  77.764  51.638  1.00  0.00           C
ATOM   1874  OD1 ASN Z  18      46.843  76.738  51.835  1.00  0.00           O
ATOM   1875  ND2 ASN Z  18      45.522  77.973  50.481  1.00  0.00           N
ATOM   1876 1HD2 ASN Z  18      44.935  78.783  50.380  1.00  0.00           H
ATOM   1877 2HD2 ASN Z  18      45.498  77.229  49.818  1.00  0.00           H
ATOM   1878  C   ASN Z  18      44.885  79.006  55.003  1.00  0.00           C
ATOM   1879  O   ASN Z  18      45.421  78.377  55.915  1.00  0.00           O
ATOM   1880  N   PHE Z  19      44.286  80.196  55.241  1.00  0.00           N
ATOM   1881  HN  PHE Z  19      43.890  80.734  54.490  1.00  0.00           H
ATOM   1882  CA  PHE Z  19      44.087  80.716  56.586  1.00  0.00           C
ATOM   1883  HA  PHE Z  19      45.047  80.746  57.082  1.00  0.00           H
ATOM   1884  CB  PHE Z  19      43.488  82.150  56.505  1.00  0.00           C
ATOM   1885  HB1 PHE Z  19      44.139  82.780  55.862  1.00  0.00           H
ATOM   1886  HB2 PHE Z  19      42.482  82.122  56.033  1.00  0.00           H
ATOM   1887  CG  PHE Z  19      43.386  82.827  57.849  1.00  0.00           C
ATOM   1888  CD1 PHE Z  19      42.149  82.900  58.511  1.00  0.00           C
ATOM   1889  HD1 PHE Z  19      41.278  82.443  58.065  1.00  0.00           H
ATOM   1890  CE1 PHE Z  19      42.034  83.563  59.739  1.00  0.00           C
ATOM   1891  HE1 PHE Z  19      41.074  83.626  60.230  1.00  0.00           H
ATOM   1892  CZ  PHE Z  19      43.164  84.145  60.327  1.00  0.00           C
ATOM   1893  HZ  PHE Z  19      43.074  84.657  61.274  1.00  0.00           H
ATOM   1894  CD2 PHE Z  19      44.513  83.412  58.449  1.00  0.00           C
ATOM   1895  HD2 PHE Z  19      45.467  83.363  57.948  1.00  0.00           H
ATOM   1896  CE2 PHE Z  19      44.406  84.065  59.685  1.00  0.00           C
ATOM   1897  HE2 PHE Z  19      45.276  84.510  60.143  1.00  0.00           H
ATOM   1898  C   PHE Z  19      43.189  79.792  57.407  1.00  0.00           C
ATOM   1899  O   PHE Z  19      43.539  79.390  58.514  1.00  0.00           O
ATOM   1900  N   LYS Z  20      42.052  79.348  56.832  1.00  0.00           N
ATOM   1901  HN  LYS Z  20      41.781  79.682  55.926  1.00  0.00           H
ATOM   1902  CA  LYS Z  20      41.127  78.424  57.461  1.00  0.00           C
ATOM   1903  HA  LYS Z  20      40.780  78.872  58.382  1.00  0.00           H
ATOM   1904  CB  LYS Z  20      39.918  78.202  56.518  1.00  0.00           C
ATOM   1905  HB1 LYS Z  20      39.478  79.206  56.323  1.00  0.00           H
ATOM   1906  HB2 LYS Z  20      40.274  77.809  55.541  1.00  0.00           H
ATOM   1907  CG  LYS Z  20      38.825  77.271  57.062  1.00  0.00           C
ATOM   1908  HG1 LYS Z  20      39.244  76.248  57.204  1.00  0.00           H
ATOM   1909  HG2 LYS Z  20      38.494  77.641  58.058  1.00  0.00           H
ATOM   1910  CD  LYS Z  20      37.597  77.166  56.140  1.00  0.00           C
ATOM   1911  HD1 LYS Z  20      37.914  76.842  55.125  1.00  0.00           H
ATOM   1912  HD2 LYS Z  20      36.939  76.372  56.565  1.00  0.00           H
ATOM   1913  CE  LYS Z  20      36.793  78.469  56.054  1.00  0.00           C
ATOM   1914  HE1 LYS Z  20      36.593  78.851  57.079  1.00  0.00           H
ATOM   1915  HE2 LYS Z  20      37.345  79.248  55.484  1.00  0.00           H
ATOM   1916  NZ  LYS Z  20      35.495  78.249  55.394  1.00  0.00           N
ATOM   1917  HZ1 LYS Z  20      35.124  77.287  55.597  1.00  0.00           H
ATOM   1918  HZ2 LYS Z  20      34.807  78.962  55.744  1.00  0.00           H
ATOM   1919  HZ3 LYS Z  20      35.589  78.383  54.357  1.00  0.00           H
ATOM   1920  C   LYS Z  20      41.760  77.087  57.823  1.00  0.00           C
ATOM   1921  O   LYS Z  20      41.552  76.563  58.916  1.00  0.00           O
ATOM   1922  N   ALA Z  21      42.592  76.516  56.928  1.00  0.00           N
ATOM   1923  HN  ALA Z  21      42.740  76.961  56.040  1.00  0.00           H
ATOM   1924  CA  ALA Z  21      43.298  75.270  57.160  1.00  0.00           C
ATOM   1925  HA  ALA Z  21      42.565  74.507  57.388  1.00  0.00           H
ATOM   1926  CB  ALA Z  21      44.058  74.885  55.874  1.00  0.00           C
ATOM   1927  HB1 ALA Z  21      44.839  75.638  55.631  1.00  0.00           H
ATOM   1928  HB2 ALA Z  21      44.537  73.890  55.981  1.00  0.00           H
ATOM   1929  HB3 ALA Z  21      43.356  74.835  55.013  1.00  0.00           H
ATOM   1930  C   ALA Z  21      44.275  75.318  58.332  1.00  0.00           C
ATOM   1931  O   ALA Z  21      44.290  74.440  59.194  1.00  0.00           O
ATOM   1932  N   LEU Z  22      45.094  76.384  58.424  1.00  0.00           N
ATOM   1933  HN  LEU Z  22      45.082  77.090  57.714  1.00  0.00           H
ATOM   1934  CA  LEU Z  22      45.998  76.592  59.541  1.00  0.00           C
ATOM   1935  HA  LEU Z  22      46.547  75.674  59.697  1.00  0.00           H
ATOM   1936  CB  LEU Z  22      47.003  77.721  59.219  1.00  0.00           C
ATOM   1937  HB1 LEU Z  22      46.433  78.625  58.906  1.00  0.00           H
ATOM   1938  HB2 LEU Z  22      47.577  77.975  60.135  1.00  0.00           H
ATOM   1939  CG  LEU Z  22      48.021  77.366  58.112  1.00  0.00           C
ATOM   1940  HG  LEU Z  22      47.462  76.947  57.240  1.00  0.00           H
ATOM   1941  CD1 LEU Z  22      48.755  78.619  57.622  1.00  0.00           C
ATOM   1942 1HD1 LEU Z  22      49.484  78.359  56.825  1.00  0.00           H
ATOM   1943 2HD1 LEU Z  22      48.022  79.335  57.196  1.00  0.00           H
ATOM   1944 3HD1 LEU Z  22      49.300  79.114  58.451  1.00  0.00           H
ATOM   1945  CD2 LEU Z  22      49.046  76.323  58.579  1.00  0.00           C
ATOM   1946 1HD2 LEU Z  22      48.541  75.370  58.833  1.00  0.00           H
ATOM   1947 2HD2 LEU Z  22      49.782  76.123  57.771  1.00  0.00           H
ATOM   1948 3HD2 LEU Z  22      49.594  76.695  59.470  1.00  0.00           H
ATOM   1949  C   LEU Z  22      45.282  76.865  60.863  1.00  0.00           C
ATOM   1950  O   LEU Z  22      45.649  76.316  61.903  1.00  0.00           O
ATOM   1951  N   VAL Z  23      44.208  77.686  60.850  1.00  0.00           N
ATOM   1952  HN  VAL Z  23      43.942  78.157  60.003  1.00  0.00           H
ATOM   1953  CA  VAL Z  23      43.355  77.929  62.011  1.00  0.00           C
ATOM   1954  HA  VAL Z  23      43.994  78.245  62.824  1.00  0.00           H
ATOM   1955  CB  VAL Z  23      42.346  79.051  61.752  1.00  0.00           C
ATOM   1956  HB  VAL Z  23      41.735  78.796  60.855  1.00  0.00           H
ATOM   1957  CG1 VAL Z  23      41.419  79.279  62.964  1.00  0.00           C
ATOM   1958 1HG1 VAL Z  23      40.740  80.135  62.765  1.00  0.00           H
ATOM   1959 2HG1 VAL Z  23      40.793  78.390  63.178  1.00  0.00           H
ATOM   1960 3HG1 VAL Z  23      42.020  79.513  63.869  1.00  0.00           H
ATOM   1961  CG2 VAL Z  23      43.104  80.366  61.483  1.00  0.00           C
ATOM   1962 1HG2 VAL Z  23      43.665  80.672  62.385  1.00  0.00           H
ATOM   1963 2HG2 VAL Z  23      43.827  80.277  60.651  1.00  0.00           H
ATOM   1964 3HG2 VAL Z  23      42.385  81.173  61.227  1.00  0.00           H
ATOM   1965  C   VAL Z  23      42.659  76.654  62.491  1.00  0.00           C
ATOM   1966  O   VAL Z  23      42.603  76.379  63.689  1.00  0.00           O
ATOM   1967  N   LEU Z  24      42.163  75.796  61.570  1.00  0.00           N
ATOM   1968  HN  LEU Z  24      42.165  76.045  60.596  1.00  0.00           H
ATOM   1969  CA  LEU Z  24      41.554  74.513  61.902  1.00  0.00           C
ATOM   1970  HA  LEU Z  24      40.707  74.705  62.542  1.00  0.00           H
ATOM   1971  CB  LEU Z  24      41.099  73.774  60.614  1.00  0.00           C
ATOM   1972  HB1 LEU Z  24      40.432  74.448  60.033  1.00  0.00           H
ATOM   1973  HB2 LEU Z  24      41.991  73.585  59.977  1.00  0.00           H
ATOM   1974  CG  LEU Z  24      40.361  72.432  60.840  1.00  0.00           C
ATOM   1975  HG  LEU Z  24      40.964  71.797  61.531  1.00  0.00           H
ATOM   1976  CD1 LEU Z  24      38.978  72.645  61.474  1.00  0.00           C
ATOM   1977 1HD1 LEU Z  24      38.359  73.290  60.816  1.00  0.00           H
ATOM   1978 2HD1 LEU Z  24      38.456  71.674  61.604  1.00  0.00           H
ATOM   1979 3HD1 LEU Z  24      39.065  73.129  62.468  1.00  0.00           H
ATOM   1980  CD2 LEU Z  24      40.238  71.653  59.521  1.00  0.00           C
ATOM   1981 1HD2 LEU Z  24      39.647  72.233  58.781  1.00  0.00           H
ATOM   1982 2HD2 LEU Z  24      41.245  71.459  59.093  1.00  0.00           H
ATOM   1983 3HD2 LEU Z  24      39.738  70.676  59.691  1.00  0.00           H
ATOM   1984  C   LEU Z  24      42.486  73.585  62.659  1.00  0.00           C
ATOM   1985  O   LEU Z  24      42.114  73.003  63.677  1.00  0.00           O
ATOM   1986  N   ILE Z  25      43.749  73.460  62.202  1.00  0.00           N
ATOM   1987  HN  ILE Z  25      44.019  73.930  61.360  1.00  0.00           H
ATOM   1988  CA  ILE Z  25      44.767  72.668  62.875  1.00  0.00           C
ATOM   1989  HA  ILE Z  25      44.360  71.679  63.036  1.00  0.00           H
ATOM   1990  CB  ILE Z  25      46.021  72.523  62.015  1.00  0.00           C
ATOM   1991  HB  ILE Z  25      46.380  73.540  61.731  1.00  0.00           H
ATOM   1992  CG2 ILE Z  25      47.136  71.796  62.804  1.00  0.00           C
ATOM   1993 1HG2 ILE Z  25      47.491  72.400  63.666  1.00  0.00           H
ATOM   1994 2HG2 ILE Z  25      46.768  70.822  63.187  1.00  0.00           H
ATOM   1995 3HG2 ILE Z  25      48.011  71.602  62.153  1.00  0.00           H
ATOM   1996  CG1 ILE Z  25      45.671  71.749  60.718  1.00  0.00           C
ATOM   1997 1HG1 ILE Z  25      45.458  70.688  60.975  1.00  0.00           H
ATOM   1998 2HG1 ILE Z  25      44.743  72.168  60.270  1.00  0.00           H
ATOM   1999  CD  ILE Z  25      46.763  71.813  59.644  1.00  0.00           C
ATOM   2000  HD1 ILE Z  25      46.977  72.871  59.380  1.00  0.00           H
ATOM   2001  HD2 ILE Z  25      47.698  71.327  59.989  1.00  0.00           H
ATOM   2002  HD3 ILE Z  25      46.424  71.299  58.720  1.00  0.00           H
ATOM   2003  C   ILE Z  25      45.080  73.219  64.258  1.00  0.00           C
ATOM   2004  O   ILE Z  25      45.131  72.471  65.232  1.00  0.00           O
ATOM   2005  N   ALA Z  26      45.216  74.554  64.406  1.00  0.00           N
ATOM   2006  HN  ALA Z  26      45.164  75.162  63.610  1.00  0.00           H
ATOM   2007  CA  ALA Z  26      45.443  75.184  65.693  1.00  0.00           C
ATOM   2008  HA  ALA Z  26      46.358  74.779  66.106  1.00  0.00           H
ATOM   2009  CB  ALA Z  26      45.600  76.705  65.488  1.00  0.00           C
ATOM   2010  HB1 ALA Z  26      46.445  76.910  64.796  1.00  0.00           H
ATOM   2011  HB2 ALA Z  26      44.680  77.144  65.047  1.00  0.00           H
ATOM   2012  HB3 ALA Z  26      45.808  77.219  66.451  1.00  0.00           H
ATOM   2013  C   ALA Z  26      44.333  74.915  66.713  1.00  0.00           C
ATOM   2014  O   ALA Z  26      44.603  74.530  67.851  1.00  0.00           O
ATOM   2015  N   PHE Z  27      43.056  75.049  66.296  1.00  0.00           N
ATOM   2016  HN  PHE Z  27      42.884  75.386  65.366  1.00  0.00           H
ATOM   2017  CA  PHE Z  27      41.882  74.721  67.092  1.00  0.00           C
ATOM   2018  HA  PHE Z  27      41.963  75.243  68.038  1.00  0.00           H
ATOM   2019  CB  PHE Z  27      40.589  75.150  66.343  1.00  0.00           C
ATOM   2020  HB1 PHE Z  27      40.763  75.156  65.246  1.00  0.00           H
ATOM   2021  HB2 PHE Z  27      39.739  74.466  66.548  1.00  0.00           H
ATOM   2022  CG  PHE Z  27      40.160  76.523  66.773  1.00  0.00           C
ATOM   2023  CD1 PHE Z  27      39.110  76.677  67.695  1.00  0.00           C
ATOM   2024  HD1 PHE Z  27      38.608  75.805  68.088  1.00  0.00           H
ATOM   2025  CE1 PHE Z  27      38.705  77.953  68.108  1.00  0.00           C
ATOM   2026  HE1 PHE Z  27      37.905  78.062  68.824  1.00  0.00           H
ATOM   2027  CZ  PHE Z  27      39.337  79.086  67.586  1.00  0.00           C
ATOM   2028  HZ  PHE Z  27      39.026  80.069  67.898  1.00  0.00           H
ATOM   2029  CD2 PHE Z  27      40.793  77.670  66.268  1.00  0.00           C
ATOM   2030  HD2 PHE Z  27      41.605  77.571  65.566  1.00  0.00           H
ATOM   2031  CE2 PHE Z  27      40.378  78.946  66.662  1.00  0.00           C
ATOM   2032  HE2 PHE Z  27      40.864  79.819  66.254  1.00  0.00           H
ATOM   2033  C   PHE Z  27      41.763  73.245  67.455  1.00  0.00           C
ATOM   2034  O   PHE Z  27      41.461  72.904  68.600  1.00  0.00           O
ATOM   2035  N   ALA Z  28      42.002  72.332  66.491  1.00  0.00           N
ATOM   2036  HN  ALA Z  28      42.211  72.636  65.556  1.00  0.00           H
ATOM   2037  CA  ALA Z  28      41.951  70.892  66.682  1.00  0.00           C
ATOM   2038  HA  ALA Z  28      40.975  70.635  67.073  1.00  0.00           H
ATOM   2039  CB  ALA Z  28      42.176  70.192  65.327  1.00  0.00           C
ATOM   2040  HB1 ALA Z  28      43.191  70.412  64.932  1.00  0.00           H
ATOM   2041  HB2 ALA Z  28      42.054  69.092  65.422  1.00  0.00           H
ATOM   2042  HB3 ALA Z  28      41.437  70.564  64.587  1.00  0.00           H
ATOM   2043  C   ALA Z  28      42.980  70.377  67.677  1.00  0.00           C
ATOM   2044  O   ALA Z  28      42.712  69.505  68.499  1.00  0.00           O
ATOM   2045  N   GLN Z  29      44.205  70.925  67.618  1.00  0.00           N
ATOM   2046  HN  GLN Z  29      44.426  71.583  66.894  1.00  0.00           H
ATOM   2047  CA  GLN Z  29      45.248  70.640  68.577  1.00  0.00           C
ATOM   2048  HA  GLN Z  29      45.281  69.567  68.715  1.00  0.00           H
ATOM   2049  CB  GLN Z  29      46.615  71.073  68.009  1.00  0.00           C
ATOM   2050  HB1 GLN Z  29      46.590  72.162  67.780  1.00  0.00           H
ATOM   2051  HB2 GLN Z  29      47.406  70.895  68.772  1.00  0.00           H
ATOM   2052  CG  GLN Z  29      46.963  70.279  66.726  1.00  0.00           C
ATOM   2053  HG1 GLN Z  29      46.923  69.192  66.940  1.00  0.00           H
ATOM   2054  HG2 GLN Z  29      46.229  70.483  65.923  1.00  0.00           H
ATOM   2055  CD  GLN Z  29      48.341  70.660  66.200  1.00  0.00           C
ATOM   2056  OE1 GLN Z  29      48.703  71.836  66.145  1.00  0.00           O
ATOM   2057  NE2 GLN Z  29      49.155  69.655  65.812  1.00  0.00           N
ATOM   2058 1HE2 GLN Z  29      48.900  68.701  65.976  1.00  0.00           H
ATOM   2059 2HE2 GLN Z  29      50.096  69.907  65.578  1.00  0.00           H
ATOM   2060  C   GLN Z  29      44.992  71.218  69.966  1.00  0.00           C
ATOM   2061  O   GLN Z  29      45.299  70.571  70.963  1.00  0.00           O
ATOM   2062  N   TYR Z  30      44.416  72.440  70.081  1.00  0.00           N
ATOM   2063  HN  TYR Z  30      44.223  72.989  69.267  1.00  0.00           H
ATOM   2064  CA  TYR Z  30      44.020  73.010  71.367  1.00  0.00           C
ATOM   2065  HA  TYR Z  30      44.878  72.965  72.022  1.00  0.00           H
ATOM   2066  CB  TYR Z  30      43.499  74.476  71.236  1.00  0.00           C
ATOM   2067  HB1 TYR Z  30      42.804  74.548  70.372  1.00  0.00           H
ATOM   2068  HB2 TYR Z  30      42.948  74.778  72.155  1.00  0.00           H
ATOM   2069  CG  TYR Z  30      44.592  75.501  71.084  1.00  0.00           C
ATOM   2070  CD1 TYR Z  30      44.455  76.545  70.152  1.00  0.00           C
ATOM   2071  HD1 TYR Z  30      43.586  76.578  69.512  1.00  0.00           H
ATOM   2072  CE1 TYR Z  30      45.443  77.533  70.033  1.00  0.00           C
ATOM   2073  HE1 TYR Z  30      45.344  78.309  69.290  1.00  0.00           H
ATOM   2074  CZ  TYR Z  30      46.571  77.498  70.860  1.00  0.00           C
ATOM   2075  OH  TYR Z  30      47.607  78.436  70.674  1.00  0.00           O
ATOM   2076  HH  TYR Z  30      48.363  78.163  71.230  1.00  0.00           H
ATOM   2077  CD2 TYR Z  30      45.712  75.501  71.933  1.00  0.00           C
ATOM   2078  HD2 TYR Z  30      45.821  74.741  72.692  1.00  0.00           H
ATOM   2079  CE2 TYR Z  30      46.691  76.499  71.830  1.00  0.00           C
ATOM   2080  HE2 TYR Z  30      47.543  76.477  72.493  1.00  0.00           H
ATOM   2081  C   TYR Z  30      42.938  72.226  72.103  1.00  0.00           C
ATOM   2082  O   TYR Z  30      43.027  72.034  73.313  1.00  0.00           O
ATOM   2083  N   LEU Z  31      41.888  71.761  71.400  1.00  0.00           N
ATOM   2084  HN  LEU Z  31      41.826  71.921  70.414  1.00  0.00           H
ATOM   2085  CA  LEU Z  31      40.832  70.982  72.020  1.00  0.00           C
ATOM   2086  HA  LEU Z  31      41.125  70.685  73.018  1.00  0.00           H
ATOM   2087  CB  LEU Z  31      39.524  71.807  72.106  1.00  0.00           C
ATOM   2088  HB1 LEU Z  31      39.741  72.719  72.705  1.00  0.00           H
ATOM   2089  HB2 LEU Z  31      39.253  72.141  71.082  1.00  0.00           H
ATOM   2090  CG  LEU Z  31      38.305  71.096  72.731  1.00  0.00           C
ATOM   2091  HG  LEU Z  31      38.044  70.218  72.094  1.00  0.00           H
ATOM   2092  CD1 LEU Z  31      38.568  70.592  74.156  1.00  0.00           C
ATOM   2093 1HD1 LEU Z  31      38.853  71.441  74.813  1.00  0.00           H
ATOM   2094 2HD1 LEU Z  31      37.655  70.118  74.575  1.00  0.00           H
ATOM   2095 3HD1 LEU Z  31      39.385  69.843  74.178  1.00  0.00           H
ATOM   2096  CD2 LEU Z  31      37.097  72.043  72.744  1.00  0.00           C
ATOM   2097 1HD2 LEU Z  31      37.307  72.931  73.378  1.00  0.00           H
ATOM   2098 2HD2 LEU Z  31      36.858  72.391  71.718  1.00  0.00           H
ATOM   2099 3HD2 LEU Z  31      36.205  71.523  73.150  1.00  0.00           H
ATOM   2100  C   LEU Z  31      40.624  69.706  71.230  1.00  0.00           C
ATOM   2101  O   LEU Z  31      40.133  69.707  70.101  1.00  0.00           O
ATOM   2102  N   GLN Z  32      40.984  68.554  71.827  1.00  0.00           N
ATOM   2103  HN  GLN Z  32      41.295  68.540  72.780  1.00  0.00           H
ATOM   2104  CA  GLN Z  32      41.107  67.305  71.100  1.00  0.00           C
ATOM   2105  HA  GLN Z  32      41.296  67.505  70.053  1.00  0.00           H
ATOM   2106  CB  GLN Z  32      42.317  66.503  71.657  1.00  0.00           C
ATOM   2107  HB1 GLN Z  32      42.111  66.235  72.717  1.00  0.00           H
ATOM   2108  HB2 GLN Z  32      42.424  65.556  71.081  1.00  0.00           H
ATOM   2109  CG  GLN Z  32      43.656  67.290  71.583  1.00  0.00           C
ATOM   2110  HG1 GLN Z  32      43.924  67.486  70.524  1.00  0.00           H
ATOM   2111  HG2 GLN Z  32      43.558  68.273  72.091  1.00  0.00           H
ATOM   2112  CD  GLN Z  32      44.814  66.562  72.271  1.00  0.00           C
ATOM   2113  OE1 GLN Z  32      45.187  66.872  73.407  1.00  0.00           O
ATOM   2114  NE2 GLN Z  32      45.416  65.568  71.589  1.00  0.00           N
ATOM   2115 1HE2 GLN Z  32      45.110  65.360  70.653  1.00  0.00           H
ATOM   2116 2HE2 GLN Z  32      46.167  65.073  72.029  1.00  0.00           H
ATOM   2117  C   GLN Z  32      39.822  66.486  71.196  1.00  0.00           C
ATOM   2118  O   GLN Z  32      39.615  65.517  70.470  1.00  0.00           O
ATOM   2119  N   GLN Z  33      38.879  66.907  72.063  1.00  0.00           N
ATOM   2120  HN  GLN Z  33      39.092  67.688  72.645  1.00  0.00           H
ATOM   2121  CA  GLN Z  33      37.637  66.200  72.333  1.00  0.00           C
ATOM   2122  HA  GLN Z  33      37.726  65.165  72.027  1.00  0.00           H
ATOM   2123  CB  GLN Z  33      37.331  66.264  73.853  1.00  0.00           C
ATOM   2124  HB1 GLN Z  33      37.405  67.322  74.192  1.00  0.00           H
ATOM   2125  HB2 GLN Z  33      36.287  65.928  74.052  1.00  0.00           H
ATOM   2126  CG  GLN Z  33      38.269  65.394  74.717  1.00  0.00           C
ATOM   2127  HG1 GLN Z  33      39.329  65.671  74.545  1.00  0.00           H
ATOM   2128  HG2 GLN Z  33      38.036  65.551  75.791  1.00  0.00           H
ATOM   2129  CD  GLN Z  33      38.051  63.913  74.418  1.00  0.00           C
ATOM   2130  OE1 GLN Z  33      36.933  63.398  74.531  1.00  0.00           O
ATOM   2131  NE2 GLN Z  33      39.128  63.198  74.040  1.00  0.00           N
ATOM   2132 1HE2 GLN Z  33      40.044  63.612  74.122  1.00  0.00           H
ATOM   2133 2HE2 GLN Z  33      38.999  62.228  73.826  1.00  0.00           H
ATOM   2134  C   GLN Z  33      36.419  66.756  71.607  1.00  0.00           C
ATOM   2135  O   GLN Z  33      35.311  66.252  71.779  1.00  0.00           O
ATOM   2136  N   CYS Z  34      36.564  67.794  70.764  1.00  0.00           N
ATOM   2137  HN  CYS Z  34      37.464  68.159  70.542  1.00  0.00           H
ATOM   2138  CA  CYS Z  34      35.404  68.419  70.144  1.00  0.00           C
ATOM   2139  HA  CYS Z  34      34.574  68.339  70.829  1.00  0.00           H
ATOM   2140  CB  CYS Z  34      35.631  69.934  69.922  1.00  0.00           C
ATOM   2141  HB1 CYS Z  34      36.076  70.344  70.852  1.00  0.00           H
ATOM   2142  HB2 CYS Z  34      36.383  70.089  69.116  1.00  0.00           H
ATOM   2143  SG  CYS Z  34      34.094  70.858  69.558  1.00  0.00           S
ATOM   2144  HG1 CYS Z  34      34.729  71.954  69.146  1.00  0.00           H
ATOM   2145  C   CYS Z  34      35.058  67.772  68.800  1.00  0.00           C
ATOM   2146  O   CYS Z  34      35.960  67.628  67.970  1.00  0.00           O
ATOM   2147  N   PRO Z  35      33.819  67.375  68.503  1.00  0.00           N
ATOM   2148  CD  PRO Z  35      32.746  67.220  69.489  1.00  0.00           C
ATOM   2149  HD1 PRO Z  35      32.384  68.229  69.790  1.00  0.00           H
ATOM   2150  HD2 PRO Z  35      33.093  66.651  70.380  1.00  0.00           H
ATOM   2151  CA  PRO Z  35      33.340  67.109  67.144  1.00  0.00           C
ATOM   2152  HA  PRO Z  35      33.806  66.184  66.839  1.00  0.00           H
ATOM   2153  CB  PRO Z  35      31.820  66.980  67.310  1.00  0.00           C
ATOM   2154  HB1 PRO Z  35      31.333  67.979  67.232  1.00  0.00           H
ATOM   2155  HB2 PRO Z  35      31.378  66.296  66.557  1.00  0.00           H
ATOM   2156  CG  PRO Z  35      31.653  66.464  68.740  1.00  0.00           C
ATOM   2157  HG1 PRO Z  35      30.641  66.653  69.151  1.00  0.00           H
ATOM   2158  HG2 PRO Z  35      31.868  65.373  68.774  1.00  0.00           H
ATOM   2159  C   PRO Z  35      33.710  68.142  66.086  1.00  0.00           C
ATOM   2160  O   PRO Z  35      33.738  69.338  66.379  1.00  0.00           O
ATOM   2161  N   PHE Z  36      33.977  67.711  64.836  1.00  0.00           N
ATOM   2162  HN  PHE Z  36      33.868  66.748  64.602  1.00  0.00           H
ATOM   2163  CA  PHE Z  36      34.391  68.586  63.750  1.00  0.00           C
ATOM   2164  HA  PHE Z  36      35.281  69.115  64.065  1.00  0.00           H
ATOM   2165  CB  PHE Z  36      34.725  67.716  62.497  1.00  0.00           C
ATOM   2166  HB1 PHE Z  36      35.630  67.105  62.704  1.00  0.00           H
ATOM   2167  HB2 PHE Z  36      33.887  67.018  62.294  1.00  0.00           H
ATOM   2168  CG  PHE Z  36      34.980  68.517  61.240  1.00  0.00           C
ATOM   2169  CD1 PHE Z  36      36.181  69.219  61.058  1.00  0.00           C
ATOM   2170  HD1 PHE Z  36      36.939  69.179  61.822  1.00  0.00           H
ATOM   2171  CE1 PHE Z  36      36.392  69.985  59.903  1.00  0.00           C
ATOM   2172  HE1 PHE Z  36      37.318  70.525  59.772  1.00  0.00           H
ATOM   2173  CZ  PHE Z  36      35.394  70.062  58.923  1.00  0.00           C
ATOM   2174  HZ  PHE Z  36      35.544  70.662  58.037  1.00  0.00           H
ATOM   2175  CD2 PHE Z  36      33.983  68.608  60.253  1.00  0.00           C
ATOM   2176  HD2 PHE Z  36      33.045  68.090  60.387  1.00  0.00           H
ATOM   2177  CE2 PHE Z  36      34.188  69.373  59.099  1.00  0.00           C
ATOM   2178  HE2 PHE Z  36      33.412  69.437  58.350  1.00  0.00           H
ATOM   2179  C   PHE Z  36      33.349  69.653  63.424  1.00  0.00           C
ATOM   2180  O   PHE Z  36      33.680  70.833  63.325  1.00  0.00           O
ATOM   2181  N   GLU Z  37      32.060  69.270  63.300  1.00  0.00           N
ATOM   2182  HN  GLU Z  37      31.820  68.302  63.406  1.00  0.00           H
ATOM   2183  CA  GLU Z  37      30.998  70.169  62.874  1.00  0.00           C
ATOM   2184  HA  GLU Z  37      31.270  70.560  61.902  1.00  0.00           H
ATOM   2185  CB  GLU Z  37      29.654  69.416  62.738  1.00  0.00           C
ATOM   2186  HB1 GLU Z  37      29.472  68.846  63.674  1.00  0.00           H
ATOM   2187  HB2 GLU Z  37      28.821  70.146  62.612  1.00  0.00           H
ATOM   2188  CG  GLU Z  37      29.614  68.446  61.538  1.00  0.00           C
ATOM   2189  HG1 GLU Z  37      29.624  69.017  60.585  1.00  0.00           H
ATOM   2190  HG2 GLU Z  37      30.506  67.790  61.556  1.00  0.00           H
ATOM   2191  CD  GLU Z  37      28.371  67.583  61.570  1.00  0.00           C
ATOM   2192  OE1 GLU Z  37      28.496  66.328  61.593  1.00  0.00           O
ATOM   2193  OE2 GLU Z  37      27.243  68.143  61.556  1.00  0.00           O
ATOM   2194  C   GLU Z  37      30.795  71.376  63.777  1.00  0.00           C
ATOM   2195  O   GLU Z  37      30.665  72.496  63.287  1.00  0.00           O
ATOM   2196  N   ASP Z  38      30.793  71.195  65.114  1.00  0.00           N
ATOM   2197  HN  ASP Z  38      30.805  70.267  65.483  1.00  0.00           H
ATOM   2198  CA  ASP Z  38      30.799  72.292  66.066  1.00  0.00           C
ATOM   2199  HA  ASP Z  38      30.030  72.991  65.773  1.00  0.00           H
ATOM   2200  CB  ASP Z  38      30.532  71.772  67.499  1.00  0.00           C
ATOM   2201  HB1 ASP Z  38      31.085  70.827  67.682  1.00  0.00           H
ATOM   2202  HB2 ASP Z  38      30.848  72.521  68.259  1.00  0.00           H
ATOM   2203  CG  ASP Z  38      29.056  71.560  67.694  1.00  0.00           C
ATOM   2204  OD1 ASP Z  38      28.638  70.433  68.072  1.00  0.00           O
ATOM   2205  OD2 ASP Z  38      28.293  72.552  67.536  1.00  0.00           O
ATOM   2206  C   ASP Z  38      32.084  73.110  66.084  1.00  0.00           C
ATOM   2207  O   ASP Z  38      32.046  74.342  66.098  1.00  0.00           O
ATOM   2208  N   HIS Z  39      33.259  72.453  66.086  1.00  0.00           N
ATOM   2209  HN  HIS Z  39      33.277  71.450  66.062  1.00  0.00           H
ATOM   2210  CA  HIS Z  39      34.543  73.129  66.202  1.00  0.00           C
ATOM   2211  HA  HIS Z  39      34.461  73.800  67.048  1.00  0.00           H
ATOM   2212  CB  HIS Z  39      35.674  72.117  66.488  1.00  0.00           C
ATOM   2213  HB1 HIS Z  39      35.233  71.234  66.994  1.00  0.00           H
ATOM   2214  HB2 HIS Z  39      36.138  71.744  65.552  1.00  0.00           H
ATOM   2215  ND1 HIS Z  39      36.369  73.157  68.657  1.00  0.00           N
ATOM   2216  CG  HIS Z  39      36.730  72.607  67.435  1.00  0.00           C
ATOM   2217  CE1 HIS Z  39      37.508  73.340  69.297  1.00  0.00           C
ATOM   2218  HE1 HIS Z  39      37.598  73.742  70.307  1.00  0.00           H
ATOM   2219  NE2 HIS Z  39      38.570  72.934  68.563  1.00  0.00           N
ATOM   2220  HE2 HIS Z  39      39.538  72.905  68.844  1.00  0.00           H
ATOM   2221  CD2 HIS Z  39      38.078  72.467  67.366  1.00  0.00           C
ATOM   2222  HD2 HIS Z  39      38.692  72.041  66.588  1.00  0.00           H
ATOM   2223  C   HIS Z  39      34.885  73.997  65.001  1.00  0.00           C
ATOM   2224  O   HIS Z  39      35.430  75.093  65.124  1.00  0.00           O
ATOM   2225  N   VAL Z  40      34.528  73.544  63.780  1.00  0.00           N
ATOM   2226  HN  VAL Z  40      34.103  72.639  63.671  1.00  0.00           H
ATOM   2227  CA  VAL Z  40      34.800  74.279  62.555  1.00  0.00           C
ATOM   2228  HA  VAL Z  40      35.826  74.612  62.618  1.00  0.00           H
ATOM   2229  CB  VAL Z  40      34.719  73.377  61.326  1.00  0.00           C
ATOM   2230  HB  VAL Z  40      35.236  72.419  61.580  1.00  0.00           H
ATOM   2231  CG1 VAL Z  40      33.265  73.043  60.948  1.00  0.00           C
ATOM   2232 1HG1 VAL Z  40      33.256  72.281  60.139  1.00  0.00           H
ATOM   2233 2HG1 VAL Z  40      32.718  72.627  61.817  1.00  0.00           H
ATOM   2234 3HG1 VAL Z  40      32.727  73.943  60.581  1.00  0.00           H
ATOM   2235  CG2 VAL Z  40      35.471  74.010  60.138  1.00  0.00           C
ATOM   2236 1HG2 VAL Z  40      35.506  73.298  59.287  1.00  0.00           H
ATOM   2237 2HG2 VAL Z  40      34.956  74.930  59.789  1.00  0.00           H
ATOM   2238 3HG2 VAL Z  40      36.508  74.280  60.419  1.00  0.00           H
ATOM   2239  C   VAL Z  40      33.956  75.546  62.406  1.00  0.00           C
ATOM   2240  O   VAL Z  40      34.356  76.487  61.730  1.00  0.00           O
ATOM   2241  N   LYS Z  41      32.807  75.671  63.114  1.00  0.00           N
ATOM   2242  HN  LYS Z  41      32.476  74.908  63.665  1.00  0.00           H
ATOM   2243  CA  LYS Z  41      32.020  76.903  63.152  1.00  0.00           C
ATOM   2244  HA  LYS Z  41      31.727  77.153  62.141  1.00  0.00           H
ATOM   2245  CB  LYS Z  41      30.757  76.747  64.038  1.00  0.00           C
ATOM   2246  HB1 LYS Z  41      31.078  76.450  65.061  1.00  0.00           H
ATOM   2247  HB2 LYS Z  41      30.234  77.727  64.125  1.00  0.00           H
ATOM   2248  CG  LYS Z  41      29.734  75.719  63.531  1.00  0.00           C
ATOM   2249  HG1 LYS Z  41      29.213  76.117  62.631  1.00  0.00           H
ATOM   2250  HG2 LYS Z  41      30.274  74.801  63.222  1.00  0.00           H
ATOM   2251  CD  LYS Z  41      28.716  75.354  64.627  1.00  0.00           C
ATOM   2252  HD1 LYS Z  41      29.291  75.074  65.538  1.00  0.00           H
ATOM   2253  HD2 LYS Z  41      28.117  76.260  64.875  1.00  0.00           H
ATOM   2254  CE  LYS Z  41      27.773  74.199  64.262  1.00  0.00           C
ATOM   2255  HE1 LYS Z  41      27.092  74.514  63.440  1.00  0.00           H
ATOM   2256  HE2 LYS Z  41      28.344  73.306  63.931  1.00  0.00           H
ATOM   2257  NZ  LYS Z  41      26.943  73.802  65.419  1.00  0.00           N
ATOM   2258  HZ1 LYS Z  41      26.149  73.202  65.078  1.00  0.00           H
ATOM   2259  HZ2 LYS Z  41      27.477  73.264  66.145  1.00  0.00           H
ATOM   2260  HZ3 LYS Z  41      26.538  74.661  65.872  1.00  0.00           H
ATOM   2261  C   LYS Z  41      32.818  78.083  63.703  1.00  0.00           C
ATOM   2262  O   LYS Z  41      32.784  79.191  63.164  1.00  0.00           O
ATOM   2263  N   LEU Z  42      33.610  77.837  64.772  1.00  0.00           N
ATOM   2264  HN  LEU Z  42      33.631  76.921  65.165  1.00  0.00           H
ATOM   2265  CA  LEU Z  42      34.519  78.798  65.372  1.00  0.00           C
ATOM   2266  HA  LEU Z  42      33.954  79.678  65.652  1.00  0.00           H
ATOM   2267  CB  LEU Z  42      35.212  78.173  66.616  1.00  0.00           C
ATOM   2268  HB1 LEU Z  42      35.854  77.326  66.284  1.00  0.00           H
ATOM   2269  HB2 LEU Z  42      35.880  78.926  67.085  1.00  0.00           H
ATOM   2270  CG  LEU Z  42      34.263  77.623  67.703  1.00  0.00           C
ATOM   2271  HG  LEU Z  42      33.563  76.893  67.232  1.00  0.00           H
ATOM   2272  CD1 LEU Z  42      35.058  76.857  68.770  1.00  0.00           C
ATOM   2273 1HD1 LEU Z  42      35.747  77.542  69.305  1.00  0.00           H
ATOM   2274 2HD1 LEU Z  42      34.364  76.411  69.515  1.00  0.00           H
ATOM   2275 3HD1 LEU Z  42      35.650  76.038  68.308  1.00  0.00           H
ATOM   2276  CD2 LEU Z  42      33.431  78.723  68.374  1.00  0.00           C
ATOM   2277 1HD2 LEU Z  42      32.772  78.284  69.154  1.00  0.00           H
ATOM   2278 2HD2 LEU Z  42      34.090  79.472  68.862  1.00  0.00           H
ATOM   2279 3HD2 LEU Z  42      32.792  79.241  67.632  1.00  0.00           H
ATOM   2280  C   LEU Z  42      35.610  79.232  64.398  1.00  0.00           C
ATOM   2281  O   LEU Z  42      35.890  80.416  64.222  1.00  0.00           O
ATOM   2282  N   VAL Z  43      36.214  78.253  63.697  1.00  0.00           N
ATOM   2283  HN  VAL Z  43      35.946  77.308  63.875  1.00  0.00           H
ATOM   2284  CA  VAL Z  43      37.242  78.435  62.682  1.00  0.00           C
ATOM   2285  HA  VAL Z  43      38.053  79.002  63.117  1.00  0.00           H
ATOM   2286  CB  VAL Z  43      37.759  77.068  62.239  1.00  0.00           C
ATOM   2287  HB  VAL Z  43      36.903  76.453  61.876  1.00  0.00           H
ATOM   2288  CG1 VAL Z  43      38.779  77.184  61.090  1.00  0.00           C
ATOM   2289 1HG1 VAL Z  43      39.212  76.188  60.861  1.00  0.00           H
ATOM   2290 2HG1 VAL Z  43      38.297  77.557  60.163  1.00  0.00           H
ATOM   2291 3HG1 VAL Z  43      39.606  77.870  61.358  1.00  0.00           H
ATOM   2292  CG2 VAL Z  43      38.389  76.355  63.453  1.00  0.00           C
ATOM   2293 1HG2 VAL Z  43      39.250  76.936  63.843  1.00  0.00           H
ATOM   2294 2HG2 VAL Z  43      37.662  76.214  64.279  1.00  0.00           H
ATOM   2295 3HG2 VAL Z  43      38.752  75.350  63.156  1.00  0.00           H
ATOM   2296  C   VAL Z  43      36.740  79.223  61.477  1.00  0.00           C
ATOM   2297  O   VAL Z  43      37.383  80.161  60.999  1.00  0.00           O
ATOM   2298  N   ASN Z  44      35.536  78.890  60.978  1.00  0.00           N
ATOM   2299  HN  ASN Z  44      35.068  78.071  61.330  1.00  0.00           H
ATOM   2300  CA  ASN Z  44      34.854  79.597  59.909  1.00  0.00           C
ATOM   2301  HA  ASN Z  44      35.528  79.669  59.065  1.00  0.00           H
ATOM   2302  CB  ASN Z  44      33.564  78.849  59.492  1.00  0.00           C
ATOM   2303  HB1 ASN Z  44      32.943  78.643  60.388  1.00  0.00           H
ATOM   2304  HB2 ASN Z  44      32.973  79.454  58.771  1.00  0.00           H
ATOM   2305  CG  ASN Z  44      33.909  77.530  58.806  1.00  0.00           C
ATOM   2306  OD1 ASN Z  44      35.024  77.312  58.334  1.00  0.00           O
ATOM   2307  ND2 ASN Z  44      32.912  76.624  58.715  1.00  0.00           N
ATOM   2308 1HD2 ASN Z  44      33.111  75.740  58.288  1.00  0.00           H
ATOM   2309 2HD2 ASN Z  44      32.016  76.832  59.106  1.00  0.00           H
ATOM   2310  C   ASN Z  44      34.508  81.028  60.294  1.00  0.00           C
ATOM   2311  O   ASN Z  44      34.719  81.956  59.515  1.00  0.00           O
ATOM   2312  N   GLU Z  45      34.017  81.265  61.530  1.00  0.00           N
ATOM   2313  HN  GLU Z  45      33.827  80.505  62.160  1.00  0.00           H
ATOM   2314  CA  GLU Z  45      33.774  82.610  62.026  1.00  0.00           C
ATOM   2315  HA  GLU Z  45      33.152  83.112  61.295  1.00  0.00           H
ATOM   2316  CB  GLU Z  45      33.003  82.607  63.366  1.00  0.00           C
ATOM   2317  HB1 GLU Z  45      32.137  81.913  63.277  1.00  0.00           H
ATOM   2318  HB2 GLU Z  45      33.654  82.214  64.178  1.00  0.00           H
ATOM   2319  CG  GLU Z  45      32.468  84.014  63.733  1.00  0.00           C
ATOM   2320  HG1 GLU Z  45      33.305  84.733  63.848  1.00  0.00           H
ATOM   2321  HG2 GLU Z  45      31.806  84.384  62.921  1.00  0.00           H
ATOM   2322  CD  GLU Z  45      31.685  84.015  65.025  1.00  0.00           C
ATOM   2323  OE1 GLU Z  45      30.518  84.486  65.034  1.00  0.00           O
ATOM   2324  OE2 GLU Z  45      32.239  83.584  66.070  1.00  0.00           O
ATOM   2325  C   GLU Z  45      35.042  83.449  62.157  1.00  0.00           C
ATOM   2326  O   GLU Z  45      35.074  84.604  61.744  1.00  0.00           O
ATOM   2327  N   VAL Z  46      36.154  82.878  62.672  1.00  0.00           N
ATOM   2328  HN  VAL Z  46      36.101  81.953  63.062  1.00  0.00           H
ATOM   2329  CA  VAL Z  46      37.466  83.528  62.701  1.00  0.00           C
ATOM   2330  HA  VAL Z  46      37.360  84.472  63.217  1.00  0.00           H
ATOM   2331  CB  VAL Z  46      38.495  82.678  63.450  1.00  0.00           C
ATOM   2332  HB  VAL Z  46      38.448  81.630  63.070  1.00  0.00           H
ATOM   2333  CG1 VAL Z  46      39.937  83.203  63.296  1.00  0.00           C
ATOM   2334 1HG1 VAL Z  46      39.994  84.277  63.572  1.00  0.00           H
ATOM   2335 2HG1 VAL Z  46      40.612  82.632  63.967  1.00  0.00           H
ATOM   2336 3HG1 VAL Z  46      40.308  83.076  62.258  1.00  0.00           H
ATOM   2337  CG2 VAL Z  46      38.130  82.688  64.942  1.00  0.00           C
ATOM   2338 1HG2 VAL Z  46      38.246  83.708  65.366  1.00  0.00           H
ATOM   2339 2HG2 VAL Z  46      37.081  82.362  65.090  1.00  0.00           H
ATOM   2340 3HG2 VAL Z  46      38.793  81.996  65.505  1.00  0.00           H
ATOM   2341  C   VAL Z  46      37.971  83.862  61.304  1.00  0.00           C
ATOM   2342  O   VAL Z  46      38.488  84.951  61.055  1.00  0.00           O
ATOM   2343  N   THR Z  47      37.786  82.944  60.337  1.00  0.00           N
ATOM   2344  HN  THR Z  47      37.397  82.055  60.585  1.00  0.00           H
ATOM   2345  CA  THR Z  47      38.117  83.163  58.928  1.00  0.00           C
ATOM   2346  HA  THR Z  47      39.158  83.441  58.871  1.00  0.00           H
ATOM   2347  CB  THR Z  47      37.905  81.913  58.079  1.00  0.00           C
ATOM   2348  HB  THR Z  47      36.827  81.631  58.052  1.00  0.00           H
ATOM   2349  OG1 THR Z  47      38.651  80.825  58.609  1.00  0.00           O
ATOM   2350  HG1 THR Z  47      38.227  80.564  59.445  1.00  0.00           H
ATOM   2351  CG2 THR Z  47      38.416  82.128  56.646  1.00  0.00           C
ATOM   2352 1HG2 THR Z  47      39.483  82.431  56.654  1.00  0.00           H
ATOM   2353 2HG2 THR Z  47      38.337  81.186  56.065  1.00  0.00           H
ATOM   2354 3HG2 THR Z  47      37.824  82.903  56.116  1.00  0.00           H
ATOM   2355  C   THR Z  47      37.320  84.302  58.314  1.00  0.00           C
ATOM   2356  O   THR Z  47      37.879  85.203  57.691  1.00  0.00           O
ATOM   2357  N   GLU Z  48      35.990  84.338  58.536  1.00  0.00           N
ATOM   2358  HN  GLU Z  48      35.534  83.579  59.010  1.00  0.00           H
ATOM   2359  CA  GLU Z  48      35.133  85.429  58.104  1.00  0.00           C
ATOM   2360  HA  GLU Z  48      35.322  85.580  57.050  1.00  0.00           H
ATOM   2361  CB  GLU Z  48      33.637  85.068  58.254  1.00  0.00           C
ATOM   2362  HB1 GLU Z  48      33.478  84.096  57.731  1.00  0.00           H
ATOM   2363  HB2 GLU Z  48      33.380  84.917  59.325  1.00  0.00           H
ATOM   2364  CG  GLU Z  48      32.717  86.140  57.623  1.00  0.00           C
ATOM   2365  HG1 GLU Z  48      32.685  87.050  58.258  1.00  0.00           H
ATOM   2366  HG2 GLU Z  48      33.131  86.430  56.632  1.00  0.00           H
ATOM   2367  CD  GLU Z  48      31.301  85.662  57.407  1.00  0.00           C
ATOM   2368  OE1 GLU Z  48      30.513  85.580  58.387  1.00  0.00           O
ATOM   2369  OE2 GLU Z  48      30.932  85.433  56.223  1.00  0.00           O
ATOM   2370  C   GLU Z  48      35.437  86.759  58.789  1.00  0.00           C
ATOM   2371  O   GLU Z  48      35.431  87.824  58.170  1.00  0.00           O
ATOM   2372  N   PHE Z  49      35.754  86.743  60.096  1.00  0.00           N
ATOM   2373  HN  PHE Z  49      35.666  85.887  60.618  1.00  0.00           H
ATOM   2374  CA  PHE Z  49      36.201  87.905  60.841  1.00  0.00           C
ATOM   2375  HA  PHE Z  49      35.441  88.670  60.743  1.00  0.00           H
ATOM   2376  CB  PHE Z  49      36.356  87.508  62.333  1.00  0.00           C
ATOM   2377  HB1 PHE Z  49      35.438  86.970  62.657  1.00  0.00           H
ATOM   2378  HB2 PHE Z  49      37.215  86.816  62.468  1.00  0.00           H
ATOM   2379  CG  PHE Z  49      36.518  88.689  63.247  1.00  0.00           C
ATOM   2380  CD1 PHE Z  49      35.397  89.442  63.634  1.00  0.00           C
ATOM   2381  HD1 PHE Z  49      34.420  89.188  63.246  1.00  0.00           H
ATOM   2382  CE1 PHE Z  49      35.528  90.488  64.558  1.00  0.00           C
ATOM   2383  HE1 PHE Z  49      34.656  91.045  64.876  1.00  0.00           H
ATOM   2384  CZ  PHE Z  49      36.787  90.798  65.086  1.00  0.00           C
ATOM   2385  HZ  PHE Z  49      36.892  91.588  65.814  1.00  0.00           H
ATOM   2386  CD2 PHE Z  49      37.778  89.018  63.774  1.00  0.00           C
ATOM   2387  HD2 PHE Z  49      38.646  88.443  63.485  1.00  0.00           H
ATOM   2388  CE2 PHE Z  49      37.914  90.069  64.689  1.00  0.00           C
ATOM   2389  HE2 PHE Z  49      38.884  90.310  65.104  1.00  0.00           H
ATOM   2390  C   PHE Z  49      37.505  88.482  60.286  1.00  0.00           C
ATOM   2391  O   PHE Z  49      37.607  89.681  60.049  1.00  0.00           O
ATOM   2392  N   ALA Z  50      38.509  87.632  59.988  1.00  0.00           N
ATOM   2393  HN  ALA Z  50      38.418  86.656  60.206  1.00  0.00           H
ATOM   2394  CA  ALA Z  50      39.761  88.028  59.366  1.00  0.00           C
ATOM   2395  HA  ALA Z  50      40.197  88.806  59.975  1.00  0.00           H
ATOM   2396  CB  ALA Z  50      40.701  86.810  59.334  1.00  0.00           C
ATOM   2397  HB1 ALA Z  50      40.827  86.403  60.360  1.00  0.00           H
ATOM   2398  HB2 ALA Z  50      40.281  86.004  58.696  1.00  0.00           H
ATOM   2399  HB3 ALA Z  50      41.703  87.091  58.945  1.00  0.00           H
ATOM   2400  C   ALA Z  50      39.606  88.609  57.961  1.00  0.00           C
ATOM   2401  O   ALA Z  50      40.191  89.636  57.618  1.00  0.00           O
ATOM   2402  N   LYS Z  51      38.741  87.984  57.143  1.00  0.00           N
ATOM   2403  HN  LYS Z  51      38.356  87.105  57.434  1.00  0.00           H
ATOM   2404  CA  LYS Z  51      38.308  88.448  55.836  1.00  0.00           C
ATOM   2405  HA  LYS Z  51      39.173  88.538  55.195  1.00  0.00           H
ATOM   2406  CB  LYS Z  51      37.341  87.375  55.296  1.00  0.00           C
ATOM   2407  HB1 LYS Z  51      37.880  86.400  55.313  1.00  0.00           H
ATOM   2408  HB2 LYS Z  51      36.486  87.274  56.000  1.00  0.00           H
ATOM   2409  CG  LYS Z  51      36.779  87.577  53.886  1.00  0.00           C
ATOM   2410  HG1 LYS Z  51      36.173  88.510  53.844  1.00  0.00           H
ATOM   2411  HG2 LYS Z  51      37.612  87.670  53.152  1.00  0.00           H
ATOM   2412  CD  LYS Z  51      35.898  86.370  53.537  1.00  0.00           C
ATOM   2413  HD1 LYS Z  51      36.534  85.453  53.565  1.00  0.00           H
ATOM   2414  HD2 LYS Z  51      35.128  86.269  54.337  1.00  0.00           H
ATOM   2415  CE  LYS Z  51      35.199  86.453  52.182  1.00  0.00           C
ATOM   2416  HE1 LYS Z  51      34.549  87.353  52.128  1.00  0.00           H
ATOM   2417  HE2 LYS Z  51      35.934  86.477  51.348  1.00  0.00           H
ATOM   2418  NZ  LYS Z  51      34.357  85.258  52.032  1.00  0.00           N
ATOM   2419  HZ1 LYS Z  51      34.967  84.400  51.978  1.00  0.00           H
ATOM   2420  HZ2 LYS Z  51      33.729  85.148  52.864  1.00  0.00           H
ATOM   2421  HZ3 LYS Z  51      33.757  85.324  51.178  1.00  0.00           H
ATOM   2422  C   LYS Z  51      37.614  89.805  55.886  1.00  0.00           C
ATOM   2423  O   LYS Z  51      37.804  90.677  55.039  1.00  0.00           O
ATOM   2424  N   THR Z  52      36.794  90.022  56.929  1.00  0.00           N
ATOM   2425  HN  THR Z  52      36.618  89.262  57.555  1.00  0.00           H
ATOM   2426  CA  THR Z  52      36.190  91.312  57.250  1.00  0.00           C
ATOM   2427  HA  THR Z  52      35.732  91.687  56.346  1.00  0.00           H
ATOM   2428  CB  THR Z  52      35.095  91.195  58.309  1.00  0.00           C
ATOM   2429  HB  THR Z  52      35.536  90.923  59.296  1.00  0.00           H
ATOM   2430  OG1 THR Z  52      34.147  90.195  57.935  1.00  0.00           O
ATOM   2431  HG1 THR Z  52      34.607  89.341  58.064  1.00  0.00           H
ATOM   2432  CG2 THR Z  52      34.315  92.508  58.441  1.00  0.00           C
ATOM   2433 1HG2 THR Z  52      33.496  92.395  59.184  1.00  0.00           H
ATOM   2434 2HG2 THR Z  52      34.974  93.332  58.786  1.00  0.00           H
ATOM   2435 3HG2 THR Z  52      33.868  92.799  57.467  1.00  0.00           H
ATOM   2436  C   THR Z  52      37.232  92.347  57.669  1.00  0.00           C
ATOM   2437  O   THR Z  52      37.204  93.482  57.205  1.00  0.00           O
ATOM   2438  N   CYS Z  53      38.225  91.974  58.511  1.00  0.00           N
ATOM   2439  HN  CYS Z  53      38.203  91.053  58.910  1.00  0.00           H
ATOM   2440  CA  CYS Z  53      39.313  92.838  58.973  1.00  0.00           C
ATOM   2441  HA  CYS Z  53      38.861  93.693  59.457  1.00  0.00           H
ATOM   2442  CB  CYS Z  53      40.244  92.124  59.993  1.00  0.00           C
ATOM   2443  HB1 CYS Z  53      40.617  91.182  59.540  1.00  0.00           H
ATOM   2444  HB2 CYS Z  53      41.131  92.762  60.202  1.00  0.00           H
ATOM   2445  SG  CYS Z  53      39.440  91.754  61.584  1.00  0.00           S
ATOM   2446  C   CYS Z  53      40.204  93.405  57.870  1.00  0.00           C
ATOM   2447  O   CYS Z  53      40.591  94.572  57.921  1.00  0.00           O
ATOM   2448  N   VAL Z  54      40.545  92.624  56.822  1.00  0.00           N
ATOM   2449  HN  VAL Z  54      40.282  91.657  56.798  1.00  0.00           H
ATOM   2450  CA  VAL Z  54      41.348  93.121  55.700  1.00  0.00           C
ATOM   2451  HA  VAL Z  54      42.172  93.694  56.105  1.00  0.00           H
ATOM   2452  CB  VAL Z  54      41.956  92.013  54.839  1.00  0.00           C
ATOM   2453  HB  VAL Z  54      42.515  92.476  53.990  1.00  0.00           H
ATOM   2454  CG1 VAL Z  54      42.967  91.220  55.683  1.00  0.00           C
ATOM   2455 1HG1 VAL Z  54      43.447  90.432  55.064  1.00  0.00           H
ATOM   2456 2HG1 VAL Z  54      43.762  91.893  56.066  1.00  0.00           H
ATOM   2457 3HG1 VAL Z  54      42.465  90.725  56.541  1.00  0.00           H
ATOM   2458  CG2 VAL Z  54      40.881  91.076  54.261  1.00  0.00           C
ATOM   2459 1HG2 VAL Z  54      41.348  90.337  53.576  1.00  0.00           H
ATOM   2460 2HG2 VAL Z  54      40.378  90.514  55.074  1.00  0.00           H
ATOM   2461 3HG2 VAL Z  54      40.114  91.633  53.685  1.00  0.00           H
ATOM   2462  C   VAL Z  54      40.577  94.079  54.796  1.00  0.00           C
ATOM   2463  O   VAL Z  54      41.157  94.822  54.003  1.00  0.00           O
ATOM   2464  N   ALA Z  55      39.238  94.099  54.928  1.00  0.00           N
ATOM   2465  HN  ALA Z  55      38.801  93.463  55.563  1.00  0.00           H
ATOM   2466  CA  ALA Z  55      38.342  94.983  54.221  1.00  0.00           C
ATOM   2467  HA  ALA Z  55      38.865  95.480  53.414  1.00  0.00           H
ATOM   2468  CB  ALA Z  55      37.187  94.134  53.654  1.00  0.00           C
ATOM   2469  HB1 ALA Z  55      37.599  93.359  52.973  1.00  0.00           H
ATOM   2470  HB2 ALA Z  55      36.642  93.618  54.474  1.00  0.00           H
ATOM   2471  HB3 ALA Z  55      36.468  94.757  53.083  1.00  0.00           H
ATOM   2472  C   ALA Z  55      37.787  96.067  55.145  1.00  0.00           C
ATOM   2473  O   ALA Z  55      36.846  96.784  54.795  1.00  0.00           O
ATOM   2474  N   ASP Z  56      38.357  96.223  56.356  1.00  0.00           N
ATOM   2475  HN  ASP Z  56      39.108  95.625  56.635  1.00  0.00           H
ATOM   2476  CA  ASP Z  56      37.961  97.218  57.328  1.00  0.00           C
ATOM   2477  HA  ASP Z  56      36.985  97.606  57.068  1.00  0.00           H
ATOM   2478  CB  ASP Z  56      37.877  96.561  58.737  1.00  0.00           C
ATOM   2479  HB1 ASP Z  56      37.277  95.630  58.646  1.00  0.00           H
ATOM   2480  HB2 ASP Z  56      38.890  96.281  59.091  1.00  0.00           H
ATOM   2481  CG  ASP Z  56      37.211  97.416  59.793  1.00  0.00           C
ATOM   2482  OD1 ASP Z  56      37.188  98.666  59.664  1.00  0.00           O
ATOM   2483  OD2 ASP Z  56      36.737  96.852  60.814  1.00  0.00           O
ATOM   2484  C   ASP Z  56      38.956  98.376  57.256  1.00  0.00           C
ATOM   2485  O   ASP Z  56      40.174  98.205  57.257  1.00  0.00           O
ATOM   2486  N   GLU Z  57      38.444  99.612  57.128  1.00  0.00           N
ATOM   2487  HN  GLU Z  57      37.452  99.745  57.123  1.00  0.00           H
ATOM   2488  CA  GLU Z  57      39.253 100.814  57.089  1.00  0.00           C
ATOM   2489  HA  GLU Z  57      40.149 100.638  56.510  1.00  0.00           H
ATOM   2490  CB  GLU Z  57      38.436 101.961  56.469  1.00  0.00           C
ATOM   2491  HB1 GLU Z  57      37.543 102.161  57.107  1.00  0.00           H
ATOM   2492  HB2 GLU Z  57      39.067 102.881  56.464  1.00  0.00           H
ATOM   2493  CG  GLU Z  57      37.970 101.700  55.024  1.00  0.00           C
ATOM   2494  HG1 GLU Z  57      38.848 101.621  54.348  1.00  0.00           H
ATOM   2495  HG2 GLU Z  57      37.387 100.759  54.955  1.00  0.00           H
ATOM   2496  CD  GLU Z  57      37.104 102.843  54.551  1.00  0.00           C
ATOM   2497  OE1 GLU Z  57      35.932 102.589  54.157  1.00  0.00           O
ATOM   2498  OE2 GLU Z  57      37.569 104.013  54.570  1.00  0.00           O
ATOM   2499  C   GLU Z  57      39.669 101.283  58.471  1.00  0.00           C
ATOM   2500  O   GLU Z  57      40.682 101.960  58.652  1.00  0.00           O
ATOM   2501  N   SER Z  58      38.878 100.922  59.496  1.00  0.00           N
ATOM   2502  HN  SER Z  58      38.110 100.291  59.337  1.00  0.00           H
ATOM   2503  CA  SER Z  58      39.151 101.271  60.876  1.00  0.00           C
ATOM   2504  HA  SER Z  58      39.730 102.183  60.917  1.00  0.00           H
ATOM   2505  CB  SER Z  58      37.836 101.457  61.684  1.00  0.00           C
ATOM   2506  HB1 SER Z  58      37.192 102.191  61.147  1.00  0.00           H
ATOM   2507  HB2 SER Z  58      37.271 100.500  61.744  1.00  0.00           H
ATOM   2508  OG  SER Z  58      38.110 101.963  62.992  1.00  0.00           O
ATOM   2509  HG1 SER Z  58      37.322 101.800  63.562  1.00  0.00           H
ATOM   2510  C   SER Z  58      39.965 100.168  61.509  1.00  0.00           C
ATOM   2511  O   SER Z  58      41.035 100.397  62.075  1.00  0.00           O
ATOM   2512  N   ALA Z  59      39.464  98.923  61.376  1.00  0.00           N
ATOM   2513  HN  ALA Z  59      38.618  98.811  60.838  1.00  0.00           H
ATOM   2514  CA  ALA Z  59      40.040  97.689  61.875  1.00  0.00           C
ATOM   2515  HA  ALA Z  59      39.299  96.922  61.698  1.00  0.00           H
ATOM   2516  CB  ALA Z  59      41.293  97.306  61.065  1.00  0.00           C
ATOM   2517  HB1 ALA Z  59      41.068  97.347  59.977  1.00  0.00           H
ATOM   2518  HB2 ALA Z  59      42.126  98.011  61.270  1.00  0.00           H
ATOM   2519  HB3 ALA Z  59      41.625  96.276  61.310  1.00  0.00           H
ATOM   2520  C   ALA Z  59      40.263  97.695  63.385  1.00  0.00           C
ATOM   2521  O   ALA Z  59      41.220  97.129  63.912  1.00  0.00           O
ATOM   2522  N   GLU Z  60      39.334  98.340  64.117  1.00  0.00           N
ATOM   2523  HN  GLU Z  60      38.555  98.745  63.648  1.00  0.00           H
ATOM   2524  CA  GLU Z  60      39.418  98.633  65.532  1.00  0.00           C
ATOM   2525  HA  GLU Z  60      40.423  98.972  65.750  1.00  0.00           H
ATOM   2526  CB  GLU Z  60      38.421  99.770  65.872  1.00  0.00           C
ATOM   2527  HB1 GLU Z  60      38.576 100.098  66.923  1.00  0.00           H
ATOM   2528  HB2 GLU Z  60      38.684 100.637  65.222  1.00  0.00           H
ATOM   2529  CG  GLU Z  60      36.924  99.414  65.663  1.00  0.00           C
ATOM   2530  HG1 GLU Z  60      36.769  98.921  64.681  1.00  0.00           H
ATOM   2531  HG2 GLU Z  60      36.582  98.720  66.459  1.00  0.00           H
ATOM   2532  CD  GLU Z  60      36.046 100.649  65.685  1.00  0.00           C
ATOM   2533  OE1 GLU Z  60      36.185 101.490  64.760  1.00  0.00           O
ATOM   2534  OE2 GLU Z  60      35.192 100.793  66.601  1.00  0.00           O
ATOM   2535  C   GLU Z  60      39.153  97.434  66.422  1.00  0.00           C
ATOM   2536  O   GLU Z  60      39.545  97.407  67.588  1.00  0.00           O
ATOM   2537  N   ASN Z  61      38.510  96.379  65.884  1.00  0.00           N
ATOM   2538  HN  ASN Z  61      38.154  96.439  64.943  1.00  0.00           H
ATOM   2539  CA  ASN Z  61      38.246  95.156  66.614  1.00  0.00           C
ATOM   2540  HA  ASN Z  61      38.300  95.338  67.680  1.00  0.00           H
ATOM   2541  CB  ASN Z  61      36.848  94.582  66.246  1.00  0.00           C
ATOM   2542  HB1 ASN Z  61      36.804  94.352  65.160  1.00  0.00           H
ATOM   2543  HB2 ASN Z  61      36.651  93.646  66.811  1.00  0.00           H
ATOM   2544  CG  ASN Z  61      35.726  95.564  66.556  1.00  0.00           C
ATOM   2545  OD1 ASN Z  61      35.009  96.023  65.659  1.00  0.00           O
ATOM   2546  ND2 ASN Z  61      35.515  95.855  67.859  1.00  0.00           N
ATOM   2547 1HD2 ASN Z  61      36.054  95.396  68.563  1.00  0.00           H
ATOM   2548 2HD2 ASN Z  61      34.779  96.493  68.093  1.00  0.00           H
ATOM   2549  C   ASN Z  61      39.281  94.086  66.287  1.00  0.00           C
ATOM   2550  O   ASN Z  61      39.192  92.963  66.778  1.00  0.00           O
ATOM   2551  N   CYS Z  62      40.284  94.412  65.445  1.00  0.00           N
ATOM   2552  HN  CYS Z  62      40.368  95.354  65.121  1.00  0.00           H
ATOM   2553  CA  CYS Z  62      41.146  93.429  64.807  1.00  0.00           C
ATOM   2554  HA  CYS Z  62      40.809  92.428  65.042  1.00  0.00           H
ATOM   2555  CB  CYS Z  62      41.121  93.620  63.266  1.00  0.00           C
ATOM   2556  HB1 CYS Z  62      41.552  94.613  63.019  1.00  0.00           H
ATOM   2557  HB2 CYS Z  62      41.764  92.852  62.782  1.00  0.00           H
ATOM   2558  SG  CYS Z  62      39.452  93.539  62.547  1.00  0.00           S
ATOM   2559  C   CYS Z  62      42.604  93.520  65.237  1.00  0.00           C
ATOM   2560  O   CYS Z  62      43.470  92.911  64.608  1.00  0.00           O
ATOM   2561  N   ASP Z  63      42.940  94.267  66.309  1.00  0.00           N
ATOM   2562  HN  ASP Z  63      42.246  94.728  66.861  1.00  0.00           H
ATOM   2563  CA  ASP Z  63      44.332  94.491  66.671  1.00  0.00           C
ATOM   2564  HA  ASP Z  63      44.975  94.314  65.817  1.00  0.00           H
ATOM   2565  CB  ASP Z  63      44.546  95.949  67.145  1.00  0.00           C
ATOM   2566  HB1 ASP Z  63      43.807  96.220  67.925  1.00  0.00           H
ATOM   2567  HB2 ASP Z  63      45.567  96.066  67.569  1.00  0.00           H
ATOM   2568  CG  ASP Z  63      44.451  96.923  65.995  1.00  0.00           C
ATOM   2569  OD1 ASP Z  63      43.690  97.918  66.110  1.00  0.00           O
ATOM   2570  OD2 ASP Z  63      45.200  96.761  64.996  1.00  0.00           O
ATOM   2571  C   ASP Z  63      44.832  93.546  67.763  1.00  0.00           C
ATOM   2572  O   ASP Z  63      46.040  93.429  67.984  1.00  0.00           O
ATOM   2573  N   LYS Z  64      43.946  92.784  68.443  1.00  0.00           N
ATOM   2574  HN  LYS Z  64      42.965  92.934  68.333  1.00  0.00           H
ATOM   2575  CA  LYS Z  64      44.375  91.705  69.326  1.00  0.00           C
ATOM   2576  HA  LYS Z  64      45.068  92.148  70.030  1.00  0.00           H
ATOM   2577  CB  LYS Z  64      43.241  91.081  70.186  1.00  0.00           C
ATOM   2578  HB1 LYS Z  64      43.687  90.311  70.856  1.00  0.00           H
ATOM   2579  HB2 LYS Z  64      42.839  91.880  70.843  1.00  0.00           H
ATOM   2580  CG  LYS Z  64      42.073  90.449  69.410  1.00  0.00           C
ATOM   2581  HG1 LYS Z  64      41.498  91.249  68.892  1.00  0.00           H
ATOM   2582  HG2 LYS Z  64      42.484  89.773  68.624  1.00  0.00           H
ATOM   2583  CD  LYS Z  64      41.120  89.616  70.297  1.00  0.00           C
ATOM   2584  HD1 LYS Z  64      40.321  89.211  69.634  1.00  0.00           H
ATOM   2585  HD2 LYS Z  64      41.685  88.749  70.704  1.00  0.00           H
ATOM   2586  CE  LYS Z  64      40.459  90.377  71.461  1.00  0.00           C
ATOM   2587  HE1 LYS Z  64      41.212  90.705  72.209  1.00  0.00           H
ATOM   2588  HE2 LYS Z  64      39.916  91.267  71.074  1.00  0.00           H
ATOM   2589  NZ  LYS Z  64      39.480  89.508  72.141  1.00  0.00           N
ATOM   2590  HZ1 LYS Z  64      38.792  89.152  71.427  1.00  0.00           H
ATOM   2591  HZ2 LYS Z  64      39.934  88.683  72.618  1.00  0.00           H
ATOM   2592  HZ3 LYS Z  64      38.930  90.020  72.873  1.00  0.00           H
ATOM   2593  C   LYS Z  64      45.156  90.609  68.603  1.00  0.00           C
ATOM   2594  O   LYS Z  64      44.943  90.324  67.424  1.00  0.00           O
ATOM   2595  N   SER Z  65      46.135  89.999  69.298  1.00  0.00           N
ATOM   2596  HN  SER Z  65      46.331  90.281  70.242  1.00  0.00           H
ATOM   2597  CA  SER Z  65      46.996  88.958  68.754  1.00  0.00           C
ATOM   2598  HA  SER Z  65      47.471  89.376  67.878  1.00  0.00           H
ATOM   2599  CB  SER Z  65      48.107  88.511  69.730  1.00  0.00           C
ATOM   2600  HB1 SER Z  65      47.658  88.141  70.679  1.00  0.00           H
ATOM   2601  HB2 SER Z  65      48.717  87.693  69.285  1.00  0.00           H
ATOM   2602  OG  SER Z  65      48.970  89.607  70.016  1.00  0.00           O
ATOM   2603  HG1 SER Z  65      49.455  89.784  69.189  1.00  0.00           H
ATOM   2604  C   SER Z  65      46.262  87.723  68.283  1.00  0.00           C
ATOM   2605  O   SER Z  65      45.191  87.372  68.773  1.00  0.00           O
ATOM   2606  N   LEU Z  66      46.818  87.021  67.281  1.00  0.00           N
ATOM   2607  HN  LEU Z  66      47.722  87.282  66.913  1.00  0.00           H
ATOM   2608  CA  LEU Z  66      46.141  85.921  66.619  1.00  0.00           C
ATOM   2609  HA  LEU Z  66      45.189  86.304  66.277  1.00  0.00           H
ATOM   2610  CB  LEU Z  66      46.988  85.513  65.395  1.00  0.00           C
ATOM   2611  HB1 LEU Z  66      47.239  86.447  64.842  1.00  0.00           H
ATOM   2612  HB2 LEU Z  66      47.950  85.073  65.738  1.00  0.00           H
ATOM   2613  CG  LEU Z  66      46.326  84.558  64.388  1.00  0.00           C
ATOM   2614  HG  LEU Z  66      46.146  83.584  64.898  1.00  0.00           H
ATOM   2615  CD1 LEU Z  66      44.987  85.085  63.851  1.00  0.00           C
ATOM   2616 1HD1 LEU Z  66      44.589  84.392  63.080  1.00  0.00           H
ATOM   2617 2HD1 LEU Z  66      44.234  85.163  64.663  1.00  0.00           H
ATOM   2618 3HD1 LEU Z  66      45.126  86.085  63.388  1.00  0.00           H
ATOM   2619  CD2 LEU Z  66      47.281  84.323  63.212  1.00  0.00           C
ATOM   2620 1HD2 LEU Z  66      46.824  83.630  62.478  1.00  0.00           H
ATOM   2621 2HD2 LEU Z  66      47.499  85.286  62.701  1.00  0.00           H
ATOM   2622 3HD2 LEU Z  66      48.240  83.889  63.566  1.00  0.00           H
ATOM   2623  C   LEU Z  66      45.821  84.738  67.537  1.00  0.00           C
ATOM   2624  O   LEU Z  66      44.711  84.211  67.543  1.00  0.00           O
ATOM   2625  N   HIS Z  67      46.768  84.347  68.416  1.00  0.00           N
ATOM   2626  HN  HIS Z  67      47.658  84.800  68.431  1.00  0.00           H
ATOM   2627  CA  HIS Z  67      46.549  83.357  69.461  1.00  0.00           C
ATOM   2628  HA  HIS Z  67      46.144  82.471  68.988  1.00  0.00           H
ATOM   2629  CB  HIS Z  67      47.872  82.968  70.162  1.00  0.00           C
ATOM   2630  HB1 HIS Z  67      47.677  82.149  70.885  1.00  0.00           H
ATOM   2631  HB2 HIS Z  67      48.584  82.571  69.410  1.00  0.00           H
ATOM   2632  ND1 HIS Z  67      49.176  85.115  70.215  1.00  0.00           N
ATOM   2633  CG  HIS Z  67      48.560  84.079  70.902  1.00  0.00           C
ATOM   2634  CE1 HIS Z  67      49.691  85.889  71.158  1.00  0.00           C
ATOM   2635  HE1 HIS Z  67      50.274  86.800  70.993  1.00  0.00           H
ATOM   2636  NE2 HIS Z  67      49.440  85.403  72.395  1.00  0.00           N
ATOM   2637  HE2 HIS Z  67      49.806  85.766  73.264  1.00  0.00           H
ATOM   2638  CD2 HIS Z  67      48.713  84.245  72.239  1.00  0.00           C
ATOM   2639  HD2 HIS Z  67      48.375  83.621  73.054  1.00  0.00           H
ATOM   2640  C   HIS Z  67      45.529  83.791  70.511  1.00  0.00           C
ATOM   2641  O   HIS Z  67      44.727  82.998  71.002  1.00  0.00           O
ATOM   2642  N   THR Z  68      45.529  85.086  70.876  1.00  0.00           N
ATOM   2643  HN  THR Z  68      46.238  85.691  70.523  1.00  0.00           H
ATOM   2644  CA  THR Z  68      44.536  85.715  71.746  1.00  0.00           C
ATOM   2645  HA  THR Z  68      44.491  85.147  72.663  1.00  0.00           H
ATOM   2646  CB  THR Z  68      44.919  87.153  72.083  1.00  0.00           C
ATOM   2647  HB  THR Z  68      45.125  87.725  71.150  1.00  0.00           H
ATOM   2648  OG1 THR Z  68      46.093  87.151  72.881  1.00  0.00           O
ATOM   2649  HG1 THR Z  68      45.816  86.693  73.706  1.00  0.00           H
ATOM   2650  CG2 THR Z  68      43.855  87.900  72.890  1.00  0.00           C
ATOM   2651 1HG2 THR Z  68      44.226  88.908  73.180  1.00  0.00           H
ATOM   2652 2HG2 THR Z  68      42.917  88.034  72.317  1.00  0.00           H
ATOM   2653 3HG2 THR Z  68      43.614  87.342  73.816  1.00  0.00           H
ATOM   2654  C   THR Z  68      43.136  85.671  71.160  1.00  0.00           C
ATOM   2655  O   THR Z  68      42.178  85.325  71.848  1.00  0.00           O
ATOM   2656  N   LEU Z  69      42.984  85.951  69.847  1.00  0.00           N
ATOM   2657  HN  LEU Z  69      43.771  86.279  69.315  1.00  0.00           H
ATOM   2658  CA  LEU Z  69      41.727  85.808  69.127  1.00  0.00           C
ATOM   2659  HA  LEU Z  69      40.990  86.416  69.631  1.00  0.00           H
ATOM   2660  CB  LEU Z  69      41.886  86.292  67.660  1.00  0.00           C
ATOM   2661  HB1 LEU Z  69      42.310  87.321  67.675  1.00  0.00           H
ATOM   2662  HB2 LEU Z  69      42.631  85.644  67.148  1.00  0.00           H
ATOM   2663  CG  LEU Z  69      40.589  86.313  66.816  1.00  0.00           C
ATOM   2664  HG  LEU Z  69      40.123  85.299  66.854  1.00  0.00           H
ATOM   2665  CD1 LEU Z  69      39.563  87.328  67.343  1.00  0.00           C
ATOM   2666 1HD1 LEU Z  69      38.660  87.339  66.696  1.00  0.00           H
ATOM   2667 2HD1 LEU Z  69      39.239  87.076  68.375  1.00  0.00           H
ATOM   2668 3HD1 LEU Z  69      39.996  88.351  67.347  1.00  0.00           H
ATOM   2669  CD2 LEU Z  69      40.905  86.614  65.344  1.00  0.00           C
ATOM   2670 1HD2 LEU Z  69      39.979  86.571  64.732  1.00  0.00           H
ATOM   2671 2HD2 LEU Z  69      41.340  87.630  65.250  1.00  0.00           H
ATOM   2672 3HD2 LEU Z  69      41.631  85.876  64.941  1.00  0.00           H
ATOM   2673  C   LEU Z  69      41.203  84.376  69.141  1.00  0.00           C
ATOM   2674  O   LEU Z  69      40.024  84.136  69.401  1.00  0.00           O
ATOM   2675  N   PHE Z  70      42.079  83.370  68.921  1.00  0.00           N
ATOM   2676  HN  PHE Z  70      43.020  83.573  68.643  1.00  0.00           H
ATOM   2677  CA  PHE Z  70      41.713  81.964  69.041  1.00  0.00           C
ATOM   2678  HA  PHE Z  70      40.864  81.780  68.397  1.00  0.00           H
ATOM   2679  CB  PHE Z  70      42.883  81.015  68.651  1.00  0.00           C
ATOM   2680  HB1 PHE Z  70      43.727  81.165  69.360  1.00  0.00           H
ATOM   2681  HB2 PHE Z  70      42.546  79.958  68.722  1.00  0.00           H
ATOM   2682  CG  PHE Z  70      43.437  81.195  67.257  1.00  0.00           C
ATOM   2683  CD1 PHE Z  70      44.706  80.648  67.000  1.00  0.00           C
ATOM   2684  HD1 PHE Z  70      45.237  80.136  67.789  1.00  0.00           H
ATOM   2685  CE1 PHE Z  70      45.301  80.766  65.740  1.00  0.00           C
ATOM   2686  HE1 PHE Z  70      46.280  80.347  65.559  1.00  0.00           H
ATOM   2687  CZ  PHE Z  70      44.629  81.436  64.716  1.00  0.00           C
ATOM   2688  HZ  PHE Z  70      45.099  81.551  63.750  1.00  0.00           H
ATOM   2689  CD2 PHE Z  70      42.761  81.849  66.206  1.00  0.00           C
ATOM   2690  HD2 PHE Z  70      41.781  82.273  66.353  1.00  0.00           H
ATOM   2691  CE2 PHE Z  70      43.360  81.977  64.946  1.00  0.00           C
ATOM   2692  HE2 PHE Z  70      42.849  82.498  64.150  1.00  0.00           H
ATOM   2693  C   PHE Z  70      41.278  81.585  70.454  1.00  0.00           C
ATOM   2694  O   PHE Z  70      40.255  80.930  70.644  1.00  0.00           O
ATOM   2695  N   GLY Z  71      42.037  82.031  71.481  1.00  0.00           N
ATOM   2696  HN  GLY Z  71      42.879  82.532  71.261  1.00  0.00           H
ATOM   2697  CA  GLY Z  71      41.724  81.872  72.902  1.00  0.00           C
ATOM   2698  HA1 GLY Z  71      41.744  80.815  73.123  1.00  0.00           H
ATOM   2699  HA2 GLY Z  71      42.458  82.434  73.460  1.00  0.00           H
ATOM   2700  C   GLY Z  71      40.369  82.379  73.322  1.00  0.00           C
ATOM   2701  O   GLY Z  71      39.570  81.651  73.912  1.00  0.00           O
ATOM   2702  N   ASP Z  72      40.068  83.654  73.005  1.00  0.00           N
ATOM   2703  HN  ASP Z  72      40.751  84.232  72.548  1.00  0.00           H
ATOM   2704  CA  ASP Z  72      38.775  84.262  73.260  1.00  0.00           C
ATOM   2705  HA  ASP Z  72      38.536  84.104  74.304  1.00  0.00           H
ATOM   2706  CB  ASP Z  72      38.799  85.785  72.949  1.00  0.00           C
ATOM   2707  HB1 ASP Z  72      39.256  85.967  71.955  1.00  0.00           H
ATOM   2708  HB2 ASP Z  72      37.766  86.193  72.942  1.00  0.00           H
ATOM   2709  CG  ASP Z  72      39.562  86.553  74.003  1.00  0.00           C
ATOM   2710  OD1 ASP Z  72      39.353  86.301  75.223  1.00  0.00           O
ATOM   2711  OD2 ASP Z  72      40.363  87.453  73.640  1.00  0.00           O
ATOM   2712  C   ASP Z  72      37.641  83.587  72.489  1.00  0.00           C
ATOM   2713  O   ASP Z  72      36.547  83.397  73.018  1.00  0.00           O
ATOM   2714  N   LYS Z  73      37.866  83.195  71.220  1.00  0.00           N
ATOM   2715  HN  LYS Z  73      38.737  83.403  70.770  1.00  0.00           H
ATOM   2716  CA  LYS Z  73      36.882  82.468  70.439  1.00  0.00           C
ATOM   2717  HA  LYS Z  73      35.964  83.038  70.482  1.00  0.00           H
ATOM   2718  CB  LYS Z  73      37.350  82.353  68.973  1.00  0.00           C
ATOM   2719  HB1 LYS Z  73      37.695  83.354  68.634  1.00  0.00           H
ATOM   2720  HB2 LYS Z  73      38.247  81.699  68.942  1.00  0.00           H
ATOM   2721  CG  LYS Z  73      36.279  81.816  68.005  1.00  0.00           C
ATOM   2722  HG1 LYS Z  73      36.745  81.643  67.013  1.00  0.00           H
ATOM   2723  HG2 LYS Z  73      35.924  80.821  68.358  1.00  0.00           H
ATOM   2724  CD  LYS Z  73      35.057  82.740  67.839  1.00  0.00           C
ATOM   2725  HD1 LYS Z  73      34.360  82.263  67.110  1.00  0.00           H
ATOM   2726  HD2 LYS Z  73      34.519  82.799  68.811  1.00  0.00           H
ATOM   2727  CE  LYS Z  73      35.395  84.156  67.352  1.00  0.00           C
ATOM   2728  HE1 LYS Z  73      36.093  84.674  68.046  1.00  0.00           H
ATOM   2729  HE2 LYS Z  73      35.853  84.116  66.340  1.00  0.00           H
ATOM   2730  NZ  LYS Z  73      34.173  84.963  67.273  1.00  0.00           N
ATOM   2731  HZ1 LYS Z  73      33.426  84.435  66.743  1.00  0.00           H
ATOM   2732  HZ2 LYS Z  73      33.800  85.169  68.224  1.00  0.00           H
ATOM   2733  HZ3 LYS Z  73      34.366  85.870  66.771  1.00  0.00           H
ATOM   2734  C   LYS Z  73      36.558  81.070  70.957  1.00  0.00           C
ATOM   2735  O   LYS Z  73      35.394  80.675  71.033  1.00  0.00           O
ATOM   2736  N   LEU Z  74      37.576  80.279  71.357  1.00  0.00           N
ATOM   2737  HN  LEU Z  74      38.526  80.598  71.264  1.00  0.00           H
ATOM   2738  CA  LEU Z  74      37.396  78.941  71.900  1.00  0.00           C
ATOM   2739  HA  LEU Z  74      36.852  78.359  71.169  1.00  0.00           H
ATOM   2740  CB  LEU Z  74      38.781  78.296  72.166  1.00  0.00           C
ATOM   2741  HB1 LEU Z  74      39.382  78.365  71.231  1.00  0.00           H
ATOM   2742  HB2 LEU Z  74      39.316  78.895  72.936  1.00  0.00           H
ATOM   2743  CG  LEU Z  74      38.759  76.817  72.611  1.00  0.00           C
ATOM   2744  HG  LEU Z  74      38.131  76.738  73.529  1.00  0.00           H
ATOM   2745  CD1 LEU Z  74      38.165  75.886  71.544  1.00  0.00           C
ATOM   2746 1HD1 LEU Z  74      38.759  75.947  70.608  1.00  0.00           H
ATOM   2747 2HD1 LEU Z  74      38.185  74.837  71.909  1.00  0.00           H
ATOM   2748 3HD1 LEU Z  74      37.110  76.148  71.318  1.00  0.00           H
ATOM   2749  CD2 LEU Z  74      40.172  76.340  72.978  1.00  0.00           C
ATOM   2750 1HD2 LEU Z  74      40.842  76.391  72.094  1.00  0.00           H
ATOM   2751 2HD2 LEU Z  74      40.599  76.981  73.777  1.00  0.00           H
ATOM   2752 3HD2 LEU Z  74      40.147  75.292  73.345  1.00  0.00           H
ATOM   2753  C   LEU Z  74      36.559  78.959  73.173  1.00  0.00           C
ATOM   2754  O   LEU Z  74      35.628  78.174  73.361  1.00  0.00           O
ATOM   2755  N   CYS Z  75      36.829  79.939  74.050  1.00  0.00           N
ATOM   2756  HN  CYS Z  75      37.605  80.552  73.884  1.00  0.00           H
ATOM   2757  CA  CYS Z  75      36.041  80.196  75.235  1.00  0.00           C
ATOM   2758  HA  CYS Z  75      35.449  79.326  75.482  1.00  0.00           H
ATOM   2759  CB  CYS Z  75      36.970  80.477  76.428  1.00  0.00           C
ATOM   2760  HB1 CYS Z  75      37.697  81.273  76.150  1.00  0.00           H
ATOM   2761  HB2 CYS Z  75      36.392  80.834  77.306  1.00  0.00           H
ATOM   2762  SG  CYS Z  75      37.836  78.952  76.892  1.00  0.00           S
ATOM   2763  C   CYS Z  75      35.058  81.338  75.031  1.00  0.00           C
ATOM   2764  O   CYS Z  75      34.987  82.264  75.836  1.00  0.00           O
ATOM   2765  N   THR Z  76      34.224  81.277  73.966  1.00  0.00           N
ATOM   2766  HN  THR Z  76      34.347  80.539  73.306  1.00  0.00           H
ATOM   2767  CA  THR Z  76      33.191  82.281  73.664  1.00  0.00           C
ATOM   2768  HA  THR Z  76      33.683  83.240  73.580  1.00  0.00           H
ATOM   2769  CB  THR Z  76      32.454  82.003  72.348  1.00  0.00           C
ATOM   2770  HB  THR Z  76      32.152  80.930  72.297  1.00  0.00           H
ATOM   2771  OG1 THR Z  76      33.301  82.309  71.248  1.00  0.00           O
ATOM   2772  HG1 THR Z  76      33.976  81.602  71.206  1.00  0.00           H
ATOM   2773  CG2 THR Z  76      31.206  82.880  72.149  1.00  0.00           C
ATOM   2774 1HG2 THR Z  76      30.802  82.742  71.123  1.00  0.00           H
ATOM   2775 2HG2 THR Z  76      30.397  82.604  72.855  1.00  0.00           H
ATOM   2776 3HG2 THR Z  76      31.449  83.954  72.288  1.00  0.00           H
ATOM   2777  C   THR Z  76      32.178  82.434  74.783  1.00  0.00           C
ATOM   2778  O   THR Z  76      31.880  83.550  75.203  1.00  0.00           O
ATOM   2779  N   VAL Z  77      31.668  81.322  75.349  1.00  0.00           N
ATOM   2780  HN  VAL Z  77      31.857  80.420  74.964  1.00  0.00           H
ATOM   2781  CA  VAL Z  77      30.864  81.380  76.567  1.00  0.00           C
ATOM   2782  HA  VAL Z  77      30.811  82.394  76.941  1.00  0.00           H
ATOM   2783  CB  VAL Z  77      29.429  80.905  76.364  1.00  0.00           C
ATOM   2784  HB  VAL Z  77      28.910  80.836  77.352  1.00  0.00           H
ATOM   2785  CG1 VAL Z  77      28.673  81.951  75.521  1.00  0.00           C
ATOM   2786 1HG1 VAL Z  77      27.616  81.645  75.383  1.00  0.00           H
ATOM   2787 2HG1 VAL Z  77      28.689  82.944  76.020  1.00  0.00           H
ATOM   2788 3HG1 VAL Z  77      29.131  82.053  74.516  1.00  0.00           H
ATOM   2789  CG2 VAL Z  77      29.398  79.525  75.690  1.00  0.00           C
ATOM   2790 1HG2 VAL Z  77      29.980  78.775  76.263  1.00  0.00           H
ATOM   2791 2HG2 VAL Z  77      28.347  79.170  75.621  1.00  0.00           H
ATOM   2792 3HG2 VAL Z  77      29.804  79.579  74.658  1.00  0.00           H
ATOM   2793  C   VAL Z  77      31.511  80.583  77.685  1.00  0.00           C
ATOM   2794  O   VAL Z  77      31.030  80.588  78.816  1.00  0.00           O
ATOM   2795  N   ALA Z  78      32.649  79.910  77.411  1.00  0.00           N
ATOM   2796  HN  ALA Z  78      32.976  79.875  76.469  1.00  0.00           H
ATOM   2797  CA  ALA Z  78      33.452  79.203  78.392  1.00  0.00           C
ATOM   2798  HA  ALA Z  78      34.242  78.719  77.835  1.00  0.00           H
ATOM   2799  CB  ALA Z  78      34.135  80.183  79.373  1.00  0.00           C
ATOM   2800  HB1 ALA Z  78      33.378  80.690  80.009  1.00  0.00           H
ATOM   2801  HB2 ALA Z  78      34.850  79.648  80.035  1.00  0.00           H
ATOM   2802  HB3 ALA Z  78      34.689  80.962  78.811  1.00  0.00           H
ATOM   2803  C   ALA Z  78      32.720  78.072  79.113  1.00  0.00           C
ATOM   2804  O   ALA Z  78      32.726  77.965  80.339  1.00  0.00           O
ATOM   2805  N   THR Z  79      32.069  77.169  78.354  1.00  0.00           N
ATOM   2806  HN  THR Z  79      32.035  77.271  77.362  1.00  0.00           H
ATOM   2807  CA  THR Z  79      31.307  76.049  78.911  1.00  0.00           C
ATOM   2808  HA  THR Z  79      31.217  76.166  79.982  1.00  0.00           H
ATOM   2809  CB  THR Z  79      29.874  75.938  78.389  1.00  0.00           C
ATOM   2810  HB  THR Z  79      29.365  75.069  78.874  1.00  0.00           H
ATOM   2811  OG1 THR Z  79      29.787  75.804  76.974  1.00  0.00           O
ATOM   2812  HG1 THR Z  79      28.890  75.436  76.843  1.00  0.00           H
ATOM   2813  CG2 THR Z  79      29.107  77.214  78.762  1.00  0.00           C
ATOM   2814 1HG2 THR Z  79      28.048  77.140  78.438  1.00  0.00           H
ATOM   2815 2HG2 THR Z  79      29.118  77.356  79.864  1.00  0.00           H
ATOM   2816 3HG2 THR Z  79      29.558  78.112  78.295  1.00  0.00           H
ATOM   2817  C   THR Z  79      32.041  74.736  78.698  1.00  0.00           C
ATOM   2818  O   THR Z  79      31.472  73.646  78.765  1.00  0.00           O
ATOM   2819  N   LEU Z  80      33.361  74.797  78.436  1.00  0.00           N
ATOM   2820  HN  LEU Z  80      33.833  75.676  78.437  1.00  0.00           H
ATOM   2821  CA  LEU Z  80      34.191  73.644  78.154  1.00  0.00           C
ATOM   2822  HA  LEU Z  80      33.699  73.086  77.369  1.00  0.00           H
ATOM   2823  CB  LEU Z  80      35.585  74.063  77.630  1.00  0.00           C
ATOM   2824  HB1 LEU Z  80      36.123  74.620  78.430  1.00  0.00           H
ATOM   2825  HB2 LEU Z  80      36.180  73.153  77.394  1.00  0.00           H
ATOM   2826  CG  LEU Z  80      35.560  74.942  76.362  1.00  0.00           C
ATOM   2827  HG  LEU Z  80      34.949  75.853  76.568  1.00  0.00           H
ATOM   2828  CD1 LEU Z  80      36.980  75.409  76.018  1.00  0.00           C
ATOM   2829 1HD1 LEU Z  80      37.438  75.933  76.884  1.00  0.00           H
ATOM   2830 2HD1 LEU Z  80      37.620  74.544  75.745  1.00  0.00           H
ATOM   2831 3HD1 LEU Z  80      36.948  76.113  75.160  1.00  0.00           H
ATOM   2832  CD2 LEU Z  80      34.949  74.215  75.155  1.00  0.00           C
ATOM   2833 1HD2 LEU Z  80      34.996  74.861  74.252  1.00  0.00           H
ATOM   2834 2HD2 LEU Z  80      35.512  73.282  74.943  1.00  0.00           H
ATOM   2835 3HD2 LEU Z  80      33.884  73.958  75.334  1.00  0.00           H
ATOM   2836  C   LEU Z  80      34.348  72.661  79.308  1.00  0.00           C
ATOM   2837  O   LEU Z  80      34.266  71.458  79.094  1.00  0.00           O
ATOM   2838  N   ARG Z  81      34.530  73.103  80.572  1.00  0.00           N
ATOM   2839  HN  ARG Z  81      34.510  74.084  80.788  1.00  0.00           H
ATOM   2840  CA  ARG Z  81      34.743  72.181  81.687  1.00  0.00           C
ATOM   2841  HA  ARG Z  81      35.432  71.411  81.365  1.00  0.00           H
ATOM   2842  CB  ARG Z  81      35.360  72.876  82.925  1.00  0.00           C
ATOM   2843  HB1 ARG Z  81      34.816  73.819  83.153  1.00  0.00           H
ATOM   2844  HB2 ARG Z  81      35.228  72.212  83.810  1.00  0.00           H
ATOM   2845  CG  ARG Z  81      36.871  73.157  82.785  1.00  0.00           C
ATOM   2846  HG1 ARG Z  81      37.339  72.388  82.134  1.00  0.00           H
ATOM   2847  HG2 ARG Z  81      37.013  74.142  82.286  1.00  0.00           H
ATOM   2848  CD  ARG Z  81      37.628  73.152  84.120  1.00  0.00           C
ATOM   2849  HD1 ARG Z  81      38.696  73.429  83.974  1.00  0.00           H
ATOM   2850  HD2 ARG Z  81      37.150  73.856  84.837  1.00  0.00           H
ATOM   2851  NE  ARG Z  81      37.558  71.758  84.661  1.00  0.00           N
ATOM   2852  HE  ARG Z  81      37.223  71.006  84.076  1.00  0.00           H
ATOM   2853  CZ  ARG Z  81      37.835  71.422  85.926  1.00  0.00           C
ATOM   2854  NH1 ARG Z  81      38.351  72.288  86.787  1.00  0.00           N
ATOM   2855 1HH1 ARG Z  81      38.656  73.197  86.468  1.00  0.00           H
ATOM   2856 2HH1 ARG Z  81      38.501  71.988  87.737  1.00  0.00           H
ATOM   2857  NH2 ARG Z  81      37.584  70.176  86.327  1.00  0.00           N
ATOM   2858 1HH2 ARG Z  81      37.185  69.537  85.684  1.00  0.00           H
ATOM   2859 2HH2 ARG Z  81      37.820  69.888  87.260  1.00  0.00           H
ATOM   2860  C   ARG Z  81      33.486  71.443  82.130  1.00  0.00           C
ATOM   2861  O   ARG Z  81      33.552  70.365  82.723  1.00  0.00           O
ATOM   2862  N   GLU Z  82      32.296  71.975  81.803  1.00  0.00           N
ATOM   2863  HN  GLU Z  82      32.252  72.876  81.379  1.00  0.00           H
ATOM   2864  CA  GLU Z  82      31.028  71.319  82.066  1.00  0.00           C
ATOM   2865  HA  GLU Z  82      31.139  70.594  82.860  1.00  0.00           H
ATOM   2866  CB  GLU Z  82      29.977  72.346  82.521  1.00  0.00           C
ATOM   2867  HB1 GLU Z  82      29.034  71.813  82.781  1.00  0.00           H
ATOM   2868  HB2 GLU Z  82      30.347  72.819  83.459  1.00  0.00           H
ATOM   2869  CG  GLU Z  82      29.680  73.455  81.487  1.00  0.00           C
ATOM   2870  HG1 GLU Z  82      30.591  74.055  81.285  1.00  0.00           H
ATOM   2871  HG2 GLU Z  82      29.324  73.016  80.532  1.00  0.00           H
ATOM   2872  CD  GLU Z  82      28.611  74.406  81.973  1.00  0.00           C
ATOM   2873  OE1 GLU Z  82      28.186  75.282  81.181  1.00  0.00           O
ATOM   2874  OE2 GLU Z  82      28.172  74.297  83.147  1.00  0.00           O
ATOM   2875  C   GLU Z  82      30.533  70.571  80.835  1.00  0.00           C
ATOM   2876  O   GLU Z  82      29.423  70.035  80.796  1.00  0.00           O
ATOM   2877  N   THR Z  83      31.381  70.497  79.793  1.00  0.00           N
ATOM   2878  HN  THR Z  83      32.252  70.981  79.849  1.00  0.00           H
ATOM   2879  CA  THR Z  83      31.120  69.711  78.595  1.00  0.00           C
ATOM   2880  HA  THR Z  83      30.150  69.242  78.651  1.00  0.00           H
ATOM   2881  CB  THR Z  83      31.166  70.549  77.320  1.00  0.00           C
ATOM   2882  HB  THR Z  83      32.191  70.956  77.153  1.00  0.00           H
ATOM   2883  OG1 THR Z  83      30.245  71.635  77.407  1.00  0.00           O
ATOM   2884  HG1 THR Z  83      30.699  72.322  77.938  1.00  0.00           H
ATOM   2885  CG2 THR Z  83      30.738  69.711  76.108  1.00  0.00           C
ATOM   2886 1HG2 THR Z  83      31.428  68.860  75.938  1.00  0.00           H
ATOM   2887 2HG2 THR Z  83      29.713  69.308  76.253  1.00  0.00           H
ATOM   2888 3HG2 THR Z  83      30.740  70.333  75.188  1.00  0.00           H
ATOM   2889  C   THR Z  83      32.144  68.594  78.518  1.00  0.00           C
ATOM   2890  O   THR Z  83      31.796  67.434  78.308  1.00  0.00           O
ATOM   2891  N   TYR Z  84      33.432  68.885  78.777  1.00  0.00           N
ATOM   2892  HN  TYR Z  84      33.726  69.828  78.961  1.00  0.00           H
ATOM   2893  CA  TYR Z  84      34.523  67.930  78.701  1.00  0.00           C
ATOM   2894  HA  TYR Z  84      34.146  66.957  78.414  1.00  0.00           H
ATOM   2895  CB  TYR Z  84      35.599  68.381  77.669  1.00  0.00           C
ATOM   2896  HB1 TYR Z  84      36.124  69.287  78.040  1.00  0.00           H
ATOM   2897  HB2 TYR Z  84      36.345  67.577  77.499  1.00  0.00           H
ATOM   2898  CG  TYR Z  84      34.959  68.723  76.346  1.00  0.00           C
ATOM   2899  CD1 TYR Z  84      34.377  67.728  75.541  1.00  0.00           C
ATOM   2900  HD1 TYR Z  84      34.423  66.694  75.849  1.00  0.00           H
ATOM   2901  CE1 TYR Z  84      33.707  68.070  74.354  1.00  0.00           C
ATOM   2902  HE1 TYR Z  84      33.248  67.300  73.752  1.00  0.00           H
ATOM   2903  CZ  TYR Z  84      33.619  69.413  73.965  1.00  0.00           C
ATOM   2904  OH  TYR Z  84      32.879  69.787  72.825  1.00  0.00           O
ATOM   2905  HH  TYR Z  84      32.201  69.097  72.685  1.00  0.00           H
ATOM   2906  CD2 TYR Z  84      34.888  70.063  75.925  1.00  0.00           C
ATOM   2907  HD2 TYR Z  84      35.326  70.838  76.536  1.00  0.00           H
ATOM   2908  CE2 TYR Z  84      34.218  70.405  74.743  1.00  0.00           C
ATOM   2909  HE2 TYR Z  84      34.138  71.439  74.444  1.00  0.00           H
ATOM   2910  C   TYR Z  84      35.159  67.792  80.082  1.00  0.00           C
ATOM   2911  O   TYR Z  84      35.580  68.763  80.714  1.00  0.00           O
ATOM   2912  N   GLY Z  85      35.220  66.553  80.611  1.00  0.00           N
ATOM   2913  HN  GLY Z  85      34.932  65.766  80.051  1.00  0.00           H
ATOM   2914  CA  GLY Z  85      35.607  66.262  81.989  1.00  0.00           C
ATOM   2915  HA1 GLY Z  85      35.021  66.894  82.641  1.00  0.00           H
ATOM   2916  HA2 GLY Z  85      35.417  65.211  82.159  1.00  0.00           H
ATOM   2917  C   GLY Z  85      37.054  66.499  82.331  1.00  0.00           C
ATOM   2918  O   GLY Z  85      37.374  66.897  83.449  1.00  0.00           O
ATOM   2919  N   GLU Z  86      37.974  66.315  81.373  1.00  0.00           N
ATOM   2920  HN  GLU Z  86      37.698  66.004  80.459  1.00  0.00           H
ATOM   2921  CA  GLU Z  86      39.404  66.355  81.636  1.00  0.00           C
ATOM   2922  HA  GLU Z  86      39.596  66.174  82.685  1.00  0.00           H
ATOM   2923  CB  GLU Z  86      40.042  65.215  80.811  1.00  0.00           C
ATOM   2924  HB1 GLU Z  86      39.396  64.315  80.934  1.00  0.00           H
ATOM   2925  HB2 GLU Z  86      40.008  65.490  79.735  1.00  0.00           H
ATOM   2926  CG  GLU Z  86      41.473  64.799  81.226  1.00  0.00           C
ATOM   2927  HG1 GLU Z  86      42.158  65.671  81.204  1.00  0.00           H
ATOM   2928  HG2 GLU Z  86      41.454  64.390  82.258  1.00  0.00           H
ATOM   2929  CD  GLU Z  86      42.069  63.744  80.308  1.00  0.00           C
ATOM   2930  OE1 GLU Z  86      43.172  63.241  80.654  1.00  0.00           O
ATOM   2931  OE2 GLU Z  86      41.490  63.461  79.224  1.00  0.00           O
ATOM   2932  C   GLU Z  86      40.022  67.707  81.270  1.00  0.00           C
ATOM   2933  O   GLU Z  86      41.226  67.942  81.409  1.00  0.00           O
ATOM   2934  N   MET Z  87      39.185  68.657  80.807  1.00  0.00           N
ATOM   2935  HN  MET Z  87      38.215  68.447  80.735  1.00  0.00           H
ATOM   2936  CA  MET Z  87      39.580  69.999  80.417  1.00  0.00           C
ATOM   2937  HA  MET Z  87      40.333  69.887  79.652  1.00  0.00           H
ATOM   2938  CB  MET Z  87      38.365  70.739  79.800  1.00  0.00           C
ATOM   2939  HB1 MET Z  87      37.889  70.058  79.061  1.00  0.00           H
ATOM   2940  HB2 MET Z  87      37.612  70.927  80.595  1.00  0.00           H
ATOM   2941  CG  MET Z  87      38.701  72.058  79.077  1.00  0.00           C
ATOM   2942  HG1 MET Z  87      37.750  72.562  78.807  1.00  0.00           H
ATOM   2943  HG2 MET Z  87      39.230  72.744  79.774  1.00  0.00           H
ATOM   2944  SD  MET Z  87      39.688  71.798  77.576  1.00  0.00           S
ATOM   2945  CE  MET Z  87      40.288  73.501  77.417  1.00  0.00           C
ATOM   2946  HE1 MET Z  87      40.902  73.611  76.496  1.00  0.00           H
ATOM   2947  HE2 MET Z  87      39.445  74.222  77.358  1.00  0.00           H
ATOM   2948  HE3 MET Z  87      40.923  73.781  78.284  1.00  0.00           H
ATOM   2949  C   MET Z  87      40.205  70.840  81.533  1.00  0.00           C
ATOM   2950  O   MET Z  87      39.800  70.786  82.693  1.00  0.00           O
ATOM   2951  N   ALA Z  88      41.233  71.640  81.197  1.00  0.00           N
ATOM   2952  HN  ALA Z  88      41.597  71.619  80.268  1.00  0.00           H
ATOM   2953  CA  ALA Z  88      41.916  72.532  82.112  1.00  0.00           C
ATOM   2954  HA  ALA Z  88      42.035  72.023  83.060  1.00  0.00           H
ATOM   2955  CB  ALA Z  88      43.312  72.805  81.528  1.00  0.00           C
ATOM   2956  HB1 ALA Z  88      43.228  73.284  80.531  1.00  0.00           H
ATOM   2957  HB2 ALA Z  88      43.918  73.453  82.195  1.00  0.00           H
ATOM   2958  HB3 ALA Z  88      43.857  71.847  81.392  1.00  0.00           H
ATOM   2959  C   ALA Z  88      41.178  73.852  82.399  1.00  0.00           C
ATOM   2960  O   ALA Z  88      40.251  74.257  81.695  1.00  0.00           O
ATOM   2961  N   ASP Z  89      41.588  74.582  83.462  1.00  0.00           N
ATOM   2962  HN  ASP Z  89      42.369  74.258  84.005  1.00  0.00           H
ATOM   2963  CA  ASP Z  89      40.943  75.807  83.937  1.00  0.00           C
ATOM   2964  HA  ASP Z  89      39.886  75.766  83.705  1.00  0.00           H
ATOM   2965  CB  ASP Z  89      41.123  75.959  85.471  1.00  0.00           C
ATOM   2966  HB1 ASP Z  89      42.202  75.931  85.726  1.00  0.00           H
ATOM   2967  HB2 ASP Z  89      40.703  76.925  85.827  1.00  0.00           H
ATOM   2968  CG  ASP Z  89      40.405  74.870  86.224  1.00  0.00           C
ATOM   2969  OD1 ASP Z  89      39.145  74.859  86.239  1.00  0.00           O
ATOM   2970  OD2 ASP Z  89      41.086  74.026  86.860  1.00  0.00           O
ATOM   2971  C   ASP Z  89      41.491  77.074  83.265  1.00  0.00           C
ATOM   2972  O   ASP Z  89      41.514  78.163  83.840  1.00  0.00           O
ATOM   2973  N   CYS Z  90      41.947  76.965  82.007  1.00  0.00           N
ATOM   2974  HN  CYS Z  90      41.860  76.082  81.553  1.00  0.00           H
ATOM   2975  CA  CYS Z  90      42.644  77.999  81.256  1.00  0.00           C
ATOM   2976  HA  CYS Z  90      43.530  78.262  81.818  1.00  0.00           H
ATOM   2977  CB  CYS Z  90      43.055  77.474  79.860  1.00  0.00           C
ATOM   2978  HB1 CYS Z  90      42.149  77.348  79.227  1.00  0.00           H
ATOM   2979  HB2 CYS Z  90      43.711  78.220  79.359  1.00  0.00           H
ATOM   2980  SG  CYS Z  90      43.922  75.880  79.935  1.00  0.00           S
ATOM   2981  C   CYS Z  90      41.878  79.291  81.057  1.00  0.00           C
ATOM   2982  O   CYS Z  90      42.446  80.379  81.088  1.00  0.00           O
ATOM   2983  N   CYS Z  91      40.551  79.219  80.865  1.00  0.00           N
ATOM   2984  HN  CYS Z  91      40.091  78.321  80.847  1.00  0.00           H
ATOM   2985  CA  CYS Z  91      39.728  80.381  80.575  1.00  0.00           C
ATOM   2986  HA  CYS Z  91      40.341  81.140  80.106  1.00  0.00           H
ATOM   2987  CB  CYS Z  91      38.614  80.023  79.581  1.00  0.00           C
ATOM   2988  HB1 CYS Z  91      38.031  79.156  79.960  1.00  0.00           H
ATOM   2989  HB2 CYS Z  91      37.919  80.882  79.450  1.00  0.00           H
ATOM   2990  SG  CYS Z  91      39.377  79.640  77.982  1.00  0.00           S
ATOM   2991  C   CYS Z  91      39.169  81.046  81.818  1.00  0.00           C
ATOM   2992  O   CYS Z  91      38.254  81.865  81.761  1.00  0.00           O
ATOM   2993  N   ALA Z  92      39.795  80.779  82.980  1.00  0.00           N
ATOM   2994  HN  ALA Z  92      40.430  80.009  83.048  1.00  0.00           H
ATOM   2995  CA  ALA Z  92      39.708  81.653  84.128  1.00  0.00           C
ATOM   2996  HA  ALA Z  92      38.767  82.185  84.128  1.00  0.00           H
ATOM   2997  CB  ALA Z  92      39.812  80.820  85.420  1.00  0.00           C
ATOM   2998  HB1 ALA Z  92      39.719  81.465  86.320  1.00  0.00           H
ATOM   2999  HB2 ALA Z  92      39.000  80.062  85.450  1.00  0.00           H
ATOM   3000  HB3 ALA Z  92      40.783  80.285  85.471  1.00  0.00           H
ATOM   3001  C   ALA Z  92      40.833  82.691  84.081  1.00  0.00           C
ATOM   3002  O   ALA Z  92      40.880  83.611  84.898  1.00  0.00           O
ATOM   3003  N   LYS Z  93      41.735  82.595  83.081  1.00  0.00           N
ATOM   3004  HN  LYS Z  93      41.660  81.857  82.411  1.00  0.00           H
ATOM   3005  CA  LYS Z  93      42.893  83.448  82.897  1.00  0.00           C
ATOM   3006  HA  LYS Z  93      42.929  84.204  83.668  1.00  0.00           H
ATOM   3007  CB  LYS Z  93      44.204  82.612  82.908  1.00  0.00           C
ATOM   3008  HB1 LYS Z  93      44.197  81.925  82.031  1.00  0.00           H
ATOM   3009  HB2 LYS Z  93      45.077  83.292  82.795  1.00  0.00           H
ATOM   3010  CG  LYS Z  93      44.447  81.754  84.162  1.00  0.00           C
ATOM   3011  HG1 LYS Z  93      43.589  81.065  84.326  1.00  0.00           H
ATOM   3012  HG2 LYS Z  93      45.342  81.122  83.958  1.00  0.00           H
ATOM   3013  CD  LYS Z  93      44.697  82.594  85.423  1.00  0.00           C
ATOM   3014  HD1 LYS Z  93      45.485  83.351  85.213  1.00  0.00           H
ATOM   3015  HD2 LYS Z  93      43.762  83.147  85.665  1.00  0.00           H
ATOM   3016  CE  LYS Z  93      45.090  81.789  86.669  1.00  0.00           C
ATOM   3017  HE1 LYS Z  93      45.157  82.463  87.551  1.00  0.00           H
ATOM   3018  HE2 LYS Z  93      44.339  80.998  86.882  1.00  0.00           H
ATOM   3019  NZ  LYS Z  93      46.405  81.152  86.498  1.00  0.00           N
ATOM   3020  HZ1 LYS Z  93      46.371  80.395  85.769  1.00  0.00           H
ATOM   3021  HZ2 LYS Z  93      47.134  81.858  86.203  1.00  0.00           H
ATOM   3022  HZ3 LYS Z  93      46.688  80.711  87.407  1.00  0.00           H
ATOM   3023  C   LYS Z  93      42.844  84.171  81.553  1.00  0.00           C
ATOM   3024  O   LYS Z  93      41.961  83.954  80.722  1.00  0.00           O
ATOM   3025  N   GLN Z  94      43.832  85.057  81.322  1.00  0.00           N
ATOM   3026  HN  GLN Z  94      44.476  85.275  82.061  1.00  0.00           H
ATOM   3027  CA  GLN Z  94      44.118  85.701  80.053  1.00  0.00           C
ATOM   3028  HA  GLN Z  94      43.459  85.319  79.284  1.00  0.00           H
ATOM   3029  CB  GLN Z  94      43.991  87.242  80.163  1.00  0.00           C
ATOM   3030  HB1 GLN Z  94      44.693  87.594  80.954  1.00  0.00           H
ATOM   3031  HB2 GLN Z  94      44.306  87.733  79.217  1.00  0.00           H
ATOM   3032  CG  GLN Z  94      42.579  87.755  80.552  1.00  0.00           C
ATOM   3033  HG1 GLN Z  94      42.269  87.306  81.519  1.00  0.00           H
ATOM   3034  HG2 GLN Z  94      42.620  88.857  80.687  1.00  0.00           H
ATOM   3035  CD  GLN Z  94      41.469  87.466  79.539  1.00  0.00           C
ATOM   3036  OE1 GLN Z  94      40.304  87.298  79.921  1.00  0.00           O
ATOM   3037  NE2 GLN Z  94      41.799  87.463  78.232  1.00  0.00           N
ATOM   3038 1HE2 GLN Z  94      42.730  87.696  77.953  1.00  0.00           H
ATOM   3039 2HE2 GLN Z  94      41.074  87.385  77.553  1.00  0.00           H
ATOM   3040  C   GLN Z  94      45.547  85.333  79.654  1.00  0.00           C
ATOM   3041  O   GLN Z  94      46.230  84.584  80.355  1.00  0.00           O
ATOM   3042  N   GLU Z  95      46.048  85.792  78.486  1.00  0.00           N
ATOM   3043  HN  GLU Z  95      45.503  86.377  77.884  1.00  0.00           H
ATOM   3044  CA  GLU Z  95      47.430  85.558  78.076  1.00  0.00           C
ATOM   3045  HA  GLU Z  95      47.576  84.489  78.095  1.00  0.00           H
ATOM   3046  CB  GLU Z  95      47.710  86.045  76.630  1.00  0.00           C
ATOM   3047  HB1 GLU Z  95      47.191  87.011  76.455  1.00  0.00           H
ATOM   3048  HB2 GLU Z  95      48.801  86.241  76.499  1.00  0.00           H
ATOM   3049  CG  GLU Z  95      47.340  85.018  75.531  1.00  0.00           C
ATOM   3050  HG1 GLU Z  95      47.726  85.390  74.557  1.00  0.00           H
ATOM   3051  HG2 GLU Z  95      47.821  84.043  75.744  1.00  0.00           H
ATOM   3052  CD  GLU Z  95      45.853  84.811  75.367  1.00  0.00           C
ATOM   3053  OE1 GLU Z  95      45.362  83.665  75.521  1.00  0.00           O
ATOM   3054  OE2 GLU Z  95      45.146  85.800  75.044  1.00  0.00           O
ATOM   3055  C   GLU Z  95      48.471  86.179  79.023  1.00  0.00           C
ATOM   3056  O   GLU Z  95      48.211  87.245  79.586  1.00  0.00           O
ATOM   3057  N   PRO Z  96      49.650  85.600  79.252  1.00  0.00           N
ATOM   3058  CD  PRO Z  96      50.676  86.317  80.013  1.00  0.00           C
ATOM   3059  HD1 PRO Z  96      50.315  86.579  81.033  1.00  0.00           H
ATOM   3060  HD2 PRO Z  96      50.954  87.248  79.466  1.00  0.00           H
ATOM   3061  CA  PRO Z  96      50.185  84.404  78.601  1.00  0.00           C
ATOM   3062  HA  PRO Z  96      49.881  84.349  77.567  1.00  0.00           H
ATOM   3063  CB  PRO Z  96      51.704  84.565  78.759  1.00  0.00           C
ATOM   3064  HB1 PRO Z  96      52.250  83.598  78.775  1.00  0.00           H
ATOM   3065  HB2 PRO Z  96      52.091  85.173  77.911  1.00  0.00           H
ATOM   3066  CG  PRO Z  96      51.863  85.357  80.060  1.00  0.00           C
ATOM   3067  HG1 PRO Z  96      51.764  84.672  80.930  1.00  0.00           H
ATOM   3068  HG2 PRO Z  96      52.836  85.885  80.121  1.00  0.00           H
ATOM   3069  C   PRO Z  96      49.709  83.149  79.300  1.00  0.00           C
ATOM   3070  O   PRO Z  96      49.853  82.066  78.736  1.00  0.00           O
ATOM   3071  N   GLU Z  97      49.132  83.259  80.515  1.00  0.00           N
ATOM   3072  HN  GLU Z  97      49.012  84.162  80.918  1.00  0.00           H
ATOM   3073  CA  GLU Z  97      48.748  82.140  81.359  1.00  0.00           C
ATOM   3074  HA  GLU Z  97      49.640  81.571  81.587  1.00  0.00           H
ATOM   3075  CB  GLU Z  97      48.099  82.640  82.674  1.00  0.00           C
ATOM   3076  HB1 GLU Z  97      47.139  83.151  82.441  1.00  0.00           H
ATOM   3077  HB2 GLU Z  97      47.872  81.752  83.309  1.00  0.00           H
ATOM   3078  CG  GLU Z  97      48.973  83.626  83.480  1.00  0.00           C
ATOM   3079  HG1 GLU Z  97      49.998  83.218  83.585  1.00  0.00           H
ATOM   3080  HG2 GLU Z  97      49.038  84.607  82.965  1.00  0.00           H
ATOM   3081  CD  GLU Z  97      48.416  83.846  84.873  1.00  0.00           C
ATOM   3082  OE1 GLU Z  97      48.130  85.015  85.245  1.00  0.00           O
ATOM   3083  OE2 GLU Z  97      48.285  82.850  85.638  1.00  0.00           O
ATOM   3084  C   GLU Z  97      47.764  81.197  80.692  1.00  0.00           C
ATOM   3085  O   GLU Z  97      47.908  79.978  80.741  1.00  0.00           O
ATOM   3086  N   ARG Z  98      46.757  81.757  79.996  1.00  0.00           N
ATOM   3087  HN  ARG Z  98      46.639  82.753  80.036  1.00  0.00           H
ATOM   3088  CA  ARG Z  98      45.795  81.013  79.209  1.00  0.00           C
ATOM   3089  HA  ARG Z  98      45.288  80.317  79.865  1.00  0.00           H
ATOM   3090  CB  ARG Z  98      44.767  82.014  78.633  1.00  0.00           C
ATOM   3091  HB1 ARG Z  98      44.297  82.539  79.496  1.00  0.00           H
ATOM   3092  HB2 ARG Z  98      45.293  82.782  78.023  1.00  0.00           H
ATOM   3093  CG  ARG Z  98      43.644  81.383  77.792  1.00  0.00           C
ATOM   3094  HG1 ARG Z  98      44.054  81.013  76.827  1.00  0.00           H
ATOM   3095  HG2 ARG Z  98      43.243  80.505  78.348  1.00  0.00           H
ATOM   3096  CD  ARG Z  98      42.469  82.330  77.527  1.00  0.00           C
ATOM   3097  HD1 ARG Z  98      41.623  81.777  77.055  1.00  0.00           H
ATOM   3098  HD2 ARG Z  98      42.132  82.770  78.491  1.00  0.00           H
ATOM   3099  NE  ARG Z  98      42.923  83.427  76.612  1.00  0.00           N
ATOM   3100  HE  ARG Z  98      43.878  83.448  76.250  1.00  0.00           H
ATOM   3101  CZ  ARG Z  98      42.086  84.315  76.062  1.00  0.00           C
ATOM   3102  NH1 ARG Z  98      42.538  85.162  75.144  1.00  0.00           N
ATOM   3103 1HH1 ARG Z  98      43.545  85.253  75.047  1.00  0.00           H
ATOM   3104 2HH1 ARG Z  98      41.920  85.857  74.787  1.00  0.00           H
ATOM   3105  NH2 ARG Z  98      40.807  84.390  76.405  1.00  0.00           N
ATOM   3106 1HH2 ARG Z  98      40.499  83.926  77.247  1.00  0.00           H
ATOM   3107 2HH2 ARG Z  98      40.244  85.114  75.974  1.00  0.00           H
ATOM   3108  C   ARG Z  98      46.420  80.194  78.084  1.00  0.00           C
ATOM   3109  O   ARG Z  98      46.115  79.016  77.918  1.00  0.00           O
ATOM   3110  N   ASN Z  99      47.360  80.776  77.310  1.00  0.00           N
ATOM   3111  HN  ASN Z  99      47.629  81.718  77.480  1.00  0.00           H
ATOM   3112  CA  ASN Z  99      48.074  80.068  76.259  1.00  0.00           C
ATOM   3113  HA  ASN Z  99      47.323  79.551  75.674  1.00  0.00           H
ATOM   3114  CB  ASN Z  99      48.825  81.060  75.338  1.00  0.00           C
ATOM   3115  HB1 ASN Z  99      48.178  81.943  75.150  1.00  0.00           H
ATOM   3116  HB2 ASN Z  99      49.765  81.414  75.811  1.00  0.00           H
ATOM   3117  CG  ASN Z  99      49.154  80.403  74.001  1.00  0.00           C
ATOM   3118  OD1 ASN Z  99      50.168  79.721  73.833  1.00  0.00           O
ATOM   3119  ND2 ASN Z  99      48.261  80.585  73.005  1.00  0.00           N
ATOM   3120 1HD2 ASN Z  99      47.395  81.069  73.189  1.00  0.00           H
ATOM   3121 2HD2 ASN Z  99      48.512  80.275  72.089  1.00  0.00           H
ATOM   3122  C   ASN Z  99      49.015  78.992  76.798  1.00  0.00           C
ATOM   3123  O   ASN Z  99      49.062  77.883  76.270  1.00  0.00           O
ATOM   3124  N   GLU Z 100      49.749  79.278  77.898  1.00  0.00           N
ATOM   3125  HN  GLU Z 100      49.737  80.204  78.286  1.00  0.00           H
ATOM   3126  CA  GLU Z 100      50.584  78.301  78.584  1.00  0.00           C
ATOM   3127  HA  GLU Z 100      51.310  77.915  77.881  1.00  0.00           H
ATOM   3128  CB  GLU Z 100      51.315  78.967  79.780  1.00  0.00           C
ATOM   3129  HB1 GLU Z 100      51.878  79.849  79.399  1.00  0.00           H
ATOM   3130  HB2 GLU Z 100      50.556  79.348  80.499  1.00  0.00           H
ATOM   3131  CG  GLU Z 100      52.302  78.030  80.524  1.00  0.00           C
ATOM   3132  HG1 GLU Z 100      51.792  77.092  80.827  1.00  0.00           H
ATOM   3133  HG2 GLU Z 100      53.149  77.757  79.860  1.00  0.00           H
ATOM   3134  CD  GLU Z 100      52.864  78.678  81.774  1.00  0.00           C
ATOM   3135  OE1 GLU Z 100      53.639  79.664  81.653  1.00  0.00           O
ATOM   3136  OE2 GLU Z 100      52.545  78.204  82.899  1.00  0.00           O
ATOM   3137  C   GLU Z 100      49.766  77.122  79.095  1.00  0.00           C
ATOM   3138  O   GLU Z 100      50.091  75.961  78.857  1.00  0.00           O
ATOM   3139  N   CYS Z 101      48.612  77.399  79.730  1.00  0.00           N
ATOM   3140  HN  CYS Z 101      48.384  78.354  79.942  1.00  0.00           H
ATOM   3141  CA  CYS Z 101      47.654  76.400  80.167  1.00  0.00           C
ATOM   3142  HA  CYS Z 101      48.156  75.723  80.844  1.00  0.00           H
ATOM   3143  CB  CYS Z 101      46.498  77.116  80.912  1.00  0.00           C
ATOM   3144  HB1 CYS Z 101      46.945  77.664  81.771  1.00  0.00           H
ATOM   3145  HB2 CYS Z 101      46.068  77.890  80.241  1.00  0.00           H
ATOM   3146  SG  CYS Z 101      45.165  76.048  81.538  1.00  0.00           S
ATOM   3147  C   CYS Z 101      47.112  75.562  79.016  1.00  0.00           C
ATOM   3148  O   CYS Z 101      47.044  74.338  79.107  1.00  0.00           O
ATOM   3149  N   PHE Z 102      46.757  76.188  77.874  1.00  0.00           N
ATOM   3150  HN  PHE Z 102      46.741  77.190  77.826  1.00  0.00           H
ATOM   3151  CA  PHE Z 102      46.363  75.472  76.674  1.00  0.00           C
ATOM   3152  HA  PHE Z 102      45.569  74.794  76.945  1.00  0.00           H
ATOM   3153  CB  PHE Z 102      45.897  76.429  75.544  1.00  0.00           C
ATOM   3154  HB1 PHE Z 102      46.623  77.264  75.440  1.00  0.00           H
ATOM   3155  HB2 PHE Z 102      45.849  75.885  74.580  1.00  0.00           H
ATOM   3156  CG  PHE Z 102      44.514  76.995  75.742  1.00  0.00           C
ATOM   3157  CD1 PHE Z 102      44.261  78.327  75.370  1.00  0.00           C
ATOM   3158  HD1 PHE Z 102      45.072  78.943  75.008  1.00  0.00           H
ATOM   3159  CE1 PHE Z 102      42.968  78.859  75.436  1.00  0.00           C
ATOM   3160  HE1 PHE Z 102      42.788  79.881  75.137  1.00  0.00           H
ATOM   3161  CZ  PHE Z 102      41.910  78.065  75.886  1.00  0.00           C
ATOM   3162  HZ  PHE Z 102      40.908  78.467  75.918  1.00  0.00           H
ATOM   3163  CD2 PHE Z 102      43.432  76.201  76.172  1.00  0.00           C
ATOM   3164  HD2 PHE Z 102      43.574  75.159  76.416  1.00  0.00           H
ATOM   3165  CE2 PHE Z 102      42.140  76.736  76.254  1.00  0.00           C
ATOM   3166  HE2 PHE Z 102      41.317  76.119  76.583  1.00  0.00           H
ATOM   3167  C   PHE Z 102      47.464  74.576  76.122  1.00  0.00           C
ATOM   3168  O   PHE Z 102      47.196  73.441  75.740  1.00  0.00           O
ATOM   3169  N   LEU Z 103      48.733  75.032  76.107  1.00  0.00           N
ATOM   3170  HN  LEU Z 103      48.929  75.978  76.383  1.00  0.00           H
ATOM   3171  CA  LEU Z 103      49.873  74.220  75.708  1.00  0.00           C
ATOM   3172  HA  LEU Z 103      49.678  73.865  74.707  1.00  0.00           H
ATOM   3173  CB  LEU Z 103      51.171  75.070  75.714  1.00  0.00           C
ATOM   3174  HB1 LEU Z 103      50.952  76.066  75.270  1.00  0.00           H
ATOM   3175  HB2 LEU Z 103      51.489  75.251  76.764  1.00  0.00           H
ATOM   3176  CG  LEU Z 103      52.342  74.444  74.928  1.00  0.00           C
ATOM   3177  HG  LEU Z 103      52.391  73.354  75.163  1.00  0.00           H
ATOM   3178  CD1 LEU Z 103      52.142  74.614  73.416  1.00  0.00           C
ATOM   3179 1HD1 LEU Z 103      52.960  74.106  72.864  1.00  0.00           H
ATOM   3180 2HD1 LEU Z 103      51.173  74.195  73.085  1.00  0.00           H
ATOM   3181 3HD1 LEU Z 103      52.161  75.694  73.153  1.00  0.00           H
ATOM   3182  CD2 LEU Z 103      53.686  75.057  75.350  1.00  0.00           C
ATOM   3183 1HD2 LEU Z 103      53.691  76.150  75.155  1.00  0.00           H
ATOM   3184 2HD2 LEU Z 103      53.867  74.890  76.434  1.00  0.00           H
ATOM   3185 3HD2 LEU Z 103      54.518  74.594  74.778  1.00  0.00           H
ATOM   3186  C   LEU Z 103      50.077  72.993  76.596  1.00  0.00           C
ATOM   3187  O   LEU Z 103      50.313  71.884  76.114  1.00  0.00           O
ATOM   3188  N   GLN Z 104      49.949  73.172  77.926  1.00  0.00           N
ATOM   3189  HN  GLN Z 104      49.825  74.107  78.273  1.00  0.00           H
ATOM   3190  CA  GLN Z 104      50.004  72.122  78.927  1.00  0.00           C
ATOM   3191  HA  GLN Z 104      50.876  71.516  78.720  1.00  0.00           H
ATOM   3192  CB  GLN Z 104      50.143  72.734  80.345  1.00  0.00           C
ATOM   3193  HB1 GLN Z 104      49.271  73.401  80.531  1.00  0.00           H
ATOM   3194  HB2 GLN Z 104      50.117  71.925  81.110  1.00  0.00           H
ATOM   3195  CG  GLN Z 104      51.435  73.564  80.553  1.00  0.00           C
ATOM   3196  HG1 GLN Z 104      51.507  74.378  79.807  1.00  0.00           H
ATOM   3197  HG2 GLN Z 104      51.424  74.029  81.560  1.00  0.00           H
ATOM   3198  CD  GLN Z 104      52.705  72.731  80.413  1.00  0.00           C
ATOM   3199  OE1 GLN Z 104      53.456  72.863  79.440  1.00  0.00           O
ATOM   3200  NE2 GLN Z 104      52.964  71.861  81.411  1.00  0.00           N
ATOM   3201 1HE2 GLN Z 104      52.370  71.840  82.213  1.00  0.00           H
ATOM   3202 2HE2 GLN Z 104      53.807  71.321  81.346  1.00  0.00           H
ATOM   3203  C   GLN Z 104      48.814  71.164  78.917  1.00  0.00           C
ATOM   3204  O   GLN Z 104      48.952  69.996  79.269  1.00  0.00           O
ATOM   3205  N   HIS Z 105      47.603  71.622  78.536  1.00  0.00           N
ATOM   3206  HN  HIS Z 105      47.498  72.605  78.360  1.00  0.00           H
ATOM   3207  CA  HIS Z 105      46.392  70.809  78.422  1.00  0.00           C
ATOM   3208  HA  HIS Z 105      46.194  70.352  79.381  1.00  0.00           H
ATOM   3209  CB  HIS Z 105      45.178  71.699  78.026  1.00  0.00           C
ATOM   3210  HB1 HIS Z 105      44.933  72.381  78.866  1.00  0.00           H
ATOM   3211  HB2 HIS Z 105      45.467  72.325  77.157  1.00  0.00           H
ATOM   3212  ND1 HIS Z 105      43.129  70.338  78.557  1.00  0.00           N
ATOM   3213  CG  HIS Z 105      43.937  70.955  77.616  1.00  0.00           C
ATOM   3214  CE1 HIS Z 105      42.248  69.653  77.843  1.00  0.00           C
ATOM   3215  HE1 HIS Z 105      41.456  69.015  78.243  1.00  0.00           H
ATOM   3216  NE2 HIS Z 105      42.445  69.805  76.513  1.00  0.00           N
ATOM   3217  HE2 HIS Z 105      41.921  69.361  75.777  1.00  0.00           H
ATOM   3218  CD2 HIS Z 105      43.526  70.640  76.360  1.00  0.00           C
ATOM   3219  HD2 HIS Z 105      43.949  70.920  75.405  1.00  0.00           H
ATOM   3220  C   HIS Z 105      46.509  69.665  77.418  1.00  0.00           C
ATOM   3221  O   HIS Z 105      46.032  68.557  77.668  1.00  0.00           O
ATOM   3222  N   LYS Z 106      47.147  69.914  76.256  1.00  0.00           N
ATOM   3223  HN  LYS Z 106      47.551  70.813  76.105  1.00  0.00           H
ATOM   3224  CA  LYS Z 106      47.299  68.960  75.169  1.00  0.00           C
ATOM   3225  HA  LYS Z 106      46.300  68.721  74.830  1.00  0.00           H
ATOM   3226  CB  LYS Z 106      48.079  69.578  73.977  1.00  0.00           C
ATOM   3227  HB1 LYS Z 106      49.147  69.676  74.265  1.00  0.00           H
ATOM   3228  HB2 LYS Z 106      48.014  68.880  73.118  1.00  0.00           H
ATOM   3229  CG  LYS Z 106      47.565  70.962  73.546  1.00  0.00           C
ATOM   3230  HG1 LYS Z 106      46.460  70.911  73.406  1.00  0.00           H
ATOM   3231  HG2 LYS Z 106      47.769  71.678  74.368  1.00  0.00           H
ATOM   3232  CD  LYS Z 106      48.191  71.537  72.257  1.00  0.00           C
ATOM   3233  HD1 LYS Z 106      47.847  70.927  71.394  1.00  0.00           H
ATOM   3234  HD2 LYS Z 106      47.773  72.562  72.119  1.00  0.00           H
ATOM   3235  CE  LYS Z 106      49.722  71.613  72.251  1.00  0.00           C
ATOM   3236  HE1 LYS Z 106      50.088  72.199  73.122  1.00  0.00           H
ATOM   3237  HE2 LYS Z 106      50.167  70.595  72.284  1.00  0.00           H
ATOM   3238  NZ  LYS Z 106      50.182  72.271  71.018  1.00  0.00           N
ATOM   3239  HZ1 LYS Z 106      49.902  71.719  70.175  1.00  0.00           H
ATOM   3240  HZ2 LYS Z 106      49.785  73.242  70.936  1.00  0.00           H
ATOM   3241  HZ3 LYS Z 106      51.230  72.361  70.981  1.00  0.00           H
ATOM   3242  C   LYS Z 106      47.960  67.639  75.576  1.00  0.00           C
ATOM   3243  O   LYS Z 106      48.760  67.576  76.512  1.00  0.00           O
ATOM   3244  N   ASP Z 107      47.613  66.522  74.906  1.00  0.00           N
ATOM   3245  HN  ASP Z 107      46.912  66.548  74.189  1.00  0.00           H
ATOM   3246  CA  ASP Z 107      48.069  65.220  75.343  1.00  0.00           C
ATOM   3247  HA  ASP Z 107      48.991  65.342  75.901  1.00  0.00           H
ATOM   3248  CB  ASP Z 107      46.993  64.563  76.244  1.00  0.00           C
ATOM   3249  HB1 ASP Z 107      46.570  65.321  76.933  1.00  0.00           H
ATOM   3250  HB2 ASP Z 107      46.161  64.156  75.633  1.00  0.00           H
ATOM   3251  CG  ASP Z 107      47.605  63.466  77.076  1.00  0.00           C
ATOM   3252  OD1 ASP Z 107      47.377  62.268  76.774  1.00  0.00           O
ATOM   3253  OD2 ASP Z 107      48.348  63.783  78.041  1.00  0.00           O
ATOM   3254  C   ASP Z 107      48.403  64.272  74.200  1.00  0.00           C
ATOM   3255  O   ASP Z 107      47.802  64.278  73.128  1.00  0.00           O
ATOM   3256  N   ASP Z 108      49.395  63.406  74.474  1.00  0.00           N
ATOM   3257  HN  ASP Z 108      49.901  63.507  75.331  1.00  0.00           H
ATOM   3258  CA  ASP Z 108      49.909  62.326  73.669  1.00  0.00           C
ATOM   3259  HA  ASP Z 108      50.239  62.743  72.726  1.00  0.00           H
ATOM   3260  CB  ASP Z 108      51.103  61.675  74.423  1.00  0.00           C
ATOM   3261  HB1 ASP Z 108      50.740  61.101  75.301  1.00  0.00           H
ATOM   3262  HB2 ASP Z 108      51.643  60.980  73.747  1.00  0.00           H
ATOM   3263  CG  ASP Z 108      52.071  62.722  74.927  1.00  0.00           C
ATOM   3264  OD1 ASP Z 108      53.110  62.966  74.263  1.00  0.00           O
ATOM   3265  OD2 ASP Z 108      51.798  63.323  76.001  1.00  0.00           O
ATOM   3266  C   ASP Z 108      48.889  61.232  73.347  1.00  0.00           C
ATOM   3267  O   ASP Z 108      48.942  60.611  72.286  1.00  0.00           O
ATOM   3268  N   ASN Z 109      47.942  60.938  74.267  1.00  0.00           N
ATOM   3269  HN  ASN Z 109      47.858  61.484  75.110  1.00  0.00           H
ATOM   3270  CA  ASN Z 109      47.039  59.803  74.130  1.00  0.00           C
ATOM   3271  HA  ASN Z 109      47.142  59.349  73.153  1.00  0.00           H
ATOM   3272  CB  ASN Z 109      47.333  58.726  75.219  1.00  0.00           C
ATOM   3273  HB1 ASN Z 109      47.050  59.115  76.221  1.00  0.00           H
ATOM   3274  HB2 ASN Z 109      46.747  57.803  75.026  1.00  0.00           H
ATOM   3275  CG  ASN Z 109      48.813  58.369  75.300  1.00  0.00           C
ATOM   3276  OD1 ASN Z 109      49.491  58.743  76.263  1.00  0.00           O
ATOM   3277  ND2 ASN Z 109      49.339  57.633  74.298  1.00  0.00           N
ATOM   3278 1HD2 ASN Z 109      48.771  57.353  73.529  1.00  0.00           H
ATOM   3279 2HD2 ASN Z 109      50.299  57.369  74.369  1.00  0.00           H
ATOM   3280  C   ASN Z 109      45.568  60.217  74.269  1.00  0.00           C
ATOM   3281  O   ASN Z 109      44.883  59.641  75.118  1.00  0.00           O
ATOM   3282  N   PRO Z 110      45.011  61.172  73.517  1.00  0.00           N
ATOM   3283  CD  PRO Z 110      45.572  61.622  72.237  1.00  0.00           C
ATOM   3284  HD1 PRO Z 110      46.058  60.793  71.676  1.00  0.00           H
ATOM   3285  HD2 PRO Z 110      46.312  62.427  72.438  1.00  0.00           H
ATOM   3286  CA  PRO Z 110      43.641  61.666  73.703  1.00  0.00           C
ATOM   3287  HA  PRO Z 110      43.579  62.122  74.680  1.00  0.00           H
ATOM   3288  CB  PRO Z 110      43.464  62.693  72.575  1.00  0.00           C
ATOM   3289  HB1 PRO Z 110      42.411  62.811  72.247  1.00  0.00           H
ATOM   3290  HB2 PRO Z 110      43.834  63.679  72.934  1.00  0.00           H
ATOM   3291  CG  PRO Z 110      44.380  62.184  71.462  1.00  0.00           C
ATOM   3292  HG1 PRO Z 110      43.878  61.362  70.906  1.00  0.00           H
ATOM   3293  HG2 PRO Z 110      44.672  62.987  70.757  1.00  0.00           H
ATOM   3294  C   PRO Z 110      42.563  60.590  73.664  1.00  0.00           C
ATOM   3295  O   PRO Z 110      42.559  59.770  72.746  1.00  0.00           O
ATOM   3296  N   ASN Z 111      41.655  60.538  74.661  1.00  0.00           N
ATOM   3297  HN  ASN Z 111      41.701  61.205  75.411  1.00  0.00           H
ATOM   3298  CA  ASN Z 111      40.618  59.515  74.727  1.00  0.00           C
ATOM   3299  HA  ASN Z 111      41.098  58.555  74.579  1.00  0.00           H
ATOM   3300  CB  ASN Z 111      39.898  59.519  76.094  1.00  0.00           C
ATOM   3301  HB1 ASN Z 111      39.485  60.526  76.311  1.00  0.00           H
ATOM   3302  HB2 ASN Z 111      39.067  58.780  76.101  1.00  0.00           H
ATOM   3303  CG  ASN Z 111      40.883  59.097  77.170  1.00  0.00           C
ATOM   3304  OD1 ASN Z 111      41.482  58.018  77.090  1.00  0.00           O
ATOM   3305  ND2 ASN Z 111      41.057  59.943  78.207  1.00  0.00           N
ATOM   3306 1HD2 ASN Z 111      40.655  60.856  78.192  1.00  0.00           H
ATOM   3307 2HD2 ASN Z 111      41.705  59.679  78.923  1.00  0.00           H
ATOM   3308  C   ASN Z 111      39.561  59.631  73.634  1.00  0.00           C
ATOM   3309  O   ASN Z 111      38.628  60.431  73.716  1.00  0.00           O
ATOM   3310  N   LEU Z 112      39.677  58.805  72.584  1.00  0.00           N
ATOM   3311  HN  LEU Z 112      40.408  58.127  72.554  1.00  0.00           H
ATOM   3312  CA  LEU Z 112      38.866  58.909  71.392  1.00  0.00           C
ATOM   3313  HA  LEU Z 112      37.983  59.492  71.604  1.00  0.00           H
ATOM   3314  CB  LEU Z 112      39.684  59.536  70.224  1.00  0.00           C
ATOM   3315  HB1 LEU Z 112      40.628  58.960  70.107  1.00  0.00           H
ATOM   3316  HB2 LEU Z 112      39.122  59.446  69.268  1.00  0.00           H
ATOM   3317  CG  LEU Z 112      40.050  61.024  70.396  1.00  0.00           C
ATOM   3318  HG  LEU Z 112      40.633  61.136  71.341  1.00  0.00           H
ATOM   3319  CD1 LEU Z 112      40.943  61.486  69.235  1.00  0.00           C
ATOM   3320 1HD1 LEU Z 112      40.396  61.393  68.272  1.00  0.00           H
ATOM   3321 2HD1 LEU Z 112      41.235  62.548  69.374  1.00  0.00           H
ATOM   3322 3HD1 LEU Z 112      41.863  60.866  69.182  1.00  0.00           H
ATOM   3323  CD2 LEU Z 112      38.808  61.923  70.486  1.00  0.00           C
ATOM   3324 1HD2 LEU Z 112      38.182  61.812  69.575  1.00  0.00           H
ATOM   3325 2HD2 LEU Z 112      38.193  61.677  71.376  1.00  0.00           H
ATOM   3326 3HD2 LEU Z 112      39.117  62.987  70.569  1.00  0.00           H
ATOM   3327  C   LEU Z 112      38.423  57.518  70.966  1.00  0.00           C
ATOM   3328  O   LEU Z 112      38.979  56.517  71.433  1.00  0.00           O
ATOM   3329  N   PRO Z 113      37.444  57.398  70.070  1.00  0.00           N
ATOM   3330  CD  PRO Z 113      36.430  58.429  69.807  1.00  0.00           C
ATOM   3331  HD1 PRO Z 113      36.901  59.305  69.307  1.00  0.00           H
ATOM   3332  HD2 PRO Z 113      35.924  58.746  70.747  1.00  0.00           H
ATOM   3333  CA  PRO Z 113      37.258  56.235  69.207  1.00  0.00           C
ATOM   3334  HA  PRO Z 113      36.776  55.489  69.823  1.00  0.00           H
ATOM   3335  CB  PRO Z 113      36.334  56.766  68.107  1.00  0.00           C
ATOM   3336  HB1 PRO Z 113      36.926  57.318  67.342  1.00  0.00           H
ATOM   3337  HB2 PRO Z 113      35.759  55.957  67.614  1.00  0.00           H
ATOM   3338  CG  PRO Z 113      35.442  57.760  68.850  1.00  0.00           C
ATOM   3339  HG1 PRO Z 113      34.949  58.489  68.175  1.00  0.00           H
ATOM   3340  HG2 PRO Z 113      34.668  57.217  69.437  1.00  0.00           H
ATOM   3341  C   PRO Z 113      38.522  55.563  68.675  1.00  0.00           C
ATOM   3342  O   PRO Z 113      39.524  56.226  68.390  1.00  0.00           O
ATOM   3343  N   ARG Z 114      38.495  54.226  68.581  1.00  0.00           N
ATOM   3344  HN  ARG Z 114      37.622  53.754  68.732  1.00  0.00           H
ATOM   3345  CA  ARG Z 114      39.621  53.391  68.222  1.00  0.00           C
ATOM   3346  HA  ARG Z 114      40.526  53.797  68.654  1.00  0.00           H
ATOM   3347  CB  ARG Z 114      39.331  51.992  68.809  1.00  0.00           C
ATOM   3348  HB1 ARG Z 114      39.175  52.106  69.907  1.00  0.00           H
ATOM   3349  HB2 ARG Z 114      38.369  51.625  68.386  1.00  0.00           H
ATOM   3350  CG  ARG Z 114      40.408  50.917  68.588  1.00  0.00           C
ATOM   3351  HG1 ARG Z 114      40.644  50.851  67.503  1.00  0.00           H
ATOM   3352  HG2 ARG Z 114      41.336  51.199  69.130  1.00  0.00           H
ATOM   3353  CD  ARG Z 114      39.910  49.550  69.065  1.00  0.00           C
ATOM   3354  HD1 ARG Z 114      39.724  49.548  70.164  1.00  0.00           H
ATOM   3355  HD2 ARG Z 114      38.967  49.303  68.524  1.00  0.00           H
ATOM   3356  NE  ARG Z 114      40.960  48.546  68.730  1.00  0.00           N
ATOM   3357  HE  ARG Z 114      41.905  48.833  68.604  1.00  0.00           H
ATOM   3358  CZ  ARG Z 114      40.725  47.238  68.573  1.00  0.00           C
ATOM   3359  NH1 ARG Z 114      41.727  46.467  68.162  1.00  0.00           N
ATOM   3360 1HH1 ARG Z 114      42.608  46.903  67.954  1.00  0.00           H
ATOM   3361 2HH1 ARG Z 114      41.527  45.505  67.907  1.00  0.00           H
ATOM   3362  NH2 ARG Z 114      39.546  46.672  68.791  1.00  0.00           N
ATOM   3363 1HH2 ARG Z 114      38.786  47.203  69.185  1.00  0.00           H
ATOM   3364 2HH2 ARG Z 114      39.521  45.663  68.732  1.00  0.00           H
ATOM   3365  C   ARG Z 114      39.811  53.324  66.713  1.00  0.00           C
ATOM   3366  O   ARG Z 114      40.911  53.524  66.199  1.00  0.00           O
ATOM   3367  N   LEU Z 115      38.703  53.093  65.979  1.00  0.00           N
ATOM   3368  HN  LEU Z 115      37.846  52.935  66.465  1.00  0.00           H
ATOM   3369  CA  LEU Z 115      38.591  53.229  64.532  1.00  0.00           C
ATOM   3370  HA  LEU Z 115      37.582  52.925  64.296  1.00  0.00           H
ATOM   3371  CB  LEU Z 115      38.728  54.708  64.083  1.00  0.00           C
ATOM   3372  HB1 LEU Z 115      39.781  55.032  64.236  1.00  0.00           H
ATOM   3373  HB2 LEU Z 115      38.506  54.793  62.997  1.00  0.00           H
ATOM   3374  CG  LEU Z 115      37.803  55.685  64.842  1.00  0.00           C
ATOM   3375  HG  LEU Z 115      38.048  55.623  65.928  1.00  0.00           H
ATOM   3376  CD1 LEU Z 115      38.061  57.132  64.412  1.00  0.00           C
ATOM   3377 1HD1 LEU Z 115      39.128  57.397  64.561  1.00  0.00           H
ATOM   3378 2HD1 LEU Z 115      37.804  57.263  63.341  1.00  0.00           H
ATOM   3379 3HD1 LEU Z 115      37.435  57.832  65.004  1.00  0.00           H
ATOM   3380  CD2 LEU Z 115      36.315  55.351  64.662  1.00  0.00           C
ATOM   3381 1HD2 LEU Z 115      35.692  56.128  65.154  1.00  0.00           H
ATOM   3382 2HD2 LEU Z 115      36.057  55.334  63.581  1.00  0.00           H
ATOM   3383 3HD2 LEU Z 115      36.062  54.368  65.109  1.00  0.00           H
ATOM   3384  C   LEU Z 115      39.465  52.302  63.687  1.00  0.00           C
ATOM   3385  O   LEU Z 115      39.976  52.673  62.631  1.00  0.00           O
ATOM   3386  N   VAL Z 116      39.590  51.027  64.091  1.00  0.00           N
ATOM   3387  HN  VAL Z 116      39.162  50.727  64.935  1.00  0.00           H
ATOM   3388  CA  VAL Z 116      40.276  50.001  63.319  1.00  0.00           C
ATOM   3389  HA  VAL Z 116      41.131  50.456  62.836  1.00  0.00           H
ATOM   3390  CB  VAL Z 116      40.795  48.862  64.200  1.00  0.00           C
ATOM   3391  HB  VAL Z 116      41.214  48.047  63.564  1.00  0.00           H
ATOM   3392  CG1 VAL Z 116      41.949  49.393  65.073  1.00  0.00           C
ATOM   3393 1HG1 VAL Z 116      41.620  50.257  65.687  1.00  0.00           H
ATOM   3394 2HG1 VAL Z 116      42.314  48.595  65.753  1.00  0.00           H
ATOM   3395 3HG1 VAL Z 116      42.796  49.725  64.436  1.00  0.00           H
ATOM   3396  CG2 VAL Z 116      39.662  48.272  65.065  1.00  0.00           C
ATOM   3397 1HG2 VAL Z 116      39.268  49.018  65.785  1.00  0.00           H
ATOM   3398 2HG2 VAL Z 116      38.824  47.912  64.432  1.00  0.00           H
ATOM   3399 3HG2 VAL Z 116      40.044  47.409  65.650  1.00  0.00           H
ATOM   3400  C   VAL Z 116      39.394  49.438  62.205  1.00  0.00           C
ATOM   3401  O   VAL Z 116      38.191  49.689  62.150  1.00  0.00           O
ATOM   3402  N   ARG Z 117      39.987  48.659  61.272  1.00  0.00           N
ATOM   3403  HN  ARG Z 117      40.977  48.506  61.291  1.00  0.00           H
ATOM   3404  CA  ARG Z 117      39.276  47.921  60.233  1.00  0.00           C
ATOM   3405  HA  ARG Z 117      40.045  47.457  59.633  1.00  0.00           H
ATOM   3406  CB  ARG Z 117      38.449  46.753  60.843  1.00  0.00           C
ATOM   3407  HB1 ARG Z 117      37.676  47.175  61.524  1.00  0.00           H
ATOM   3408  HB2 ARG Z 117      37.924  46.203  60.030  1.00  0.00           H
ATOM   3409  CG  ARG Z 117      39.313  45.736  61.613  1.00  0.00           C
ATOM   3410  HG1 ARG Z 117      40.054  45.313  60.897  1.00  0.00           H
ATOM   3411  HG2 ARG Z 117      39.877  46.257  62.418  1.00  0.00           H
ATOM   3412  CD  ARG Z 117      38.509  44.592  62.243  1.00  0.00           C
ATOM   3413  HD1 ARG Z 117      37.872  44.951  63.081  1.00  0.00           H
ATOM   3414  HD2 ARG Z 117      37.856  44.114  61.478  1.00  0.00           H
ATOM   3415  NE  ARG Z 117      39.504  43.575  62.714  1.00  0.00           N
ATOM   3416  HE  ARG Z 117      39.869  42.914  62.055  1.00  0.00           H
ATOM   3417  CZ  ARG Z 117      40.259  43.706  63.812  1.00  0.00           C
ATOM   3418  NH1 ARG Z 117      41.383  42.995  63.870  1.00  0.00           N
ATOM   3419 1HH1 ARG Z 117      41.628  42.505  63.026  1.00  0.00           H
ATOM   3420 2HH1 ARG Z 117      42.079  43.268  64.543  1.00  0.00           H
ATOM   3421  NH2 ARG Z 117      39.963  44.519  64.815  1.00  0.00           N
ATOM   3422 1HH2 ARG Z 117      39.018  44.854  64.905  1.00  0.00           H
ATOM   3423 2HH2 ARG Z 117      40.510  44.406  65.659  1.00  0.00           H
ATOM   3424  C   ARG Z 117      38.428  48.721  59.231  1.00  0.00           C
ATOM   3425  O   ARG Z 117      37.229  48.447  59.108  1.00  0.00           O
ATOM   3426  N   PRO Z 118      38.932  49.695  58.476  1.00  0.00           N
ATOM   3427  CD  PRO Z 118      40.327  50.145  58.496  1.00  0.00           C
ATOM   3428  HD1 PRO Z 118      41.026  49.288  58.397  1.00  0.00           H
ATOM   3429  HD2 PRO Z 118      40.514  50.692  59.447  1.00  0.00           H
ATOM   3430  CA  PRO Z 118      38.149  50.387  57.457  1.00  0.00           C
ATOM   3431  HA  PRO Z 118      37.186  50.663  57.861  1.00  0.00           H
ATOM   3432  CB  PRO Z 118      39.017  51.613  57.138  1.00  0.00           C
ATOM   3433  HB1 PRO Z 118      38.820  52.035  56.133  1.00  0.00           H
ATOM   3434  HB2 PRO Z 118      38.821  52.398  57.904  1.00  0.00           H
ATOM   3435  CG  PRO Z 118      40.450  51.101  57.306  1.00  0.00           C
ATOM   3436  HG1 PRO Z 118      40.752  50.524  56.403  1.00  0.00           H
ATOM   3437  HG2 PRO Z 118      41.183  51.913  57.486  1.00  0.00           H
ATOM   3438  C   PRO Z 118      37.910  49.543  56.205  1.00  0.00           C
ATOM   3439  O   PRO Z 118      38.775  48.765  55.800  1.00  0.00           O
ATOM   3440  N   GLU Z 119      36.727  49.681  55.569  1.00  0.00           N
ATOM   3441  HN  GLU Z 119      36.015  50.272  55.958  1.00  0.00           H
ATOM   3442  CA  GLU Z 119      36.458  49.093  54.265  1.00  0.00           C
ATOM   3443  HA  GLU Z 119      37.074  48.212  54.135  1.00  0.00           H
ATOM   3444  CB  GLU Z 119      34.972  48.682  54.124  1.00  0.00           C
ATOM   3445  HB1 GLU Z 119      34.654  48.164  55.055  1.00  0.00           H
ATOM   3446  HB2 GLU Z 119      34.345  49.599  54.050  1.00  0.00           H
ATOM   3447  CG  GLU Z 119      34.665  47.757  52.916  1.00  0.00           C
ATOM   3448  HG1 GLU Z 119      33.562  47.700  52.779  1.00  0.00           H
ATOM   3449  HG2 GLU Z 119      35.103  48.163  51.982  1.00  0.00           H
ATOM   3450  CD  GLU Z 119      35.159  46.333  53.114  1.00  0.00           C
ATOM   3451  OE1 GLU Z 119      35.962  45.836  52.280  1.00  0.00           O
ATOM   3452  OE2 GLU Z 119      34.722  45.671  54.093  1.00  0.00           O
ATOM   3453  C   GLU Z 119      36.811  50.090  53.163  1.00  0.00           C
ATOM   3454  O   GLU Z 119      36.334  51.226  53.145  1.00  0.00           O
ATOM   3455  N   VAL Z 120      37.683  49.704  52.208  1.00  0.00           N
ATOM   3456  HN  VAL Z 120      38.026  48.760  52.171  1.00  0.00           H
ATOM   3457  CA  VAL Z 120      38.232  50.613  51.208  1.00  0.00           C
ATOM   3458  HA  VAL Z 120      38.591  51.479  51.741  1.00  0.00           H
ATOM   3459  CB  VAL Z 120      39.434  50.017  50.489  1.00  0.00           C
ATOM   3460  HB  VAL Z 120      39.133  49.108  49.923  1.00  0.00           H
ATOM   3461  CG1 VAL Z 120      40.049  51.042  49.517  1.00  0.00           C
ATOM   3462 1HG1 VAL Z 120      40.207  52.014  50.028  1.00  0.00           H
ATOM   3463 2HG1 VAL Z 120      41.031  50.677  49.147  1.00  0.00           H
ATOM   3464 3HG1 VAL Z 120      39.389  51.214  48.641  1.00  0.00           H
ATOM   3465  CG2 VAL Z 120      40.481  49.619  51.544  1.00  0.00           C
ATOM   3466 1HG2 VAL Z 120      40.750  50.493  52.172  1.00  0.00           H
ATOM   3467 2HG2 VAL Z 120      40.113  48.806  52.204  1.00  0.00           H
ATOM   3468 3HG2 VAL Z 120      41.402  49.258  51.046  1.00  0.00           H
ATOM   3469  C   VAL Z 120      37.201  51.155  50.232  1.00  0.00           C
ATOM   3470  O   VAL Z 120      37.234  52.330  49.868  1.00  0.00           O
ATOM   3471  N   ASP Z 121      36.217  50.333  49.818  1.00  0.00           N
ATOM   3472  HN  ASP Z 121      36.232  49.360  50.050  1.00  0.00           H
ATOM   3473  CA  ASP Z 121      35.130  50.736  48.945  1.00  0.00           C
ATOM   3474  HA  ASP Z 121      35.554  51.080  48.011  1.00  0.00           H
ATOM   3475  CB  ASP Z 121      34.193  49.531  48.682  1.00  0.00           C
ATOM   3476  HB1 ASP Z 121      33.752  49.151  49.627  1.00  0.00           H
ATOM   3477  HB2 ASP Z 121      33.368  49.836  48.004  1.00  0.00           H
ATOM   3478  CG  ASP Z 121      34.950  48.410  48.018  1.00  0.00           C
ATOM   3479  OD1 ASP Z 121      35.705  47.680  48.708  1.00  0.00           O
ATOM   3480  OD2 ASP Z 121      34.817  48.228  46.783  1.00  0.00           O
ATOM   3481  C   ASP Z 121      34.308  51.905  49.488  1.00  0.00           C
ATOM   3482  O   ASP Z 121      33.990  52.847  48.762  1.00  0.00           O
ATOM   3483  N   VAL Z 122      33.988  51.909  50.799  1.00  0.00           N
ATOM   3484  HN  VAL Z 122      34.258  51.150  51.384  1.00  0.00           H
ATOM   3485  CA  VAL Z 122      33.311  53.022  51.453  1.00  0.00           C
ATOM   3486  HA  VAL Z 122      32.425  53.252  50.876  1.00  0.00           H
ATOM   3487  CB  VAL Z 122      32.865  52.667  52.868  1.00  0.00           C
ATOM   3488  HB  VAL Z 122      33.750  52.462  53.514  1.00  0.00           H
ATOM   3489  CG1 VAL Z 122      32.046  53.825  53.479  1.00  0.00           C
ATOM   3490 1HG1 VAL Z 122      32.665  54.734  53.631  1.00  0.00           H
ATOM   3491 2HG1 VAL Z 122      31.191  54.084  52.820  1.00  0.00           H
ATOM   3492 3HG1 VAL Z 122      31.638  53.522  54.468  1.00  0.00           H
ATOM   3493  CG2 VAL Z 122      31.992  51.398  52.809  1.00  0.00           C
ATOM   3494 1HG2 VAL Z 122      31.567  51.184  53.814  1.00  0.00           H
ATOM   3495 2HG2 VAL Z 122      31.145  51.544  52.105  1.00  0.00           H
ATOM   3496 3HG2 VAL Z 122      32.570  50.508  52.489  1.00  0.00           H
ATOM   3497  C   VAL Z 122      34.162  54.285  51.466  1.00  0.00           C
ATOM   3498  O   VAL Z 122      33.692  55.370  51.122  1.00  0.00           O
ATOM   3499  N   MET Z 123      35.470  54.169  51.794  1.00  0.00           N
ATOM   3500  HN  MET Z 123      35.841  53.281  52.067  1.00  0.00           H
ATOM   3501  CA  MET Z 123      36.393  55.294  51.770  1.00  0.00           C
ATOM   3502  HA  MET Z 123      35.994  56.066  52.413  1.00  0.00           H
ATOM   3503  CB  MET Z 123      37.802  54.895  52.272  1.00  0.00           C
ATOM   3504  HB1 MET Z 123      38.207  54.075  51.639  1.00  0.00           H
ATOM   3505  HB2 MET Z 123      38.477  55.776  52.164  1.00  0.00           H
ATOM   3506  CG  MET Z 123      37.844  54.465  53.748  1.00  0.00           C
ATOM   3507  HG1 MET Z 123      37.237  55.196  54.328  1.00  0.00           H
ATOM   3508  HG2 MET Z 123      37.353  53.475  53.869  1.00  0.00           H
ATOM   3509  SD  MET Z 123      39.527  54.433  54.442  1.00  0.00           S
ATOM   3510  CE  MET Z 123      40.143  52.969  53.568  1.00  0.00           C
ATOM   3511  HE1 MET Z 123      40.163  53.133  52.470  1.00  0.00           H
ATOM   3512  HE2 MET Z 123      41.178  52.723  53.892  1.00  0.00           H
ATOM   3513  HE3 MET Z 123      39.503  52.084  53.776  1.00  0.00           H
ATOM   3514  C   MET Z 123      36.561  55.915  50.389  1.00  0.00           C
ATOM   3515  O   MET Z 123      36.478  57.131  50.229  1.00  0.00           O
ATOM   3516  N   CYS Z 124      36.745  55.086  49.343  1.00  0.00           N
ATOM   3517  HN  CYS Z 124      36.846  54.098  49.503  1.00  0.00           H
ATOM   3518  CA  CYS Z 124      36.806  55.532  47.959  1.00  0.00           C
ATOM   3519  HA  CYS Z 124      37.558  56.306  47.891  1.00  0.00           H
ATOM   3520  CB  CYS Z 124      37.181  54.373  47.006  1.00  0.00           C
ATOM   3521  HB1 CYS Z 124      36.537  53.493  47.225  1.00  0.00           H
ATOM   3522  HB2 CYS Z 124      36.985  54.668  45.951  1.00  0.00           H
ATOM   3523  SG  CYS Z 124      38.936  53.924  47.154  1.00  0.00           S
ATOM   3524  C   CYS Z 124      35.515  56.172  47.487  1.00  0.00           C
ATOM   3525  O   CYS Z 124      35.533  57.206  46.825  1.00  0.00           O
ATOM   3526  N   THR Z 125      34.350  55.603  47.861  1.00  0.00           N
ATOM   3527  HN  THR Z 125      34.367  54.746  48.378  1.00  0.00           H
ATOM   3528  CA  THR Z 125      33.042  56.181  47.544  1.00  0.00           C
ATOM   3529  HA  THR Z 125      32.985  56.300  46.472  1.00  0.00           H
ATOM   3530  CB  THR Z 125      31.872  55.313  48.006  1.00  0.00           C
ATOM   3531  HB  THR Z 125      31.859  55.234  49.119  1.00  0.00           H
ATOM   3532  OG1 THR Z 125      31.953  54.001  47.458  1.00  0.00           O
ATOM   3533  HG1 THR Z 125      32.756  53.590  47.840  1.00  0.00           H
ATOM   3534  CG2 THR Z 125      30.538  55.888  47.508  1.00  0.00           C
ATOM   3535 1HG2 THR Z 125      29.707  55.196  47.759  1.00  0.00           H
ATOM   3536 2HG2 THR Z 125      30.313  56.872  47.969  1.00  0.00           H
ATOM   3537 3HG2 THR Z 125      30.565  56.006  46.405  1.00  0.00           H
ATOM   3538  C   THR Z 125      32.856  57.559  48.160  1.00  0.00           C
ATOM   3539  O   THR Z 125      32.454  58.507  47.490  1.00  0.00           O
ATOM   3540  N   ALA Z 126      33.201  57.723  49.454  1.00  0.00           N
ATOM   3541  HN  ALA Z 126      33.517  56.942  50.000  1.00  0.00           H
ATOM   3542  CA  ALA Z 126      33.141  58.995  50.149  1.00  0.00           C
ATOM   3543  HA  ALA Z 126      32.143  59.394  50.023  1.00  0.00           H
ATOM   3544  CB  ALA Z 126      33.388  58.753  51.650  1.00  0.00           C
ATOM   3545  HB1 ALA Z 126      32.636  58.035  52.043  1.00  0.00           H
ATOM   3546  HB2 ALA Z 126      34.395  58.316  51.814  1.00  0.00           H
ATOM   3547  HB3 ALA Z 126      33.297  59.699  52.225  1.00  0.00           H
ATOM   3548  C   ALA Z 126      34.104  60.051  49.597  1.00  0.00           C
ATOM   3549  O   ALA Z 126      33.725  61.209  49.405  1.00  0.00           O
ATOM   3550  N   PHE Z 127      35.356  59.651  49.278  1.00  0.00           N
ATOM   3551  HN  PHE Z 127      35.643  58.716  49.505  1.00  0.00           H
ATOM   3552  CA  PHE Z 127      36.369  60.465  48.619  1.00  0.00           C
ATOM   3553  HA  PHE Z 127      36.538  61.348  49.220  1.00  0.00           H
ATOM   3554  CB  PHE Z 127      37.681  59.627  48.515  1.00  0.00           C
ATOM   3555  HB1 PHE Z 127      37.983  59.306  49.536  1.00  0.00           H
ATOM   3556  HB2 PHE Z 127      37.497  58.709  47.918  1.00  0.00           H
ATOM   3557  CG  PHE Z 127      38.854  60.360  47.907  1.00  0.00           C
ATOM   3558  CD1 PHE Z 127      39.657  61.204  48.690  1.00  0.00           C
ATOM   3559  HD1 PHE Z 127      39.413  61.350  49.730  1.00  0.00           H
ATOM   3560  CE1 PHE Z 127      40.780  61.839  48.142  1.00  0.00           C
ATOM   3561  HE1 PHE Z 127      41.392  62.483  48.757  1.00  0.00           H
ATOM   3562  CZ  PHE Z 127      41.103  61.641  46.793  1.00  0.00           C
ATOM   3563  HZ  PHE Z 127      41.973  62.118  46.364  1.00  0.00           H
ATOM   3564  CD2 PHE Z 127      39.190  60.169  46.554  1.00  0.00           C
ATOM   3565  HD2 PHE Z 127      38.589  59.515  45.939  1.00  0.00           H
ATOM   3566  CE2 PHE Z 127      40.307  60.807  45.999  1.00  0.00           C
ATOM   3567  HE2 PHE Z 127      40.563  60.641  44.961  1.00  0.00           H
ATOM   3568  C   PHE Z 127      35.919  60.934  47.236  1.00  0.00           C
ATOM   3569  O   PHE Z 127      36.115  62.086  46.851  1.00  0.00           O
ATOM   3570  N   HIS Z 128      35.285  60.043  46.449  1.00  0.00           N
ATOM   3571  HN  HIS Z 128      35.210  59.085  46.744  1.00  0.00           H
ATOM   3572  CA  HIS Z 128      34.703  60.380  45.164  1.00  0.00           C
ATOM   3573  HA  HIS Z 128      35.472  60.868  44.583  1.00  0.00           H
ATOM   3574  CB  HIS Z 128      34.259  59.098  44.421  1.00  0.00           C
ATOM   3575  HB1 HIS Z 128      35.057  58.334  44.525  1.00  0.00           H
ATOM   3576  HB2 HIS Z 128      33.344  58.674  44.887  1.00  0.00           H
ATOM   3577  ND1 HIS Z 128      35.079  59.676  42.134  1.00  0.00           N
ATOM   3578  CG  HIS Z 128      34.025  59.297  42.954  1.00  0.00           C
ATOM   3579  CE1 HIS Z 128      34.540  59.814  40.931  1.00  0.00           C
ATOM   3580  HE1 HIS Z 128      35.072  60.130  40.030  1.00  0.00           H
ATOM   3581  NE2 HIS Z 128      33.219  59.523  40.938  1.00  0.00           N
ATOM   3582  HE2 HIS Z 128      32.584  59.538  40.155  1.00  0.00           H
ATOM   3583  CD2 HIS Z 128      32.881  59.197  42.232  1.00  0.00           C
ATOM   3584  HD2 HIS Z 128      31.881  58.936  42.544  1.00  0.00           H
ATOM   3585  C   HIS Z 128      33.523  61.344  45.250  1.00  0.00           C
ATOM   3586  O   HIS Z 128      33.433  62.308  44.489  1.00  0.00           O
ATOM   3587  N   ASP Z 129      32.589  61.119  46.199  1.00  0.00           N
ATOM   3588  HN  ASP Z 129      32.657  60.313  46.794  1.00  0.00           H
ATOM   3589  CA  ASP Z 129      31.413  61.950  46.384  1.00  0.00           C
ATOM   3590  HA  ASP Z 129      30.960  62.055  45.407  1.00  0.00           H
ATOM   3591  CB  ASP Z 129      30.415  61.230  47.331  1.00  0.00           C
ATOM   3592  HB1 ASP Z 129      30.450  60.136  47.137  1.00  0.00           H
ATOM   3593  HB2 ASP Z 129      30.681  61.398  48.392  1.00  0.00           H
ATOM   3594  CG  ASP Z 129      28.990  61.676  47.073  1.00  0.00           C
ATOM   3595  OD1 ASP Z 129      28.447  61.308  45.993  1.00  0.00           O
ATOM   3596  OD2 ASP Z 129      28.393  62.366  47.941  1.00  0.00           O
ATOM   3597  C   ASP Z 129      31.724  63.374  46.859  1.00  0.00           C
ATOM   3598  O   ASP Z 129      31.181  64.342  46.326  1.00  0.00           O
ATOM   3599  N   ASN Z 130      32.640  63.546  47.838  1.00  0.00           N
ATOM   3600  HN  ASN Z 130      33.089  62.756  48.262  1.00  0.00           H
ATOM   3601  CA  ASN Z 130      33.017  64.872  48.296  1.00  0.00           C
ATOM   3602  HA  ASN Z 130      33.058  65.516  47.425  1.00  0.00           H
ATOM   3603  CB  ASN Z 130      31.987  65.450  49.310  1.00  0.00           C
ATOM   3604  HB1 ASN Z 130      30.959  65.228  48.954  1.00  0.00           H
ATOM   3605  HB2 ASN Z 130      32.109  64.981  50.307  1.00  0.00           H
ATOM   3606  CG  ASN Z 130      32.169  66.958  49.432  1.00  0.00           C
ATOM   3607  OD1 ASN Z 130      33.124  67.447  50.045  1.00  0.00           O
ATOM   3608  ND2 ASN Z 130      31.252  67.742  48.828  1.00  0.00           N
ATOM   3609 1HD2 ASN Z 130      31.429  68.729  48.823  1.00  0.00           H
ATOM   3610 2HD2 ASN Z 130      30.441  67.343  48.410  1.00  0.00           H
ATOM   3611  C   ASN Z 130      34.425  64.867  48.883  1.00  0.00           C
ATOM   3612  O   ASN Z 130      34.641  64.639  50.074  1.00  0.00           O
ATOM   3613  N   GLU Z 131      35.428  65.143  48.029  1.00  0.00           N
ATOM   3614  HN  GLU Z 131      35.217  65.283  47.061  1.00  0.00           H
ATOM   3615  CA  GLU Z 131      36.839  65.109  48.369  1.00  0.00           C
ATOM   3616  HA  GLU Z 131      37.067  64.109  48.712  1.00  0.00           H
ATOM   3617  CB  GLU Z 131      37.653  65.408  47.088  1.00  0.00           C
ATOM   3618  HB1 GLU Z 131      37.157  64.868  46.254  1.00  0.00           H
ATOM   3619  HB2 GLU Z 131      37.596  66.491  46.842  1.00  0.00           H
ATOM   3620  CG  GLU Z 131      39.127  64.947  47.147  1.00  0.00           C
ATOM   3621  HG1 GLU Z 131      39.668  65.492  47.948  1.00  0.00           H
ATOM   3622  HG2 GLU Z 131      39.169  63.861  47.368  1.00  0.00           H
ATOM   3623  CD  GLU Z 131      39.834  65.184  45.827  1.00  0.00           C
ATOM   3624  OE1 GLU Z 131      40.740  66.063  45.786  1.00  0.00           O
ATOM   3625  OE2 GLU Z 131      39.482  64.529  44.809  1.00  0.00           O
ATOM   3626  C   GLU Z 131      37.264  66.078  49.466  1.00  0.00           C
ATOM   3627  O   GLU Z 131      37.975  65.715  50.402  1.00  0.00           O
ATOM   3628  N   GLU Z 132      36.812  67.345  49.403  1.00  0.00           N
ATOM   3629  HN  GLU Z 132      36.258  67.639  48.620  1.00  0.00           H
ATOM   3630  CA  GLU Z 132      37.156  68.361  50.380  1.00  0.00           C
ATOM   3631  HA  GLU Z 132      38.235  68.390  50.455  1.00  0.00           H
ATOM   3632  CB  GLU Z 132      36.671  69.745  49.903  1.00  0.00           C
ATOM   3633  HB1 GLU Z 132      37.101  69.917  48.890  1.00  0.00           H
ATOM   3634  HB2 GLU Z 132      35.563  69.741  49.801  1.00  0.00           H
ATOM   3635  CG  GLU Z 132      37.109  70.894  50.836  1.00  0.00           C
ATOM   3636  HG1 GLU Z 132      36.590  70.801  51.814  1.00  0.00           H
ATOM   3637  HG2 GLU Z 132      38.205  70.835  51.013  1.00  0.00           H
ATOM   3638  CD  GLU Z 132      36.802  72.267  50.290  1.00  0.00           C
ATOM   3639  OE1 GLU Z 132      37.026  73.237  51.060  1.00  0.00           O
ATOM   3640  OE2 GLU Z 132      36.365  72.426  49.119  1.00  0.00           O
ATOM   3641  C   GLU Z 132      36.637  68.101  51.787  1.00  0.00           C
ATOM   3642  O   GLU Z 132      37.368  68.249  52.765  1.00  0.00           O
ATOM   3643  N   THR Z 133      35.367  67.668  51.938  1.00  0.00           N
ATOM   3644  HN  THR Z 133      34.779  67.556  51.132  1.00  0.00           H
ATOM   3645  CA  THR Z 133      34.791  67.322  53.243  1.00  0.00           C
ATOM   3646  HA  THR Z 133      34.952  68.160  53.907  1.00  0.00           H
ATOM   3647  CB  THR Z 133      33.295  67.038  53.201  1.00  0.00           C
ATOM   3648  HB  THR Z 133      33.090  66.105  52.623  1.00  0.00           H
ATOM   3649  OG1 THR Z 133      32.622  68.124  52.574  1.00  0.00           O
ATOM   3650  HG1 THR Z 133      32.737  67.953  51.617  1.00  0.00           H
ATOM   3651  CG2 THR Z 133      32.708  66.906  54.616  1.00  0.00           C
ATOM   3652 1HG2 THR Z 133      33.133  66.028  55.146  1.00  0.00           H
ATOM   3653 2HG2 THR Z 133      32.915  67.818  55.214  1.00  0.00           H
ATOM   3654 3HG2 THR Z 133      31.607  66.767  54.560  1.00  0.00           H
ATOM   3655  C   THR Z 133      35.502  66.133  53.850  1.00  0.00           C
ATOM   3656  O   THR Z 133      35.843  66.119  55.034  1.00  0.00           O
ATOM   3657  N   PHE Z 134      35.817  65.126  53.007  1.00  0.00           N
ATOM   3658  HN  PHE Z 134      35.511  65.151  52.054  1.00  0.00           H
ATOM   3659  CA  PHE Z 134      36.611  63.973  53.377  1.00  0.00           C
ATOM   3660  HA  PHE Z 134      36.103  63.468  54.184  1.00  0.00           H
ATOM   3661  CB  PHE Z 134      36.695  63.045  52.132  1.00  0.00           C
ATOM   3662  HB1 PHE Z 134      35.663  62.876  51.749  1.00  0.00           H
ATOM   3663  HB2 PHE Z 134      37.265  63.537  51.317  1.00  0.00           H
ATOM   3664  CG  PHE Z 134      37.315  61.698  52.385  1.00  0.00           C
ATOM   3665  CD1 PHE Z 134      38.709  61.530  52.351  1.00  0.00           C
ATOM   3666  HD1 PHE Z 134      39.349  62.388  52.200  1.00  0.00           H
ATOM   3667  CE1 PHE Z 134      39.277  60.255  52.455  1.00  0.00           C
ATOM   3668  HE1 PHE Z 134      40.349  60.136  52.407  1.00  0.00           H
ATOM   3669  CZ  PHE Z 134      38.452  59.132  52.588  1.00  0.00           C
ATOM   3670  HZ  PHE Z 134      38.888  58.145  52.648  1.00  0.00           H
ATOM   3671  CD2 PHE Z 134      36.499  60.569  52.555  1.00  0.00           C
ATOM   3672  HD2 PHE Z 134      35.427  60.692  52.570  1.00  0.00           H
ATOM   3673  CE2 PHE Z 134      37.062  59.290  52.648  1.00  0.00           C
ATOM   3674  HE2 PHE Z 134      36.428  58.422  52.752  1.00  0.00           H
ATOM   3675  C   PHE Z 134      38.004  64.362  53.873  1.00  0.00           C
ATOM   3676  O   PHE Z 134      38.419  63.942  54.954  1.00  0.00           O
ATOM   3677  N   LEU Z 135      38.734  65.219  53.128  1.00  0.00           N
ATOM   3678  HN  LEU Z 135      38.385  65.527  52.237  1.00  0.00           H
ATOM   3679  CA  LEU Z 135      40.042  65.724  53.511  1.00  0.00           C
ATOM   3680  HA  LEU Z 135      40.649  64.872  53.778  1.00  0.00           H
ATOM   3681  CB  LEU Z 135      40.726  66.476  52.344  1.00  0.00           C
ATOM   3682  HB1 LEU Z 135      39.993  67.189  51.905  1.00  0.00           H
ATOM   3683  HB2 LEU Z 135      41.590  67.072  52.717  1.00  0.00           H
ATOM   3684  CG  LEU Z 135      41.257  65.547  51.232  1.00  0.00           C
ATOM   3685  HG  LEU Z 135      40.433  64.855  50.933  1.00  0.00           H
ATOM   3686  CD1 LEU Z 135      41.643  66.373  49.999  1.00  0.00           C
ATOM   3687 1HD1 LEU Z 135      42.466  67.079  50.240  1.00  0.00           H
ATOM   3688 2HD1 LEU Z 135      41.973  65.706  49.176  1.00  0.00           H
ATOM   3689 3HD1 LEU Z 135      40.769  66.961  49.644  1.00  0.00           H
ATOM   3690  CD2 LEU Z 135      42.461  64.709  51.696  1.00  0.00           C
ATOM   3691 1HD2 LEU Z 135      43.295  65.376  52.003  1.00  0.00           H
ATOM   3692 2HD2 LEU Z 135      42.195  64.056  52.552  1.00  0.00           H
ATOM   3693 3HD2 LEU Z 135      42.820  64.064  50.867  1.00  0.00           H
ATOM   3694  C   LEU Z 135      40.048  66.609  54.744  1.00  0.00           C
ATOM   3695  O   LEU Z 135      40.908  66.442  55.604  1.00  0.00           O
ATOM   3696  N   LYS Z 136      39.092  67.548  54.900  1.00  0.00           N
ATOM   3697  HN  LYS Z 136      38.415  67.712  54.175  1.00  0.00           H
ATOM   3698  CA  LYS Z 136      38.998  68.384  56.089  1.00  0.00           C
ATOM   3699  HA  LYS Z 136      39.958  68.864  56.233  1.00  0.00           H
ATOM   3700  CB  LYS Z 136      37.930  69.497  55.924  1.00  0.00           C
ATOM   3701  HB1 LYS Z 136      37.011  69.057  55.478  1.00  0.00           H
ATOM   3702  HB2 LYS Z 136      37.660  69.906  56.925  1.00  0.00           H
ATOM   3703  CG  LYS Z 136      38.417  70.684  55.068  1.00  0.00           C
ATOM   3704  HG1 LYS Z 136      39.299  71.136  55.580  1.00  0.00           H
ATOM   3705  HG2 LYS Z 136      38.757  70.318  54.073  1.00  0.00           H
ATOM   3706  CD  LYS Z 136      37.332  71.762  54.886  1.00  0.00           C
ATOM   3707  HD1 LYS Z 136      36.606  71.428  54.112  1.00  0.00           H
ATOM   3708  HD2 LYS Z 136      36.768  71.847  55.845  1.00  0.00           H
ATOM   3709  CE  LYS Z 136      37.851  73.173  54.559  1.00  0.00           C
ATOM   3710  HE1 LYS Z 136      37.005  73.892  54.503  1.00  0.00           H
ATOM   3711  HE2 LYS Z 136      38.542  73.504  55.363  1.00  0.00           H
ATOM   3712  NZ  LYS Z 136      38.574  73.215  53.276  1.00  0.00           N
ATOM   3713  HZ1 LYS Z 136      39.356  72.516  53.247  1.00  0.00           H
ATOM   3714  HZ2 LYS Z 136      37.931  73.056  52.459  1.00  0.00           H
ATOM   3715  HZ3 LYS Z 136      39.022  74.155  53.117  1.00  0.00           H
ATOM   3716  C   LYS Z 136      38.748  67.582  57.363  1.00  0.00           C
ATOM   3717  O   LYS Z 136      39.406  67.801  58.380  1.00  0.00           O
ATOM   3718  N   LYS Z 137      37.841  66.581  57.332  1.00  0.00           N
ATOM   3719  HN  LYS Z 137      37.266  66.429  56.525  1.00  0.00           H
ATOM   3720  CA  LYS Z 137      37.688  65.649  58.439  1.00  0.00           C
ATOM   3721  HA  LYS Z 137      37.592  66.240  59.340  1.00  0.00           H
ATOM   3722  CB  LYS Z 137      36.396  64.804  58.328  1.00  0.00           C
ATOM   3723  HB1 LYS Z 137      36.362  64.274  57.352  1.00  0.00           H
ATOM   3724  HB2 LYS Z 137      36.400  64.037  59.136  1.00  0.00           H
ATOM   3725  CG  LYS Z 137      35.136  65.667  58.494  1.00  0.00           C
ATOM   3726  HG1 LYS Z 137      35.412  66.545  59.125  1.00  0.00           H
ATOM   3727  HG2 LYS Z 137      34.807  66.069  57.511  1.00  0.00           H
ATOM   3728  CD  LYS Z 137      33.978  64.954  59.214  1.00  0.00           C
ATOM   3729  HD1 LYS Z 137      34.368  64.489  60.147  1.00  0.00           H
ATOM   3730  HD2 LYS Z 137      33.247  65.740  59.514  1.00  0.00           H
ATOM   3731  CE  LYS Z 137      33.235  63.902  58.381  1.00  0.00           C
ATOM   3732  HE1 LYS Z 137      32.789  64.371  57.477  1.00  0.00           H
ATOM   3733  HE2 LYS Z 137      33.916  63.081  58.070  1.00  0.00           H
ATOM   3734  NZ  LYS Z 137      32.143  63.315  59.185  1.00  0.00           N
ATOM   3735  HZ1 LYS Z 137      32.563  62.713  59.941  1.00  0.00           H
ATOM   3736  HZ2 LYS Z 137      31.581  64.070  59.646  1.00  0.00           H
ATOM   3737  HZ3 LYS Z 137      31.509  62.737  58.587  1.00  0.00           H
ATOM   3738  C   LYS Z 137      38.905  64.760  58.681  1.00  0.00           C
ATOM   3739  O   LYS Z 137      39.296  64.545  59.826  1.00  0.00           O
ATOM   3740  N   TYR Z 138      39.576  64.252  57.623  1.00  0.00           N
ATOM   3741  HN  TYR Z 138      39.234  64.401  56.693  1.00  0.00           H
ATOM   3742  CA  TYR Z 138      40.804  63.473  57.750  1.00  0.00           C
ATOM   3743  HA  TYR Z 138      40.587  62.644  58.412  1.00  0.00           H
ATOM   3744  CB  TYR Z 138      41.244  62.937  56.355  1.00  0.00           C
ATOM   3745  HB1 TYR Z 138      40.333  62.691  55.769  1.00  0.00           H
ATOM   3746  HB2 TYR Z 138      41.815  63.698  55.783  1.00  0.00           H
ATOM   3747  CG  TYR Z 138      42.061  61.670  56.450  1.00  0.00           C
ATOM   3748  CD1 TYR Z 138      41.474  60.438  56.113  1.00  0.00           C
ATOM   3749  HD1 TYR Z 138      40.447  60.412  55.784  1.00  0.00           H
ATOM   3750  CE1 TYR Z 138      42.202  59.243  56.206  1.00  0.00           C
ATOM   3751  HE1 TYR Z 138      41.731  58.305  55.951  1.00  0.00           H
ATOM   3752  CZ  TYR Z 138      43.532  59.272  56.635  1.00  0.00           C
ATOM   3753  OH  TYR Z 138      44.268  58.079  56.771  1.00  0.00           O
ATOM   3754  HH  TYR Z 138      43.645  57.321  56.753  1.00  0.00           H
ATOM   3755  CD2 TYR Z 138      43.404  61.687  56.865  1.00  0.00           C
ATOM   3756  HD2 TYR Z 138      43.879  62.622  57.122  1.00  0.00           H
ATOM   3757  CE2 TYR Z 138      44.132  60.492  56.963  1.00  0.00           C
ATOM   3758  HE2 TYR Z 138      45.157  60.511  57.301  1.00  0.00           H
ATOM   3759  C   TYR Z 138      41.939  64.281  58.383  1.00  0.00           C
ATOM   3760  O   TYR Z 138      42.636  63.812  59.281  1.00  0.00           O
ATOM   3761  N   LEU Z 139      42.109  65.549  57.952  1.00  0.00           N
ATOM   3762  HN  LEU Z 139      41.544  65.887  57.190  1.00  0.00           H
ATOM   3763  CA  LEU Z 139      43.060  66.507  58.487  1.00  0.00           C
ATOM   3764  HA  LEU Z 139      44.040  66.063  58.414  1.00  0.00           H
ATOM   3765  CB  LEU Z 139      43.027  67.804  57.640  1.00  0.00           C
ATOM   3766  HB1 LEU Z 139      43.196  67.516  56.578  1.00  0.00           H
ATOM   3767  HB2 LEU Z 139      42.007  68.247  57.693  1.00  0.00           H
ATOM   3768  CG  LEU Z 139      44.061  68.893  58.005  1.00  0.00           C
ATOM   3769  HG  LEU Z 139      43.822  69.278  59.026  1.00  0.00           H
ATOM   3770  CD1 LEU Z 139      45.502  68.359  58.022  1.00  0.00           C
ATOM   3771 1HD1 LEU Z 139      45.640  67.618  58.838  1.00  0.00           H
ATOM   3772 2HD1 LEU Z 139      45.752  67.877  57.054  1.00  0.00           H
ATOM   3773 3HD1 LEU Z 139      46.218  69.190  58.190  1.00  0.00           H
ATOM   3774  CD2 LEU Z 139      43.947  70.068  57.022  1.00  0.00           C
ATOM   3775 1HD2 LEU Z 139      42.912  70.471  57.013  1.00  0.00           H
ATOM   3776 2HD2 LEU Z 139      44.639  70.888  57.308  1.00  0.00           H
ATOM   3777 3HD2 LEU Z 139      44.202  69.736  55.993  1.00  0.00           H
ATOM   3778  C   LEU Z 139      42.809  66.812  59.955  1.00  0.00           C
ATOM   3779  O   LEU Z 139      43.731  66.838  60.769  1.00  0.00           O
ATOM   3780  N   TYR Z 140      41.529  66.982  60.343  1.00  0.00           N
ATOM   3781  HN  TYR Z 140      40.802  67.008  59.654  1.00  0.00           H
ATOM   3782  CA  TYR Z 140      41.108  67.121  61.724  1.00  0.00           C
ATOM   3783  HA  TYR Z 140      41.629  67.970  62.146  1.00  0.00           H
ATOM   3784  CB  TYR Z 140      39.575  67.369  61.727  1.00  0.00           C
ATOM   3785  HB1 TYR Z 140      39.333  68.151  60.974  1.00  0.00           H
ATOM   3786  HB2 TYR Z 140      39.021  66.450  61.443  1.00  0.00           H
ATOM   3787  CG  TYR Z 140      39.065  67.860  63.048  1.00  0.00           C
ATOM   3788  CD1 TYR Z 140      39.240  69.204  63.405  1.00  0.00           C
ATOM   3789  HD1 TYR Z 140      39.766  69.872  62.738  1.00  0.00           H
ATOM   3790  CE1 TYR Z 140      38.719  69.690  64.610  1.00  0.00           C
ATOM   3791  HE1 TYR Z 140      38.854  70.727  64.873  1.00  0.00           H
ATOM   3792  CZ  TYR Z 140      38.027  68.832  65.469  1.00  0.00           C
ATOM   3793  OH  TYR Z 140      37.534  69.328  66.687  1.00  0.00           O
ATOM   3794  HH  TYR Z 140      36.911  68.667  67.051  1.00  0.00           H
ATOM   3795  CD2 TYR Z 140      38.366  67.005  63.917  1.00  0.00           C
ATOM   3796  HD2 TYR Z 140      38.222  65.970  63.647  1.00  0.00           H
ATOM   3797  CE2 TYR Z 140      37.846  67.489  65.125  1.00  0.00           C
ATOM   3798  HE2 TYR Z 140      37.313  66.821  65.788  1.00  0.00           H
ATOM   3799  C   TYR Z 140      41.455  65.896  62.577  1.00  0.00           C
ATOM   3800  O   TYR Z 140      42.017  66.020  63.664  1.00  0.00           O
ATOM   3801  N   GLU Z 141      41.179  64.676  62.072  1.00  0.00           N
ATOM   3802  HN  GLU Z 141      40.698  64.600  61.194  1.00  0.00           H
ATOM   3803  CA  GLU Z 141      41.486  63.418  62.734  1.00  0.00           C
ATOM   3804  HA  GLU Z 141      41.052  63.458  63.718  1.00  0.00           H
ATOM   3805  CB  GLU Z 141      40.831  62.231  61.991  1.00  0.00           C
ATOM   3806  HB1 GLU Z 141      41.066  62.316  60.906  1.00  0.00           H
ATOM   3807  HB2 GLU Z 141      41.258  61.267  62.347  1.00  0.00           H
ATOM   3808  CG  GLU Z 141      39.291  62.170  62.173  1.00  0.00           C
ATOM   3809  HG1 GLU Z 141      38.836  63.141  61.896  1.00  0.00           H
ATOM   3810  HG2 GLU Z 141      38.878  61.389  61.499  1.00  0.00           H
ATOM   3811  CD  GLU Z 141      38.880  61.818  63.590  1.00  0.00           C
ATOM   3812  OE1 GLU Z 141      38.123  62.594  64.231  1.00  0.00           O
ATOM   3813  OE2 GLU Z 141      39.280  60.731  64.080  1.00  0.00           O
ATOM   3814  C   GLU Z 141      42.970  63.153  62.963  1.00  0.00           C
ATOM   3815  O   GLU Z 141      43.360  62.702  64.042  1.00  0.00           O
ATOM   3816  N   ILE Z 142      43.847  63.439  61.977  1.00  0.00           N
ATOM   3817  HN  ILE Z 142      43.516  63.722  61.073  1.00  0.00           H
ATOM   3818  CA  ILE Z 142      45.292  63.379  62.183  1.00  0.00           C
ATOM   3819  HA  ILE Z 142      45.488  62.462  62.722  1.00  0.00           H
ATOM   3820  CB  ILE Z 142      46.113  63.266  60.892  1.00  0.00           C
ATOM   3821  HB  ILE Z 142      47.190  63.174  61.173  1.00  0.00           H
ATOM   3822  CG2 ILE Z 142      45.700  61.950  60.194  1.00  0.00           C
ATOM   3823 1HG2 ILE Z 142      45.763  61.097  60.902  1.00  0.00           H
ATOM   3824 2HG2 ILE Z 142      44.657  62.018  59.818  1.00  0.00           H
ATOM   3825 3HG2 ILE Z 142      46.368  61.734  59.335  1.00  0.00           H
ATOM   3826  CG1 ILE Z 142      45.973  64.479  59.945  1.00  0.00           C
ATOM   3827 1HG1 ILE Z 142      44.922  64.530  59.595  1.00  0.00           H
ATOM   3828 2HG1 ILE Z 142      46.177  65.418  60.504  1.00  0.00           H
ATOM   3829  CD  ILE Z 142      46.905  64.432  58.725  1.00  0.00           C
ATOM   3830  HD1 ILE Z 142      46.648  63.576  58.066  1.00  0.00           H
ATOM   3831  HD2 ILE Z 142      46.810  65.366  58.130  1.00  0.00           H
ATOM   3832  HD3 ILE Z 142      47.963  64.328  59.047  1.00  0.00           H
ATOM   3833  C   ILE Z 142      45.823  64.481  63.103  1.00  0.00           C
ATOM   3834  O   ILE Z 142      46.681  64.234  63.949  1.00  0.00           O
ATOM   3835  N   ALA Z 143      45.316  65.731  62.990  1.00  0.00           N
ATOM   3836  HN  ALA Z 143      44.630  65.943  62.288  1.00  0.00           H
ATOM   3837  CA  ALA Z 143      45.731  66.843  63.826  1.00  0.00           C
ATOM   3838  HA  ALA Z 143      46.809  66.917  63.769  1.00  0.00           H
ATOM   3839  CB  ALA Z 143      45.106  68.152  63.301  1.00  0.00           C
ATOM   3840  HB1 ALA Z 143      43.996  68.097  63.335  1.00  0.00           H
ATOM   3841  HB2 ALA Z 143      45.440  69.024  63.902  1.00  0.00           H
ATOM   3842  HB3 ALA Z 143      45.406  68.316  62.244  1.00  0.00           H
ATOM   3843  C   ALA Z 143      45.385  66.686  65.302  1.00  0.00           C
ATOM   3844  O   ALA Z 143      46.221  66.920  66.171  1.00  0.00           O
ATOM   3845  N   ARG Z 144      44.148  66.251  65.621  1.00  0.00           N
ATOM   3846  HN  ARG Z 144      43.472  66.083  64.896  1.00  0.00           H
ATOM   3847  CA  ARG Z 144      43.675  66.090  66.988  1.00  0.00           C
ATOM   3848  HA  ARG Z 144      43.876  67.023  67.500  1.00  0.00           H
ATOM   3849  CB  ARG Z 144      42.140  65.870  67.030  1.00  0.00           C
ATOM   3850  HB1 ARG Z 144      41.779  66.039  68.069  1.00  0.00           H
ATOM   3851  HB2 ARG Z 144      41.672  66.654  66.392  1.00  0.00           H
ATOM   3852  CG  ARG Z 144      41.662  64.485  66.549  1.00  0.00           C
ATOM   3853  HG1 ARG Z 144      42.267  64.196  65.663  1.00  0.00           H
ATOM   3854  HG2 ARG Z 144      41.852  63.729  67.343  1.00  0.00           H
ATOM   3855  CD  ARG Z 144      40.191  64.412  66.122  1.00  0.00           C
ATOM   3856  HD1 ARG Z 144      39.989  65.101  65.272  1.00  0.00           H
ATOM   3857  HD2 ARG Z 144      39.948  63.367  65.821  1.00  0.00           H
ATOM   3858  NE  ARG Z 144      39.366  64.823  67.286  1.00  0.00           N
ATOM   3859  HE  ARG Z 144      39.665  65.581  67.871  1.00  0.00           H
ATOM   3860  CZ  ARG Z 144      38.140  64.355  67.552  1.00  0.00           C
ATOM   3861  NH1 ARG Z 144      37.478  63.542  66.736  1.00  0.00           N
ATOM   3862 1HH1 ARG Z 144      37.876  63.252  65.855  1.00  0.00           H
ATOM   3863 2HH1 ARG Z 144      36.638  63.091  67.064  1.00  0.00           H
ATOM   3864  NH2 ARG Z 144      37.589  64.734  68.699  1.00  0.00           N
ATOM   3865 1HH2 ARG Z 144      38.188  65.188  69.358  1.00  0.00           H
ATOM   3866 2HH2 ARG Z 144      36.624  64.510  68.909  1.00  0.00           H
ATOM   3867  C   ARG Z 144      44.412  65.012  67.776  1.00  0.00           C
ATOM   3868  O   ARG Z 144      44.588  65.120  68.986  1.00  0.00           O
ATOM   3869  N   ARG Z 145      44.888  63.939  67.109  1.00  0.00           N
ATOM   3870  HN  ARG Z 145      44.720  63.841  66.131  1.00  0.00           H
ATOM   3871  CA  ARG Z 145      45.695  62.913  67.747  1.00  0.00           C
ATOM   3872  HA  ARG Z 145      45.265  62.676  68.708  1.00  0.00           H
ATOM   3873  CB  ARG Z 145      45.709  61.622  66.896  1.00  0.00           C
ATOM   3874  HB1 ARG Z 145      45.915  61.884  65.835  1.00  0.00           H
ATOM   3875  HB2 ARG Z 145      46.523  60.942  67.242  1.00  0.00           H
ATOM   3876  CG  ARG Z 145      44.383  60.852  67.014  1.00  0.00           C
ATOM   3877  HG1 ARG Z 145      44.267  60.519  68.071  1.00  0.00           H
ATOM   3878  HG2 ARG Z 145      43.541  61.541  66.784  1.00  0.00           H
ATOM   3879  CD  ARG Z 145      44.298  59.628  66.095  1.00  0.00           C
ATOM   3880  HD1 ARG Z 145      44.298  59.919  65.021  1.00  0.00           H
ATOM   3881  HD2 ARG Z 145      45.164  58.951  66.279  1.00  0.00           H
ATOM   3882  NE  ARG Z 145      43.039  58.891  66.448  1.00  0.00           N
ATOM   3883  HE  ARG Z 145      43.122  58.081  67.037  1.00  0.00           H
ATOM   3884  CZ  ARG Z 145      41.801  59.292  66.122  1.00  0.00           C
ATOM   3885  NH1 ARG Z 145      41.599  60.333  65.321  1.00  0.00           N
ATOM   3886 1HH1 ARG Z 145      42.385  60.703  64.836  1.00  0.00           H
ATOM   3887 2HH1 ARG Z 145      40.671  60.462  64.928  1.00  0.00           H
ATOM   3888  NH2 ARG Z 145      40.742  58.645  66.603  1.00  0.00           N
ATOM   3889 1HH2 ARG Z 145      40.845  57.856  67.196  1.00  0.00           H
ATOM   3890 2HH2 ARG Z 145      39.831  59.069  66.482  1.00  0.00           H
ATOM   3891  C   ARG Z 145      47.127  63.341  68.021  1.00  0.00           C
ATOM   3892  O   ARG Z 145      47.759  62.831  68.944  1.00  0.00           O
ATOM   3893  N   HIS Z 146      47.666  64.302  67.247  1.00  0.00           N
ATOM   3894  HN  HIS Z 146      47.101  64.753  66.557  1.00  0.00           H
ATOM   3895  CA  HIS Z 146      49.070  64.678  67.290  1.00  0.00           C
ATOM   3896  HA  HIS Z 146      49.597  64.106  68.040  1.00  0.00           H
ATOM   3897  CB  HIS Z 146      49.723  64.399  65.916  1.00  0.00           C
ATOM   3898  HB1 HIS Z 146      49.150  64.917  65.118  1.00  0.00           H
ATOM   3899  HB2 HIS Z 146      50.765  64.776  65.901  1.00  0.00           H
ATOM   3900  ND1 HIS Z 146      50.249  62.033  66.511  1.00  0.00           N
ATOM   3901  CG  HIS Z 146      49.775  62.939  65.576  1.00  0.00           C
ATOM   3902  CE1 HIS Z 146      50.202  60.860  65.903  1.00  0.00           C
ATOM   3903  HE1 HIS Z 146      50.468  59.903  66.358  1.00  0.00           H
ATOM   3904  NE2 HIS Z 146      49.755  60.972  64.631  1.00  0.00           N
ATOM   3905  HE2 HIS Z 146      49.670  60.223  63.958  1.00  0.00           H
ATOM   3906  CD2 HIS Z 146      49.472  62.303  64.416  1.00  0.00           C
ATOM   3907  HD2 HIS Z 146      49.091  62.705  63.488  1.00  0.00           H
ATOM   3908  C   HIS Z 146      49.268  66.149  67.631  1.00  0.00           C
ATOM   3909  O   HIS Z 146      49.571  66.939  66.732  1.00  0.00           O
ATOM   3910  N   PRO Z 147      49.121  66.607  68.871  1.00  0.00           N
ATOM   3911  CD  PRO Z 147      48.857  65.775  70.051  1.00  0.00           C
ATOM   3912  HD1 PRO Z 147      49.697  65.074  70.252  1.00  0.00           H
ATOM   3913  HD2 PRO Z 147      47.910  65.208  69.906  1.00  0.00           H
ATOM   3914  CA  PRO Z 147      48.842  68.011  69.129  1.00  0.00           C
ATOM   3915  HA  PRO Z 147      48.269  68.425  68.319  1.00  0.00           H
ATOM   3916  CB  PRO Z 147      48.049  67.963  70.434  1.00  0.00           C
ATOM   3917  HB1 PRO Z 147      48.082  68.909  71.001  1.00  0.00           H
ATOM   3918  HB2 PRO Z 147      46.984  67.729  70.203  1.00  0.00           H
ATOM   3919  CG  PRO Z 147      48.668  66.785  71.178  1.00  0.00           C
ATOM   3920  HG1 PRO Z 147      49.653  67.069  71.604  1.00  0.00           H
ATOM   3921  HG2 PRO Z 147      48.015  66.410  71.989  1.00  0.00           H
ATOM   3922  C   PRO Z 147      50.092  68.854  69.278  1.00  0.00           C
ATOM   3923  O   PRO Z 147      49.962  70.077  69.305  1.00  0.00           O
ATOM   3924  N   TYR Z 148      51.298  68.262  69.400  1.00  0.00           N
ATOM   3925  HN  TYR Z 148      51.381  67.261  69.450  1.00  0.00           H
ATOM   3926  CA  TYR Z 148      52.540  69.022  69.476  1.00  0.00           C
ATOM   3927  HA  TYR Z 148      52.337  70.061  69.700  1.00  0.00           H
ATOM   3928  CB  TYR Z 148      53.505  68.451  70.550  1.00  0.00           C
ATOM   3929  HB1 TYR Z 148      53.661  67.362  70.400  1.00  0.00           H
ATOM   3930  HB2 TYR Z 148      54.491  68.963  70.506  1.00  0.00           H
ATOM   3931  CG  TYR Z 148      52.934  68.685  71.920  1.00  0.00           C
ATOM   3932  CD1 TYR Z 148      52.169  67.693  72.555  1.00  0.00           C
ATOM   3933  HD1 TYR Z 148      52.005  66.745  72.061  1.00  0.00           H
ATOM   3934  CE1 TYR Z 148      51.610  67.927  73.818  1.00  0.00           C
ATOM   3935  HE1 TYR Z 148      51.017  67.165  74.302  1.00  0.00           H
ATOM   3936  CZ  TYR Z 148      51.822  69.152  74.460  1.00  0.00           C
ATOM   3937  OH  TYR Z 148      51.238  69.373  75.721  1.00  0.00           O
ATOM   3938  HH  TYR Z 148      51.109  70.330  75.843  1.00  0.00           H
ATOM   3939  CD2 TYR Z 148      53.149  69.908  72.579  1.00  0.00           C
ATOM   3940  HD2 TYR Z 148      53.747  70.674  72.107  1.00  0.00           H
ATOM   3941  CE2 TYR Z 148      52.594  70.143  73.846  1.00  0.00           C
ATOM   3942  HE2 TYR Z 148      52.774  71.082  74.349  1.00  0.00           H
ATOM   3943  C   TYR Z 148      53.248  69.013  68.134  1.00  0.00           C
ATOM   3944  O   TYR Z 148      54.280  69.654  67.946  1.00  0.00           O
ATOM   3945  N   PHE Z 149      52.674  68.322  67.129  1.00  0.00           N
ATOM   3946  HN  PHE Z 149      51.829  67.823  67.307  1.00  0.00           H
ATOM   3947  CA  PHE Z 149      53.156  68.331  65.764  1.00  0.00           C
ATOM   3948  HA  PHE Z 149      54.235  68.335  65.809  1.00  0.00           H
ATOM   3949  CB  PHE Z 149      52.658  67.047  65.045  1.00  0.00           C
ATOM   3950  HB1 PHE Z 149      52.793  66.185  65.736  1.00  0.00           H
ATOM   3951  HB2 PHE Z 149      51.572  67.133  64.820  1.00  0.00           H
ATOM   3952  CG  PHE Z 149      53.414  66.693  63.790  1.00  0.00           C
ATOM   3953  CD1 PHE Z 149      52.706  66.254  62.660  1.00  0.00           C
ATOM   3954  HD1 PHE Z 149      51.630  66.205  62.700  1.00  0.00           H
ATOM   3955  CE1 PHE Z 149      53.378  65.864  61.496  1.00  0.00           C
ATOM   3956  HE1 PHE Z 149      52.816  65.536  60.634  1.00  0.00           H
ATOM   3957  CZ  PHE Z 149      54.777  65.906  61.453  1.00  0.00           C
ATOM   3958  HZ  PHE Z 149      55.303  65.609  60.556  1.00  0.00           H
ATOM   3959  CD2 PHE Z 149      54.819  66.720  63.734  1.00  0.00           C
ATOM   3960  HD2 PHE Z 149      55.397  67.011  64.596  1.00  0.00           H
ATOM   3961  CE2 PHE Z 149      55.497  66.340  62.570  1.00  0.00           C
ATOM   3962  HE2 PHE Z 149      56.578  66.370  62.542  1.00  0.00           H
ATOM   3963  C   PHE Z 149      52.729  69.625  65.064  1.00  0.00           C
ATOM   3964  O   PHE Z 149      51.895  70.373  65.576  1.00  0.00           O
ATOM   3965  N   TYR Z 150      53.313  69.965  63.898  1.00  0.00           N
ATOM   3966  HN  TYR Z 150      53.948  69.352  63.435  1.00  0.00           H
ATOM   3967  CA  TYR Z 150      53.120  71.274  63.293  1.00  0.00           C
ATOM   3968  HA  TYR Z 150      52.441  71.844  63.913  1.00  0.00           H
ATOM   3969  CB  TYR Z 150      54.405  72.154  63.249  1.00  0.00           C
ATOM   3970  HB1 TYR Z 150      54.216  73.107  62.713  1.00  0.00           H
ATOM   3971  HB2 TYR Z 150      54.679  72.416  64.297  1.00  0.00           H
ATOM   3972  CG  TYR Z 150      55.616  71.497  62.647  1.00  0.00           C
ATOM   3973  CD1 TYR Z 150      56.084  71.851  61.369  1.00  0.00           C
ATOM   3974  HD1 TYR Z 150      55.541  72.572  60.778  1.00  0.00           H
ATOM   3975  CE1 TYR Z 150      57.278  71.302  60.873  1.00  0.00           C
ATOM   3976  HE1 TYR Z 150      57.634  71.584  59.896  1.00  0.00           H
ATOM   3977  CZ  TYR Z 150      57.990  70.372  61.638  1.00  0.00           C
ATOM   3978  OH  TYR Z 150      59.159  69.758  61.149  1.00  0.00           O
ATOM   3979  HH  TYR Z 150      59.468  70.238  60.362  1.00  0.00           H
ATOM   3980  CD2 TYR Z 150      56.365  70.594  63.417  1.00  0.00           C
ATOM   3981  HD2 TYR Z 150      56.044  70.363  64.421  1.00  0.00           H
ATOM   3982  CE2 TYR Z 150      57.534  70.020  62.909  1.00  0.00           C
ATOM   3983  HE2 TYR Z 150      58.095  69.318  63.507  1.00  0.00           H
ATOM   3984  C   TYR Z 150      52.418  71.217  61.948  1.00  0.00           C
ATOM   3985  O   TYR Z 150      52.579  70.303  61.140  1.00  0.00           O
ATOM   3986  N   ALA Z 151      51.565  72.234  61.706  1.00  0.00           N
ATOM   3987  HN  ALA Z 151      51.461  72.954  62.384  1.00  0.00           H
ATOM   3988  CA  ALA Z 151      50.614  72.288  60.618  1.00  0.00           C
ATOM   3989  HA  ALA Z 151      49.956  71.439  60.749  1.00  0.00           H
ATOM   3990  CB  ALA Z 151      49.752  73.557  60.766  1.00  0.00           C
ATOM   3991  HB1 ALA Z 151      48.983  73.600  59.967  1.00  0.00           H
ATOM   3992  HB2 ALA Z 151      49.220  73.546  61.740  1.00  0.00           H
ATOM   3993  HB3 ALA Z 151      50.363  74.480  60.721  1.00  0.00           H
ATOM   3994  C   ALA Z 151      51.151  72.149  59.190  1.00  0.00           C
ATOM   3995  O   ALA Z 151      50.527  71.387  58.452  1.00  0.00           O
ATOM   3996  N   PRO Z 152      52.247  72.752  58.712  1.00  0.00           N
ATOM   3997  CD  PRO Z 152      52.886  73.920  59.329  1.00  0.00           C
ATOM   3998  HD1 PRO Z 152      53.455  73.592  60.226  1.00  0.00           H
ATOM   3999  HD2 PRO Z 152      52.138  74.693  59.607  1.00  0.00           H
ATOM   4000  CA  PRO Z 152      52.823  72.460  57.396  1.00  0.00           C
ATOM   4001  HA  PRO Z 152      52.131  72.837  56.658  1.00  0.00           H
ATOM   4002  CB  PRO Z 152      54.142  73.237  57.408  1.00  0.00           C
ATOM   4003  HB1 PRO Z 152      54.938  72.641  57.909  1.00  0.00           H
ATOM   4004  HB2 PRO Z 152      54.473  73.506  56.383  1.00  0.00           H
ATOM   4005  CG  PRO Z 152      53.836  74.467  58.262  1.00  0.00           C
ATOM   4006  HG1 PRO Z 152      54.747  74.928  58.695  1.00  0.00           H
ATOM   4007  HG2 PRO Z 152      53.305  75.222  57.639  1.00  0.00           H
ATOM   4008  C   PRO Z 152      53.019  70.990  57.051  1.00  0.00           C
ATOM   4009  O   PRO Z 152      52.684  70.573  55.946  1.00  0.00           O
ATOM   4010  N   GLU Z 153      53.546  70.179  57.985  1.00  0.00           N
ATOM   4011  HN  GLU Z 153      53.799  70.536  58.879  1.00  0.00           H
ATOM   4012  CA  GLU Z 153      53.726  68.751  57.805  1.00  0.00           C
ATOM   4013  HA  GLU Z 153      54.250  68.591  56.871  1.00  0.00           H
ATOM   4014  CB  GLU Z 153      54.579  68.182  58.955  1.00  0.00           C
ATOM   4015  HB1 GLU Z 153      54.072  68.410  59.921  1.00  0.00           H
ATOM   4016  HB2 GLU Z 153      54.644  67.075  58.863  1.00  0.00           H
ATOM   4017  CG  GLU Z 153      56.012  68.765  59.010  1.00  0.00           C
ATOM   4018  HG1 GLU Z 153      55.991  69.869  58.927  1.00  0.00           H
ATOM   4019  HG2 GLU Z 153      56.469  68.503  59.990  1.00  0.00           H
ATOM   4020  CD  GLU Z 153      56.922  68.218  57.930  1.00  0.00           C
ATOM   4021  OE1 GLU Z 153      57.523  67.133  58.157  1.00  0.00           O
ATOM   4022  OE2 GLU Z 153      57.089  68.858  56.859  1.00  0.00           O
ATOM   4023  C   GLU Z 153      52.408  67.994  57.704  1.00  0.00           C
ATOM   4024  O   GLU Z 153      52.257  67.074  56.903  1.00  0.00           O
ATOM   4025  N   LEU Z 154      51.393  68.386  58.502  1.00  0.00           N
ATOM   4026  HN  LEU Z 154      51.546  69.118  59.163  1.00  0.00           H
ATOM   4027  CA  LEU Z 154      50.032  67.878  58.402  1.00  0.00           C
ATOM   4028  HA  LEU Z 154      50.075  66.800  58.449  1.00  0.00           H
ATOM   4029  CB  LEU Z 154      49.168  68.396  59.579  1.00  0.00           C
ATOM   4030  HB1 LEU Z 154      49.222  69.506  59.598  1.00  0.00           H
ATOM   4031  HB2 LEU Z 154      48.103  68.117  59.419  1.00  0.00           H
ATOM   4032  CG  LEU Z 154      49.592  67.849  60.960  1.00  0.00           C
ATOM   4033  HG  LEU Z 154      50.698  67.962  61.068  1.00  0.00           H
ATOM   4034  CD1 LEU Z 154      48.937  68.652  62.092  1.00  0.00           C
ATOM   4035 1HD1 LEU Z 154      47.830  68.618  61.999  1.00  0.00           H
ATOM   4036 2HD1 LEU Z 154      49.220  68.232  63.081  1.00  0.00           H
ATOM   4037 3HD1 LEU Z 154      49.264  69.711  62.059  1.00  0.00           H
ATOM   4038  CD2 LEU Z 154      49.232  66.363  61.112  1.00  0.00           C
ATOM   4039 1HD2 LEU Z 154      49.772  65.738  60.372  1.00  0.00           H
ATOM   4040 2HD2 LEU Z 154      49.487  66.002  62.131  1.00  0.00           H
ATOM   4041 3HD2 LEU Z 154      48.141  66.223  60.968  1.00  0.00           H
ATOM   4042  C   LEU Z 154      49.363  68.210  57.066  1.00  0.00           C
ATOM   4043  O   LEU Z 154      48.723  67.358  56.453  1.00  0.00           O
ATOM   4044  N   LEU Z 155      49.544  69.444  56.548  1.00  0.00           N
ATOM   4045  HN  LEU Z 155      50.016  70.146  57.089  1.00  0.00           H
ATOM   4046  CA  LEU Z 155      49.120  69.842  55.211  1.00  0.00           C
ATOM   4047  HA  LEU Z 155      48.064  69.631  55.118  1.00  0.00           H
ATOM   4048  CB  LEU Z 155      49.370  71.353  54.972  1.00  0.00           C
ATOM   4049  HB1 LEU Z 155      50.450  71.566  55.132  1.00  0.00           H
ATOM   4050  HB2 LEU Z 155      49.132  71.612  53.915  1.00  0.00           H
ATOM   4051  CG  LEU Z 155      48.545  72.293  55.876  1.00  0.00           C
ATOM   4052  HG  LEU Z 155      48.684  71.983  56.938  1.00  0.00           H
ATOM   4053  CD1 LEU Z 155      49.048  73.738  55.739  1.00  0.00           C
ATOM   4054 1HD1 LEU Z 155      48.935  74.082  54.689  1.00  0.00           H
ATOM   4055 2HD1 LEU Z 155      48.458  74.414  56.393  1.00  0.00           H
ATOM   4056 3HD1 LEU Z 155      50.118  73.809  56.024  1.00  0.00           H
ATOM   4057  CD2 LEU Z 155      47.044  72.233  55.559  1.00  0.00           C
ATOM   4058 1HD2 LEU Z 155      46.490  72.923  56.230  1.00  0.00           H
ATOM   4059 2HD2 LEU Z 155      46.860  72.547  54.508  1.00  0.00           H
ATOM   4060 3HD2 LEU Z 155      46.639  71.211  55.702  1.00  0.00           H
ATOM   4061  C   LEU Z 155      49.814  69.050  54.105  1.00  0.00           C
ATOM   4062  O   LEU Z 155      49.187  68.622  53.134  1.00  0.00           O
ATOM   4063  N   PHE Z 156      51.132  68.800  54.243  1.00  0.00           N
ATOM   4064  HN  PHE Z 156      51.645  69.246  54.981  1.00  0.00           H
ATOM   4065  CA  PHE Z 156      51.887  67.922  53.365  1.00  0.00           C
ATOM   4066  HA  PHE Z 156      51.708  68.269  52.358  1.00  0.00           H
ATOM   4067  CB  PHE Z 156      53.405  68.044  53.690  1.00  0.00           C
ATOM   4068  HB1 PHE Z 156      53.698  69.115  53.655  1.00  0.00           H
ATOM   4069  HB2 PHE Z 156      53.592  67.671  54.720  1.00  0.00           H
ATOM   4070  CG  PHE Z 156      54.311  67.300  52.735  1.00  0.00           C
ATOM   4071  CD1 PHE Z 156      55.442  66.643  53.246  1.00  0.00           C
ATOM   4072  HD1 PHE Z 156      55.656  66.689  54.304  1.00  0.00           H
ATOM   4073  CE1 PHE Z 156      56.273  65.886  52.412  1.00  0.00           C
ATOM   4074  HE1 PHE Z 156      57.114  65.347  52.825  1.00  0.00           H
ATOM   4075  CZ  PHE Z 156      55.988  65.788  51.048  1.00  0.00           C
ATOM   4076  HZ  PHE Z 156      56.611  65.181  50.405  1.00  0.00           H
ATOM   4077  CD2 PHE Z 156      54.050  67.213  51.354  1.00  0.00           C
ATOM   4078  HD2 PHE Z 156      53.198  67.711  50.918  1.00  0.00           H
ATOM   4079  CE2 PHE Z 156      54.871  66.441  50.522  1.00  0.00           C
ATOM   4080  HE2 PHE Z 156      54.637  66.333  49.472  1.00  0.00           H
ATOM   4081  C   PHE Z 156      51.397  66.468  53.417  1.00  0.00           C
ATOM   4082  O   PHE Z 156      51.215  65.825  52.385  1.00  0.00           O
ATOM   4083  N   PHE Z 157      51.086  65.924  54.616  1.00  0.00           N
ATOM   4084  HN  PHE Z 157      51.291  66.433  55.457  1.00  0.00           H
ATOM   4085  CA  PHE Z 157      50.448  64.621  54.760  1.00  0.00           C
ATOM   4086  HA  PHE Z 157      51.063  63.901  54.239  1.00  0.00           H
ATOM   4087  CB  PHE Z 157      50.257  64.198  56.245  1.00  0.00           C
ATOM   4088  HB1 PHE Z 157      50.012  65.085  56.866  1.00  0.00           H
ATOM   4089  HB2 PHE Z 157      49.432  63.462  56.349  1.00  0.00           H
ATOM   4090  CG  PHE Z 157      51.478  63.513  56.787  1.00  0.00           C
ATOM   4091  CD1 PHE Z 157      51.943  62.323  56.196  1.00  0.00           C
ATOM   4092  HD1 PHE Z 157      51.426  61.904  55.345  1.00  0.00           H
ATOM   4093  CE1 PHE Z 157      53.075  61.671  56.700  1.00  0.00           C
ATOM   4094  HE1 PHE Z 157      53.437  60.768  56.227  1.00  0.00           H
ATOM   4095  CZ  PHE Z 157      53.756  62.206  57.799  1.00  0.00           C
ATOM   4096  HZ  PHE Z 157      54.648  61.722  58.167  1.00  0.00           H
ATOM   4097  CD2 PHE Z 157      52.149  64.018  57.913  1.00  0.00           C
ATOM   4098  HD2 PHE Z 157      51.796  64.925  58.383  1.00  0.00           H
ATOM   4099  CE2 PHE Z 157      53.287  63.374  58.413  1.00  0.00           C
ATOM   4100  HE2 PHE Z 157      53.821  63.790  59.255  1.00  0.00           H
ATOM   4101  C   PHE Z 157      49.096  64.543  54.073  1.00  0.00           C
ATOM   4102  O   PHE Z 157      48.794  63.554  53.414  1.00  0.00           O
ATOM   4103  N   ALA Z 158      48.260  65.594  54.160  1.00  0.00           N
ATOM   4104  HN  ALA Z 158      48.493  66.373  54.748  1.00  0.00           H
ATOM   4105  CA  ALA Z 158      46.996  65.672  53.452  1.00  0.00           C
ATOM   4106  HA  ALA Z 158      46.403  64.818  53.751  1.00  0.00           H
ATOM   4107  CB  ALA Z 158      46.244  66.950  53.870  1.00  0.00           C
ATOM   4108  HB1 ALA Z 158      46.818  67.857  53.592  1.00  0.00           H
ATOM   4109  HB2 ALA Z 158      45.245  67.002  53.387  1.00  0.00           H
ATOM   4110  HB3 ALA Z 158      46.101  66.960  54.971  1.00  0.00           H
ATOM   4111  C   ALA Z 158      47.134  65.580  51.927  1.00  0.00           C
ATOM   4112  O   ALA Z 158      46.316  64.948  51.260  1.00  0.00           O
ATOM   4113  N   LYS Z 159      48.194  66.172  51.333  1.00  0.00           N
ATOM   4114  HN  LYS Z 159      48.818  66.733  51.875  1.00  0.00           H
ATOM   4115  CA  LYS Z 159      48.546  65.962  49.931  1.00  0.00           C
ATOM   4116  HA  LYS Z 159      47.679  66.196  49.327  1.00  0.00           H
ATOM   4117  CB  LYS Z 159      49.707  66.905  49.517  1.00  0.00           C
ATOM   4118  HB1 LYS Z 159      49.447  67.935  49.852  1.00  0.00           H
ATOM   4119  HB2 LYS Z 159      50.643  66.612  50.039  1.00  0.00           H
ATOM   4120  CG  LYS Z 159      49.957  66.950  47.999  1.00  0.00           C
ATOM   4121  HG1 LYS Z 159      50.223  65.939  47.616  1.00  0.00           H
ATOM   4122  HG2 LYS Z 159      49.002  67.252  47.508  1.00  0.00           H
ATOM   4123  CD  LYS Z 159      51.055  67.951  47.591  1.00  0.00           C
ATOM   4124  HD1 LYS Z 159      50.881  68.892  48.161  1.00  0.00           H
ATOM   4125  HD2 LYS Z 159      52.050  67.548  47.884  1.00  0.00           H
ATOM   4126  CE  LYS Z 159      51.043  68.276  46.088  1.00  0.00           C
ATOM   4127  HE1 LYS Z 159      51.301  67.382  45.482  1.00  0.00           H
ATOM   4128  HE2 LYS Z 159      50.029  68.630  45.795  1.00  0.00           H
ATOM   4129  NZ  LYS Z 159      52.002  69.349  45.767  1.00  0.00           N
ATOM   4130  HZ1 LYS Z 159      51.962  70.096  46.509  1.00  0.00           H
ATOM   4131  HZ2 LYS Z 159      52.991  68.976  45.728  1.00  0.00           H
ATOM   4132  HZ3 LYS Z 159      51.759  69.789  44.849  1.00  0.00           H
ATOM   4133  C   LYS Z 159      48.934  64.515  49.622  1.00  0.00           C
ATOM   4134  O   LYS Z 159      48.452  63.902  48.672  1.00  0.00           O
ATOM   4135  N   ARG Z 160      49.782  63.909  50.474  1.00  0.00           N
ATOM   4136  HN  ARG Z 160      50.164  64.439  51.233  1.00  0.00           H
ATOM   4137  CA  ARG Z 160      50.242  62.535  50.352  1.00  0.00           C
ATOM   4138  HA  ARG Z 160      50.658  62.415  49.360  1.00  0.00           H
ATOM   4139  CB  ARG Z 160      51.356  62.269  51.390  1.00  0.00           C
ATOM   4140  HB1 ARG Z 160      50.960  62.489  52.405  1.00  0.00           H
ATOM   4141  HB2 ARG Z 160      51.646  61.195  51.363  1.00  0.00           H
ATOM   4142  CG  ARG Z 160      52.620  63.119  51.140  1.00  0.00           C
ATOM   4143  HG1 ARG Z 160      53.149  62.727  50.242  1.00  0.00           H
ATOM   4144  HG2 ARG Z 160      52.329  64.167  50.905  1.00  0.00           H
ATOM   4145  CD  ARG Z 160      53.594  63.188  52.321  1.00  0.00           C
ATOM   4146  HD1 ARG Z 160      54.459  63.840  52.067  1.00  0.00           H
ATOM   4147  HD2 ARG Z 160      53.089  63.579  53.232  1.00  0.00           H
ATOM   4148  NE  ARG Z 160      54.084  61.802  52.558  1.00  0.00           N
ATOM   4149  HE  ARG Z 160      54.009  61.134  51.806  1.00  0.00           H
ATOM   4150  CZ  ARG Z 160      55.004  61.499  53.478  1.00  0.00           C
ATOM   4151  NH1 ARG Z 160      55.389  62.353  54.419  1.00  0.00           N
ATOM   4152 1HH1 ARG Z 160      54.914  63.230  54.545  1.00  0.00           H
ATOM   4153 2HH1 ARG Z 160      56.068  62.041  55.104  1.00  0.00           H
ATOM   4154  NH2 ARG Z 160      55.545  60.284  53.468  1.00  0.00           N
ATOM   4155 1HH2 ARG Z 160      55.290  59.628  52.761  1.00  0.00           H
ATOM   4156 2HH2 ARG Z 160      56.228  60.051  54.181  1.00  0.00           H
ATOM   4157  C   ARG Z 160      49.136  61.487  50.483  1.00  0.00           C
ATOM   4158  O   ARG Z 160      49.109  60.503  49.741  1.00  0.00           O
ATOM   4159  N   TYR Z 161      48.181  61.682  51.422  1.00  0.00           N
ATOM   4160  HN  TYR Z 161      48.291  62.434  52.081  1.00  0.00           H
ATOM   4161  CA  TYR Z 161      46.962  60.891  51.533  1.00  0.00           C
ATOM   4162  HA  TYR Z 161      47.243  59.847  51.572  1.00  0.00           H
ATOM   4163  CB  TYR Z 161      46.131  61.273  52.797  1.00  0.00           C
ATOM   4164  HB1 TYR Z 161      46.041  62.378  52.873  1.00  0.00           H
ATOM   4165  HB2 TYR Z 161      45.109  60.839  52.737  1.00  0.00           H
ATOM   4166  CG  TYR Z 161      46.737  60.732  54.068  1.00  0.00           C
ATOM   4167  CD1 TYR Z 161      47.165  61.585  55.100  1.00  0.00           C
ATOM   4168  HD1 TYR Z 161      47.062  62.652  54.984  1.00  0.00           H
ATOM   4169  CE1 TYR Z 161      47.724  61.066  56.278  1.00  0.00           C
ATOM   4170  HE1 TYR Z 161      48.059  61.732  57.059  1.00  0.00           H
ATOM   4171  CZ  TYR Z 161      47.815  59.682  56.453  1.00  0.00           C
ATOM   4172  OH  TYR Z 161      48.364  59.152  57.638  1.00  0.00           O
ATOM   4173  HH  TYR Z 161      48.983  59.821  57.997  1.00  0.00           H
ATOM   4174  CD2 TYR Z 161      46.820  59.344  54.268  1.00  0.00           C
ATOM   4175  HD2 TYR Z 161      46.460  58.675  53.501  1.00  0.00           H
ATOM   4176  CE2 TYR Z 161      47.351  58.820  55.456  1.00  0.00           C
ATOM   4177  HE2 TYR Z 161      47.411  57.751  55.598  1.00  0.00           H
ATOM   4178  C   TYR Z 161      46.062  61.030  50.308  1.00  0.00           C
ATOM   4179  O   TYR Z 161      45.592  60.034  49.764  1.00  0.00           O
ATOM   4180  N   LYS Z 162      45.843  62.266  49.802  1.00  0.00           N
ATOM   4181  HN  LYS Z 162      46.230  63.071  50.254  1.00  0.00           H
ATOM   4182  CA  LYS Z 162      45.068  62.531  48.594  1.00  0.00           C
ATOM   4183  HA  LYS Z 162      44.074  62.126  48.728  1.00  0.00           H
ATOM   4184  CB  LYS Z 162      44.975  64.064  48.369  1.00  0.00           C
ATOM   4185  HB1 LYS Z 162      44.336  64.492  49.173  1.00  0.00           H
ATOM   4186  HB2 LYS Z 162      45.990  64.503  48.498  1.00  0.00           H
ATOM   4187  CG  LYS Z 162      44.441  64.526  47.000  1.00  0.00           C
ATOM   4188  HG1 LYS Z 162      45.179  64.233  46.217  1.00  0.00           H
ATOM   4189  HG2 LYS Z 162      43.479  64.014  46.775  1.00  0.00           H
ATOM   4190  CD  LYS Z 162      44.252  66.053  46.946  1.00  0.00           C
ATOM   4191  HD1 LYS Z 162      43.337  66.331  47.513  1.00  0.00           H
ATOM   4192  HD2 LYS Z 162      45.116  66.528  47.468  1.00  0.00           H
ATOM   4193  CE  LYS Z 162      44.195  66.667  45.539  1.00  0.00           C
ATOM   4194  HE1 LYS Z 162      43.953  67.750  45.605  1.00  0.00           H
ATOM   4195  HE2 LYS Z 162      45.175  66.549  45.025  1.00  0.00           H
ATOM   4196  NZ  LYS Z 162      43.168  66.010  44.715  1.00  0.00           N
ATOM   4197  HZ1 LYS Z 162      43.515  65.070  44.413  1.00  0.00           H
ATOM   4198  HZ2 LYS Z 162      42.256  65.916  45.240  1.00  0.00           H
ATOM   4199  HZ3 LYS Z 162      42.963  66.577  43.858  1.00  0.00           H
ATOM   4200  C   LYS Z 162      45.648  61.848  47.362  1.00  0.00           C
ATOM   4201  O   LYS Z 162      44.932  61.208  46.594  1.00  0.00           O
ATOM   4202  N   ALA Z 163      46.983  61.907  47.192  1.00  0.00           N
ATOM   4203  HN  ALA Z 163      47.536  62.487  47.797  1.00  0.00           H
ATOM   4204  CA  ALA Z 163      47.704  61.218  46.143  1.00  0.00           C
ATOM   4205  HA  ALA Z 163      47.314  61.556  45.192  1.00  0.00           H
ATOM   4206  CB  ALA Z 163      49.195  61.588  46.249  1.00  0.00           C
ATOM   4207  HB1 ALA Z 163      49.780  61.152  45.410  1.00  0.00           H
ATOM   4208  HB2 ALA Z 163      49.311  62.692  46.214  1.00  0.00           H
ATOM   4209  HB3 ALA Z 163      49.630  61.233  47.207  1.00  0.00           H
ATOM   4210  C   ALA Z 163      47.538  59.699  46.187  1.00  0.00           C
ATOM   4211  O   ALA Z 163      47.356  59.048  45.156  1.00  0.00           O
ATOM   4212  N   ALA Z 164      47.574  59.093  47.393  1.00  0.00           N
ATOM   4213  HN  ALA Z 164      47.752  59.635  48.214  1.00  0.00           H
ATOM   4214  CA  ALA Z 164      47.319  57.679  47.588  1.00  0.00           C
ATOM   4215  HA  ALA Z 164      47.978  57.130  46.928  1.00  0.00           H
ATOM   4216  CB  ALA Z 164      47.644  57.295  49.047  1.00  0.00           C
ATOM   4217  HB1 ALA Z 164      46.972  57.826  49.754  1.00  0.00           H
ATOM   4218  HB2 ALA Z 164      47.532  56.200  49.201  1.00  0.00           H
ATOM   4219  HB3 ALA Z 164      48.692  57.576  49.285  1.00  0.00           H
ATOM   4220  C   ALA Z 164      45.892  57.251  47.237  1.00  0.00           C
ATOM   4221  O   ALA Z 164      45.691  56.271  46.522  1.00  0.00           O
ATOM   4222  N   PHE Z 165      44.858  58.001  47.683  1.00  0.00           N
ATOM   4223  HN  PHE Z 165      45.029  58.784  48.286  1.00  0.00           H
ATOM   4224  CA  PHE Z 165      43.470  57.725  47.327  1.00  0.00           C
ATOM   4225  HA  PHE Z 165      43.260  56.691  47.566  1.00  0.00           H
ATOM   4226  CB  PHE Z 165      42.489  58.652  48.098  1.00  0.00           C
ATOM   4227  HB1 PHE Z 165      42.887  59.689  48.131  1.00  0.00           H
ATOM   4228  HB2 PHE Z 165      41.496  58.678  47.599  1.00  0.00           H
ATOM   4229  CG  PHE Z 165      42.234  58.165  49.500  1.00  0.00           C
ATOM   4230  CD1 PHE Z 165      42.725  58.855  50.620  1.00  0.00           C
ATOM   4231  HD1 PHE Z 165      43.299  59.756  50.477  1.00  0.00           H
ATOM   4232  CE1 PHE Z 165      42.469  58.395  51.919  1.00  0.00           C
ATOM   4233  HE1 PHE Z 165      42.865  58.927  52.772  1.00  0.00           H
ATOM   4234  CZ  PHE Z 165      41.679  57.254  52.110  1.00  0.00           C
ATOM   4235  HZ  PHE Z 165      41.468  56.902  53.110  1.00  0.00           H
ATOM   4236  CD2 PHE Z 165      41.434  57.029  49.707  1.00  0.00           C
ATOM   4237  HD2 PHE Z 165      41.023  56.504  48.858  1.00  0.00           H
ATOM   4238  CE2 PHE Z 165      41.147  56.582  51.003  1.00  0.00           C
ATOM   4239  HE2 PHE Z 165      40.530  55.708  51.144  1.00  0.00           H
ATOM   4240  C   PHE Z 165      43.197  57.860  45.830  1.00  0.00           C
ATOM   4241  O   PHE Z 165      42.623  56.963  45.213  1.00  0.00           O
ATOM   4242  N   THR Z 166      43.674  58.948  45.187  1.00  0.00           N
ATOM   4243  HN  THR Z 166      44.105  59.692  45.708  1.00  0.00           H
ATOM   4244  CA  THR Z 166      43.526  59.177  43.746  1.00  0.00           C
ATOM   4245  HA  THR Z 166      42.470  59.142  43.515  1.00  0.00           H
ATOM   4246  CB  THR Z 166      44.059  60.546  43.323  1.00  0.00           C
ATOM   4247  HB  THR Z 166      45.104  60.665  43.697  1.00  0.00           H
ATOM   4248  OG1 THR Z 166      43.251  61.578  43.879  1.00  0.00           O
ATOM   4249  HG1 THR Z 166      43.800  62.384  43.813  1.00  0.00           H
ATOM   4250  CG2 THR Z 166      44.028  60.763  41.801  1.00  0.00           C
ATOM   4251 1HG2 THR Z 166      44.727  60.079  41.276  1.00  0.00           H
ATOM   4252 2HG2 THR Z 166      43.003  60.602  41.406  1.00  0.00           H
ATOM   4253 3HG2 THR Z 166      44.336  61.802  41.555  1.00  0.00           H
ATOM   4254  C   THR Z 166      44.190  58.090  42.913  1.00  0.00           C
ATOM   4255  O   THR Z 166      43.622  57.599  41.935  1.00  0.00           O
ATOM   4256  N   GLU Z 167      45.404  57.637  43.292  1.00  0.00           N
ATOM   4257  HN  GLU Z 167      45.885  58.057  44.064  1.00  0.00           H
ATOM   4258  CA  GLU Z 167      46.062  56.509  42.651  1.00  0.00           C
ATOM   4259  HA  GLU Z 167      46.105  56.705  41.588  1.00  0.00           H
ATOM   4260  CB  GLU Z 167      47.515  56.381  43.183  1.00  0.00           C
ATOM   4261  HB1 GLU Z 167      48.035  57.331  42.924  1.00  0.00           H
ATOM   4262  HB2 GLU Z 167      47.496  56.302  44.293  1.00  0.00           H
ATOM   4263  CG  GLU Z 167      48.322  55.189  42.600  1.00  0.00           C
ATOM   4264  HG1 GLU Z 167      47.925  54.233  43.003  1.00  0.00           H
ATOM   4265  HG2 GLU Z 167      48.214  55.168  41.497  1.00  0.00           H
ATOM   4266  CD  GLU Z 167      49.812  55.231  42.904  1.00  0.00           C
ATOM   4267  OE1 GLU Z 167      50.351  56.296  43.300  1.00  0.00           O
ATOM   4268  OE2 GLU Z 167      50.477  54.176  42.737  1.00  0.00           O
ATOM   4269  C   GLU Z 167      45.328  55.178  42.818  1.00  0.00           C
ATOM   4270  O   GLU Z 167      45.158  54.420  41.860  1.00  0.00           O
ATOM   4271  N   CYS Z 168      44.853  54.857  44.037  1.00  0.00           N
ATOM   4272  HN  CYS Z 168      44.978  55.486  44.810  1.00  0.00           H
ATOM   4273  CA  CYS Z 168      44.403  53.510  44.344  1.00  0.00           C
ATOM   4274  HA  CYS Z 168      44.890  52.805  43.683  1.00  0.00           H
ATOM   4275  CB  CYS Z 168      44.781  53.154  45.798  1.00  0.00           C
ATOM   4276  HB1 CYS Z 168      44.355  53.921  46.482  1.00  0.00           H
ATOM   4277  HB2 CYS Z 168      44.338  52.173  46.079  1.00  0.00           H
ATOM   4278  SG  CYS Z 168      46.580  53.063  46.049  1.00  0.00           S
ATOM   4279  C   CYS Z 168      42.915  53.255  44.191  1.00  0.00           C
ATOM   4280  O   CYS Z 168      42.512  52.108  44.021  1.00  0.00           O
ATOM   4281  N   CYS Z 169      42.036  54.278  44.188  1.00  0.00           N
ATOM   4282  HN  CYS Z 169      42.333  55.222  44.372  1.00  0.00           H
ATOM   4283  CA  CYS Z 169      40.596  54.033  44.110  1.00  0.00           C
ATOM   4284  HA  CYS Z 169      40.356  53.208  44.768  1.00  0.00           H
ATOM   4285  CB  CYS Z 169      39.776  55.266  44.565  1.00  0.00           C
ATOM   4286  HB1 CYS Z 169      40.138  56.169  44.026  1.00  0.00           H
ATOM   4287  HB2 CYS Z 169      38.703  55.132  44.305  1.00  0.00           H
ATOM   4288  SG  CYS Z 169      39.887  55.536  46.362  1.00  0.00           S
ATOM   4289  C   CYS Z 169      40.118  53.601  42.729  1.00  0.00           C
ATOM   4290  O   CYS Z 169      39.050  53.007  42.582  1.00  0.00           O
ATOM   4291  N   GLN Z 170      40.925  53.840  41.683  1.00  0.00           N
ATOM   4292  HN  GLN Z 170      41.772  54.342  41.832  1.00  0.00           H
ATOM   4293  CA  GLN Z 170      40.634  53.444  40.316  1.00  0.00           C
ATOM   4294  HA  GLN Z 170      39.571  53.281  40.191  1.00  0.00           H
ATOM   4295  CB  GLN Z 170      41.076  54.578  39.359  1.00  0.00           C
ATOM   4296  HB1 GLN Z 170      40.881  54.267  38.307  1.00  0.00           H
ATOM   4297  HB2 GLN Z 170      40.432  55.466  39.561  1.00  0.00           H
ATOM   4298  CG  GLN Z 170      42.554  55.001  39.526  1.00  0.00           C
ATOM   4299  HG1 GLN Z 170      42.736  55.373  40.556  1.00  0.00           H
ATOM   4300  HG2 GLN Z 170      43.228  54.138  39.340  1.00  0.00           H
ATOM   4301  CD  GLN Z 170      42.929  56.100  38.532  1.00  0.00           C
ATOM   4302  OE1 GLN Z 170      42.546  56.068  37.358  1.00  0.00           O
ATOM   4303  NE2 GLN Z 170      43.742  57.076  38.993  1.00  0.00           N
ATOM   4304 1HE2 GLN Z 170      43.911  57.155  39.975  1.00  0.00           H
ATOM   4305 2HE2 GLN Z 170      44.116  57.735  38.338  1.00  0.00           H
ATOM   4306  C   GLN Z 170      41.331  52.137  39.932  1.00  0.00           C
ATOM   4307  O   GLN Z 170      41.191  51.631  38.816  1.00  0.00           O
ATOM   4308  N   ALA Z 171      42.073  51.521  40.874  1.00  0.00           N
ATOM   4309  HN  ALA Z 171      42.152  51.904  41.792  1.00  0.00           H
ATOM   4310  CA  ALA Z 171      42.690  50.225  40.691  1.00  0.00           C
ATOM   4311  HA  ALA Z 171      42.906  50.066  39.642  1.00  0.00           H
ATOM   4312  CB  ALA Z 171      44.008  50.151  41.488  1.00  0.00           C
ATOM   4313  HB1 ALA Z 171      44.695  50.959  41.158  1.00  0.00           H
ATOM   4314  HB2 ALA Z 171      43.817  50.277  42.576  1.00  0.00           H
ATOM   4315  HB3 ALA Z 171      44.517  49.177  41.327  1.00  0.00           H
ATOM   4316  C   ALA Z 171      41.743  49.122  41.145  1.00  0.00           C
ATOM   4317  O   ALA Z 171      40.855  49.340  41.966  1.00  0.00           O
ATOM   4318  N   ALA Z 172      41.874  47.902  40.594  1.00  0.00           N
ATOM   4319  HN  ALA Z 172      42.519  47.748  39.840  1.00  0.00           H
ATOM   4320  CA  ALA Z 172      41.079  46.762  41.008  1.00  0.00           C
ATOM   4321  HA  ALA Z 172      40.035  47.044  40.976  1.00  0.00           H
ATOM   4322  CB  ALA Z 172      41.320  45.609  40.023  1.00  0.00           C
ATOM   4323  HB1 ALA Z 172      42.386  45.300  40.036  1.00  0.00           H
ATOM   4324  HB2 ALA Z 172      40.692  44.730  40.281  1.00  0.00           H
ATOM   4325  HB3 ALA Z 172      41.060  45.928  38.991  1.00  0.00           H
ATOM   4326  C   ALA Z 172      41.369  46.282  42.430  1.00  0.00           C
ATOM   4327  O   ALA Z 172      40.460  46.011  43.220  1.00  0.00           O
ATOM   4328  N   ASP Z 173      42.660  46.199  42.803  1.00  0.00           N
ATOM   4329  HN  ASP Z 173      43.386  46.430  42.150  1.00  0.00           H
ATOM   4330  CA  ASP Z 173      43.111  45.716  44.091  1.00  0.00           C
ATOM   4331  HA  ASP Z 173      42.341  45.100  44.536  1.00  0.00           H
ATOM   4332  CB  ASP Z 173      44.416  44.887  43.973  1.00  0.00           C
ATOM   4333  HB1 ASP Z 173      45.249  45.510  43.598  1.00  0.00           H
ATOM   4334  HB2 ASP Z 173      44.702  44.480  44.965  1.00  0.00           H
ATOM   4335  CG  ASP Z 173      44.233  43.733  43.020  1.00  0.00           C
ATOM   4336  OD1 ASP Z 173      44.498  43.898  41.800  1.00  0.00           O
ATOM   4337  OD2 ASP Z 173      43.812  42.640  43.487  1.00  0.00           O
ATOM   4338  C   ASP Z 173      43.320  46.910  45.006  1.00  0.00           C
ATOM   4339  O   ASP Z 173      44.443  47.294  45.346  1.00  0.00           O
ATOM   4340  N   LYS Z 174      42.201  47.556  45.395  1.00  0.00           N
ATOM   4341  HN  LYS Z 174      41.314  47.222  45.080  1.00  0.00           H
ATOM   4342  CA  LYS Z 174      42.187  48.790  46.152  1.00  0.00           C
ATOM   4343  HA  LYS Z 174      42.745  49.529  45.593  1.00  0.00           H
ATOM   4344  CB  LYS Z 174      40.739  49.303  46.352  1.00  0.00           C
ATOM   4345  HB1 LYS Z 174      40.151  48.557  46.932  1.00  0.00           H
ATOM   4346  HB2 LYS Z 174      40.784  50.245  46.943  1.00  0.00           H
ATOM   4347  CG  LYS Z 174      40.002  49.629  45.044  1.00  0.00           C
ATOM   4348  HG1 LYS Z 174      40.704  50.199  44.389  1.00  0.00           H
ATOM   4349  HG2 LYS Z 174      39.735  48.698  44.498  1.00  0.00           H
ATOM   4350  CD  LYS Z 174      38.760  50.510  45.267  1.00  0.00           C
ATOM   4351  HD1 LYS Z 174      39.092  51.416  45.822  1.00  0.00           H
ATOM   4352  HD2 LYS Z 174      38.371  50.861  44.285  1.00  0.00           H
ATOM   4353  CE  LYS Z 174      37.613  49.876  46.064  1.00  0.00           C
ATOM   4354  HE1 LYS Z 174      37.976  49.373  46.985  1.00  0.00           H
ATOM   4355  HE2 LYS Z 174      36.894  50.670  46.362  1.00  0.00           H
ATOM   4356  NZ  LYS Z 174      36.873  48.895  45.257  1.00  0.00           N
ATOM   4357  HZ1 LYS Z 174      36.020  48.583  45.797  1.00  0.00           H
ATOM   4358  HZ2 LYS Z 174      36.548  49.310  44.345  1.00  0.00           H
ATOM   4359  HZ3 LYS Z 174      37.463  48.047  45.061  1.00  0.00           H
ATOM   4360  C   LYS Z 174      42.840  48.681  47.518  1.00  0.00           C
ATOM   4361  O   LYS Z 174      43.658  49.519  47.889  1.00  0.00           O
ATOM   4362  N   ALA Z 175      42.535  47.625  48.294  1.00  0.00           N
ATOM   4363  HN  ALA Z 175      41.845  46.956  47.997  1.00  0.00           H
ATOM   4364  CA  ALA Z 175      43.145  47.387  49.586  1.00  0.00           C
ATOM   4365  HA  ALA Z 175      43.038  48.290  50.166  1.00  0.00           H
ATOM   4366  CB  ALA Z 175      42.406  46.254  50.313  1.00  0.00           C
ATOM   4367  HB1 ALA Z 175      42.442  45.317  49.724  1.00  0.00           H
ATOM   4368  HB2 ALA Z 175      42.846  46.052  51.311  1.00  0.00           H
ATOM   4369  HB3 ALA Z 175      41.336  46.523  50.455  1.00  0.00           H
ATOM   4370  C   ALA Z 175      44.643  47.112  49.526  1.00  0.00           C
ATOM   4371  O   ALA Z 175      45.408  47.681  50.301  1.00  0.00           O
ATOM   4372  N   ALA Z 176      45.108  46.284  48.567  1.00  0.00           N
ATOM   4373  HN  ALA Z 176      44.464  45.801  47.971  1.00  0.00           H
ATOM   4374  CA  ALA Z 176      46.521  46.030  48.334  1.00  0.00           C
ATOM   4375  HA  ALA Z 176      46.952  45.680  49.263  1.00  0.00           H
ATOM   4376  CB  ALA Z 176      46.680  44.940  47.258  1.00  0.00           C
ATOM   4377  HB1 ALA Z 176      46.114  44.027  47.546  1.00  0.00           H
ATOM   4378  HB2 ALA Z 176      46.290  45.291  46.280  1.00  0.00           H
ATOM   4379  HB3 ALA Z 176      47.748  44.659  47.129  1.00  0.00           H
ATOM   4380  C   ALA Z 176      47.312  47.275  47.925  1.00  0.00           C
ATOM   4381  O   ALA Z 176      48.447  47.494  48.350  1.00  0.00           O
ATOM   4382  N   CYS Z 177      46.721  48.141  47.080  1.00  0.00           N
ATOM   4383  HN  CYS Z 177      45.830  47.911  46.683  1.00  0.00           H
ATOM   4384  CA  CYS Z 177      47.298  49.433  46.748  1.00  0.00           C
ATOM   4385  HA  CYS Z 177      48.324  49.285  46.440  1.00  0.00           H
ATOM   4386  CB  CYS Z 177      46.493  50.041  45.564  1.00  0.00           C
ATOM   4387  HB1 CYS Z 177      46.458  49.268  44.767  1.00  0.00           H
ATOM   4388  HB2 CYS Z 177      45.440  50.200  45.882  1.00  0.00           H
ATOM   4389  SG  CYS Z 177      47.159  51.564  44.803  1.00  0.00           S
ATOM   4390  C   CYS Z 177      47.306  50.414  47.921  1.00  0.00           C
ATOM   4391  O   CYS Z 177      48.325  51.033  48.227  1.00  0.00           O
ATOM   4392  N   LEU Z 178      46.158  50.582  48.606  1.00  0.00           N
ATOM   4393  HN  LEU Z 178      45.342  50.046  48.369  1.00  0.00           H
ATOM   4394  CA  LEU Z 178      45.954  51.671  49.541  1.00  0.00           C
ATOM   4395  HA  LEU Z 178      46.521  52.528  49.202  1.00  0.00           H
ATOM   4396  CB  LEU Z 178      44.450  52.045  49.567  1.00  0.00           C
ATOM   4397  HB1 LEU Z 178      44.102  52.186  48.521  1.00  0.00           H
ATOM   4398  HB2 LEU Z 178      43.873  51.189  49.980  1.00  0.00           H
ATOM   4399  CG  LEU Z 178      44.098  53.316  50.365  1.00  0.00           C
ATOM   4400  HG  LEU Z 178      44.576  53.246  51.370  1.00  0.00           H
ATOM   4401  CD1 LEU Z 178      44.602  54.598  49.685  1.00  0.00           C
ATOM   4402 1HD1 LEU Z 178      44.321  55.490  50.287  1.00  0.00           H
ATOM   4403 2HD1 LEU Z 178      45.705  54.586  49.575  1.00  0.00           H
ATOM   4404 3HD1 LEU Z 178      44.148  54.706  48.677  1.00  0.00           H
ATOM   4405  CD2 LEU Z 178      42.587  53.395  50.601  1.00  0.00           C
ATOM   4406 1HD2 LEU Z 178      42.223  52.467  51.091  1.00  0.00           H
ATOM   4407 2HD2 LEU Z 178      42.355  54.252  51.266  1.00  0.00           H
ATOM   4408 3HD2 LEU Z 178      42.048  53.531  49.639  1.00  0.00           H
ATOM   4409  C   LEU Z 178      46.400  51.383  50.962  1.00  0.00           C
ATOM   4410  O   LEU Z 178      47.089  52.188  51.583  1.00  0.00           O
ATOM   4411  N   LEU Z 179      46.009  50.234  51.545  1.00  0.00           N
ATOM   4412  HN  LEU Z 179      45.564  49.509  51.015  1.00  0.00           H
ATOM   4413  CA  LEU Z 179      46.206  49.965  52.961  1.00  0.00           C
ATOM   4414  HA  LEU Z 179      45.840  50.838  53.484  1.00  0.00           H
ATOM   4415  CB  LEU Z 179      45.355  48.776  53.467  1.00  0.00           C
ATOM   4416  HB1 LEU Z 179      45.687  47.840  52.967  1.00  0.00           H
ATOM   4417  HB2 LEU Z 179      45.514  48.650  54.561  1.00  0.00           H
ATOM   4418  CG  LEU Z 179      43.838  48.927  53.232  1.00  0.00           C
ATOM   4419  HG  LEU Z 179      43.656  49.021  52.136  1.00  0.00           H
ATOM   4420  CD1 LEU Z 179      43.118  47.668  53.719  1.00  0.00           C
ATOM   4421 1HD1 LEU Z 179      42.032  47.723  53.493  1.00  0.00           H
ATOM   4422 2HD1 LEU Z 179      43.540  46.768  53.226  1.00  0.00           H
ATOM   4423 3HD1 LEU Z 179      43.250  47.556  54.816  1.00  0.00           H
ATOM   4424  CD2 LEU Z 179      43.245  50.164  53.922  1.00  0.00           C
ATOM   4425 1HD2 LEU Z 179      42.136  50.133  53.887  1.00  0.00           H
ATOM   4426 2HD2 LEU Z 179      43.555  50.200  54.987  1.00  0.00           H
ATOM   4427 3HD2 LEU Z 179      43.582  51.088  53.411  1.00  0.00           H
ATOM   4428  C   LEU Z 179      47.658  49.841  53.424  1.00  0.00           C
ATOM   4429  O   LEU Z 179      47.958  50.397  54.486  1.00  0.00           O
ATOM   4430  N   PRO Z 180      48.609  49.206  52.725  1.00  0.00           N
ATOM   4431  CD  PRO Z 180      48.360  48.180  51.706  1.00  0.00           C
ATOM   4432  HD1 PRO Z 180      48.116  48.677  50.740  1.00  0.00           H
ATOM   4433  HD2 PRO Z 180      47.538  47.490  51.996  1.00  0.00           H
ATOM   4434  CA  PRO Z 180      50.039  49.358  52.988  1.00  0.00           C
ATOM   4435  HA  PRO Z 180      50.230  48.980  53.983  1.00  0.00           H
ATOM   4436  CB  PRO Z 180      50.713  48.516  51.893  1.00  0.00           C
ATOM   4437  HB1 PRO Z 180      50.873  49.119  50.969  1.00  0.00           H
ATOM   4438  HB2 PRO Z 180      51.686  48.103  52.227  1.00  0.00           H
ATOM   4439  CG  PRO Z 180      49.683  47.428  51.590  1.00  0.00           C
ATOM   4440  HG1 PRO Z 180      49.824  46.968  50.591  1.00  0.00           H
ATOM   4441  HG2 PRO Z 180      49.725  46.638  52.372  1.00  0.00           H
ATOM   4442  C   PRO Z 180      50.523  50.794  52.972  1.00  0.00           C
ATOM   4443  O   PRO Z 180      51.307  51.180  53.837  1.00  0.00           O
ATOM   4444  N   LYS Z 181      50.065  51.611  52.004  1.00  0.00           N
ATOM   4445  HN  LYS Z 181      49.432  51.267  51.316  1.00  0.00           H
ATOM   4446  CA  LYS Z 181      50.436  53.009  51.905  1.00  0.00           C
ATOM   4447  HA  LYS Z 181      51.512  53.030  51.991  1.00  0.00           H
ATOM   4448  CB  LYS Z 181      50.005  53.607  50.544  1.00  0.00           C
ATOM   4449  HB1 LYS Z 181      50.139  52.821  49.769  1.00  0.00           H
ATOM   4450  HB2 LYS Z 181      48.921  53.856  50.560  1.00  0.00           H
ATOM   4451  CG  LYS Z 181      50.829  54.829  50.097  1.00  0.00           C
ATOM   4452  HG1 LYS Z 181      50.429  55.175  49.115  1.00  0.00           H
ATOM   4453  HG2 LYS Z 181      50.707  55.660  50.827  1.00  0.00           H
ATOM   4454  CD  LYS Z 181      52.324  54.493  49.933  1.00  0.00           C
ATOM   4455  HD1 LYS Z 181      52.764  54.301  50.938  1.00  0.00           H
ATOM   4456  HD2 LYS Z 181      52.411  53.553  49.338  1.00  0.00           H
ATOM   4457  CE  LYS Z 181      53.139  55.586  49.244  1.00  0.00           C
ATOM   4458  HE1 LYS Z 181      52.814  55.691  48.187  1.00  0.00           H
ATOM   4459  HE2 LYS Z 181      53.018  56.559  49.769  1.00  0.00           H
ATOM   4460  NZ  LYS Z 181      54.566  55.227  49.265  1.00  0.00           N
ATOM   4461  HZ1 LYS Z 181      55.149  55.967  48.801  1.00  0.00           H
ATOM   4462  HZ2 LYS Z 181      54.888  55.121  50.266  1.00  0.00           H
ATOM   4463  HZ3 LYS Z 181      54.731  54.317  48.778  1.00  0.00           H
ATOM   4464  C   LYS Z 181      49.907  53.851  53.053  1.00  0.00           C
ATOM   4465  O   LYS Z 181      50.616  54.684  53.612  1.00  0.00           O
ATOM   4466  N   LEU Z 182      48.651  53.614  53.484  1.00  0.00           N
ATOM   4467  HN  LEU Z 182      48.061  52.991  52.962  1.00  0.00           H
ATOM   4468  CA  LEU Z 182      48.100  54.207  54.690  1.00  0.00           C
ATOM   4469  HA  LEU Z 182      48.208  55.278  54.606  1.00  0.00           H
ATOM   4470  CB  LEU Z 182      46.603  53.868  54.899  1.00  0.00           C
ATOM   4471  HB1 LEU Z 182      46.486  52.762  54.938  1.00  0.00           H
ATOM   4472  HB2 LEU Z 182      46.273  54.273  55.883  1.00  0.00           H
ATOM   4473  CG  LEU Z 182      45.632  54.428  53.840  1.00  0.00           C
ATOM   4474  HG  LEU Z 182      45.918  54.008  52.848  1.00  0.00           H
ATOM   4475  CD1 LEU Z 182      44.201  53.980  54.167  1.00  0.00           C
ATOM   4476 1HD1 LEU Z 182      43.872  54.423  55.130  1.00  0.00           H
ATOM   4477 2HD1 LEU Z 182      43.497  54.309  53.374  1.00  0.00           H
ATOM   4478 3HD1 LEU Z 182      44.153  52.878  54.260  1.00  0.00           H
ATOM   4479  CD2 LEU Z 182      45.667  55.958  53.737  1.00  0.00           C
ATOM   4480 1HD2 LEU Z 182      44.914  56.308  52.998  1.00  0.00           H
ATOM   4481 2HD2 LEU Z 182      45.425  56.416  54.720  1.00  0.00           H
ATOM   4482 3HD2 LEU Z 182      46.665  56.313  53.408  1.00  0.00           H
ATOM   4483  C   LEU Z 182      48.867  53.812  55.946  1.00  0.00           C
ATOM   4484  O   LEU Z 182      49.103  54.655  56.805  1.00  0.00           O
ATOM   4485  N   ASP Z 183      49.311  52.539  56.078  1.00  0.00           N
ATOM   4486  HN  ASP Z 183      49.092  51.860  55.377  1.00  0.00           H
ATOM   4487  CA  ASP Z 183      50.157  52.087  57.175  1.00  0.00           C
ATOM   4488  HA  ASP Z 183      49.655  52.358  58.095  1.00  0.00           H
ATOM   4489  CB  ASP Z 183      50.306  50.534  57.098  1.00  0.00           C
ATOM   4490  HB1 ASP Z 183      49.318  50.100  56.835  1.00  0.00           H
ATOM   4491  HB2 ASP Z 183      51.021  50.263  56.294  1.00  0.00           H
ATOM   4492  CG  ASP Z 183      50.741  49.860  58.387  1.00  0.00           C
ATOM   4493  OD1 ASP Z 183      50.838  50.516  59.458  1.00  0.00           O
ATOM   4494  OD2 ASP Z 183      50.978  48.617  58.342  1.00  0.00           O
ATOM   4495  C   ASP Z 183      51.515  52.811  57.174  1.00  0.00           C
ATOM   4496  O   ASP Z 183      51.964  53.303  58.207  1.00  0.00           O
ATOM   4497  N   GLU Z 184      52.158  52.964  55.993  1.00  0.00           N
ATOM   4498  HN  GLU Z 184      51.798  52.503  55.178  1.00  0.00           H
ATOM   4499  CA  GLU Z 184      53.393  53.721  55.807  1.00  0.00           C
ATOM   4500  HA  GLU Z 184      54.146  53.295  56.456  1.00  0.00           H
ATOM   4501  CB  GLU Z 184      53.850  53.589  54.324  1.00  0.00           C
ATOM   4502  HB1 GLU Z 184      53.844  52.506  54.061  1.00  0.00           H
ATOM   4503  HB2 GLU Z 184      53.101  54.084  53.669  1.00  0.00           H
ATOM   4504  CG  GLU Z 184      55.258  54.162  54.016  1.00  0.00           C
ATOM   4505  HG1 GLU Z 184      55.314  55.227  54.322  1.00  0.00           H
ATOM   4506  HG2 GLU Z 184      56.027  53.593  54.579  1.00  0.00           H
ATOM   4507  CD  GLU Z 184      55.600  54.094  52.538  1.00  0.00           C
ATOM   4508  OE1 GLU Z 184      56.161  53.068  52.069  1.00  0.00           O
ATOM   4509  OE2 GLU Z 184      55.335  55.087  51.807  1.00  0.00           O
ATOM   4510  C   GLU Z 184      53.270  55.207  56.159  1.00  0.00           C
ATOM   4511  O   GLU Z 184      54.080  55.769  56.900  1.00  0.00           O
ATOM   4512  N   LEU Z 185      52.208  55.884  55.670  1.00  0.00           N
ATOM   4513  HN  LEU Z 185      51.585  55.422  55.031  1.00  0.00           H
ATOM   4514  CA  LEU Z 185      51.906  57.273  55.979  1.00  0.00           C
ATOM   4515  HA  LEU Z 185      52.797  57.856  55.796  1.00  0.00           H
ATOM   4516  CB  LEU Z 185      50.748  57.793  55.090  1.00  0.00           C
ATOM   4517  HB1 LEU Z 185      49.892  57.089  55.180  1.00  0.00           H
ATOM   4518  HB2 LEU Z 185      50.406  58.789  55.451  1.00  0.00           H
ATOM   4519  CG  LEU Z 185      51.111  57.941  53.598  1.00  0.00           C
ATOM   4520  HG  LEU Z 185      51.574  56.987  53.249  1.00  0.00           H
ATOM   4521  CD1 LEU Z 185      49.856  58.187  52.747  1.00  0.00           C
ATOM   4522 1HD1 LEU Z 185      49.366  59.136  53.050  1.00  0.00           H
ATOM   4523 2HD1 LEU Z 185      50.124  58.259  51.672  1.00  0.00           H
ATOM   4524 3HD1 LEU Z 185      49.133  57.353  52.875  1.00  0.00           H
ATOM   4525  CD2 LEU Z 185      52.118  59.074  53.371  1.00  0.00           C
ATOM   4526 1HD2 LEU Z 185      51.707  60.039  53.733  1.00  0.00           H
ATOM   4527 2HD2 LEU Z 185      53.075  58.873  53.895  1.00  0.00           H
ATOM   4528 3HD2 LEU Z 185      52.332  59.170  52.287  1.00  0.00           H
ATOM   4529  C   LEU Z 185      51.549  57.499  57.441  1.00  0.00           C
ATOM   4530  O   LEU Z 185      51.997  58.463  58.069  1.00  0.00           O
ATOM   4531  N   ARG Z 186      50.738  56.599  58.033  1.00  0.00           N
ATOM   4532  HN  ARG Z 186      50.340  55.848  57.496  1.00  0.00           H
ATOM   4533  CA  ARG Z 186      50.389  56.614  59.440  1.00  0.00           C
ATOM   4534  HA  ARG Z 186      49.974  57.586  59.669  1.00  0.00           H
ATOM   4535  CB  ARG Z 186      49.326  55.532  59.743  1.00  0.00           C
ATOM   4536  HB1 ARG Z 186      48.446  55.728  59.089  1.00  0.00           H
ATOM   4537  HB2 ARG Z 186      49.739  54.541  59.446  1.00  0.00           H
ATOM   4538  CG  ARG Z 186      48.844  55.477  61.207  1.00  0.00           C
ATOM   4539  HG1 ARG Z 186      49.699  55.247  61.881  1.00  0.00           H
ATOM   4540  HG2 ARG Z 186      48.451  56.479  61.491  1.00  0.00           H
ATOM   4541  CD  ARG Z 186      47.738  54.447  61.464  1.00  0.00           C
ATOM   4542  HD1 ARG Z 186      47.429  54.470  62.535  1.00  0.00           H
ATOM   4543  HD2 ARG Z 186      46.857  54.653  60.813  1.00  0.00           H
ATOM   4544  NE  ARG Z 186      48.301  53.101  61.144  1.00  0.00           N
ATOM   4545  HE  ARG Z 186      49.308  52.992  61.074  1.00  0.00           H
ATOM   4546  CZ  ARG Z 186      47.603  51.957  61.163  1.00  0.00           C
ATOM   4547  NH1 ARG Z 186      46.315  51.929  61.492  1.00  0.00           N
ATOM   4548 1HH1 ARG Z 186      45.818  51.053  61.496  1.00  0.00           H
ATOM   4549 2HH1 ARG Z 186      45.862  52.770  61.786  1.00  0.00           H
ATOM   4550  NH2 ARG Z 186      48.223  50.825  60.839  1.00  0.00           N
ATOM   4551 1HH2 ARG Z 186      49.161  50.855  60.485  1.00  0.00           H
ATOM   4552 2HH2 ARG Z 186      47.711  49.969  60.856  1.00  0.00           H
ATOM   4553  C   ARG Z 186      51.595  56.419  60.339  1.00  0.00           C
ATOM   4554  O   ARG Z 186      51.764  57.171  61.300  1.00  0.00           O
ATOM   4555  N   ASP Z 187      52.491  55.456  60.012  1.00  0.00           N
ATOM   4556  HN  ASP Z 187      52.301  54.821  59.256  1.00  0.00           H
ATOM   4557  CA  ASP Z 187      53.730  55.208  60.727  1.00  0.00           C
ATOM   4558  HA  ASP Z 187      53.474  55.009  61.760  1.00  0.00           H
ATOM   4559  CB  ASP Z 187      54.475  53.988  60.110  1.00  0.00           C
ATOM   4560  HB1 ASP Z 187      53.785  53.120  60.060  1.00  0.00           H
ATOM   4561  HB2 ASP Z 187      54.818  54.212  59.080  1.00  0.00           H
ATOM   4562  CG  ASP Z 187      55.662  53.594  60.959  1.00  0.00           C
ATOM   4563  OD1 ASP Z 187      56.810  54.022  60.670  1.00  0.00           O
ATOM   4564  OD2 ASP Z 187      55.441  52.897  61.984  1.00  0.00           O
ATOM   4565  C   ASP Z 187      54.647  56.419  60.704  1.00  0.00           C
ATOM   4566  O   ASP Z 187      55.151  56.846  61.746  1.00  0.00           O
ATOM   4567  N   GLU Z 188      54.831  57.037  59.517  1.00  0.00           N
ATOM   4568  HN  GLU Z 188      54.448  56.641  58.677  1.00  0.00           H
ATOM   4569  CA  GLU Z 188      55.643  58.227  59.383  1.00  0.00           C
ATOM   4570  HA  GLU Z 188      56.616  57.995  59.797  1.00  0.00           H
ATOM   4571  CB  GLU Z 188      55.844  58.657  57.909  1.00  0.00           C
ATOM   4572  HB1 GLU Z 188      56.092  57.752  57.308  1.00  0.00           H
ATOM   4573  HB2 GLU Z 188      54.898  59.073  57.501  1.00  0.00           H
ATOM   4574  CG  GLU Z 188      57.010  59.669  57.762  1.00  0.00           C
ATOM   4575  HG1 GLU Z 188      56.874  60.513  58.468  1.00  0.00           H
ATOM   4576  HG2 GLU Z 188      57.967  59.161  58.010  1.00  0.00           H
ATOM   4577  CD  GLU Z 188      57.144  60.251  56.373  1.00  0.00           C
ATOM   4578  OE1 GLU Z 188      57.250  59.492  55.377  1.00  0.00           O
ATOM   4579  OE2 GLU Z 188      57.172  61.505  56.252  1.00  0.00           O
ATOM   4580  C   GLU Z 188      55.090  59.392  60.182  1.00  0.00           C
ATOM   4581  O   GLU Z 188      55.826  60.082  60.881  1.00  0.00           O
ATOM   4582  N   GLY Z 189      53.760  59.623  60.162  1.00  0.00           N
ATOM   4583  HN  GLY Z 189      53.171  59.048  59.586  1.00  0.00           H
ATOM   4584  CA  GLY Z 189      53.144  60.696  60.943  1.00  0.00           C
ATOM   4585  HA1 GLY Z 189      53.665  61.620  60.737  1.00  0.00           H
ATOM   4586  HA2 GLY Z 189      52.099  60.735  60.675  1.00  0.00           H
ATOM   4587  C   GLY Z 189      53.205  60.475  62.430  1.00  0.00           C
ATOM   4588  O   GLY Z 189      53.485  61.394  63.196  1.00  0.00           O
ATOM   4589  N   LYS Z 190      52.999  59.223  62.869  1.00  0.00           N
ATOM   4590  HN  LYS Z 190      52.774  58.498  62.213  1.00  0.00           H
ATOM   4591  CA  LYS Z 190      53.066  58.808  64.255  1.00  0.00           C
ATOM   4592  HA  LYS Z 190      52.409  59.448  64.827  1.00  0.00           H
ATOM   4593  CB  LYS Z 190      52.560  57.350  64.345  1.00  0.00           C
ATOM   4594  HB1 LYS Z 190      51.568  57.312  63.839  1.00  0.00           H
ATOM   4595  HB2 LYS Z 190      53.237  56.674  63.777  1.00  0.00           H
ATOM   4596  CG  LYS Z 190      52.355  56.801  65.760  1.00  0.00           C
ATOM   4597  HG1 LYS Z 190      53.345  56.640  66.242  1.00  0.00           H
ATOM   4598  HG2 LYS Z 190      51.795  57.545  66.370  1.00  0.00           H
ATOM   4599  CD  LYS Z 190      51.557  55.485  65.737  1.00  0.00           C
ATOM   4600  HD1 LYS Z 190      50.533  55.696  65.352  1.00  0.00           H
ATOM   4601  HD2 LYS Z 190      52.051  54.776  65.033  1.00  0.00           H
ATOM   4602  CE  LYS Z 190      51.463  54.838  67.119  1.00  0.00           C
ATOM   4603  HE1 LYS Z 190      52.480  54.540  67.460  1.00  0.00           H
ATOM   4604  HE2 LYS Z 190      51.029  55.549  67.856  1.00  0.00           H
ATOM   4605  NZ  LYS Z 190      50.623  53.629  67.103  1.00  0.00           N
ATOM   4606  HZ1 LYS Z 190      49.608  53.894  67.016  1.00  0.00           H
ATOM   4607  HZ2 LYS Z 190      50.854  53.009  66.286  1.00  0.00           H
ATOM   4608  HZ3 LYS Z 190      50.780  53.101  68.002  1.00  0.00           H
ATOM   4609  C   LYS Z 190      54.461  58.953  64.847  1.00  0.00           C
ATOM   4610  O   LYS Z 190      54.633  59.503  65.937  1.00  0.00           O
ATOM   4611  N   ALA Z 191      55.498  58.523  64.094  1.00  0.00           N
ATOM   4612  HN  ALA Z 191      55.323  58.045  63.228  1.00  0.00           H
ATOM   4613  CA  ALA Z 191      56.895  58.722  64.425  1.00  0.00           C
ATOM   4614  HA  ALA Z 191      57.061  58.355  65.429  1.00  0.00           H
ATOM   4615  CB  ALA Z 191      57.777  57.927  63.441  1.00  0.00           C
ATOM   4616  HB1 ALA Z 191      58.855  58.045  63.683  1.00  0.00           H
ATOM   4617  HB2 ALA Z 191      57.534  56.845  63.503  1.00  0.00           H
ATOM   4618  HB3 ALA Z 191      57.609  58.255  62.393  1.00  0.00           H
ATOM   4619  C   ALA Z 191      57.313  60.187  64.408  1.00  0.00           C
ATOM   4620  O   ALA Z 191      57.978  60.668  65.320  1.00  0.00           O
ATOM   4621  N   SER Z 192      56.894  60.958  63.382  1.00  0.00           N
ATOM   4622  HN  SER Z 192      56.362  60.532  62.648  1.00  0.00           H
ATOM   4623  CA  SER Z 192      57.213  62.381  63.244  1.00  0.00           C
ATOM   4624  HA  SER Z 192      58.289  62.480  63.293  1.00  0.00           H
ATOM   4625  CB  SER Z 192      56.739  62.998  61.902  1.00  0.00           C
ATOM   4626  HB1 SER Z 192      55.626  63.021  61.862  1.00  0.00           H
ATOM   4627  HB2 SER Z 192      57.114  64.044  61.825  1.00  0.00           H
ATOM   4628  OG  SER Z 192      57.234  62.255  60.784  1.00  0.00           O
ATOM   4629  HG1 SER Z 192      56.691  61.437  60.769  1.00  0.00           H
ATOM   4630  C   SER Z 192      56.642  63.224  64.370  1.00  0.00           C
ATOM   4631  O   SER Z 192      57.297  64.120  64.896  1.00  0.00           O
ATOM   4632  N   SER Z 193      55.402  62.919  64.802  1.00  0.00           N
ATOM   4633  HN  SER Z 193      54.860  62.231  64.312  1.00  0.00           H
ATOM   4634  CA  SER Z 193      54.781  63.502  65.987  1.00  0.00           C
ATOM   4635  HA  SER Z 193      54.747  64.575  65.869  1.00  0.00           H
ATOM   4636  CB  SER Z 193      53.346  62.948  66.142  1.00  0.00           C
ATOM   4637  HB1 SER Z 193      52.795  63.131  65.191  1.00  0.00           H
ATOM   4638  HB2 SER Z 193      53.377  61.845  66.293  1.00  0.00           H
ATOM   4639  OG  SER Z 193      52.614  63.550  67.212  1.00  0.00           O
ATOM   4640  HG1 SER Z 193      51.759  63.071  67.210  1.00  0.00           H
ATOM   4641  C   SER Z 193      55.545  63.205  67.268  1.00  0.00           C
ATOM   4642  O   SER Z 193      55.827  64.098  68.066  1.00  0.00           O
ATOM   4643  N   ALA Z 194      55.965  61.938  67.464  1.00  0.00           N
ATOM   4644  HN  ALA Z 194      55.727  61.220  66.812  1.00  0.00           H
ATOM   4645  CA  ALA Z 194      56.765  61.514  68.594  1.00  0.00           C
ATOM   4646  HA  ALA Z 194      56.240  61.804  69.495  1.00  0.00           H
ATOM   4647  CB  ALA Z 194      56.893  59.980  68.555  1.00  0.00           C
ATOM   4648  HB1 ALA Z 194      55.890  59.518  68.452  1.00  0.00           H
ATOM   4649  HB2 ALA Z 194      57.509  59.650  67.691  1.00  0.00           H
ATOM   4650  HB3 ALA Z 194      57.349  59.597  69.491  1.00  0.00           H
ATOM   4651  C   ALA Z 194      58.142  62.179  68.642  1.00  0.00           C
ATOM   4652  O   ALA Z 194      58.610  62.620  69.691  1.00  0.00           O
ATOM   4653  N   LYS Z 195      58.808  62.309  67.478  1.00  0.00           N
ATOM   4654  HN  LYS Z 195      58.443  61.862  66.656  1.00  0.00           H
ATOM   4655  CA  LYS Z 195      60.036  63.063  67.304  1.00  0.00           C
ATOM   4656  HA  LYS Z 195      60.761  62.692  68.015  1.00  0.00           H
ATOM   4657  CB  LYS Z 195      60.589  62.850  65.874  1.00  0.00           C
ATOM   4658  HB1 LYS Z 195      59.759  63.010  65.150  1.00  0.00           H
ATOM   4659  HB2 LYS Z 195      61.384  63.596  65.647  1.00  0.00           H
ATOM   4660  CG  LYS Z 195      61.173  61.440  65.685  1.00  0.00           C
ATOM   4661  HG1 LYS Z 195      62.179  61.387  66.160  1.00  0.00           H
ATOM   4662  HG2 LYS Z 195      60.522  60.706  66.217  1.00  0.00           H
ATOM   4663  CD  LYS Z 195      61.258  60.983  64.219  1.00  0.00           C
ATOM   4664  HD1 LYS Z 195      61.640  59.936  64.214  1.00  0.00           H
ATOM   4665  HD2 LYS Z 195      60.227  60.963  63.798  1.00  0.00           H
ATOM   4666  CE  LYS Z 195      62.152  61.844  63.321  1.00  0.00           C
ATOM   4667  HE1 LYS Z 195      61.747  62.874  63.225  1.00  0.00           H
ATOM   4668  HE2 LYS Z 195      63.182  61.897  63.731  1.00  0.00           H
ATOM   4669  NZ  LYS Z 195      62.209  61.246  61.977  1.00  0.00           N
ATOM   4670  HZ1 LYS Z 195      62.579  60.263  62.032  1.00  0.00           H
ATOM   4671  HZ2 LYS Z 195      61.239  61.178  61.579  1.00  0.00           H
ATOM   4672  HZ3 LYS Z 195      62.816  61.813  61.330  1.00  0.00           H
ATOM   4673  C   LYS Z 195      59.880  64.551  67.592  1.00  0.00           C
ATOM   4674  O   LYS Z 195      60.708  65.141  68.280  1.00  0.00           O
ATOM   4675  N   GLN Z 196      58.800  65.211  67.126  1.00  0.00           N
ATOM   4676  HN  GLN Z 196      58.153  64.759  66.506  1.00  0.00           H
ATOM   4677  CA  GLN Z 196      58.521  66.592  67.493  1.00  0.00           C
ATOM   4678  HA  GLN Z 196      59.427  67.149  67.307  1.00  0.00           H
ATOM   4679  CB  GLN Z 196      57.403  67.209  66.621  1.00  0.00           C
ATOM   4680  HB1 GLN Z 196      57.652  67.017  65.553  1.00  0.00           H
ATOM   4681  HB2 GLN Z 196      56.449  66.676  66.838  1.00  0.00           H
ATOM   4682  CG  GLN Z 196      57.181  68.736  66.817  1.00  0.00           C
ATOM   4683  HG1 GLN Z 196      56.300  69.048  66.221  1.00  0.00           H
ATOM   4684  HG2 GLN Z 196      56.955  68.955  67.882  1.00  0.00           H
ATOM   4685  CD  GLN Z 196      58.365  69.614  66.386  1.00  0.00           C
ATOM   4686  OE1 GLN Z 196      59.418  69.157  65.935  1.00  0.00           O
ATOM   4687  NE2 GLN Z 196      58.177  70.949  66.501  1.00  0.00           N
ATOM   4688 1HE2 GLN Z 196      57.279  71.308  66.776  1.00  0.00           H
ATOM   4689 2HE2 GLN Z 196      58.926  71.555  66.239  1.00  0.00           H
ATOM   4690  C   GLN Z 196      58.218  66.778  68.977  1.00  0.00           C
ATOM   4691  O   GLN Z 196      58.680  67.731  69.598  1.00  0.00           O
ATOM   4692  N   ARG Z 197      57.482  65.840  69.607  1.00  0.00           N
ATOM   4693  HN  ARG Z 197      57.044  65.109  69.073  1.00  0.00           H
ATOM   4694  CA  ARG Z 197      57.269  65.804  71.046  1.00  0.00           C
ATOM   4695  HA  ARG Z 197      56.825  66.748  71.331  1.00  0.00           H
ATOM   4696  CB  ARG Z 197      56.302  64.649  71.401  1.00  0.00           C
ATOM   4697  HB1 ARG Z 197      55.370  64.790  70.805  1.00  0.00           H
ATOM   4698  HB2 ARG Z 197      56.750  63.687  71.067  1.00  0.00           H
ATOM   4699  CG  ARG Z 197      55.899  64.505  72.886  1.00  0.00           C
ATOM   4700  HG1 ARG Z 197      55.175  63.658  72.924  1.00  0.00           H
ATOM   4701  HG2 ARG Z 197      56.776  64.207  73.500  1.00  0.00           H
ATOM   4702  CD  ARG Z 197      55.257  65.752  73.509  1.00  0.00           C
ATOM   4703  HD1 ARG Z 197      56.043  66.476  73.821  1.00  0.00           H
ATOM   4704  HD2 ARG Z 197      54.565  66.236  72.784  1.00  0.00           H
ATOM   4705  NE  ARG Z 197      54.455  65.289  74.686  1.00  0.00           N
ATOM   4706  HE  ARG Z 197      53.984  64.390  74.626  1.00  0.00           H
ATOM   4707  CZ  ARG Z 197      53.980  66.101  75.640  1.00  0.00           C
ATOM   4708  NH1 ARG Z 197      54.390  67.355  75.781  1.00  0.00           N
ATOM   4709 1HH1 ARG Z 197      55.092  67.738  75.175  1.00  0.00           H
ATOM   4710 2HH1 ARG Z 197      54.025  67.914  76.533  1.00  0.00           H
ATOM   4711  NH2 ARG Z 197      53.030  65.645  76.453  1.00  0.00           N
ATOM   4712 1HH2 ARG Z 197      52.627  64.738  76.239  1.00  0.00           H
ATOM   4713 2HH2 ARG Z 197      52.503  66.307  76.997  1.00  0.00           H
ATOM   4714  C   ARG Z 197      58.573  65.678  71.832  1.00  0.00           C
ATOM   4715  O   ARG Z 197      58.776  66.371  72.826  1.00  0.00           O
ATOM   4716  N   LEU Z 198      59.526  64.839  71.370  1.00  0.00           N
ATOM   4717  HN  LEU Z 198      59.312  64.216  70.613  1.00  0.00           H
ATOM   4718  CA  LEU Z 198      60.889  64.809  71.883  1.00  0.00           C
ATOM   4719  HA  LEU Z 198      60.852  64.621  72.945  1.00  0.00           H
ATOM   4720  CB  LEU Z 198      61.687  63.671  71.185  1.00  0.00           C
ATOM   4721  HB1 LEU Z 198      61.243  62.697  71.486  1.00  0.00           H
ATOM   4722  HB2 LEU Z 198      61.535  63.765  70.089  1.00  0.00           H
ATOM   4723  CG  LEU Z 198      63.214  63.626  71.437  1.00  0.00           C
ATOM   4724  HG  LEU Z 198      63.654  64.609  71.140  1.00  0.00           H
ATOM   4725  CD1 LEU Z 198      63.578  63.370  72.905  1.00  0.00           C
ATOM   4726 1HD1 LEU Z 198      63.255  62.353  73.205  1.00  0.00           H
ATOM   4727 2HD1 LEU Z 198      64.680  63.429  73.039  1.00  0.00           H
ATOM   4728 3HD1 LEU Z 198      63.106  64.114  73.580  1.00  0.00           H
ATOM   4729  CD2 LEU Z 198      63.870  62.564  70.543  1.00  0.00           C
ATOM   4730 1HD2 LEU Z 198      63.629  62.749  69.475  1.00  0.00           H
ATOM   4731 2HD2 LEU Z 198      64.973  62.589  70.659  1.00  0.00           H
ATOM   4732 3HD2 LEU Z 198      63.514  61.551  70.822  1.00  0.00           H
ATOM   4733  C   LEU Z 198      61.621  66.136  71.716  1.00  0.00           C
ATOM   4734  O   LEU Z 198      62.210  66.650  72.665  1.00  0.00           O
ATOM   4735  N   LYS Z 199      61.572  66.761  70.525  1.00  0.00           N
ATOM   4736  HN  LYS Z 199      61.113  66.316  69.750  1.00  0.00           H
ATOM   4737  CA  LYS Z 199      62.208  68.042  70.261  1.00  0.00           C
ATOM   4738  HA  LYS Z 199      63.251  67.956  70.534  1.00  0.00           H
ATOM   4739  CB  LYS Z 199      62.131  68.377  68.752  1.00  0.00           C
ATOM   4740  HB1 LYS Z 199      61.072  68.318  68.418  1.00  0.00           H
ATOM   4741  HB2 LYS Z 199      62.492  69.413  68.576  1.00  0.00           H
ATOM   4742  CG  LYS Z 199      62.999  67.458  67.878  1.00  0.00           C
ATOM   4743  HG1 LYS Z 199      64.070  67.637  68.123  1.00  0.00           H
ATOM   4744  HG2 LYS Z 199      62.781  66.394  68.116  1.00  0.00           H
ATOM   4745  CD  LYS Z 199      62.767  67.691  66.377  1.00  0.00           C
ATOM   4746  HD1 LYS Z 199      61.695  67.488  66.149  1.00  0.00           H
ATOM   4747  HD2 LYS Z 199      62.965  68.762  66.143  1.00  0.00           H
ATOM   4748  CE  LYS Z 199      63.652  66.803  65.494  1.00  0.00           C
ATOM   4749  HE1 LYS Z 199      64.725  67.007  65.700  1.00  0.00           H
ATOM   4750  HE2 LYS Z 199      63.443  65.728  65.688  1.00  0.00           H
ATOM   4751  NZ  LYS Z 199      63.401  67.070  64.069  1.00  0.00           N
ATOM   4752  HZ1 LYS Z 199      63.538  68.089  63.853  1.00  0.00           H
ATOM   4753  HZ2 LYS Z 199      64.069  66.510  63.479  1.00  0.00           H
ATOM   4754  HZ3 LYS Z 199      62.431  66.784  63.794  1.00  0.00           H
ATOM   4755  C   LYS Z 199      61.644  69.203  71.081  1.00  0.00           C
ATOM   4756  O   LYS Z 199      62.394  70.016  71.621  1.00  0.00           O
ATOM   4757  N   CYS Z 200      60.308  69.310  71.218  1.00  0.00           N
ATOM   4758  HN  CYS Z 200      59.699  68.682  70.717  1.00  0.00           H
ATOM   4759  CA  CYS Z 200      59.663  70.297  72.074  1.00  0.00           C
ATOM   4760  HA  CYS Z 200      60.118  71.255  71.865  1.00  0.00           H
ATOM   4761  CB  CYS Z 200      58.144  70.417  71.799  1.00  0.00           C
ATOM   4762  HB1 CYS Z 200      57.656  69.437  71.994  1.00  0.00           H
ATOM   4763  HB2 CYS Z 200      57.696  71.156  72.500  1.00  0.00           H
ATOM   4764  SG  CYS Z 200      57.785  70.945  70.091  1.00  0.00           S
ATOM   4765  C   CYS Z 200      59.903  70.070  73.557  1.00  0.00           C
ATOM   4766  O   CYS Z 200      60.221  71.009  74.284  1.00  0.00           O
ATOM   4767  N   ALA Z 201      59.826  68.815  74.050  1.00  0.00           N
ATOM   4768  HN  ALA Z 201      59.505  68.051  73.483  1.00  0.00           H
ATOM   4769  CA  ALA Z 201      60.163  68.479  75.423  1.00  0.00           C
ATOM   4770  HA  ALA Z 201      59.561  69.100  76.074  1.00  0.00           H
ATOM   4771  CB  ALA Z 201      59.838  67.000  75.709  1.00  0.00           C
ATOM   4772  HB1 ALA Z 201      60.039  66.755  76.774  1.00  0.00           H
ATOM   4773  HB2 ALA Z 201      58.761  66.813  75.507  1.00  0.00           H
ATOM   4774  HB3 ALA Z 201      60.438  66.327  75.059  1.00  0.00           H
ATOM   4775  C   ALA Z 201      61.622  68.766  75.763  1.00  0.00           C
ATOM   4776  O   ALA Z 201      61.941  69.292  76.829  1.00  0.00           O
ATOM   4777  N   SER Z 202      62.547  68.477  74.822  1.00  0.00           N
ATOM   4778  HN  SER Z 202      62.255  67.999  73.991  1.00  0.00           H
ATOM   4779  CA  SER Z 202      63.967  68.801  74.941  1.00  0.00           C
ATOM   4780  HA  SER Z 202      64.353  68.310  75.821  1.00  0.00           H
ATOM   4781  CB  SER Z 202      64.789  68.355  73.700  1.00  0.00           C
ATOM   4782  HB1 SER Z 202      64.410  68.856  72.782  1.00  0.00           H
ATOM   4783  HB2 SER Z 202      65.858  68.640  73.833  1.00  0.00           H
ATOM   4784  OG  SER Z 202      64.727  66.942  73.514  1.00  0.00           O
ATOM   4785  HG1 SER Z 202      63.808  66.739  73.245  1.00  0.00           H
ATOM   4786  C   SER Z 202      64.213  70.289  75.092  1.00  0.00           C
ATOM   4787  O   SER Z 202      64.936  70.721  75.985  1.00  0.00           O
ATOM   4788  N   LEU Z 203      63.556  71.108  74.244  1.00  0.00           N
ATOM   4789  HN  LEU Z 203      62.977  70.718  73.527  1.00  0.00           H
ATOM   4790  CA  LEU Z 203      63.595  72.558  74.292  1.00  0.00           C
ATOM   4791  HA  LEU Z 203      64.630  72.869  74.249  1.00  0.00           H
ATOM   4792  CB  LEU Z 203      62.812  73.104  73.069  1.00  0.00           C
ATOM   4793  HB1 LEU Z 203      63.270  72.683  72.147  1.00  0.00           H
ATOM   4794  HB2 LEU Z 203      61.768  72.723  73.115  1.00  0.00           H
ATOM   4795  CG  LEU Z 203      62.758  74.639  72.926  1.00  0.00           C
ATOM   4796  HG  LEU Z 203      62.307  75.072  73.852  1.00  0.00           H
ATOM   4797  CD1 LEU Z 203      64.150  75.252  72.740  1.00  0.00           C
ATOM   4798 1HD1 LEU Z 203      64.642  74.833  71.837  1.00  0.00           H
ATOM   4799 2HD1 LEU Z 203      64.072  76.354  72.617  1.00  0.00           H
ATOM   4800 3HD1 LEU Z 203      64.783  75.040  73.626  1.00  0.00           H
ATOM   4801  CD2 LEU Z 203      61.851  75.032  71.756  1.00  0.00           C
ATOM   4802 1HD2 LEU Z 203      62.246  74.631  70.800  1.00  0.00           H
ATOM   4803 2HD2 LEU Z 203      60.821  74.643  71.907  1.00  0.00           H
ATOM   4804 3HD2 LEU Z 203      61.803  76.139  71.678  1.00  0.00           H
ATOM   4805  C   LEU Z 203      63.006  73.140  75.573  1.00  0.00           C
ATOM   4806  O   LEU Z 203      63.550  74.070  76.173  1.00  0.00           O
ATOM   4807  N   GLN Z 204      61.858  72.603  76.028  1.00  0.00           N
ATOM   4808  HN  GLN Z 204      61.385  71.899  75.491  1.00  0.00           H
ATOM   4809  CA  GLN Z 204      61.210  73.033  77.248  1.00  0.00           C
ATOM   4810  HA  GLN Z 204      61.096  74.106  77.208  1.00  0.00           H
ATOM   4811  CB  GLN Z 204      59.802  72.394  77.309  1.00  0.00           C
ATOM   4812  HB1 GLN Z 204      59.267  72.688  76.375  1.00  0.00           H
ATOM   4813  HB2 GLN Z 204      59.898  71.285  77.291  1.00  0.00           H
ATOM   4814  CG  GLN Z 204      58.947  72.817  78.524  1.00  0.00           C
ATOM   4815  HG1 GLN Z 204      59.385  72.431  79.469  1.00  0.00           H
ATOM   4816  HG2 GLN Z 204      58.892  73.924  78.595  1.00  0.00           H
ATOM   4817  CD  GLN Z 204      57.536  72.249  78.401  1.00  0.00           C
ATOM   4818  OE1 GLN Z 204      57.239  71.138  78.854  1.00  0.00           O
ATOM   4819  NE2 GLN Z 204      56.635  73.005  77.740  1.00  0.00           N
ATOM   4820 1HE2 GLN Z 204      56.928  73.852  77.284  1.00  0.00           H
ATOM   4821 2HE2 GLN Z 204      55.705  72.648  77.646  1.00  0.00           H
ATOM   4822  C   GLN Z 204      61.985  72.696  78.519  1.00  0.00           C
ATOM   4823  O   GLN Z 204      62.265  73.569  79.345  1.00  0.00           O
ATOM   4824  N   LYS Z 205      62.387  71.420  78.691  1.00  0.00           N
ATOM   4825  HN  LYS Z 205      62.192  70.727  77.989  1.00  0.00           H
ATOM   4826  CA  LYS Z 205      62.973  70.937  79.928  1.00  0.00           C
ATOM   4827  HA  LYS Z 205      62.455  71.422  80.743  1.00  0.00           H
ATOM   4828  CB  LYS Z 205      62.754  69.407  80.053  1.00  0.00           C
ATOM   4829  HB1 LYS Z 205      61.722  69.174  79.701  1.00  0.00           H
ATOM   4830  HB2 LYS Z 205      63.448  68.874  79.369  1.00  0.00           H
ATOM   4831  CG  LYS Z 205      62.891  68.845  81.482  1.00  0.00           C
ATOM   4832  HG1 LYS Z 205      62.929  67.732  81.417  1.00  0.00           H
ATOM   4833  HG2 LYS Z 205      63.849  69.187  81.933  1.00  0.00           H
ATOM   4834  CD  LYS Z 205      61.703  69.233  82.386  1.00  0.00           C
ATOM   4835  HD1 LYS Z 205      61.611  70.341  82.415  1.00  0.00           H
ATOM   4836  HD2 LYS Z 205      60.770  68.834  81.925  1.00  0.00           H
ATOM   4837  CE  LYS Z 205      61.809  68.710  83.824  1.00  0.00           C
ATOM   4838  HE1 LYS Z 205      61.857  67.599  83.839  1.00  0.00           H
ATOM   4839  HE2 LYS Z 205      62.719  69.124  84.311  1.00  0.00           H
ATOM   4840  NZ  LYS Z 205      60.639  69.131  84.615  1.00  0.00           N
ATOM   4841  HZ1 LYS Z 205      59.807  68.511  84.423  1.00  0.00           H
ATOM   4842  HZ2 LYS Z 205      60.860  69.074  85.642  1.00  0.00           H
ATOM   4843  HZ3 LYS Z 205      60.388  70.129  84.397  1.00  0.00           H
ATOM   4844  C   LYS Z 205      64.451  71.278  80.082  1.00  0.00           C
ATOM   4845  O   LYS Z 205      64.892  71.711  81.150  1.00  0.00           O
ATOM   4846  N   PHE Z 206      65.239  71.120  78.996  1.00  0.00           N
ATOM   4847  HN  PHE Z 206      64.847  70.832  78.121  1.00  0.00           H
ATOM   4848  CA  PHE Z 206      66.692  71.232  79.008  1.00  0.00           C
ATOM   4849  HA  PHE Z 206      67.052  71.296  80.027  1.00  0.00           H
ATOM   4850  CB  PHE Z 206      67.353  70.012  78.311  1.00  0.00           C
ATOM   4851  HB1 PHE Z 206      66.997  69.925  77.262  1.00  0.00           H
ATOM   4852  HB2 PHE Z 206      68.459  70.119  78.299  1.00  0.00           H
ATOM   4853  CG  PHE Z 206      67.030  68.736  79.033  1.00  0.00           C
ATOM   4854  CD1 PHE Z 206      67.803  68.326  80.131  1.00  0.00           C
ATOM   4855  HD1 PHE Z 206      68.639  68.933  80.452  1.00  0.00           H
ATOM   4856  CE1 PHE Z 206      67.516  67.127  80.796  1.00  0.00           C
ATOM   4857  HE1 PHE Z 206      68.125  66.816  81.633  1.00  0.00           H
ATOM   4858  CZ  PHE Z 206      66.448  66.327  80.369  1.00  0.00           C
ATOM   4859  HZ  PHE Z 206      66.233  65.399  80.878  1.00  0.00           H
ATOM   4860  CD2 PHE Z 206      65.967  67.922  78.609  1.00  0.00           C
ATOM   4861  HD2 PHE Z 206      65.373  68.225  77.761  1.00  0.00           H
ATOM   4862  CE2 PHE Z 206      65.673  66.725  79.273  1.00  0.00           C
ATOM   4863  HE2 PHE Z 206      64.854  66.110  78.933  1.00  0.00           H
ATOM   4864  C   PHE Z 206      67.152  72.504  78.308  1.00  0.00           C
ATOM   4865  O   PHE Z 206      68.339  72.707  78.053  1.00  0.00           O
ATOM   4866  N   GLY Z 207      66.207  73.417  78.017  1.00  0.00           N
ATOM   4867  HN  GLY Z 207      65.251  73.185  78.167  1.00  0.00           H
ATOM   4868  CA  GLY Z 207      66.497  74.747  77.503  1.00  0.00           C
ATOM   4869  HA1 GLY Z 207      65.614  75.342  77.675  1.00  0.00           H
ATOM   4870  HA2 GLY Z 207      67.357  75.132  78.034  1.00  0.00           H
ATOM   4871  C   GLY Z 207      66.810  74.841  76.032  1.00  0.00           C
ATOM   4872  O   GLY Z 207      66.876  73.865  75.285  1.00  0.00           O
ATOM   4873  N   GLU Z 208      67.025  76.085  75.564  1.00  0.00           N
ATOM   4874  HN  GLU Z 208      67.021  76.853  76.201  1.00  0.00           H
ATOM   4875  CA  GLU Z 208      67.403  76.399  74.198  1.00  0.00           C
ATOM   4876  HA  GLU Z 208      66.702  75.904  73.545  1.00  0.00           H
ATOM   4877  CB  GLU Z 208      67.317  77.920  73.905  1.00  0.00           C
ATOM   4878  HB1 GLU Z 208      67.586  78.096  72.838  1.00  0.00           H
ATOM   4879  HB2 GLU Z 208      66.254  78.231  74.029  1.00  0.00           H
ATOM   4880  CG  GLU Z 208      68.197  78.814  74.811  1.00  0.00           C
ATOM   4881  HG1 GLU Z 208      67.903  78.688  75.874  1.00  0.00           H
ATOM   4882  HG2 GLU Z 208      69.266  78.535  74.712  1.00  0.00           H
ATOM   4883  CD  GLU Z 208      68.073  80.283  74.459  1.00  0.00           C
ATOM   4884  OE1 GLU Z 208      68.408  80.663  73.308  1.00  0.00           O
ATOM   4885  OE2 GLU Z 208      67.679  81.089  75.343  1.00  0.00           O
ATOM   4886  C   GLU Z 208      68.758  75.827  73.826  1.00  0.00           C
ATOM   4887  O   GLU Z 208      68.972  75.406  72.690  1.00  0.00           O
ATOM   4888  N   ARG Z 209      69.686  75.732  74.803  1.00  0.00           N
ATOM   4889  HN  ARG Z 209      69.474  76.105  75.714  1.00  0.00           H
ATOM   4890  CA  ARG Z 209      71.002  75.143  74.641  1.00  0.00           C
ATOM   4891  HA  ARG Z 209      71.521  75.717  73.886  1.00  0.00           H
ATOM   4892  CB  ARG Z 209      71.792  75.234  75.968  1.00  0.00           C
ATOM   4893  HB1 ARG Z 209      71.663  76.266  76.371  1.00  0.00           H
ATOM   4894  HB2 ARG Z 209      71.358  74.537  76.719  1.00  0.00           H
ATOM   4895  CG  ARG Z 209      73.304  74.980  75.810  1.00  0.00           C
ATOM   4896  HG1 ARG Z 209      73.482  73.964  75.393  1.00  0.00           H
ATOM   4897  HG2 ARG Z 209      73.694  75.719  75.072  1.00  0.00           H
ATOM   4898  CD  ARG Z 209      74.086  75.112  77.122  1.00  0.00           C
ATOM   4899  HD1 ARG Z 209      73.802  76.054  77.644  1.00  0.00           H
ATOM   4900  HD2 ARG Z 209      73.886  74.255  77.800  1.00  0.00           H
ATOM   4901  NE  ARG Z 209      75.534  75.205  76.751  1.00  0.00           N
ATOM   4902  HE  ARG Z 209      75.909  76.109  76.489  1.00  0.00           H
ATOM   4903  CZ  ARG Z 209      76.407  74.190  76.715  1.00  0.00           C
ATOM   4904  NH1 ARG Z 209      76.205  73.002  77.266  1.00  0.00           N
ATOM   4905 1HH1 ARG Z 209      75.544  72.954  78.028  1.00  0.00           H
ATOM   4906 2HH1 ARG Z 209      77.067  72.485  77.372  1.00  0.00           H
ATOM   4907  NH2 ARG Z 209      77.600  74.403  76.170  1.00  0.00           N
ATOM   4908 1HH2 ARG Z 209      77.803  75.334  75.835  1.00  0.00           H
ATOM   4909 2HH2 ARG Z 209      78.338  73.742  76.383  1.00  0.00           H
ATOM   4910  C   ARG Z 209      70.970  73.695  74.157  1.00  0.00           C
ATOM   4911  O   ARG Z 209      71.760  73.300  73.304  1.00  0.00           O
ATOM   4912  N   ALA Z 210      70.022  72.870  74.651  1.00  0.00           N
ATOM   4913  HN  ALA Z 210      69.379  73.192  75.344  1.00  0.00           H
ATOM   4914  CA  ALA Z 210      69.847  71.503  74.201  1.00  0.00           C
ATOM   4915  HA  ALA Z 210      70.789  70.986  74.328  1.00  0.00           H
ATOM   4916  CB  ALA Z 210      68.778  70.821  75.073  1.00  0.00           C
ATOM   4917  HB1 ALA Z 210      67.799  71.342  74.994  1.00  0.00           H
ATOM   4918  HB2 ALA Z 210      68.646  69.756  74.788  1.00  0.00           H
ATOM   4919  HB3 ALA Z 210      69.099  70.856  76.137  1.00  0.00           H
ATOM   4920  C   ALA Z 210      69.464  71.370  72.726  1.00  0.00           C
ATOM   4921  O   ALA Z 210      70.020  70.550  71.993  1.00  0.00           O
ATOM   4922  N   PHE Z 211      68.521  72.203  72.235  1.00  0.00           N
ATOM   4923  HN  PHE Z 211      68.085  72.865  72.841  1.00  0.00           H
ATOM   4924  CA  PHE Z 211      68.174  72.244  70.821  1.00  0.00           C
ATOM   4925  HA  PHE Z 211      68.027  71.221  70.501  1.00  0.00           H
ATOM   4926  CB  PHE Z 211      66.855  73.031  70.584  1.00  0.00           C
ATOM   4927  HB1 PHE Z 211      66.076  72.673  71.290  1.00  0.00           H
ATOM   4928  HB2 PHE Z 211      67.005  74.120  70.746  1.00  0.00           H
ATOM   4929  CG  PHE Z 211      66.344  72.793  69.182  1.00  0.00           C
ATOM   4930  CD1 PHE Z 211      65.686  71.594  68.856  1.00  0.00           C
ATOM   4931  HD1 PHE Z 211      65.509  70.853  69.621  1.00  0.00           H
ATOM   4932  CE1 PHE Z 211      65.270  71.344  67.540  1.00  0.00           C
ATOM   4933  HE1 PHE Z 211      64.764  70.421  67.295  1.00  0.00           H
ATOM   4934  CZ  PHE Z 211      65.507  72.294  66.539  1.00  0.00           C
ATOM   4935  HZ  PHE Z 211      65.182  72.100  65.526  1.00  0.00           H
ATOM   4936  CD2 PHE Z 211      66.579  73.736  68.167  1.00  0.00           C
ATOM   4937  HD2 PHE Z 211      67.112  74.647  68.398  1.00  0.00           H
ATOM   4938  CE2 PHE Z 211      66.164  73.490  66.852  1.00  0.00           C
ATOM   4939  HE2 PHE Z 211      66.360  74.219  66.079  1.00  0.00           H
ATOM   4940  C   PHE Z 211      69.312  72.801  69.965  1.00  0.00           C
ATOM   4941  O   PHE Z 211      69.643  72.248  68.919  1.00  0.00           O
ATOM   4942  N   LYS Z 212      69.975  73.883  70.421  1.00  0.00           N
ATOM   4943  HN  LYS Z 212      69.673  74.337  71.263  1.00  0.00           H
ATOM   4944  CA  LYS Z 212      71.123  74.486  69.761  1.00  0.00           C
ATOM   4945  HA  LYS Z 212      70.828  74.752  68.755  1.00  0.00           H
ATOM   4946  CB  LYS Z 212      71.548  75.770  70.507  1.00  0.00           C
ATOM   4947  HB1 LYS Z 212      71.603  75.551  71.596  1.00  0.00           H
ATOM   4948  HB2 LYS Z 212      72.561  76.095  70.178  1.00  0.00           H
ATOM   4949  CG  LYS Z 212      70.589  76.945  70.262  1.00  0.00           C
ATOM   4950  HG1 LYS Z 212      70.707  77.274  69.204  1.00  0.00           H
ATOM   4951  HG2 LYS Z 212      69.533  76.615  70.389  1.00  0.00           H
ATOM   4952  CD  LYS Z 212      70.865  78.127  71.204  1.00  0.00           C
ATOM   4953  HD1 LYS Z 212      70.483  77.870  72.218  1.00  0.00           H
ATOM   4954  HD2 LYS Z 212      71.968  78.264  71.281  1.00  0.00           H
ATOM   4955  CE  LYS Z 212      70.245  79.440  70.718  1.00  0.00           C
ATOM   4956  HE1 LYS Z 212      70.702  79.731  69.747  1.00  0.00           H
ATOM   4957  HE2 LYS Z 212      69.147  79.340  70.583  1.00  0.00           H
ATOM   4958  NZ  LYS Z 212      70.496  80.519  71.686  1.00  0.00           N
ATOM   4959  HZ1 LYS Z 212      70.617  81.430  71.182  1.00  0.00           H
ATOM   4960  HZ2 LYS Z 212      69.680  80.603  72.355  1.00  0.00           H
ATOM   4961  HZ3 LYS Z 212      71.356  80.321  72.260  1.00  0.00           H
ATOM   4962  C   LYS Z 212      72.311  73.541  69.623  1.00  0.00           C
ATOM   4963  O   LYS Z 212      72.977  73.513  68.588  1.00  0.00           O
ATOM   4964  N   ALA Z 213      72.583  72.712  70.652  1.00  0.00           N
ATOM   4965  HN  ALA Z 213      72.098  72.824  71.525  1.00  0.00           H
ATOM   4966  CA  ALA Z 213      73.559  71.642  70.609  1.00  0.00           C
ATOM   4967  HA  ALA Z 213      74.520  72.074  70.363  1.00  0.00           H
ATOM   4968  CB  ALA Z 213      73.633  70.977  71.997  1.00  0.00           C
ATOM   4969  HB1 ALA Z 213      73.895  71.738  72.764  1.00  0.00           H
ATOM   4970  HB2 ALA Z 213      72.654  70.533  72.278  1.00  0.00           H
ATOM   4971  HB3 ALA Z 213      74.404  70.178  72.016  1.00  0.00           H
ATOM   4972  C   ALA Z 213      73.257  70.578  69.554  1.00  0.00           C
ATOM   4973  O   ALA Z 213      74.133  70.176  68.788  1.00  0.00           O
ATOM   4974  N   TRP Z 214      71.988  70.122  69.451  1.00  0.00           N
ATOM   4975  HN  TRP Z 214      71.289  70.439  70.090  1.00  0.00           H
ATOM   4976  CA  TRP Z 214      71.567  69.216  68.392  1.00  0.00           C
ATOM   4977  HA  TRP Z 214      72.239  68.368  68.390  1.00  0.00           H
ATOM   4978  CB  TRP Z 214      70.114  68.712  68.636  1.00  0.00           C
ATOM   4979  HB1 TRP Z 214      70.090  68.219  69.633  1.00  0.00           H
ATOM   4980  HB2 TRP Z 214      69.427  69.585  68.674  1.00  0.00           H
ATOM   4981  CG  TRP Z 214      69.606  67.707  67.604  1.00  0.00           C
ATOM   4982  CD1 TRP Z 214      69.952  66.393  67.455  1.00  0.00           C
ATOM   4983  HD1 TRP Z 214      70.612  65.856  68.123  1.00  0.00           H
ATOM   4984  NE1 TRP Z 214      69.335  65.856  66.343  1.00  0.00           N
ATOM   4985  HE1 TRP Z 214      69.486  64.944  66.003  1.00  0.00           H
ATOM   4986  CE2 TRP Z 214      68.589  66.842  65.738  1.00  0.00           C
ATOM   4987  CD2 TRP Z 214      68.727  68.021  66.506  1.00  0.00           C
ATOM   4988  CE3 TRP Z 214      68.083  69.200  66.136  1.00  0.00           C
ATOM   4989  HE3 TRP Z 214      68.182  70.113  66.704  1.00  0.00           H
ATOM   4990  CZ3 TRP Z 214      67.287  69.177  64.980  1.00  0.00           C
ATOM   4991  HZ3 TRP Z 214      66.775  70.077  64.669  1.00  0.00           H
ATOM   4992  CZ2 TRP Z 214      67.798  66.820  64.598  1.00  0.00           C
ATOM   4993  HZ2 TRP Z 214      67.688  65.925  64.004  1.00  0.00           H
ATOM   4994  CH2 TRP Z 214      67.146  68.005  64.221  1.00  0.00           C
ATOM   4995  HH2 TRP Z 214      66.531  68.015  63.331  1.00  0.00           H
ATOM   4996  C   TRP Z 214      71.667  69.858  67.012  1.00  0.00           C
ATOM   4997  O   TRP Z 214      72.197  69.269  66.072  1.00  0.00           O
ATOM   4998  N   ALA Z 215      71.195  71.113  66.876  1.00  0.00           N
ATOM   4999  HN  ALA Z 215      70.756  71.565  67.659  1.00  0.00           H
ATOM   5000  CA  ALA Z 215      71.194  71.853  65.636  1.00  0.00           C
ATOM   5001  HA  ALA Z 215      70.652  71.271  64.903  1.00  0.00           H
ATOM   5002  CB  ALA Z 215      70.475  73.199  65.852  1.00  0.00           C
ATOM   5003  HB1 ALA Z 215      69.436  73.020  66.207  1.00  0.00           H
ATOM   5004  HB2 ALA Z 215      70.999  73.798  66.625  1.00  0.00           H
ATOM   5005  HB3 ALA Z 215      70.429  73.786  64.911  1.00  0.00           H
ATOM   5006  C   ALA Z 215      72.583  72.095  65.066  1.00  0.00           C
ATOM   5007  O   ALA Z 215      72.813  71.872  63.879  1.00  0.00           O
ATOM   5008  N   VAL Z 216      73.567  72.507  65.897  1.00  0.00           N
ATOM   5009  HN  VAL Z 216      73.371  72.705  66.862  1.00  0.00           H
ATOM   5010  CA  VAL Z 216      74.939  72.707  65.443  1.00  0.00           C
ATOM   5011  HA  VAL Z 216      74.875  73.330  64.562  1.00  0.00           H
ATOM   5012  CB  VAL Z 216      75.793  73.497  66.442  1.00  0.00           C
ATOM   5013  HB  VAL Z 216      75.190  74.383  66.759  1.00  0.00           H
ATOM   5014  CG1 VAL Z 216      76.138  72.693  67.706  1.00  0.00           C
ATOM   5015 1HG1 VAL Z 216      75.220  72.297  68.181  1.00  0.00           H
ATOM   5016 2HG1 VAL Z 216      76.812  71.845  67.465  1.00  0.00           H
ATOM   5017 3HG1 VAL Z 216      76.654  73.343  68.445  1.00  0.00           H
ATOM   5018  CG2 VAL Z 216      77.071  74.026  65.761  1.00  0.00           C
ATOM   5019 1HG2 VAL Z 216      77.629  74.683  66.463  1.00  0.00           H
ATOM   5020 2HG2 VAL Z 216      77.742  73.192  65.463  1.00  0.00           H
ATOM   5021 3HG2 VAL Z 216      76.819  74.621  64.858  1.00  0.00           H
ATOM   5022  C   VAL Z 216      75.590  71.417  64.957  1.00  0.00           C
ATOM   5023  O   VAL Z 216      76.236  71.395  63.911  1.00  0.00           O
ATOM   5024  N   ALA Z 217      75.380  70.278  65.653  1.00  0.00           N
ATOM   5025  HN  ALA Z 217      74.859  70.297  66.506  1.00  0.00           H
ATOM   5026  CA  ALA Z 217      75.830  68.981  65.187  1.00  0.00           C
ATOM   5027  HA  ALA Z 217      76.890  69.044  64.979  1.00  0.00           H
ATOM   5028  CB  ALA Z 217      75.586  67.947  66.304  1.00  0.00           C
ATOM   5029  HB1 ALA Z 217      76.102  68.266  67.233  1.00  0.00           H
ATOM   5030  HB2 ALA Z 217      74.502  67.861  66.533  1.00  0.00           H
ATOM   5031  HB3 ALA Z 217      75.974  66.947  66.014  1.00  0.00           H
ATOM   5032  C   ALA Z 217      75.148  68.500  63.901  1.00  0.00           C
ATOM   5033  O   ALA Z 217      75.808  68.072  62.953  1.00  0.00           O
ATOM   5034  N   ARG Z 218      73.803  68.594  63.829  1.00  0.00           N
ATOM   5035  HN  ARG Z 218      73.289  68.947  64.619  1.00  0.00           H
ATOM   5036  CA  ARG Z 218      73.005  68.148  62.698  1.00  0.00           C
ATOM   5037  HA  ARG Z 218      73.260  67.116  62.501  1.00  0.00           H
ATOM   5038  CB  ARG Z 218      71.501  68.263  63.071  1.00  0.00           C
ATOM   5039  HB1 ARG Z 218      71.348  67.730  64.038  1.00  0.00           H
ATOM   5040  HB2 ARG Z 218      71.263  69.333  63.266  1.00  0.00           H
ATOM   5041  CG  ARG Z 218      70.473  67.705  62.058  1.00  0.00           C
ATOM   5042  HG1 ARG Z 218      69.465  67.944  62.473  1.00  0.00           H
ATOM   5043  HG2 ARG Z 218      70.558  68.232  61.083  1.00  0.00           H
ATOM   5044  CD  ARG Z 218      70.563  66.190  61.832  1.00  0.00           C
ATOM   5045  HD1 ARG Z 218      71.413  65.938  61.158  1.00  0.00           H
ATOM   5046  HD2 ARG Z 218      70.698  65.672  62.811  1.00  0.00           H
ATOM   5047  NE  ARG Z 218      69.271  65.730  61.219  1.00  0.00           N
ATOM   5048  HE  ARG Z 218      68.584  66.370  60.862  1.00  0.00           H
ATOM   5049  CZ  ARG Z 218      68.931  64.440  61.137  1.00  0.00           C
ATOM   5050  NH1 ARG Z 218      69.818  63.464  61.260  1.00  0.00           N
ATOM   5051 1HH1 ARG Z 218      70.800  63.671  61.309  1.00  0.00           H
ATOM   5052 2HH1 ARG Z 218      69.473  62.534  61.126  1.00  0.00           H
ATOM   5053  NH2 ARG Z 218      67.687  64.082  60.837  1.00  0.00           N
ATOM   5054 1HH2 ARG Z 218      66.996  64.792  60.611  1.00  0.00           H
ATOM   5055 2HH2 ARG Z 218      67.503  63.099  60.770  1.00  0.00           H
ATOM   5056  C   ARG Z 218      73.283  68.927  61.420  1.00  0.00           C
ATOM   5057  O   ARG Z 218      73.524  68.350  60.362  1.00  0.00           O
ATOM   5058  N   LEU Z 219      73.320  70.273  61.498  1.00  0.00           N
ATOM   5059  HN  LEU Z 219      73.135  70.739  62.369  1.00  0.00           H
ATOM   5060  CA  LEU Z 219      73.615  71.139  60.369  1.00  0.00           C
ATOM   5061  HA  LEU Z 219      72.993  70.824  59.544  1.00  0.00           H
ATOM   5062  CB  LEU Z 219      73.285  72.614  60.697  1.00  0.00           C
ATOM   5063  HB1 LEU Z 219      73.840  72.908  61.615  1.00  0.00           H
[truncated: 452,122 more chars]
