# Supplementary material for: Molecular Basis for the Involvement of Mammalian Serum Albumin in the AGE/RAGE Axis: A Comprehensive Computational Study
Source: Int J Mol Sci. 2024 Mar 11;25(6):3204. doi: 10.3390/ijms25063204 (PMC10970403; doi:10.3390/ijms25063204)
Supplement: Supplementary file 1 [file ijms-25-03204-s001.zip › File S3/HSA-CML378-RAGE-100ns.pdb]

ATOM      1  N   ALA X  21      80.165  62.288  20.648  1.00  0.00           N
ATOM      2  H1  ALA X  21      80.387  62.737  21.576  1.00  0.00           H
ATOM      3  H2  ALA X  21      81.068  62.218  20.124  1.00  0.00           H
ATOM      4  H3  ALA X  21      79.498  62.916  20.135  1.00  0.00           H
ATOM      5  CA  ALA X  21      79.596  60.933  20.892  1.00  0.00           C
ATOM      6  HA  ALA X  21      79.414  60.481  19.926  1.00  0.00           H
ATOM      7  CB  ALA X  21      80.636  60.095  21.673  1.00  0.00           C
ATOM      8  HB1 ALA X  21      80.874  60.564  22.653  1.00  0.00           H
ATOM      9  HB2 ALA X  21      80.260  59.070  21.869  1.00  0.00           H
ATOM     10  HB3 ALA X  21      81.578  59.996  21.094  1.00  0.00           H
ATOM     11  C   ALA X  21      78.271  60.944  21.639  1.00  0.00           C
ATOM     12  O   ALA X  21      77.909  61.925  22.283  1.00  0.00           O
ATOM     13  N   MET X  22      77.500  59.840  21.551  1.00  0.00           N
ATOM     14  HN  MET X  22      77.817  59.034  21.041  1.00  0.00           H
ATOM     15  CA  MET X  22      76.183  59.706  22.150  1.00  0.00           C
ATOM     16  HA  MET X  22      75.601  60.572  21.866  1.00  0.00           H
ATOM     17  CB  MET X  22      75.478  58.443  21.605  1.00  0.00           C
ATOM     18  HB1 MET X  22      76.057  57.537  21.890  1.00  0.00           H
ATOM     19  HB2 MET X  22      74.466  58.362  22.062  1.00  0.00           H
ATOM     20  CG  MET X  22      75.303  58.467  20.075  1.00  0.00           C
ATOM     21  HG1 MET X  22      74.697  59.359  19.804  1.00  0.00           H
ATOM     22  HG2 MET X  22      76.298  58.585  19.593  1.00  0.00           H
ATOM     23  SD  MET X  22      74.517  56.973  19.420  1.00  0.00           S
ATOM     24  CE  MET X  22      74.532  57.572  17.708  1.00  0.00           C
ATOM     25  HE1 MET X  22      73.781  58.378  17.561  1.00  0.00           H
ATOM     26  HE2 MET X  22      75.529  57.974  17.434  1.00  0.00           H
ATOM     27  HE3 MET X  22      74.297  56.751  17.000  1.00  0.00           H
ATOM     28  C   MET X  22      76.173  59.667  23.672  1.00  0.00           C
ATOM     29  O   MET X  22      75.285  60.223  24.318  1.00  0.00           O
ATOM     30  N   ALA X  23      77.157  58.989  24.285  1.00  0.00           N
ATOM     31  HN  ALA X  23      77.872  58.535  23.751  1.00  0.00           H
ATOM     32  CA  ALA X  23      77.266  58.841  25.718  1.00  0.00           C
ATOM     33  HA  ALA X  23      76.459  59.361  26.216  1.00  0.00           H
ATOM     34  CB  ALA X  23      77.222  57.346  26.092  1.00  0.00           C
ATOM     35  HB1 ALA X  23      76.268  56.898  25.741  1.00  0.00           H
ATOM     36  HB2 ALA X  23      78.061  56.798  25.615  1.00  0.00           H
ATOM     37  HB3 ALA X  23      77.294  57.208  27.190  1.00  0.00           H
ATOM     38  C   ALA X  23      78.567  59.452  26.212  1.00  0.00           C
ATOM     39  O   ALA X  23      79.578  59.454  25.511  1.00  0.00           O
ATOM     40  N   GLN X  24      78.580  60.008  27.438  1.00  0.00           N
ATOM     41  HN  GLN X  24      77.752  60.001  27.999  1.00  0.00           H
ATOM     42  CA  GLN X  24      79.800  60.506  28.053  1.00  0.00           C
ATOM     43  HA  GLN X  24      80.326  61.101  27.316  1.00  0.00           H
ATOM     44  CB  GLN X  24      79.516  61.410  29.272  1.00  0.00           C
ATOM     45  HB1 GLN X  24      78.895  60.847  30.003  1.00  0.00           H
ATOM     46  HB2 GLN X  24      80.482  61.667  29.767  1.00  0.00           H
ATOM     47  CG  GLN X  24      78.815  62.730  28.893  1.00  0.00           C
ATOM     48  HG1 GLN X  24      79.455  63.307  28.191  1.00  0.00           H
ATOM     49  HG2 GLN X  24      77.845  62.533  28.393  1.00  0.00           H
ATOM     50  CD  GLN X  24      78.604  63.581  30.141  1.00  0.00           C
ATOM     51  OE1 GLN X  24      79.555  64.094  30.742  1.00  0.00           O
ATOM     52  NE2 GLN X  24      77.334  63.724  30.572  1.00  0.00           N
ATOM     53 1HE2 GLN X  24      76.601  63.218  30.109  1.00  0.00           H
ATOM     54 2HE2 GLN X  24      77.161  64.275  31.382  1.00  0.00           H
ATOM     55  C   GLN X  24      80.755  59.399  28.482  1.00  0.00           C
ATOM     56  O   GLN X  24      80.342  58.312  28.881  1.00  0.00           O
ATOM     57  N   ASN X  25      82.070  59.669  28.426  1.00  0.00           N
ATOM     58  HN  ASN X  25      82.377  60.578  28.115  1.00  0.00           H
ATOM     59  CA  ASN X  25      83.101  58.721  28.804  1.00  0.00           C
ATOM     60  HA  ASN X  25      82.747  57.712  28.630  1.00  0.00           H
ATOM     61  CB  ASN X  25      84.409  58.960  28.001  1.00  0.00           C
ATOM     62  HB1 ASN X  25      84.863  59.931  28.294  1.00  0.00           H
ATOM     63  HB2 ASN X  25      85.143  58.155  28.218  1.00  0.00           H
ATOM     64  CG  ASN X  25      84.153  58.960  26.497  1.00  0.00           C
ATOM     65  OD1 ASN X  25      83.606  58.012  25.924  1.00  0.00           O
ATOM     66  ND2 ASN X  25      84.581  60.046  25.812  1.00  0.00           N
ATOM     67 1HD2 ASN X  25      85.059  60.785  26.295  1.00  0.00           H
ATOM     68 2HD2 ASN X  25      84.494  60.050  24.815  1.00  0.00           H
ATOM     69  C   ASN X  25      83.455  58.860  30.281  1.00  0.00           C
ATOM     70  O   ASN X  25      83.864  59.925  30.734  1.00  0.00           O
ATOM     71  N   ILE X  26      83.335  57.785  31.076  1.00  0.00           N
ATOM     72  HN  ILE X  26      82.871  56.958  30.741  1.00  0.00           H
ATOM     73  CA  ILE X  26      83.841  57.728  32.440  1.00  0.00           C
ATOM     74  HA  ILE X  26      84.088  58.720  32.796  1.00  0.00           H
ATOM     75  CB  ILE X  26      82.815  57.123  33.402  1.00  0.00           C
ATOM     76  HB  ILE X  26      82.419  56.180  32.957  1.00  0.00           H
ATOM     77  CG2 ILE X  26      83.454  56.773  34.769  1.00  0.00           C
ATOM     78 1HG2 ILE X  26      82.698  56.335  35.453  1.00  0.00           H
ATOM     79 2HG2 ILE X  26      84.262  56.020  34.662  1.00  0.00           H
ATOM     80 3HG2 ILE X  26      83.876  57.676  35.251  1.00  0.00           H
ATOM     81  CG1 ILE X  26      81.636  58.118  33.549  1.00  0.00           C
ATOM     82 1HG1 ILE X  26      82.038  59.103  33.878  1.00  0.00           H
ATOM     83 2HG1 ILE X  26      81.176  58.268  32.547  1.00  0.00           H
ATOM     84  CD  ILE X  26      80.542  57.681  34.531  1.00  0.00           C
ATOM     85  HD1 ILE X  26      80.138  56.684  34.256  1.00  0.00           H
ATOM     86  HD2 ILE X  26      80.935  57.634  35.569  1.00  0.00           H
ATOM     87  HD3 ILE X  26      79.710  58.417  34.526  1.00  0.00           H
ATOM     88  C   ILE X  26      85.127  56.924  32.411  1.00  0.00           C
ATOM     89  O   ILE X  26      85.139  55.751  32.039  1.00  0.00           O
ATOM     90  N   THR X  27      86.271  57.550  32.763  1.00  0.00           N
ATOM     91  HN  THR X  27      86.270  58.503  33.053  1.00  0.00           H
ATOM     92  CA  THR X  27      87.564  56.869  32.821  1.00  0.00           C
ATOM     93  HA  THR X  27      87.660  56.332  31.888  1.00  0.00           H
ATOM     94  CB  THR X  27      88.784  57.791  32.897  1.00  0.00           C
ATOM     95  HB  THR X  27      89.718  57.183  32.821  1.00  0.00           H
ATOM     96  OG1 THR X  27      88.828  58.570  34.084  1.00  0.00           O
ATOM     97  HG1 THR X  27      89.724  58.950  34.103  1.00  0.00           H
ATOM     98  CG2 THR X  27      88.739  58.795  31.741  1.00  0.00           C
ATOM     99 1HG2 THR X  27      89.662  59.413  31.731  1.00  0.00           H
ATOM    100 2HG2 THR X  27      88.655  58.274  30.768  1.00  0.00           H
ATOM    101 3HG2 THR X  27      87.872  59.481  31.844  1.00  0.00           H
ATOM    102  C   THR X  27      87.649  55.820  33.921  1.00  0.00           C
ATOM    103  O   THR X  27      87.135  56.006  35.026  1.00  0.00           O
ATOM    104  N   ALA X  28      88.309  54.679  33.634  1.00  0.00           N
ATOM    105  HN  ALA X  28      88.665  54.516  32.716  1.00  0.00           H
ATOM    106  CA  ALA X  28      88.386  53.566  34.555  1.00  0.00           C
ATOM    107  HA  ALA X  28      88.479  53.941  35.567  1.00  0.00           H
ATOM    108  CB  ALA X  28      87.130  52.690  34.412  1.00  0.00           C
ATOM    109  HB1 ALA X  28      87.072  52.241  33.397  1.00  0.00           H
ATOM    110  HB2 ALA X  28      87.108  51.885  35.175  1.00  0.00           H
ATOM    111  HB3 ALA X  28      86.231  53.327  34.549  1.00  0.00           H
ATOM    112  C   ALA X  28      89.612  52.717  34.260  1.00  0.00           C
ATOM    113  O   ALA X  28      90.299  52.927  33.262  1.00  0.00           O
ATOM    114  N   ARG X  29      89.938  51.736  35.125  1.00  0.00           N
ATOM    115  HN  ARG X  29      89.377  51.571  35.938  1.00  0.00           H
ATOM    116  CA  ARG X  29      91.080  50.853  34.931  1.00  0.00           C
ATOM    117  HA  ARG X  29      91.370  50.862  33.888  1.00  0.00           H
ATOM    118  CB  ARG X  29      92.302  51.255  35.799  1.00  0.00           C
ATOM    119  HB1 ARG X  29      92.063  51.078  36.871  1.00  0.00           H
ATOM    120  HB2 ARG X  29      93.164  50.603  35.533  1.00  0.00           H
ATOM    121  CG  ARG X  29      92.721  52.731  35.622  1.00  0.00           C
ATOM    122  HG1 ARG X  29      92.744  52.966  34.533  1.00  0.00           H
ATOM    123  HG2 ARG X  29      91.945  53.382  36.081  1.00  0.00           H
ATOM    124  CD  ARG X  29      94.090  53.114  36.197  1.00  0.00           C
ATOM    125  HD1 ARG X  29      94.900  52.560  35.671  1.00  0.00           H
ATOM    126  HD2 ARG X  29      94.257  54.210  36.085  1.00  0.00           H
ATOM    127  NE  ARG X  29      94.104  52.741  37.642  1.00  0.00           N
ATOM    128  HE  ARG X  29      93.283  52.352  38.093  1.00  0.00           H
ATOM    129  CZ  ARG X  29      95.110  53.019  38.481  1.00  0.00           C
ATOM    130  NH1 ARG X  29      96.158  53.751  38.122  1.00  0.00           N
ATOM    131 1HH1 ARG X  29      96.176  54.206  37.232  1.00  0.00           H
ATOM    132 2HH1 ARG X  29      96.827  53.994  38.841  1.00  0.00           H
ATOM    133  NH2 ARG X  29      95.039  52.547  39.722  1.00  0.00           N
ATOM    134 1HH2 ARG X  29      94.242  51.969  39.970  1.00  0.00           H
ATOM    135 2HH2 ARG X  29      95.561  52.975  40.473  1.00  0.00           H
ATOM    136  C   ARG X  29      90.685  49.421  35.258  1.00  0.00           C
ATOM    137  O   ARG X  29      89.767  49.170  36.039  1.00  0.00           O
ATOM    138  N   ILE X  30      91.347  48.429  34.630  1.00  0.00           N
ATOM    139  HN  ILE X  30      92.118  48.637  34.027  1.00  0.00           H
ATOM    140  CA  ILE X  30      90.937  47.029  34.702  1.00  0.00           C
ATOM    141  HA  ILE X  30      89.859  47.015  34.619  1.00  0.00           H
ATOM    142  CB  ILE X  30      91.458  46.224  33.509  1.00  0.00           C
ATOM    143  HB  ILE X  30      92.570  46.285  33.490  1.00  0.00           H
ATOM    144  CG2 ILE X  30      91.041  44.737  33.598  1.00  0.00           C
ATOM    145 1HG2 ILE X  30      91.527  44.225  34.455  1.00  0.00           H
ATOM    146 2HG2 ILE X  30      89.939  44.645  33.704  1.00  0.00           H
ATOM    147 3HG2 ILE X  30      91.342  44.190  32.680  1.00  0.00           H
ATOM    148  CG1 ILE X  30      90.909  46.843  32.202  1.00  0.00           C
ATOM    149 1HG1 ILE X  30      89.817  46.634  32.137  1.00  0.00           H
ATOM    150 2HG1 ILE X  30      91.028  47.946  32.227  1.00  0.00           H
ATOM    151  CD  ILE X  30      91.604  46.336  30.936  1.00  0.00           C
ATOM    152  HD1 ILE X  30      92.695  46.538  30.980  1.00  0.00           H
ATOM    153  HD2 ILE X  30      91.456  45.243  30.805  1.00  0.00           H
ATOM    154  HD3 ILE X  30      91.190  46.848  30.041  1.00  0.00           H
ATOM    155  C   ILE X  30      91.262  46.364  36.040  1.00  0.00           C
ATOM    156  O   ILE X  30      92.313  46.587  36.649  1.00  0.00           O
ATOM    157  N   GLY X  31      90.319  45.534  36.548  1.00  0.00           N
ATOM    158  HN  GLY X  31      89.466  45.405  36.026  1.00  0.00           H
ATOM    159  CA  GLY X  31      90.460  44.748  37.774  1.00  0.00           C
ATOM    160  HA1 GLY X  31      89.706  43.975  37.758  1.00  0.00           H
ATOM    161  HA2 GLY X  31      91.464  44.347  37.822  1.00  0.00           H
ATOM    162  C   GLY X  31      90.237  45.552  39.022  1.00  0.00           C
ATOM    163  O   GLY X  31      90.412  45.074  40.138  1.00  0.00           O
ATOM    164  N   GLU X  32      89.856  46.823  38.850  1.00  0.00           N
ATOM    165  HN  GLU X  32      89.690  47.155  37.926  1.00  0.00           H
ATOM    166  CA  GLU X  32      89.878  47.829  39.881  1.00  0.00           C
ATOM    167  HA  GLU X  32      90.316  47.423  40.779  1.00  0.00           H
ATOM    168  CB  GLU X  32      90.795  48.972  39.388  1.00  0.00           C
ATOM    169  HB1 GLU X  32      91.819  48.540  39.296  1.00  0.00           H
ATOM    170  HB2 GLU X  32      90.483  49.281  38.368  1.00  0.00           H
ATOM    171  CG  GLU X  32      90.856  50.226  40.282  1.00  0.00           C
ATOM    172  HG1 GLU X  32      89.936  50.834  40.161  1.00  0.00           H
ATOM    173  HG2 GLU X  32      90.948  49.936  41.348  1.00  0.00           H
ATOM    174  CD  GLU X  32      92.058  51.067  39.914  1.00  0.00           C
ATOM    175  OE1 GLU X  32      93.190  50.715  40.338  1.00  0.00           O
ATOM    176  OE2 GLU X  32      91.914  52.084  39.188  1.00  0.00           O
ATOM    177  C   GLU X  32      88.462  48.333  40.143  1.00  0.00           C
ATOM    178  O   GLU X  32      87.741  48.595  39.174  1.00  0.00           O
ATOM    179  N   PRO X  33      87.999  48.457  41.394  1.00  0.00           N
ATOM    180  CD  PRO X  33      88.613  47.819  42.565  1.00  0.00           C
ATOM    181  HD1 PRO X  33      89.573  48.330  42.800  1.00  0.00           H
ATOM    182  HD2 PRO X  33      88.786  46.735  42.380  1.00  0.00           H
ATOM    183  CA  PRO X  33      86.767  49.144  41.765  1.00  0.00           C
ATOM    184  HA  PRO X  33      85.965  48.484  41.470  1.00  0.00           H
ATOM    185  CB  PRO X  33      86.881  49.290  43.286  1.00  0.00           C
ATOM    186  HB1 PRO X  33      87.513  50.170  43.542  1.00  0.00           H
ATOM    187  HB2 PRO X  33      85.889  49.393  43.772  1.00  0.00           H
ATOM    188  CG  PRO X  33      87.610  48.016  43.705  1.00  0.00           C
ATOM    189  HG1 PRO X  33      88.097  48.109  44.696  1.00  0.00           H
ATOM    190  HG2 PRO X  33      86.891  47.166  43.720  1.00  0.00           H
ATOM    191  C   PRO X  33      86.466  50.478  41.109  1.00  0.00           C
ATOM    192  O   PRO X  33      87.375  51.268  40.842  1.00  0.00           O
ATOM    193  N   LEU X  34      85.176  50.761  40.881  1.00  0.00           N
ATOM    194  HN  LEU X  34      84.462  50.080  41.055  1.00  0.00           H
ATOM    195  CA  LEU X  34      84.739  52.071  40.465  1.00  0.00           C
ATOM    196  HA  LEU X  34      85.404  52.815  40.883  1.00  0.00           H
ATOM    197  CB  LEU X  34      84.689  52.188  38.921  1.00  0.00           C
ATOM    198  HB1 LEU X  34      85.599  51.698  38.509  1.00  0.00           H
ATOM    199  HB2 LEU X  34      83.814  51.618  38.537  1.00  0.00           H
ATOM    200  CG  LEU X  34      84.650  53.625  38.362  1.00  0.00           C
ATOM    201  HG  LEU X  34      83.823  54.193  38.852  1.00  0.00           H
ATOM    202  CD1 LEU X  34      85.972  54.367  38.602  1.00  0.00           C
ATOM    203 1HD1 LEU X  34      86.820  53.793  38.174  1.00  0.00           H
ATOM    204 2HD1 LEU X  34      85.951  55.364  38.112  1.00  0.00           H
ATOM    205 3HD1 LEU X  34      86.155  54.518  39.684  1.00  0.00           H
ATOM    206  CD2 LEU X  34      84.369  53.590  36.857  1.00  0.00           C
ATOM    207 1HD2 LEU X  34      85.166  53.019  36.342  1.00  0.00           H
ATOM    208 2HD2 LEU X  34      83.397  53.101  36.646  1.00  0.00           H
ATOM    209 3HD2 LEU X  34      84.352  54.622  36.446  1.00  0.00           H
ATOM    210  C   LEU X  34      83.365  52.308  41.054  1.00  0.00           C
ATOM    211  O   LEU X  34      82.542  51.396  41.139  1.00  0.00           O
ATOM    212  N   VAL X  35      83.086  53.546  41.489  1.00  0.00           N
ATOM    213  HN  VAL X  35      83.769  54.270  41.435  1.00  0.00           H
ATOM    214  CA  VAL X  35      81.795  53.945  42.014  1.00  0.00           C
ATOM    215  HA  VAL X  35      81.129  53.094  42.061  1.00  0.00           H
ATOM    216  CB  VAL X  35      81.902  54.531  43.428  1.00  0.00           C
ATOM    217  HB  VAL X  35      82.173  53.690  44.112  1.00  0.00           H
ATOM    218  CG1 VAL X  35      83.027  55.582  43.537  1.00  0.00           C
ATOM    219 1HG1 VAL X  35      83.050  56.000  44.566  1.00  0.00           H
ATOM    220 2HG1 VAL X  35      84.024  55.140  43.329  1.00  0.00           H
ATOM    221 3HG1 VAL X  35      82.855  56.421  42.834  1.00  0.00           H
ATOM    222  CG2 VAL X  35      80.552  55.106  43.907  1.00  0.00           C
ATOM    223 1HG2 VAL X  35      79.742  54.352  43.810  1.00  0.00           H
ATOM    224 2HG2 VAL X  35      80.627  55.406  44.974  1.00  0.00           H
ATOM    225 3HG2 VAL X  35      80.273  56.010  43.324  1.00  0.00           H
ATOM    226  C   VAL X  35      81.189  54.919  41.023  1.00  0.00           C
ATOM    227  O   VAL X  35      81.839  55.861  40.571  1.00  0.00           O
ATOM    228  N   LEU X  36      79.923  54.694  40.628  1.00  0.00           N
ATOM    229  HN  LEU X  36      79.402  53.907  40.976  1.00  0.00           H
ATOM    230  CA  LEU X  36      79.223  55.501  39.652  1.00  0.00           C
ATOM    231  HA  LEU X  36      79.868  56.272  39.250  1.00  0.00           H
ATOM    232  CB  LEU X  36      78.646  54.633  38.504  1.00  0.00           C
ATOM    233  HB1 LEU X  36      77.836  53.988  38.912  1.00  0.00           H
ATOM    234  HB2 LEU X  36      78.184  55.302  37.746  1.00  0.00           H
ATOM    235  CG  LEU X  36      79.646  53.703  37.788  1.00  0.00           C
ATOM    236  HG  LEU X  36      80.082  53.007  38.545  1.00  0.00           H
ATOM    237  CD1 LEU X  36      78.909  52.855  36.743  1.00  0.00           C
ATOM    238 1HD1 LEU X  36      79.578  52.078  36.322  1.00  0.00           H
ATOM    239 2HD1 LEU X  36      78.032  52.357  37.204  1.00  0.00           H
ATOM    240 3HD1 LEU X  36      78.554  53.498  35.911  1.00  0.00           H
ATOM    241  CD2 LEU X  36      80.786  54.476  37.117  1.00  0.00           C
ATOM    242 1HD2 LEU X  36      80.377  55.246  36.429  1.00  0.00           H
ATOM    243 2HD2 LEU X  36      81.427  54.976  37.873  1.00  0.00           H
ATOM    244 3HD2 LEU X  36      81.413  53.779  36.524  1.00  0.00           H
ATOM    245  C   LEU X  36      78.048  56.163  40.341  1.00  0.00           C
ATOM    246  O   LEU X  36      77.184  55.487  40.904  1.00  0.00           O
ATOM    247  N   LYS X  37      77.974  57.505  40.326  1.00  0.00           N
ATOM    248  HN  LYS X  37      78.670  58.078  39.883  1.00  0.00           H
ATOM    249  CA  LYS X  37      76.899  58.193  41.006  1.00  0.00           C
ATOM    250  HA  LYS X  37      75.995  57.606  40.898  1.00  0.00           H
ATOM    251  CB  LYS X  37      77.188  58.392  42.519  1.00  0.00           C
ATOM    252  HB1 LYS X  37      76.229  58.616  43.039  1.00  0.00           H
ATOM    253  HB2 LYS X  37      77.569  57.428  42.923  1.00  0.00           H
ATOM    254  CG  LYS X  37      78.191  59.495  42.884  1.00  0.00           C
ATOM    255  HG1 LYS X  37      79.146  59.337  42.338  1.00  0.00           H
ATOM    256  HG2 LYS X  37      77.775  60.472  42.561  1.00  0.00           H
ATOM    257  CD  LYS X  37      78.454  59.550  44.398  1.00  0.00           C
ATOM    258  HD1 LYS X  37      77.472  59.578  44.922  1.00  0.00           H
ATOM    259  HD2 LYS X  37      78.973  58.611  44.692  1.00  0.00           H
ATOM    260  CE  LYS X  37      79.268  60.774  44.828  1.00  0.00           C
ATOM    261  HE1 LYS X  37      80.215  60.829  44.248  1.00  0.00           H
ATOM    262  HE2 LYS X  37      78.682  61.702  44.650  1.00  0.00           H
ATOM    263  NZ  LYS X  37      79.614  60.724  46.258  1.00  0.00           N
ATOM    264  HZ1 LYS X  37      80.255  59.920  46.452  1.00  0.00           H
ATOM    265  HZ2 LYS X  37      80.082  61.624  46.532  1.00  0.00           H
ATOM    266  HZ3 LYS X  37      78.780  60.624  46.881  1.00  0.00           H
ATOM    267  C   LYS X  37      76.604  59.522  40.351  1.00  0.00           C
ATOM    268  O   LYS X  37      77.380  60.044  39.550  1.00  0.00           O
ATOM    269  N   CYS X  38      75.437  60.103  40.661  1.00  0.00           N
ATOM    270  HN  CYS X  38      74.776  59.630  41.257  1.00  0.00           H
ATOM    271  CA  CYS X  38      75.008  61.340  40.050  1.00  0.00           C
ATOM    272  HA  CYS X  38      75.871  61.894  39.703  1.00  0.00           H
ATOM    273  CB  CYS X  38      74.066  61.080  38.844  1.00  0.00           C
ATOM    274  HB1 CYS X  38      73.662  62.044  38.463  1.00  0.00           H
ATOM    275  HB2 CYS X  38      74.677  60.649  38.023  1.00  0.00           H
ATOM    276  SG  CYS X  38      72.704  59.926  39.205  1.00  0.00           S
ATOM    277  C   CYS X  38      74.303  62.256  41.027  1.00  0.00           C
ATOM    278  O   CYS X  38      73.694  61.835  42.013  1.00  0.00           O
ATOM    279  N   LYS X  39      74.390  63.565  40.736  1.00  0.00           N
ATOM    280  HN  LYS X  39      75.006  63.877  40.009  1.00  0.00           H
ATOM    281  CA  LYS X  39      73.562  64.606  41.299  1.00  0.00           C
ATOM    282  HA  LYS X  39      72.776  64.183  41.911  1.00  0.00           H
ATOM    283  CB  LYS X  39      74.401  65.640  42.088  1.00  0.00           C
ATOM    284  HB1 LYS X  39      75.311  65.883  41.494  1.00  0.00           H
ATOM    285  HB2 LYS X  39      73.826  66.587  42.215  1.00  0.00           H
ATOM    286  CG  LYS X  39      74.826  65.169  43.486  1.00  0.00           C
ATOM    287  HG1 LYS X  39      75.268  64.149  43.429  1.00  0.00           H
ATOM    288  HG2 LYS X  39      75.623  65.865  43.831  1.00  0.00           H
ATOM    289  CD  LYS X  39      73.660  65.189  44.488  1.00  0.00           C
ATOM    290  HD1 LYS X  39      73.154  66.180  44.439  1.00  0.00           H
ATOM    291  HD2 LYS X  39      72.907  64.427  44.181  1.00  0.00           H
ATOM    292  CE  LYS X  39      74.052  64.905  45.942  1.00  0.00           C
ATOM    293  HE1 LYS X  39      73.141  64.921  46.581  1.00  0.00           H
ATOM    294  HE2 LYS X  39      74.541  63.912  46.035  1.00  0.00           H
ATOM    295  NZ  LYS X  39      74.978  65.931  46.447  1.00  0.00           N
ATOM    296  HZ1 LYS X  39      75.131  65.805  47.485  1.00  0.00           H
ATOM    297  HZ2 LYS X  39      75.919  65.875  45.982  1.00  0.00           H
ATOM    298  HZ3 LYS X  39      74.597  66.898  46.314  1.00  0.00           H
ATOM    299  C   LYS X  39      72.907  65.319  40.134  1.00  0.00           C
ATOM    300  O   LYS X  39      73.559  65.630  39.137  1.00  0.00           O
ATOM    301  N   GLY X  40      71.586  65.566  40.217  1.00  0.00           N
ATOM    302  HN  GLY X  40      71.074  65.232  41.021  1.00  0.00           H
ATOM    303  CA  GLY X  40      70.800  66.271  39.208  1.00  0.00           C
ATOM    304  HA1 GLY X  40      70.925  65.742  38.274  1.00  0.00           H
ATOM    305  HA2 GLY X  40      69.776  66.266  39.551  1.00  0.00           H
ATOM    306  C   GLY X  40      71.168  67.713  38.949  1.00  0.00           C
ATOM    307  O   GLY X  40      72.088  68.287  39.539  1.00  0.00           O
ATOM    308  N   ALA X  41      70.427  68.351  38.025  1.00  0.00           N
ATOM    309  HN  ALA X  41      69.683  67.873  37.551  1.00  0.00           H
ATOM    310  CA  ALA X  41      70.644  69.719  37.605  1.00  0.00           C
ATOM    311  HA  ALA X  41      71.652  69.742  37.215  1.00  0.00           H
ATOM    312  CB  ALA X  41      69.666  70.035  36.459  1.00  0.00           C
ATOM    313  HB1 ALA X  41      68.617  70.018  36.823  1.00  0.00           H
ATOM    314  HB2 ALA X  41      69.877  71.026  36.011  1.00  0.00           H
ATOM    315  HB3 ALA X  41      69.765  69.270  35.659  1.00  0.00           H
ATOM    316  C   ALA X  41      70.517  70.771  38.727  1.00  0.00           C
ATOM    317  O   ALA X  41      69.663  70.618  39.608  1.00  0.00           O
ATOM    318  N   PRO X  42      71.323  71.840  38.761  1.00  0.00           N
ATOM    319  CD  PRO X  42      72.312  72.164  37.727  1.00  0.00           C
ATOM    320  HD1 PRO X  42      71.850  72.200  36.716  1.00  0.00           H
ATOM    321  HD2 PRO X  42      73.129  71.407  37.754  1.00  0.00           H
ATOM    322  CA  PRO X  42      71.494  72.676  39.950  1.00  0.00           C
ATOM    323  HA  PRO X  42      71.574  72.039  40.819  1.00  0.00           H
ATOM    324  CB  PRO X  42      72.793  73.452  39.663  1.00  0.00           C
ATOM    325  HB1 PRO X  42      72.833  74.450  40.146  1.00  0.00           H
ATOM    326  HB2 PRO X  42      73.658  72.850  40.023  1.00  0.00           H
ATOM    327  CG  PRO X  42      72.853  73.531  38.137  1.00  0.00           C
ATOM    328  HG1 PRO X  42      72.169  74.329  37.771  1.00  0.00           H
ATOM    329  HG2 PRO X  42      73.877  73.721  37.757  1.00  0.00           H
ATOM    330  C   PRO X  42      70.340  73.628  40.213  1.00  0.00           C
ATOM    331  O   PRO X  42      70.349  74.279  41.261  1.00  0.00           O
ATOM    332  N   LYS X  43      69.362  73.761  39.295  1.00  0.00           N
ATOM    333  HN  LYS X  43      69.464  73.353  38.385  1.00  0.00           H
ATOM    334  CA  LYS X  43      68.172  74.564  39.523  1.00  0.00           C
ATOM    335  HA  LYS X  43      68.246  75.076  40.470  1.00  0.00           H
ATOM    336  CB  LYS X  43      68.018  75.643  38.423  1.00  0.00           C
ATOM    337  HB1 LYS X  43      67.866  75.155  37.435  1.00  0.00           H
ATOM    338  HB2 LYS X  43      67.120  76.263  38.642  1.00  0.00           H
ATOM    339  CG  LYS X  43      69.242  76.573  38.335  1.00  0.00           C
ATOM    340  HG1 LYS X  43      69.466  76.972  39.351  1.00  0.00           H
ATOM    341  HG2 LYS X  43      70.128  75.986  38.002  1.00  0.00           H
ATOM    342  CD  LYS X  43      69.035  77.752  37.371  1.00  0.00           C
ATOM    343  HD1 LYS X  43      68.836  77.349  36.352  1.00  0.00           H
ATOM    344  HD2 LYS X  43      68.136  78.321  37.700  1.00  0.00           H
ATOM    345  CE  LYS X  43      70.244  78.693  37.321  1.00  0.00           C
ATOM    346  HE1 LYS X  43      70.470  79.091  38.335  1.00  0.00           H
ATOM    347  HE2 LYS X  43      71.140  78.158  36.934  1.00  0.00           H
ATOM    348  NZ  LYS X  43      69.966  79.834  36.432  1.00  0.00           N
ATOM    349  HZ1 LYS X  43      69.809  79.499  35.446  1.00  0.00           H
ATOM    350  HZ2 LYS X  43      69.118  80.356  36.759  1.00  0.00           H
ATOM    351  HZ3 LYS X  43      70.786  80.492  36.436  1.00  0.00           H
ATOM    352  C   LYS X  43      66.912  73.710  39.614  1.00  0.00           C
ATOM    353  O   LYS X  43      65.802  74.230  39.749  1.00  0.00           O
ATOM    354  N   LYS X  44      67.047  72.366  39.589  1.00  0.00           N
ATOM    355  HN  LYS X  44      67.958  71.957  39.527  1.00  0.00           H
ATOM    356  CA  LYS X  44      65.936  71.446  39.772  1.00  0.00           C
ATOM    357  HA  LYS X  44      65.026  71.964  39.514  1.00  0.00           H
ATOM    358  CB  LYS X  44      66.053  70.203  38.853  1.00  0.00           C
ATOM    359  HB1 LYS X  44      67.100  69.832  38.836  1.00  0.00           H
ATOM    360  HB2 LYS X  44      65.416  69.380  39.252  1.00  0.00           H
ATOM    361  CG  LYS X  44      65.554  70.498  37.434  1.00  0.00           C
ATOM    362  HG1 LYS X  44      64.587  71.048  37.527  1.00  0.00           H
ATOM    363  HG2 LYS X  44      66.265  71.168  36.901  1.00  0.00           H
ATOM    364  CD  LYS X  44      65.293  69.231  36.602  1.00  0.00           C
ATOM    365  HD1 LYS X  44      66.200  68.999  36.004  1.00  0.00           H
ATOM    366  HD2 LYS X  44      65.110  68.368  37.283  1.00  0.00           H
ATOM    367  CE  LYS X  44      64.064  69.402  35.702  1.00  0.00           C
ATOM    368  HE1 LYS X  44      63.152  69.460  36.336  1.00  0.00           H
ATOM    369  HE2 LYS X  44      64.140  70.335  35.103  1.00  0.00           H
ATOM    370  NZ  LYS X  44      63.900  68.280  34.773  1.00  0.00           N
ATOM    371  HZ1 LYS X  44      62.885  68.178  34.531  1.00  0.00           H
ATOM    372  HZ2 LYS X  44      64.395  68.464  33.864  1.00  0.00           H
ATOM    373  HZ3 LYS X  44      64.272  67.375  35.155  1.00  0.00           H
ATOM    374  C   LYS X  44      65.824  70.991  41.226  1.00  0.00           C
ATOM    375  O   LYS X  44      66.844  70.971  41.919  1.00  0.00           O
ATOM    376  N   PRO X  45      64.645  70.621  41.749  1.00  0.00           N
ATOM    377  CD  PRO X  45      63.365  70.709  41.036  1.00  0.00           C
ATOM    378  HD1 PRO X  45      63.321  69.907  40.265  1.00  0.00           H
ATOM    379  HD2 PRO X  45      63.221  71.706  40.567  1.00  0.00           H
ATOM    380  CA  PRO X  45      64.469  70.041  43.085  1.00  0.00           C
ATOM    381  HA  PRO X  45      64.628  70.857  43.772  1.00  0.00           H
ATOM    382  CB  PRO X  45      63.019  69.526  43.076  1.00  0.00           C
ATOM    383  HB1 PRO X  45      62.970  68.492  42.665  1.00  0.00           H
ATOM    384  HB2 PRO X  45      62.568  69.538  44.090  1.00  0.00           H
ATOM    385  CG  PRO X  45      62.305  70.467  42.109  1.00  0.00           C
ATOM    386  HG1 PRO X  45      61.371  70.039  41.695  1.00  0.00           H
ATOM    387  HG2 PRO X  45      62.073  71.422  42.630  1.00  0.00           H
ATOM    388  C   PRO X  45      65.423  68.910  43.455  1.00  0.00           C
ATOM    389  O   PRO X  45      65.838  68.211  42.528  1.00  0.00           O
ATOM    390  N   PRO X  46      65.763  68.634  44.707  1.00  0.00           N
ATOM    391  CD  PRO X  46      65.649  69.605  45.799  1.00  0.00           C
ATOM    392  HD1 PRO X  46      64.585  69.859  45.999  1.00  0.00           H
ATOM    393  HD2 PRO X  46      66.221  70.524  45.532  1.00  0.00           H
ATOM    394  CA  PRO X  46      66.722  67.577  45.008  1.00  0.00           C
ATOM    395  HA  PRO X  46      67.470  67.465  44.234  1.00  0.00           H
ATOM    396  CB  PRO X  46      67.362  68.026  46.336  1.00  0.00           C
ATOM    397  HB1 PRO X  46      67.672  67.180  46.982  1.00  0.00           H
ATOM    398  HB2 PRO X  46      68.261  68.641  46.107  1.00  0.00           H
ATOM    399  CG  PRO X  46      66.308  68.923  46.996  1.00  0.00           C
ATOM    400  HG1 PRO X  46      65.556  68.296  47.524  1.00  0.00           H
ATOM    401  HG2 PRO X  46      66.756  69.647  47.707  1.00  0.00           H
ATOM    402  C   PRO X  46      65.967  66.265  45.158  1.00  0.00           C
ATOM    403  O   PRO X  46      65.180  66.075  46.089  1.00  0.00           O
ATOM    404  N   GLN X  47      66.169  65.339  44.211  1.00  0.00           N
ATOM    405  HN  GLN X  47      66.805  65.520  43.456  1.00  0.00           H
ATOM    406  CA  GLN X  47      65.449  64.087  44.139  1.00  0.00           C
ATOM    407  HA  GLN X  47      64.815  63.961  45.007  1.00  0.00           H
ATOM    408  CB  GLN X  47      64.573  64.066  42.858  1.00  0.00           C
ATOM    409  HB1 GLN X  47      63.970  65.003  42.851  1.00  0.00           H
ATOM    410  HB2 GLN X  47      65.233  64.094  41.962  1.00  0.00           H
ATOM    411  CG  GLN X  47      63.600  62.869  42.767  1.00  0.00           C
ATOM    412  HG1 GLN X  47      64.171  61.917  42.797  1.00  0.00           H
ATOM    413  HG2 GLN X  47      62.901  62.889  43.630  1.00  0.00           H
ATOM    414  CD  GLN X  47      62.765  62.905  41.490  1.00  0.00           C
ATOM    415  OE1 GLN X  47      62.399  63.947  40.936  1.00  0.00           O
ATOM    416  NE2 GLN X  47      62.405  61.699  40.997  1.00  0.00           N
ATOM    417 1HE2 GLN X  47      62.534  60.867  41.541  1.00  0.00           H
ATOM    418 2HE2 GLN X  47      61.875  61.672  40.153  1.00  0.00           H
ATOM    419  C   GLN X  47      66.451  62.945  44.141  1.00  0.00           C
ATOM    420  O   GLN X  47      67.575  63.083  43.654  1.00  0.00           O
ATOM    421  N   ARG X  48      66.096  61.782  44.725  1.00  0.00           N
ATOM    422  HN  ARG X  48      65.197  61.694  45.172  1.00  0.00           H
ATOM    423  CA  ARG X  48      66.902  60.575  44.623  1.00  0.00           C
ATOM    424  HA  ARG X  48      67.930  60.835  44.846  1.00  0.00           H
ATOM    425  CB  ARG X  48      66.455  59.518  45.668  1.00  0.00           C
ATOM    426  HB1 ARG X  48      66.647  59.944  46.679  1.00  0.00           H
ATOM    427  HB2 ARG X  48      65.355  59.366  45.578  1.00  0.00           H
ATOM    428  CG  ARG X  48      67.154  58.141  45.567  1.00  0.00           C
ATOM    429  HG1 ARG X  48      66.816  57.658  44.622  1.00  0.00           H
ATOM    430  HG2 ARG X  48      68.255  58.283  45.491  1.00  0.00           H
ATOM    431  CD  ARG X  48      66.870  57.224  46.771  1.00  0.00           C
ATOM    432  HD1 ARG X  48      67.781  57.126  47.406  1.00  0.00           H
ATOM    433  HD2 ARG X  48      66.064  57.656  47.399  1.00  0.00           H
ATOM    434  NE  ARG X  48      66.479  55.865  46.253  1.00  0.00           N
ATOM    435  HE  ARG X  48      67.173  55.264  45.830  1.00  0.00           H
ATOM    436  CZ  ARG X  48      65.233  55.368  46.247  1.00  0.00           C
ATOM    437  NH1 ARG X  48      64.228  55.907  46.927  1.00  0.00           N
ATOM    438 1HH1 ARG X  48      64.344  56.745  47.488  1.00  0.00           H
ATOM    439 2HH1 ARG X  48      63.293  55.563  46.801  1.00  0.00           H
ATOM    440  NH2 ARG X  48      64.982  54.272  45.532  1.00  0.00           N
ATOM    441 1HH2 ARG X  48      65.595  54.054  44.761  1.00  0.00           H
ATOM    442 2HH2 ARG X  48      64.018  53.967  45.463  1.00  0.00           H
ATOM    443  C   ARG X  48      66.885  60.005  43.205  1.00  0.00           C
ATOM    444  O   ARG X  48      65.933  59.354  42.768  1.00  0.00           O
ATOM    445  N   LEU X  49      67.972  60.245  42.447  1.00  0.00           N
ATOM    446  HN  LEU X  49      68.732  60.781  42.805  1.00  0.00           H
ATOM    447  CA  LEU X  49      68.136  59.745  41.100  1.00  0.00           C
ATOM    448  HA  LEU X  49      67.173  59.487  40.681  1.00  0.00           H
ATOM    449  CB  LEU X  49      68.843  60.754  40.167  1.00  0.00           C
ATOM    450  HB1 LEU X  49      69.870  60.950  40.549  1.00  0.00           H
ATOM    451  HB2 LEU X  49      68.942  60.298  39.156  1.00  0.00           H
ATOM    452  CG  LEU X  49      68.127  62.109  40.002  1.00  0.00           C
ATOM    453  HG  LEU X  49      68.080  62.605  41.001  1.00  0.00           H
ATOM    454  CD1 LEU X  49      68.943  63.011  39.066  1.00  0.00           C
ATOM    455 1HD1 LEU X  49      69.021  62.556  38.056  1.00  0.00           H
ATOM    456 2HD1 LEU X  49      68.463  64.008  38.971  1.00  0.00           H
ATOM    457 3HD1 LEU X  49      69.970  63.151  39.468  1.00  0.00           H
ATOM    458  CD2 LEU X  49      66.690  61.960  39.479  1.00  0.00           C
ATOM    459 1HD2 LEU X  49      66.237  62.962  39.319  1.00  0.00           H
ATOM    460 2HD2 LEU X  49      66.683  61.413  38.513  1.00  0.00           H
ATOM    461 3HD2 LEU X  49      66.059  61.411  40.208  1.00  0.00           H
ATOM    462  C   LEU X  49      68.961  58.484  41.157  1.00  0.00           C
ATOM    463  O   LEU X  49      69.932  58.390  41.910  1.00  0.00           O
ATOM    464  N   GLU X  50      68.565  57.466  40.378  1.00  0.00           N
ATOM    465  HN  GLU X  50      67.824  57.560  39.708  1.00  0.00           H
ATOM    466  CA  GLU X  50      69.094  56.136  40.531  1.00  0.00           C
ATOM    467  HA  GLU X  50      69.802  56.104  41.347  1.00  0.00           H
ATOM    468  CB  GLU X  50      67.967  55.138  40.878  1.00  0.00           C
ATOM    469  HB1 GLU X  50      67.210  55.151  40.064  1.00  0.00           H
ATOM    470  HB2 GLU X  50      68.388  54.109  40.942  1.00  0.00           H
ATOM    471  CG  GLU X  50      67.278  55.501  42.215  1.00  0.00           C
ATOM    472  HG1 GLU X  50      68.020  55.486  43.039  1.00  0.00           H
ATOM    473  HG2 GLU X  50      66.857  56.527  42.154  1.00  0.00           H
ATOM    474  CD  GLU X  50      66.149  54.561  42.553  1.00  0.00           C
ATOM    475  OE1 GLU X  50      66.381  53.556  43.280  1.00  0.00           O
ATOM    476  OE2 GLU X  50      64.990  54.839  42.151  1.00  0.00           O
ATOM    477  C   GLU X  50      69.842  55.732  39.282  1.00  0.00           C
ATOM    478  O   GLU X  50      69.351  55.827  38.155  1.00  0.00           O
ATOM    479  N   TRP X  51      71.097  55.298  39.480  1.00  0.00           N
ATOM    480  HN  TRP X  51      71.473  55.300  40.411  1.00  0.00           H
ATOM    481  CA  TRP X  51      71.986  54.854  38.437  1.00  0.00           C
ATOM    482  HA  TRP X  51      71.800  55.445  37.551  1.00  0.00           H
ATOM    483  CB  TRP X  51      73.454  55.063  38.895  1.00  0.00           C
ATOM    484  HB1 TRP X  51      73.533  56.081  39.336  1.00  0.00           H
ATOM    485  HB2 TRP X  51      73.694  54.337  39.702  1.00  0.00           H
ATOM    486  CG  TRP X  51      74.494  54.947  37.794  1.00  0.00           C
ATOM    487  CD1 TRP X  51      74.910  53.825  37.136  1.00  0.00           C
ATOM    488  HD1 TRP X  51      74.519  52.835  37.315  1.00  0.00           H
ATOM    489  NE1 TRP X  51      75.858  54.154  36.200  1.00  0.00           N
ATOM    490  HE1 TRP X  51      76.371  53.529  35.643  1.00  0.00           H
ATOM    491  CE2 TRP X  51      76.047  55.513  36.209  1.00  0.00           C
ATOM    492  CD2 TRP X  51      75.209  56.051  37.219  1.00  0.00           C
ATOM    493  CE3 TRP X  51      75.194  57.417  37.480  1.00  0.00           C
ATOM    494  HE3 TRP X  51      74.570  57.841  38.253  1.00  0.00           H
ATOM    495  CZ3 TRP X  51      76.020  58.246  36.709  1.00  0.00           C
ATOM    496  HZ3 TRP X  51      76.032  59.311  36.886  1.00  0.00           H
ATOM    497  CZ2 TRP X  51      76.864  56.335  35.451  1.00  0.00           C
ATOM    498  HZ2 TRP X  51      77.507  55.933  34.681  1.00  0.00           H
ATOM    499  CH2 TRP X  51      76.843  57.713  35.705  1.00  0.00           C
ATOM    500  HH2 TRP X  51      77.465  58.379  35.125  1.00  0.00           H
ATOM    501  C   TRP X  51      71.715  53.392  38.104  1.00  0.00           C
ATOM    502  O   TRP X  51      71.625  52.548  38.998  1.00  0.00           O
ATOM    503  N   LYS X  52      71.568  53.064  36.806  1.00  0.00           N
ATOM    504  HN  LYS X  52      71.648  53.770  36.097  1.00  0.00           H
ATOM    505  CA  LYS X  52      71.116  51.756  36.373  1.00  0.00           C
ATOM    506  HA  LYS X  52      71.345  51.028  37.139  1.00  0.00           H
ATOM    507  CB  LYS X  52      69.576  51.801  36.164  1.00  0.00           C
ATOM    508  HB1 LYS X  52      69.159  52.258  37.095  1.00  0.00           H
ATOM    509  HB2 LYS X  52      69.332  52.506  35.343  1.00  0.00           H
ATOM    510  CG  LYS X  52      68.847  50.452  35.990  1.00  0.00           C
ATOM    511  HG1 LYS X  52      69.463  49.643  36.442  1.00  0.00           H
ATOM    512  HG2 LYS X  52      67.900  50.494  36.580  1.00  0.00           H
ATOM    513  CD  LYS X  52      68.478  50.088  34.538  1.00  0.00           C
ATOM    514  HD1 LYS X  52      69.393  50.138  33.907  1.00  0.00           H
ATOM    515  HD2 LYS X  52      68.116  49.034  34.526  1.00  0.00           H
ATOM    516  CE  LYS X  52      67.390  50.991  33.941  1.00  0.00           C
ATOM    517  HE1 LYS X  52      66.453  50.937  34.536  1.00  0.00           H
ATOM    518  HE2 LYS X  52      67.746  52.045  33.917  1.00  0.00           H
ATOM    519  NZ  LYS X  52      67.090  50.605  32.560  1.00  0.00           N
ATOM    520  HZ1 LYS X  52      66.606  51.386  32.042  1.00  0.00           H
ATOM    521  HZ2 LYS X  52      67.994  50.468  32.041  1.00  0.00           H
ATOM    522  HZ3 LYS X  52      66.531  49.721  32.483  1.00  0.00           H
ATOM    523  C   LYS X  52      71.865  51.316  35.119  1.00  0.00           C
ATOM    524  O   LYS X  52      72.366  52.130  34.342  1.00  0.00           O
ATOM    525  N   LEU X  53      71.994  49.986  34.933  1.00  0.00           N
ATOM    526  HN  LEU X  53      71.601  49.360  35.611  1.00  0.00           H
ATOM    527  CA  LEU X  53      72.764  49.343  33.885  1.00  0.00           C
ATOM    528  HA  LEU X  53      73.391  50.074  33.390  1.00  0.00           H
ATOM    529  CB  LEU X  53      73.661  48.254  34.546  1.00  0.00           C
ATOM    530  HB1 LEU X  53      74.289  48.789  35.294  1.00  0.00           H
ATOM    531  HB2 LEU X  53      73.018  47.550  35.118  1.00  0.00           H
ATOM    532  CG  LEU X  53      74.613  47.421  33.652  1.00  0.00           C
ATOM    533  HG  LEU X  53      75.049  48.089  32.872  1.00  0.00           H
ATOM    534  CD1 LEU X  53      75.765  46.865  34.504  1.00  0.00           C
ATOM    535 1HD1 LEU X  53      76.474  46.291  33.869  1.00  0.00           H
ATOM    536 2HD1 LEU X  53      76.322  47.682  35.002  1.00  0.00           H
ATOM    537 3HD1 LEU X  53      75.365  46.185  35.286  1.00  0.00           H
ATOM    538  CD2 LEU X  53      73.933  46.221  32.972  1.00  0.00           C
ATOM    539 1HD2 LEU X  53      74.695  45.582  32.477  1.00  0.00           H
ATOM    540 2HD2 LEU X  53      73.396  45.610  33.728  1.00  0.00           H
ATOM    541 3HD2 LEU X  53      73.205  46.534  32.201  1.00  0.00           H
ATOM    542  C   LEU X  53      71.854  48.722  32.833  1.00  0.00           C
ATOM    543  O   LEU X  53      70.862  48.057  33.137  1.00  0.00           O
ATOM    544  N   ASN X  54      72.201  48.909  31.547  1.00  0.00           N
ATOM    545  HN  ASN X  54      72.961  49.530  31.326  1.00  0.00           H
ATOM    546  CA  ASN X  54      71.579  48.272  30.404  1.00  0.00           C
ATOM    547  HA  ASN X  54      70.967  47.439  30.727  1.00  0.00           H
ATOM    548  CB  ASN X  54      70.773  49.290  29.560  1.00  0.00           C
ATOM    549  HB1 ASN X  54      71.316  50.257  29.507  1.00  0.00           H
ATOM    550  HB2 ASN X  54      70.582  48.931  28.527  1.00  0.00           H
ATOM    551  CG  ASN X  54      69.440  49.518  30.243  1.00  0.00           C
ATOM    552  OD1 ASN X  54      69.262  50.440  31.039  1.00  0.00           O
ATOM    553  ND2 ASN X  54      68.461  48.632  29.945  1.00  0.00           N
ATOM    554 1HD2 ASN X  54      68.652  47.883  29.312  1.00  0.00           H
ATOM    555 2HD2 ASN X  54      67.589  48.681  30.431  1.00  0.00           H
ATOM    556  C   ASN X  54      72.666  47.684  29.524  1.00  0.00           C
ATOM    557  O   ASN X  54      73.856  47.922  29.719  1.00  0.00           O
ATOM    558  N   THR X  55      72.284  46.874  28.520  1.00  0.00           N
ATOM    559  HN  THR X  55      71.316  46.624  28.400  1.00  0.00           H
ATOM    560  CA  THR X  55      73.224  46.363  27.531  1.00  0.00           C
ATOM    561  HA  THR X  55      74.116  46.975  27.542  1.00  0.00           H
ATOM    562  CB  THR X  55      73.663  44.922  27.785  1.00  0.00           C
ATOM    563  HB  THR X  55      74.069  44.872  28.825  1.00  0.00           H
ATOM    564  OG1 THR X  55      74.683  44.513  26.883  1.00  0.00           O
ATOM    565  HG1 THR X  55      75.455  44.310  27.449  1.00  0.00           H
ATOM    566  CG2 THR X  55      72.507  43.918  27.670  1.00  0.00           C
ATOM    567 1HG2 THR X  55      72.095  43.888  26.642  1.00  0.00           H
ATOM    568 2HG2 THR X  55      72.877  42.899  27.922  1.00  0.00           H
ATOM    569 3HG2 THR X  55      71.695  44.175  28.381  1.00  0.00           H
ATOM    570  C   THR X  55      72.630  46.534  26.150  1.00  0.00           C
ATOM    571  O   THR X  55      71.423  46.690  25.979  1.00  0.00           O
ATOM    572  N   GLY X  56      73.479  46.554  25.103  1.00  0.00           N
ATOM    573  HN  GLY X  56      74.439  46.327  25.272  1.00  0.00           H
ATOM    574  CA  GLY X  56      73.110  46.952  23.744  1.00  0.00           C
ATOM    575  HA1 GLY X  56      72.429  47.790  23.807  1.00  0.00           H
ATOM    576  HA2 GLY X  56      74.022  47.206  23.227  1.00  0.00           H
ATOM    577  C   GLY X  56      72.425  45.890  22.922  1.00  0.00           C
ATOM    578  O   GLY X  56      72.087  46.110  21.758  1.00  0.00           O
ATOM    579  N   ARG X  57      72.242  44.693  23.498  1.00  0.00           N
ATOM    580  HN  ARG X  57      72.602  44.559  24.417  1.00  0.00           H
ATOM    581  CA  ARG X  57      71.647  43.548  22.834  1.00  0.00           C
ATOM    582  HA  ARG X  57      71.363  43.808  21.824  1.00  0.00           H
ATOM    583  CB  ARG X  57      72.694  42.407  22.786  1.00  0.00           C
ATOM    584  HB1 ARG X  57      72.284  41.542  22.219  1.00  0.00           H
ATOM    585  HB2 ARG X  57      73.566  42.792  22.211  1.00  0.00           H
ATOM    586  CG  ARG X  57      73.211  41.937  24.162  1.00  0.00           C
ATOM    587  HG1 ARG X  57      73.574  42.818  24.738  1.00  0.00           H
ATOM    588  HG2 ARG X  57      72.380  41.471  24.737  1.00  0.00           H
ATOM    589  CD  ARG X  57      74.369  40.937  24.058  1.00  0.00           C
ATOM    590  HD1 ARG X  57      74.027  39.967  23.633  1.00  0.00           H
ATOM    591  HD2 ARG X  57      75.168  41.349  23.404  1.00  0.00           H
ATOM    592  NE  ARG X  57      74.872  40.716  25.452  1.00  0.00           N
ATOM    593  HE  ARG X  57      74.267  40.349  26.173  1.00  0.00           H
ATOM    594  CZ  ARG X  57      75.998  41.236  25.959  1.00  0.00           C
ATOM    595  NH1 ARG X  57      76.944  41.812  25.231  1.00  0.00           N
ATOM    596 1HH1 ARG X  57      76.900  41.801  24.232  1.00  0.00           H
ATOM    597 2HH1 ARG X  57      77.742  42.200  25.718  1.00  0.00           H
ATOM    598  NH2 ARG X  57      76.157  41.157  27.277  1.00  0.00           N
ATOM    599 1HH2 ARG X  57      75.417  40.696  27.781  1.00  0.00           H
ATOM    600 2HH2 ARG X  57      76.997  41.509  27.703  1.00  0.00           H
ATOM    601  C   ARG X  57      70.380  43.051  23.514  1.00  0.00           C
ATOM    602  O   ARG X  57      69.823  42.031  23.108  1.00  0.00           O
ATOM    603  N   THR X  58      69.903  43.775  24.551  1.00  0.00           N
ATOM    604  HN  THR X  58      70.334  44.653  24.748  1.00  0.00           H
ATOM    605  CA  THR X  58      68.760  43.436  25.408  1.00  0.00           C
ATOM    606  HA  THR X  58      68.697  44.254  26.110  1.00  0.00           H
ATOM    607  CB  THR X  58      67.375  43.360  24.753  1.00  0.00           C
ATOM    608  HB  THR X  58      67.301  42.450  24.114  1.00  0.00           H
ATOM    609  OG1 THR X  58      67.100  44.501  23.948  1.00  0.00           O
ATOM    610  HG1 THR X  58      66.159  44.415  23.711  1.00  0.00           H
ATOM    611  CG2 THR X  58      66.287  43.339  25.841  1.00  0.00           C
ATOM    612 1HG2 THR X  58      65.275  43.341  25.389  1.00  0.00           H
ATOM    613 2HG2 THR X  58      66.360  42.429  26.470  1.00  0.00           H
ATOM    614 3HG2 THR X  58      66.375  44.232  26.498  1.00  0.00           H
ATOM    615  C   THR X  58      68.962  42.174  26.240  1.00  0.00           C
ATOM    616  O   THR X  58      68.843  41.052  25.748  1.00  0.00           O
ATOM    617  N   GLU X  59      69.219  42.326  27.554  1.00  0.00           N
ATOM    618  HN  GLU X  59      69.314  43.230  27.964  1.00  0.00           H
ATOM    619  CA  GLU X  59      69.270  41.210  28.484  1.00  0.00           C
ATOM    620  HA  GLU X  59      68.647  40.402  28.121  1.00  0.00           H
ATOM    621  CB  GLU X  59      70.705  40.678  28.777  1.00  0.00           C
ATOM    622  HB1 GLU X  59      71.345  41.517  29.127  1.00  0.00           H
ATOM    623  HB2 GLU X  59      70.644  39.933  29.606  1.00  0.00           H
ATOM    624  CG  GLU X  59      71.387  39.979  27.576  1.00  0.00           C
ATOM    625  HG1 GLU X  59      70.705  39.209  27.156  1.00  0.00           H
ATOM    626  HG2 GLU X  59      71.602  40.720  26.779  1.00  0.00           H
ATOM    627  CD  GLU X  59      72.682  39.297  27.972  1.00  0.00           C
ATOM    628  OE1 GLU X  59      73.757  39.952  27.927  1.00  0.00           O
ATOM    629  OE2 GLU X  59      72.650  38.085  28.320  1.00  0.00           O
ATOM    630  C   GLU X  59      68.681  41.676  29.800  1.00  0.00           C
ATOM    631  O   GLU X  59      68.891  42.813  30.217  1.00  0.00           O
ATOM    632  N   ALA X  60      67.927  40.800  30.484  1.00  0.00           N
ATOM    633  HN  ALA X  60      67.786  39.880  30.124  1.00  0.00           H
ATOM    634  CA  ALA X  60      67.333  41.050  31.779  1.00  0.00           C
ATOM    635  HA  ALA X  60      67.192  42.116  31.906  1.00  0.00           H
ATOM    636  CB  ALA X  60      65.966  40.349  31.877  1.00  0.00           C
ATOM    637  HB1 ALA X  60      66.078  39.247  31.795  1.00  0.00           H
ATOM    638  HB2 ALA X  60      65.465  40.586  32.837  1.00  0.00           H
ATOM    639  HB3 ALA X  60      65.309  40.692  31.051  1.00  0.00           H
ATOM    640  C   ALA X  60      68.243  40.574  32.903  1.00  0.00           C
ATOM    641  O   ALA X  60      69.195  39.827  32.679  1.00  0.00           O
ATOM    642  N   TRP X  61      67.970  41.012  34.146  1.00  0.00           N
ATOM    643  HN  TRP X  61      67.133  41.536  34.325  1.00  0.00           H
ATOM    644  CA  TRP X  61      68.882  40.904  35.267  1.00  0.00           C
ATOM    645  HA  TRP X  61      69.834  40.507  34.936  1.00  0.00           H
ATOM    646  CB  TRP X  61      69.067  42.330  35.846  1.00  0.00           C
ATOM    647  HB1 TRP X  61      69.192  43.026  34.987  1.00  0.00           H
ATOM    648  HB2 TRP X  61      68.142  42.640  36.381  1.00  0.00           H
ATOM    649  CG  TRP X  61      70.270  42.541  36.745  1.00  0.00           C
ATOM    650  CD1 TRP X  61      70.322  42.647  38.107  1.00  0.00           C
ATOM    651  HD1 TRP X  61      69.470  42.554  38.762  1.00  0.00           H
ATOM    652  NE1 TRP X  61      71.609  42.927  38.500  1.00  0.00           N
ATOM    653  HE1 TRP X  61      71.906  43.073  39.446  1.00  0.00           H
ATOM    654  CE2 TRP X  61      72.415  43.024  37.392  1.00  0.00           C
ATOM    655  CD2 TRP X  61      71.595  42.781  36.254  1.00  0.00           C
ATOM    656  CE3 TRP X  61      72.127  42.832  34.970  1.00  0.00           C
ATOM    657  HE3 TRP X  61      71.518  42.651  34.092  1.00  0.00           H
ATOM    658  CZ3 TRP X  61      73.493  43.107  34.829  1.00  0.00           C
ATOM    659  HZ3 TRP X  61      73.934  43.134  33.843  1.00  0.00           H
ATOM    660  CZ2 TRP X  61      73.760  43.312  37.245  1.00  0.00           C
ATOM    661  HZ2 TRP X  61      74.388  43.500  38.108  1.00  0.00           H
ATOM    662  CH2 TRP X  61      74.302  43.347  35.954  1.00  0.00           C
ATOM    663  HH2 TRP X  61      75.353  43.557  35.819  1.00  0.00           H
ATOM    664  C   TRP X  61      68.316  39.983  36.341  1.00  0.00           C
ATOM    665  O   TRP X  61      67.148  40.100  36.709  1.00  0.00           O
ATOM    666  N   LYS X  62      69.124  39.020  36.859  1.00  0.00           N
ATOM    667  HN  LYS X  62      70.071  38.952  36.553  1.00  0.00           H
ATOM    668  CA  LYS X  62      68.721  38.064  37.894  1.00  0.00           C
ATOM    669  HA  LYS X  62      69.519  37.341  37.980  1.00  0.00           H
ATOM    670  CB  LYS X  62      68.548  38.728  39.287  1.00  0.00           C
ATOM    671  HB1 LYS X  62      67.834  39.576  39.181  1.00  0.00           H
ATOM    672  HB2 LYS X  62      68.098  37.991  39.991  1.00  0.00           H
ATOM    673  CG  LYS X  62      69.851  39.234  39.928  1.00  0.00           C
ATOM    674  HG1 LYS X  62      70.454  38.361  40.267  1.00  0.00           H
ATOM    675  HG2 LYS X  62      70.454  39.777  39.165  1.00  0.00           H
ATOM    676  CD  LYS X  62      69.609  40.196  41.111  1.00  0.00           C
ATOM    677  HD1 LYS X  62      70.591  40.425  41.587  1.00  0.00           H
ATOM    678  HD2 LYS X  62      69.213  41.146  40.686  1.00  0.00           H
ATOM    679  CE  LYS X  62      68.629  39.687  42.182  1.00  0.00           C
ATOM    680  HE1 LYS X  62      67.655  39.400  41.728  1.00  0.00           H
ATOM    681  HE2 LYS X  62      69.051  38.808  42.715  1.00  0.00           H
ATOM    682  NZ  LYS X  62      68.343  40.743  43.171  1.00  0.00           N
ATOM    683  HZ1 LYS X  62      69.219  41.027  43.681  1.00  0.00           H
ATOM    684  HZ2 LYS X  62      67.971  41.601  42.688  1.00  0.00           H
ATOM    685  HZ3 LYS X  62      67.629  40.412  43.869  1.00  0.00           H
ATOM    686  C   LYS X  62      67.477  37.252  37.531  1.00  0.00           C
ATOM    687  O   LYS X  62      66.545  37.095  38.321  1.00  0.00           O
ATOM    688  N   VAL X  63      67.440  36.730  36.290  1.00  0.00           N
ATOM    689  HN  VAL X  63      68.226  36.828  35.690  1.00  0.00           H
ATOM    690  CA  VAL X  63      66.256  36.156  35.674  1.00  0.00           C
ATOM    691  HA  VAL X  63      65.473  36.897  35.762  1.00  0.00           H
ATOM    692  CB  VAL X  63      66.470  35.889  34.188  1.00  0.00           C
ATOM    693  HB  VAL X  63      67.108  34.985  34.048  1.00  0.00           H
ATOM    694  CG1 VAL X  63      65.115  35.664  33.487  1.00  0.00           C
ATOM    695 1HG1 VAL X  63      64.592  34.770  33.887  1.00  0.00           H
ATOM    696 2HG1 VAL X  63      64.458  36.552  33.610  1.00  0.00           H
ATOM    697 3HG1 VAL X  63      65.274  35.502  32.398  1.00  0.00           H
ATOM    698  CG2 VAL X  63      67.193  37.090  33.548  1.00  0.00           C
ATOM    699 1HG2 VAL X  63      67.196  36.972  32.444  1.00  0.00           H
ATOM    700 2HG2 VAL X  63      66.671  38.039  33.795  1.00  0.00           H
ATOM    701 3HG2 VAL X  63      68.251  37.164  33.875  1.00  0.00           H
ATOM    702  C   VAL X  63      65.767  34.890  36.365  1.00  0.00           C
ATOM    703  O   VAL X  63      66.497  33.901  36.464  1.00  0.00           O
ATOM    704  N   LEU X  64      64.515  34.927  36.881  1.00  0.00           N
ATOM    705  HN  LEU X  64      63.983  35.773  36.784  1.00  0.00           H
ATOM    706  CA  LEU X  64      63.820  33.858  37.590  1.00  0.00           C
ATOM    707  HA  LEU X  64      63.041  34.357  38.147  1.00  0.00           H
ATOM    708  CB  LEU X  64      63.108  32.871  36.632  1.00  0.00           C
ATOM    709  HB1 LEU X  64      63.874  32.356  36.011  1.00  0.00           H
ATOM    710  HB2 LEU X  64      62.576  32.096  37.227  1.00  0.00           H
ATOM    711  CG  LEU X  64      62.079  33.539  35.690  1.00  0.00           C
ATOM    712  HG  LEU X  64      62.618  34.274  35.045  1.00  0.00           H
ATOM    713  CD1 LEU X  64      61.444  32.493  34.764  1.00  0.00           C
ATOM    714 1HD1 LEU X  64      62.225  31.962  34.180  1.00  0.00           H
ATOM    715 2HD1 LEU X  64      60.874  31.749  35.359  1.00  0.00           H
ATOM    716 3HD1 LEU X  64      60.748  32.989  34.053  1.00  0.00           H
ATOM    717  CD2 LEU X  64      60.972  34.295  36.443  1.00  0.00           C
ATOM    718 1HD2 LEU X  64      60.216  34.680  35.724  1.00  0.00           H
ATOM    719 2HD2 LEU X  64      60.457  33.622  37.160  1.00  0.00           H
ATOM    720 3HD2 LEU X  64      61.380  35.164  36.999  1.00  0.00           H
ATOM    721  C   LEU X  64      64.635  33.161  38.675  1.00  0.00           C
ATOM    722  O   LEU X  64      64.891  31.954  38.642  1.00  0.00           O
ATOM    723  N   SER X  65      65.096  33.944  39.666  1.00  0.00           N
ATOM    724  HN  SER X  65      64.817  34.912  39.697  1.00  0.00           H
ATOM    725  CA  SER X  65      66.026  33.494  40.686  1.00  0.00           C
ATOM    726  HA  SER X  65      66.183  32.434  40.573  1.00  0.00           H
ATOM    727  CB  SER X  65      67.405  34.185  40.546  1.00  0.00           C
ATOM    728  HB1 SER X  65      67.769  34.056  39.501  1.00  0.00           H
ATOM    729  HB2 SER X  65      67.304  35.279  40.731  1.00  0.00           H
ATOM    730  OG  SER X  65      68.360  33.626  41.450  1.00  0.00           O
ATOM    731  HG1 SER X  65      68.644  32.766  41.074  1.00  0.00           H
ATOM    732  C   SER X  65      65.482  33.789  42.077  1.00  0.00           C
ATOM    733  O   SER X  65      64.946  34.880  42.299  1.00  0.00           O
ATOM    734  N   PRO X  66      65.572  32.895  43.062  1.00  0.00           N
ATOM    735  CD  PRO X  66      65.879  31.469  42.890  1.00  0.00           C
ATOM    736  HD1 PRO X  66      66.876  31.322  42.417  1.00  0.00           H
ATOM    737  HD2 PRO X  66      65.084  30.998  42.270  1.00  0.00           H
ATOM    738  CA  PRO X  66      65.188  33.211  44.430  1.00  0.00           C
ATOM    739  HA  PRO X  66      64.321  33.858  44.445  1.00  0.00           H
ATOM    740  CB  PRO X  66      64.907  31.831  45.045  1.00  0.00           C
ATOM    741  HB1 PRO X  66      65.046  31.804  46.146  1.00  0.00           H
ATOM    742  HB2 PRO X  66      63.855  31.547  44.815  1.00  0.00           H
ATOM    743  CG  PRO X  66      65.855  30.886  44.304  1.00  0.00           C
ATOM    744  HG1 PRO X  66      66.870  30.942  44.754  1.00  0.00           H
ATOM    745  HG2 PRO X  66      65.507  29.833  44.322  1.00  0.00           H
ATOM    746  C   PRO X  66      66.300  33.921  45.180  1.00  0.00           C
ATOM    747  O   PRO X  66      66.035  34.391  46.284  1.00  0.00           O
ATOM    748  N   GLN X  67      67.542  34.001  44.661  1.00  0.00           N
ATOM    749  HN  GLN X  67      67.753  33.670  43.742  1.00  0.00           H
ATOM    750  CA  GLN X  67      68.640  34.530  45.450  1.00  0.00           C
ATOM    751  HA  GLN X  67      68.254  35.277  46.132  1.00  0.00           H
ATOM    752  CB  GLN X  67      69.290  33.411  46.313  1.00  0.00           C
ATOM    753  HB1 GLN X  67      70.108  33.844  46.929  1.00  0.00           H
ATOM    754  HB2 GLN X  67      68.506  33.056  47.022  1.00  0.00           H
ATOM    755  CG  GLN X  67      69.814  32.191  45.518  1.00  0.00           C
ATOM    756  HG1 GLN X  67      69.033  31.820  44.823  1.00  0.00           H
ATOM    757  HG2 GLN X  67      70.704  32.477  44.921  1.00  0.00           H
ATOM    758  CD  GLN X  67      70.186  31.016  46.425  1.00  0.00           C
ATOM    759  OE1 GLN X  67      69.454  30.025  46.528  1.00  0.00           O
ATOM    760  NE2 GLN X  67      71.364  31.101  47.079  1.00  0.00           N
ATOM    761 1HE2 GLN X  67      71.875  31.966  47.072  1.00  0.00           H
ATOM    762 2HE2 GLN X  67      71.708  30.279  47.530  1.00  0.00           H
ATOM    763  C   GLN X  67      69.680  35.259  44.609  1.00  0.00           C
ATOM    764  O   GLN X  67      70.149  34.782  43.573  1.00  0.00           O
ATOM    765  N   GLY X  68      70.070  36.475  45.056  1.00  0.00           N
ATOM    766  HN  GLY X  68      69.644  36.862  45.874  1.00  0.00           H
ATOM    767  CA  GLY X  68      71.212  37.208  44.521  1.00  0.00           C
ATOM    768  HA1 GLY X  68      71.240  37.095  43.447  1.00  0.00           H
ATOM    769  HA2 GLY X  68      71.118  38.240  44.827  1.00  0.00           H
ATOM    770  C   GLY X  68      72.523  36.702  45.063  1.00  0.00           C
ATOM    771  O   GLY X  68      72.582  35.729  45.813  1.00  0.00           O
ATOM    772  N   GLY X  69      73.632  37.374  44.708  1.00  0.00           N
ATOM    773  HN  GLY X  69      73.546  38.173  44.093  1.00  0.00           H
ATOM    774  CA  GLY X  69      74.963  36.985  45.175  1.00  0.00           C
ATOM    775  HA1 GLY X  69      75.592  37.861  45.116  1.00  0.00           H
ATOM    776  HA2 GLY X  69      74.895  36.594  46.180  1.00  0.00           H
ATOM    777  C   GLY X  69      75.625  35.936  44.328  1.00  0.00           C
ATOM    778  O   GLY X  69      76.562  35.262  44.758  1.00  0.00           O
ATOM    779  N   GLY X  70      75.131  35.782  43.089  1.00  0.00           N
ATOM    780  HN  GLY X  70      74.356  36.349  42.809  1.00  0.00           H
ATOM    781  CA  GLY X  70      75.732  34.993  42.030  1.00  0.00           C
ATOM    782  HA1 GLY X  70      76.442  34.290  42.443  1.00  0.00           H
ATOM    783  HA2 GLY X  70      74.912  34.519  41.516  1.00  0.00           H
ATOM    784  C   GLY X  70      76.482  35.905  41.084  1.00  0.00           C
ATOM    785  O   GLY X  70      77.085  36.882  41.534  1.00  0.00           O
ATOM    786  N   PRO X  71      76.493  35.669  39.777  1.00  0.00           N
ATOM    787  CD  PRO X  71      75.939  34.466  39.150  1.00  0.00           C
ATOM    788  HD1 PRO X  71      74.858  34.336  39.385  1.00  0.00           H
ATOM    789  HD2 PRO X  71      76.518  33.575  39.486  1.00  0.00           H
ATOM    790  CA  PRO X  71      77.386  36.396  38.881  1.00  0.00           C
ATOM    791  HA  PRO X  71      78.356  36.506  39.348  1.00  0.00           H
ATOM    792  CB  PRO X  71      77.441  35.512  37.621  1.00  0.00           C
ATOM    793  HB1 PRO X  71      77.550  36.090  36.681  1.00  0.00           H
ATOM    794  HB2 PRO X  71      78.304  34.814  37.709  1.00  0.00           H
ATOM    795  CG  PRO X  71      76.143  34.702  37.658  1.00  0.00           C
ATOM    796  HG1 PRO X  71      75.303  35.319  37.268  1.00  0.00           H
ATOM    797  HG2 PRO X  71      76.207  33.760  37.077  1.00  0.00           H
ATOM    798  C   PRO X  71      76.893  37.795  38.554  1.00  0.00           C
ATOM    799  O   PRO X  71      77.714  38.633  38.188  1.00  0.00           O
ATOM    800  N   TRP X  72      75.577  38.083  38.639  1.00  0.00           N
ATOM    801  HN  TRP X  72      74.938  37.395  38.974  1.00  0.00           H
ATOM    802  CA  TRP X  72      75.026  39.387  38.291  1.00  0.00           C
ATOM    803  HA  TRP X  72      75.378  39.652  37.302  1.00  0.00           H
ATOM    804  CB  TRP X  72      73.471  39.359  38.300  1.00  0.00           C
ATOM    805  HB1 TRP X  72      73.113  39.207  39.342  1.00  0.00           H
ATOM    806  HB2 TRP X  72      73.092  40.348  37.958  1.00  0.00           H
ATOM    807  CG  TRP X  72      72.825  38.286  37.438  1.00  0.00           C
ATOM    808  CD1 TRP X  72      72.359  37.050  37.800  1.00  0.00           C
ATOM    809  HD1 TRP X  72      72.429  36.638  38.797  1.00  0.00           H
ATOM    810  NE1 TRP X  72      71.778  36.423  36.716  1.00  0.00           N
ATOM    811  HE1 TRP X  72      71.319  35.551  36.722  1.00  0.00           H
ATOM    812  CE2 TRP X  72      71.873  37.252  35.627  1.00  0.00           C
ATOM    813  CD2 TRP X  72      72.532  38.430  36.037  1.00  0.00           C
ATOM    814  CE3 TRP X  72      72.785  39.461  35.139  1.00  0.00           C
ATOM    815  HE3 TRP X  72      73.298  40.361  35.440  1.00  0.00           H
ATOM    816  CZ3 TRP X  72      72.366  39.293  33.812  1.00  0.00           C
ATOM    817  HZ3 TRP X  72      72.546  40.078  33.090  1.00  0.00           H
ATOM    818  CZ2 TRP X  72      71.454  37.085  34.315  1.00  0.00           C
ATOM    819  HZ2 TRP X  72      70.953  36.188  33.990  1.00  0.00           H
ATOM    820  CH2 TRP X  72      71.715  38.119  33.404  1.00  0.00           C
ATOM    821  HH2 TRP X  72      71.403  38.015  32.374  1.00  0.00           H
ATOM    822  C   TRP X  72      75.486  40.485  39.243  1.00  0.00           C
ATOM    823  O   TRP X  72      75.946  41.553  38.842  1.00  0.00           O
ATOM    824  N   ASP X  73      75.432  40.188  40.555  1.00  0.00           N
ATOM    825  HN  ASP X  73      75.089  39.294  40.838  1.00  0.00           H
ATOM    826  CA  ASP X  73      75.710  41.118  41.630  1.00  0.00           C
ATOM    827  HA  ASP X  73      75.229  42.064  41.407  1.00  0.00           H
ATOM    828  CB  ASP X  73      75.172  40.540  42.959  1.00  0.00           C
ATOM    829  HB1 ASP X  73      75.564  39.514  43.114  1.00  0.00           H
ATOM    830  HB2 ASP X  73      75.482  41.174  43.817  1.00  0.00           H
ATOM    831  CG  ASP X  73      73.665  40.493  42.958  1.00  0.00           C
ATOM    832  OD1 ASP X  73      73.088  39.387  42.818  1.00  0.00           O
ATOM    833  OD2 ASP X  73      73.046  41.568  43.187  1.00  0.00           O
ATOM    834  C   ASP X  73      77.195  41.423  41.802  1.00  0.00           C
ATOM    835  O   ASP X  73      77.567  42.335  42.540  1.00  0.00           O
ATOM    836  N   SER X  74      78.094  40.662  41.149  1.00  0.00           N
ATOM    837  HN  SER X  74      77.814  39.854  40.635  1.00  0.00           H
ATOM    838  CA  SER X  74      79.519  40.953  41.166  1.00  0.00           C
ATOM    839  HA  SER X  74      79.748  41.638  41.969  1.00  0.00           H
ATOM    840  CB  SER X  74      80.370  39.686  41.428  1.00  0.00           C
ATOM    841  HB1 SER X  74      81.455  39.928  41.374  1.00  0.00           H
ATOM    842  HB2 SER X  74      80.155  39.346  42.467  1.00  0.00           H
ATOM    843  OG  SER X  74      80.061  38.616  40.533  1.00  0.00           O
ATOM    844  HG1 SER X  74      80.375  37.812  40.982  1.00  0.00           H
ATOM    845  C   SER X  74      79.983  41.631  39.892  1.00  0.00           C
ATOM    846  O   SER X  74      81.081  42.183  39.842  1.00  0.00           O
ATOM    847  N   VAL X  75      79.154  41.690  38.828  1.00  0.00           N
ATOM    848  HN  VAL X  75      78.287  41.194  38.835  1.00  0.00           H
ATOM    849  CA  VAL X  75      79.422  42.547  37.675  1.00  0.00           C
ATOM    850  HA  VAL X  75      80.478  42.523  37.448  1.00  0.00           H
ATOM    851  CB  VAL X  75      78.666  42.069  36.436  1.00  0.00           C
ATOM    852  HB  VAL X  75      77.598  41.885  36.699  1.00  0.00           H
ATOM    853  CG1 VAL X  75      78.729  43.092  35.281  1.00  0.00           C
ATOM    854 1HG1 VAL X  75      78.281  42.652  34.363  1.00  0.00           H
ATOM    855 2HG1 VAL X  75      78.165  44.017  35.520  1.00  0.00           H
ATOM    856 3HG1 VAL X  75      79.782  43.364  35.054  1.00  0.00           H
ATOM    857  CG2 VAL X  75      79.307  40.742  35.985  1.00  0.00           C
ATOM    858 1HG2 VAL X  75      78.763  40.330  35.109  1.00  0.00           H
ATOM    859 2HG2 VAL X  75      80.367  40.903  35.694  1.00  0.00           H
ATOM    860 3HG2 VAL X  75      79.279  39.985  36.795  1.00  0.00           H
ATOM    861  C   VAL X  75      79.088  43.993  38.001  1.00  0.00           C
ATOM    862  O   VAL X  75      79.892  44.902  37.781  1.00  0.00           O
ATOM    863  N   ALA X  76      77.904  44.229  38.596  1.00  0.00           N
ATOM    864  HN  ALA X  76      77.255  43.484  38.756  1.00  0.00           H
ATOM    865  CA  ALA X  76      77.529  45.531  39.090  1.00  0.00           C
ATOM    866  HA  ALA X  76      78.411  46.075  39.405  1.00  0.00           H
ATOM    867  CB  ALA X  76      76.766  46.328  38.014  1.00  0.00           C
ATOM    868  HB1 ALA X  76      77.421  46.487  37.130  1.00  0.00           H
ATOM    869  HB2 ALA X  76      75.862  45.773  37.681  1.00  0.00           H
ATOM    870  HB3 ALA X  76      76.456  47.319  38.403  1.00  0.00           H
ATOM    871  C   ALA X  76      76.640  45.358  40.304  1.00  0.00           C
ATOM    872  O   ALA X  76      75.656  44.620  40.267  1.00  0.00           O
ATOM    873  N   ARG X  77      76.933  46.071  41.405  1.00  0.00           N
ATOM    874  HN  ARG X  77      77.701  46.721  41.414  1.00  0.00           H
ATOM    875  CA  ARG X  77      76.165  45.968  42.628  1.00  0.00           C
ATOM    876  HA  ARG X  77      75.365  45.249  42.506  1.00  0.00           H
ATOM    877  CB  ARG X  77      77.026  45.509  43.832  1.00  0.00           C
ATOM    878  HB1 ARG X  77      77.659  44.658  43.491  1.00  0.00           H
ATOM    879  HB2 ARG X  77      77.713  46.320  44.154  1.00  0.00           H
ATOM    880  CG  ARG X  77      76.155  45.019  45.006  1.00  0.00           C
ATOM    881  HG1 ARG X  77      75.522  45.856  45.378  1.00  0.00           H
ATOM    882  HG2 ARG X  77      75.479  44.231  44.600  1.00  0.00           H
ATOM    883  CD  ARG X  77      76.922  44.412  46.177  1.00  0.00           C
ATOM    884  HD1 ARG X  77      77.567  43.572  45.827  1.00  0.00           H
ATOM    885  HD2 ARG X  77      77.545  45.175  46.695  1.00  0.00           H
ATOM    886  NE  ARG X  77      75.877  43.905  47.118  1.00  0.00           N
ATOM    887  HE  ARG X  77      74.893  44.024  46.917  1.00  0.00           H
ATOM    888  CZ  ARG X  77      76.119  43.048  48.116  1.00  0.00           C
ATOM    889  NH1 ARG X  77      77.341  42.647  48.433  1.00  0.00           N
ATOM    890 1HH1 ARG X  77      78.123  42.937  47.858  1.00  0.00           H
ATOM    891 2HH1 ARG X  77      77.447  41.726  48.815  1.00  0.00           H
ATOM    892  NH2 ARG X  77      75.067  42.571  48.777  1.00  0.00           N
ATOM    893 1HH2 ARG X  77      74.166  42.863  48.443  1.00  0.00           H
ATOM    894 2HH2 ARG X  77      75.205  41.959  49.564  1.00  0.00           H
ATOM    895  C   ARG X  77      75.528  47.307  42.924  1.00  0.00           C
ATOM    896  O   ARG X  77      76.148  48.359  42.780  1.00  0.00           O
ATOM    897  N   VAL X  78      74.241  47.316  43.311  1.00  0.00           N
ATOM    898  HN  VAL X  78      73.736  46.461  43.437  1.00  0.00           H
ATOM    899  CA  VAL X  78      73.537  48.550  43.612  1.00  0.00           C
ATOM    900  HA  VAL X  78      73.921  49.325  42.961  1.00  0.00           H
ATOM    901  CB  VAL X  78      72.048  48.429  43.297  1.00  0.00           C
ATOM    902  HB  VAL X  78      71.964  47.978  42.278  1.00  0.00           H
ATOM    903  CG1 VAL X  78      71.312  47.500  44.283  1.00  0.00           C
ATOM    904 1HG1 VAL X  78      70.258  47.364  43.958  1.00  0.00           H
ATOM    905 2HG1 VAL X  78      71.793  46.501  44.325  1.00  0.00           H
ATOM    906 3HG1 VAL X  78      71.300  47.935  45.304  1.00  0.00           H
ATOM    907  CG2 VAL X  78      71.397  49.823  43.228  1.00  0.00           C
ATOM    908 1HG2 VAL X  78      71.933  50.462  42.495  1.00  0.00           H
ATOM    909 2HG2 VAL X  78      70.340  49.734  42.896  1.00  0.00           H
ATOM    910 3HG2 VAL X  78      71.408  50.323  44.218  1.00  0.00           H
ATOM    911  C   VAL X  78      73.813  49.008  45.041  1.00  0.00           C
ATOM    912  O   VAL X  78      73.905  48.208  45.972  1.00  0.00           O
ATOM    913  N   LEU X  79      73.994  50.326  45.252  1.00  0.00           N
ATOM    914  HN  LEU X  79      73.957  50.980  44.492  1.00  0.00           H
ATOM    915  CA  LEU X  79      74.215  50.904  46.562  1.00  0.00           C
ATOM    916  HA  LEU X  79      74.487  50.124  47.258  1.00  0.00           H
ATOM    917  CB  LEU X  79      75.342  51.966  46.493  1.00  0.00           C
ATOM    918  HB1 LEU X  79      75.160  52.600  45.599  1.00  0.00           H
ATOM    919  HB2 LEU X  79      75.319  52.637  47.378  1.00  0.00           H
ATOM    920  CG  LEU X  79      76.767  51.384  46.396  1.00  0.00           C
ATOM    921  HG  LEU X  79      76.804  50.685  45.527  1.00  0.00           H
ATOM    922  CD1 LEU X  79      77.788  52.505  46.150  1.00  0.00           C
ATOM    923 1HD1 LEU X  79      77.729  53.262  46.961  1.00  0.00           H
ATOM    924 2HD1 LEU X  79      78.820  52.097  46.134  1.00  0.00           H
ATOM    925 3HD1 LEU X  79      77.588  53.008  45.181  1.00  0.00           H
ATOM    926  CD2 LEU X  79      77.163  50.612  47.662  1.00  0.00           C
ATOM    927 1HD2 LEU X  79      76.544  49.701  47.791  1.00  0.00           H
ATOM    928 2HD2 LEU X  79      78.225  50.296  47.589  1.00  0.00           H
ATOM    929 3HD2 LEU X  79      77.056  51.254  48.561  1.00  0.00           H
ATOM    930  C   LEU X  79      72.925  51.545  47.067  1.00  0.00           C
ATOM    931  O   LEU X  79      72.036  51.860  46.269  1.00  0.00           O
ATOM    932  N   PRO X  80      72.738  51.779  48.370  1.00  0.00           N
ATOM    933  CD  PRO X  80      73.660  51.372  49.437  1.00  0.00           C
ATOM    934  HD1 PRO X  80      74.697  51.730  49.255  1.00  0.00           H
ATOM    935  HD2 PRO X  80      73.641  50.263  49.527  1.00  0.00           H
ATOM    936  CA  PRO X  80      71.478  52.295  48.904  1.00  0.00           C
ATOM    937  HA  PRO X  80      70.651  51.767  48.451  1.00  0.00           H
ATOM    938  CB  PRO X  80      71.586  52.021  50.414  1.00  0.00           C
ATOM    939  HB1 PRO X  80      71.040  52.758  51.035  1.00  0.00           H
ATOM    940  HB2 PRO X  80      71.174  51.005  50.618  1.00  0.00           H
ATOM    941  CG  PRO X  80      73.088  52.012  50.698  1.00  0.00           C
ATOM    942  HG1 PRO X  80      73.465  53.057  50.785  1.00  0.00           H
ATOM    943  HG2 PRO X  80      73.347  51.449  51.617  1.00  0.00           H
ATOM    944  C   PRO X  80      71.292  53.774  48.601  1.00  0.00           C
ATOM    945  O   PRO X  80      70.209  54.302  48.845  1.00  0.00           O
ATOM    946  N   ASN X  81      72.320  54.452  48.058  1.00  0.00           N
ATOM    947  HN  ASN X  81      73.187  53.977  47.929  1.00  0.00           H
ATOM    948  CA  ASN X  81      72.339  55.881  47.804  1.00  0.00           C
ATOM    949  HA  ASN X  81      71.725  56.399  48.532  1.00  0.00           H
ATOM    950  CB  ASN X  81      73.799  56.403  47.842  1.00  0.00           C
ATOM    951  HB1 ASN X  81      74.378  55.986  46.992  1.00  0.00           H
ATOM    952  HB2 ASN X  81      73.813  57.510  47.752  1.00  0.00           H
ATOM    953  CG  ASN X  81      74.546  55.998  49.102  1.00  0.00           C
ATOM    954  OD1 ASN X  81      75.158  54.928  49.175  1.00  0.00           O
ATOM    955  ND2 ASN X  81      74.547  56.892  50.109  1.00  0.00           N
ATOM    956 1HD2 ASN X  81      74.023  57.740  50.008  1.00  0.00           H
ATOM    957 2HD2 ASN X  81      75.095  56.699  50.917  1.00  0.00           H
ATOM    958  C   ASN X  81      71.846  56.245  46.406  1.00  0.00           C
ATOM    959  O   ASN X  81      71.958  57.393  45.978  1.00  0.00           O
ATOM    960  N   GLY X  82      71.329  55.272  45.624  1.00  0.00           N
ATOM    961  HN  GLY X  82      71.192  54.357  45.999  1.00  0.00           H
ATOM    962  CA  GLY X  82      70.983  55.496  44.219  1.00  0.00           C
ATOM    963  HA1 GLY X  82      70.299  54.715  43.924  1.00  0.00           H
ATOM    964  HA2 GLY X  82      70.557  56.484  44.104  1.00  0.00           H
ATOM    965  C   GLY X  82      72.166  55.407  43.289  1.00  0.00           C
ATOM    966  O   GLY X  82      72.100  55.771  42.119  1.00  0.00           O
ATOM    967  N   SER X  83      73.309  54.935  43.796  1.00  0.00           N
ATOM    968  HN  SER X  83      73.365  54.666  44.753  1.00  0.00           H
ATOM    969  CA  SER X  83      74.547  54.792  43.058  1.00  0.00           C
ATOM    970  HA  SER X  83      74.477  55.329  42.122  1.00  0.00           H
ATOM    971  CB  SER X  83      75.747  55.396  43.835  1.00  0.00           C
ATOM    972  HB1 SER X  83      76.712  55.153  43.337  1.00  0.00           H
ATOM    973  HB2 SER X  83      75.620  56.501  43.823  1.00  0.00           H
ATOM    974  OG  SER X  83      75.780  54.986  45.200  1.00  0.00           O
ATOM    975  HG1 SER X  83      76.492  55.488  45.626  1.00  0.00           H
ATOM    976  C   SER X  83      74.802  53.343  42.690  1.00  0.00           C
ATOM    977  O   SER X  83      74.163  52.415  43.192  1.00  0.00           O
ATOM    978  N   LEU X  84      75.729  53.116  41.743  1.00  0.00           N
ATOM    979  HN  LEU X  84      76.250  53.880  41.346  1.00  0.00           H
ATOM    980  CA  LEU X  84      76.092  51.796  41.273  1.00  0.00           C
ATOM    981  HA  LEU X  84      75.530  51.037  41.802  1.00  0.00           H
ATOM    982  CB  LEU X  84      75.848  51.659  39.748  1.00  0.00           C
ATOM    983  HB1 LEU X  84      74.884  52.162  39.511  1.00  0.00           H
ATOM    984  HB2 LEU X  84      76.640  52.209  39.197  1.00  0.00           H
ATOM    985  CG  LEU X  84      75.759  50.213  39.211  1.00  0.00           C
ATOM    986  HG  LEU X  84      76.516  49.583  39.734  1.00  0.00           H
ATOM    987  CD1 LEU X  84      74.364  49.624  39.460  1.00  0.00           C
ATOM    988 1HD1 LEU X  84      74.144  49.555  40.545  1.00  0.00           H
ATOM    989 2HD1 LEU X  84      73.590  50.272  38.992  1.00  0.00           H
ATOM    990 3HD1 LEU X  84      74.281  48.615  39.006  1.00  0.00           H
ATOM    991  CD2 LEU X  84      76.072  50.161  37.708  1.00  0.00           C
ATOM    992 1HD2 LEU X  84      75.397  50.835  37.142  1.00  0.00           H
ATOM    993 2HD2 LEU X  84      77.123  50.467  37.522  1.00  0.00           H
ATOM    994 3HD2 LEU X  84      75.936  49.133  37.314  1.00  0.00           H
ATOM    995  C   LEU X  84      77.563  51.591  41.576  1.00  0.00           C
ATOM    996  O   LEU X  84      78.385  52.486  41.392  1.00  0.00           O
ATOM    997  N   PHE X  85      77.942  50.406  42.072  1.00  0.00           N
ATOM    998  HN  PHE X  85      77.273  49.677  42.251  1.00  0.00           H
ATOM    999  CA  PHE X  85      79.315  50.086  42.385  1.00  0.00           C
ATOM   1000  HA  PHE X  85      79.961  50.934  42.196  1.00  0.00           H
ATOM   1001  CB  PHE X  85      79.424  49.654  43.871  1.00  0.00           C
ATOM   1002  HB1 PHE X  85      78.864  50.386  44.491  1.00  0.00           H
ATOM   1003  HB2 PHE X  85      78.967  48.654  44.029  1.00  0.00           H
ATOM   1004  CG  PHE X  85      80.843  49.643  44.372  1.00  0.00           C
ATOM   1005  CD1 PHE X  85      81.415  50.817  44.891  1.00  0.00           C
ATOM   1006  HD1 PHE X  85      80.839  51.731  44.908  1.00  0.00           H
ATOM   1007  CE1 PHE X  85      82.714  50.807  45.414  1.00  0.00           C
ATOM   1008  HE1 PHE X  85      83.134  51.708  45.837  1.00  0.00           H
ATOM   1009  CZ  PHE X  85      83.460  49.622  45.407  1.00  0.00           C
ATOM   1010  HZ  PHE X  85      84.457  49.611  45.825  1.00  0.00           H
ATOM   1011  CD2 PHE X  85      81.599  48.460  44.372  1.00  0.00           C
ATOM   1012  HD2 PHE X  85      81.168  47.547  43.988  1.00  0.00           H
ATOM   1013  CE2 PHE X  85      82.904  48.448  44.884  1.00  0.00           C
ATOM   1014  HE2 PHE X  85      83.472  47.529  44.893  1.00  0.00           H
ATOM   1015  C   PHE X  85      79.733  48.963  41.462  1.00  0.00           C
ATOM   1016  O   PHE X  85      78.995  48.000  41.251  1.00  0.00           O
ATOM   1017  N   LEU X  86      80.932  49.063  40.869  1.00  0.00           N
ATOM   1018  HN  LEU X  86      81.513  49.871  41.016  1.00  0.00           H
ATOM   1019  CA  LEU X  86      81.477  48.034  40.011  1.00  0.00           C
ATOM   1020  HA  LEU X  86      80.717  47.322  39.727  1.00  0.00           H
ATOM   1021  CB  LEU X  86      82.060  48.641  38.708  1.00  0.00           C
ATOM   1022  HB1 LEU X  86      82.895  49.329  38.970  1.00  0.00           H
ATOM   1023  HB2 LEU X  86      82.480  47.825  38.080  1.00  0.00           H
ATOM   1024  CG  LEU X  86      81.046  49.437  37.852  1.00  0.00           C
ATOM   1025  HG  LEU X  86      80.683  50.303  38.457  1.00  0.00           H
ATOM   1026  CD1 LEU X  86      81.735  49.997  36.598  1.00  0.00           C
ATOM   1027 1HD1 LEU X  86      82.570  50.673  36.879  1.00  0.00           H
ATOM   1028 2HD1 LEU X  86      82.137  49.167  35.980  1.00  0.00           H
ATOM   1029 3HD1 LEU X  86      81.014  50.567  35.977  1.00  0.00           H
ATOM   1030  CD2 LEU X  86      79.823  48.605  37.437  1.00  0.00           C
ATOM   1031 1HD2 LEU X  86      79.154  49.208  36.787  1.00  0.00           H
ATOM   1032 2HD2 LEU X  86      80.141  47.706  36.869  1.00  0.00           H
ATOM   1033 3HD2 LEU X  86      79.241  48.278  38.324  1.00  0.00           H
ATOM   1034  C   LEU X  86      82.584  47.328  40.786  1.00  0.00           C
ATOM   1035  O   LEU X  86      83.626  47.950  41.008  1.00  0.00           O
ATOM   1036  N   PRO X  87      82.449  46.067  41.230  1.00  0.00           N
ATOM   1037  CD  PRO X  87      81.164  45.365  41.334  1.00  0.00           C
ATOM   1038  HD1 PRO X  87      80.983  44.803  40.390  1.00  0.00           H
ATOM   1039  HD2 PRO X  87      80.317  46.051  41.538  1.00  0.00           H
ATOM   1040  CA  PRO X  87      83.485  45.386  42.011  1.00  0.00           C
ATOM   1041  HA  PRO X  87      83.720  46.009  42.862  1.00  0.00           H
ATOM   1042  CB  PRO X  87      82.831  44.053  42.411  1.00  0.00           C
ATOM   1043  HB1 PRO X  87      82.961  43.287  41.612  1.00  0.00           H
ATOM   1044  HB2 PRO X  87      83.229  43.658  43.367  1.00  0.00           H
ATOM   1045  CG  PRO X  87      81.348  44.406  42.508  1.00  0.00           C
ATOM   1046  HG1 PRO X  87      80.688  43.519  42.445  1.00  0.00           H
ATOM   1047  HG2 PRO X  87      81.151  44.940  43.465  1.00  0.00           H
ATOM   1048  C   PRO X  87      84.767  45.180  41.236  1.00  0.00           C
ATOM   1049  O   PRO X  87      85.848  45.191  41.824  1.00  0.00           O
ATOM   1050  N   ALA X  88      84.655  44.984  39.915  1.00  0.00           N
ATOM   1051  HN  ALA X  88      83.752  44.895  39.506  1.00  0.00           H
ATOM   1052  CA  ALA X  88      85.778  45.005  39.019  1.00  0.00           C
ATOM   1053  HA  ALA X  88      86.548  45.654  39.417  1.00  0.00           H
ATOM   1054  CB  ALA X  88      86.339  43.585  38.794  1.00  0.00           C
ATOM   1055  HB1 ALA X  88      86.688  43.160  39.760  1.00  0.00           H
ATOM   1056  HB2 ALA X  88      85.557  42.908  38.389  1.00  0.00           H
ATOM   1057  HB3 ALA X  88      87.199  43.596  38.092  1.00  0.00           H
ATOM   1058  C   ALA X  88      85.320  45.588  37.695  1.00  0.00           C
ATOM   1059  O   ALA X  88      84.271  45.220  37.158  1.00  0.00           O
ATOM   1060  N   VAL X  89      86.109  46.515  37.125  1.00  0.00           N
ATOM   1061  HN  VAL X  89      86.877  46.909  37.624  1.00  0.00           H
ATOM   1062  CA  VAL X  89      85.937  46.975  35.757  1.00  0.00           C
ATOM   1063  HA  VAL X  89      84.894  46.914  35.478  1.00  0.00           H
ATOM   1064  CB  VAL X  89      86.388  48.425  35.596  1.00  0.00           C
ATOM   1065  HB  VAL X  89      87.431  48.525  35.971  1.00  0.00           H
ATOM   1066  CG1 VAL X  89      86.343  48.885  34.123  1.00  0.00           C
ATOM   1067 1HG1 VAL X  89      86.591  49.963  34.054  1.00  0.00           H
ATOM   1068 2HG1 VAL X  89      87.077  48.332  33.499  1.00  0.00           H
ATOM   1069 3HG1 VAL X  89      85.328  48.737  33.697  1.00  0.00           H
ATOM   1070  CG2 VAL X  89      85.473  49.322  36.453  1.00  0.00           C
ATOM   1071 1HG2 VAL X  89      85.771  50.387  36.351  1.00  0.00           H
ATOM   1072 2HG2 VAL X  89      84.420  49.223  36.115  1.00  0.00           H
ATOM   1073 3HG2 VAL X  89      85.527  49.052  37.528  1.00  0.00           H
ATOM   1074  C   VAL X  89      86.720  46.049  34.834  1.00  0.00           C
ATOM   1075  O   VAL X  89      87.849  45.658  35.131  1.00  0.00           O
ATOM   1076  N   GLY X  90      86.113  45.649  33.700  1.00  0.00           N
ATOM   1077  HN  GLY X  90      85.200  46.014  33.479  1.00  0.00           H
ATOM   1078  CA  GLY X  90      86.735  44.803  32.690  1.00  0.00           C
ATOM   1079  HA1 GLY X  90      87.811  44.833  32.794  1.00  0.00           H
ATOM   1080  HA2 GLY X  90      86.321  43.810  32.785  1.00  0.00           H
ATOM   1081  C   GLY X  90      86.417  45.307  31.311  1.00  0.00           C
ATOM   1082  O   GLY X  90      85.869  46.395  31.138  1.00  0.00           O
ATOM   1083  N   ILE X  91      86.744  44.517  30.276  1.00  0.00           N
ATOM   1084  HN  ILE X  91      87.212  43.638  30.442  1.00  0.00           H
ATOM   1085  CA  ILE X  91      86.619  44.945  28.889  1.00  0.00           C
ATOM   1086  HA  ILE X  91      85.848  45.700  28.802  1.00  0.00           H
ATOM   1087  CB  ILE X  91      87.938  45.505  28.336  1.00  0.00           C
ATOM   1088  HB  ILE X  91      87.872  45.598  27.226  1.00  0.00           H
ATOM   1089  CG2 ILE X  91      88.152  46.939  28.874  1.00  0.00           C
ATOM   1090 1HG2 ILE X  91      89.059  47.393  28.424  1.00  0.00           H
ATOM   1091 2HG2 ILE X  91      87.283  47.582  28.619  1.00  0.00           H
ATOM   1092 3HG2 ILE X  91      88.277  46.935  29.976  1.00  0.00           H
ATOM   1093  CG1 ILE X  91      89.124  44.569  28.670  1.00  0.00           C
ATOM   1094 1HG1 ILE X  91      89.361  44.654  29.754  1.00  0.00           H
ATOM   1095 2HG1 ILE X  91      88.828  43.513  28.481  1.00  0.00           H
ATOM   1096  CD  ILE X  91      90.388  44.854  27.852  1.00  0.00           C
ATOM   1097  HD1 ILE X  91      91.199  44.155  28.150  1.00  0.00           H
ATOM   1098  HD2 ILE X  91      90.192  44.714  26.769  1.00  0.00           H
ATOM   1099  HD3 ILE X  91      90.746  45.889  28.020  1.00  0.00           H
ATOM   1100  C   ILE X  91      86.184  43.809  27.971  1.00  0.00           C
ATOM   1101  O   ILE X  91      86.094  43.988  26.756  1.00  0.00           O
ATOM   1102  N   GLN X  92      85.847  42.604  28.478  1.00  0.00           N
ATOM   1103  HN  GLN X  92      85.929  42.417  29.460  1.00  0.00           H
ATOM   1104  CA  GLN X  92      85.327  41.527  27.638  1.00  0.00           C
ATOM   1105  HA  GLN X  92      85.996  41.413  26.795  1.00  0.00           H
ATOM   1106  CB  GLN X  92      85.286  40.185  28.407  1.00  0.00           C
ATOM   1107  HB1 GLN X  92      86.189  40.112  29.056  1.00  0.00           H
ATOM   1108  HB2 GLN X  92      84.401  40.172  29.081  1.00  0.00           H
ATOM   1109  CG  GLN X  92      85.272  38.959  27.462  1.00  0.00           C
ATOM   1110  HG1 GLN X  92      84.608  39.151  26.595  1.00  0.00           H
ATOM   1111  HG2 GLN X  92      86.298  38.780  27.074  1.00  0.00           H
ATOM   1112  CD  GLN X  92      84.811  37.697  28.187  1.00  0.00           C
ATOM   1113  OE1 GLN X  92      85.378  37.276  29.198  1.00  0.00           O
ATOM   1114  NE2 GLN X  92      83.730  37.066  27.674  1.00  0.00           N
ATOM   1115 1HE2 GLN X  92      83.246  37.465  26.897  1.00  0.00           H
ATOM   1116 2HE2 GLN X  92      83.455  36.201  28.089  1.00  0.00           H
ATOM   1117  C   GLN X  92      83.934  41.837  27.080  1.00  0.00           C
ATOM   1118  O   GLN X  92      83.603  41.571  25.922  1.00  0.00           O
ATOM   1119  N   ASP X  93      83.100  42.452  27.932  1.00  0.00           N
ATOM   1120  HN  ASP X  93      83.417  42.663  28.853  1.00  0.00           H
ATOM   1121  CA  ASP X  93      81.798  42.975  27.605  1.00  0.00           C
ATOM   1122  HA  ASP X  93      81.778  43.262  26.562  1.00  0.00           H
ATOM   1123  CB  ASP X  93      80.699  41.924  27.936  1.00  0.00           C
ATOM   1124  HB1 ASP X  93      80.883  41.014  27.328  1.00  0.00           H
ATOM   1125  HB2 ASP X  93      80.763  41.638  29.006  1.00  0.00           H
ATOM   1126  CG  ASP X  93      79.298  42.399  27.636  1.00  0.00           C
ATOM   1127  OD1 ASP X  93      79.042  42.923  26.521  1.00  0.00           O
ATOM   1128  OD2 ASP X  93      78.413  42.261  28.524  1.00  0.00           O
ATOM   1129  C   ASP X  93      81.665  44.244  28.435  1.00  0.00           C
ATOM   1130  O   ASP X  93      82.345  44.400  29.450  1.00  0.00           O
ATOM   1131  N   GLU X  94      80.799  45.181  28.018  1.00  0.00           N
ATOM   1132  HN  GLU X  94      80.262  45.051  27.187  1.00  0.00           H
ATOM   1133  CA  GLU X  94      80.612  46.432  28.718  1.00  0.00           C
ATOM   1134  HA  GLU X  94      80.855  46.296  29.764  1.00  0.00           H
ATOM   1135  CB  GLU X  94      81.514  47.552  28.149  1.00  0.00           C
ATOM   1136  HB1 GLU X  94      81.388  48.461  28.773  1.00  0.00           H
ATOM   1137  HB2 GLU X  94      82.574  47.223  28.260  1.00  0.00           H
ATOM   1138  CG  GLU X  94      81.265  47.921  26.671  1.00  0.00           C
ATOM   1139  HG1 GLU X  94      81.527  47.063  26.020  1.00  0.00           H
ATOM   1140  HG2 GLU X  94      80.201  48.182  26.498  1.00  0.00           H
ATOM   1141  CD  GLU X  94      82.114  49.110  26.282  1.00  0.00           C
ATOM   1142  OE1 GLU X  94      83.049  48.959  25.455  1.00  0.00           O
ATOM   1143  OE2 GLU X  94      81.882  50.226  26.820  1.00  0.00           O
ATOM   1144  C   GLU X  94      79.153  46.840  28.681  1.00  0.00           C
ATOM   1145  O   GLU X  94      78.371  46.366  27.852  1.00  0.00           O
ATOM   1146  N   GLY X  95      78.728  47.687  29.637  1.00  0.00           N
ATOM   1147  HN  GLY X  95      79.394  48.071  30.282  1.00  0.00           H
ATOM   1148  CA  GLY X  95      77.344  48.136  29.752  1.00  0.00           C
ATOM   1149  HA1 GLY X  95      76.680  47.387  29.342  1.00  0.00           H
ATOM   1150  HA2 GLY X  95      77.158  48.314  30.801  1.00  0.00           H
ATOM   1151  C   GLY X  95      77.052  49.431  29.040  1.00  0.00           C
ATOM   1152  O   GLY X  95      77.924  50.082  28.473  1.00  0.00           O
ATOM   1153  N   ILE X  96      75.784  49.859  29.113  1.00  0.00           N
ATOM   1154  HN  ILE X  96      75.078  49.256  29.497  1.00  0.00           H
ATOM   1155  CA  ILE X  96      75.347  51.215  28.832  1.00  0.00           C
ATOM   1156  HA  ILE X  96      76.200  51.851  28.637  1.00  0.00           H
ATOM   1157  CB  ILE X  96      74.331  51.320  27.692  1.00  0.00           C
ATOM   1158  HB  ILE X  96      73.460  50.666  27.936  1.00  0.00           H
ATOM   1159  CG2 ILE X  96      73.819  52.775  27.554  1.00  0.00           C
ATOM   1160 1HG2 ILE X  96      73.194  53.073  28.423  1.00  0.00           H
ATOM   1161 2HG2 ILE X  96      74.671  53.484  27.477  1.00  0.00           H
ATOM   1162 3HG2 ILE X  96      73.201  52.876  26.638  1.00  0.00           H
ATOM   1163  CG1 ILE X  96      74.918  50.810  26.352  1.00  0.00           C
ATOM   1164 1HG1 ILE X  96      75.300  49.774  26.490  1.00  0.00           H
ATOM   1165 2HG1 ILE X  96      74.093  50.759  25.605  1.00  0.00           H
ATOM   1166  CD  ILE X  96      76.039  51.685  25.775  1.00  0.00           C
ATOM   1167  HD1 ILE X  96      75.659  52.693  25.505  1.00  0.00           H
ATOM   1168  HD2 ILE X  96      76.869  51.801  26.503  1.00  0.00           H
ATOM   1169  HD3 ILE X  96      76.453  51.216  24.856  1.00  0.00           H
ATOM   1170  C   ILE X  96      74.716  51.676  30.125  1.00  0.00           C
ATOM   1171  O   ILE X  96      73.947  50.944  30.749  1.00  0.00           O
ATOM   1172  N   PHE X  97      75.066  52.881  30.597  1.00  0.00           N
ATOM   1173  HN  PHE X  97      75.684  53.484  30.088  1.00  0.00           H
ATOM   1174  CA  PHE X  97      74.716  53.329  31.926  1.00  0.00           C
ATOM   1175  HA  PHE X  97      74.100  52.600  32.438  1.00  0.00           H
ATOM   1176  CB  PHE X  97      75.996  53.614  32.742  1.00  0.00           C
ATOM   1177  HB1 PHE X  97      76.636  54.346  32.208  1.00  0.00           H
ATOM   1178  HB2 PHE X  97      75.735  54.030  33.733  1.00  0.00           H
ATOM   1179  CG  PHE X  97      76.795  52.359  32.941  1.00  0.00           C
ATOM   1180  CD1 PHE X  97      76.523  51.492  34.010  1.00  0.00           C
ATOM   1181  HD1 PHE X  97      75.712  51.713  34.688  1.00  0.00           H
ATOM   1182  CE1 PHE X  97      77.297  50.339  34.201  1.00  0.00           C
ATOM   1183  HE1 PHE X  97      77.099  49.688  35.038  1.00  0.00           H
ATOM   1184  CZ  PHE X  97      78.328  50.029  33.307  1.00  0.00           C
ATOM   1185  HZ  PHE X  97      78.922  49.137  33.450  1.00  0.00           H
ATOM   1186  CD2 PHE X  97      77.833  52.039  32.049  1.00  0.00           C
ATOM   1187  HD2 PHE X  97      78.041  52.690  31.212  1.00  0.00           H
ATOM   1188  CE2 PHE X  97      78.589  50.875  32.224  1.00  0.00           C
ATOM   1189  HE2 PHE X  97      79.377  50.642  31.524  1.00  0.00           H
ATOM   1190  C   PHE X  97      73.925  54.615  31.855  1.00  0.00           C
ATOM   1191  O   PHE X  97      74.165  55.460  30.994  1.00  0.00           O
ATOM   1192  N   ARG X  98      72.966  54.814  32.775  1.00  0.00           N
ATOM   1193  HN  ARG X  98      72.730  54.112  33.451  1.00  0.00           H
ATOM   1194  CA  ARG X  98      72.250  56.070  32.849  1.00  0.00           C
ATOM   1195  HA  ARG X  98      72.958  56.870  32.671  1.00  0.00           H
ATOM   1196  CB  ARG X  98      71.118  56.209  31.787  1.00  0.00           C
ATOM   1197  HB1 ARG X  98      70.425  57.031  32.068  1.00  0.00           H
ATOM   1198  HB2 ARG X  98      71.610  56.522  30.836  1.00  0.00           H
ATOM   1199  CG  ARG X  98      70.320  54.927  31.470  1.00  0.00           C
ATOM   1200  HG1 ARG X  98      71.029  54.164  31.074  1.00  0.00           H
ATOM   1201  HG2 ARG X  98      69.861  54.518  32.395  1.00  0.00           H
ATOM   1202  CD  ARG X  98      69.232  55.172  30.416  1.00  0.00           C
ATOM   1203  HD1 ARG X  98      68.394  55.752  30.864  1.00  0.00           H
ATOM   1204  HD2 ARG X  98      69.623  55.759  29.555  1.00  0.00           H
ATOM   1205  NE  ARG X  98      68.706  53.844  29.953  1.00  0.00           N
ATOM   1206  HE  ARG X  98      67.924  53.413  30.437  1.00  0.00           H
ATOM   1207  CZ  ARG X  98      69.064  53.225  28.819  1.00  0.00           C
ATOM   1208  NH1 ARG X  98      70.094  53.609  28.074  1.00  0.00           N
ATOM   1209 1HH1 ARG X  98      70.653  54.394  28.366  1.00  0.00           H
ATOM   1210 2HH1 ARG X  98      70.349  53.069  27.269  1.00  0.00           H
ATOM   1211  NH2 ARG X  98      68.337  52.191  28.399  1.00  0.00           N
ATOM   1212 1HH2 ARG X  98      67.490  51.963  28.902  1.00  0.00           H
ATOM   1213 2HH2 ARG X  98      68.480  51.836  27.485  1.00  0.00           H
ATOM   1214  C   ARG X  98      71.729  56.336  34.248  1.00  0.00           C
ATOM   1215  O   ARG X  98      71.544  55.433  35.063  1.00  0.00           O
ATOM   1216  N   CYS X  99      71.514  57.631  34.541  1.00  0.00           N
ATOM   1217  HN  CYS X  99      71.681  58.321  33.823  1.00  0.00           H
ATOM   1218  CA  CYS X  99      71.051  58.169  35.804  1.00  0.00           C
ATOM   1219  HA  CYS X  99      70.971  57.388  36.548  1.00  0.00           H
ATOM   1220  CB  CYS X  99      72.012  59.295  36.289  1.00  0.00           C
ATOM   1221  HB1 CYS X  99      72.991  58.833  36.534  1.00  0.00           H
ATOM   1222  HB2 CYS X  99      72.194  59.985  35.435  1.00  0.00           H
ATOM   1223  SG  CYS X  99      71.410  60.290  37.699  1.00  0.00           S
ATOM   1224  C   CYS X  99      69.676  58.759  35.568  1.00  0.00           C
ATOM   1225  O   CYS X  99      69.507  59.697  34.787  1.00  0.00           O
ATOM   1226  N   GLN X 100      68.644  58.218  36.236  1.00  0.00           N
ATOM   1227  HN  GLN X 100      68.771  57.470  36.893  1.00  0.00           H
ATOM   1228  CA  GLN X 100      67.288  58.648  35.979  1.00  0.00           C
ATOM   1229  HA  GLN X 100      67.272  59.730  35.931  1.00  0.00           H
ATOM   1230  CB  GLN X 100      66.750  58.068  34.637  1.00  0.00           C
ATOM   1231  HB1 GLN X 100      65.737  58.470  34.421  1.00  0.00           H
ATOM   1232  HB2 GLN X 100      67.419  58.440  33.827  1.00  0.00           H
ATOM   1233  CG  GLN X 100      66.735  56.526  34.590  1.00  0.00           C
ATOM   1234  HG1 GLN X 100      67.741  56.132  34.858  1.00  0.00           H
ATOM   1235  HG2 GLN X 100      66.005  56.129  35.324  1.00  0.00           H
ATOM   1236  CD  GLN X 100      66.380  55.974  33.208  1.00  0.00           C
ATOM   1237  OE1 GLN X 100      66.149  56.688  32.230  1.00  0.00           O
ATOM   1238  NE2 GLN X 100      66.353  54.624  33.139  1.00  0.00           N
ATOM   1239 1HE2 GLN X 100      66.536  54.103  33.979  1.00  0.00           H
ATOM   1240 2HE2 GLN X 100      66.214  54.165  32.256  1.00  0.00           H
ATOM   1241  C   GLN X 100      66.380  58.266  37.130  1.00  0.00           C
ATOM   1242  O   GLN X 100      66.774  57.585  38.074  1.00  0.00           O
ATOM   1243  N   ALA X 101      65.124  58.733  37.076  1.00  0.00           N
ATOM   1244  HN  ALA X 101      64.886  59.407  36.363  1.00  0.00           H
ATOM   1245  CA  ALA X 101      64.056  58.378  37.984  1.00  0.00           C
ATOM   1246  HA  ALA X 101      64.400  57.646  38.704  1.00  0.00           H
ATOM   1247  CB  ALA X 101      63.571  59.637  38.719  1.00  0.00           C
ATOM   1248  HB1 ALA X 101      63.211  60.403  38.000  1.00  0.00           H
ATOM   1249  HB2 ALA X 101      62.752  59.385  39.426  1.00  0.00           H
ATOM   1250  HB3 ALA X 101      64.408  60.072  39.304  1.00  0.00           H
ATOM   1251  C   ALA X 101      62.912  57.736  37.205  1.00  0.00           C
ATOM   1252  O   ALA X 101      61.760  57.718  37.631  1.00  0.00           O
ATOM   1253  N   MET X 102      63.215  57.204  36.007  1.00  0.00           N
ATOM   1254  HN  MET X 102      64.143  57.308  35.666  1.00  0.00           H
ATOM   1255  CA  MET X 102      62.259  56.556  35.125  1.00  0.00           C
ATOM   1256  HA  MET X 102      61.259  56.627  35.533  1.00  0.00           H
ATOM   1257  CB  MET X 102      62.274  57.223  33.727  1.00  0.00           C
ATOM   1258  HB1 MET X 102      63.296  57.162  33.295  1.00  0.00           H
ATOM   1259  HB2 MET X 102      61.586  56.671  33.047  1.00  0.00           H
ATOM   1260  CG  MET X 102      61.817  58.694  33.770  1.00  0.00           C
ATOM   1261  HG1 MET X 102      60.840  58.733  34.303  1.00  0.00           H
ATOM   1262  HG2 MET X 102      62.537  59.286  34.375  1.00  0.00           H
ATOM   1263  SD  MET X 102      61.619  59.464  32.137  1.00  0.00           S
ATOM   1264  CE  MET X 102      63.385  59.651  31.759  1.00  0.00           C
ATOM   1265  HE1 MET X 102      63.901  60.253  32.537  1.00  0.00           H
ATOM   1266  HE2 MET X 102      63.887  58.663  31.694  1.00  0.00           H
ATOM   1267  HE3 MET X 102      63.523  60.162  30.782  1.00  0.00           H
ATOM   1268  C   MET X 102      62.570  55.073  34.988  1.00  0.00           C
ATOM   1269  O   MET X 102      62.129  54.402  34.056  1.00  0.00           O
ATOM   1270  N   ASN X 103      63.361  54.509  35.924  1.00  0.00           N
ATOM   1271  HN  ASN X 103      63.645  55.049  36.713  1.00  0.00           H
ATOM   1272  CA  ASN X 103      63.795  53.121  35.879  1.00  0.00           C
ATOM   1273  HA  ASN X 103      64.239  52.944  34.907  1.00  0.00           H
ATOM   1274  CB  ASN X 103      64.828  52.811  36.988  1.00  0.00           C
ATOM   1275  HB1 ASN X 103      64.411  53.040  37.989  1.00  0.00           H
ATOM   1276  HB2 ASN X 103      65.118  51.738  36.964  1.00  0.00           H
ATOM   1277  CG  ASN X 103      66.086  53.624  36.724  1.00  0.00           C
ATOM   1278  OD1 ASN X 103      66.717  53.464  35.678  1.00  0.00           O
ATOM   1279  ND2 ASN X 103      66.448  54.533  37.648  1.00  0.00           N
ATOM   1280 1HD2 ASN X 103      65.829  54.732  38.418  1.00  0.00           H
ATOM   1281 2HD2 ASN X 103      67.317  55.017  37.547  1.00  0.00           H
ATOM   1282  C   ASN X 103      62.667  52.113  36.003  1.00  0.00           C
ATOM   1283  O   ASN X 103      62.654  51.102  35.303  1.00  0.00           O
ATOM   1284  N   ARG X 104      61.699  52.353  36.908  1.00  0.00           N
ATOM   1285  HN  ARG X 104      61.722  53.172  37.483  1.00  0.00           H
ATOM   1286  CA  ARG X 104      60.600  51.432  37.120  1.00  0.00           C
ATOM   1287  HA  ARG X 104      60.997  50.425  37.118  1.00  0.00           H
ATOM   1288  CB  ARG X 104      59.980  51.684  38.521  1.00  0.00           C
ATOM   1289  HB1 ARG X 104      59.589  52.724  38.570  1.00  0.00           H
ATOM   1290  HB2 ARG X 104      59.131  50.985  38.684  1.00  0.00           H
ATOM   1291  CG  ARG X 104      61.034  51.475  39.636  1.00  0.00           C
ATOM   1292  HG1 ARG X 104      61.400  50.425  39.574  1.00  0.00           H
ATOM   1293  HG2 ARG X 104      61.902  52.143  39.432  1.00  0.00           H
ATOM   1294  CD  ARG X 104      60.574  51.755  41.074  1.00  0.00           C
ATOM   1295  HD1 ARG X 104      60.204  52.799  41.187  1.00  0.00           H
ATOM   1296  HD2 ARG X 104      59.761  51.053  41.368  1.00  0.00           H
ATOM   1297  NE  ARG X 104      61.774  51.511  41.953  1.00  0.00           N
ATOM   1298  HE  ARG X 104      62.058  50.558  42.151  1.00  0.00           H
ATOM   1299  CZ  ARG X 104      62.758  52.403  42.120  1.00  0.00           C
ATOM   1300  NH1 ARG X 104      62.577  53.703  41.945  1.00  0.00           N
ATOM   1301 1HH1 ARG X 104      61.646  54.063  42.061  1.00  0.00           H
ATOM   1302 2HH1 ARG X 104      63.389  54.272  42.138  1.00  0.00           H
ATOM   1303  NH2 ARG X 104      63.976  51.999  42.479  1.00  0.00           N
ATOM   1304 1HH2 ARG X 104      64.179  51.030  42.630  1.00  0.00           H
ATOM   1305 2HH2 ARG X 104      64.699  52.689  42.584  1.00  0.00           H
ATOM   1306  C   ARG X 104      59.565  51.480  35.997  1.00  0.00           C
ATOM   1307  O   ARG X 104      59.223  50.451  35.416  1.00  0.00           O
ATOM   1308  N   ASN X 105      59.095  52.682  35.609  1.00  0.00           N
ATOM   1309  HN  ASN X 105      59.363  53.505  36.114  1.00  0.00           H
ATOM   1310  CA  ASN X 105      58.198  52.856  34.476  1.00  0.00           C
ATOM   1311  HA  ASN X 105      58.390  52.081  33.744  1.00  0.00           H
ATOM   1312  CB  ASN X 105      56.701  52.851  34.900  1.00  0.00           C
ATOM   1313  HB1 ASN X 105      56.541  53.570  35.731  1.00  0.00           H
ATOM   1314  HB2 ASN X 105      56.045  53.140  34.052  1.00  0.00           H
ATOM   1315  CG  ASN X 105      56.279  51.470  35.391  1.00  0.00           C
ATOM   1316  OD1 ASN X 105      56.341  51.146  36.580  1.00  0.00           O
ATOM   1317  ND2 ASN X 105      55.839  50.604  34.449  1.00  0.00           N
ATOM   1318 1HD2 ASN X 105      55.714  50.909  33.509  1.00  0.00           H
ATOM   1319 2HD2 ASN X 105      55.559  49.692  34.748  1.00  0.00           H
ATOM   1320  C   ASN X 105      58.484  54.187  33.792  1.00  0.00           C
ATOM   1321  O   ASN X 105      58.578  55.230  34.443  1.00  0.00           O
ATOM   1322  N   GLY X 106      58.593  54.200  32.445  1.00  0.00           N
ATOM   1323  HN  GLY X 106      58.543  53.342  31.930  1.00  0.00           H
ATOM   1324  CA  GLY X 106      58.879  55.412  31.680  1.00  0.00           C
ATOM   1325  HA1 GLY X 106      57.943  55.787  31.301  1.00  0.00           H
ATOM   1326  HA2 GLY X 106      59.393  56.124  32.311  1.00  0.00           H
ATOM   1327  C   GLY X 106      59.782  55.183  30.496  1.00  0.00           C
ATOM   1328  O   GLY X 106      60.593  54.258  30.453  1.00  0.00           O
ATOM   1329  N   LYS X 107      59.675  56.053  29.475  1.00  0.00           N
ATOM   1330  HN  LYS X 107      58.955  56.751  29.474  1.00  0.00           H
ATOM   1331  CA  LYS X 107      60.628  56.112  28.381  1.00  0.00           C
ATOM   1332  HA  LYS X 107      60.785  55.113  28.005  1.00  0.00           H
ATOM   1333  CB  LYS X 107      60.066  56.966  27.225  1.00  0.00           C
ATOM   1334  HB1 LYS X 107      59.077  56.539  26.942  1.00  0.00           H
ATOM   1335  HB2 LYS X 107      59.885  57.998  27.600  1.00  0.00           H
ATOM   1336  CG  LYS X 107      60.947  57.007  25.964  1.00  0.00           C
ATOM   1337  HG1 LYS X 107      61.909  57.520  26.184  1.00  0.00           H
ATOM   1338  HG2 LYS X 107      61.191  55.959  25.668  1.00  0.00           H
ATOM   1339  CD  LYS X 107      60.240  57.688  24.778  1.00  0.00           C
ATOM   1340  HD1 LYS X 107      60.866  57.582  23.864  1.00  0.00           H
ATOM   1341  HD2 LYS X 107      59.292  57.133  24.585  1.00  0.00           H
ATOM   1342  CE  LYS X 107      59.883  59.168  24.989  1.00  0.00           C
ATOM   1343  HE1 LYS X 107      59.244  59.517  24.146  1.00  0.00           H
ATOM   1344  HE2 LYS X 107      59.329  59.326  25.937  1.00  0.00           H
ATOM   1345  NZ  LYS X 107      61.094  60.010  25.006  1.00  0.00           N
ATOM   1346  HZ1 LYS X 107      61.571  59.928  24.076  1.00  0.00           H
ATOM   1347  HZ2 LYS X 107      60.837  61.015  25.155  1.00  0.00           H
ATOM   1348  HZ3 LYS X 107      61.761  59.735  25.768  1.00  0.00           H
ATOM   1349  C   LYS X 107      61.974  56.657  28.848  1.00  0.00           C
ATOM   1350  O   LYS X 107      62.084  57.808  29.265  1.00  0.00           O
ATOM   1351  N   GLU X 108      63.030  55.820  28.816  1.00  0.00           N
ATOM   1352  HN  GLU X 108      62.957  54.920  28.392  1.00  0.00           H
ATOM   1353  CA  GLU X 108      64.320  56.102  29.412  1.00  0.00           C
ATOM   1354  HA  GLU X 108      64.135  56.318  30.457  1.00  0.00           H
ATOM   1355  CB  GLU X 108      65.254  54.872  29.352  1.00  0.00           C
ATOM   1356  HB1 GLU X 108      65.561  54.684  28.298  1.00  0.00           H
ATOM   1357  HB2 GLU X 108      66.173  55.111  29.935  1.00  0.00           H
ATOM   1358  CG  GLU X 108      64.620  53.581  29.924  1.00  0.00           C
ATOM   1359  HG1 GLU X 108      64.154  53.783  30.912  1.00  0.00           H
ATOM   1360  HG2 GLU X 108      63.845  53.185  29.238  1.00  0.00           H
ATOM   1361  CD  GLU X 108      65.683  52.528  30.115  1.00  0.00           C
ATOM   1362  OE1 GLU X 108      66.505  52.693  31.054  1.00  0.00           O
ATOM   1363  OE2 GLU X 108      65.775  51.556  29.321  1.00  0.00           O
ATOM   1364  C   GLU X 108      65.045  57.312  28.841  1.00  0.00           C
ATOM   1365  O   GLU X 108      64.878  57.673  27.673  1.00  0.00           O
ATOM   1366  N   THR X 109      65.865  57.990  29.670  1.00  0.00           N
ATOM   1367  HN  THR X 109      65.997  57.660  30.611  1.00  0.00           H
ATOM   1368  CA  THR X 109      66.631  59.165  29.252  1.00  0.00           C
ATOM   1369  HA  THR X 109      65.906  59.846  28.833  1.00  0.00           H
ATOM   1370  CB  THR X 109      67.280  59.933  30.411  1.00  0.00           C
ATOM   1371  HB  THR X 109      66.489  60.112  31.179  1.00  0.00           H
ATOM   1372  OG1 THR X 109      67.795  61.197  30.003  1.00  0.00           O
ATOM   1373  HG1 THR X 109      67.813  61.746  30.811  1.00  0.00           H
ATOM   1374  CG2 THR X 109      68.427  59.148  31.061  1.00  0.00           C
ATOM   1375 1HG2 THR X 109      68.073  58.162  31.423  1.00  0.00           H
ATOM   1376 2HG2 THR X 109      69.255  58.981  30.340  1.00  0.00           H
ATOM   1377 3HG2 THR X 109      68.836  59.707  31.930  1.00  0.00           H
ATOM   1378  C   THR X 109      67.627  58.881  28.130  1.00  0.00           C
ATOM   1379  O   THR X 109      68.221  57.806  28.025  1.00  0.00           O
ATOM   1380  N   LYS X 110      67.807  59.856  27.218  1.00  0.00           N
ATOM   1381  HN  LYS X 110      67.271  60.697  27.290  1.00  0.00           H
ATOM   1382  CA  LYS X 110      68.699  59.732  26.079  1.00  0.00           C
ATOM   1383  HA  LYS X 110      68.956  58.692  25.933  1.00  0.00           H
ATOM   1384  CB  LYS X 110      68.021  60.205  24.775  1.00  0.00           C
ATOM   1385  HB1 LYS X 110      67.715  61.271  24.867  1.00  0.00           H
ATOM   1386  HB2 LYS X 110      68.743  60.130  23.931  1.00  0.00           H
ATOM   1387  CG  LYS X 110      66.797  59.337  24.440  1.00  0.00           C
ATOM   1388  HG1 LYS X 110      67.088  58.263  24.495  1.00  0.00           H
ATOM   1389  HG2 LYS X 110      66.019  59.518  25.213  1.00  0.00           H
ATOM   1390  CD  LYS X 110      66.219  59.633  23.050  1.00  0.00           C
ATOM   1391  HD1 LYS X 110      66.106  60.738  22.947  1.00  0.00           H
ATOM   1392  HD2 LYS X 110      66.944  59.304  22.272  1.00  0.00           H
ATOM   1393  CE  LYS X 110      64.846  58.999  22.782  1.00  0.00           C
ATOM   1394  HE1 LYS X 110      64.092  59.393  23.496  1.00  0.00           H
ATOM   1395  HE2 LYS X 110      64.527  59.247  21.747  1.00  0.00           H
ATOM   1396  NZ  LYS X 110      64.878  57.531  22.912  1.00  0.00           N
ATOM   1397  HZ1 LYS X 110      64.099  57.080  22.370  1.00  0.00           H
ATOM   1398  HZ2 LYS X 110      65.789  57.152  22.541  1.00  0.00           H
ATOM   1399  HZ3 LYS X 110      64.785  57.220  23.911  1.00  0.00           H
ATOM   1400  C   LYS X 110      70.017  60.444  26.317  1.00  0.00           C
ATOM   1401  O   LYS X 110      70.840  60.599  25.413  1.00  0.00           O
ATOM   1402  N   SER X 111      70.282  60.835  27.575  1.00  0.00           N
ATOM   1403  HN  SER X 111      69.568  60.759  28.271  1.00  0.00           H
ATOM   1404  CA  SER X 111      71.606  61.216  28.036  1.00  0.00           C
ATOM   1405  HA  SER X 111      72.247  61.446  27.198  1.00  0.00           H
ATOM   1406  CB  SER X 111      71.580  62.436  28.993  1.00  0.00           C
ATOM   1407  HB1 SER X 111      70.836  62.254  29.804  1.00  0.00           H
ATOM   1408  HB2 SER X 111      72.580  62.569  29.458  1.00  0.00           H
ATOM   1409  OG  SER X 111      71.248  63.641  28.293  1.00  0.00           O
ATOM   1410  HG1 SER X 111      70.935  64.269  28.980  1.00  0.00           H
ATOM   1411  C   SER X 111      72.196  60.023  28.773  1.00  0.00           C
ATOM   1412  O   SER X 111      71.645  59.564  29.771  1.00  0.00           O
ATOM   1413  N   ASN X 112      73.324  59.465  28.290  1.00  0.00           N
ATOM   1414  HN  ASN X 112      73.831  59.924  27.556  1.00  0.00           H
ATOM   1415  CA  ASN X 112      73.844  58.179  28.742  1.00  0.00           C
ATOM   1416  HA  ASN X 112      73.358  57.880  29.664  1.00  0.00           H
ATOM   1417  CB  ASN X 112      73.670  57.064  27.670  1.00  0.00           C
ATOM   1418  HB1 ASN X 112      74.027  57.419  26.683  1.00  0.00           H
ATOM   1419  HB2 ASN X 112      74.250  56.156  27.946  1.00  0.00           H
ATOM   1420  CG  ASN X 112      72.221  56.603  27.573  1.00  0.00           C
ATOM   1421  OD1 ASN X 112      71.765  55.768  28.357  1.00  0.00           O
ATOM   1422  ND2 ASN X 112      71.477  57.100  26.563  1.00  0.00           N
ATOM   1423 1HD2 ASN X 112      71.897  57.749  25.925  1.00  0.00           H
ATOM   1424 2HD2 ASN X 112      70.551  56.746  26.453  1.00  0.00           H
ATOM   1425  C   ASN X 112      75.327  58.275  29.066  1.00  0.00           C
ATOM   1426  O   ASN X 112      76.009  59.253  28.757  1.00  0.00           O
ATOM   1427  N   TYR X 113      75.858  57.238  29.734  1.00  0.00           N
ATOM   1428  HN  TYR X 113      75.266  56.481  30.038  1.00  0.00           H
ATOM   1429  CA  TYR X 113      77.242  57.134  30.145  1.00  0.00           C
ATOM   1430  HA  TYR X 113      77.829  57.916  29.680  1.00  0.00           H
ATOM   1431  CB  TYR X 113      77.381  57.212  31.685  1.00  0.00           C
ATOM   1432  HB1 TYR X 113      76.665  56.516  32.171  1.00  0.00           H
ATOM   1433  HB2 TYR X 113      78.411  56.951  32.011  1.00  0.00           H
ATOM   1434  CG  TYR X 113      77.081  58.598  32.170  1.00  0.00           C
ATOM   1435  CD1 TYR X 113      75.764  58.991  32.457  1.00  0.00           C
ATOM   1436  HD1 TYR X 113      74.949  58.296  32.308  1.00  0.00           H
ATOM   1437  CE1 TYR X 113      75.497  60.278  32.940  1.00  0.00           C
ATOM   1438  HE1 TYR X 113      74.478  60.562  33.153  1.00  0.00           H
ATOM   1439  CZ  TYR X 113      76.549  61.172  33.171  1.00  0.00           C
ATOM   1440  OH  TYR X 113      76.283  62.440  33.724  1.00  0.00           O
ATOM   1441  HH  TYR X 113      77.128  62.811  34.045  1.00  0.00           H
ATOM   1442  CD2 TYR X 113      78.124  59.515  32.368  1.00  0.00           C
ATOM   1443  HD2 TYR X 113      79.140  59.224  32.147  1.00  0.00           H
ATOM   1444  CE2 TYR X 113      77.863  60.795  32.877  1.00  0.00           C
ATOM   1445  HE2 TYR X 113      78.679  61.481  33.047  1.00  0.00           H
ATOM   1446  C   TYR X 113      77.834  55.811  29.686  1.00  0.00           C
ATOM   1447  O   TYR X 113      77.163  54.781  29.619  1.00  0.00           O
ATOM   1448  N   ARG X 114      79.134  55.835  29.352  1.00  0.00           N
ATOM   1449  HN  ARG X 114      79.637  56.708  29.348  1.00  0.00           H
ATOM   1450  CA  ARG X 114      79.943  54.690  29.005  1.00  0.00           C
ATOM   1451  HA  ARG X 114      79.386  53.771  29.143  1.00  0.00           H
ATOM   1452  CB  ARG X 114      80.435  54.817  27.540  1.00  0.00           C
ATOM   1453  HB1 ARG X 114      79.538  54.905  26.886  1.00  0.00           H
ATOM   1454  HB2 ARG X 114      81.013  55.763  27.431  1.00  0.00           H
ATOM   1455  CG  ARG X 114      81.284  53.628  27.054  1.00  0.00           C
ATOM   1456  HG1 ARG X 114      82.189  53.527  27.696  1.00  0.00           H
ATOM   1457  HG2 ARG X 114      80.678  52.702  27.179  1.00  0.00           H
ATOM   1458  CD  ARG X 114      81.743  53.737  25.599  1.00  0.00           C
ATOM   1459  HD1 ARG X 114      80.873  53.832  24.912  1.00  0.00           H
ATOM   1460  HD2 ARG X 114      82.422  54.613  25.471  1.00  0.00           H
ATOM   1461  NE  ARG X 114      82.470  52.461  25.313  1.00  0.00           N
ATOM   1462  HE  ARG X 114      82.315  51.651  25.907  1.00  0.00           H
ATOM   1463  CZ  ARG X 114      83.312  52.279  24.289  1.00  0.00           C
ATOM   1464  NH1 ARG X 114      83.530  53.213  23.371  1.00  0.00           N
ATOM   1465 1HH1 ARG X 114      82.922  54.010  23.332  1.00  0.00           H
ATOM   1466 2HH1 ARG X 114      84.071  52.974  22.564  1.00  0.00           H
ATOM   1467  NH2 ARG X 114      83.938  51.113  24.171  1.00  0.00           N
ATOM   1468 1HH2 ARG X 114      83.594  50.342  24.734  1.00  0.00           H
ATOM   1469 2HH2 ARG X 114      84.463  50.931  23.341  1.00  0.00           H
ATOM   1470  C   ARG X 114      81.142  54.669  29.941  1.00  0.00           C
ATOM   1471  O   ARG X 114      81.712  55.712  30.251  1.00  0.00           O
ATOM   1472  N   VAL X 115      81.572  53.489  30.423  1.00  0.00           N
ATOM   1473  HN  VAL X 115      81.156  52.623  30.119  1.00  0.00           H
ATOM   1474  CA  VAL X 115      82.752  53.359  31.266  1.00  0.00           C
ATOM   1475  HA  VAL X 115      83.053  54.323  31.648  1.00  0.00           H
ATOM   1476  CB  VAL X 115      82.518  52.431  32.455  1.00  0.00           C
ATOM   1477  HB  VAL X 115      82.221  51.420  32.088  1.00  0.00           H
ATOM   1478  CG1 VAL X 115      83.796  52.311  33.307  1.00  0.00           C
ATOM   1479 1HG1 VAL X 115      83.593  51.707  34.217  1.00  0.00           H
ATOM   1480 2HG1 VAL X 115      84.615  51.818  32.743  1.00  0.00           H
ATOM   1481 3HG1 VAL X 115      84.137  53.320  33.626  1.00  0.00           H
ATOM   1482  CG2 VAL X 115      81.374  53.000  33.319  1.00  0.00           C
ATOM   1483 1HG2 VAL X 115      81.631  54.016  33.686  1.00  0.00           H
ATOM   1484 2HG2 VAL X 115      80.428  53.062  32.743  1.00  0.00           H
ATOM   1485 3HG2 VAL X 115      81.196  52.345  34.199  1.00  0.00           H
ATOM   1486  C   VAL X 115      83.870  52.836  30.382  1.00  0.00           C
ATOM   1487  O   VAL X 115      83.761  51.770  29.783  1.00  0.00           O
ATOM   1488  N   ARG X 116      84.971  53.595  30.224  1.00  0.00           N
ATOM   1489  HN  ARG X 116      85.103  54.422  30.784  1.00  0.00           H
ATOM   1490  CA  ARG X 116      85.959  53.329  29.194  1.00  0.00           C
ATOM   1491  HA  ARG X 116      85.790  52.349  28.770  1.00  0.00           H
ATOM   1492  CB  ARG X 116      85.826  54.375  28.053  1.00  0.00           C
ATOM   1493  HB1 ARG X 116      84.740  54.624  27.979  1.00  0.00           H
ATOM   1494  HB2 ARG X 116      86.340  55.317  28.337  1.00  0.00           H
ATOM   1495  CG  ARG X 116      86.249  53.942  26.624  1.00  0.00           C
ATOM   1496  HG1 ARG X 116      85.658  53.051  26.316  1.00  0.00           H
ATOM   1497  HG2 ARG X 116      85.955  54.783  25.953  1.00  0.00           H
ATOM   1498  CD  ARG X 116      87.739  53.644  26.401  1.00  0.00           C
ATOM   1499  HD1 ARG X 116      88.373  54.407  26.904  1.00  0.00           H
ATOM   1500  HD2 ARG X 116      87.992  52.633  26.792  1.00  0.00           H
ATOM   1501  NE  ARG X 116      87.999  53.694  24.925  1.00  0.00           N
ATOM   1502  HE  ARG X 116      87.417  54.282  24.338  1.00  0.00           H
ATOM   1503  CZ  ARG X 116      89.141  53.311  24.347  1.00  0.00           C
ATOM   1504  NH1 ARG X 116      90.128  52.716  25.006  1.00  0.00           N
ATOM   1505 1HH1 ARG X 116      90.058  52.542  25.992  1.00  0.00           H
ATOM   1506 2HH1 ARG X 116      90.890  52.385  24.444  1.00  0.00           H
ATOM   1507  NH2 ARG X 116      89.346  53.526  23.051  1.00  0.00           N
ATOM   1508 1HH2 ARG X 116      88.605  53.831  22.440  1.00  0.00           H
ATOM   1509 2HH2 ARG X 116      90.253  53.263  22.703  1.00  0.00           H
ATOM   1510  C   ARG X 116      87.360  53.314  29.786  1.00  0.00           C
ATOM   1511  O   ARG X 116      87.787  54.222  30.501  1.00  0.00           O
ATOM   1512  N   VAL X 117      88.126  52.249  29.499  1.00  0.00           N
ATOM   1513  HN  VAL X 117      87.772  51.505  28.919  1.00  0.00           H
ATOM   1514  CA  VAL X 117      89.500  52.108  29.938  1.00  0.00           C
ATOM   1515  HA  VAL X 117      89.649  52.657  30.857  1.00  0.00           H
ATOM   1516  CB  VAL X 117      89.838  50.639  30.182  1.00  0.00           C
ATOM   1517  HB  VAL X 117      89.645  50.059  29.247  1.00  0.00           H
ATOM   1518  CG1 VAL X 117      91.315  50.471  30.584  1.00  0.00           C
ATOM   1519 1HG1 VAL X 117      91.532  49.404  30.800  1.00  0.00           H
ATOM   1520 2HG1 VAL X 117      91.993  50.783  29.767  1.00  0.00           H
ATOM   1521 3HG1 VAL X 117      91.541  51.063  31.497  1.00  0.00           H
ATOM   1522  CG2 VAL X 117      88.918  50.088  31.292  1.00  0.00           C
ATOM   1523 1HG2 VAL X 117      89.130  49.013  31.467  1.00  0.00           H
ATOM   1524 2HG2 VAL X 117      89.082  50.638  32.242  1.00  0.00           H
ATOM   1525 3HG2 VAL X 117      87.847  50.175  31.013  1.00  0.00           H
ATOM   1526  C   VAL X 117      90.416  52.701  28.878  1.00  0.00           C
ATOM   1527  O   VAL X 117      90.368  52.313  27.712  1.00  0.00           O
ATOM   1528  N   TYR X 118      91.283  53.669  29.239  1.00  0.00           N
ATOM   1529  HN  TYR X 118      91.339  53.996  30.190  1.00  0.00           H
ATOM   1530  CA  TYR X 118      92.167  54.346  28.298  1.00  0.00           C
ATOM   1531  HA  TYR X 118      91.910  54.080  27.280  1.00  0.00           H
ATOM   1532  CB  TYR X 118      92.090  55.885  28.448  1.00  0.00           C
ATOM   1533  HB1 TYR X 118      92.186  56.185  29.514  1.00  0.00           H
ATOM   1534  HB2 TYR X 118      92.889  56.387  27.861  1.00  0.00           H
ATOM   1535  CG  TYR X 118      90.775  56.368  27.907  1.00  0.00           C
ATOM   1536  CD1 TYR X 118      90.605  56.553  26.523  1.00  0.00           C
ATOM   1537  HD1 TYR X 118      91.424  56.349  25.849  1.00  0.00           H
ATOM   1538  CE1 TYR X 118      89.377  56.991  26.009  1.00  0.00           C
ATOM   1539  HE1 TYR X 118      89.252  57.111  24.942  1.00  0.00           H
ATOM   1540  CZ  TYR X 118      88.311  57.245  26.878  1.00  0.00           C
ATOM   1541  OH  TYR X 118      87.066  57.662  26.380  1.00  0.00           O
ATOM   1542  HH  TYR X 118      87.187  57.952  25.458  1.00  0.00           H
ATOM   1543  CD2 TYR X 118      89.694  56.618  28.766  1.00  0.00           C
ATOM   1544  HD2 TYR X 118      89.809  56.456  29.828  1.00  0.00           H
ATOM   1545  CE2 TYR X 118      88.467  57.059  28.254  1.00  0.00           C
ATOM   1546  HE2 TYR X 118      87.635  57.246  28.917  1.00  0.00           H
ATOM   1547  C   TYR X 118      93.603  53.893  28.482  1.00  0.00           C
ATOM   1548  O   TYR X 118      94.526  54.390  27.836  1.00  0.00           O
ATOM   1549  N   GLN X 119      93.828  52.874  29.338  1.00  0.00           N
ATOM   1550  HN  GLN X 119      93.098  52.604  29.958  1.00  0.00           H
ATOM   1551  CA  GLN X 119      95.063  52.108  29.373  1.00  0.00           C
ATOM   1552  HA  GLN X 119      95.891  52.785  29.542  1.00  0.00           H
ATOM   1553  CB  GLN X 119      95.002  51.029  30.490  1.00  0.00           C
ATOM   1554  HB1 GLN X 119      94.210  50.286  30.243  1.00  0.00           H
ATOM   1555  HB2 GLN X 119      95.973  50.485  30.507  1.00  0.00           H
ATOM   1556  CG  GLN X 119      94.722  51.579  31.910  1.00  0.00           C
ATOM   1557  HG1 GLN X 119      95.525  52.288  32.202  1.00  0.00           H
ATOM   1558  HG2 GLN X 119      93.757  52.125  31.937  1.00  0.00           H
ATOM   1559  CD  GLN X 119      94.630  50.432  32.922  1.00  0.00           C
ATOM   1560  OE1 GLN X 119      93.751  49.565  32.855  1.00  0.00           O
ATOM   1561  NE2 GLN X 119      95.562  50.404  33.898  1.00  0.00           N
ATOM   1562 1HE2 GLN X 119      96.235  51.148  33.954  1.00  0.00           H
ATOM   1563 2HE2 GLN X 119      95.530  49.661  34.564  1.00  0.00           H
ATOM   1564  C   GLN X 119      95.290  51.396  28.039  1.00  0.00           C
ATOM   1565  O   GLN X 119      96.354  51.470  27.425  1.00  0.00           O
ATOM   1566  N   ILE X 120      94.227  50.746  27.527  1.00  0.00           N
ATOM   1567  HN  ILE X 120      93.370  50.737  28.027  1.00  0.00           H
ATOM   1568  CA  ILE X 120      94.163  50.146  26.207  1.00  0.00           C
ATOM   1569  HA  ILE X 120      95.129  49.705  26.008  1.00  0.00           H
ATOM   1570  CB  ILE X 120      93.101  49.045  26.143  1.00  0.00           C
ATOM   1571  HB  ILE X 120      93.040  48.653  25.101  1.00  0.00           H
ATOM   1572  CG2 ILE X 120      93.557  47.879  27.050  1.00  0.00           C
ATOM   1573 1HG2 ILE X 120      93.568  48.182  28.117  1.00  0.00           H
ATOM   1574 2HG2 ILE X 120      92.869  47.013  26.945  1.00  0.00           H
ATOM   1575 3HG2 ILE X 120      94.577  47.538  26.770  1.00  0.00           H
ATOM   1576  CG1 ILE X 120      91.695  49.560  26.533  1.00  0.00           C
ATOM   1577 1HG1 ILE X 120      91.664  49.775  27.623  1.00  0.00           H
ATOM   1578 2HG1 ILE X 120      91.488  50.513  26.001  1.00  0.00           H
ATOM   1579  CD  ILE X 120      90.573  48.576  26.187  1.00  0.00           C
ATOM   1580  HD1 ILE X 120      90.700  47.618  26.731  1.00  0.00           H
ATOM   1581  HD2 ILE X 120      89.584  49.003  26.462  1.00  0.00           H
ATOM   1582  HD3 ILE X 120      90.570  48.358  25.099  1.00  0.00           H
ATOM   1583  C   ILE X 120      93.904  51.225  25.148  1.00  0.00           C
ATOM   1584  O   ILE X 120      93.526  52.341  25.520  1.00  0.00           O
ATOM   1585  N   PRO X 121      94.103  51.001  23.850  1.00  0.00           N
ATOM   1586  CD  PRO X 121      94.862  49.867  23.308  1.00  0.00           C
ATOM   1587  HD1 PRO X 121      94.154  49.035  23.100  1.00  0.00           H
ATOM   1588  HD2 PRO X 121      95.674  49.525  23.987  1.00  0.00           H
ATOM   1589  CA  PRO X 121      93.896  52.038  22.842  1.00  0.00           C
ATOM   1590  HA  PRO X 121      94.501  52.896  23.101  1.00  0.00           H
ATOM   1591  CB  PRO X 121      94.377  51.384  21.538  1.00  0.00           C
ATOM   1592  HB1 PRO X 121      93.546  50.818  21.060  1.00  0.00           H
ATOM   1593  HB2 PRO X 121      94.770  52.136  20.823  1.00  0.00           H
ATOM   1594  CG  PRO X 121      95.449  50.400  22.004  1.00  0.00           C
ATOM   1595  HG1 PRO X 121      95.652  49.599  21.266  1.00  0.00           H
ATOM   1596  HG2 PRO X 121      96.391  50.952  22.222  1.00  0.00           H
ATOM   1597  C   PRO X 121      92.455  52.491  22.722  1.00  0.00           C
ATOM   1598  OT1 PRO X 121      91.527  51.636  22.711  1.00  0.00           O
ATOM   1599  OT2 PRO X 121      92.203  53.725  22.605  1.00  0.00           O
ATOM   1600  N   ASP Z   1     102.297  82.043  85.022  1.00  0.00           N
ATOM   1601  H1  ASP Z   1     102.398  82.976  84.559  1.00  0.00           H
ATOM   1602  H2  ASP Z   1     102.924  81.364  84.520  1.00  0.00           H
ATOM   1603  H3  ASP Z   1     101.302  81.712  84.921  1.00  0.00           H
ATOM   1604  CA  ASP Z   1     102.673  82.094  86.466  1.00  0.00           C
ATOM   1605  HA  ASP Z   1     103.720  82.365  86.527  1.00  0.00           H
ATOM   1606  CB  ASP Z   1     101.782  83.142  87.202  1.00  0.00           C
ATOM   1607  HB1 ASP Z   1     100.724  83.059  86.880  1.00  0.00           H
ATOM   1608  HB2 ASP Z   1     101.814  82.977  88.297  1.00  0.00           H
ATOM   1609  CG  ASP Z   1     102.256  84.559  86.960  1.00  0.00           C
ATOM   1610  OD1 ASP Z   1     102.530  85.288  87.949  1.00  0.00           O
ATOM   1611  OD2 ASP Z   1     102.336  84.978  85.777  1.00  0.00           O
ATOM   1612  C   ASP Z   1     102.547  80.705  87.103  1.00  0.00           C
ATOM   1613  O   ASP Z   1     102.018  79.765  86.506  1.00  0.00           O
ATOM   1614  N   ALA Z   2     103.036  80.525  88.345  1.00  0.00           N
ATOM   1615  HN  ALA Z   2     103.489  81.273  88.839  1.00  0.00           H
ATOM   1616  CA  ALA Z   2     103.100  79.227  88.995  1.00  0.00           C
ATOM   1617  HA  ALA Z   2     103.183  78.444  88.253  1.00  0.00           H
ATOM   1618  CB  ALA Z   2     104.354  79.196  89.891  1.00  0.00           C
ATOM   1619  HB1 ALA Z   2     104.482  78.197  90.361  1.00  0.00           H
ATOM   1620  HB2 ALA Z   2     105.260  79.412  89.286  1.00  0.00           H
ATOM   1621  HB3 ALA Z   2     104.284  79.958  90.697  1.00  0.00           H
ATOM   1622  C   ALA Z   2     101.873  78.918  89.852  1.00  0.00           C
ATOM   1623  O   ALA Z   2     101.749  77.837  90.423  1.00  0.00           O
ATOM   1624  N   HIS Z   3     100.912  79.850  89.930  1.00  0.00           N
ATOM   1625  HN  HIS Z   3     101.045  80.729  89.482  1.00  0.00           H
ATOM   1626  CA  HIS Z   3      99.684  79.678  90.677  1.00  0.00           C
ATOM   1627  HA  HIS Z   3      99.494  78.628  90.856  1.00  0.00           H
ATOM   1628  CB  HIS Z   3      99.739  80.465  92.017  1.00  0.00           C
ATOM   1629  HB1 HIS Z   3     100.512  80.004  92.669  1.00  0.00           H
ATOM   1630  HB2 HIS Z   3     100.061  81.505  91.809  1.00  0.00           H
ATOM   1631  ND1 HIS Z   3      97.868  79.371  93.245  1.00  0.00           N
ATOM   1632  CG  HIS Z   3      98.452  80.539  92.793  1.00  0.00           C
ATOM   1633  CE1 HIS Z   3      96.743  79.754  93.825  1.00  0.00           C
ATOM   1634  HE1 HIS Z   3      96.025  79.084  94.305  1.00  0.00           H
ATOM   1635  NE2 HIS Z   3      96.577  81.095  93.771  1.00  0.00           N
ATOM   1636  HE2 HIS Z   3      95.825  81.625  94.181  1.00  0.00           H
ATOM   1637  CD2 HIS Z   3      97.669  81.607  93.104  1.00  0.00           C
ATOM   1638  HD2 HIS Z   3      97.810  82.658  92.892  1.00  0.00           H
ATOM   1639  C   HIS Z   3      98.533  80.204  89.851  1.00  0.00           C
ATOM   1640  O   HIS Z   3      98.705  81.090  89.016  1.00  0.00           O
ATOM   1641  N   LYS Z   4      97.321  79.678  90.092  1.00  0.00           N
ATOM   1642  HN  LYS Z   4      97.215  78.936  90.753  1.00  0.00           H
ATOM   1643  CA  LYS Z   4      96.091  80.226  89.572  1.00  0.00           C
ATOM   1644  HA  LYS Z   4      96.172  81.305  89.591  1.00  0.00           H
ATOM   1645  CB  LYS Z   4      95.777  79.780  88.116  1.00  0.00           C
ATOM   1646  HB1 LYS Z   4      94.912  80.358  87.726  1.00  0.00           H
ATOM   1647  HB2 LYS Z   4      96.657  80.070  87.496  1.00  0.00           H
ATOM   1648  CG  LYS Z   4      95.525  78.276  87.890  1.00  0.00           C
ATOM   1649  HG1 LYS Z   4      96.002  78.004  86.918  1.00  0.00           H
ATOM   1650  HG2 LYS Z   4      96.032  77.678  88.680  1.00  0.00           H
ATOM   1651  CD  LYS Z   4      94.032  77.900  87.799  1.00  0.00           C
ATOM   1652  HD1 LYS Z   4      93.538  78.097  88.776  1.00  0.00           H
ATOM   1653  HD2 LYS Z   4      93.559  78.557  87.034  1.00  0.00           H
ATOM   1654  CE  LYS Z   4      93.822  76.436  87.396  1.00  0.00           C
ATOM   1655  HE1 LYS Z   4      94.353  76.241  86.438  1.00  0.00           H
ATOM   1656  HE2 LYS Z   4      94.228  75.750  88.166  1.00  0.00           H
ATOM   1657  NZ  LYS Z   4      92.398  76.122  87.194  1.00  0.00           N
ATOM   1658  HZ1 LYS Z   4      92.027  75.458  87.928  1.00  0.00           H
ATOM   1659  HZ2 LYS Z   4      91.791  76.977  87.216  1.00  0.00           H
ATOM   1660  HZ3 LYS Z   4      92.265  75.705  86.243  1.00  0.00           H
ATOM   1661  C   LYS Z   4      94.973  79.861  90.527  1.00  0.00           C
ATOM   1662  O   LYS Z   4      95.037  78.875  91.264  1.00  0.00           O
ATOM   1663  N   SER Z   5      93.910  80.680  90.566  1.00  0.00           N
ATOM   1664  HN  SER Z   5      93.868  81.492  89.970  1.00  0.00           H
ATOM   1665  CA  SER Z   5      92.778  80.461  91.447  1.00  0.00           C
ATOM   1666  HA  SER Z   5      93.130  80.033  92.375  1.00  0.00           H
ATOM   1667  CB  SER Z   5      92.040  81.787  91.766  1.00  0.00           C
ATOM   1668  HB1 SER Z   5      92.746  82.480  92.278  1.00  0.00           H
ATOM   1669  HB2 SER Z   5      91.727  82.274  90.815  1.00  0.00           H
ATOM   1670  OG  SER Z   5      90.891  81.578  92.593  1.00  0.00           O
ATOM   1671  HG1 SER Z   5      91.220  81.140  93.404  1.00  0.00           H
ATOM   1672  C   SER Z   5      91.790  79.495  90.831  1.00  0.00           C
ATOM   1673  O   SER Z   5      91.326  79.682  89.710  1.00  0.00           O
ATOM   1674  N   GLU Z   6      91.415  78.421  91.553  1.00  0.00           N
ATOM   1675  HN  GLU Z   6      91.790  78.239  92.459  1.00  0.00           H
ATOM   1676  CA  GLU Z   6      90.445  77.474  91.037  1.00  0.00           C
ATOM   1677  HA  GLU Z   6      90.782  77.179  90.052  1.00  0.00           H
ATOM   1678  CB  GLU Z   6      90.380  76.207  91.920  1.00  0.00           C
ATOM   1679  HB1 GLU Z   6      91.369  76.052  92.408  1.00  0.00           H
ATOM   1680  HB2 GLU Z   6      89.647  76.346  92.744  1.00  0.00           H
ATOM   1681  CG  GLU Z   6      90.034  74.937  91.105  1.00  0.00           C
ATOM   1682  HG1 GLU Z   6      89.790  74.103  91.797  1.00  0.00           H
ATOM   1683  HG2 GLU Z   6      89.151  75.123  90.460  1.00  0.00           H
ATOM   1684  CD  GLU Z   6      91.204  74.494  90.243  1.00  0.00           C
ATOM   1685  OE1 GLU Z   6      91.142  74.594  88.989  1.00  0.00           O
ATOM   1686  OE2 GLU Z   6      92.216  74.020  90.822  1.00  0.00           O
ATOM   1687  C   GLU Z   6      89.055  78.082  90.854  1.00  0.00           C
ATOM   1688  O   GLU Z   6      88.404  77.896  89.827  1.00  0.00           O
ATOM   1689  N   VAL Z   7      88.591  78.876  91.843  1.00  0.00           N
ATOM   1690  HN  VAL Z   7      89.109  78.975  92.688  1.00  0.00           H
ATOM   1691  CA  VAL Z   7      87.369  79.659  91.747  1.00  0.00           C
ATOM   1692  HA  VAL Z   7      86.606  79.002  91.352  1.00  0.00           H
ATOM   1693  CB  VAL Z   7      86.878  80.091  93.138  1.00  0.00           C
ATOM   1694  HB  VAL Z   7      86.740  79.156  93.736  1.00  0.00           H
ATOM   1695  CG1 VAL Z   7      87.899  80.963  93.898  1.00  0.00           C
ATOM   1696 1HG1 VAL Z   7      87.510  81.197  94.912  1.00  0.00           H
ATOM   1697 2HG1 VAL Z   7      88.864  80.429  94.027  1.00  0.00           H
ATOM   1698 3HG1 VAL Z   7      88.084  81.924  93.376  1.00  0.00           H
ATOM   1699  CG2 VAL Z   7      85.506  80.791  93.053  1.00  0.00           C
ATOM   1700 1HG2 VAL Z   7      85.584  81.763  92.522  1.00  0.00           H
ATOM   1701 2HG2 VAL Z   7      84.773  80.151  92.519  1.00  0.00           H
ATOM   1702 3HG2 VAL Z   7      85.119  80.990  94.075  1.00  0.00           H
ATOM   1703  C   VAL Z   7      87.438  80.829  90.759  1.00  0.00           C
ATOM   1704  O   VAL Z   7      86.519  81.023  89.964  1.00  0.00           O
ATOM   1705  N   ALA Z   8      88.525  81.635  90.743  1.00  0.00           N
ATOM   1706  HN  ALA Z   8      89.301  81.450  91.353  1.00  0.00           H
ATOM   1707  CA  ALA Z   8      88.502  82.951  90.119  1.00  0.00           C
ATOM   1708  HA  ALA Z   8      87.520  83.149  89.710  1.00  0.00           H
ATOM   1709  CB  ALA Z   8      88.767  84.007  91.211  1.00  0.00           C
ATOM   1710  HB1 ALA Z   8      88.045  83.872  92.043  1.00  0.00           H
ATOM   1711  HB2 ALA Z   8      89.791  83.900  91.627  1.00  0.00           H
ATOM   1712  HB3 ALA Z   8      88.647  85.039  90.816  1.00  0.00           H
ATOM   1713  C   ALA Z   8      89.479  83.180  88.965  1.00  0.00           C
ATOM   1714  O   ALA Z   8      89.703  84.320  88.559  1.00  0.00           O
ATOM   1715  N   HIS Z   9      90.097  82.141  88.370  1.00  0.00           N
ATOM   1716  HN  HIS Z   9      89.971  81.210  88.716  1.00  0.00           H
ATOM   1717  CA  HIS Z   9      90.992  82.322  87.224  1.00  0.00           C
ATOM   1718  HA  HIS Z   9      91.708  83.082  87.503  1.00  0.00           H
ATOM   1719  CB  HIS Z   9      91.791  81.044  86.886  1.00  0.00           C
ATOM   1720  HB1 HIS Z   9      92.281  80.683  87.811  1.00  0.00           H
ATOM   1721  HB2 HIS Z   9      91.106  80.250  86.524  1.00  0.00           H
ATOM   1722  ND1 HIS Z   9      93.853  82.221  86.090  1.00  0.00           N
ATOM   1723  CG  HIS Z   9      92.905  81.227  85.897  1.00  0.00           C
ATOM   1724  CE1 HIS Z   9      94.725  82.048  85.108  1.00  0.00           C
ATOM   1725  HE1 HIS Z   9      95.616  82.658  84.940  1.00  0.00           H
ATOM   1726  NE2 HIS Z   9      94.387  81.007  84.308  1.00  0.00           N
ATOM   1727  HE2 HIS Z   9      94.881  80.693  83.494  1.00  0.00           H
ATOM   1728  CD2 HIS Z   9      93.219  80.476  84.809  1.00  0.00           C
ATOM   1729  HD2 HIS Z   9      92.711  79.618  84.390  1.00  0.00           H
ATOM   1730  C   HIS Z   9      90.324  82.831  85.952  1.00  0.00           C
ATOM   1731  O   HIS Z   9      90.919  83.568  85.172  1.00  0.00           O
ATOM   1732  N   ARG Z  10      89.052  82.480  85.694  1.00  0.00           N
ATOM   1733  HN  ARG Z  10      88.527  81.901  86.333  1.00  0.00           H
ATOM   1734  CA  ARG Z  10      88.377  82.867  84.466  1.00  0.00           C
ATOM   1735  HA  ARG Z  10      89.097  82.999  83.669  1.00  0.00           H
ATOM   1736  CB  ARG Z  10      87.349  81.781  84.046  1.00  0.00           C
ATOM   1737  HB1 ARG Z  10      86.582  81.688  84.849  1.00  0.00           H
ATOM   1738  HB2 ARG Z  10      86.823  82.102  83.119  1.00  0.00           H
ATOM   1739  CG  ARG Z  10      87.944  80.378  83.799  1.00  0.00           C
ATOM   1740  HG1 ARG Z  10      88.439  80.017  84.727  1.00  0.00           H
ATOM   1741  HG2 ARG Z  10      87.095  79.686  83.587  1.00  0.00           H
ATOM   1742  CD  ARG Z  10      88.933  80.305  82.633  1.00  0.00           C
ATOM   1743  HD1 ARG Z  10      88.454  80.707  81.714  1.00  0.00           H
ATOM   1744  HD2 ARG Z  10      89.854  80.889  82.854  1.00  0.00           H
ATOM   1745  NE  ARG Z  10      89.300  78.862  82.463  1.00  0.00           N
ATOM   1746  HE  ARG Z  10      89.241  78.246  83.270  1.00  0.00           H
ATOM   1747  CZ  ARG Z  10      89.451  78.246  81.282  1.00  0.00           C
ATOM   1748  NH1 ARG Z  10      89.417  78.868  80.112  1.00  0.00           N
ATOM   1749 1HH1 ARG Z  10      89.214  79.852  80.017  1.00  0.00           H
ATOM   1750 2HH1 ARG Z  10      89.523  78.280  79.290  1.00  0.00           H
ATOM   1751  NH2 ARG Z  10      89.661  76.933  81.259  1.00  0.00           N
ATOM   1752 1HH2 ARG Z  10      89.698  76.432  82.139  1.00  0.00           H
ATOM   1753 2HH2 ARG Z  10      89.562  76.447  80.380  1.00  0.00           H
ATOM   1754  C   ARG Z  10      87.636  84.190  84.618  1.00  0.00           C
ATOM   1755  O   ARG Z  10      86.866  84.585  83.745  1.00  0.00           O
ATOM   1756  N   PHE Z  11      87.852  84.928  85.727  1.00  0.00           N
ATOM   1757  HN  PHE Z  11      88.536  84.641  86.396  1.00  0.00           H
ATOM   1758  CA  PHE Z  11      87.104  86.130  86.040  1.00  0.00           C
ATOM   1759  HA  PHE Z  11      86.057  85.854  86.004  1.00  0.00           H
ATOM   1760  CB  PHE Z  11      87.452  86.610  87.473  1.00  0.00           C
ATOM   1761  HB1 PHE Z  11      87.602  85.731  88.136  1.00  0.00           H
ATOM   1762  HB2 PHE Z  11      88.382  87.216  87.489  1.00  0.00           H
ATOM   1763  CG  PHE Z  11      86.309  87.408  88.035  1.00  0.00           C
ATOM   1764  CD1 PHE Z  11      85.286  86.752  88.737  1.00  0.00           C
ATOM   1765  HD1 PHE Z  11      85.356  85.691  88.919  1.00  0.00           H
ATOM   1766  CE1 PHE Z  11      84.156  87.454  89.171  1.00  0.00           C
ATOM   1767  HE1 PHE Z  11      83.370  86.937  89.701  1.00  0.00           H
ATOM   1768  CZ  PHE Z  11      84.044  88.822  88.901  1.00  0.00           C
ATOM   1769  HZ  PHE Z  11      83.167  89.363  89.222  1.00  0.00           H
ATOM   1770  CD2 PHE Z  11      86.201  88.788  87.798  1.00  0.00           C
ATOM   1771  HD2 PHE Z  11      86.976  89.303  87.250  1.00  0.00           H
ATOM   1772  CE2 PHE Z  11      85.070  89.494  88.225  1.00  0.00           C
ATOM   1773  HE2 PHE Z  11      84.985  90.552  88.024  1.00  0.00           H
ATOM   1774  C   PHE Z  11      87.282  87.269  85.035  1.00  0.00           C
ATOM   1775  O   PHE Z  11      86.302  87.846  84.574  1.00  0.00           O
ATOM   1776  N   LYS Z  12      88.524  87.590  84.613  1.00  0.00           N
ATOM   1777  HN  LYS Z  12      89.327  87.162  85.045  1.00  0.00           H
ATOM   1778  CA  LYS Z  12      88.777  88.607  83.596  1.00  0.00           C
ATOM   1779  HA  LYS Z  12      88.308  89.522  83.931  1.00  0.00           H
ATOM   1780  CB  LYS Z  12      90.310  88.827  83.452  1.00  0.00           C
ATOM   1781  HB1 LYS Z  12      90.707  89.103  84.456  1.00  0.00           H
ATOM   1782  HB2 LYS Z  12      90.790  87.863  83.172  1.00  0.00           H
ATOM   1783  CG  LYS Z  12      90.751  89.910  82.443  1.00  0.00           C
ATOM   1784  HG1 LYS Z  12      91.865  89.958  82.448  1.00  0.00           H
ATOM   1785  HG2 LYS Z  12      90.441  89.609  81.417  1.00  0.00           H
ATOM   1786  CD  LYS Z  12      90.192  91.309  82.758  1.00  0.00           C
ATOM   1787  HD1 LYS Z  12      89.081  91.244  82.776  1.00  0.00           H
ATOM   1788  HD2 LYS Z  12      90.531  91.612  83.775  1.00  0.00           H
ATOM   1789  CE  LYS Z  12      90.600  92.384  81.742  1.00  0.00           C
ATOM   1790  HE1 LYS Z  12      91.693  92.579  81.786  1.00  0.00           H
ATOM   1791  HE2 LYS Z  12      90.326  92.065  80.713  1.00  0.00           H
ATOM   1792  NZ  LYS Z  12      89.883  93.632  82.040  1.00  0.00           N
ATOM   1793  HZ1 LYS Z  12      90.109  94.400  81.357  1.00  0.00           H
ATOM   1794  HZ2 LYS Z  12      88.845  93.460  82.023  1.00  0.00           H
ATOM   1795  HZ3 LYS Z  12      90.146  93.993  82.989  1.00  0.00           H
ATOM   1796  C   LYS Z  12      88.166  88.260  82.237  1.00  0.00           C
ATOM   1797  O   LYS Z  12      87.559  89.084  81.546  1.00  0.00           O
ATOM   1798  N   ASP Z  13      88.297  86.984  81.844  1.00  0.00           N
ATOM   1799  HN  ASP Z  13      88.809  86.352  82.420  1.00  0.00           H
ATOM   1800  CA  ASP Z  13      87.756  86.415  80.633  1.00  0.00           C
ATOM   1801  HA  ASP Z  13      88.110  86.993  79.789  1.00  0.00           H
ATOM   1802  CB  ASP Z  13      88.275  84.964  80.559  1.00  0.00           C
ATOM   1803  HB1 ASP Z  13      88.168  84.454  81.537  1.00  0.00           H
ATOM   1804  HB2 ASP Z  13      87.722  84.380  79.796  1.00  0.00           H
ATOM   1805  CG  ASP Z  13      89.726  84.986  80.158  1.00  0.00           C
ATOM   1806  OD1 ASP Z  13      89.983  85.159  78.939  1.00  0.00           O
ATOM   1807  OD2 ASP Z  13      90.624  84.804  81.019  1.00  0.00           O
ATOM   1808  C   ASP Z  13      86.230  86.418  80.543  1.00  0.00           C
ATOM   1809  O   ASP Z  13      85.662  86.793  79.517  1.00  0.00           O
ATOM   1810  N   LEU Z  14      85.523  86.005  81.612  1.00  0.00           N
ATOM   1811  HN  LEU Z  14      85.999  85.644  82.420  1.00  0.00           H
ATOM   1812  CA  LEU Z  14      84.070  86.007  81.662  1.00  0.00           C
ATOM   1813  HA  LEU Z  14      83.680  85.706  80.700  1.00  0.00           H
ATOM   1814  CB  LEU Z  14      83.577  85.018  82.750  1.00  0.00           C
ATOM   1815  HB1 LEU Z  14      84.052  85.291  83.719  1.00  0.00           H
ATOM   1816  HB2 LEU Z  14      82.476  85.109  82.881  1.00  0.00           H
ATOM   1817  CG  LEU Z  14      83.897  83.539  82.446  1.00  0.00           C
ATOM   1818  HG  LEU Z  14      84.979  83.459  82.180  1.00  0.00           H
ATOM   1819  CD1 LEU Z  14      83.668  82.669  83.690  1.00  0.00           C
ATOM   1820 1HD1 LEU Z  14      83.900  81.606  83.465  1.00  0.00           H
ATOM   1821 2HD1 LEU Z  14      84.328  83.003  84.518  1.00  0.00           H
ATOM   1822 3HD1 LEU Z  14      82.612  82.740  84.025  1.00  0.00           H
ATOM   1823  CD2 LEU Z  14      83.073  82.999  81.269  1.00  0.00           C
ATOM   1824 1HD2 LEU Z  14      81.987  83.082  81.485  1.00  0.00           H
ATOM   1825 2HD2 LEU Z  14      83.286  83.563  80.338  1.00  0.00           H
ATOM   1826 3HD2 LEU Z  14      83.313  81.930  81.086  1.00  0.00           H
ATOM   1827  C   LEU Z  14      83.481  87.378  81.957  1.00  0.00           C
ATOM   1828  O   LEU Z  14      82.517  87.812  81.320  1.00  0.00           O
ATOM   1829  N   GLY Z  15      84.064  88.093  82.939  1.00  0.00           N
ATOM   1830  HN  GLY Z  15      84.909  87.758  83.371  1.00  0.00           H
ATOM   1831  CA  GLY Z  15      83.478  89.250  83.600  1.00  0.00           C
ATOM   1832  HA1 GLY Z  15      84.276  89.750  84.132  1.00  0.00           H
ATOM   1833  HA2 GLY Z  15      83.005  89.876  82.859  1.00  0.00           H
ATOM   1834  C   GLY Z  15      82.429  88.878  84.621  1.00  0.00           C
ATOM   1835  O   GLY Z  15      81.810  87.815  84.567  1.00  0.00           O
ATOM   1836  N   GLU Z  16      82.176  89.794  85.574  1.00  0.00           N
ATOM   1837  HN  GLU Z  16      82.707  90.646  85.571  1.00  0.00           H
ATOM   1838  CA  GLU Z  16      81.283  89.631  86.712  1.00  0.00           C
ATOM   1839  HA  GLU Z  16      81.683  88.865  87.360  1.00  0.00           H
ATOM   1840  CB  GLU Z  16      81.236  90.992  87.455  1.00  0.00           C
ATOM   1841  HB1 GLU Z  16      82.265  91.213  87.824  1.00  0.00           H
ATOM   1842  HB2 GLU Z  16      80.985  91.789  86.718  1.00  0.00           H
ATOM   1843  CG  GLU Z  16      80.246  91.100  88.642  1.00  0.00           C
ATOM   1844  HG1 GLU Z  16      79.206  90.945  88.286  1.00  0.00           H
ATOM   1845  HG2 GLU Z  16      80.466  90.339  89.417  1.00  0.00           H
ATOM   1846  CD  GLU Z  16      80.300  92.474  89.290  1.00  0.00           C
ATOM   1847  OE1 GLU Z  16      81.345  93.165  89.168  1.00  0.00           O
ATOM   1848  OE2 GLU Z  16      79.294  92.885  89.926  1.00  0.00           O
ATOM   1849  C   GLU Z  16      79.868  89.210  86.346  1.00  0.00           C
ATOM   1850  O   GLU Z  16      79.294  88.298  86.942  1.00  0.00           O
ATOM   1851  N   GLU Z  17      79.288  89.836  85.305  1.00  0.00           N
ATOM   1852  HN  GLU Z  17      79.803  90.536  84.805  1.00  0.00           H
ATOM   1853  CA  GLU Z  17      77.941  89.559  84.850  1.00  0.00           C
ATOM   1854  HA  GLU Z  17      77.282  89.681  85.696  1.00  0.00           H
ATOM   1855  CB  GLU Z  17      77.545  90.578  83.763  1.00  0.00           C
ATOM   1856  HB1 GLU Z  17      77.649  91.596  84.209  1.00  0.00           H
ATOM   1857  HB2 GLU Z  17      78.256  90.518  82.909  1.00  0.00           H
ATOM   1858  CG  GLU Z  17      76.103  90.394  83.243  1.00  0.00           C
ATOM   1859  HG1 GLU Z  17      76.022  89.492  82.601  1.00  0.00           H
ATOM   1860  HG2 GLU Z  17      75.411  90.278  84.104  1.00  0.00           H
ATOM   1861  CD  GLU Z  17      75.669  91.595  82.441  1.00  0.00           C
ATOM   1862  OE1 GLU Z  17      74.790  92.348  82.935  1.00  0.00           O
ATOM   1863  OE2 GLU Z  17      76.194  91.817  81.321  1.00  0.00           O
ATOM   1864  C   GLU Z  17      77.730  88.143  84.332  1.00  0.00           C
ATOM   1865  O   GLU Z  17      76.712  87.498  84.592  1.00  0.00           O
ATOM   1866  N   ASN Z  18      78.707  87.613  83.579  1.00  0.00           N
ATOM   1867  HN  ASN Z  18      79.539  88.138  83.415  1.00  0.00           H
ATOM   1868  CA  ASN Z  18      78.626  86.276  83.024  1.00  0.00           C
ATOM   1869  HA  ASN Z  18      77.594  86.063  82.772  1.00  0.00           H
ATOM   1870  CB  ASN Z  18      79.467  86.172  81.733  1.00  0.00           C
ATOM   1871  HB1 ASN Z  18      80.542  86.331  81.948  1.00  0.00           H
ATOM   1872  HB2 ASN Z  18      79.339  85.174  81.262  1.00  0.00           H
ATOM   1873  CG  ASN Z  18      78.957  87.224  80.751  1.00  0.00           C
ATOM   1874  OD1 ASN Z  18      77.861  87.110  80.191  1.00  0.00           O
ATOM   1875  ND2 ASN Z  18      79.756  88.295  80.544  1.00  0.00           N
ATOM   1876 1HD2 ASN Z  18      80.677  88.301  80.941  1.00  0.00           H
ATOM   1877 2HD2 ASN Z  18      79.456  89.000  79.904  1.00  0.00           H
ATOM   1878  C   ASN Z  18      79.035  85.225  84.048  1.00  0.00           C
ATOM   1879  O   ASN Z  18      78.482  84.127  84.080  1.00  0.00           O
ATOM   1880  N   PHE Z  19      79.976  85.561  84.961  1.00  0.00           N
ATOM   1881  HN  PHE Z  19      80.444  86.447  84.904  1.00  0.00           H
ATOM   1882  CA  PHE Z  19      80.383  84.704  86.064  1.00  0.00           C
ATOM   1883  HA  PHE Z  19      80.729  83.767  85.648  1.00  0.00           H
ATOM   1884  CB  PHE Z  19      81.541  85.407  86.835  1.00  0.00           C
ATOM   1885  HB1 PHE Z  19      82.287  85.777  86.098  1.00  0.00           H
ATOM   1886  HB2 PHE Z  19      81.165  86.288  87.396  1.00  0.00           H
ATOM   1887  CG  PHE Z  19      82.271  84.502  87.797  1.00  0.00           C
ATOM   1888  CD1 PHE Z  19      81.781  84.284  89.097  1.00  0.00           C
ATOM   1889  HD1 PHE Z  19      80.849  84.736  89.405  1.00  0.00           H
ATOM   1890  CE1 PHE Z  19      82.488  83.483  90.003  1.00  0.00           C
ATOM   1891  HE1 PHE Z  19      82.096  83.320  90.997  1.00  0.00           H
ATOM   1892  CZ  PHE Z  19      83.691  82.883  89.613  1.00  0.00           C
ATOM   1893  HZ  PHE Z  19      84.232  82.254  90.306  1.00  0.00           H
ATOM   1894  CD2 PHE Z  19      83.486  83.904  87.424  1.00  0.00           C
ATOM   1895  HD2 PHE Z  19      83.886  84.083  86.438  1.00  0.00           H
ATOM   1896  CE2 PHE Z  19      84.193  83.096  88.324  1.00  0.00           C
ATOM   1897  HE2 PHE Z  19      85.126  82.637  88.026  1.00  0.00           H
ATOM   1898  C   PHE Z  19      79.224  84.384  87.010  1.00  0.00           C
ATOM   1899  O   PHE Z  19      78.953  83.221  87.304  1.00  0.00           O
ATOM   1900  N   LYS Z  20      78.454  85.406  87.447  1.00  0.00           N
ATOM   1901  HN  LYS Z  20      78.686  86.353  87.214  1.00  0.00           H
ATOM   1902  CA  LYS Z  20      77.313  85.217  88.334  1.00  0.00           C
ATOM   1903  HA  LYS Z  20      77.674  84.641  89.177  1.00  0.00           H
ATOM   1904  CB  LYS Z  20      76.792  86.563  88.910  1.00  0.00           C
ATOM   1905  HB1 LYS Z  20      76.110  86.351  89.764  1.00  0.00           H
ATOM   1906  HB2 LYS Z  20      77.666  87.115  89.322  1.00  0.00           H
ATOM   1907  CG  LYS Z  20      76.061  87.477  87.914  1.00  0.00           C
ATOM   1908  HG1 LYS Z  20      76.704  87.616  87.019  1.00  0.00           H
ATOM   1909  HG2 LYS Z  20      75.118  86.983  87.586  1.00  0.00           H
ATOM   1910  CD  LYS Z  20      75.722  88.863  88.490  1.00  0.00           C
ATOM   1911  HD1 LYS Z  20      75.202  88.732  89.466  1.00  0.00           H
ATOM   1912  HD2 LYS Z  20      76.677  89.404  88.684  1.00  0.00           H
ATOM   1913  CE  LYS Z  20      74.831  89.688  87.551  1.00  0.00           C
ATOM   1914  HE1 LYS Z  20      75.298  89.768  86.545  1.00  0.00           H
ATOM   1915  HE2 LYS Z  20      73.833  89.210  87.442  1.00  0.00           H
ATOM   1916  NZ  LYS Z  20      74.639  91.050  88.068  1.00  0.00           N
ATOM   1917  HZ1 LYS Z  20      75.569  91.517  88.234  1.00  0.00           H
ATOM   1918  HZ2 LYS Z  20      74.066  91.626  87.410  1.00  0.00           H
ATOM   1919  HZ3 LYS Z  20      74.166  91.033  89.001  1.00  0.00           H
ATOM   1920  C   LYS Z  20      76.186  84.389  87.715  1.00  0.00           C
ATOM   1921  O   LYS Z  20      75.500  83.627  88.397  1.00  0.00           O
ATOM   1922  N   ALA Z  21      75.968  84.506  86.387  1.00  0.00           N
ATOM   1923  HN  ALA Z  21      76.499  85.159  85.852  1.00  0.00           H
ATOM   1924  CA  ALA Z  21      75.042  83.666  85.655  1.00  0.00           C
ATOM   1925  HA  ALA Z  21      74.085  83.695  86.162  1.00  0.00           H
ATOM   1926  CB  ALA Z  21      74.873  84.228  84.230  1.00  0.00           C
ATOM   1927  HB1 ALA Z  21      75.830  84.192  83.668  1.00  0.00           H
ATOM   1928  HB2 ALA Z  21      74.104  83.656  83.669  1.00  0.00           H
ATOM   1929  HB3 ALA Z  21      74.540  85.286  84.279  1.00  0.00           H
ATOM   1930  C   ALA Z  21      75.466  82.196  85.580  1.00  0.00           C
ATOM   1931  O   ALA Z  21      74.683  81.293  85.869  1.00  0.00           O
ATOM   1932  N   LEU Z  22      76.740  81.910  85.237  1.00  0.00           N
ATOM   1933  HN  LEU Z  22      77.374  82.647  84.992  1.00  0.00           H
ATOM   1934  CA  LEU Z  22      77.265  80.551  85.174  1.00  0.00           C
ATOM   1935  HA  LEU Z  22      76.584  79.964  84.576  1.00  0.00           H
ATOM   1936  CB  LEU Z  22      78.668  80.517  84.522  1.00  0.00           C
ATOM   1937  HB1 LEU Z  22      79.315  81.259  85.042  1.00  0.00           H
ATOM   1938  HB2 LEU Z  22      79.125  79.512  84.663  1.00  0.00           H
ATOM   1939  CG  LEU Z  22      78.684  80.818  83.009  1.00  0.00           C
ATOM   1940  HG  LEU Z  22      78.192  81.806  82.838  1.00  0.00           H
ATOM   1941  CD1 LEU Z  22      80.130  80.925  82.508  1.00  0.00           C
ATOM   1942 1HD1 LEU Z  22      80.145  81.202  81.432  1.00  0.00           H
ATOM   1943 2HD1 LEU Z  22      80.679  81.705  83.078  1.00  0.00           H
ATOM   1944 3HD1 LEU Z  22      80.656  79.955  82.632  1.00  0.00           H
ATOM   1945  CD2 LEU Z  22      77.931  79.753  82.193  1.00  0.00           C
ATOM   1946 1HD2 LEU Z  22      76.841  79.804  82.392  1.00  0.00           H
ATOM   1947 2HD2 LEU Z  22      78.085  79.923  81.106  1.00  0.00           H
ATOM   1948 3HD2 LEU Z  22      78.298  78.737  82.444  1.00  0.00           H
ATOM   1949  C   LEU Z  22      77.324  79.845  86.523  1.00  0.00           C
ATOM   1950  O   LEU Z  22      76.994  78.664  86.639  1.00  0.00           O
ATOM   1951  N   VAL Z  23      77.721  80.558  87.595  1.00  0.00           N
ATOM   1952  HN  VAL Z  23      78.042  81.503  87.480  1.00  0.00           H
ATOM   1953  CA  VAL Z  23      77.729  80.036  88.957  1.00  0.00           C
ATOM   1954  HA  VAL Z  23      78.279  79.106  88.940  1.00  0.00           H
ATOM   1955  CB  VAL Z  23      78.471  80.975  89.903  1.00  0.00           C
ATOM   1956  HB  VAL Z  23      78.058  82.007  89.816  1.00  0.00           H
ATOM   1957  CG1 VAL Z  23      78.378  80.511  91.367  1.00  0.00           C
ATOM   1958 1HG1 VAL Z  23      78.723  79.459  91.461  1.00  0.00           H
ATOM   1959 2HG1 VAL Z  23      79.021  81.149  92.011  1.00  0.00           H
ATOM   1960 3HG1 VAL Z  23      77.341  80.576  91.750  1.00  0.00           H
ATOM   1961  CG2 VAL Z  23      79.956  80.986  89.493  1.00  0.00           C
ATOM   1962 1HG2 VAL Z  23      80.370  79.955  89.487  1.00  0.00           H
ATOM   1963 2HG2 VAL Z  23      80.097  81.427  88.486  1.00  0.00           H
ATOM   1964 3HG2 VAL Z  23      80.543  81.590  90.214  1.00  0.00           H
ATOM   1965  C   VAL Z  23      76.331  79.662  89.449  1.00  0.00           C
ATOM   1966  O   VAL Z  23      76.147  78.640  90.113  1.00  0.00           O
ATOM   1967  N   LEU Z  24      75.283  80.433  89.072  1.00  0.00           N
ATOM   1968  HN  LEU Z  24      75.435  81.276  88.558  1.00  0.00           H
ATOM   1969  CA  LEU Z  24      73.895  80.070  89.332  1.00  0.00           C
ATOM   1970  HA  LEU Z  24      73.779  79.951  90.397  1.00  0.00           H
ATOM   1971  CB  LEU Z  24      72.934  81.173  88.819  1.00  0.00           C
ATOM   1972  HB1 LEU Z  24      73.269  82.154  89.222  1.00  0.00           H
ATOM   1973  HB2 LEU Z  24      73.019  81.235  87.712  1.00  0.00           H
ATOM   1974  CG  LEU Z  24      71.445  80.980  89.186  1.00  0.00           C
ATOM   1975  HG  LEU Z  24      71.141  79.935  88.940  1.00  0.00           H
ATOM   1976  CD1 LEU Z  24      71.176  81.221  90.679  1.00  0.00           C
ATOM   1977 1HD1 LEU Z  24      70.088  81.155  90.891  1.00  0.00           H
ATOM   1978 2HD1 LEU Z  24      71.695  80.461  91.299  1.00  0.00           H
ATOM   1979 3HD1 LEU Z  24      71.528  82.232  90.976  1.00  0.00           H
ATOM   1980  CD2 LEU Z  24      70.567  81.907  88.339  1.00  0.00           C
ATOM   1981 1HD2 LEU Z  24      70.650  81.639  87.265  1.00  0.00           H
ATOM   1982 2HD2 LEU Z  24      69.502  81.816  88.637  1.00  0.00           H
ATOM   1983 3HD2 LEU Z  24      70.890  82.960  88.467  1.00  0.00           H
ATOM   1984  C   LEU Z  24      73.492  78.740  88.707  1.00  0.00           C
ATOM   1985  O   LEU Z  24      72.870  77.901  89.358  1.00  0.00           O
ATOM   1986  N   ILE Z  25      73.891  78.489  87.440  1.00  0.00           N
ATOM   1987  HN  ILE Z  25      74.386  79.192  86.929  1.00  0.00           H
ATOM   1988  CA  ILE Z  25      73.666  77.216  86.762  1.00  0.00           C
ATOM   1989  HA  ILE Z  25      72.606  77.010  86.788  1.00  0.00           H
ATOM   1990  CB  ILE Z  25      74.130  77.254  85.299  1.00  0.00           C
ATOM   1991  HB  ILE Z  25      75.223  77.473  85.279  1.00  0.00           H
ATOM   1992  CG2 ILE Z  25      73.889  75.888  84.611  1.00  0.00           C
ATOM   1993 1HG2 ILE Z  25      74.464  75.074  85.097  1.00  0.00           H
ATOM   1994 2HG2 ILE Z  25      72.811  75.625  84.639  1.00  0.00           H
ATOM   1995 3HG2 ILE Z  25      74.210  75.924  83.549  1.00  0.00           H
ATOM   1996  CG1 ILE Z  25      73.416  78.379  84.512  1.00  0.00           C
ATOM   1997 1HG1 ILE Z  25      72.341  78.119  84.394  1.00  0.00           H
ATOM   1998 2HG1 ILE Z  25      73.460  79.328  85.087  1.00  0.00           H
ATOM   1999  CD  ILE Z  25      74.043  78.640  83.135  1.00  0.00           C
ATOM   2000  HD1 ILE Z  25      75.134  78.810  83.239  1.00  0.00           H
ATOM   2001  HD2 ILE Z  25      73.884  77.785  82.447  1.00  0.00           H
ATOM   2002  HD3 ILE Z  25      73.597  79.546  82.671  1.00  0.00           H
ATOM   2003  C   ILE Z  25      74.361  76.070  87.487  1.00  0.00           C
ATOM   2004  O   ILE Z  25      73.758  75.031  87.753  1.00  0.00           O
ATOM   2005  N   ALA Z  26      75.640  76.250  87.884  1.00  0.00           N
ATOM   2006  HN  ALA Z  26      76.110  77.109  87.672  1.00  0.00           H
ATOM   2007  CA  ALA Z  26      76.407  75.224  88.565  1.00  0.00           C
ATOM   2008  HA  ALA Z  26      76.416  74.344  87.936  1.00  0.00           H
ATOM   2009  CB  ALA Z  26      77.855  75.720  88.778  1.00  0.00           C
ATOM   2010  HB1 ALA Z  26      78.487  74.926  89.231  1.00  0.00           H
ATOM   2011  HB2 ALA Z  26      78.312  76.007  87.808  1.00  0.00           H
ATOM   2012  HB3 ALA Z  26      77.875  76.613  89.439  1.00  0.00           H
ATOM   2013  C   ALA Z  26      75.827  74.807  89.911  1.00  0.00           C
ATOM   2014  O   ALA Z  26      75.656  73.619  90.190  1.00  0.00           O
ATOM   2015  N   PHE Z  27      75.478  75.794  90.760  1.00  0.00           N
ATOM   2016  HN  PHE Z  27      75.636  76.750  90.495  1.00  0.00           H
ATOM   2017  CA  PHE Z  27      74.935  75.582  92.090  1.00  0.00           C
ATOM   2018  HA  PHE Z  27      75.530  74.821  92.572  1.00  0.00           H
ATOM   2019  CB  PHE Z  27      75.030  76.878  92.939  1.00  0.00           C
ATOM   2020  HB1 PHE Z  27      74.561  77.720  92.383  1.00  0.00           H
ATOM   2021  HB2 PHE Z  27      74.492  76.745  93.903  1.00  0.00           H
ATOM   2022  CG  PHE Z  27      76.455  77.282  93.286  1.00  0.00           C
ATOM   2023  CD1 PHE Z  27      77.603  76.497  93.027  1.00  0.00           C
ATOM   2024  HD1 PHE Z  27      77.539  75.547  92.528  1.00  0.00           H
ATOM   2025  CE1 PHE Z  27      78.878  76.930  93.407  1.00  0.00           C
ATOM   2026  HE1 PHE Z  27      79.741  76.313  93.204  1.00  0.00           H
ATOM   2027  CZ  PHE Z  27      79.034  78.160  94.048  1.00  0.00           C
ATOM   2028  HZ  PHE Z  27      80.021  78.491  94.333  1.00  0.00           H
ATOM   2029  CD2 PHE Z  27      76.639  78.515  93.934  1.00  0.00           C
ATOM   2030  HD2 PHE Z  27      75.780  79.130  94.154  1.00  0.00           H
ATOM   2031  CE2 PHE Z  27      77.915  78.958  94.306  1.00  0.00           C
ATOM   2032  HE2 PHE Z  27      78.032  79.917  94.791  1.00  0.00           H
ATOM   2033  C   PHE Z  27      73.533  74.993  92.098  1.00  0.00           C
ATOM   2034  O   PHE Z  27      73.234  74.110  92.905  1.00  0.00           O
ATOM   2035  N   ALA Z  28      72.660  75.419  91.161  1.00  0.00           N
ATOM   2036  HN  ALA Z  28      72.917  76.156  90.531  1.00  0.00           H
ATOM   2037  CA  ALA Z  28      71.319  74.889  90.981  1.00  0.00           C
ATOM   2038  HA  ALA Z  28      70.768  75.039  91.900  1.00  0.00           H
ATOM   2039  CB  ALA Z  28      70.643  75.645  89.821  1.00  0.00           C
ATOM   2040  HB1 ALA Z  28      70.671  76.736  90.021  1.00  0.00           H
ATOM   2041  HB2 ALA Z  28      71.181  75.467  88.866  1.00  0.00           H
ATOM   2042  HB3 ALA Z  28      69.582  75.339  89.705  1.00  0.00           H
ATOM   2043  C   ALA Z  28      71.292  73.398  90.665  1.00  0.00           C
ATOM   2044  O   ALA Z  28      70.453  72.640  91.141  1.00  0.00           O
ATOM   2045  N   GLN Z  29      72.242  72.941  89.835  1.00  0.00           N
ATOM   2046  HN  GLN Z  29      72.872  73.592  89.411  1.00  0.00           H
ATOM   2047  CA  GLN Z  29      72.454  71.543  89.528  1.00  0.00           C
ATOM   2048  HA  GLN Z  29      71.502  71.109  89.252  1.00  0.00           H
ATOM   2049  CB  GLN Z  29      73.410  71.451  88.325  1.00  0.00           C
ATOM   2050  HB1 GLN Z  29      74.340  72.001  88.588  1.00  0.00           H
ATOM   2051  HB2 GLN Z  29      73.673  70.391  88.116  1.00  0.00           H
ATOM   2052  CG  GLN Z  29      72.790  72.079  87.058  1.00  0.00           C
ATOM   2053  HG1 GLN Z  29      71.929  71.466  86.721  1.00  0.00           H
ATOM   2054  HG2 GLN Z  29      72.404  73.097  87.270  1.00  0.00           H
ATOM   2055  CD  GLN Z  29      73.803  72.205  85.926  1.00  0.00           C
ATOM   2056  OE1 GLN Z  29      75.022  72.096  86.101  1.00  0.00           O
ATOM   2057  NE2 GLN Z  29      73.274  72.430  84.700  1.00  0.00           N
ATOM   2058 1HE2 GLN Z  29      72.287  72.340  84.574  1.00  0.00           H
ATOM   2059 2HE2 GLN Z  29      73.901  72.487  83.926  1.00  0.00           H
ATOM   2060  C   GLN Z  29      72.983  70.717  90.699  1.00  0.00           C
ATOM   2061  O   GLN Z  29      72.596  69.563  90.883  1.00  0.00           O
ATOM   2062  N   TYR Z  30      73.890  71.277  91.532  1.00  0.00           N
ATOM   2063  HN  TYR Z  30      74.233  72.200  91.355  1.00  0.00           H
ATOM   2064  CA  TYR Z  30      74.388  70.602  92.725  1.00  0.00           C
ATOM   2065  HA  TYR Z  30      74.727  69.623  92.419  1.00  0.00           H
ATOM   2066  CB  TYR Z  30      75.559  71.362  93.409  1.00  0.00           C
ATOM   2067  HB1 TYR Z  30      75.277  72.425  93.566  1.00  0.00           H
ATOM   2068  HB2 TYR Z  30      75.797  70.911  94.397  1.00  0.00           H
ATOM   2069  CG  TYR Z  30      76.831  71.295  92.603  1.00  0.00           C
ATOM   2070  CD1 TYR Z  30      77.358  70.066  92.165  1.00  0.00           C
ATOM   2071  HD1 TYR Z  30      76.855  69.142  92.408  1.00  0.00           H
ATOM   2072  CE1 TYR Z  30      78.551  70.022  91.430  1.00  0.00           C
ATOM   2073  HE1 TYR Z  30      78.954  69.077  91.096  1.00  0.00           H
ATOM   2074  CZ  TYR Z  30      79.224  71.204  91.121  1.00  0.00           C
ATOM   2075  OH  TYR Z  30      80.405  71.146  90.361  1.00  0.00           O
ATOM   2076  HH  TYR Z  30      80.633  72.058  90.107  1.00  0.00           H
ATOM   2077  CD2 TYR Z  30      77.553  72.468  92.330  1.00  0.00           C
ATOM   2078  HD2 TYR Z  30      77.181  73.409  92.697  1.00  0.00           H
ATOM   2079  CE2 TYR Z  30      78.735  72.431  91.577  1.00  0.00           C
ATOM   2080  HE2 TYR Z  30      79.266  73.345  91.356  1.00  0.00           H
ATOM   2081  C   TYR Z  30      73.314  70.317  93.767  1.00  0.00           C
ATOM   2082  O   TYR Z  30      73.273  69.211  94.302  1.00  0.00           O
ATOM   2083  N   LEU Z  31      72.395  71.266  94.049  1.00  0.00           N
ATOM   2084  HN  LEU Z  31      72.446  72.163  93.607  1.00  0.00           H
ATOM   2085  CA  LEU Z  31      71.225  70.982  94.871  1.00  0.00           C
ATOM   2086  HA  LEU Z  31      71.099  69.914  94.974  1.00  0.00           H
ATOM   2087  CB  LEU Z  31      71.318  71.604  96.286  1.00  0.00           C
ATOM   2088  HB1 LEU Z  31      71.535  72.688  96.183  1.00  0.00           H
ATOM   2089  HB2 LEU Z  31      70.336  71.499  96.802  1.00  0.00           H
ATOM   2090  CG  LEU Z  31      72.378  70.961  97.203  1.00  0.00           C
ATOM   2091  HG  LEU Z  31      73.368  70.998  96.691  1.00  0.00           H
ATOM   2092  CD1 LEU Z  31      72.483  71.755  98.513  1.00  0.00           C
ATOM   2093 1HD1 LEU Z  31      72.841  72.788  98.323  1.00  0.00           H
ATOM   2094 2HD1 LEU Z  31      71.490  71.811  99.005  1.00  0.00           H
ATOM   2095 3HD1 LEU Z  31      73.192  71.256  99.209  1.00  0.00           H
ATOM   2096  CD2 LEU Z  31      72.069  69.486  97.504  1.00  0.00           C
ATOM   2097 1HD2 LEU Z  31      72.129  68.866  96.587  1.00  0.00           H
ATOM   2098 2HD2 LEU Z  31      72.794  69.079  98.240  1.00  0.00           H
ATOM   2099 3HD2 LEU Z  31      71.049  69.386  97.927  1.00  0.00           H
ATOM   2100  C   LEU Z  31      69.960  71.477  94.189  1.00  0.00           C
ATOM   2101  O   LEU Z  31      69.713  72.676  94.064  1.00  0.00           O
ATOM   2102  N   GLN Z  32      69.103  70.532  93.755  1.00  0.00           N
ATOM   2103  HN  GLN Z  32      69.279  69.566  93.973  1.00  0.00           H
ATOM   2104  CA  GLN Z  32      68.055  70.775  92.781  1.00  0.00           C
ATOM   2105  HA  GLN Z  32      68.311  71.636  92.178  1.00  0.00           H
ATOM   2106  CB  GLN Z  32      67.921  69.535  91.865  1.00  0.00           C
ATOM   2107  HB1 GLN Z  32      67.711  68.641  92.496  1.00  0.00           H
ATOM   2108  HB2 GLN Z  32      67.057  69.673  91.175  1.00  0.00           H
ATOM   2109  CG  GLN Z  32      69.186  69.279  91.016  1.00  0.00           C
ATOM   2110  HG1 GLN Z  32      69.323  70.096  90.277  1.00  0.00           H
ATOM   2111  HG2 GLN Z  32      70.087  69.254  91.660  1.00  0.00           H
ATOM   2112  CD  GLN Z  32      69.109  67.944  90.280  1.00  0.00           C
ATOM   2113  OE1 GLN Z  32      69.873  67.012  90.547  1.00  0.00           O
ATOM   2114  NE2 GLN Z  32      68.167  67.840  89.321  1.00  0.00           N
ATOM   2115 1HE2 GLN Z  32      67.612  68.645  89.097  1.00  0.00           H
ATOM   2116 2HE2 GLN Z  32      68.095  66.966  88.829  1.00  0.00           H
ATOM   2117  C   GLN Z  32      66.694  71.041  93.392  1.00  0.00           C
ATOM   2118  O   GLN Z  32      65.788  71.517  92.712  1.00  0.00           O
ATOM   2119  N   GLN Z  33      66.527  70.796  94.705  1.00  0.00           N
ATOM   2120  HN  GLN Z  33      67.246  70.344  95.227  1.00  0.00           H
ATOM   2121  CA  GLN Z  33      65.299  71.112  95.414  1.00  0.00           C
ATOM   2122  HA  GLN Z  33      64.544  71.479  94.733  1.00  0.00           H
ATOM   2123  CB  GLN Z  33      64.750  69.862  96.136  1.00  0.00           C
ATOM   2124  HB1 GLN Z  33      65.562  69.419  96.755  1.00  0.00           H
ATOM   2125  HB2 GLN Z  33      63.924  70.160  96.824  1.00  0.00           H
ATOM   2126  CG  GLN Z  33      64.193  68.799  95.165  1.00  0.00           C
ATOM   2127  HG1 GLN Z  33      63.298  69.182  94.632  1.00  0.00           H
ATOM   2128  HG2 GLN Z  33      64.958  68.523  94.410  1.00  0.00           H
ATOM   2129  CD  GLN Z  33      63.813  67.536  95.930  1.00  0.00           C
ATOM   2130  OE1 GLN Z  33      64.429  66.482  95.747  1.00  0.00           O
ATOM   2131  NE2 GLN Z  33      62.803  67.644  96.817  1.00  0.00           N
ATOM   2132 1HE2 GLN Z  33      62.336  68.518  96.929  1.00  0.00           H
ATOM   2133 2HE2 GLN Z  33      62.570  66.854  97.387  1.00  0.00           H
ATOM   2134  C   GLN Z  33      65.526  72.208  96.439  1.00  0.00           C
ATOM   2135  O   GLN Z  33      64.645  72.526  97.233  1.00  0.00           O
ATOM   2136  N   CYS Z  34      66.715  72.840  96.447  1.00  0.00           N
ATOM   2137  HN  CYS Z  34      67.378  72.637  95.733  1.00  0.00           H
ATOM   2138  CA  CYS Z  34      67.029  73.935  97.352  1.00  0.00           C
ATOM   2139  HA  CYS Z  34      66.850  73.561  98.348  1.00  0.00           H
ATOM   2140  CB  CYS Z  34      68.528  74.324  97.243  1.00  0.00           C
ATOM   2141  HB1 CYS Z  34      69.118  73.383  97.287  1.00  0.00           H
ATOM   2142  HB2 CYS Z  34      68.715  74.772  96.240  1.00  0.00           H
ATOM   2143  SG  CYS Z  34      69.114  75.450  98.563  1.00  0.00           S
ATOM   2144  HG1 CYS Z  34      68.395  76.501  98.166  1.00  0.00           H
ATOM   2145  C   CYS Z  34      66.168  75.181  97.107  1.00  0.00           C
ATOM   2146  O   CYS Z  34      65.922  75.510  95.947  1.00  0.00           O
ATOM   2147  N   PRO Z  35      65.692  75.916  98.110  1.00  0.00           N
ATOM   2148  CD  PRO Z  35      65.510  75.433  99.482  1.00  0.00           C
ATOM   2149  HD1 PRO Z  35      66.491  75.440 100.005  1.00  0.00           H
ATOM   2150  HD2 PRO Z  35      65.065  74.413  99.503  1.00  0.00           H
ATOM   2151  CA  PRO Z  35      65.216  77.287  97.956  1.00  0.00           C
ATOM   2152  HA  PRO Z  35      64.294  77.220  97.396  1.00  0.00           H
ATOM   2153  CB  PRO Z  35      64.974  77.751  99.397  1.00  0.00           C
ATOM   2154  HB1 PRO Z  35      65.919  78.133  99.847  1.00  0.00           H
ATOM   2155  HB2 PRO Z  35      64.192  78.534  99.467  1.00  0.00           H
ATOM   2156  CG  PRO Z  35      64.573  76.460 100.114  1.00  0.00           C
ATOM   2157  HG1 PRO Z  35      64.688  76.523 101.215  1.00  0.00           H
ATOM   2158  HG2 PRO Z  35      63.518  76.201  99.869  1.00  0.00           H
ATOM   2159  C   PRO Z  35      66.114  78.234  97.165  1.00  0.00           C
ATOM   2160  O   PRO Z  35      67.332  78.256  97.360  1.00  0.00           O
ATOM   2161  N   PHE Z  36      65.504  79.050  96.283  1.00  0.00           N
ATOM   2162  HN  PHE Z  36      64.507  79.001  96.196  1.00  0.00           H
ATOM   2163  CA  PHE Z  36      66.153  80.001  95.401  1.00  0.00           C
ATOM   2164  HA  PHE Z  36      66.882  79.462  94.810  1.00  0.00           H
ATOM   2165  CB  PHE Z  36      65.057  80.606  94.470  1.00  0.00           C
ATOM   2166  HB1 PHE Z  36      64.625  79.787  93.854  1.00  0.00           H
ATOM   2167  HB2 PHE Z  36      64.238  81.027  95.092  1.00  0.00           H
ATOM   2168  CG  PHE Z  36      65.534  81.676  93.515  1.00  0.00           C
ATOM   2169  CD1 PHE Z  36      64.937  82.949  93.534  1.00  0.00           C
ATOM   2170  HD1 PHE Z  36      64.157  83.163  94.250  1.00  0.00           H
ATOM   2171  CE1 PHE Z  36      65.342  83.944  92.635  1.00  0.00           C
ATOM   2172  HE1 PHE Z  36      64.879  84.921  92.666  1.00  0.00           H
ATOM   2173  CZ  PHE Z  36      66.345  83.670  91.696  1.00  0.00           C
ATOM   2174  HZ  PHE Z  36      66.650  84.434  90.996  1.00  0.00           H
ATOM   2175  CD2 PHE Z  36      66.553  81.422  92.583  1.00  0.00           C
ATOM   2176  HD2 PHE Z  36      67.031  80.455  92.567  1.00  0.00           H
ATOM   2177  CE2 PHE Z  36      66.952  82.408  91.670  1.00  0.00           C
ATOM   2178  HE2 PHE Z  36      67.728  82.196  90.948  1.00  0.00           H
ATOM   2179  C   PHE Z  36      66.910  81.087  96.156  1.00  0.00           C
ATOM   2180  O   PHE Z  36      68.033  81.438  95.796  1.00  0.00           O
ATOM   2181  N   GLU Z  37      66.324  81.632  97.243  1.00  0.00           N
ATOM   2182  HN  GLU Z  37      65.428  81.314  97.535  1.00  0.00           H
ATOM   2183  CA  GLU Z  37      66.904  82.722  98.011  1.00  0.00           C
ATOM   2184  HA  GLU Z  37      67.098  83.525  97.316  1.00  0.00           H
ATOM   2185  CB  GLU Z  37      65.902  83.274  99.052  1.00  0.00           C
ATOM   2186  HB1 GLU Z  37      65.715  82.520  99.848  1.00  0.00           H
ATOM   2187  HB2 GLU Z  37      66.356  84.171  99.534  1.00  0.00           H
ATOM   2188  CG  GLU Z  37      64.552  83.672  98.403  1.00  0.00           C
ATOM   2189  HG1 GLU Z  37      64.746  84.199  97.444  1.00  0.00           H
ATOM   2190  HG2 GLU Z  37      63.954  82.764  98.184  1.00  0.00           H
ATOM   2191  CD  GLU Z  37      63.711  84.585  99.276  1.00  0.00           C
ATOM   2192  OE1 GLU Z  37      63.252  85.640  98.754  1.00  0.00           O
ATOM   2193  OE2 GLU Z  37      63.485  84.271 100.470  1.00  0.00           O
ATOM   2194  C   GLU Z  37      68.242  82.379  98.661  1.00  0.00           C
ATOM   2195  O   GLU Z  37      69.201  83.146  98.607  1.00  0.00           O
ATOM   2196  N   ASP Z  38      68.368  81.171  99.241  1.00  0.00           N
ATOM   2197  HN  ASP Z  38      67.578  80.575  99.372  1.00  0.00           H
ATOM   2198  CA  ASP Z  38      69.618  80.647  99.754  1.00  0.00           C
ATOM   2199  HA  ASP Z  38      70.018  81.354 100.469  1.00  0.00           H
ATOM   2200  CB  ASP Z  38      69.364  79.285 100.443  1.00  0.00           C
ATOM   2201  HB1 ASP Z  38      68.867  78.572  99.754  1.00  0.00           H
ATOM   2202  HB2 ASP Z  38      70.324  78.846 100.790  1.00  0.00           H
ATOM   2203  CG  ASP Z  38      68.484  79.489 101.650  1.00  0.00           C
ATOM   2204  OD1 ASP Z  38      67.253  79.708 101.501  1.00  0.00           O
ATOM   2205  OD2 ASP Z  38      69.018  79.458 102.788  1.00  0.00           O
ATOM   2206  C   ASP Z  38      70.679  80.479  98.668  1.00  0.00           C
ATOM   2207  O   ASP Z  38      71.840  80.858  98.839  1.00  0.00           O
ATOM   2208  N   HIS Z  39      70.296  79.936  97.493  1.00  0.00           N
ATOM   2209  HN  HIS Z  39      69.349  79.635  97.373  1.00  0.00           H
ATOM   2210  CA  HIS Z  39      71.193  79.830  96.355  1.00  0.00           C
ATOM   2211  HA  HIS Z  39      72.118  79.403  96.719  1.00  0.00           H
ATOM   2212  CB  HIS Z  39      70.668  78.882  95.257  1.00  0.00           C
ATOM   2213  HB1 HIS Z  39      69.563  78.958  95.172  1.00  0.00           H
ATOM   2214  HB2 HIS Z  39      71.107  79.146  94.270  1.00  0.00           H
ATOM   2215  ND1 HIS Z  39      71.064  76.573  94.449  1.00  0.00           N
ATOM   2216  CG  HIS Z  39      71.069  77.458  95.509  1.00  0.00           C
ATOM   2217  CE1 HIS Z  39      71.507  75.433  94.943  1.00  0.00           C
ATOM   2218  HE1 HIS Z  39      71.622  74.508  94.371  1.00  0.00           H
ATOM   2219  NE2 HIS Z  39      71.796  75.541  96.262  1.00  0.00           N
ATOM   2220  HE2 HIS Z  39      72.123  74.814  96.865  1.00  0.00           H
ATOM   2221  CD2 HIS Z  39      71.513  76.838  96.633  1.00  0.00           C
ATOM   2222  HD2 HIS Z  39      71.635  77.221  97.637  1.00  0.00           H
ATOM   2223  C   HIS Z  39      71.625  81.150  95.744  1.00  0.00           C
ATOM   2224  O   HIS Z  39      72.806  81.315  95.464  1.00  0.00           O
ATOM   2225  N   VAL Z  40      70.738  82.148  95.542  1.00  0.00           N
ATOM   2226  HN  VAL Z  40      69.758  82.019  95.733  1.00  0.00           H
ATOM   2227  CA  VAL Z  40      71.156  83.451  95.021  1.00  0.00           C
ATOM   2228  HA  VAL Z  40      71.732  83.244  94.129  1.00  0.00           H
ATOM   2229  CB  VAL Z  40      69.998  84.332  94.550  1.00  0.00           C
ATOM   2230  HB  VAL Z  40      69.328  83.699  93.918  1.00  0.00           H
ATOM   2231  CG1 VAL Z  40      69.167  84.886  95.716  1.00  0.00           C
ATOM   2232 1HG1 VAL Z  40      68.827  84.060  96.365  1.00  0.00           H
ATOM   2233 2HG1 VAL Z  40      69.756  85.602  96.329  1.00  0.00           H
ATOM   2234 3HG1 VAL Z  40      68.275  85.425  95.333  1.00  0.00           H
ATOM   2235  CG2 VAL Z  40      70.531  85.483  93.677  1.00  0.00           C
ATOM   2236 1HG2 VAL Z  40      71.179  86.160  94.273  1.00  0.00           H
ATOM   2237 2HG2 VAL Z  40      71.123  85.091  92.823  1.00  0.00           H
ATOM   2238 3HG2 VAL Z  40      69.684  86.083  93.281  1.00  0.00           H
ATOM   2239  C   VAL Z  40      72.127  84.169  95.957  1.00  0.00           C
ATOM   2240  O   VAL Z  40      73.138  84.715  95.517  1.00  0.00           O
ATOM   2241  N   LYS Z  41      71.911  84.091  97.291  1.00  0.00           N
ATOM   2242  HN  LYS Z  41      71.061  83.696  97.644  1.00  0.00           H
ATOM   2243  CA  LYS Z  41      72.874  84.557  98.276  1.00  0.00           C
ATOM   2244  HA  LYS Z  41      73.063  85.605  98.085  1.00  0.00           H
ATOM   2245  CB  LYS Z  41      72.324  84.411  99.717  1.00  0.00           C
ATOM   2246  HB1 LYS Z  41      71.899  83.392  99.842  1.00  0.00           H
ATOM   2247  HB2 LYS Z  41      73.155  84.527 100.450  1.00  0.00           H
ATOM   2248  CG  LYS Z  41      71.272  85.477 100.061  1.00  0.00           C
ATOM   2249  HG1 LYS Z  41      71.726  86.483  99.894  1.00  0.00           H
ATOM   2250  HG2 LYS Z  41      70.404  85.391  99.369  1.00  0.00           H
ATOM   2251  CD  LYS Z  41      70.776  85.419 101.518  1.00  0.00           C
ATOM   2252  HD1 LYS Z  41      71.646  85.518 102.204  1.00  0.00           H
ATOM   2253  HD2 LYS Z  41      70.119  86.306 101.677  1.00  0.00           H
ATOM   2254  CE  LYS Z  41      69.998  84.144 101.858  1.00  0.00           C
ATOM   2255  HE1 LYS Z  41      69.240  83.944 101.067  1.00  0.00           H
ATOM   2256  HE2 LYS Z  41      70.676  83.268 101.937  1.00  0.00           H
ATOM   2257  NZ  LYS Z  41      69.267  84.292 103.130  1.00  0.00           N
ATOM   2258  HZ1 LYS Z  41      69.851  84.660 103.909  1.00  0.00           H
ATOM   2259  HZ2 LYS Z  41      68.474  84.967 102.969  1.00  0.00           H
ATOM   2260  HZ3 LYS Z  41      68.824  83.374 103.379  1.00  0.00           H
ATOM   2261  C   LYS Z  41      74.226  83.852  98.185  1.00  0.00           C
ATOM   2262  O   LYS Z  41      75.265  84.508  98.240  1.00  0.00           O
ATOM   2263  N   LEU Z  42      74.243  82.513  97.999  1.00  0.00           N
ATOM   2264  HN  LEU Z  42      73.378  82.012  97.980  1.00  0.00           H
ATOM   2265  CA  LEU Z  42      75.451  81.724  97.795  1.00  0.00           C
ATOM   2266  HA  LEU Z  42      76.123  81.942  98.613  1.00  0.00           H
ATOM   2267  CB  LEU Z  42      75.096  80.212  97.818  1.00  0.00           C
ATOM   2268  HB1 LEU Z  42      74.610  79.988  98.793  1.00  0.00           H
ATOM   2269  HB2 LEU Z  42      74.345  80.012  97.024  1.00  0.00           H
ATOM   2270  CG  LEU Z  42      76.271  79.227  97.627  1.00  0.00           C
ATOM   2271  HG  LEU Z  42      76.735  79.432  96.635  1.00  0.00           H
ATOM   2272  CD1 LEU Z  42      77.367  79.386  98.692  1.00  0.00           C
ATOM   2273 1HD1 LEU Z  42      76.949  79.229  99.707  1.00  0.00           H
ATOM   2274 2HD1 LEU Z  42      78.174  78.640  98.525  1.00  0.00           H
ATOM   2275 3HD1 LEU Z  42      77.824  80.397  98.647  1.00  0.00           H
ATOM   2276  CD2 LEU Z  42      75.761  77.778  97.598  1.00  0.00           C
ATOM   2277 1HD2 LEU Z  42      74.995  77.649  96.804  1.00  0.00           H
ATOM   2278 2HD2 LEU Z  42      76.598  77.078  97.391  1.00  0.00           H
ATOM   2279 3HD2 LEU Z  42      75.309  77.507  98.576  1.00  0.00           H
ATOM   2280  C   LEU Z  42      76.199  82.073  96.507  1.00  0.00           C
ATOM   2281  O   LEU Z  42      77.417  82.245  96.506  1.00  0.00           O
ATOM   2282  N   VAL Z  43      75.481  82.243  95.376  1.00  0.00           N
ATOM   2283  HN  VAL Z  43      74.492  82.066  95.394  1.00  0.00           H
ATOM   2284  CA  VAL Z  43      76.036  82.676  94.094  1.00  0.00           C
ATOM   2285  HA  VAL Z  43      76.816  81.987  93.804  1.00  0.00           H
ATOM   2286  CB  VAL Z  43      74.950  82.702  93.017  1.00  0.00           C
ATOM   2287  HB  VAL Z  43      74.081  83.293  93.393  1.00  0.00           H
ATOM   2288  CG1 VAL Z  43      75.439  83.333  91.696  1.00  0.00           C
ATOM   2289 1HG1 VAL Z  43      75.648  84.418  91.806  1.00  0.00           H
ATOM   2290 2HG1 VAL Z  43      76.357  82.826  91.332  1.00  0.00           H
ATOM   2291 3HG1 VAL Z  43      74.655  83.224  90.915  1.00  0.00           H
ATOM   2292  CG2 VAL Z  43      74.482  81.264  92.736  1.00  0.00           C
ATOM   2293 1HG2 VAL Z  43      75.279  80.682  92.231  1.00  0.00           H
ATOM   2294 2HG2 VAL Z  43      74.195  80.726  93.659  1.00  0.00           H
ATOM   2295 3HG2 VAL Z  43      73.597  81.293  92.069  1.00  0.00           H
ATOM   2296  C   VAL Z  43      76.670  84.052  94.200  1.00  0.00           C
ATOM   2297  O   VAL Z  43      77.788  84.286  93.736  1.00  0.00           O
ATOM   2298  N   ASN Z  44      75.981  84.994  94.870  1.00  0.00           N
ATOM   2299  HN  ASN Z  44      75.048  84.796  95.185  1.00  0.00           H
ATOM   2300  CA  ASN Z  44      76.492  86.320  95.153  1.00  0.00           C
ATOM   2301  HA  ASN Z  44      76.851  86.747  94.225  1.00  0.00           H
ATOM   2302  CB  ASN Z  44      75.367  87.211  95.735  1.00  0.00           C
ATOM   2303  HB1 ASN Z  44      74.899  86.704  96.603  1.00  0.00           H
ATOM   2304  HB2 ASN Z  44      75.772  88.190  96.063  1.00  0.00           H
ATOM   2305  CG  ASN Z  44      74.300  87.473  94.674  1.00  0.00           C
ATOM   2306  OD1 ASN Z  44      74.484  87.255  93.472  1.00  0.00           O
ATOM   2307  ND2 ASN Z  44      73.132  87.985  95.121  1.00  0.00           N
ATOM   2308 1HD2 ASN Z  44      72.961  88.084  96.101  1.00  0.00           H
ATOM   2309 2HD2 ASN Z  44      72.413  88.170  94.460  1.00  0.00           H
ATOM   2310  C   ASN Z  44      77.703  86.306  96.083  1.00  0.00           C
ATOM   2311  O   ASN Z  44      78.705  86.956  95.797  1.00  0.00           O
ATOM   2312  N   GLU Z  45      77.679  85.509  97.176  1.00  0.00           N
ATOM   2313  HN  GLU Z  45      76.848  84.994  97.403  1.00  0.00           H
ATOM   2314  CA  GLU Z  45      78.786  85.366  98.116  1.00  0.00           C
ATOM   2315  HA  GLU Z  45      79.015  86.344  98.516  1.00  0.00           H
ATOM   2316  CB  GLU Z  45      78.379  84.417  99.278  1.00  0.00           C
ATOM   2317  HB1 GLU Z  45      77.455  84.827  99.746  1.00  0.00           H
ATOM   2318  HB2 GLU Z  45      78.115  83.420  98.858  1.00  0.00           H
ATOM   2319  CG  GLU Z  45      79.449  84.233 100.389  1.00  0.00           C
ATOM   2320  HG1 GLU Z  45      80.386  83.826  99.954  1.00  0.00           H
ATOM   2321  HG2 GLU Z  45      79.680  85.212 100.858  1.00  0.00           H
ATOM   2322  CD  GLU Z  45      79.013  83.281 101.489  1.00  0.00           C
ATOM   2323  OE1 GLU Z  45      77.793  83.034 101.677  1.00  0.00           O
ATOM   2324  OE2 GLU Z  45      79.892  82.741 102.209  1.00  0.00           O
ATOM   2325  C   GLU Z  45      80.052  84.835  97.457  1.00  0.00           C
ATOM   2326  O   GLU Z  45      81.142  85.382  97.635  1.00  0.00           O
ATOM   2327  N   VAL Z  46      79.917  83.783  96.623  1.00  0.00           N
ATOM   2328  HN  VAL Z  46      79.020  83.338  96.542  1.00  0.00           H
ATOM   2329  CA  VAL Z  46      80.985  83.216  95.814  1.00  0.00           C
ATOM   2330  HA  VAL Z  46      81.826  83.028  96.466  1.00  0.00           H
ATOM   2331  CB  VAL Z  46      80.547  81.880  95.218  1.00  0.00           C
ATOM   2332  HB  VAL Z  46      79.539  81.999  94.754  1.00  0.00           H
ATOM   2333  CG1 VAL Z  46      81.524  81.358  94.142  1.00  0.00           C
ATOM   2334 1HG1 VAL Z  46      81.213  80.346  93.809  1.00  0.00           H
ATOM   2335 2HG1 VAL Z  46      81.528  82.014  93.246  1.00  0.00           H
ATOM   2336 3HG1 VAL Z  46      82.556  81.295  94.546  1.00  0.00           H
ATOM   2337  CG2 VAL Z  46      80.447  80.872  96.384  1.00  0.00           C
ATOM   2338 1HG2 VAL Z  46      80.126  79.878  96.017  1.00  0.00           H
ATOM   2339 2HG2 VAL Z  46      81.432  80.757  96.882  1.00  0.00           H
ATOM   2340 3HG2 VAL Z  46      79.710  81.207  97.143  1.00  0.00           H
ATOM   2341  C   VAL Z  46      81.496  84.174  94.747  1.00  0.00           C
ATOM   2342  O   VAL Z  46      82.703  84.313  94.557  1.00  0.00           O
ATOM   2343  N   THR Z  47      80.605  84.899  94.038  1.00  0.00           N
ATOM   2344  HN  THR Z  47      79.623  84.756  94.179  1.00  0.00           H
ATOM   2345  CA  THR Z  47      81.004  85.901  93.042  1.00  0.00           C
ATOM   2346  HA  THR Z  47      81.689  85.420  92.358  1.00  0.00           H
ATOM   2347  CB  THR Z  47      79.844  86.444  92.212  1.00  0.00           C
ATOM   2348  HB  THR Z  47      79.133  87.019  92.850  1.00  0.00           H
ATOM   2349  OG1 THR Z  47      79.146  85.369  91.595  1.00  0.00           O
ATOM   2350  HG1 THR Z  47      78.622  84.945  92.296  1.00  0.00           H
ATOM   2351  CG2 THR Z  47      80.359  87.337  91.071  1.00  0.00           C
ATOM   2352 1HG2 THR Z  47      80.827  88.264  91.461  1.00  0.00           H
ATOM   2353 2HG2 THR Z  47      81.105  86.790  90.458  1.00  0.00           H
ATOM   2354 3HG2 THR Z  47      79.518  87.634  90.410  1.00  0.00           H
ATOM   2355  C   THR Z  47      81.759  87.062  93.665  1.00  0.00           C
ATOM   2356  O   THR Z  47      82.818  87.460  93.188  1.00  0.00           O
ATOM   2357  N   GLU Z  48      81.282  87.587  94.811  1.00  0.00           N
ATOM   2358  HN  GLU Z  48      80.393  87.281  95.170  1.00  0.00           H
ATOM   2359  CA  GLU Z  48      81.959  88.591  95.617  1.00  0.00           C
ATOM   2360  HA  GLU Z  48      82.134  89.464  95.004  1.00  0.00           H
ATOM   2361  CB  GLU Z  48      81.042  88.962  96.800  1.00  0.00           C
ATOM   2362  HB1 GLU Z  48      80.101  89.382  96.377  1.00  0.00           H
ATOM   2363  HB2 GLU Z  48      80.759  88.025  97.331  1.00  0.00           H
ATOM   2364  CG  GLU Z  48      81.630  89.965  97.821  1.00  0.00           C
ATOM   2365  HG1 GLU Z  48      82.554  89.562  98.285  1.00  0.00           H
ATOM   2366  HG2 GLU Z  48      81.872  90.929  97.327  1.00  0.00           H
ATOM   2367  CD  GLU Z  48      80.637  90.210  98.935  1.00  0.00           C
ATOM   2368  OE1 GLU Z  48      80.168  89.216  99.549  1.00  0.00           O
ATOM   2369  OE2 GLU Z  48      80.289  91.393  99.195  1.00  0.00           O
ATOM   2370  C   GLU Z  48      83.312  88.127  96.144  1.00  0.00           C
ATOM   2371  O   GLU Z  48      84.301  88.863  96.146  1.00  0.00           O
ATOM   2372  N   PHE Z  49      83.413  86.858  96.581  1.00  0.00           N
ATOM   2373  HN  PHE Z  49      82.594  86.285  96.651  1.00  0.00           H
ATOM   2374  CA  PHE Z  49      84.675  86.241  96.938  1.00  0.00           C
ATOM   2375  HA  PHE Z  49      85.147  86.873  97.678  1.00  0.00           H
ATOM   2376  CB  PHE Z  49      84.412  84.845  97.560  1.00  0.00           C
ATOM   2377  HB1 PHE Z  49      83.729  84.958  98.430  1.00  0.00           H
ATOM   2378  HB2 PHE Z  49      83.916  84.185  96.818  1.00  0.00           H
ATOM   2379  CG  PHE Z  49      85.670  84.184  98.057  1.00  0.00           C
ATOM   2380  CD1 PHE Z  49      86.450  84.777  99.065  1.00  0.00           C
ATOM   2381  HD1 PHE Z  49      86.149  85.721  99.496  1.00  0.00           H
ATOM   2382  CE1 PHE Z  49      87.617  84.150  99.522  1.00  0.00           C
ATOM   2383  HE1 PHE Z  49      88.216  84.617 100.291  1.00  0.00           H
ATOM   2384  CZ  PHE Z  49      88.012  82.924  98.970  1.00  0.00           C
ATOM   2385  HZ  PHE Z  49      88.914  82.441  99.316  1.00  0.00           H
ATOM   2386  CD2 PHE Z  49      86.086  82.964  97.501  1.00  0.00           C
ATOM   2387  HD2 PHE Z  49      85.508  82.517  96.706  1.00  0.00           H
ATOM   2388  CE2 PHE Z  49      87.250  82.333  97.954  1.00  0.00           C
ATOM   2389  HE2 PHE Z  49      87.564  81.398  97.514  1.00  0.00           H
ATOM   2390  C   PHE Z  49      85.634  86.160  95.750  1.00  0.00           C
ATOM   2391  O   PHE Z  49      86.793  86.540  95.865  1.00  0.00           O
ATOM   2392  N   ALA Z  50      85.162  85.751  94.555  1.00  0.00           N
ATOM   2393  HN  ALA Z  50      84.218  85.419  94.476  1.00  0.00           H
ATOM   2394  CA  ALA Z  50      85.954  85.735  93.337  1.00  0.00           C
ATOM   2395  HA  ALA Z  50      86.826  85.125  93.529  1.00  0.00           H
ATOM   2396  CB  ALA Z  50      85.138  85.095  92.197  1.00  0.00           C
ATOM   2397  HB1 ALA Z  50      84.245  85.709  91.955  1.00  0.00           H
ATOM   2398  HB2 ALA Z  50      85.754  84.990  91.279  1.00  0.00           H
ATOM   2399  HB3 ALA Z  50      84.789  84.085  92.502  1.00  0.00           H
ATOM   2400  C   ALA Z  50      86.471  87.115  92.922  1.00  0.00           C
ATOM   2401  O   ALA Z  50      87.637  87.277  92.567  1.00  0.00           O
ATOM   2402  N   LYS Z  51      85.631  88.164  93.039  1.00  0.00           N
ATOM   2403  HN  LYS Z  51      84.664  87.993  93.248  1.00  0.00           H
ATOM   2404  CA  LYS Z  51      86.028  89.558  92.888  1.00  0.00           C
ATOM   2405  HA  LYS Z  51      86.456  89.685  91.902  1.00  0.00           H
ATOM   2406  CB  LYS Z  51      84.800  90.489  93.041  1.00  0.00           C
ATOM   2407  HB1 LYS Z  51      84.296  90.279  94.009  1.00  0.00           H
ATOM   2408  HB2 LYS Z  51      85.149  91.546  93.059  1.00  0.00           H
ATOM   2409  CG  LYS Z  51      83.785  90.336  91.897  1.00  0.00           C
ATOM   2410  HG1 LYS Z  51      84.281  90.617  90.943  1.00  0.00           H
ATOM   2411  HG2 LYS Z  51      83.502  89.266  91.796  1.00  0.00           H
ATOM   2412  CD  LYS Z  51      82.495  91.155  92.080  1.00  0.00           C
ATOM   2413  HD1 LYS Z  51      81.807  90.930  91.235  1.00  0.00           H
ATOM   2414  HD2 LYS Z  51      81.985  90.813  93.009  1.00  0.00           H
ATOM   2415  CE  LYS Z  51      82.690  92.675  92.170  1.00  0.00           C
ATOM   2416  HE1 LYS Z  51      81.710  93.184  92.299  1.00  0.00           H
ATOM   2417  HE2 LYS Z  51      83.339  92.932  93.033  1.00  0.00           H
ATOM   2418  NZ  LYS Z  51      83.311  93.196  90.941  1.00  0.00           N
ATOM   2419  HZ1 LYS Z  51      84.195  92.684  90.704  1.00  0.00           H
ATOM   2420  HZ2 LYS Z  51      82.623  93.124  90.139  1.00  0.00           H
ATOM   2421  HZ3 LYS Z  51      83.575  94.199  91.033  1.00  0.00           H
ATOM   2422  C   LYS Z  51      87.091  89.988  93.897  1.00  0.00           C
ATOM   2423  O   LYS Z  51      88.043  90.697  93.572  1.00  0.00           O
ATOM   2424  N   THR Z  52      86.965  89.529  95.156  1.00  0.00           N
ATOM   2425  HN  THR Z  52      86.153  88.986  95.374  1.00  0.00           H
ATOM   2426  CA  THR Z  52      87.943  89.725  96.227  1.00  0.00           C
ATOM   2427  HA  THR Z  52      88.137  90.786  96.290  1.00  0.00           H
ATOM   2428  CB  THR Z  52      87.435  89.268  97.591  1.00  0.00           C
ATOM   2429  HB  THR Z  52      87.309  88.161  97.616  1.00  0.00           H
ATOM   2430  OG1 THR Z  52      86.181  89.885  97.874  1.00  0.00           O
ATOM   2431  HG1 THR Z  52      85.525  89.434  97.306  1.00  0.00           H
ATOM   2432  CG2 THR Z  52      88.396  89.691  98.711  1.00  0.00           C
ATOM   2433 1HG2 THR Z  52      87.980  89.402  99.700  1.00  0.00           H
ATOM   2434 2HG2 THR Z  52      89.380  89.187  98.607  1.00  0.00           H
ATOM   2435 3HG2 THR Z  52      88.557  90.789  98.702  1.00  0.00           H
ATOM   2436  C   THR Z  52      89.278  89.056  95.929  1.00  0.00           C
ATOM   2437  O   THR Z  52      90.337  89.635  96.151  1.00  0.00           O
ATOM   2438  N   CYS Z  53      89.276  87.831  95.359  1.00  0.00           N
ATOM   2439  HN  CYS Z  53      88.408  87.332  95.271  1.00  0.00           H
ATOM   2440  CA  CYS Z  53      90.473  87.143  94.882  1.00  0.00           C
ATOM   2441  HA  CYS Z  53      91.152  87.025  95.716  1.00  0.00           H
ATOM   2442  CB  CYS Z  53      90.126  85.756  94.280  1.00  0.00           C
ATOM   2443  HB1 CYS Z  53      89.502  85.894  93.372  1.00  0.00           H
ATOM   2444  HB2 CYS Z  53      91.061  85.242  93.964  1.00  0.00           H
ATOM   2445  SG  CYS Z  53      89.215  84.687  95.424  1.00  0.00           S
ATOM   2446  C   CYS Z  53      91.210  87.907  93.790  1.00  0.00           C
ATOM   2447  O   CYS Z  53      92.433  88.029  93.802  1.00  0.00           O
ATOM   2448  N   VAL Z  54      90.459  88.464  92.819  1.00  0.00           N
ATOM   2449  HN  VAL Z  54      89.472  88.288  92.802  1.00  0.00           H
ATOM   2450  CA  VAL Z  54      90.970  89.334  91.770  1.00  0.00           C
ATOM   2451  HA  VAL Z  54      91.778  88.823  91.265  1.00  0.00           H
ATOM   2452  CB  VAL Z  54      89.860  89.630  90.764  1.00  0.00           C
ATOM   2453  HB  VAL Z  54      88.947  89.962  91.312  1.00  0.00           H
ATOM   2454  CG1 VAL Z  54      90.243  90.728  89.751  1.00  0.00           C
ATOM   2455 1HG1 VAL Z  54      90.370  91.714  90.244  1.00  0.00           H
ATOM   2456 2HG1 VAL Z  54      91.180  90.462  89.216  1.00  0.00           H
ATOM   2457 3HG1 VAL Z  54      89.429  90.839  89.004  1.00  0.00           H
ATOM   2458  CG2 VAL Z  54      89.532  88.330  90.008  1.00  0.00           C
ATOM   2459 1HG2 VAL Z  54      89.257  87.507  90.698  1.00  0.00           H
ATOM   2460 2HG2 VAL Z  54      88.675  88.504  89.326  1.00  0.00           H
ATOM   2461 3HG2 VAL Z  54      90.405  88.003  89.403  1.00  0.00           H
ATOM   2462  C   VAL Z  54      91.548  90.630  92.325  1.00  0.00           C
ATOM   2463  O   VAL Z  54      92.619  91.081  91.911  1.00  0.00           O
ATOM   2464  N   ALA Z  55      90.854  91.257  93.294  1.00  0.00           N
ATOM   2465  HN  ALA Z  55      89.963  90.890  93.571  1.00  0.00           H
ATOM   2466  CA  ALA Z  55      91.270  92.469  93.969  1.00  0.00           C
ATOM   2467  HA  ALA Z  55      91.465  93.222  93.218  1.00  0.00           H
ATOM   2468  CB  ALA Z  55      90.136  92.951  94.898  1.00  0.00           C
ATOM   2469  HB1 ALA Z  55      89.196  93.078  94.327  1.00  0.00           H
ATOM   2470  HB2 ALA Z  55      89.945  92.215  95.707  1.00  0.00           H
ATOM   2471  HB3 ALA Z  55      90.389  93.929  95.361  1.00  0.00           H
ATOM   2472  C   ALA Z  55      92.527  92.337  94.818  1.00  0.00           C
ATOM   2473  O   ALA Z  55      93.381  93.226  94.821  1.00  0.00           O
ATOM   2474  N   ASP Z  56      92.641  91.234  95.583  1.00  0.00           N
ATOM   2475  HN  ASP Z  56      91.946  90.511  95.543  1.00  0.00           H
ATOM   2476  CA  ASP Z  56      93.525  91.179  96.721  1.00  0.00           C
ATOM   2477  HA  ASP Z  56      94.345  91.871  96.567  1.00  0.00           H
ATOM   2478  CB  ASP Z  56      92.692  91.576  97.967  1.00  0.00           C
ATOM   2479  HB1 ASP Z  56      92.054  92.450  97.718  1.00  0.00           H
ATOM   2480  HB2 ASP Z  56      92.023  90.744  98.270  1.00  0.00           H
ATOM   2481  CG  ASP Z  56      93.581  91.964  99.117  1.00  0.00           C
ATOM   2482  OD1 ASP Z  56      93.798  91.119 100.019  1.00  0.00           O
ATOM   2483  OD2 ASP Z  56      94.056  93.130  99.129  1.00  0.00           O
ATOM   2484  C   ASP Z  56      94.140  89.795  96.925  1.00  0.00           C
ATOM   2485  O   ASP Z  56      93.505  88.753  96.750  1.00  0.00           O
ATOM   2486  N   GLU Z  57      95.421  89.780  97.329  1.00  0.00           N
ATOM   2487  HN  GLU Z  57      95.926  90.640  97.406  1.00  0.00           H
ATOM   2488  CA  GLU Z  57      96.208  88.590  97.578  1.00  0.00           C
ATOM   2489  HA  GLU Z  57      95.586  87.705  97.564  1.00  0.00           H
ATOM   2490  CB  GLU Z  57      97.301  88.495  96.483  1.00  0.00           C
ATOM   2491  HB1 GLU Z  57      98.013  87.674  96.723  1.00  0.00           H
ATOM   2492  HB2 GLU Z  57      96.802  88.231  95.524  1.00  0.00           H
ATOM   2493  CG  GLU Z  57      98.066  89.827  96.286  1.00  0.00           C
ATOM   2494  HG1 GLU Z  57      97.377  90.629  95.942  1.00  0.00           H
ATOM   2495  HG2 GLU Z  57      98.510  90.144  97.255  1.00  0.00           H
ATOM   2496  CD  GLU Z  57      99.187  89.766  95.275  1.00  0.00           C
ATOM   2497  OE1 GLU Z  57      99.287  88.802  94.475  1.00  0.00           O
ATOM   2498  OE2 GLU Z  57     100.009  90.722  95.279  1.00  0.00           O
ATOM   2499  C   GLU Z  57      96.857  88.658  98.958  1.00  0.00           C
ATOM   2500  O   GLU Z  57      97.759  87.889  99.294  1.00  0.00           O
ATOM   2501  N   SER Z  58      96.420  89.595  99.822  1.00  0.00           N
ATOM   2502  HN  SER Z  58      95.635  90.182  99.603  1.00  0.00           H
ATOM   2503  CA  SER Z  58      97.108  89.902 101.070  1.00  0.00           C
ATOM   2504  HA  SER Z  58      98.172  89.928 100.877  1.00  0.00           H
ATOM   2505  CB  SER Z  58      96.695  91.284 101.621  1.00  0.00           C
ATOM   2506  HB1 SER Z  58      95.599  91.293 101.828  1.00  0.00           H
ATOM   2507  HB2 SER Z  58      97.232  91.502 102.572  1.00  0.00           H
ATOM   2508  OG  SER Z  58      97.000  92.312 100.678  1.00  0.00           O
ATOM   2509  HG1 SER Z  58      96.465  93.083 100.962  1.00  0.00           H
ATOM   2510  C   SER Z  58      96.882  88.904 102.190  1.00  0.00           C
ATOM   2511  O   SER Z  58      97.698  88.814 103.109  1.00  0.00           O
ATOM   2512  N   ALA Z  59      95.788  88.119 102.144  1.00  0.00           N
ATOM   2513  HN  ALA Z  59      95.081  88.286 101.446  1.00  0.00           H
ATOM   2514  CA  ALA Z  59      95.450  87.189 103.203  1.00  0.00           C
ATOM   2515  HA  ALA Z  59      96.356  86.792 103.644  1.00  0.00           H
ATOM   2516  CB  ALA Z  59      94.623  87.933 104.270  1.00  0.00           C
ATOM   2517  HB1 ALA Z  59      94.350  87.260 105.111  1.00  0.00           H
ATOM   2518  HB2 ALA Z  59      95.217  88.774 104.687  1.00  0.00           H
ATOM   2519  HB3 ALA Z  59      93.697  88.357 103.826  1.00  0.00           H
ATOM   2520  C   ALA Z  59      94.653  85.989 102.690  1.00  0.00           C
ATOM   2521  O   ALA Z  59      94.090  85.217 103.473  1.00  0.00           O
ATOM   2522  N   GLU Z  60      94.618  85.773 101.364  1.00  0.00           N
ATOM   2523  HN  GLU Z  60      95.063  86.421 100.751  1.00  0.00           H
ATOM   2524  CA  GLU Z  60      93.903  84.677 100.736  1.00  0.00           C
ATOM   2525  HA  GLU Z  60      94.286  83.752 101.144  1.00  0.00           H
ATOM   2526  CB  GLU Z  60      92.362  84.748 100.946  1.00  0.00           C
ATOM   2527  HB1 GLU Z  60      92.146  84.717 102.034  1.00  0.00           H
ATOM   2528  HB2 GLU Z  60      91.994  85.731 100.576  1.00  0.00           H
ATOM   2529  CG  GLU Z  60      91.538  83.623 100.270  1.00  0.00           C
ATOM   2530  HG1 GLU Z  60      90.470  83.733 100.552  1.00  0.00           H
ATOM   2531  HG2 GLU Z  60      91.610  83.720  99.169  1.00  0.00           H
ATOM   2532  CD  GLU Z  60      91.988  82.229 100.650  1.00  0.00           C
ATOM   2533  OE1 GLU Z  60      92.802  81.636  99.901  1.00  0.00           O
ATOM   2534  OE2 GLU Z  60      91.533  81.686 101.690  1.00  0.00           O
ATOM   2535  C   GLU Z  60      94.209  84.685  99.246  1.00  0.00           C
ATOM   2536  O   GLU Z  60      93.947  85.657  98.537  1.00  0.00           O
ATOM   2537  N   ASN Z  61      94.815  83.588  98.746  1.00  0.00           N
ATOM   2538  HN  ASN Z  61      94.987  82.802  99.339  1.00  0.00           H
ATOM   2539  CA  ASN Z  61      95.279  83.462  97.375  1.00  0.00           C
ATOM   2540  HA  ASN Z  61      95.375  84.442  96.922  1.00  0.00           H
ATOM   2541  CB  ASN Z  61      96.640  82.725  97.352  1.00  0.00           C
ATOM   2542  HB1 ASN Z  61      96.543  81.715  97.803  1.00  0.00           H
ATOM   2543  HB2 ASN Z  61      97.020  82.620  96.314  1.00  0.00           H
ATOM   2544  CG  ASN Z  61      97.661  83.508  98.166  1.00  0.00           C
ATOM   2545  OD1 ASN Z  61      98.073  83.091  99.253  1.00  0.00           O
ATOM   2546  ND2 ASN Z  61      98.095  84.667  97.632  1.00  0.00           N
ATOM   2547 1HD2 ASN Z  61      97.767  84.937  96.718  1.00  0.00           H
ATOM   2548 2HD2 ASN Z  61      98.818  85.172  98.106  1.00  0.00           H
ATOM   2549  C   ASN Z  61      94.297  82.675  96.522  1.00  0.00           C
ATOM   2550  O   ASN Z  61      94.473  82.531  95.308  1.00  0.00           O
ATOM   2551  N   CYS Z  62      93.213  82.178  97.151  1.00  0.00           N
ATOM   2552  HN  CYS Z  62      93.149  82.253  98.154  1.00  0.00           H
ATOM   2553  CA  CYS Z  62      92.065  81.565  96.519  1.00  0.00           C
ATOM   2554  HA  CYS Z  62      91.425  81.264  97.337  1.00  0.00           H
ATOM   2555  CB  CYS Z  62      91.238  82.548  95.667  1.00  0.00           C
ATOM   2556  HB1 CYS Z  62      91.849  82.903  94.809  1.00  0.00           H
ATOM   2557  HB2 CYS Z  62      90.346  82.023  95.259  1.00  0.00           H
ATOM   2558  SG  CYS Z  62      90.664  83.974  96.623  1.00  0.00           S
ATOM   2559  C   CYS Z  62      92.345  80.282  95.764  1.00  0.00           C
ATOM   2560  O   CYS Z  62      91.923  80.092  94.623  1.00  0.00           O
ATOM   2561  N   ASP Z  63      93.026  79.339  96.437  1.00  0.00           N
ATOM   2562  HN  ASP Z  63      93.389  79.525  97.352  1.00  0.00           H
ATOM   2563  CA  ASP Z  63      93.087  77.935  96.085  1.00  0.00           C
ATOM   2564  HA  ASP Z  63      93.410  77.854  95.055  1.00  0.00           H
ATOM   2565  CB  ASP Z  63      94.119  77.214  97.008  1.00  0.00           C
ATOM   2566  HB1 ASP Z  63      94.210  76.148  96.712  1.00  0.00           H
ATOM   2567  HB2 ASP Z  63      95.111  77.693  96.866  1.00  0.00           H
ATOM   2568  CG  ASP Z  63      93.791  77.281  98.488  1.00  0.00           C
ATOM   2569  OD1 ASP Z  63      93.427  78.376  98.991  1.00  0.00           O
ATOM   2570  OD2 ASP Z  63      93.886  76.238  99.182  1.00  0.00           O
ATOM   2571  C   ASP Z  63      91.700  77.297  96.160  1.00  0.00           C
ATOM   2572  O   ASP Z  63      91.310  76.509  95.302  1.00  0.00           O
ATOM   2573  N   LYS Z  64      90.941  77.694  97.207  1.00  0.00           N
ATOM   2574  HN  LYS Z  64      91.393  78.281  97.874  1.00  0.00           H
ATOM   2575  CA  LYS Z  64      89.563  77.361  97.524  1.00  0.00           C
ATOM   2576  HA  LYS Z  64      89.601  76.428  98.063  1.00  0.00           H
ATOM   2577  CB  LYS Z  64      88.941  78.426  98.475  1.00  0.00           C
ATOM   2578  HB1 LYS Z  64      88.671  79.324  97.873  1.00  0.00           H
ATOM   2579  HB2 LYS Z  64      87.998  78.018  98.902  1.00  0.00           H
ATOM   2580  CG  LYS Z  64      89.844  78.913  99.631  1.00  0.00           C
ATOM   2581  HG1 LYS Z  64      90.701  79.486  99.211  1.00  0.00           H
ATOM   2582  HG2 LYS Z  64      89.250  79.626 100.250  1.00  0.00           H
ATOM   2583  CD  LYS Z  64      90.369  77.792 100.548  1.00  0.00           C
ATOM   2584  HD1 LYS Z  64      89.502  77.209 100.934  1.00  0.00           H
ATOM   2585  HD2 LYS Z  64      91.002  77.090  99.959  1.00  0.00           H
ATOM   2586  CE  LYS Z  64      91.188  78.272 101.759  1.00  0.00           C
ATOM   2587  HE1 LYS Z  64      90.562  78.886 102.442  1.00  0.00           H
ATOM   2588  HE2 LYS Z  64      91.569  77.389 102.318  1.00  0.00           H
ATOM   2589  NZ  LYS Z  64      92.347  79.084 101.350  1.00  0.00           N
ATOM   2590  HZ1 LYS Z  64      93.082  79.058 102.097  1.00  0.00           H
ATOM   2591  HZ2 LYS Z  64      92.770  78.725 100.453  1.00  0.00           H
ATOM   2592  HZ3 LYS Z  64      92.076  80.094 101.218  1.00  0.00           H
ATOM   2593  C   LYS Z  64      88.638  77.148  96.324  1.00  0.00           C
ATOM   2594  O   LYS Z  64      88.292  78.080  95.599  1.00  0.00           O
ATOM   2595  N   SER Z  65      88.213  75.892  96.092  1.00  0.00           N
ATOM   2596  HN  SER Z  65      88.550  75.137  96.657  1.00  0.00           H
ATOM   2597  CA  SER Z  65      87.387  75.530  94.950  1.00  0.00           C
ATOM   2598  HA  SER Z  65      87.657  76.177  94.126  1.00  0.00           H
ATOM   2599  CB  SER Z  65      87.629  74.070  94.474  1.00  0.00           C
ATOM   2600  HB1 SER Z  65      87.150  73.913  93.482  1.00  0.00           H
ATOM   2601  HB2 SER Z  65      88.726  73.926  94.340  1.00  0.00           H
ATOM   2602  OG  SER Z  65      87.135  73.086  95.390  1.00  0.00           O
ATOM   2603  HG1 SER Z  65      87.330  72.223  94.960  1.00  0.00           H
ATOM   2604  C   SER Z  65      85.907  75.737  95.197  1.00  0.00           C
ATOM   2605  O   SER Z  65      85.456  75.973  96.318  1.00  0.00           O
ATOM   2606  N   LEU Z  66      85.080  75.627  94.136  1.00  0.00           N
ATOM   2607  HN  LEU Z  66      85.445  75.442  93.218  1.00  0.00           H
ATOM   2608  CA  LEU Z  66      83.636  75.766  94.236  1.00  0.00           C
ATOM   2609  HA  LEU Z  66      83.423  76.737  94.660  1.00  0.00           H
ATOM   2610  CB  LEU Z  66      82.993  75.659  92.834  1.00  0.00           C
ATOM   2611  HB1 LEU Z  66      83.347  74.718  92.354  1.00  0.00           H
ATOM   2612  HB2 LEU Z  66      81.887  75.596  92.918  1.00  0.00           H
ATOM   2613  CG  LEU Z  66      83.333  76.843  91.905  1.00  0.00           C
ATOM   2614  HG  LEU Z  66      84.433  77.026  91.952  1.00  0.00           H
ATOM   2615  CD1 LEU Z  66      82.988  76.492  90.453  1.00  0.00           C
ATOM   2616 1HD1 LEU Z  66      81.900  76.294  90.348  1.00  0.00           H
ATOM   2617 2HD1 LEU Z  66      83.261  77.327  89.777  1.00  0.00           H
ATOM   2618 3HD1 LEU Z  66      83.544  75.585  90.132  1.00  0.00           H
ATOM   2619  CD2 LEU Z  66      82.612  78.136  92.318  1.00  0.00           C
ATOM   2620 1HD2 LEU Z  66      82.893  78.964  91.631  1.00  0.00           H
ATOM   2621 2HD2 LEU Z  66      81.512  77.998  92.259  1.00  0.00           H
ATOM   2622 3HD2 LEU Z  66      82.881  78.435  93.352  1.00  0.00           H
ATOM   2623  C   LEU Z  66      82.999  74.748  95.175  1.00  0.00           C
ATOM   2624  O   LEU Z  66      82.132  75.087  95.976  1.00  0.00           O
ATOM   2625  N   HIS Z  67      83.462  73.481  95.148  1.00  0.00           N
ATOM   2626  HN  HIS Z  67      84.161  73.233  94.477  1.00  0.00           H
ATOM   2627  CA  HIS Z  67      83.043  72.453  96.095  1.00  0.00           C
ATOM   2628  HA  HIS Z  67      81.964  72.385  96.053  1.00  0.00           H
ATOM   2629  CB  HIS Z  67      83.638  71.079  95.724  1.00  0.00           C
ATOM   2630  HB1 HIS Z  67      84.746  71.152  95.728  1.00  0.00           H
ATOM   2631  HB2 HIS Z  67      83.336  70.304  96.458  1.00  0.00           H
ATOM   2632  ND1 HIS Z  67      84.107  69.922  93.578  1.00  0.00           N
ATOM   2633  CG  HIS Z  67      83.205  70.608  94.371  1.00  0.00           C
ATOM   2634  CE1 HIS Z  67      83.449  69.656  92.461  1.00  0.00           C
ATOM   2635  HE1 HIS Z  67      83.868  69.155  91.585  1.00  0.00           H
ATOM   2636  NE2 HIS Z  67      82.185  70.132  92.501  1.00  0.00           N
ATOM   2637  HE2 HIS Z  67      81.523  70.143  91.740  1.00  0.00           H
ATOM   2638  CD2 HIS Z  67      82.016  70.738  93.727  1.00  0.00           C
ATOM   2639  HD2 HIS Z  67      81.098  71.212  94.045  1.00  0.00           H
ATOM   2640  C   HIS Z  67      83.394  72.770  97.546  1.00  0.00           C
ATOM   2641  O   HIS Z  67      82.590  72.544  98.446  1.00  0.00           O
ATOM   2642  N   THR Z  68      84.589  73.337  97.812  1.00  0.00           N
ATOM   2643  HN  THR Z  68      85.246  73.496  97.073  1.00  0.00           H
ATOM   2644  CA  THR Z  68      85.012  73.797  99.140  1.00  0.00           C
ATOM   2645  HA  THR Z  68      84.919  72.973  99.833  1.00  0.00           H
ATOM   2646  CB  THR Z  68      86.463  74.272  99.121  1.00  0.00           C
ATOM   2647  HB  THR Z  68      86.583  75.090  98.372  1.00  0.00           H
ATOM   2648  OG1 THR Z  68      87.305  73.189  98.755  1.00  0.00           O
ATOM   2649  HG1 THR Z  68      88.178  73.587  98.547  1.00  0.00           H
ATOM   2650  CG2 THR Z  68      86.951  74.755 100.491  1.00  0.00           C
ATOM   2651 1HG2 THR Z  68      86.424  75.678 100.814  1.00  0.00           H
ATOM   2652 2HG2 THR Z  68      86.793  73.971 101.262  1.00  0.00           H
ATOM   2653 3HG2 THR Z  68      88.037  74.988 100.456  1.00  0.00           H
ATOM   2654  C   THR Z  68      84.143  74.916  99.683  1.00  0.00           C
ATOM   2655  O   THR Z  68      83.719  74.912 100.840  1.00  0.00           O
ATOM   2656  N   LEU Z  69      83.810  75.910  98.842  1.00  0.00           N
ATOM   2657  HN  LEU Z  69      84.194  75.934  97.915  1.00  0.00           H
ATOM   2658  CA  LEU Z  69      82.899  76.985  99.195  1.00  0.00           C
ATOM   2659  HA  LEU Z  69      83.216  77.384 100.149  1.00  0.00           H
ATOM   2660  CB  LEU Z  69      82.972  78.118  98.149  1.00  0.00           C
ATOM   2661  HB1 LEU Z  69      82.639  77.723  97.163  1.00  0.00           H
ATOM   2662  HB2 LEU Z  69      82.280  78.939  98.441  1.00  0.00           H
ATOM   2663  CG  LEU Z  69      84.390  78.715  97.987  1.00  0.00           C
ATOM   2664  HG  LEU Z  69      85.093  77.894  97.712  1.00  0.00           H
ATOM   2665  CD1 LEU Z  69      84.421  79.724  96.831  1.00  0.00           C
ATOM   2666 1HD1 LEU Z  69      83.758  80.586  97.046  1.00  0.00           H
ATOM   2667 2HD1 LEU Z  69      85.458  80.093  96.677  1.00  0.00           H
ATOM   2668 3HD1 LEU Z  69      84.085  79.238  95.890  1.00  0.00           H
ATOM   2669  CD2 LEU Z  69      84.923  79.346  99.285  1.00  0.00           C
ATOM   2670 1HD2 LEU Z  69      85.893  79.854  99.100  1.00  0.00           H
ATOM   2671 2HD2 LEU Z  69      84.203  80.090  99.682  1.00  0.00           H
ATOM   2672 3HD2 LEU Z  69      85.088  78.574 100.066  1.00  0.00           H
ATOM   2673  C   LEU Z  69      81.463  76.512  99.414  1.00  0.00           C
ATOM   2674  O   LEU Z  69      80.781  76.956 100.335  1.00  0.00           O
ATOM   2675  N   PHE Z  70      80.976  75.555  98.600  1.00  0.00           N
ATOM   2676  HN  PHE Z  70      81.511  75.266  97.802  1.00  0.00           H
ATOM   2677  CA  PHE Z  70      79.699  74.880  98.793  1.00  0.00           C
ATOM   2678  HA  PHE Z  70      78.931  75.642  98.835  1.00  0.00           H
ATOM   2679  CB  PHE Z  70      79.466  73.936  97.582  1.00  0.00           C
ATOM   2680  HB1 PHE Z  70      79.912  74.402  96.678  1.00  0.00           H
ATOM   2681  HB2 PHE Z  70      79.958  72.951  97.724  1.00  0.00           H
ATOM   2682  CG  PHE Z  70      78.010  73.722  97.282  1.00  0.00           C
ATOM   2683  CD1 PHE Z  70      77.411  74.407  96.212  1.00  0.00           C
ATOM   2684  HD1 PHE Z  70      77.994  75.112  95.636  1.00  0.00           H
ATOM   2685  CE1 PHE Z  70      76.073  74.175  95.874  1.00  0.00           C
ATOM   2686  HE1 PHE Z  70      75.624  74.704  95.047  1.00  0.00           H
ATOM   2687  CZ  PHE Z  70      75.322  73.249  96.605  1.00  0.00           C
ATOM   2688  HZ  PHE Z  70      74.296  73.062  96.330  1.00  0.00           H
ATOM   2689  CD2 PHE Z  70      77.243  72.809  98.022  1.00  0.00           C
ATOM   2690  HD2 PHE Z  70      77.690  72.269  98.844  1.00  0.00           H
ATOM   2691  CE2 PHE Z  70      75.906  72.566  97.681  1.00  0.00           C
ATOM   2692  HE2 PHE Z  70      75.336  71.842  98.244  1.00  0.00           H
ATOM   2693  C   PHE Z  70      79.646  74.092 100.109  1.00  0.00           C
ATOM   2694  O   PHE Z  70      78.677  74.146 100.867  1.00  0.00           O
ATOM   2695  N   GLY Z  71      80.746  73.378 100.440  1.00  0.00           N
ATOM   2696  HN  GLY Z  71      81.502  73.317  99.780  1.00  0.00           H
ATOM   2697  CA  GLY Z  71      80.909  72.603 101.668  1.00  0.00           C
ATOM   2698  HA1 GLY Z  71      80.070  71.934 101.756  1.00  0.00           H
ATOM   2699  HA2 GLY Z  71      81.855  72.086 101.605  1.00  0.00           H
ATOM   2700  C   GLY Z  71      80.947  73.423 102.928  1.00  0.00           C
ATOM   2701  O   GLY Z  71      80.674  72.929 104.020  1.00  0.00           O
ATOM   2702  N   ASP Z  72      81.243  74.729 102.811  1.00  0.00           N
ATOM   2703  HN  ASP Z  72      81.491  75.092 101.915  1.00  0.00           H
ATOM   2704  CA  ASP Z  72      81.222  75.664 103.913  1.00  0.00           C
ATOM   2705  HA  ASP Z  72      81.865  75.244 104.672  1.00  0.00           H
ATOM   2706  CB  ASP Z  72      81.780  77.019 103.405  1.00  0.00           C
ATOM   2707  HB1 ASP Z  72      82.511  76.836 102.588  1.00  0.00           H
ATOM   2708  HB2 ASP Z  72      80.976  77.665 103.000  1.00  0.00           H
ATOM   2709  CG  ASP Z  72      82.522  77.748 104.496  1.00  0.00           C
ATOM   2710  OD1 ASP Z  72      83.549  77.203 104.981  1.00  0.00           O
ATOM   2711  OD2 ASP Z  72      82.102  78.875 104.863  1.00  0.00           O
ATOM   2712  C   ASP Z  72      79.823  75.807 104.528  1.00  0.00           C
ATOM   2713  O   ASP Z  72      79.640  75.778 105.745  1.00  0.00           O
ATOM   2714  N   LYS Z  73      78.782  75.890 103.673  1.00  0.00           N
ATOM   2715  HN  LYS Z  73      78.959  75.907 102.691  1.00  0.00           H
ATOM   2716  CA  LYS Z  73      77.385  75.857 104.074  1.00  0.00           C
ATOM   2717  HA  LYS Z  73      77.261  76.546 104.895  1.00  0.00           H
ATOM   2718  CB  LYS Z  73      76.463  76.306 102.914  1.00  0.00           C
ATOM   2719  HB1 LYS Z  73      76.621  75.628 102.044  1.00  0.00           H
ATOM   2720  HB2 LYS Z  73      75.398  76.217 103.228  1.00  0.00           H
ATOM   2721  CG  LYS Z  73      76.704  77.760 102.459  1.00  0.00           C
ATOM   2722  HG1 LYS Z  73      77.761  77.868 102.136  1.00  0.00           H
ATOM   2723  HG2 LYS Z  73      76.062  77.957 101.569  1.00  0.00           H
ATOM   2724  CD  LYS Z  73      76.368  78.807 103.540  1.00  0.00           C
ATOM   2725  HD1 LYS Z  73      75.301  78.662 103.831  1.00  0.00           H
ATOM   2726  HD2 LYS Z  73      76.980  78.639 104.453  1.00  0.00           H
ATOM   2727  CE  LYS Z  73      76.528  80.269 103.098  1.00  0.00           C
ATOM   2728  HE1 LYS Z  73      75.984  80.446 102.145  1.00  0.00           H
ATOM   2729  HE2 LYS Z  73      76.118  80.950 103.876  1.00  0.00           H
ATOM   2730  NZ  LYS Z  73      77.946  80.612 102.897  1.00  0.00           N
ATOM   2731  HZ1 LYS Z  73      78.495  80.527 103.784  1.00  0.00           H
ATOM   2732  HZ2 LYS Z  73      78.408  79.986 102.192  1.00  0.00           H
ATOM   2733  HZ3 LYS Z  73      78.037  81.598 102.529  1.00  0.00           H
ATOM   2734  C   LYS Z  73      76.937  74.503 104.615  1.00  0.00           C
ATOM   2735  O   LYS Z  73      76.143  74.421 105.555  1.00  0.00           O
ATOM   2736  N   LEU Z  74      77.444  73.392 104.039  1.00  0.00           N
ATOM   2737  HN  LEU Z  74      78.051  73.469 103.250  1.00  0.00           H
ATOM   2738  CA  LEU Z  74      77.181  72.055 104.547  1.00  0.00           C
ATOM   2739  HA  LEU Z  74      76.111  71.921 104.610  1.00  0.00           H
ATOM   2740  CB  LEU Z  74      77.786  70.956 103.629  1.00  0.00           C
ATOM   2741  HB1 LEU Z  74      78.892  71.079 103.607  1.00  0.00           H
ATOM   2742  HB2 LEU Z  74      77.581  69.957 104.075  1.00  0.00           H
ATOM   2743  CG  LEU Z  74      77.286  70.920 102.169  1.00  0.00           C
ATOM   2744  HG  LEU Z  74      77.488  71.911 101.696  1.00  0.00           H
ATOM   2745  CD1 LEU Z  74      78.065  69.853 101.385  1.00  0.00           C
ATOM   2746 1HD1 LEU Z  74      79.159  70.028 101.446  1.00  0.00           H
ATOM   2747 2HD1 LEU Z  74      77.857  68.844 101.802  1.00  0.00           H
ATOM   2748 3HD1 LEU Z  74      77.765  69.860 100.316  1.00  0.00           H
ATOM   2749  CD2 LEU Z  74      75.783  70.628 102.065  1.00  0.00           C
ATOM   2750 1HD2 LEU Z  74      75.189  71.444 102.521  1.00  0.00           H
ATOM   2751 2HD2 LEU Z  74      75.484  70.535 100.999  1.00  0.00           H
ATOM   2752 3HD2 LEU Z  74      75.538  69.673 102.578  1.00  0.00           H
ATOM   2753  C   LEU Z  74      77.738  71.807 105.948  1.00  0.00           C
ATOM   2754  O   LEU Z  74      77.036  71.286 106.811  1.00  0.00           O
ATOM   2755  N   CYS Z  75      79.009  72.178 106.211  1.00  0.00           N
ATOM   2756  HN  CYS Z  75      79.555  72.602 105.483  1.00  0.00           H
ATOM   2757  CA  CYS Z  75      79.728  71.656 107.367  1.00  0.00           C
ATOM   2758  HA  CYS Z  75      79.070  71.082 108.006  1.00  0.00           H
ATOM   2759  CB  CYS Z  75      80.871  70.728 106.876  1.00  0.00           C
ATOM   2760  HB1 CYS Z  75      81.517  71.286 106.163  1.00  0.00           H
ATOM   2761  HB2 CYS Z  75      81.505  70.417 107.736  1.00  0.00           H
ATOM   2762  SG  CYS Z  75      80.212  69.225 106.090  1.00  0.00           S
ATOM   2763  C   CYS Z  75      80.349  72.711 108.265  1.00  0.00           C
ATOM   2764  O   CYS Z  75      80.423  72.517 109.477  1.00  0.00           O
ATOM   2765  N   THR Z  76      80.798  73.872 107.745  1.00  0.00           N
ATOM   2766  HN  THR Z  76      80.760  74.068 106.766  1.00  0.00           H
ATOM   2767  CA  THR Z  76      81.431  74.896 108.587  1.00  0.00           C
ATOM   2768  HA  THR Z  76      82.153  74.401 109.222  1.00  0.00           H
ATOM   2769  CB  THR Z  76      82.183  75.963 107.799  1.00  0.00           C
ATOM   2770  HB  THR Z  76      81.471  76.636 107.266  1.00  0.00           H
ATOM   2771  OG1 THR Z  76      83.036  75.359 106.836  1.00  0.00           O
ATOM   2772  HG1 THR Z  76      83.314  76.096 106.247  1.00  0.00           H
ATOM   2773  CG2 THR Z  76      83.088  76.785 108.725  1.00  0.00           C
ATOM   2774 1HG2 THR Z  76      83.660  77.536 108.138  1.00  0.00           H
ATOM   2775 2HG2 THR Z  76      82.495  77.328 109.488  1.00  0.00           H
ATOM   2776 3HG2 THR Z  76      83.815  76.123 109.244  1.00  0.00           H
ATOM   2777  C   THR Z  76      80.432  75.588 109.498  1.00  0.00           C
ATOM   2778  O   THR Z  76      80.640  75.708 110.705  1.00  0.00           O
ATOM   2779  N   VAL Z  77      79.270  76.001 108.946  1.00  0.00           N
ATOM   2780  HN  VAL Z  77      79.145  75.953 107.956  1.00  0.00           H
ATOM   2781  CA  VAL Z  77      78.196  76.616 109.724  1.00  0.00           C
ATOM   2782  HA  VAL Z  77      78.582  76.995 110.661  1.00  0.00           H
ATOM   2783  CB  VAL Z  77      77.550  77.784 108.977  1.00  0.00           C
ATOM   2784  HB  VAL Z  77      76.662  78.148 109.551  1.00  0.00           H
ATOM   2785  CG1 VAL Z  77      78.556  78.948 108.893  1.00  0.00           C
ATOM   2786 1HG1 VAL Z  77      79.466  78.653 108.332  1.00  0.00           H
ATOM   2787 2HG1 VAL Z  77      78.087  79.815 108.379  1.00  0.00           H
ATOM   2788 3HG1 VAL Z  77      78.858  79.276 109.912  1.00  0.00           H
ATOM   2789  CG2 VAL Z  77      77.088  77.370 107.566  1.00  0.00           C
ATOM   2790 1HG2 VAL Z  77      76.400  76.501 107.592  1.00  0.00           H
ATOM   2791 2HG2 VAL Z  77      76.541  78.214 107.092  1.00  0.00           H
ATOM   2792 3HG2 VAL Z  77      77.954  77.126 106.921  1.00  0.00           H
ATOM   2793  C   VAL Z  77      77.113  75.604 110.079  1.00  0.00           C
ATOM   2794  O   VAL Z  77      76.231  75.868 110.900  1.00  0.00           O
ATOM   2795  N   ALA Z  78      77.189  74.398 109.472  1.00  0.00           N
ATOM   2796  HN  ALA Z  78      77.944  74.254 108.843  1.00  0.00           H
ATOM   2797  CA  ALA Z  78      76.373  73.229 109.753  1.00  0.00           C
ATOM   2798  HA  ALA Z  78      76.744  72.450 109.102  1.00  0.00           H
ATOM   2799  CB  ALA Z  78      76.589  72.741 111.201  1.00  0.00           C
ATOM   2800  HB1 ALA Z  78      76.185  73.473 111.931  1.00  0.00           H
ATOM   2801  HB2 ALA Z  78      76.087  71.766 111.371  1.00  0.00           H
ATOM   2802  HB3 ALA Z  78      77.674  72.613 111.400  1.00  0.00           H
ATOM   2803  C   ALA Z  78      74.886  73.358 109.418  1.00  0.00           C
ATOM   2804  O   ALA Z  78      74.059  72.560 109.861  1.00  0.00           O
ATOM   2805  N   THR Z  79      74.503  74.354 108.589  1.00  0.00           N
ATOM   2806  HN  THR Z  79      75.175  75.003 108.242  1.00  0.00           H
ATOM   2807  CA  THR Z  79      73.109  74.670 108.278  1.00  0.00           C
ATOM   2808  HA  THR Z  79      72.595  74.799 109.220  1.00  0.00           H
ATOM   2809  CB  THR Z  79      72.932  75.947 107.464  1.00  0.00           C
ATOM   2810  HB  THR Z  79      73.200  75.787 106.394  1.00  0.00           H
ATOM   2811  OG1 THR Z  79      73.757  76.984 107.966  1.00  0.00           O
ATOM   2812  HG1 THR Z  79      73.699  77.685 107.279  1.00  0.00           H
ATOM   2813  CG2 THR Z  79      71.490  76.457 107.586  1.00  0.00           C
ATOM   2814 1HG2 THR Z  79      70.767  75.737 107.153  1.00  0.00           H
ATOM   2815 2HG2 THR Z  79      71.225  76.622 108.652  1.00  0.00           H
ATOM   2816 3HG2 THR Z  79      71.369  77.423 107.049  1.00  0.00           H
ATOM   2817  C   THR Z  79      72.395  73.576 107.523  1.00  0.00           C
ATOM   2818  O   THR Z  79      71.258  73.227 107.833  1.00  0.00           O
ATOM   2819  N   LEU Z  80      73.052  72.978 106.511  1.00  0.00           N
ATOM   2820  HN  LEU Z  80      73.979  73.272 106.280  1.00  0.00           H
ATOM   2821  CA  LEU Z  80      72.416  72.020 105.618  1.00  0.00           C
ATOM   2822  HA  LEU Z  80      71.341  72.042 105.743  1.00  0.00           H
ATOM   2823  CB  LEU Z  80      72.742  72.369 104.143  1.00  0.00           C
ATOM   2824  HB1 LEU Z  80      73.835  72.268 103.976  1.00  0.00           H
ATOM   2825  HB2 LEU Z  80      72.223  71.638 103.485  1.00  0.00           H
ATOM   2826  CG  LEU Z  80      72.313  73.780 103.683  1.00  0.00           C
ATOM   2827  HG  LEU Z  80      72.916  74.536 104.240  1.00  0.00           H
ATOM   2828  CD1 LEU Z  80      72.597  73.964 102.184  1.00  0.00           C
ATOM   2829 1HD1 LEU Z  80      72.326  74.994 101.867  1.00  0.00           H
ATOM   2830 2HD1 LEU Z  80      73.671  73.794 101.960  1.00  0.00           H
ATOM   2831 3HD1 LEU Z  80      71.991  73.248 101.589  1.00  0.00           H
ATOM   2832  CD2 LEU Z  80      70.830  74.059 103.955  1.00  0.00           C
ATOM   2833 1HD2 LEU Z  80      70.617  74.092 105.043  1.00  0.00           H
ATOM   2834 2HD2 LEU Z  80      70.534  75.039 103.524  1.00  0.00           H
ATOM   2835 3HD2 LEU Z  80      70.194  73.273 103.497  1.00  0.00           H
ATOM   2836  C   LEU Z  80      72.844  70.582 105.896  1.00  0.00           C
ATOM   2837  O   LEU Z  80      72.510  69.659 105.153  1.00  0.00           O
ATOM   2838  N   ARG Z  81      73.593  70.346 106.993  1.00  0.00           N
ATOM   2839  HN  ARG Z  81      73.809  71.096 107.613  1.00  0.00           H
ATOM   2840  CA  ARG Z  81      74.199  69.062 107.303  1.00  0.00           C
ATOM   2841  HA  ARG Z  81      74.801  68.792 106.445  1.00  0.00           H
ATOM   2842  CB  ARG Z  81      75.128  69.179 108.531  1.00  0.00           C
ATOM   2843  HB1 ARG Z  81      75.702  70.127 108.435  1.00  0.00           H
ATOM   2844  HB2 ARG Z  81      74.545  69.248 109.475  1.00  0.00           H
ATOM   2845  CG  ARG Z  81      76.136  68.019 108.584  1.00  0.00           C
ATOM   2846  HG1 ARG Z  81      75.630  67.070 108.868  1.00  0.00           H
ATOM   2847  HG2 ARG Z  81      76.526  67.900 107.548  1.00  0.00           H
ATOM   2848  CD  ARG Z  81      77.321  68.271 109.509  1.00  0.00           C
ATOM   2849  HD1 ARG Z  81      77.707  69.306 109.347  1.00  0.00           H
ATOM   2850  HD2 ARG Z  81      77.046  68.145 110.579  1.00  0.00           H
ATOM   2851  NE  ARG Z  81      78.365  67.272 109.121  1.00  0.00           N
ATOM   2852  HE  ARG Z  81      78.133  66.408 108.662  1.00  0.00           H
ATOM   2853  CZ  ARG Z  81      79.678  67.507 109.229  1.00  0.00           C
ATOM   2854  NH1 ARG Z  81      80.152  68.498 109.972  1.00  0.00           N
ATOM   2855 1HH1 ARG Z  81      79.532  68.982 110.603  1.00  0.00           H
ATOM   2856 2HH1 ARG Z  81      81.150  68.612 110.086  1.00  0.00           H
ATOM   2857  NH2 ARG Z  81      80.509  66.716 108.558  1.00  0.00           N
ATOM   2858 1HH2 ARG Z  81      80.131  66.076 107.893  1.00  0.00           H
ATOM   2859 2HH2 ARG Z  81      81.504  66.789 108.706  1.00  0.00           H
ATOM   2860  C   ARG Z  81      73.242  67.903 107.540  1.00  0.00           C
ATOM   2861  O   ARG Z  81      73.478  66.776 107.104  1.00  0.00           O
ATOM   2862  N   GLU Z  82      72.127  68.156 108.252  1.00  0.00           N
ATOM   2863  HN  GLU Z  82      71.960  69.080 108.607  1.00  0.00           H
ATOM   2864  CA  GLU Z  82      71.097  67.175 108.545  1.00  0.00           C
ATOM   2865  HA  GLU Z  82      71.559  66.328 109.033  1.00  0.00           H
ATOM   2866  CB  GLU Z  82      70.054  67.832 109.479  1.00  0.00           C
ATOM   2867  HB1 GLU Z  82      70.604  68.395 110.268  1.00  0.00           H
ATOM   2868  HB2 GLU Z  82      69.466  68.585 108.909  1.00  0.00           H
ATOM   2869  CG  GLU Z  82      69.072  66.863 110.165  1.00  0.00           C
ATOM   2870  HG1 GLU Z  82      68.267  67.446 110.664  1.00  0.00           H
ATOM   2871  HG2 GLU Z  82      68.596  66.189 109.424  1.00  0.00           H
ATOM   2872  CD  GLU Z  82      69.768  66.047 111.228  1.00  0.00           C
ATOM   2873  OE1 GLU Z  82      69.728  64.792 111.144  1.00  0.00           O
ATOM   2874  OE2 GLU Z  82      70.342  66.635 112.181  1.00  0.00           O
ATOM   2875  C   GLU Z  82      70.390  66.678 107.292  1.00  0.00           C
ATOM   2876  O   GLU Z  82      70.113  65.490 107.117  1.00  0.00           O
ATOM   2877  N   THR Z  83      70.100  67.624 106.378  1.00  0.00           N
ATOM   2878  HN  THR Z  83      70.350  68.570 106.569  1.00  0.00           H
ATOM   2879  CA  THR Z  83      69.416  67.421 105.108  1.00  0.00           C
ATOM   2880  HA  THR Z  83      68.482  66.921 105.315  1.00  0.00           H
ATOM   2881  CB  THR Z  83      69.134  68.741 104.396  1.00  0.00           C
ATOM   2882  HB  THR Z  83      70.072  69.160 103.958  1.00  0.00           H
ATOM   2883  OG1 THR Z  83      68.611  69.700 105.304  1.00  0.00           O
ATOM   2884  HG1 THR Z  83      68.534  70.524 104.764  1.00  0.00           H
ATOM   2885  CG2 THR Z  83      68.071  68.564 103.307  1.00  0.00           C
ATOM   2886 1HG2 THR Z  83      67.111  68.216 103.742  1.00  0.00           H
ATOM   2887 2HG2 THR Z  83      67.884  69.528 102.786  1.00  0.00           H
ATOM   2888 3HG2 THR Z  83      68.398  67.831 102.540  1.00  0.00           H
ATOM   2889  C   THR Z  83      70.193  66.559 104.140  1.00  0.00           C
ATOM   2890  O   THR Z  83      69.631  65.682 103.486  1.00  0.00           O
ATOM   2891  N   TYR Z  84      71.517  66.795 104.039  1.00  0.00           N
ATOM   2892  HN  TYR Z  84      71.938  67.498 104.611  1.00  0.00           H
ATOM   2893  CA  TYR Z  84      72.364  66.214 103.012  1.00  0.00           C
ATOM   2894  HA  TYR Z  84      71.823  65.453 102.465  1.00  0.00           H
ATOM   2895  CB  TYR Z  84      72.887  67.299 102.029  1.00  0.00           C
ATOM   2896  HB1 TYR Z  84      73.549  68.013 102.566  1.00  0.00           H
ATOM   2897  HB2 TYR Z  84      73.462  66.828 101.204  1.00  0.00           H
ATOM   2898  CG  TYR Z  84      71.756  68.071 101.405  1.00  0.00           C
ATOM   2899  CD1 TYR Z  84      71.667  69.460 101.592  1.00  0.00           C
ATOM   2900  HD1 TYR Z  84      72.423  69.959 102.178  1.00  0.00           H
ATOM   2901  CE1 TYR Z  84      70.614  70.193 101.027  1.00  0.00           C
ATOM   2902  HE1 TYR Z  84      70.562  71.262 101.169  1.00  0.00           H
ATOM   2903  CZ  TYR Z  84      69.659  69.547 100.235  1.00  0.00           C
ATOM   2904  OH  TYR Z  84      68.659  70.299  99.580  1.00  0.00           O
ATOM   2905  HH  TYR Z  84      68.414  69.797  98.778  1.00  0.00           H
ATOM   2906  CD2 TYR Z  84      70.778  67.427 100.630  1.00  0.00           C
ATOM   2907  HD2 TYR Z  84      70.828  66.358 100.478  1.00  0.00           H
ATOM   2908  CE2 TYR Z  84      69.735  68.161 100.046  1.00  0.00           C
ATOM   2909  HE2 TYR Z  84      68.997  67.649  99.448  1.00  0.00           H
ATOM   2910  C   TYR Z  84      73.556  65.526 103.658  1.00  0.00           C
ATOM   2911  O   TYR Z  84      74.717  65.859 103.415  1.00  0.00           O
ATOM   2912  N   GLY Z  85      73.300  64.531 104.532  1.00  0.00           N
ATOM   2913  HN  GLY Z  85      72.351  64.246 104.706  1.00  0.00           H
ATOM   2914  CA  GLY Z  85      74.329  63.955 105.387  1.00  0.00           C
ATOM   2915  HA1 GLY Z  85      74.918  64.763 105.799  1.00  0.00           H
ATOM   2916  HA2 GLY Z  85      73.816  63.393 106.152  1.00  0.00           H
ATOM   2917  C   GLY Z  85      75.294  63.000 104.739  1.00  0.00           C
ATOM   2918  O   GLY Z  85      76.309  62.663 105.339  1.00  0.00           O
ATOM   2919  N   GLU Z  86      75.044  62.548 103.500  1.00  0.00           N
ATOM   2920  HN  GLU Z  86      74.224  62.839 103.003  1.00  0.00           H
ATOM   2921  CA  GLU Z  86      75.998  61.745 102.753  1.00  0.00           C
ATOM   2922  HA  GLU Z  86      76.620  61.180 103.436  1.00  0.00           H
ATOM   2923  CB  GLU Z  86      75.283  60.740 101.819  1.00  0.00           C
ATOM   2924  HB1 GLU Z  86      74.669  61.296 101.077  1.00  0.00           H
ATOM   2925  HB2 GLU Z  86      76.049  60.159 101.258  1.00  0.00           H
ATOM   2926  CG  GLU Z  86      74.384  59.750 102.597  1.00  0.00           C
ATOM   2927  HG1 GLU Z  86      75.007  59.140 103.282  1.00  0.00           H
ATOM   2928  HG2 GLU Z  86      73.646  60.304 103.212  1.00  0.00           H
ATOM   2929  CD  GLU Z  86      73.627  58.826 101.670  1.00  0.00           C
ATOM   2930  OE1 GLU Z  86      74.193  57.782 101.250  1.00  0.00           O
ATOM   2931  OE2 GLU Z  86      72.457  59.135 101.321  1.00  0.00           O
ATOM   2932  C   GLU Z  86      76.921  62.655 101.962  1.00  0.00           C
ATOM   2933  O   GLU Z  86      78.125  62.437 101.884  1.00  0.00           O
ATOM   2934  N   MET Z  87      76.385  63.763 101.411  1.00  0.00           N
ATOM   2935  HN  MET Z  87      75.394  63.903 101.457  1.00  0.00           H
ATOM   2936  CA  MET Z  87      77.178  64.817 100.796  1.00  0.00           C
ATOM   2937  HA  MET Z  87      77.820  64.360 100.056  1.00  0.00           H
ATOM   2938  CB  MET Z  87      76.246  65.839 100.098  1.00  0.00           C
ATOM   2939  HB1 MET Z  87      75.550  65.270  99.442  1.00  0.00           H
ATOM   2940  HB2 MET Z  87      75.628  66.355 100.864  1.00  0.00           H
ATOM   2941  CG  MET Z  87      76.983  66.892  99.245  1.00  0.00           C
ATOM   2942  HG1 MET Z  87      77.674  67.458  99.906  1.00  0.00           H
ATOM   2943  HG2 MET Z  87      77.619  66.372  98.495  1.00  0.00           H
ATOM   2944  SD  MET Z  87      75.882  68.072  98.403  1.00  0.00           S
ATOM   2945  CE  MET Z  87      75.369  66.945  97.075  1.00  0.00           C
ATOM   2946  HE1 MET Z  87      74.774  66.095  97.473  1.00  0.00           H
ATOM   2947  HE2 MET Z  87      74.743  67.475  96.325  1.00  0.00           H
ATOM   2948  HE3 MET Z  87      76.253  66.528  96.548  1.00  0.00           H
ATOM   2949  C   MET Z  87      78.086  65.520 101.805  1.00  0.00           C
ATOM   2950  O   MET Z  87      79.262  65.775 101.556  1.00  0.00           O
ATOM   2951  N   ALA Z  88      77.565  65.796 103.017  1.00  0.00           N
ATOM   2952  HN  ALA Z  88      76.586  65.643 103.182  1.00  0.00           H
ATOM   2953  CA  ALA Z  88      78.306  66.411 104.100  1.00  0.00           C
ATOM   2954  HA  ALA Z  88      78.881  67.232 103.691  1.00  0.00           H
ATOM   2955  CB  ALA Z  88      77.314  66.974 105.129  1.00  0.00           C
ATOM   2956  HB1 ALA Z  88      76.724  66.159 105.598  1.00  0.00           H
ATOM   2957  HB2 ALA Z  88      77.857  67.531 105.922  1.00  0.00           H
ATOM   2958  HB3 ALA Z  88      76.608  67.673 104.630  1.00  0.00           H
ATOM   2959  C   ALA Z  88      79.306  65.476 104.785  1.00  0.00           C
ATOM   2960  O   ALA Z  88      80.213  65.913 105.491  1.00  0.00           O
ATOM   2961  N   ASP Z  89      79.218  64.151 104.539  1.00  0.00           N
ATOM   2962  HN  ASP Z  89      78.461  63.783 104.004  1.00  0.00           H
ATOM   2963  CA  ASP Z  89      80.225  63.188 104.955  1.00  0.00           C
ATOM   2964  HA  ASP Z  89      80.483  63.388 105.987  1.00  0.00           H
ATOM   2965  CB  ASP Z  89      79.621  61.764 104.823  1.00  0.00           C
ATOM   2966  HB1 ASP Z  89      78.657  61.736 105.370  1.00  0.00           H
ATOM   2967  HB2 ASP Z  89      79.419  61.529 103.758  1.00  0.00           H
ATOM   2968  CG  ASP Z  89      80.487  60.668 105.404  1.00  0.00           C
ATOM   2969  OD1 ASP Z  89      80.672  59.626 104.722  1.00  0.00           O
ATOM   2970  OD2 ASP Z  89      80.959  60.801 106.561  1.00  0.00           O
ATOM   2971  C   ASP Z  89      81.496  63.344 104.113  1.00  0.00           C
ATOM   2972  O   ASP Z  89      82.596  62.955 104.511  1.00  0.00           O
ATOM   2973  N   CYS Z  90      81.379  64.001 102.943  1.00  0.00           N
ATOM   2974  HN  CYS Z  90      80.479  64.311 102.634  1.00  0.00           H
ATOM   2975  CA  CYS Z  90      82.471  64.211 102.018  1.00  0.00           C
ATOM   2976  HA  CYS Z  90      83.221  63.455 102.186  1.00  0.00           H
ATOM   2977  CB  CYS Z  90      81.990  64.076 100.552  1.00  0.00           C
ATOM   2978  HB1 CYS Z  90      81.328  64.931 100.292  1.00  0.00           H
ATOM   2979  HB2 CYS Z  90      82.871  64.109  99.876  1.00  0.00           H
ATOM   2980  SG  CYS Z  90      81.076  62.527 100.284  1.00  0.00           S
ATOM   2981  C   CYS Z  90      83.153  65.562 102.189  1.00  0.00           C
ATOM   2982  O   CYS Z  90      84.038  65.906 101.412  1.00  0.00           O
ATOM   2983  N   CYS Z  91      82.813  66.355 103.230  1.00  0.00           N
ATOM   2984  HN  CYS Z  91      82.097  66.065 103.864  1.00  0.00           H
ATOM   2985  CA  CYS Z  91      83.434  67.650 103.512  1.00  0.00           C
ATOM   2986  HA  CYS Z  91      83.304  68.275 102.639  1.00  0.00           H
ATOM   2987  CB  CYS Z  91      82.764  68.339 104.730  1.00  0.00           C
ATOM   2988  HB1 CYS Z  91      82.642  67.592 105.546  1.00  0.00           H
ATOM   2989  HB2 CYS Z  91      83.410  69.156 105.118  1.00  0.00           H
ATOM   2990  SG  CYS Z  91      81.160  69.080 104.303  1.00  0.00           S
ATOM   2991  C   CYS Z  91      84.940  67.585 103.757  1.00  0.00           C
ATOM   2992  O   CYS Z  91      85.698  68.431 103.276  1.00  0.00           O
ATOM   2993  N   ALA Z  92      85.418  66.561 104.485  1.00  0.00           N
ATOM   2994  HN  ALA Z  92      84.780  65.941 104.961  1.00  0.00           H
ATOM   2995  CA  ALA Z  92      86.826  66.339 104.739  1.00  0.00           C
ATOM   2996  HA  ALA Z  92      87.326  67.291 104.845  1.00  0.00           H
ATOM   2997  CB  ALA Z  92      86.970  65.547 106.053  1.00  0.00           C
ATOM   2998  HB1 ALA Z  92      86.450  66.087 106.871  1.00  0.00           H
ATOM   2999  HB2 ALA Z  92      86.513  64.538 105.965  1.00  0.00           H
ATOM   3000  HB3 ALA Z  92      88.038  65.432 106.338  1.00  0.00           H
ATOM   3001  C   ALA Z  92      87.532  65.573 103.623  1.00  0.00           C
ATOM   3002  O   ALA Z  92      88.759  65.465 103.598  1.00  0.00           O
ATOM   3003  N   LYS Z  93      86.778  65.020 102.652  1.00  0.00           N
ATOM   3004  HN  LYS Z  93      85.799  65.201 102.621  1.00  0.00           H
ATOM   3005  CA  LYS Z  93      87.336  64.257 101.552  1.00  0.00           C
ATOM   3006  HA  LYS Z  93      88.130  63.637 101.949  1.00  0.00           H
ATOM   3007  CB  LYS Z  93      86.309  63.309 100.890  1.00  0.00           C
ATOM   3008  HB1 LYS Z  93      85.447  63.898 100.509  1.00  0.00           H
ATOM   3009  HB2 LYS Z  93      86.786  62.806 100.016  1.00  0.00           H
ATOM   3010  CG  LYS Z  93      85.813  62.204 101.832  1.00  0.00           C
ATOM   3011  HG1 LYS Z  93      86.689  61.729 102.331  1.00  0.00           H
ATOM   3012  HG2 LYS Z  93      85.180  62.651 102.630  1.00  0.00           H
ATOM   3013  CD  LYS Z  93      85.034  61.121 101.069  1.00  0.00           C
ATOM   3014  HD1 LYS Z  93      84.252  61.604 100.440  1.00  0.00           H
ATOM   3015  HD2 LYS Z  93      85.749  60.605 100.388  1.00  0.00           H
ATOM   3016  CE  LYS Z  93      84.368  60.093 101.986  1.00  0.00           C
ATOM   3017  HE1 LYS Z  93      85.102  59.664 102.703  1.00  0.00           H
ATOM   3018  HE2 LYS Z  93      83.541  60.569 102.558  1.00  0.00           H
ATOM   3019  NZ  LYS Z  93      83.811  58.990 101.192  1.00  0.00           N
ATOM   3020  HZ1 LYS Z  93      84.531  58.241 101.032  1.00  0.00           H
ATOM   3021  HZ2 LYS Z  93      82.980  58.583 101.689  1.00  0.00           H
ATOM   3022  HZ3 LYS Z  93      83.472  59.306 100.248  1.00  0.00           H
ATOM   3023  C   LYS Z  93      87.969  65.118 100.474  1.00  0.00           C
ATOM   3024  O   LYS Z  93      87.662  66.296 100.295  1.00  0.00           O
ATOM   3025  N   GLN Z  94      88.894  64.518  99.714  1.00  0.00           N
ATOM   3026  HN  GLN Z  94      89.105  63.542  99.853  1.00  0.00           H
ATOM   3027  CA  GLN Z  94      89.612  65.150  98.634  1.00  0.00           C
ATOM   3028  HA  GLN Z  94      89.466  66.217  98.682  1.00  0.00           H
ATOM   3029  CB  GLN Z  94      91.128  64.852  98.748  1.00  0.00           C
ATOM   3030  HB1 GLN Z  94      91.297  63.763  98.594  1.00  0.00           H
ATOM   3031  HB2 GLN Z  94      91.674  65.399  97.947  1.00  0.00           H
ATOM   3032  CG  GLN Z  94      91.705  65.259 100.128  1.00  0.00           C
ATOM   3033  HG1 GLN Z  94      91.509  66.335 100.317  1.00  0.00           H
ATOM   3034  HG2 GLN Z  94      91.213  64.677 100.936  1.00  0.00           H
ATOM   3035  CD  GLN Z  94      93.205  64.975 100.225  1.00  0.00           C
ATOM   3036  OE1 GLN Z  94      93.630  63.826 100.385  1.00  0.00           O
ATOM   3037  NE2 GLN Z  94      94.029  66.042 100.148  1.00  0.00           N
ATOM   3038 1HE2 GLN Z  94      93.638  66.962 100.141  1.00  0.00           H
ATOM   3039 2HE2 GLN Z  94      95.017  65.883 100.081  1.00  0.00           H
ATOM   3040  C   GLN Z  94      89.046  64.671  97.305  1.00  0.00           C
ATOM   3041  O   GLN Z  94      88.244  63.739  97.247  1.00  0.00           O
ATOM   3042  N   GLU Z  95      89.402  65.319  96.178  1.00  0.00           N
ATOM   3043  HN  GLU Z  95      89.969  66.140  96.217  1.00  0.00           H
ATOM   3044  CA  GLU Z  95      89.105  64.783  94.855  1.00  0.00           C
ATOM   3045  HA  GLU Z  95      88.039  64.611  94.838  1.00  0.00           H
ATOM   3046  CB  GLU Z  95      89.409  65.808  93.732  1.00  0.00           C
ATOM   3047  HB1 GLU Z  95      88.879  65.514  92.798  1.00  0.00           H
ATOM   3048  HB2 GLU Z  95      88.972  66.782  94.051  1.00  0.00           H
ATOM   3049  CG  GLU Z  95      90.906  65.989  93.405  1.00  0.00           C
ATOM   3050  HG1 GLU Z  95      91.482  66.010  94.354  1.00  0.00           H
ATOM   3051  HG2 GLU Z  95      91.280  65.146  92.789  1.00  0.00           H
ATOM   3052  CD  GLU Z  95      91.162  67.286  92.667  1.00  0.00           C
ATOM   3053  OE1 GLU Z  95      90.776  67.436  91.477  1.00  0.00           O
ATOM   3054  OE2 GLU Z  95      91.774  68.184  93.302  1.00  0.00           O
ATOM   3055  C   GLU Z  95      89.811  63.441  94.595  1.00  0.00           C
ATOM   3056  O   GLU Z  95      90.915  63.234  95.108  1.00  0.00           O
ATOM   3057  N   PRO Z  96      89.261  62.476  93.864  1.00  0.00           N
ATOM   3058  CD  PRO Z  96      90.037  61.275  93.545  1.00  0.00           C
ATOM   3059  HD1 PRO Z  96      90.365  60.753  94.471  1.00  0.00           H
ATOM   3060  HD2 PRO Z  96      90.928  61.569  92.945  1.00  0.00           H
ATOM   3061  CA  PRO Z  96      87.994  62.526  93.137  1.00  0.00           C
ATOM   3062  HA  PRO Z  96      87.819  63.510  92.727  1.00  0.00           H
ATOM   3063  CB  PRO Z  96      88.186  61.454  92.052  1.00  0.00           C
ATOM   3064  HB1 PRO Z  96      87.232  61.029  91.682  1.00  0.00           H
ATOM   3065  HB2 PRO Z  96      88.726  61.913  91.192  1.00  0.00           H
ATOM   3066  CG  PRO Z  96      89.093  60.411  92.710  1.00  0.00           C
ATOM   3067  HG1 PRO Z  96      88.494  59.755  93.380  1.00  0.00           H
ATOM   3068  HG2 PRO Z  96      89.635  59.785  91.971  1.00  0.00           H
ATOM   3069  C   PRO Z  96      86.822  62.169  94.032  1.00  0.00           C
ATOM   3070  O   PRO Z  96      85.681  62.279  93.590  1.00  0.00           O
ATOM   3071  N   GLU Z  97      87.053  61.718  95.280  1.00  0.00           N
ATOM   3072  HN  GLU Z  97      87.985  61.669  95.631  1.00  0.00           H
ATOM   3073  CA  GLU Z  97      86.012  61.221  96.162  1.00  0.00           C
ATOM   3074  HA  GLU Z  97      85.486  60.444  95.627  1.00  0.00           H
ATOM   3075  CB  GLU Z  97      86.631  60.606  97.442  1.00  0.00           C
ATOM   3076  HB1 GLU Z  97      87.242  61.375  97.966  1.00  0.00           H
ATOM   3077  HB2 GLU Z  97      85.815  60.283  98.127  1.00  0.00           H
ATOM   3078  CG  GLU Z  97      87.510  59.375  97.122  1.00  0.00           C
ATOM   3079  HG1 GLU Z  97      86.889  58.597  96.634  1.00  0.00           H
ATOM   3080  HG2 GLU Z  97      88.326  59.652  96.423  1.00  0.00           H
ATOM   3081  CD  GLU Z  97      88.155  58.764  98.350  1.00  0.00           C
ATOM   3082  OE1 GLU Z  97      89.021  59.434  98.968  1.00  0.00           O
ATOM   3083  OE2 GLU Z  97      87.858  57.578  98.664  1.00  0.00           O
ATOM   3084  C   GLU Z  97      84.959  62.253  96.530  1.00  0.00           C
ATOM   3085  O   GLU Z  97      83.763  61.990  96.436  1.00  0.00           O
ATOM   3086  N   ARG Z  98      85.367  63.489  96.883  1.00  0.00           N
ATOM   3087  HN  ARG Z  98      86.350  63.668  96.988  1.00  0.00           H
ATOM   3088  CA  ARG Z  98      84.437  64.582  97.126  1.00  0.00           C
ATOM   3089  HA  ARG Z  98      83.729  64.239  97.868  1.00  0.00           H
ATOM   3090  CB  ARG Z  98      85.179  65.817  97.695  1.00  0.00           C
ATOM   3091  HB1 ARG Z  98      85.818  65.470  98.538  1.00  0.00           H
ATOM   3092  HB2 ARG Z  98      85.858  66.236  96.922  1.00  0.00           H
ATOM   3093  CG  ARG Z  98      84.236  66.913  98.242  1.00  0.00           C
ATOM   3094  HG1 ARG Z  98      83.612  67.324  97.418  1.00  0.00           H
ATOM   3095  HG2 ARG Z  98      83.545  66.437  98.973  1.00  0.00           H
ATOM   3096  CD  ARG Z  98      84.945  68.066  98.969  1.00  0.00           C
ATOM   3097  HD1 ARG Z  98      84.201  68.743  99.446  1.00  0.00           H
ATOM   3098  HD2 ARG Z  98      85.643  67.680  99.746  1.00  0.00           H
ATOM   3099  NE  ARG Z  98      85.704  68.812  97.923  1.00  0.00           N
ATOM   3100  HE  ARG Z  98      85.754  68.458  96.976  1.00  0.00           H
ATOM   3101  CZ  ARG Z  98      86.348  69.966  98.115  1.00  0.00           C
ATOM   3102  NH1 ARG Z  98      86.992  70.512  97.085  1.00  0.00           N
ATOM   3103 1HH1 ARG Z  98      86.975  70.050  96.195  1.00  0.00           H
ATOM   3104 2HH1 ARG Z  98      87.410  71.412  97.193  1.00  0.00           H
ATOM   3105  NH2 ARG Z  98      86.338  70.626  99.264  1.00  0.00           N
ATOM   3106 1HH2 ARG Z  98      85.775  70.330 100.043  1.00  0.00           H
ATOM   3107 2HH2 ARG Z  98      86.752  71.543  99.262  1.00  0.00           H
ATOM   3108  C   ARG Z  98      83.616  64.958  95.892  1.00  0.00           C
ATOM   3109  O   ARG Z  98      82.406  65.172  95.965  1.00  0.00           O
ATOM   3110  N   ASN Z  99      84.254  64.983  94.702  1.00  0.00           N
ATOM   3111  HN  ASN Z  99      85.239  64.833  94.669  1.00  0.00           H
ATOM   3112  CA  ASN Z  99      83.614  65.218  93.417  1.00  0.00           C
ATOM   3113  HA  ASN Z  99      83.097  66.168  93.478  1.00  0.00           H
ATOM   3114  CB  ASN Z  99      84.627  65.247  92.242  1.00  0.00           C
ATOM   3115  HB1 ASN Z  99      85.205  64.301  92.207  1.00  0.00           H
ATOM   3116  HB2 ASN Z  99      84.095  65.360  91.273  1.00  0.00           H
ATOM   3117  CG  ASN Z  99      85.615  66.391  92.414  1.00  0.00           C
ATOM   3118  OD1 ASN Z  99      86.368  66.437  93.390  1.00  0.00           O
ATOM   3119  ND2 ASN Z  99      85.622  67.348  91.461  1.00  0.00           N
ATOM   3120 1HD2 ASN Z  99      84.977  67.301  90.695  1.00  0.00           H
ATOM   3121 2HD2 ASN Z  99      86.327  68.052  91.507  1.00  0.00           H
ATOM   3122  C   ASN Z  99      82.560  64.174  93.082  1.00  0.00           C
ATOM   3123  O   ASN Z  99      81.495  64.518  92.573  1.00  0.00           O
ATOM   3124  N   GLU Z 100      82.818  62.883  93.389  1.00  0.00           N
ATOM   3125  HN  GLU Z 100      83.719  62.628  93.748  1.00  0.00           H
ATOM   3126  CA  GLU Z 100      81.869  61.795  93.211  1.00  0.00           C
ATOM   3127  HA  GLU Z 100      81.580  61.789  92.169  1.00  0.00           H
ATOM   3128  CB  GLU Z 100      82.518  60.421  93.533  1.00  0.00           C
ATOM   3129  HB1 GLU Z 100      83.458  60.357  92.940  1.00  0.00           H
ATOM   3130  HB2 GLU Z 100      82.803  60.380  94.608  1.00  0.00           H
ATOM   3131  CG  GLU Z 100      81.623  59.200  93.182  1.00  0.00           C
ATOM   3132  HG1 GLU Z 100      80.789  59.108  93.908  1.00  0.00           H
ATOM   3133  HG2 GLU Z 100      81.183  59.350  92.173  1.00  0.00           H
ATOM   3134  CD  GLU Z 100      82.386  57.887  93.163  1.00  0.00           C
ATOM   3135  OE1 GLU Z 100      82.907  57.454  94.225  1.00  0.00           O
ATOM   3136  OE2 GLU Z 100      82.492  57.264  92.074  1.00  0.00           O
ATOM   3137  C   GLU Z 100      80.590  61.998  94.016  1.00  0.00           C
ATOM   3138  O   GLU Z 100      79.492  61.815  93.496  1.00  0.00           O
ATOM   3139  N   CYS Z 101      80.691  62.470  95.280  1.00  0.00           N
ATOM   3140  HN  CYS Z 101      81.597  62.589  95.689  1.00  0.00           H
ATOM   3141  CA  CYS Z 101      79.544  62.777  96.131  1.00  0.00           C
ATOM   3142  HA  CYS Z 101      78.969  61.867  96.239  1.00  0.00           H
ATOM   3143  CB  CYS Z 101      79.973  63.267  97.541  1.00  0.00           C
ATOM   3144  HB1 CYS Z 101      80.393  64.294  97.475  1.00  0.00           H
ATOM   3145  HB2 CYS Z 101      79.079  63.306  98.202  1.00  0.00           H
ATOM   3146  SG  CYS Z 101      81.229  62.196  98.294  1.00  0.00           S
ATOM   3147  C   CYS Z 101      78.612  63.836  95.551  1.00  0.00           C
ATOM   3148  O   CYS Z 101      77.387  63.698  95.587  1.00  0.00           O
ATOM   3149  N   PHE Z 102      79.181  64.918  94.981  1.00  0.00           N
ATOM   3150  HN  PHE Z 102      80.174  65.025  95.020  1.00  0.00           H
ATOM   3151  CA  PHE Z 102      78.444  65.925  94.233  1.00  0.00           C
ATOM   3152  HA  PHE Z 102      77.599  66.247  94.827  1.00  0.00           H
ATOM   3153  CB  PHE Z 102      79.365  67.133  93.911  1.00  0.00           C
ATOM   3154  HB1 PHE Z 102      80.379  66.786  93.619  1.00  0.00           H
ATOM   3155  HB2 PHE Z 102      78.958  67.740  93.076  1.00  0.00           H
ATOM   3156  CG  PHE Z 102      79.477  68.052  95.094  1.00  0.00           C
ATOM   3157  CD1 PHE Z 102      78.428  68.940  95.379  1.00  0.00           C
ATOM   3158  HD1 PHE Z 102      77.546  68.944  94.757  1.00  0.00           H
ATOM   3159  CE1 PHE Z 102      78.515  69.828  96.456  1.00  0.00           C
ATOM   3160  HE1 PHE Z 102      77.699  70.506  96.653  1.00  0.00           H
ATOM   3161  CZ  PHE Z 102      79.650  69.825  97.276  1.00  0.00           C
ATOM   3162  HZ  PHE Z 102      79.713  70.502  98.115  1.00  0.00           H
ATOM   3163  CD2 PHE Z 102      80.617  68.065  95.915  1.00  0.00           C
ATOM   3164  HD2 PHE Z 102      81.436  67.399  95.698  1.00  0.00           H
ATOM   3165  CE2 PHE Z 102      80.701  68.939  97.008  1.00  0.00           C
ATOM   3166  HE2 PHE Z 102      81.574  68.930  97.643  1.00  0.00           H
ATOM   3167  C   PHE Z 102      77.852  65.405  92.925  1.00  0.00           C
ATOM   3168  O   PHE Z 102      76.685  65.643  92.618  1.00  0.00           O
ATOM   3169  N   LEU Z 103      78.643  64.658  92.130  1.00  0.00           N
ATOM   3170  HN  LEU Z 103      79.592  64.481  92.403  1.00  0.00           H
ATOM   3171  CA  LEU Z 103      78.255  64.135  90.830  1.00  0.00           C
ATOM   3172  HA  LEU Z 103      77.914  64.964  90.228  1.00  0.00           H
ATOM   3173  CB  LEU Z 103      79.499  63.488  90.169  1.00  0.00           C
ATOM   3174  HB1 LEU Z 103      80.338  64.218  90.223  1.00  0.00           H
ATOM   3175  HB2 LEU Z 103      79.807  62.603  90.769  1.00  0.00           H
ATOM   3176  CG  LEU Z 103      79.357  63.065  88.692  1.00  0.00           C
ATOM   3177  HG  LEU Z 103      78.472  62.394  88.585  1.00  0.00           H
ATOM   3178  CD1 LEU Z 103      79.170  64.268  87.757  1.00  0.00           C
ATOM   3179 1HD1 LEU Z 103      79.122  63.930  86.701  1.00  0.00           H
ATOM   3180 2HD1 LEU Z 103      78.231  64.815  87.983  1.00  0.00           H
ATOM   3181 3HD1 LEU Z 103      80.023  64.973  87.858  1.00  0.00           H
ATOM   3182  CD2 LEU Z 103      80.601  62.278  88.260  1.00  0.00           C
ATOM   3183 1HD2 LEU Z 103      80.742  61.375  88.891  1.00  0.00           H
ATOM   3184 2HD2 LEU Z 103      80.513  61.955  87.201  1.00  0.00           H
ATOM   3185 3HD2 LEU Z 103      81.509  62.911  88.356  1.00  0.00           H
ATOM   3186  C   LEU Z 103      77.119  63.120  90.893  1.00  0.00           C
ATOM   3187  O   LEU Z 103      76.148  63.186  90.139  1.00  0.00           O
ATOM   3188  N   GLN Z 104      77.184  62.162  91.840  1.00  0.00           N
ATOM   3189  HN  GLN Z 104      77.979  62.111  92.453  1.00  0.00           H
ATOM   3190  CA  GLN Z 104      76.223  61.077  91.935  1.00  0.00           C
ATOM   3191  HA  GLN Z 104      76.016  60.732  90.930  1.00  0.00           H
ATOM   3192  CB  GLN Z 104      76.845  59.885  92.711  1.00  0.00           C
ATOM   3193  HB1 GLN Z 104      76.273  58.957  92.492  1.00  0.00           H
ATOM   3194  HB2 GLN Z 104      77.863  59.725  92.283  1.00  0.00           H
ATOM   3195  CG  GLN Z 104      77.008  60.067  94.243  1.00  0.00           C
ATOM   3196  HG1 GLN Z 104      77.884  59.467  94.577  1.00  0.00           H
ATOM   3197  HG2 GLN Z 104      77.207  61.130  94.485  1.00  0.00           H
ATOM   3198  CD  GLN Z 104      75.801  59.565  95.034  1.00  0.00           C
ATOM   3199  OE1 GLN Z 104      75.052  58.683  94.604  1.00  0.00           O
ATOM   3200  NE2 GLN Z 104      75.597  60.118  96.248  1.00  0.00           N
ATOM   3201 1HE2 GLN Z 104      76.195  60.839  96.598  1.00  0.00           H
ATOM   3202 2HE2 GLN Z 104      74.834  59.778  96.791  1.00  0.00           H
ATOM   3203  C   GLN Z 104      74.887  61.494  92.537  1.00  0.00           C
ATOM   3204  O   GLN Z 104      73.866  60.833  92.338  1.00  0.00           O
ATOM   3205  N   HIS Z 105      74.854  62.639  93.258  1.00  0.00           N
ATOM   3206  HN  HIS Z 105      75.699  63.150  93.405  1.00  0.00           H
ATOM   3207  CA  HIS Z 105      73.634  63.183  93.836  1.00  0.00           C
ATOM   3208  HA  HIS Z 105      73.078  62.367  94.279  1.00  0.00           H
ATOM   3209  CB  HIS Z 105      73.948  64.229  94.937  1.00  0.00           C
ATOM   3210  HB1 HIS Z 105      74.693  63.792  95.635  1.00  0.00           H
ATOM   3211  HB2 HIS Z 105      74.399  65.139  94.487  1.00  0.00           H
ATOM   3212  ND1 HIS Z 105      72.178  63.668  96.580  1.00  0.00           N
ATOM   3213  CG  HIS Z 105      72.753  64.621  95.761  1.00  0.00           C
ATOM   3214  CE1 HIS Z 105      71.126  64.264  97.117  1.00  0.00           C
ATOM   3215  HE1 HIS Z 105      70.420  63.798  97.809  1.00  0.00           H
ATOM   3216  NE2 HIS Z 105      71.004  65.543  96.694  1.00  0.00           N
ATOM   3217  HE2 HIS Z 105      70.240  66.159  96.914  1.00  0.00           H
ATOM   3218  CD2 HIS Z 105      72.049  65.782  95.826  1.00  0.00           C
ATOM   3219  HD2 HIS Z 105      72.219  66.721  95.322  1.00  0.00           H
ATOM   3220  C   HIS Z 105      72.729  63.822  92.794  1.00  0.00           C
ATOM   3221  O   HIS Z 105      71.516  63.893  92.966  1.00  0.00           O
ATOM   3222  N   LYS Z 106      73.297  64.286  91.662  1.00  0.00           N
ATOM   3223  HN  LYS Z 106      74.284  64.216  91.539  1.00  0.00           H
ATOM   3224  CA  LYS Z 106      72.554  64.833  90.538  1.00  0.00           C
ATOM   3225  HA  LYS Z 106      71.958  65.656  90.907  1.00  0.00           H
ATOM   3226  CB  LYS Z 106      73.530  65.361  89.457  1.00  0.00           C
ATOM   3227  HB1 LYS Z 106      74.194  64.532  89.131  1.00  0.00           H
ATOM   3228  HB2 LYS Z 106      72.953  65.693  88.567  1.00  0.00           H
ATOM   3229  CG  LYS Z 106      74.409  66.526  89.935  1.00  0.00           C
ATOM   3230  HG1 LYS Z 106      73.746  67.395  90.150  1.00  0.00           H
ATOM   3231  HG2 LYS Z 106      74.916  66.249  90.887  1.00  0.00           H
ATOM   3232  CD  LYS Z 106      75.487  66.934  88.912  1.00  0.00           C
ATOM   3233  HD1 LYS Z 106      76.225  66.106  88.815  1.00  0.00           H
ATOM   3234  HD2 LYS Z 106      75.012  67.075  87.917  1.00  0.00           H
ATOM   3235  CE  LYS Z 106      76.196  68.227  89.326  1.00  0.00           C
ATOM   3236  HE1 LYS Z 106      75.447  69.040  89.452  1.00  0.00           H
ATOM   3237  HE2 LYS Z 106      76.726  68.073  90.291  1.00  0.00           H
ATOM   3238  NZ  LYS Z 106      77.181  68.673  88.327  1.00  0.00           N
ATOM   3239  HZ1 LYS Z 106      76.853  68.520  87.342  1.00  0.00           H
ATOM   3240  HZ2 LYS Z 106      77.334  69.707  88.426  1.00  0.00           H
ATOM   3241  HZ3 LYS Z 106      78.100  68.171  88.448  1.00  0.00           H
ATOM   3242  C   LYS Z 106      71.599  63.827  89.897  1.00  0.00           C
ATOM   3243  O   LYS Z 106      71.945  62.655  89.727  1.00  0.00           O
ATOM   3244  N   ASP Z 107      70.379  64.263  89.520  1.00  0.00           N
ATOM   3245  HN  ASP Z 107      70.096  65.212  89.680  1.00  0.00           H
ATOM   3246  CA  ASP Z 107      69.380  63.383  88.946  1.00  0.00           C
ATOM   3247  HA  ASP Z 107      69.886  62.582  88.424  1.00  0.00           H
ATOM   3248  CB  ASP Z 107      68.475  62.806  90.070  1.00  0.00           C
ATOM   3249  HB1 ASP Z 107      69.113  62.498  90.925  1.00  0.00           H
ATOM   3250  HB2 ASP Z 107      67.782  63.595  90.429  1.00  0.00           H
ATOM   3251  CG  ASP Z 107      67.671  61.592  89.655  1.00  0.00           C
ATOM   3252  OD1 ASP Z 107      67.922  61.002  88.572  1.00  0.00           O
ATOM   3253  OD2 ASP Z 107      66.770  61.190  90.437  1.00  0.00           O
ATOM   3254  C   ASP Z 107      68.545  64.134  87.911  1.00  0.00           C
ATOM   3255  O   ASP Z 107      68.325  65.341  87.999  1.00  0.00           O
ATOM   3256  N   ASP Z 108      68.073  63.417  86.878  1.00  0.00           N
ATOM   3257  HN  ASP Z 108      68.281  62.440  86.839  1.00  0.00           H
ATOM   3258  CA  ASP Z 108      67.341  63.926  85.738  1.00  0.00           C
ATOM   3259  HA  ASP Z 108      67.934  64.712  85.288  1.00  0.00           H
ATOM   3260  CB  ASP Z 108      67.124  62.776  84.715  1.00  0.00           C
ATOM   3261  HB1 ASP Z 108      66.533  61.956  85.169  1.00  0.00           H
ATOM   3262  HB2 ASP Z 108      66.573  63.158  83.830  1.00  0.00           H
ATOM   3263  CG  ASP Z 108      68.436  62.199  84.238  1.00  0.00           C
ATOM   3264  OD1 ASP Z 108      68.780  62.399  83.044  1.00  0.00           O
ATOM   3265  OD2 ASP Z 108      69.145  61.518  85.027  1.00  0.00           O
ATOM   3266  C   ASP Z 108      65.988  64.548  86.093  1.00  0.00           C
ATOM   3267  O   ASP Z 108      65.604  65.590  85.562  1.00  0.00           O
ATOM   3268  N   ASN Z 109      65.229  63.913  87.007  1.00  0.00           N
ATOM   3269  HN  ASN Z 109      65.563  63.066  87.421  1.00  0.00           H
ATOM   3270  CA  ASN Z 109      63.894  64.348  87.376  1.00  0.00           C
ATOM   3271  HA  ASN Z 109      63.572  65.186  86.772  1.00  0.00           H
ATOM   3272  CB  ASN Z 109      62.877  63.186  87.190  1.00  0.00           C
ATOM   3273  HB1 ASN Z 109      63.185  62.301  87.785  1.00  0.00           H
ATOM   3274  HB2 ASN Z 109      61.869  63.502  87.536  1.00  0.00           H
ATOM   3275  CG  ASN Z 109      62.752  62.787  85.725  1.00  0.00           C
ATOM   3276  OD1 ASN Z 109      61.875  63.278  85.006  1.00  0.00           O
ATOM   3277  ND2 ASN Z 109      63.606  61.852  85.256  1.00  0.00           N
ATOM   3278 1HD2 ASN Z 109      64.319  61.484  85.861  1.00  0.00           H
ATOM   3279 2HD2 ASN Z 109      63.539  61.610  84.285  1.00  0.00           H
ATOM   3280  C   ASN Z 109      63.848  64.749  88.849  1.00  0.00           C
ATOM   3281  O   ASN Z 109      63.768  63.864  89.704  1.00  0.00           O
ATOM   3282  N   PRO Z 110      63.853  66.025  89.226  1.00  0.00           N
ATOM   3283  CD  PRO Z 110      64.329  67.136  88.396  1.00  0.00           C
ATOM   3284  HD1 PRO Z 110      63.767  67.207  87.439  1.00  0.00           H
ATOM   3285  HD2 PRO Z 110      65.415  66.991  88.191  1.00  0.00           H
ATOM   3286  CA  PRO Z 110      63.669  66.420  90.617  1.00  0.00           C
ATOM   3287  HA  PRO Z 110      64.198  65.739  91.271  1.00  0.00           H
ATOM   3288  CB  PRO Z 110      64.265  67.836  90.682  1.00  0.00           C
ATOM   3289  HB1 PRO Z 110      63.790  68.484  91.446  1.00  0.00           H
ATOM   3290  HB2 PRO Z 110      65.351  67.748  90.917  1.00  0.00           H
ATOM   3291  CG  PRO Z 110      64.107  68.378  89.261  1.00  0.00           C
ATOM   3292  HG1 PRO Z 110      63.068  68.750  89.118  1.00  0.00           H
ATOM   3293  HG2 PRO Z 110      64.825  69.193  89.044  1.00  0.00           H
ATOM   3294  C   PRO Z 110      62.202  66.403  91.018  1.00  0.00           C
ATOM   3295  O   PRO Z 110      61.316  66.714  90.215  1.00  0.00           O
ATOM   3296  N   ASN Z 111      61.914  66.030  92.276  1.00  0.00           N
ATOM   3297  HN  ASN Z 111      62.650  65.682  92.870  1.00  0.00           H
ATOM   3298  CA  ASN Z 111      60.578  66.076  92.835  1.00  0.00           C
ATOM   3299  HA  ASN Z 111      59.855  65.896  92.052  1.00  0.00           H
ATOM   3300  CB  ASN Z 111      60.390  65.010  93.942  1.00  0.00           C
ATOM   3301  HB1 ASN Z 111      61.148  65.143  94.742  1.00  0.00           H
ATOM   3302  HB2 ASN Z 111      59.378  65.088  94.392  1.00  0.00           H
ATOM   3303  CG  ASN Z 111      60.511  63.628  93.317  1.00  0.00           C
ATOM   3304  OD1 ASN Z 111      59.654  63.198  92.538  1.00  0.00           O
ATOM   3305  ND2 ASN Z 111      61.602  62.905  93.640  1.00  0.00           N
ATOM   3306 1HD2 ASN Z 111      62.319  63.334  94.192  1.00  0.00           H
ATOM   3307 2HD2 ASN Z 111      61.829  62.119  93.068  1.00  0.00           H
ATOM   3308  C   ASN Z 111      60.285  67.450  93.423  1.00  0.00           C
ATOM   3309  O   ASN Z 111      60.760  67.801  94.501  1.00  0.00           O
ATOM   3310  N   LEU Z 112      59.461  68.259  92.738  1.00  0.00           N
ATOM   3311  HN  LEU Z 112      59.025  67.972  91.887  1.00  0.00           H
ATOM   3312  CA  LEU Z 112      59.073  69.584  93.172  1.00  0.00           C
ATOM   3313  HA  LEU Z 112      59.258  69.696  94.230  1.00  0.00           H
ATOM   3314  CB  LEU Z 112      59.803  70.678  92.344  1.00  0.00           C
ATOM   3315  HB1 LEU Z 112      59.767  70.385  91.271  1.00  0.00           H
ATOM   3316  HB2 LEU Z 112      59.278  71.654  92.435  1.00  0.00           H
ATOM   3317  CG  LEU Z 112      61.275  70.905  92.747  1.00  0.00           C
ATOM   3318  HG  LEU Z 112      61.783  69.913  92.796  1.00  0.00           H
ATOM   3319  CD1 LEU Z 112      62.006  71.747  91.690  1.00  0.00           C
ATOM   3320 1HD1 LEU Z 112      61.546  72.755  91.614  1.00  0.00           H
ATOM   3321 2HD1 LEU Z 112      63.076  71.868  91.967  1.00  0.00           H
ATOM   3322 3HD1 LEU Z 112      61.953  71.258  90.695  1.00  0.00           H
ATOM   3323  CD2 LEU Z 112      61.381  71.578  94.124  1.00  0.00           C
ATOM   3324 1HD2 LEU Z 112      60.820  72.537  94.130  1.00  0.00           H
ATOM   3325 2HD2 LEU Z 112      60.973  70.925  94.924  1.00  0.00           H
ATOM   3326 3HD2 LEU Z 112      62.441  71.800  94.364  1.00  0.00           H
ATOM   3327  C   LEU Z 112      57.575  69.685  92.936  1.00  0.00           C
ATOM   3328  O   LEU Z 112      57.062  68.904  92.130  1.00  0.00           O
ATOM   3329  N   PRO Z 113      56.811  70.571  93.581  1.00  0.00           N
ATOM   3330  CD  PRO Z 113      57.269  71.446  94.663  1.00  0.00           C
ATOM   3331  HD1 PRO Z 113      57.765  72.338  94.218  1.00  0.00           H
ATOM   3332  HD2 PRO Z 113      57.960  70.931  95.366  1.00  0.00           H
ATOM   3333  CA  PRO Z 113      55.403  70.803  93.264  1.00  0.00           C
ATOM   3334  HA  PRO Z 113      54.879  69.878  93.451  1.00  0.00           H
ATOM   3335  CB  PRO Z 113      54.965  71.926  94.223  1.00  0.00           C
ATOM   3336  HB1 PRO Z 113      55.046  72.923  93.736  1.00  0.00           H
ATOM   3337  HB2 PRO Z 113      53.924  71.779  94.580  1.00  0.00           H
ATOM   3338  CG  PRO Z 113      55.978  71.856  95.370  1.00  0.00           C
ATOM   3339  HG1 PRO Z 113      56.076  72.813  95.921  1.00  0.00           H
ATOM   3340  HG2 PRO Z 113      55.685  71.052  96.081  1.00  0.00           H
ATOM   3341  C   PRO Z 113      55.178  71.162  91.805  1.00  0.00           C
ATOM   3342  O   PRO Z 113      55.857  72.061  91.302  1.00  0.00           O
ATOM   3343  N   ARG Z 114      54.265  70.468  91.094  1.00  0.00           N
ATOM   3344  HN  ARG Z 114      53.713  69.769  91.546  1.00  0.00           H
ATOM   3345  CA  ARG Z 114      54.074  70.636  89.661  1.00  0.00           C
ATOM   3346  HA  ARG Z 114      55.023  70.399  89.199  1.00  0.00           H
ATOM   3347  CB  ARG Z 114      53.028  69.651  89.074  1.00  0.00           C
ATOM   3348  HB1 ARG Z 114      52.856  69.886  87.999  1.00  0.00           H
ATOM   3349  HB2 ARG Z 114      53.452  68.622  89.118  1.00  0.00           H
ATOM   3350  CG  ARG Z 114      51.680  69.646  89.819  1.00  0.00           C
ATOM   3351  HG1 ARG Z 114      51.839  69.162  90.806  1.00  0.00           H
ATOM   3352  HG2 ARG Z 114      51.350  70.690  90.019  1.00  0.00           H
ATOM   3353  CD  ARG Z 114      50.556  68.872  89.112  1.00  0.00           C
ATOM   3354  HD1 ARG Z 114      50.947  67.922  88.684  1.00  0.00           H
ATOM   3355  HD2 ARG Z 114      49.730  68.619  89.811  1.00  0.00           H
ATOM   3356  NE  ARG Z 114      50.026  69.727  88.006  1.00  0.00           N
ATOM   3357  HE  ARG Z 114      50.320  69.551  87.047  1.00  0.00           H
ATOM   3358  CZ  ARG Z 114      49.126  70.705  88.173  1.00  0.00           C
ATOM   3359  NH1 ARG Z 114      48.719  71.391  87.109  1.00  0.00           N
ATOM   3360 1HH1 ARG Z 114      49.070  71.100  86.198  1.00  0.00           H
ATOM   3361 2HH1 ARG Z 114      48.066  72.127  87.227  1.00  0.00           H
ATOM   3362  NH2 ARG Z 114      48.614  71.009  89.362  1.00  0.00           N
ATOM   3363 1HH2 ARG Z 114      48.903  70.511  90.183  1.00  0.00           H
ATOM   3364 2HH2 ARG Z 114      47.900  71.721  89.432  1.00  0.00           H
ATOM   3365  C   ARG Z 114      53.744  72.060  89.226  1.00  0.00           C
ATOM   3366  O   ARG Z 114      53.095  72.838  89.928  1.00  0.00           O
ATOM   3367  N   LEU Z 115      54.246  72.461  88.043  1.00  0.00           N
ATOM   3368  HN  LEU Z 115      54.785  71.849  87.472  1.00  0.00           H
ATOM   3369  CA  LEU Z 115      54.058  73.801  87.532  1.00  0.00           C
ATOM   3370  HA  LEU Z 115      54.220  74.494  88.346  1.00  0.00           H
ATOM   3371  CB  LEU Z 115      55.086  74.134  86.424  1.00  0.00           C
ATOM   3372  HB1 LEU Z 115      54.955  73.421  85.581  1.00  0.00           H
ATOM   3373  HB2 LEU Z 115      54.895  75.157  86.030  1.00  0.00           H
ATOM   3374  CG  LEU Z 115      56.557  74.069  86.897  1.00  0.00           C
ATOM   3375  HG  LEU Z 115      56.744  73.068  87.354  1.00  0.00           H
ATOM   3376  CD1 LEU Z 115      57.517  74.212  85.709  1.00  0.00           C
ATOM   3377 1HD1 LEU Z 115      58.570  74.127  86.054  1.00  0.00           H
ATOM   3378 2HD1 LEU Z 115      57.328  73.419  84.955  1.00  0.00           H
ATOM   3379 3HD1 LEU Z 115      57.385  75.202  85.223  1.00  0.00           H
ATOM   3380  CD2 LEU Z 115      56.878  75.139  87.953  1.00  0.00           C
ATOM   3381 1HD2 LEU Z 115      56.276  74.995  88.873  1.00  0.00           H
ATOM   3382 2HD2 LEU Z 115      57.952  75.084  88.231  1.00  0.00           H
ATOM   3383 3HD2 LEU Z 115      56.676  76.154  87.547  1.00  0.00           H
ATOM   3384  C   LEU Z 115      52.632  74.020  87.051  1.00  0.00           C
ATOM   3385  O   LEU Z 115      52.128  73.335  86.156  1.00  0.00           O
ATOM   3386  N   VAL Z 116      51.951  74.983  87.694  1.00  0.00           N
ATOM   3387  HN  VAL Z 116      52.387  75.497  88.424  1.00  0.00           H
ATOM   3388  CA  VAL Z 116      50.581  75.369  87.438  1.00  0.00           C
ATOM   3389  HA  VAL Z 116      50.059  74.550  86.962  1.00  0.00           H
ATOM   3390  CB  VAL Z 116      49.844  75.741  88.722  1.00  0.00           C
ATOM   3391  HB  VAL Z 116      48.836  76.149  88.472  1.00  0.00           H
ATOM   3392  CG1 VAL Z 116      49.638  74.460  89.551  1.00  0.00           C
ATOM   3393 1HG1 VAL Z 116      49.055  73.720  88.966  1.00  0.00           H
ATOM   3394 2HG1 VAL Z 116      50.610  74.002  89.833  1.00  0.00           H
ATOM   3395 3HG1 VAL Z 116      49.078  74.688  90.483  1.00  0.00           H
ATOM   3396  CG2 VAL Z 116      50.617  76.799  89.536  1.00  0.00           C
ATOM   3397 1HG2 VAL Z 116      51.587  76.402  89.902  1.00  0.00           H
ATOM   3398 2HG2 VAL Z 116      50.806  77.715  88.940  1.00  0.00           H
ATOM   3399 3HG2 VAL Z 116      50.020  77.090  90.426  1.00  0.00           H
ATOM   3400  C   VAL Z 116      50.561  76.532  86.471  1.00  0.00           C
ATOM   3401  O   VAL Z 116      51.547  77.257  86.334  1.00  0.00           O
ATOM   3402  N   ARG Z 117      49.434  76.723  85.756  1.00  0.00           N
ATOM   3403  HN  ARG Z 117      48.627  76.149  85.940  1.00  0.00           H
ATOM   3404  CA  ARG Z 117      49.307  77.686  84.677  1.00  0.00           C
ATOM   3405  HA  ARG Z 117      50.006  77.386  83.913  1.00  0.00           H
ATOM   3406  CB  ARG Z 117      47.890  77.598  84.059  1.00  0.00           C
ATOM   3407  HB1 ARG Z 117      47.698  76.533  83.793  1.00  0.00           H
ATOM   3408  HB2 ARG Z 117      47.143  77.880  84.833  1.00  0.00           H
ATOM   3409  CG  ARG Z 117      47.687  78.458  82.792  1.00  0.00           C
ATOM   3410  HG1 ARG Z 117      47.906  79.527  83.005  1.00  0.00           H
ATOM   3411  HG2 ARG Z 117      48.419  78.121  82.023  1.00  0.00           H
ATOM   3412  CD  ARG Z 117      46.282  78.356  82.184  1.00  0.00           C
ATOM   3413  HD1 ARG Z 117      46.220  78.863  81.194  1.00  0.00           H
ATOM   3414  HD2 ARG Z 117      46.012  77.290  82.042  1.00  0.00           H
ATOM   3415  NE  ARG Z 117      45.309  78.959  83.152  1.00  0.00           N
ATOM   3416  HE  ARG Z 117      44.931  78.376  83.880  1.00  0.00           H
ATOM   3417  CZ  ARG Z 117      44.975  80.257  83.177  1.00  0.00           C
ATOM   3418  NH1 ARG Z 117      44.065  80.681  84.050  1.00  0.00           N
ATOM   3419 1HH1 ARG Z 117      43.520  79.983  84.529  1.00  0.00           H
ATOM   3420 2HH1 ARG Z 117      43.704  81.614  83.946  1.00  0.00           H
ATOM   3421  NH2 ARG Z 117      45.538  81.145  82.367  1.00  0.00           N
ATOM   3422 1HH2 ARG Z 117      46.203  80.853  81.675  1.00  0.00           H
ATOM   3423 2HH2 ARG Z 117      45.345  82.137  82.474  1.00  0.00           H
ATOM   3424  C   ARG Z 117      49.563  79.139  85.095  1.00  0.00           C
ATOM   3425  O   ARG Z 117      48.864  79.634  85.987  1.00  0.00           O
ATOM   3426  N   PRO Z 118      50.497  79.876  84.502  1.00  0.00           N
ATOM   3427  CD  PRO Z 118      51.611  79.325  83.716  1.00  0.00           C
ATOM   3428  HD1 PRO Z 118      51.245  78.917  82.748  1.00  0.00           H
ATOM   3429  HD2 PRO Z 118      52.123  78.526  84.297  1.00  0.00           H
ATOM   3430  CA  PRO Z 118      50.691  81.285  84.814  1.00  0.00           C
ATOM   3431  HA  PRO Z 118      50.349  81.532  85.810  1.00  0.00           H
ATOM   3432  CB  PRO Z 118      52.206  81.456  84.638  1.00  0.00           C
ATOM   3433  HB1 PRO Z 118      52.511  82.502  84.435  1.00  0.00           H
ATOM   3434  HB2 PRO Z 118      52.717  81.110  85.566  1.00  0.00           H
ATOM   3435  CG  PRO Z 118      52.563  80.500  83.494  1.00  0.00           C
ATOM   3436  HG1 PRO Z 118      52.335  80.980  82.517  1.00  0.00           H
ATOM   3437  HG2 PRO Z 118      53.629  80.196  83.512  1.00  0.00           H
ATOM   3438  C   PRO Z 118      49.929  82.134  83.810  1.00  0.00           C
ATOM   3439  O   PRO Z 118      49.641  81.680  82.704  1.00  0.00           O
ATOM   3440  N   GLU Z 119      49.564  83.375  84.167  1.00  0.00           N
ATOM   3441  HN  GLU Z 119      49.746  83.719  85.093  1.00  0.00           H
ATOM   3442  CA  GLU Z 119      48.940  84.299  83.239  1.00  0.00           C
ATOM   3443  HA  GLU Z 119      48.323  83.749  82.540  1.00  0.00           H
ATOM   3444  CB  GLU Z 119      48.040  85.299  83.998  1.00  0.00           C
ATOM   3445  HB1 GLU Z 119      48.538  85.544  84.962  1.00  0.00           H
ATOM   3446  HB2 GLU Z 119      47.935  86.252  83.431  1.00  0.00           H
ATOM   3447  CG  GLU Z 119      46.627  84.748  84.294  1.00  0.00           C
ATOM   3448  HG1 GLU Z 119      46.683  83.698  84.645  1.00  0.00           H
ATOM   3449  HG2 GLU Z 119      46.149  85.356  85.091  1.00  0.00           H
ATOM   3450  CD  GLU Z 119      45.742  84.832  83.070  1.00  0.00           C
ATOM   3451  OE1 GLU Z 119      45.283  83.772  82.569  1.00  0.00           O
ATOM   3452  OE2 GLU Z 119      45.484  85.968  82.594  1.00  0.00           O
ATOM   3453  C   GLU Z 119      49.979  85.053  82.419  1.00  0.00           C
ATOM   3454  O   GLU Z 119      50.987  85.542  82.929  1.00  0.00           O
ATOM   3455  N   VAL Z 120      49.749  85.167  81.095  1.00  0.00           N
ATOM   3456  HN  VAL Z 120      48.901  84.818  80.705  1.00  0.00           H
ATOM   3457  CA  VAL Z 120      50.662  85.785  80.142  1.00  0.00           C
ATOM   3458  HA  VAL Z 120      51.627  85.317  80.266  1.00  0.00           H
ATOM   3459  CB  VAL Z 120      50.201  85.544  78.705  1.00  0.00           C
ATOM   3460  HB  VAL Z 120      49.224  86.053  78.528  1.00  0.00           H
ATOM   3461  CG1 VAL Z 120      51.244  86.088  77.708  1.00  0.00           C
ATOM   3462 1HG1 VAL Z 120      51.338  87.192  77.786  1.00  0.00           H
ATOM   3463 2HG1 VAL Z 120      52.240  85.635  77.895  1.00  0.00           H
ATOM   3464 3HG1 VAL Z 120      50.939  85.842  76.669  1.00  0.00           H
ATOM   3465  CG2 VAL Z 120      50.016  84.028  78.472  1.00  0.00           C
ATOM   3466 1HG2 VAL Z 120      49.206  83.607  79.102  1.00  0.00           H
ATOM   3467 2HG2 VAL Z 120      49.749  83.838  77.411  1.00  0.00           H
ATOM   3468 3HG2 VAL Z 120      50.958  83.483  78.695  1.00  0.00           H
ATOM   3469  C   VAL Z 120      50.872  87.271  80.409  1.00  0.00           C
ATOM   3470  O   VAL Z 120      52.000  87.766  80.428  1.00  0.00           O
ATOM   3471  N   ASP Z 121      49.786  88.015  80.705  1.00  0.00           N
ATOM   3472  HN  ASP Z 121      48.875  87.600  80.646  1.00  0.00           H
ATOM   3473  CA  ASP Z 121      49.832  89.415  81.098  1.00  0.00           C
ATOM   3474  HA  ASP Z 121      50.351  89.962  80.321  1.00  0.00           H
ATOM   3475  CB  ASP Z 121      48.391  89.972  81.241  1.00  0.00           C
ATOM   3476  HB1 ASP Z 121      47.812  89.360  81.964  1.00  0.00           H
ATOM   3477  HB2 ASP Z 121      48.408  91.023  81.599  1.00  0.00           H
ATOM   3478  CG  ASP Z 121      47.675  89.954  79.907  1.00  0.00           C
ATOM   3479  OD1 ASP Z 121      47.932  90.846  79.058  1.00  0.00           O
ATOM   3480  OD2 ASP Z 121      46.823  89.053  79.689  1.00  0.00           O
ATOM   3481  C   ASP Z 121      50.628  89.646  82.393  1.00  0.00           C
ATOM   3482  O   ASP Z 121      51.389  90.608  82.523  1.00  0.00           O
ATOM   3483  N   VAL Z 122      50.499  88.739  83.383  1.00  0.00           N
ATOM   3484  HN  VAL Z 122      49.877  87.971  83.269  1.00  0.00           H
ATOM   3485  CA  VAL Z 122      51.276  88.757  84.618  1.00  0.00           C
ATOM   3486  HA  VAL Z 122      51.215  89.757  85.026  1.00  0.00           H
ATOM   3487  CB  VAL Z 122      50.708  87.807  85.666  1.00  0.00           C
ATOM   3488  HB  VAL Z 122      50.789  86.752  85.318  1.00  0.00           H
ATOM   3489  CG1 VAL Z 122      51.469  87.964  87.001  1.00  0.00           C
ATOM   3490 1HG1 VAL Z 122      51.451  89.027  87.327  1.00  0.00           H
ATOM   3491 2HG1 VAL Z 122      50.984  87.355  87.792  1.00  0.00           H
ATOM   3492 3HG1 VAL Z 122      52.526  87.640  86.916  1.00  0.00           H
ATOM   3493  CG2 VAL Z 122      49.223  88.151  85.886  1.00  0.00           C
ATOM   3494 1HG2 VAL Z 122      48.617  88.002  84.971  1.00  0.00           H
ATOM   3495 2HG2 VAL Z 122      48.800  87.505  86.685  1.00  0.00           H
ATOM   3496 3HG2 VAL Z 122      49.116  89.210  86.206  1.00  0.00           H
ATOM   3497  C   VAL Z 122      52.758  88.471  84.391  1.00  0.00           C
ATOM   3498  O   VAL Z 122      53.625  89.171  84.910  1.00  0.00           O
ATOM   3499  N   MET Z 123      53.114  87.470  83.556  1.00  0.00           N
ATOM   3500  HN  MET Z 123      52.416  86.861  83.170  1.00  0.00           H
ATOM   3501  CA  MET Z 123      54.502  87.219  83.184  1.00  0.00           C
ATOM   3502  HA  MET Z 123      55.072  87.097  84.094  1.00  0.00           H
ATOM   3503  CB  MET Z 123      54.660  85.937  82.336  1.00  0.00           C
ATOM   3504  HB1 MET Z 123      53.967  85.984  81.468  1.00  0.00           H
ATOM   3505  HB2 MET Z 123      55.703  85.886  81.943  1.00  0.00           H
ATOM   3506  CG  MET Z 123      54.426  84.642  83.134  1.00  0.00           C
ATOM   3507  HG1 MET Z 123      55.065  84.680  84.045  1.00  0.00           H
ATOM   3508  HG2 MET Z 123      53.370  84.607  83.483  1.00  0.00           H
ATOM   3509  SD  MET Z 123      54.831  83.128  82.211  1.00  0.00           S
ATOM   3510  CE  MET Z 123      53.487  83.247  80.996  1.00  0.00           C
ATOM   3511  HE1 MET Z 123      52.514  83.431  81.501  1.00  0.00           H
ATOM   3512  HE2 MET Z 123      53.667  84.072  80.275  1.00  0.00           H
ATOM   3513  HE3 MET Z 123      53.396  82.304  80.417  1.00  0.00           H
ATOM   3514  C   MET Z 123      55.144  88.383  82.441  1.00  0.00           C
ATOM   3515  O   MET Z 123      56.274  88.768  82.730  1.00  0.00           O
ATOM   3516  N   CYS Z 124      54.412  89.020  81.504  1.00  0.00           N
ATOM   3517  HN  CYS Z 124      53.523  88.646  81.222  1.00  0.00           H
ATOM   3518  CA  CYS Z 124      54.837  90.259  80.868  1.00  0.00           C
ATOM   3519  HA  CYS Z 124      55.811  90.089  80.432  1.00  0.00           H
ATOM   3520  CB  CYS Z 124      53.853  90.699  79.760  1.00  0.00           C
ATOM   3521  HB1 CYS Z 124      52.822  90.721  80.173  1.00  0.00           H
ATOM   3522  HB2 CYS Z 124      54.102  91.728  79.420  1.00  0.00           H
ATOM   3523  SG  CYS Z 124      53.920  89.594  78.317  1.00  0.00           S
ATOM   3524  C   CYS Z 124      55.021  91.405  81.851  1.00  0.00           C
ATOM   3525  O   CYS Z 124      55.982  92.164  81.754  1.00  0.00           O
ATOM   3526  N   THR Z 125      54.133  91.538  82.858  1.00  0.00           N
ATOM   3527  HN  THR Z 125      53.325  90.948  82.881  1.00  0.00           H
ATOM   3528  CA  THR Z 125      54.293  92.495  83.957  1.00  0.00           C
ATOM   3529  HA  THR Z 125      54.385  93.483  83.529  1.00  0.00           H
ATOM   3530  CB  THR Z 125      53.109  92.501  84.920  1.00  0.00           C
ATOM   3531  HB  THR Z 125      52.968  91.498  85.386  1.00  0.00           H
ATOM   3532  OG1 THR Z 125      51.925  92.853  84.218  1.00  0.00           O
ATOM   3533  HG1 THR Z 125      51.649  92.054  83.735  1.00  0.00           H
ATOM   3534  CG2 THR Z 125      53.287  93.544  86.034  1.00  0.00           C
ATOM   3535 1HG2 THR Z 125      54.102  93.257  86.731  1.00  0.00           H
ATOM   3536 2HG2 THR Z 125      53.525  94.536  85.600  1.00  0.00           H
ATOM   3537 3HG2 THR Z 125      52.355  93.632  86.631  1.00  0.00           H
ATOM   3538  C   THR Z 125      55.551  92.248  84.766  1.00  0.00           C
ATOM   3539  O   THR Z 125      56.334  93.164  84.999  1.00  0.00           O
ATOM   3540  N   ALA Z 126      55.830  90.988  85.157  1.00  0.00           N
ATOM   3541  HN  ALA Z 126      55.165  90.254  84.990  1.00  0.00           H
ATOM   3542  CA  ALA Z 126      57.028  90.615  85.888  1.00  0.00           C
ATOM   3543  HA  ALA Z 126      57.064  91.213  86.789  1.00  0.00           H
ATOM   3544  CB  ALA Z 126      56.941  89.125  86.273  1.00  0.00           C
ATOM   3545  HB1 ALA Z 126      56.889  88.485  85.367  1.00  0.00           H
ATOM   3546  HB2 ALA Z 126      57.819  88.818  86.881  1.00  0.00           H
ATOM   3547  HB3 ALA Z 126      56.022  88.950  86.874  1.00  0.00           H
ATOM   3548  C   ALA Z 126      58.322  90.879  85.118  1.00  0.00           C
ATOM   3549  O   ALA Z 126      59.278  91.443  85.657  1.00  0.00           O
ATOM   3550  N   PHE Z 127      58.334  90.522  83.816  1.00  0.00           N
ATOM   3551  HN  PHE Z 127      57.543  90.020  83.453  1.00  0.00           H
ATOM   3552  CA  PHE Z 127      59.388  90.782  82.850  1.00  0.00           C
ATOM   3553  HA  PHE Z 127      60.306  90.353  83.230  1.00  0.00           H
ATOM   3554  CB  PHE Z 127      58.977  90.088  81.516  1.00  0.00           C
ATOM   3555  HB1 PHE Z 127      58.834  89.001  81.702  1.00  0.00           H
ATOM   3556  HB2 PHE Z 127      58.007  90.498  81.162  1.00  0.00           H
ATOM   3557  CG  PHE Z 127      59.990  90.221  80.413  1.00  0.00           C
ATOM   3558  CD1 PHE Z 127      61.238  89.588  80.514  1.00  0.00           C
ATOM   3559  HD1 PHE Z 127      61.471  89.006  81.392  1.00  0.00           H
ATOM   3560  CE1 PHE Z 127      62.178  89.698  79.482  1.00  0.00           C
ATOM   3561  HE1 PHE Z 127      63.134  89.203  79.568  1.00  0.00           H
ATOM   3562  CZ  PHE Z 127      61.881  90.461  78.346  1.00  0.00           C
ATOM   3563  HZ  PHE Z 127      62.609  90.554  77.555  1.00  0.00           H
ATOM   3564  CD2 PHE Z 127      59.695  90.970  79.261  1.00  0.00           C
ATOM   3565  HD2 PHE Z 127      58.734  91.456  79.167  1.00  0.00           H
ATOM   3566  CE2 PHE Z 127      60.640  91.099  78.235  1.00  0.00           C
ATOM   3567  HE2 PHE Z 127      60.404  91.685  77.357  1.00  0.00           H
ATOM   3568  C   PHE Z 127      59.639  92.276  82.635  1.00  0.00           C
ATOM   3569  O   PHE Z 127      60.777  92.739  82.572  1.00  0.00           O
ATOM   3570  N   HIS Z 128      58.568  93.084  82.524  1.00  0.00           N
ATOM   3571  HN  HIS Z 128      57.646  92.686  82.482  1.00  0.00           H
ATOM   3572  CA  HIS Z 128      58.655  94.532  82.455  1.00  0.00           C
ATOM   3573  HA  HIS Z 128      59.358  94.784  81.674  1.00  0.00           H
ATOM   3574  CB  HIS Z 128      57.287  95.141  82.092  1.00  0.00           C
ATOM   3575  HB1 HIS Z 128      56.894  94.623  81.191  1.00  0.00           H
ATOM   3576  HB2 HIS Z 128      56.559  94.975  82.914  1.00  0.00           H
ATOM   3577  ND1 HIS Z 128      58.082  97.045  80.691  1.00  0.00           N
ATOM   3578  CG  HIS Z 128      57.349  96.605  81.782  1.00  0.00           C
ATOM   3579  CE1 HIS Z 128      57.939  98.361  80.699  1.00  0.00           C
ATOM   3580  HE1 HIS Z 128      58.374  99.054  79.974  1.00  0.00           H
ATOM   3581  NE2 HIS Z 128      57.171  98.776  81.731  1.00  0.00           N
ATOM   3582  HE2 HIS Z 128      56.907  99.727  81.944  1.00  0.00           H
ATOM   3583  CD2 HIS Z 128      56.792  97.655  82.434  1.00  0.00           C
ATOM   3584  HD2 HIS Z 128      56.179  97.672  83.324  1.00  0.00           H
ATOM   3585  C   HIS Z 128      59.160  95.179  83.739  1.00  0.00           C
ATOM   3586  O   HIS Z 128      60.000  96.078  83.715  1.00  0.00           O
ATOM   3587  N   ASP Z 129      58.668  94.722  84.907  1.00  0.00           N
ATOM   3588  HN  ASP Z 129      57.939  94.030  84.904  1.00  0.00           H
ATOM   3589  CA  ASP Z 129      59.068  95.197  86.216  1.00  0.00           C
ATOM   3590  HA  ASP Z 129      58.954  96.274  86.216  1.00  0.00           H
ATOM   3591  CB  ASP Z 129      58.084  94.581  87.252  1.00  0.00           C
ATOM   3592  HB1 ASP Z 129      57.044  94.809  86.931  1.00  0.00           H
ATOM   3593  HB2 ASP Z 129      58.186  93.479  87.257  1.00  0.00           H
ATOM   3594  CG  ASP Z 129      58.246  95.118  88.654  1.00  0.00           C
ATOM   3595  OD1 ASP Z 129      58.712  94.352  89.544  1.00  0.00           O
ATOM   3596  OD2 ASP Z 129      57.899  96.305  88.897  1.00  0.00           O
ATOM   3597  C   ASP Z 129      60.548  94.910  86.521  1.00  0.00           C
ATOM   3598  O   ASP Z 129      61.276  95.803  86.958  1.00  0.00           O
ATOM   3599  N   ASN Z 130      61.052  93.691  86.229  1.00  0.00           N
ATOM   3600  HN  ASN Z 130      60.460  92.960  85.877  1.00  0.00           H
ATOM   3601  CA  ASN Z 130      62.477  93.420  86.316  1.00  0.00           C
ATOM   3602  HA  ASN Z 130      62.988  94.279  85.897  1.00  0.00           H
ATOM   3603  CB  ASN Z 130      62.968  93.203  87.780  1.00  0.00           C
ATOM   3604  HB1 ASN Z 130      62.488  93.955  88.440  1.00  0.00           H
ATOM   3605  HB2 ASN Z 130      62.690  92.196  88.149  1.00  0.00           H
ATOM   3606  CG  ASN Z 130      64.486  93.365  87.845  1.00  0.00           C
ATOM   3607  OD1 ASN Z 130      65.235  92.608  87.224  1.00  0.00           O
ATOM   3608  ND2 ASN Z 130      64.959  94.400  88.573  1.00  0.00           N
ATOM   3609 1HD2 ASN Z 130      65.941  94.586  88.535  1.00  0.00           H
ATOM   3610 2HD2 ASN Z 130      64.347  94.934  89.154  1.00  0.00           H
ATOM   3611  C   ASN Z 130      62.860  92.228  85.444  1.00  0.00           C
ATOM   3612  O   ASN Z 130      62.617  91.066  85.776  1.00  0.00           O
ATOM   3613  N   GLU Z 131      63.509  92.530  84.305  1.00  0.00           N
ATOM   3614  HN  GLU Z 131      63.665  93.491  84.083  1.00  0.00           H
ATOM   3615  CA  GLU Z 131      64.016  91.607  83.311  1.00  0.00           C
ATOM   3616  HA  GLU Z 131      63.203  90.975  82.981  1.00  0.00           H
ATOM   3617  CB  GLU Z 131      64.525  92.482  82.142  1.00  0.00           C
ATOM   3618  HB1 GLU Z 131      63.690  93.161  81.845  1.00  0.00           H
ATOM   3619  HB2 GLU Z 131      65.345  93.129  82.529  1.00  0.00           H
ATOM   3620  CG  GLU Z 131      65.022  91.751  80.875  1.00  0.00           C
ATOM   3621  HG1 GLU Z 131      65.832  91.032  81.117  1.00  0.00           H
ATOM   3622  HG2 GLU Z 131      64.189  91.203  80.395  1.00  0.00           H
ATOM   3623  CD  GLU Z 131      65.572  92.768  79.896  1.00  0.00           C
ATOM   3624  OE1 GLU Z 131      66.635  93.373  80.212  1.00  0.00           O
ATOM   3625  OE2 GLU Z 131      64.959  93.010  78.823  1.00  0.00           O
ATOM   3626  C   GLU Z 131      65.144  90.704  83.803  1.00  0.00           C
ATOM   3627  O   GLU Z 131      65.163  89.501  83.544  1.00  0.00           O
ATOM   3628  N   GLU Z 132      66.124  91.264  84.543  1.00  0.00           N
ATOM   3629  HN  GLU Z 132      66.054  92.221  84.818  1.00  0.00           H
ATOM   3630  CA  GLU Z 132      67.292  90.546  85.027  1.00  0.00           C
ATOM   3631  HA  GLU Z 132      67.742  90.036  84.188  1.00  0.00           H
ATOM   3632  CB  GLU Z 132      68.307  91.552  85.621  1.00  0.00           C
ATOM   3633  HB1 GLU Z 132      68.385  92.412  84.921  1.00  0.00           H
ATOM   3634  HB2 GLU Z 132      67.897  91.963  86.573  1.00  0.00           H
ATOM   3635  CG  GLU Z 132      69.734  91.001  85.886  1.00  0.00           C
ATOM   3636  HG1 GLU Z 132      70.303  91.766  86.457  1.00  0.00           H
ATOM   3637  HG2 GLU Z 132      69.698  90.084  86.506  1.00  0.00           H
ATOM   3638  CD  GLU Z 132      70.515  90.716  84.616  1.00  0.00           C
ATOM   3639  OE1 GLU Z 132      70.363  89.609  84.033  1.00  0.00           O
ATOM   3640  OE2 GLU Z 132      71.312  91.588  84.179  1.00  0.00           O
ATOM   3641  C   GLU Z 132      66.954  89.481  86.056  1.00  0.00           C
ATOM   3642  O   GLU Z 132      67.409  88.337  85.974  1.00  0.00           O
ATOM   3643  N   THR Z 133      66.087  89.815  87.032  1.00  0.00           N
ATOM   3644  HN  THR Z 133      65.788  90.771  87.135  1.00  0.00           H
ATOM   3645  CA  THR Z 133      65.562  88.862  88.008  1.00  0.00           C
ATOM   3646  HA  THR Z 133      66.413  88.335  88.413  1.00  0.00           H
ATOM   3647  CB  THR Z 133      64.843  89.498  89.190  1.00  0.00           C
ATOM   3648  HB  THR Z 133      63.832  89.862  88.892  1.00  0.00           H
ATOM   3649  OG1 THR Z 133      65.603  90.592  89.683  1.00  0.00           O
ATOM   3650  HG1 THR Z 133      65.063  90.991  90.400  1.00  0.00           H
ATOM   3651  CG2 THR Z 133      64.747  88.500  90.353  1.00  0.00           C
ATOM   3652 1HG2 THR Z 133      65.763  88.190  90.680  1.00  0.00           H
ATOM   3653 2HG2 THR Z 133      64.237  88.968  91.222  1.00  0.00           H
ATOM   3654 3HG2 THR Z 133      64.175  87.594  90.067  1.00  0.00           H
ATOM   3655  C   THR Z 133      64.668  87.820  87.361  1.00  0.00           C
ATOM   3656  O   THR Z 133      64.718  86.641  87.709  1.00  0.00           O
ATOM   3657  N   PHE Z 134      63.858  88.211  86.347  1.00  0.00           N
ATOM   3658  HN  PHE Z 134      63.802  89.175  86.088  1.00  0.00           H
ATOM   3659  CA  PHE Z 134      63.023  87.294  85.582  1.00  0.00           C
ATOM   3660  HA  PHE Z 134      62.361  86.801  86.279  1.00  0.00           H
ATOM   3661  CB  PHE Z 134      62.190  88.093  84.532  1.00  0.00           C
ATOM   3662  HB1 PHE Z 134      61.653  88.915  85.050  1.00  0.00           H
ATOM   3663  HB2 PHE Z 134      62.853  88.554  83.771  1.00  0.00           H
ATOM   3664  CG  PHE Z 134      61.153  87.265  83.815  1.00  0.00           C
ATOM   3665  CD1 PHE Z 134      61.491  86.522  82.669  1.00  0.00           C
ATOM   3666  HD1 PHE Z 134      62.505  86.536  82.300  1.00  0.00           H
ATOM   3667  CE1 PHE Z 134      60.524  85.761  82.000  1.00  0.00           C
ATOM   3668  HE1 PHE Z 134      60.789  85.192  81.120  1.00  0.00           H
ATOM   3669  CZ  PHE Z 134      59.205  85.744  82.470  1.00  0.00           C
ATOM   3670  HZ  PHE Z 134      58.460  85.151  81.962  1.00  0.00           H
ATOM   3671  CD2 PHE Z 134      59.824  87.249  84.266  1.00  0.00           C
ATOM   3672  HD2 PHE Z 134      59.551  87.826  85.137  1.00  0.00           H
ATOM   3673  CE2 PHE Z 134      58.852  86.494  83.598  1.00  0.00           C
ATOM   3674  HE2 PHE Z 134      57.831  86.489  83.951  1.00  0.00           H
ATOM   3675  C   PHE Z 134      63.842  86.218  84.875  1.00  0.00           C
ATOM   3676  O   PHE Z 134      63.548  85.026  84.977  1.00  0.00           O
ATOM   3677  N   LEU Z 135      64.924  86.623  84.181  1.00  0.00           N
ATOM   3678  HN  LEU Z 135      65.108  87.605  84.077  1.00  0.00           H
ATOM   3679  CA  LEU Z 135      65.865  85.721  83.544  1.00  0.00           C
ATOM   3680  HA  LEU Z 135      65.286  85.019  82.961  1.00  0.00           H
ATOM   3681  CB  LEU Z 135      66.808  86.481  82.578  1.00  0.00           C
ATOM   3682  HB1 LEU Z 135      66.636  87.574  82.680  1.00  0.00           H
ATOM   3683  HB2 LEU Z 135      67.872  86.298  82.843  1.00  0.00           H
ATOM   3684  CG  LEU Z 135      66.614  86.091  81.096  1.00  0.00           C
ATOM   3685  HG  LEU Z 135      66.769  84.988  81.011  1.00  0.00           H
ATOM   3686  CD1 LEU Z 135      65.203  86.412  80.572  1.00  0.00           C
ATOM   3687 1HD1 LEU Z 135      64.992  87.497  80.679  1.00  0.00           H
ATOM   3688 2HD1 LEU Z 135      65.126  86.138  79.498  1.00  0.00           H
ATOM   3689 3HD1 LEU Z 135      64.429  85.843  81.125  1.00  0.00           H
ATOM   3690  CD2 LEU Z 135      67.672  86.778  80.222  1.00  0.00           C
ATOM   3691 1HD2 LEU Z 135      68.694  86.520  80.574  1.00  0.00           H
ATOM   3692 2HD2 LEU Z 135      67.577  86.450  79.165  1.00  0.00           H
ATOM   3693 3HD2 LEU Z 135      67.552  87.882  80.264  1.00  0.00           H
ATOM   3694  C   LEU Z 135      66.636  84.862  84.534  1.00  0.00           C
ATOM   3695  O   LEU Z 135      66.839  83.674  84.304  1.00  0.00           O
ATOM   3696  N   LYS Z 136      67.038  85.425  85.691  1.00  0.00           N
ATOM   3697  HN  LYS Z 136      66.891  86.405  85.835  1.00  0.00           H
ATOM   3698  CA  LYS Z 136      67.690  84.699  86.772  1.00  0.00           C
ATOM   3699  HA  LYS Z 136      68.597  84.256  86.382  1.00  0.00           H
ATOM   3700  CB  LYS Z 136      68.029  85.697  87.908  1.00  0.00           C
ATOM   3701  HB1 LYS Z 136      68.473  86.596  87.431  1.00  0.00           H
ATOM   3702  HB2 LYS Z 136      67.095  86.025  88.415  1.00  0.00           H
ATOM   3703  CG  LYS Z 136      69.024  85.176  88.954  1.00  0.00           C
ATOM   3704  HG1 LYS Z 136      68.643  84.229  89.399  1.00  0.00           H
ATOM   3705  HG2 LYS Z 136      69.987  84.943  88.442  1.00  0.00           H
ATOM   3706  CD  LYS Z 136      69.300  86.179  90.090  1.00  0.00           C
ATOM   3707  HD1 LYS Z 136      68.368  86.334  90.680  1.00  0.00           H
ATOM   3708  HD2 LYS Z 136      70.054  85.712  90.765  1.00  0.00           H
ATOM   3709  CE  LYS Z 136      69.827  87.542  89.616  1.00  0.00           C
ATOM   3710  HE1 LYS Z 136      70.693  87.403  88.931  1.00  0.00           H
ATOM   3711  HE2 LYS Z 136      69.035  88.118  89.089  1.00  0.00           H
ATOM   3712  NZ  LYS Z 136      70.285  88.337  90.764  1.00  0.00           N
ATOM   3713  HZ1 LYS Z 136      69.527  88.450  91.483  1.00  0.00           H
ATOM   3714  HZ2 LYS Z 136      71.119  87.862  91.196  1.00  0.00           H
ATOM   3715  HZ3 LYS Z 136      70.601  89.285  90.437  1.00  0.00           H
ATOM   3716  C   LYS Z 136      66.831  83.576  87.343  1.00  0.00           C
ATOM   3717  O   LYS Z 136      67.280  82.445  87.532  1.00  0.00           O
ATOM   3718  N   LYS Z 137      65.535  83.859  87.583  1.00  0.00           N
ATOM   3719  HN  LYS Z 137      65.201  84.798  87.463  1.00  0.00           H
ATOM   3720  CA  LYS Z 137      64.556  82.880  88.009  1.00  0.00           C
ATOM   3721  HA  LYS Z 137      64.954  82.387  88.884  1.00  0.00           H
ATOM   3722  CB  LYS Z 137      63.237  83.601  88.373  1.00  0.00           C
ATOM   3723  HB1 LYS Z 137      63.474  84.454  89.048  1.00  0.00           H
ATOM   3724  HB2 LYS Z 137      62.808  84.039  87.447  1.00  0.00           H
ATOM   3725  CG  LYS Z 137      62.175  82.724  89.059  1.00  0.00           C
ATOM   3726  HG1 LYS Z 137      61.216  83.289  89.063  1.00  0.00           H
ATOM   3727  HG2 LYS Z 137      62.010  81.801  88.458  1.00  0.00           H
ATOM   3728  CD  LYS Z 137      62.550  82.353  90.504  1.00  0.00           C
ATOM   3729  HD1 LYS Z 137      63.581  81.928  90.502  1.00  0.00           H
ATOM   3730  HD2 LYS Z 137      62.578  83.267  91.137  1.00  0.00           H
ATOM   3731  CE  LYS Z 137      61.645  81.292  91.141  1.00  0.00           C
ATOM   3732  HE1 LYS Z 137      61.512  80.434  90.446  1.00  0.00           H
ATOM   3733  HE2 LYS Z 137      62.111  80.923  92.082  1.00  0.00           H
ATOM   3734  NZ  LYS Z 137      60.312  81.819  91.490  1.00  0.00           N
ATOM   3735  HZ1 LYS Z 137      59.874  82.378  90.716  1.00  0.00           H
ATOM   3736  HZ2 LYS Z 137      59.681  81.019  91.735  1.00  0.00           H
ATOM   3737  HZ3 LYS Z 137      60.405  82.457  92.325  1.00  0.00           H
ATOM   3738  C   LYS Z 137      64.310  81.793  86.964  1.00  0.00           C
ATOM   3739  O   LYS Z 137      64.290  80.606  87.286  1.00  0.00           O
ATOM   3740  N   TYR Z 138      64.192  82.168  85.667  1.00  0.00           N
ATOM   3741  HN  TYR Z 138      64.174  83.143  85.436  1.00  0.00           H
ATOM   3742  CA  TYR Z 138      64.107  81.235  84.549  1.00  0.00           C
ATOM   3743  HA  TYR Z 138      63.243  80.602  84.696  1.00  0.00           H
ATOM   3744  CB  TYR Z 138      63.955  82.043  83.214  1.00  0.00           C
ATOM   3745  HB1 TYR Z 138      62.942  82.494  83.164  1.00  0.00           H
ATOM   3746  HB2 TYR Z 138      64.693  82.871  83.207  1.00  0.00           H
ATOM   3747  CG  TYR Z 138      64.180  81.224  81.959  1.00  0.00           C
ATOM   3748  CD1 TYR Z 138      63.180  80.377  81.459  1.00  0.00           C
ATOM   3749  HD1 TYR Z 138      62.212  80.355  81.937  1.00  0.00           H
ATOM   3750  CE1 TYR Z 138      63.428  79.558  80.346  1.00  0.00           C
ATOM   3751  HE1 TYR Z 138      62.651  78.912  79.966  1.00  0.00           H
ATOM   3752  CZ  TYR Z 138      64.690  79.563  79.743  1.00  0.00           C
ATOM   3753  OH  TYR Z 138      64.963  78.712  78.656  1.00  0.00           O
ATOM   3754  HH  TYR Z 138      64.130  78.267  78.416  1.00  0.00           H
ATOM   3755  CD2 TYR Z 138      65.439  81.235  81.329  1.00  0.00           C
ATOM   3756  HD2 TYR Z 138      66.228  81.862  81.720  1.00  0.00           H
ATOM   3757  CE2 TYR Z 138      65.698  80.393  80.239  1.00  0.00           C
ATOM   3758  HE2 TYR Z 138      66.678  80.369  79.786  1.00  0.00           H
ATOM   3759  C   TYR Z 138      65.325  80.314  84.481  1.00  0.00           C
ATOM   3760  O   TYR Z 138      65.188  79.094  84.382  1.00  0.00           O
ATOM   3761  N   LEU Z 139      66.540  80.891  84.575  1.00  0.00           N
ATOM   3762  HN  LEU Z 139      66.606  81.892  84.645  1.00  0.00           H
ATOM   3763  CA  LEU Z 139      67.803  80.191  84.473  1.00  0.00           C
ATOM   3764  HA  LEU Z 139      67.804  79.669  83.527  1.00  0.00           H
ATOM   3765  CB  LEU Z 139      68.960  81.225  84.522  1.00  0.00           C
ATOM   3766  HB1 LEU Z 139      68.727  82.032  83.791  1.00  0.00           H
ATOM   3767  HB2 LEU Z 139      68.986  81.701  85.527  1.00  0.00           H
ATOM   3768  CG  LEU Z 139      70.363  80.688  84.176  1.00  0.00           C
ATOM   3769  HG  LEU Z 139      70.616  79.864  84.886  1.00  0.00           H
ATOM   3770  CD1 LEU Z 139      70.408  80.136  82.746  1.00  0.00           C
ATOM   3771 1HD1 LEU Z 139      71.431  79.788  82.496  1.00  0.00           H
ATOM   3772 2HD1 LEU Z 139      69.715  79.277  82.635  1.00  0.00           H
ATOM   3773 3HD1 LEU Z 139      70.123  80.923  82.017  1.00  0.00           H
ATOM   3774  CD2 LEU Z 139      71.424  81.789  84.329  1.00  0.00           C
ATOM   3775 1HD2 LEU Z 139      71.423  82.204  85.357  1.00  0.00           H
ATOM   3776 2HD2 LEU Z 139      72.437  81.382  84.119  1.00  0.00           H
ATOM   3777 3HD2 LEU Z 139      71.225  82.617  83.616  1.00  0.00           H
ATOM   3778  C   LEU Z 139      67.964  79.148  85.562  1.00  0.00           C
ATOM   3779  O   LEU Z 139      68.337  78.005  85.302  1.00  0.00           O
ATOM   3780  N   TYR Z 140      67.597  79.505  86.809  1.00  0.00           N
ATOM   3781  HN  TYR Z 140      67.315  80.451  86.984  1.00  0.00           H
ATOM   3782  CA  TYR Z 140      67.556  78.595  87.936  1.00  0.00           C
ATOM   3783  HA  TYR Z 140      68.545  78.174  88.057  1.00  0.00           H
ATOM   3784  CB  TYR Z 140      67.135  79.412  89.187  1.00  0.00           C
ATOM   3785  HB1 TYR Z 140      67.732  80.348  89.228  1.00  0.00           H
ATOM   3786  HB2 TYR Z 140      66.062  79.698  89.146  1.00  0.00           H
ATOM   3787  CG  TYR Z 140      67.406  78.660  90.456  1.00  0.00           C
ATOM   3788  CD1 TYR Z 140      68.733  78.498  90.869  1.00  0.00           C
ATOM   3789  HD1 TYR Z 140      69.535  78.893  90.263  1.00  0.00           H
ATOM   3790  CE1 TYR Z 140      69.032  77.824  92.056  1.00  0.00           C
ATOM   3791  HE1 TYR Z 140      70.065  77.706  92.347  1.00  0.00           H
ATOM   3792  CZ  TYR Z 140      68.001  77.300  92.839  1.00  0.00           C
ATOM   3793  OH  TYR Z 140      68.306  76.615  94.027  1.00  0.00           O
ATOM   3794  HH  TYR Z 140      69.278  76.638  94.139  1.00  0.00           H
ATOM   3795  CD2 TYR Z 140      66.370  78.126  91.244  1.00  0.00           C
ATOM   3796  HD2 TYR Z 140      65.342  78.243  90.935  1.00  0.00           H
ATOM   3797  CE2 TYR Z 140      66.669  77.450  92.438  1.00  0.00           C
ATOM   3798  HE2 TYR Z 140      65.878  77.045  93.052  1.00  0.00           H
ATOM   3799  C   TYR Z 140      66.577  77.439  87.744  1.00  0.00           C
ATOM   3800  O   TYR Z 140      66.910  76.272  87.954  1.00  0.00           O
ATOM   3801  N   GLU Z 141      65.346  77.749  87.298  1.00  0.00           N
ATOM   3802  HN  GLU Z 141      65.104  78.708  87.132  1.00  0.00           H
ATOM   3803  CA  GLU Z 141      64.279  76.793  87.083  1.00  0.00           C
ATOM   3804  HA  GLU Z 141      64.170  76.226  87.994  1.00  0.00           H
ATOM   3805  CB  GLU Z 141      62.945  77.533  86.841  1.00  0.00           C
ATOM   3806  HB1 GLU Z 141      63.128  78.366  86.125  1.00  0.00           H
ATOM   3807  HB2 GLU Z 141      62.195  76.855  86.376  1.00  0.00           H
ATOM   3808  CG  GLU Z 141      62.347  78.115  88.151  1.00  0.00           C
ATOM   3809  HG1 GLU Z 141      63.121  78.672  88.718  1.00  0.00           H
ATOM   3810  HG2 GLU Z 141      61.523  78.817  87.903  1.00  0.00           H
ATOM   3811  CD  GLU Z 141      61.770  77.025  89.029  1.00  0.00           C
ATOM   3812  OE1 GLU Z 141      60.807  76.358  88.570  1.00  0.00           O
ATOM   3813  OE2 GLU Z 141      62.261  76.780  90.162  1.00  0.00           O
ATOM   3814  C   GLU Z 141      64.559  75.754  86.006  1.00  0.00           C
ATOM   3815  O   GLU Z 141      64.213  74.585  86.181  1.00  0.00           O
ATOM   3816  N   ILE Z 142      65.201  76.135  84.880  1.00  0.00           N
ATOM   3817  HN  ILE Z 142      65.402  77.104  84.716  1.00  0.00           H
ATOM   3818  CA  ILE Z 142      65.702  75.167  83.906  1.00  0.00           C
ATOM   3819  HA  ILE Z 142      64.928  74.431  83.736  1.00  0.00           H
ATOM   3820  CB  ILE Z 142      66.047  75.801  82.558  1.00  0.00           C
ATOM   3821  HB  ILE Z 142      66.913  76.493  82.696  1.00  0.00           H
ATOM   3822  CG2 ILE Z 142      66.454  74.702  81.546  1.00  0.00           C
ATOM   3823 1HG2 ILE Z 142      67.419  74.228  81.821  1.00  0.00           H
ATOM   3824 2HG2 ILE Z 142      65.676  73.910  81.494  1.00  0.00           H
ATOM   3825 3HG2 ILE Z 142      66.568  75.142  80.533  1.00  0.00           H
ATOM   3826  CG1 ILE Z 142      64.888  76.653  81.983  1.00  0.00           C
ATOM   3827 1HG1 ILE Z 142      64.650  77.481  82.682  1.00  0.00           H
ATOM   3828 2HG1 ILE Z 142      65.253  77.131  81.046  1.00  0.00           H
ATOM   3829  CD  ILE Z 142      63.602  75.880  81.664  1.00  0.00           C
ATOM   3830  HD1 ILE Z 142      62.828  76.572  81.267  1.00  0.00           H
ATOM   3831  HD2 ILE Z 142      63.787  75.103  80.894  1.00  0.00           H
ATOM   3832  HD3 ILE Z 142      63.190  75.386  82.569  1.00  0.00           H
ATOM   3833  C   ILE Z 142      66.920  74.400  84.422  1.00  0.00           C
ATOM   3834  O   ILE Z 142      66.983  73.174  84.330  1.00  0.00           O
ATOM   3835  N   ALA Z 143      67.916  75.092  85.025  1.00  0.00           N
ATOM   3836  HN  ALA Z 143      67.857  76.088  85.136  1.00  0.00           H
ATOM   3837  CA  ALA Z 143      69.168  74.492  85.464  1.00  0.00           C
ATOM   3838  HA  ALA Z 143      69.626  74.025  84.602  1.00  0.00           H
ATOM   3839  CB  ALA Z 143      70.118  75.576  86.010  1.00  0.00           C
ATOM   3840  HB1 ALA Z 143      71.088  75.138  86.328  1.00  0.00           H
ATOM   3841  HB2 ALA Z 143      70.319  76.335  85.224  1.00  0.00           H
ATOM   3842  HB3 ALA Z 143      69.659  76.099  86.877  1.00  0.00           H
ATOM   3843  C   ALA Z 143      69.002  73.401  86.510  1.00  0.00           C
ATOM   3844  O   ALA Z 143      69.613  72.338  86.424  1.00  0.00           O
ATOM   3845  N   ARG Z 144      68.110  73.608  87.497  1.00  0.00           N
ATOM   3846  HN  ARG Z 144      67.633  74.489  87.566  1.00  0.00           H
ATOM   3847  CA  ARG Z 144      67.837  72.628  88.534  1.00  0.00           C
ATOM   3848  HA  ARG Z 144      68.787  72.279  88.919  1.00  0.00           H
ATOM   3849  CB  ARG Z 144      67.058  73.292  89.698  1.00  0.00           C
ATOM   3850  HB1 ARG Z 144      67.098  72.629  90.590  1.00  0.00           H
ATOM   3851  HB2 ARG Z 144      67.586  74.235  89.965  1.00  0.00           H
ATOM   3852  CG  ARG Z 144      65.582  73.612  89.383  1.00  0.00           C
ATOM   3853  HG1 ARG Z 144      65.513  73.954  88.326  1.00  0.00           H
ATOM   3854  HG2 ARG Z 144      64.974  72.684  89.474  1.00  0.00           H
ATOM   3855  CD  ARG Z 144      64.953  74.716  90.240  1.00  0.00           C
ATOM   3856  HD1 ARG Z 144      65.517  75.669  90.125  1.00  0.00           H
ATOM   3857  HD2 ARG Z 144      63.898  74.869  89.918  1.00  0.00           H
ATOM   3858  NE  ARG Z 144      65.012  74.293  91.669  1.00  0.00           N
ATOM   3859  HE  ARG Z 144      65.747  73.698  92.002  1.00  0.00           H
ATOM   3860  CZ  ARG Z 144      64.117  74.640  92.602  1.00  0.00           C
ATOM   3861  NH1 ARG Z 144      63.041  75.365  92.326  1.00  0.00           N
ATOM   3862 1HH1 ARG Z 144      62.900  75.747  91.402  1.00  0.00           H
ATOM   3863 2HH1 ARG Z 144      62.335  75.495  93.025  1.00  0.00           H
ATOM   3864  NH2 ARG Z 144      64.345  74.271  93.857  1.00  0.00           N
ATOM   3865 1HH2 ARG Z 144      65.302  74.058  94.061  1.00  0.00           H
ATOM   3866 2HH2 ARG Z 144      63.778  74.673  94.583  1.00  0.00           H
ATOM   3867  C   ARG Z 144      67.083  71.401  88.022  1.00  0.00           C
ATOM   3868  O   ARG Z 144      67.064  70.352  88.660  1.00  0.00           O
ATOM   3869  N   ARG Z 145      66.465  71.480  86.825  1.00  0.00           N
ATOM   3870  HN  ARG Z 145      66.502  72.327  86.293  1.00  0.00           H
ATOM   3871  CA  ARG Z 145      65.743  70.374  86.229  1.00  0.00           C
ATOM   3872  HA  ARG Z 145      65.459  69.658  86.986  1.00  0.00           H
ATOM   3873  CB  ARG Z 145      64.453  70.902  85.551  1.00  0.00           C
ATOM   3874  HB1 ARG Z 145      64.702  71.797  84.939  1.00  0.00           H
ATOM   3875  HB2 ARG Z 145      64.040  70.131  84.864  1.00  0.00           H
ATOM   3876  CG  ARG Z 145      63.350  71.255  86.570  1.00  0.00           C
ATOM   3877  HG1 ARG Z 145      63.092  70.335  87.142  1.00  0.00           H
ATOM   3878  HG2 ARG Z 145      63.744  72.003  87.292  1.00  0.00           H
ATOM   3879  CD  ARG Z 145      62.068  71.800  85.926  1.00  0.00           C
ATOM   3880  HD1 ARG Z 145      62.251  72.765  85.402  1.00  0.00           H
ATOM   3881  HD2 ARG Z 145      61.676  71.069  85.181  1.00  0.00           H
ATOM   3882  NE  ARG Z 145      61.033  71.968  87.003  1.00  0.00           N
ATOM   3883  HE  ARG Z 145      60.208  71.376  86.981  1.00  0.00           H
ATOM   3884  CZ  ARG Z 145      60.948  73.019  87.827  1.00  0.00           C
ATOM   3885  NH1 ARG Z 145      61.821  74.018  87.784  1.00  0.00           N
ATOM   3886 1HH1 ARG Z 145      62.516  74.005  87.070  1.00  0.00           H
ATOM   3887 2HH1 ARG Z 145      61.477  74.897  88.162  1.00  0.00           H
ATOM   3888  NH2 ARG Z 145      59.950  73.106  88.705  1.00  0.00           N
ATOM   3889 1HH2 ARG Z 145      59.275  72.362  88.805  1.00  0.00           H
ATOM   3890 2HH2 ARG Z 145      59.980  73.828  89.404  1.00  0.00           H
ATOM   3891  C   ARG Z 145      66.585  69.604  85.219  1.00  0.00           C
ATOM   3892  O   ARG Z 145      66.177  68.542  84.749  1.00  0.00           O
ATOM   3893  N   HIS Z 146      67.805  70.081  84.899  1.00  0.00           N
ATOM   3894  HN  HIS Z 146      68.121  70.947  85.288  1.00  0.00           H
ATOM   3895  CA  HIS Z 146      68.694  69.404  83.965  1.00  0.00           C
ATOM   3896  HA  HIS Z 146      68.472  68.347  83.932  1.00  0.00           H
ATOM   3897  CB  HIS Z 146      68.546  69.965  82.535  1.00  0.00           C
ATOM   3898  HB1 HIS Z 146      68.662  71.069  82.549  1.00  0.00           H
ATOM   3899  HB2 HIS Z 146      69.324  69.531  81.870  1.00  0.00           H
ATOM   3900  ND1 HIS Z 146      67.085  68.451  81.227  1.00  0.00           N
ATOM   3901  CG  HIS Z 146      67.227  69.642  81.918  1.00  0.00           C
ATOM   3902  CE1 HIS Z 146      65.817  68.422  80.862  1.00  0.00           C
ATOM   3903  HE1 HIS Z 146      65.342  67.617  80.299  1.00  0.00           H
ATOM   3904  NE2 HIS Z 146      65.147  69.518  81.285  1.00  0.00           N
ATOM   3905  HE2 HIS Z 146      64.154  69.664  81.215  1.00  0.00           H
ATOM   3906  CD2 HIS Z 146      66.047  70.310  81.959  1.00  0.00           C
ATOM   3907  HD2 HIS Z 146      65.801  71.252  82.431  1.00  0.00           H
ATOM   3908  C   HIS Z 146      70.156  69.540  84.365  1.00  0.00           C
ATOM   3909  O   HIS Z 146      70.840  70.445  83.879  1.00  0.00           O
ATOM   3910  N   PRO Z 147      70.696  68.671  85.217  1.00  0.00           N
ATOM   3911  CD  PRO Z 147      69.920  67.779  86.085  1.00  0.00           C
ATOM   3912  HD1 PRO Z 147      69.567  66.907  85.491  1.00  0.00           H
ATOM   3913  HD2 PRO Z 147      69.057  68.303  86.554  1.00  0.00           H
ATOM   3914  CA  PRO Z 147      72.114  68.626  85.552  1.00  0.00           C
ATOM   3915  HA  PRO Z 147      72.321  69.514  86.121  1.00  0.00           H
ATOM   3916  CB  PRO Z 147      72.248  67.371  86.411  1.00  0.00           C
ATOM   3917  HB1 PRO Z 147      72.336  66.460  85.775  1.00  0.00           H
ATOM   3918  HB2 PRO Z 147      73.114  67.429  87.096  1.00  0.00           H
ATOM   3919  CG  PRO Z 147      70.917  67.328  87.153  1.00  0.00           C
ATOM   3920  HG1 PRO Z 147      70.681  66.323  87.555  1.00  0.00           H
ATOM   3921  HG2 PRO Z 147      70.929  68.064  87.988  1.00  0.00           H
ATOM   3922  C   PRO Z 147      73.113  68.640  84.421  1.00  0.00           C
ATOM   3923  O   PRO Z 147      74.061  69.418  84.479  1.00  0.00           O
ATOM   3924  N   TYR Z 148      72.960  67.804  83.387  1.00  0.00           N
ATOM   3925  HN  TYR Z 148      72.141  67.222  83.307  1.00  0.00           H
ATOM   3926  CA  TYR Z 148      74.010  67.592  82.406  1.00  0.00           C
ATOM   3927  HA  TYR Z 148      74.965  67.872  82.830  1.00  0.00           H
ATOM   3928  CB  TYR Z 148      74.099  66.100  81.986  1.00  0.00           C
ATOM   3929  HB1 TYR Z 148      73.099  65.723  81.688  1.00  0.00           H
ATOM   3930  HB2 TYR Z 148      74.798  65.966  81.132  1.00  0.00           H
ATOM   3931  CG  TYR Z 148      74.625  65.273  83.132  1.00  0.00           C
ATOM   3932  CD1 TYR Z 148      73.756  64.553  83.970  1.00  0.00           C
ATOM   3933  HD1 TYR Z 148      72.690  64.580  83.793  1.00  0.00           H
ATOM   3934  CE1 TYR Z 148      74.259  63.806  85.047  1.00  0.00           C
ATOM   3935  HE1 TYR Z 148      73.581  63.261  85.685  1.00  0.00           H
ATOM   3936  CZ  TYR Z 148      75.635  63.763  85.290  1.00  0.00           C
ATOM   3937  OH  TYR Z 148      76.137  63.009  86.372  1.00  0.00           O
ATOM   3938  HH  TYR Z 148      75.380  62.716  86.912  1.00  0.00           H
ATOM   3939  CD2 TYR Z 148      76.007  65.224  83.388  1.00  0.00           C
ATOM   3940  HD2 TYR Z 148      76.688  65.776  82.755  1.00  0.00           H
ATOM   3941  CE2 TYR Z 148      76.511  64.471  84.460  1.00  0.00           C
ATOM   3942  HE2 TYR Z 148      77.574  64.443  84.650  1.00  0.00           H
ATOM   3943  C   TYR Z 148      73.832  68.480  81.186  1.00  0.00           C
ATOM   3944  O   TYR Z 148      74.554  68.341  80.203  1.00  0.00           O
ATOM   3945  N   PHE Z 149      72.912  69.468  81.246  1.00  0.00           N
ATOM   3946  HN  PHE Z 149      72.366  69.558  82.074  1.00  0.00           H
ATOM   3947  CA  PHE Z 149      72.669  70.456  80.204  1.00  0.00           C
ATOM   3948  HA  PHE Z 149      72.322  69.919  79.330  1.00  0.00           H
ATOM   3949  CB  PHE Z 149      71.587  71.461  80.701  1.00  0.00           C
ATOM   3950  HB1 PHE Z 149      70.848  70.903  81.306  1.00  0.00           H
ATOM   3951  HB2 PHE Z 149      72.031  72.238  81.359  1.00  0.00           H
ATOM   3952  CG  PHE Z 149      70.835  72.134  79.582  1.00  0.00           C
ATOM   3953  CD1 PHE Z 149      71.380  73.228  78.891  1.00  0.00           C
ATOM   3954  HD1 PHE Z 149      72.352  73.604  79.169  1.00  0.00           H
ATOM   3955  CE1 PHE Z 149      70.686  73.827  77.831  1.00  0.00           C
ATOM   3956  HE1 PHE Z 149      71.131  74.653  77.296  1.00  0.00           H
ATOM   3957  CZ  PHE Z 149      69.413  73.360  77.482  1.00  0.00           C
ATOM   3958  HZ  PHE Z 149      68.858  73.824  76.680  1.00  0.00           H
ATOM   3959  CD2 PHE Z 149      69.555  71.683  79.224  1.00  0.00           C
ATOM   3960  HD2 PHE Z 149      69.113  70.853  79.754  1.00  0.00           H
ATOM   3961  CE2 PHE Z 149      68.843  72.295  78.186  1.00  0.00           C
ATOM   3962  HE2 PHE Z 149      67.854  71.944  77.925  1.00  0.00           H
ATOM   3963  C   PHE Z 149      73.927  71.236  79.825  1.00  0.00           C
ATOM   3964  O   PHE Z 149      74.736  71.578  80.682  1.00  0.00           O
ATOM   3965  N   TYR Z 150      74.127  71.536  78.526  1.00  0.00           N
ATOM   3966  HN  TYR Z 150      73.438  71.265  77.841  1.00  0.00           H
ATOM   3967  CA  TYR Z 150      75.256  72.291  78.009  1.00  0.00           C
ATOM   3968  HA  TYR Z 150      76.155  71.836  78.402  1.00  0.00           H
ATOM   3969  CB  TYR Z 150      75.217  72.175  76.456  1.00  0.00           C
ATOM   3970  HB1 TYR Z 150      74.939  71.126  76.212  1.00  0.00           H
ATOM   3971  HB2 TYR Z 150      74.411  72.822  76.048  1.00  0.00           H
ATOM   3972  CG  TYR Z 150      76.483  72.431  75.671  1.00  0.00           C
ATOM   3973  CD1 TYR Z 150      77.768  72.613  76.221  1.00  0.00           C
ATOM   3974  HD1 TYR Z 150      77.917  72.624  77.288  1.00  0.00           H
ATOM   3975  CE1 TYR Z 150      78.890  72.734  75.380  1.00  0.00           C
ATOM   3976  HE1 TYR Z 150      79.877  72.843  75.805  1.00  0.00           H
ATOM   3977  CZ  TYR Z 150      78.742  72.661  73.989  1.00  0.00           C
ATOM   3978  OH  TYR Z 150      79.871  72.723  73.144  1.00  0.00           O
ATOM   3979  HH  TYR Z 150      79.674  72.198  72.348  1.00  0.00           H
ATOM   3980  CD2 TYR Z 150      76.355  72.383  74.272  1.00  0.00           C
ATOM   3981  HD2 TYR Z 150      75.378  72.224  73.838  1.00  0.00           H
ATOM   3982  CE2 TYR Z 150      77.471  72.492  73.435  1.00  0.00           C
ATOM   3983  HE2 TYR Z 150      77.343  72.433  72.364  1.00  0.00           H
ATOM   3984  C   TYR Z 150      75.199  73.750  78.474  1.00  0.00           C
ATOM   3985  O   TYR Z 150      74.460  74.576  77.939  1.00  0.00           O
ATOM   3986  N   ALA Z 151      75.972  74.108  79.518  1.00  0.00           N
ATOM   3987  HN  ALA Z 151      76.542  73.416  79.972  1.00  0.00           H
ATOM   3988  CA  ALA Z 151      75.804  75.363  80.233  1.00  0.00           C
ATOM   3989  HA  ALA Z 151      74.793  75.351  80.623  1.00  0.00           H
ATOM   3990  CB  ALA Z 151      76.748  75.393  81.446  1.00  0.00           C
ATOM   3991  HB1 ALA Z 151      76.581  76.304  82.061  1.00  0.00           H
ATOM   3992  HB2 ALA Z 151      76.550  74.506  82.087  1.00  0.00           H
ATOM   3993  HB3 ALA Z 151      77.812  75.359  81.132  1.00  0.00           H
ATOM   3994  C   ALA Z 151      75.910  76.677  79.445  1.00  0.00           C
ATOM   3995  O   ALA Z 151      75.052  77.533  79.673  1.00  0.00           O
ATOM   3996  N   PRO Z 152      76.828  76.951  78.514  1.00  0.00           N
ATOM   3997  CD  PRO Z 152      78.043  76.171  78.260  1.00  0.00           C
ATOM   3998  HD1 PRO Z 152      77.813  75.103  78.054  1.00  0.00           H
ATOM   3999  HD2 PRO Z 152      78.720  76.255  79.139  1.00  0.00           H
ATOM   4000  CA  PRO Z 152      76.829  78.224  77.793  1.00  0.00           C
ATOM   4001  HA  PRO Z 152      76.663  79.031  78.493  1.00  0.00           H
ATOM   4002  CB  PRO Z 152      78.232  78.291  77.165  1.00  0.00           C
ATOM   4003  HB1 PRO Z 152      78.252  78.842  76.202  1.00  0.00           H
ATOM   4004  HB2 PRO Z 152      78.914  78.807  77.879  1.00  0.00           H
ATOM   4005  CG  PRO Z 152      78.666  76.828  77.032  1.00  0.00           C
ATOM   4006  HG1 PRO Z 152      78.219  76.391  76.111  1.00  0.00           H
ATOM   4007  HG2 PRO Z 152      79.768  76.709  77.003  1.00  0.00           H
ATOM   4008  C   PRO Z 152      75.703  78.301  76.769  1.00  0.00           C
ATOM   4009  O   PRO Z 152      75.293  79.402  76.409  1.00  0.00           O
ATOM   4010  N   GLU Z 153      75.154  77.164  76.297  1.00  0.00           N
ATOM   4011  HN  GLU Z 153      75.502  76.276  76.585  1.00  0.00           H
ATOM   4012  CA  GLU Z 153      73.944  77.153  75.488  1.00  0.00           C
ATOM   4013  HA  GLU Z 153      74.031  77.913  74.723  1.00  0.00           H
ATOM   4014  CB  GLU Z 153      73.721  75.785  74.805  1.00  0.00           C
ATOM   4015  HB1 GLU Z 153      73.928  74.978  75.540  1.00  0.00           H
ATOM   4016  HB2 GLU Z 153      72.656  75.677  74.491  1.00  0.00           H
ATOM   4017  CG  GLU Z 153      74.602  75.575  73.552  1.00  0.00           C
ATOM   4018  HG1 GLU Z 153      75.663  75.797  73.785  1.00  0.00           H
ATOM   4019  HG2 GLU Z 153      74.532  74.513  73.237  1.00  0.00           H
ATOM   4020  CD  GLU Z 153      74.158  76.421  72.370  1.00  0.00           C
ATOM   4021  OE1 GLU Z 153      72.934  76.506  72.090  1.00  0.00           O
ATOM   4022  OE2 GLU Z 153      75.051  76.952  71.654  1.00  0.00           O
ATOM   4023  C   GLU Z 153      72.711  77.509  76.300  1.00  0.00           C
ATOM   4024  O   GLU Z 153      71.768  78.105  75.789  1.00  0.00           O
ATOM   4025  N   LEU Z 154      72.686  77.193  77.610  1.00  0.00           N
ATOM   4026  HN  LEU Z 154      73.444  76.680  78.013  1.00  0.00           H
ATOM   4027  CA  LEU Z 154      71.607  77.586  78.502  1.00  0.00           C
ATOM   4028  HA  LEU Z 154      70.696  77.249  78.033  1.00  0.00           H
ATOM   4029  CB  LEU Z 154      71.738  76.882  79.874  1.00  0.00           C
ATOM   4030  HB1 LEU Z 154      71.939  75.805  79.689  1.00  0.00           H
ATOM   4031  HB2 LEU Z 154      72.615  77.291  80.420  1.00  0.00           H
ATOM   4032  CG  LEU Z 154      70.489  76.980  80.777  1.00  0.00           C
ATOM   4033  HG  LEU Z 154      70.339  78.056  81.023  1.00  0.00           H
ATOM   4034  CD1 LEU Z 154      69.202  76.484  80.100  1.00  0.00           C
ATOM   4035 1HD1 LEU Z 154      68.353  76.584  80.806  1.00  0.00           H
ATOM   4036 2HD1 LEU Z 154      68.954  77.086  79.202  1.00  0.00           H
ATOM   4037 3HD1 LEU Z 154      69.297  75.417  79.808  1.00  0.00           H
ATOM   4038  CD2 LEU Z 154      70.707  76.212  82.089  1.00  0.00           C
ATOM   4039 1HD2 LEU Z 154      71.606  76.589  82.618  1.00  0.00           H
ATOM   4040 2HD2 LEU Z 154      69.826  76.335  82.756  1.00  0.00           H
ATOM   4041 3HD2 LEU Z 154      70.841  75.129  81.881  1.00  0.00           H
ATOM   4042  C   LEU Z 154      71.469  79.102  78.646  1.00  0.00           C
ATOM   4043  O   LEU Z 154      70.366  79.646  78.660  1.00  0.00           O
ATOM   4044  N   LEU Z 155      72.605  79.835  78.665  1.00  0.00           N
ATOM   4045  HN  LEU Z 155      73.489  79.374  78.703  1.00  0.00           H
ATOM   4046  CA  LEU Z 155      72.633  81.287  78.547  1.00  0.00           C
ATOM   4047  HA  LEU Z 155      72.054  81.713  79.355  1.00  0.00           H
ATOM   4048  CB  LEU Z 155      74.086  81.824  78.581  1.00  0.00           C
ATOM   4049  HB1 LEU Z 155      74.650  81.383  77.730  1.00  0.00           H
ATOM   4050  HB2 LEU Z 155      74.074  82.928  78.431  1.00  0.00           H
ATOM   4051  CG  LEU Z 155      74.888  81.543  79.866  1.00  0.00           C
ATOM   4052  HG  LEU Z 155      74.875  80.446  80.073  1.00  0.00           H
ATOM   4053  CD1 LEU Z 155      76.347  81.970  79.640  1.00  0.00           C
ATOM   4054 1HD1 LEU Z 155      76.803  81.379  78.818  1.00  0.00           H
ATOM   4055 2HD1 LEU Z 155      76.394  83.045  79.361  1.00  0.00           H
ATOM   4056 3HD1 LEU Z 155      76.946  81.825  80.561  1.00  0.00           H
ATOM   4057  CD2 LEU Z 155      74.308  82.275  81.083  1.00  0.00           C
ATOM   4058 1HD2 LEU Z 155      74.304  83.372  80.904  1.00  0.00           H
ATOM   4059 2HD2 LEU Z 155      73.267  81.951  81.291  1.00  0.00           H
ATOM   4060 3HD2 LEU Z 155      74.925  82.069  81.983  1.00  0.00           H
ATOM   4061  C   LEU Z 155      72.022  81.785  77.237  1.00  0.00           C
ATOM   4062  O   LEU Z 155      71.262  82.752  77.202  1.00  0.00           O
ATOM   4063  N   PHE Z 156      72.323  81.113  76.106  1.00  0.00           N
ATOM   4064  HN  PHE Z 156      72.957  80.342  76.137  1.00  0.00           H
ATOM   4065  CA  PHE Z 156      71.728  81.424  74.819  1.00  0.00           C
ATOM   4066  HA  PHE Z 156      71.833  82.493  74.711  1.00  0.00           H
ATOM   4067  CB  PHE Z 156      72.485  80.718  73.660  1.00  0.00           C
ATOM   4068  HB1 PHE Z 156      73.579  80.851  73.798  1.00  0.00           H
ATOM   4069  HB2 PHE Z 156      72.264  79.628  73.667  1.00  0.00           H
ATOM   4070  CG  PHE Z 156      72.135  81.292  72.303  1.00  0.00           C
ATOM   4071  CD1 PHE Z 156      72.000  82.678  72.084  1.00  0.00           C
ATOM   4072  HD1 PHE Z 156      72.160  83.385  72.881  1.00  0.00           H
ATOM   4073  CE1 PHE Z 156      71.660  83.176  70.822  1.00  0.00           C
ATOM   4074  HE1 PHE Z 156      71.555  84.241  70.668  1.00  0.00           H
ATOM   4075  CZ  PHE Z 156      71.450  82.294  69.760  1.00  0.00           C
ATOM   4076  HZ  PHE Z 156      71.169  82.678  68.791  1.00  0.00           H
ATOM   4077  CD2 PHE Z 156      71.943  80.423  71.218  1.00  0.00           C
ATOM   4078  HD2 PHE Z 156      72.056  79.360  71.364  1.00  0.00           H
ATOM   4079  CE2 PHE Z 156      71.599  80.917  69.954  1.00  0.00           C
ATOM   4080  HE2 PHE Z 156      71.429  80.238  69.130  1.00  0.00           H
ATOM   4081  C   PHE Z 156      70.225  81.148  74.765  1.00  0.00           C
ATOM   4082  O   PHE Z 156      69.456  81.947  74.236  1.00  0.00           O
ATOM   4083  N   PHE Z 157      69.745  80.041  75.368  1.00  0.00           N
ATOM   4084  HN  PHE Z 157      70.386  79.348  75.710  1.00  0.00           H
ATOM   4085  CA  PHE Z 157      68.323  79.791  75.556  1.00  0.00           C
ATOM   4086  HA  PHE Z 157      67.856  79.861  74.584  1.00  0.00           H
ATOM   4087  CB  PHE Z 157      68.029  78.396  76.168  1.00  0.00           C
ATOM   4088  HB1 PHE Z 157      68.706  78.202  77.027  1.00  0.00           H
ATOM   4089  HB2 PHE Z 157      66.979  78.329  76.530  1.00  0.00           H
ATOM   4090  CG  PHE Z 157      68.193  77.316  75.132  1.00  0.00           C
ATOM   4091  CD1 PHE Z 157      67.329  77.250  74.024  1.00  0.00           C
ATOM   4092  HD1 PHE Z 157      66.546  77.983  73.903  1.00  0.00           H
ATOM   4093  CE1 PHE Z 157      67.460  76.229  73.073  1.00  0.00           C
ATOM   4094  HE1 PHE Z 157      66.787  76.183  72.228  1.00  0.00           H
ATOM   4095  CZ  PHE Z 157      68.462  75.263  73.223  1.00  0.00           C
ATOM   4096  HZ  PHE Z 157      68.562  74.470  72.496  1.00  0.00           H
ATOM   4097  CD2 PHE Z 157      69.186  76.334  75.272  1.00  0.00           C
ATOM   4098  HD2 PHE Z 157      69.845  76.363  76.125  1.00  0.00           H
ATOM   4099  CE2 PHE Z 157      69.328  75.316  74.321  1.00  0.00           C
ATOM   4100  HE2 PHE Z 157      70.098  74.567  74.440  1.00  0.00           H
ATOM   4101  C   PHE Z 157      67.636  80.861  76.395  1.00  0.00           C
ATOM   4102  O   PHE Z 157      66.518  81.258  76.078  1.00  0.00           O
ATOM   4103  N   ALA Z 158      68.291  81.391  77.450  1.00  0.00           N
ATOM   4104  HN  ALA Z 158      69.160  80.992  77.751  1.00  0.00           H
ATOM   4105  CA  ALA Z 158      67.828  82.559  78.180  1.00  0.00           C
ATOM   4106  HA  ALA Z 158      66.819  82.357  78.513  1.00  0.00           H
ATOM   4107  CB  ALA Z 158      68.713  82.784  79.423  1.00  0.00           C
ATOM   4108  HB1 ALA Z 158      68.724  81.868  80.051  1.00  0.00           H
ATOM   4109  HB2 ALA Z 158      69.760  83.011  79.137  1.00  0.00           H
ATOM   4110  HB3 ALA Z 158      68.330  83.624  80.040  1.00  0.00           H
ATOM   4111  C   ALA Z 158      67.744  83.833  77.334  1.00  0.00           C
ATOM   4112  O   ALA Z 158      66.755  84.562  77.394  1.00  0.00           O
ATOM   4113  N   LYS Z 159      68.747  84.112  76.471  1.00  0.00           N
ATOM   4114  HN  LYS Z 159      69.577  83.550  76.482  1.00  0.00           H
ATOM   4115  CA  LYS Z 159      68.690  85.203  75.502  1.00  0.00           C
ATOM   4116  HA  LYS Z 159      68.496  86.117  76.046  1.00  0.00           H
ATOM   4117  CB  LYS Z 159      70.043  85.357  74.755  1.00  0.00           C
ATOM   4118  HB1 LYS Z 159      70.821  85.605  75.512  1.00  0.00           H
ATOM   4119  HB2 LYS Z 159      70.326  84.387  74.292  1.00  0.00           H
ATOM   4120  CG  LYS Z 159      70.033  86.449  73.667  1.00  0.00           C
ATOM   4121  HG1 LYS Z 159      69.400  86.113  72.813  1.00  0.00           H
ATOM   4122  HG2 LYS Z 159      69.562  87.361  74.098  1.00  0.00           H
ATOM   4123  CD  LYS Z 159      71.435  86.797  73.137  1.00  0.00           C
ATOM   4124  HD1 LYS Z 159      72.052  87.180  73.981  1.00  0.00           H
ATOM   4125  HD2 LYS Z 159      71.924  85.868  72.765  1.00  0.00           H
ATOM   4126  CE  LYS Z 159      71.454  87.830  71.996  1.00  0.00           C
ATOM   4127  HE1 LYS Z 159      72.504  88.094  71.743  1.00  0.00           H
ATOM   4128  HE2 LYS Z 159      70.957  87.424  71.088  1.00  0.00           H
ATOM   4129  NZ  LYS Z 159      70.753  89.066  72.391  1.00  0.00           N
ATOM   4130  HZ1 LYS Z 159      69.722  88.950  72.213  1.00  0.00           H
ATOM   4131  HZ2 LYS Z 159      70.916  89.279  73.409  1.00  0.00           H
ATOM   4132  HZ3 LYS Z 159      71.084  89.887  71.830  1.00  0.00           H
ATOM   4133  C   LYS Z 159      67.559  85.050  74.487  1.00  0.00           C
ATOM   4134  O   LYS Z 159      66.807  85.984  74.219  1.00  0.00           O
ATOM   4135  N   ARG Z 160      67.367  83.838  73.934  1.00  0.00           N
ATOM   4136  HN  ARG Z 160      68.034  83.108  74.116  1.00  0.00           H
ATOM   4137  CA  ARG Z 160      66.265  83.507  73.048  1.00  0.00           C
ATOM   4138  HA  ARG Z 160      66.257  84.239  72.250  1.00  0.00           H
ATOM   4139  CB  ARG Z 160      66.494  82.114  72.411  1.00  0.00           C
ATOM   4140  HB1 ARG Z 160      66.705  81.380  73.219  1.00  0.00           H
ATOM   4141  HB2 ARG Z 160      65.576  81.783  71.875  1.00  0.00           H
ATOM   4142  CG  ARG Z 160      67.667  82.128  71.404  1.00  0.00           C
ATOM   4143  HG1 ARG Z 160      67.381  82.741  70.520  1.00  0.00           H
ATOM   4144  HG2 ARG Z 160      68.542  82.633  71.873  1.00  0.00           H
ATOM   4145  CD  ARG Z 160      68.157  80.752  70.934  1.00  0.00           C
ATOM   4146  HD1 ARG Z 160      69.007  80.881  70.229  1.00  0.00           H
ATOM   4147  HD2 ARG Z 160      68.480  80.134  71.802  1.00  0.00           H
ATOM   4148  NE  ARG Z 160      67.040  80.083  70.203  1.00  0.00           N
ATOM   4149  HE  ARG Z 160      66.282  80.642  69.827  1.00  0.00           H
ATOM   4150  CZ  ARG Z 160      67.118  78.838  69.718  1.00  0.00           C
ATOM   4151  NH1 ARG Z 160      68.134  78.024  69.984  1.00  0.00           N
ATOM   4152 1HH1 ARG Z 160      68.886  78.281  70.588  1.00  0.00           H
ATOM   4153 2HH1 ARG Z 160      68.147  77.124  69.514  1.00  0.00           H
ATOM   4154  NH2 ARG Z 160      66.135  78.380  68.945  1.00  0.00           N
ATOM   4155 1HH2 ARG Z 160      65.364  78.974  68.718  1.00  0.00           H
ATOM   4156 2HH2 ARG Z 160      66.176  77.420  68.644  1.00  0.00           H
ATOM   4157  C   ARG Z 160      64.895  83.608  73.724  1.00  0.00           C
ATOM   4158  O   ARG Z 160      63.922  84.059  73.117  1.00  0.00           O
ATOM   4159  N   TYR Z 161      64.793  83.226  75.017  1.00  0.00           N
ATOM   4160  HN  TYR Z 161      65.573  82.775  75.458  1.00  0.00           H
ATOM   4161  CA  TYR Z 161      63.624  83.445  75.859  1.00  0.00           C
ATOM   4162  HA  TYR Z 161      62.777  83.009  75.346  1.00  0.00           H
ATOM   4163  CB  TYR Z 161      63.835  82.775  77.249  1.00  0.00           C
ATOM   4164  HB1 TYR Z 161      64.423  81.846  77.115  1.00  0.00           H
ATOM   4165  HB2 TYR Z 161      64.411  83.429  77.938  1.00  0.00           H
ATOM   4166  CG  TYR Z 161      62.554  82.340  77.909  1.00  0.00           C
ATOM   4167  CD1 TYR Z 161      61.775  81.339  77.307  1.00  0.00           C
ATOM   4168  HD1 TYR Z 161      62.054  80.943  76.341  1.00  0.00           H
ATOM   4169  CE1 TYR Z 161      60.675  80.792  77.978  1.00  0.00           C
ATOM   4170  HE1 TYR Z 161      60.115  79.988  77.525  1.00  0.00           H
ATOM   4171  CZ  TYR Z 161      60.324  81.254  79.248  1.00  0.00           C
ATOM   4172  OH  TYR Z 161      59.247  80.632  79.913  1.00  0.00           O
ATOM   4173  HH  TYR Z 161      59.084  81.084  80.766  1.00  0.00           H
ATOM   4174  CD2 TYR Z 161      62.181  82.818  79.179  1.00  0.00           C
ATOM   4175  HD2 TYR Z 161      62.789  83.566  79.667  1.00  0.00           H
ATOM   4176  CE2 TYR Z 161      61.064  82.284  79.845  1.00  0.00           C
ATOM   4177  HE2 TYR Z 161      60.805  82.634  80.833  1.00  0.00           H
ATOM   4178  C   TYR Z 161      63.325  84.927  76.057  1.00  0.00           C
ATOM   4179  O   TYR Z 161      62.188  85.369  75.912  1.00  0.00           O
ATOM   4180  N   LYS Z 162      64.367  85.748  76.328  1.00  0.00           N
ATOM   4181  HN  LYS Z 162      65.276  85.353  76.488  1.00  0.00           H
ATOM   4182  CA  LYS Z 162      64.268  87.197  76.419  1.00  0.00           C
ATOM   4183  HA  LYS Z 162      63.540  87.434  77.183  1.00  0.00           H
ATOM   4184  CB  LYS Z 162      65.637  87.827  76.793  1.00  0.00           C
ATOM   4185  HB1 LYS Z 162      66.016  87.315  77.705  1.00  0.00           H
ATOM   4186  HB2 LYS Z 162      66.369  87.624  75.983  1.00  0.00           H
ATOM   4187  CG  LYS Z 162      65.587  89.342  77.069  1.00  0.00           C
ATOM   4188  HG1 LYS Z 162      65.145  89.891  76.211  1.00  0.00           H
ATOM   4189  HG2 LYS Z 162      64.916  89.505  77.945  1.00  0.00           H
ATOM   4190  CD  LYS Z 162      66.963  89.944  77.407  1.00  0.00           C
ATOM   4191  HD1 LYS Z 162      66.807  90.909  77.940  1.00  0.00           H
ATOM   4192  HD2 LYS Z 162      67.475  89.263  78.125  1.00  0.00           H
ATOM   4193  CE  LYS Z 162      67.914  90.192  76.221  1.00  0.00           C
ATOM   4194  HE1 LYS Z 162      68.918  90.467  76.617  1.00  0.00           H
ATOM   4195  HE2 LYS Z 162      68.016  89.285  75.589  1.00  0.00           H
ATOM   4196  NZ  LYS Z 162      67.462  91.311  75.374  1.00  0.00           N
ATOM   4197  HZ1 LYS Z 162      68.187  91.541  74.648  1.00  0.00           H
ATOM   4198  HZ2 LYS Z 162      66.570  91.092  74.863  1.00  0.00           H
ATOM   4199  HZ3 LYS Z 162      67.288  92.168  75.960  1.00  0.00           H
ATOM   4200  C   LYS Z 162      63.790  87.826  75.123  1.00  0.00           C
ATOM   4201  O   LYS Z 162      62.909  88.685  75.128  1.00  0.00           O
ATOM   4202  N   ALA Z 163      64.326  87.379  73.971  1.00  0.00           N
ATOM   4203  HN  ALA Z 163      65.094  86.732  74.000  1.00  0.00           H
ATOM   4204  CA  ALA Z 163      63.901  87.806  72.655  1.00  0.00           C
ATOM   4205  HA  ALA Z 163      64.009  88.882  72.600  1.00  0.00           H
ATOM   4206  CB  ALA Z 163      64.810  87.151  71.598  1.00  0.00           C
ATOM   4207  HB1 ALA Z 163      65.875  87.360  71.837  1.00  0.00           H
ATOM   4208  HB2 ALA Z 163      64.679  86.050  71.580  1.00  0.00           H
ATOM   4209  HB3 ALA Z 163      64.600  87.549  70.583  1.00  0.00           H
ATOM   4210  C   ALA Z 163      62.441  87.480  72.360  1.00  0.00           C
ATOM   4211  O   ALA Z 163      61.690  88.333  71.891  1.00  0.00           O
ATOM   4212  N   ALA Z 164      61.988  86.252  72.691  1.00  0.00           N
ATOM   4213  HN  ALA Z 164      62.625  85.571  73.055  1.00  0.00           H
ATOM   4214  CA  ALA Z 164      60.603  85.834  72.563  1.00  0.00           C
ATOM   4215  HA  ALA Z 164      60.293  86.006  71.541  1.00  0.00           H
ATOM   4216  CB  ALA Z 164      60.499  84.328  72.883  1.00  0.00           C
ATOM   4217  HB1 ALA Z 164      61.146  83.752  72.187  1.00  0.00           H
ATOM   4218  HB2 ALA Z 164      60.835  84.120  73.921  1.00  0.00           H
ATOM   4219  HB3 ALA Z 164      59.455  83.969  72.766  1.00  0.00           H
ATOM   4220  C   ALA Z 164      59.645  86.619  73.456  1.00  0.00           C
ATOM   4221  O   ALA Z 164      58.605  87.102  73.011  1.00  0.00           O
ATOM   4222  N   PHE Z 165      60.007  86.824  74.739  1.00  0.00           N
ATOM   4223  HN  PHE Z 165      60.832  86.379  75.101  1.00  0.00           H
ATOM   4224  CA  PHE Z 165      59.256  87.652  75.669  1.00  0.00           C
ATOM   4225  HA  PHE Z 165      58.231  87.301  75.670  1.00  0.00           H
ATOM   4226  CB  PHE Z 165      59.874  87.554  77.094  1.00  0.00           C
ATOM   4227  HB1 PHE Z 165      60.906  87.150  77.054  1.00  0.00           H
ATOM   4228  HB2 PHE Z 165      59.913  88.540  77.600  1.00  0.00           H
ATOM   4229  CG  PHE Z 165      59.032  86.655  77.950  1.00  0.00           C
ATOM   4230  CD1 PHE Z 165      57.990  87.220  78.698  1.00  0.00           C
ATOM   4231  HD1 PHE Z 165      57.855  88.290  78.685  1.00  0.00           H
ATOM   4232  CE1 PHE Z 165      57.119  86.416  79.439  1.00  0.00           C
ATOM   4233  HE1 PHE Z 165      56.306  86.873  79.982  1.00  0.00           H
ATOM   4234  CZ  PHE Z 165      57.305  85.029  79.461  1.00  0.00           C
ATOM   4235  HZ  PHE Z 165      56.636  84.402  80.033  1.00  0.00           H
ATOM   4236  CD2 PHE Z 165      59.220  85.263  77.986  1.00  0.00           C
ATOM   4237  HD2 PHE Z 165      60.021  84.814  77.418  1.00  0.00           H
ATOM   4238  CE2 PHE Z 165      58.362  84.453  78.743  1.00  0.00           C
ATOM   4239  HE2 PHE Z 165      58.502  83.382  78.761  1.00  0.00           H
ATOM   4240  C   PHE Z 165      59.180  89.111  75.230  1.00  0.00           C
ATOM   4241  O   PHE Z 165      58.121  89.731  75.250  1.00  0.00           O
ATOM   4242  N   THR Z 166      60.299  89.691  74.760  1.00  0.00           N
ATOM   4243  HN  THR Z 166      61.146  89.155  74.755  1.00  0.00           H
ATOM   4244  CA  THR Z 166      60.356  91.064  74.249  1.00  0.00           C
ATOM   4245  HA  THR Z 166      59.960  91.716  75.015  1.00  0.00           H
ATOM   4246  CB  THR Z 166      61.773  91.518  73.914  1.00  0.00           C
ATOM   4247  HB  THR Z 166      62.172  90.943  73.043  1.00  0.00           H
ATOM   4248  OG1 THR Z 166      62.638  91.324  75.028  1.00  0.00           O
ATOM   4249  HG1 THR Z 166      62.699  90.353  75.134  1.00  0.00           H
ATOM   4250  CG2 THR Z 166      61.813  93.019  73.611  1.00  0.00           C
ATOM   4251 1HG2 THR Z 166      62.861  93.350  73.445  1.00  0.00           H
ATOM   4252 2HG2 THR Z 166      61.237  93.262  72.696  1.00  0.00           H
ATOM   4253 3HG2 THR Z 166      61.394  93.600  74.460  1.00  0.00           H
ATOM   4254  C   THR Z 166      59.494  91.259  73.014  1.00  0.00           C
ATOM   4255  O   THR Z 166      58.769  92.245  72.880  1.00  0.00           O
ATOM   4256  N   GLU Z 167      59.527  90.288  72.080  1.00  0.00           N
ATOM   4257  HN  GLU Z 167      60.158  89.513  72.171  1.00  0.00           H
ATOM   4258  CA  GLU Z 167      58.695  90.264  70.892  1.00  0.00           C
ATOM   4259  HA  GLU Z 167      58.850  91.193  70.360  1.00  0.00           H
ATOM   4260  CB  GLU Z 167      59.155  89.092  69.982  1.00  0.00           C
ATOM   4261  HB1 GLU Z 167      60.265  89.160  69.918  1.00  0.00           H
ATOM   4262  HB2 GLU Z 167      58.917  88.119  70.465  1.00  0.00           H
ATOM   4263  CG  GLU Z 167      58.594  89.124  68.539  1.00  0.00           C
ATOM   4264  HG1 GLU Z 167      57.515  88.867  68.548  1.00  0.00           H
ATOM   4265  HG2 GLU Z 167      58.705  90.144  68.118  1.00  0.00           H
ATOM   4266  CD  GLU Z 167      59.322  88.181  67.599  1.00  0.00           C
ATOM   4267  OE1 GLU Z 167      58.676  87.226  67.090  1.00  0.00           O
ATOM   4268  OE2 GLU Z 167      60.542  88.378  67.337  1.00  0.00           O
ATOM   4269  C   GLU Z 167      57.203  90.176  71.207  1.00  0.00           C
ATOM   4270  O   GLU Z 167      56.381  90.879  70.619  1.00  0.00           O
ATOM   4271  N   CYS Z 168      56.810  89.332  72.181  1.00  0.00           N
ATOM   4272  HN  CYS Z 168      57.485  88.743  72.633  1.00  0.00           H
ATOM   4273  CA  CYS Z 168      55.408  89.053  72.435  1.00  0.00           C
ATOM   4274  HA  CYS Z 168      54.827  89.292  71.556  1.00  0.00           H
ATOM   4275  CB  CYS Z 168      55.230  87.555  72.742  1.00  0.00           C
ATOM   4276  HB1 CYS Z 168      55.865  87.282  73.613  1.00  0.00           H
ATOM   4277  HB2 CYS Z 168      54.173  87.345  73.016  1.00  0.00           H
ATOM   4278  SG  CYS Z 168      55.672  86.519  71.315  1.00  0.00           S
ATOM   4279  C   CYS Z 168      54.755  89.838  73.556  1.00  0.00           C
ATOM   4280  O   CYS Z 168      53.531  89.916  73.607  1.00  0.00           O
ATOM   4281  N   CYS Z 169      55.510  90.521  74.437  1.00  0.00           N
ATOM   4282  HN  CYS Z 169      56.505  90.384  74.481  1.00  0.00           H
ATOM   4283  CA  CYS Z 169      54.906  91.354  75.475  1.00  0.00           C
ATOM   4284  HA  CYS Z 169      53.926  90.975  75.736  1.00  0.00           H
ATOM   4285  CB  CYS Z 169      55.777  91.411  76.752  1.00  0.00           C
ATOM   4286  HB1 CYS Z 169      56.814  91.703  76.475  1.00  0.00           H
ATOM   4287  HB2 CYS Z 169      55.388  92.186  77.448  1.00  0.00           H
ATOM   4288  SG  CYS Z 169      55.813  89.824  77.632  1.00  0.00           S
ATOM   4289  C   CYS Z 169      54.702  92.776  74.991  1.00  0.00           C
ATOM   4290  O   CYS Z 169      54.163  93.620  75.704  1.00  0.00           O
ATOM   4291  N   GLN Z 170      55.100  93.051  73.734  1.00  0.00           N
ATOM   4292  HN  GLN Z 170      55.627  92.370  73.233  1.00  0.00           H
ATOM   4293  CA  GLN Z 170      54.770  94.273  73.034  1.00  0.00           C
ATOM   4294  HA  GLN Z 170      54.139  94.893  73.654  1.00  0.00           H
ATOM   4295  CB  GLN Z 170      56.055  95.054  72.666  1.00  0.00           C
ATOM   4296  HB1 GLN Z 170      56.722  94.385  72.077  1.00  0.00           H
ATOM   4297  HB2 GLN Z 170      55.799  95.921  72.019  1.00  0.00           H
ATOM   4298  CG  GLN Z 170      56.840  95.574  73.900  1.00  0.00           C
ATOM   4299  HG1 GLN Z 170      57.113  94.721  74.555  1.00  0.00           H
ATOM   4300  HG2 GLN Z 170      57.777  96.060  73.554  1.00  0.00           H
ATOM   4301  CD  GLN Z 170      56.054  96.602  74.723  1.00  0.00           C
ATOM   4302  OE1 GLN Z 170      55.001  97.124  74.341  1.00  0.00           O
ATOM   4303  NE2 GLN Z 170      56.588  96.923  75.923  1.00  0.00           N
ATOM   4304 1HE2 GLN Z 170      57.369  96.413  76.274  1.00  0.00           H
ATOM   4305 2HE2 GLN Z 170      56.074  97.538  76.514  1.00  0.00           H
ATOM   4306  C   GLN Z 170      53.944  93.977  71.789  1.00  0.00           C
ATOM   4307  O   GLN Z 170      53.695  94.857  70.964  1.00  0.00           O
ATOM   4308  N   ALA Z 171      53.452  92.732  71.640  1.00  0.00           N
ATOM   4309  HN  ALA Z 171      53.623  92.036  72.331  1.00  0.00           H
ATOM   4310  CA  ALA Z 171      52.522  92.355  70.595  1.00  0.00           C
ATOM   4311  HA  ALA Z 171      52.701  92.962  69.716  1.00  0.00           H
ATOM   4312  CB  ALA Z 171      52.709  90.872  70.221  1.00  0.00           C
ATOM   4313  HB1 ALA Z 171      52.509  90.214  71.093  1.00  0.00           H
ATOM   4314  HB2 ALA Z 171      52.029  90.581  69.392  1.00  0.00           H
ATOM   4315  HB3 ALA Z 171      53.753  90.699  69.882  1.00  0.00           H
ATOM   4316  C   ALA Z 171      51.088  92.604  71.051  1.00  0.00           C
ATOM   4317  O   ALA Z 171      50.806  92.694  72.247  1.00  0.00           O
ATOM   4318  N   ALA Z 172      50.135  92.756  70.106  1.00  0.00           N
ATOM   4319  HN  ALA Z 172      50.367  92.697  69.134  1.00  0.00           H
ATOM   4320  CA  ALA Z 172      48.745  93.024  70.437  1.00  0.00           C
ATOM   4321  HA  ALA Z 172      48.720  93.889  71.087  1.00  0.00           H
ATOM   4322  CB  ALA Z 172      47.950  93.341  69.154  1.00  0.00           C
ATOM   4323  HB1 ALA Z 172      48.392  94.220  68.641  1.00  0.00           H
ATOM   4324  HB2 ALA Z 172      47.967  92.485  68.447  1.00  0.00           H
ATOM   4325  HB3 ALA Z 172      46.892  93.585  69.393  1.00  0.00           H
ATOM   4326  C   ALA Z 172      48.050  91.892  71.187  1.00  0.00           C
ATOM   4327  O   ALA Z 172      47.411  92.115  72.218  1.00  0.00           O
ATOM   4328  N   ASP Z 173      48.197  90.641  70.710  1.00  0.00           N
ATOM   4329  HN  ASP Z 173      48.695  90.480  69.853  1.00  0.00           H
ATOM   4330  CA  ASP Z 173      47.650  89.474  71.368  1.00  0.00           C
ATOM   4331  HA  ASP Z 173      47.081  89.756  72.246  1.00  0.00           H
ATOM   4332  CB  ASP Z 173      46.737  88.688  70.396  1.00  0.00           C
ATOM   4333  HB1 ASP Z 173      47.278  88.485  69.448  1.00  0.00           H
ATOM   4334  HB2 ASP Z 173      46.419  87.725  70.846  1.00  0.00           H
ATOM   4335  CG  ASP Z 173      45.501  89.501  70.103  1.00  0.00           C
ATOM   4336  OD1 ASP Z 173      45.300  89.945  68.943  1.00  0.00           O
ATOM   4337  OD2 ASP Z 173      44.668  89.684  71.034  1.00  0.00           O
ATOM   4338  C   ASP Z 173      48.807  88.615  71.859  1.00  0.00           C
ATOM   4339  O   ASP Z 173      49.456  87.876  71.116  1.00  0.00           O
ATOM   4340  N   LYS Z 174      49.090  88.707  73.172  1.00  0.00           N
ATOM   4341  HN  LYS Z 174      48.514  89.261  73.770  1.00  0.00           H
ATOM   4342  CA  LYS Z 174      50.260  88.131  73.797  1.00  0.00           C
ATOM   4343  HA  LYS Z 174      51.133  88.488  73.266  1.00  0.00           H
ATOM   4344  CB  LYS Z 174      50.348  88.584  75.269  1.00  0.00           C
ATOM   4345  HB1 LYS Z 174      49.505  88.140  75.848  1.00  0.00           H
ATOM   4346  HB2 LYS Z 174      51.300  88.198  75.701  1.00  0.00           H
ATOM   4347  CG  LYS Z 174      50.320  90.105  75.486  1.00  0.00           C
ATOM   4348  HG1 LYS Z 174      51.142  90.577  74.900  1.00  0.00           H
ATOM   4349  HG2 LYS Z 174      49.356  90.528  75.129  1.00  0.00           H
ATOM   4350  CD  LYS Z 174      50.503  90.409  76.981  1.00  0.00           C
ATOM   4351  HD1 LYS Z 174      49.706  89.887  77.558  1.00  0.00           H
ATOM   4352  HD2 LYS Z 174      51.466  89.952  77.291  1.00  0.00           H
ATOM   4353  CE  LYS Z 174      50.539  91.892  77.362  1.00  0.00           C
ATOM   4354  HE1 LYS Z 174      50.889  91.989  78.415  1.00  0.00           H
ATOM   4355  HE2 LYS Z 174      51.221  92.466  76.704  1.00  0.00           H
ATOM   4356  NZ  LYS Z 174      49.189  92.472  77.296  1.00  0.00           N
ATOM   4357  HZ1 LYS Z 174      49.158  93.369  77.834  1.00  0.00           H
ATOM   4358  HZ2 LYS Z 174      48.871  92.645  76.311  1.00  0.00           H
ATOM   4359  HZ3 LYS Z 174      48.538  91.806  77.794  1.00  0.00           H
ATOM   4360  C   LYS Z 174      50.305  86.612  73.774  1.00  0.00           C
ATOM   4361  O   LYS Z 174      51.336  86.008  73.479  1.00  0.00           O
ATOM   4362  N   ALA Z 175      49.170  85.946  74.071  1.00  0.00           N
ATOM   4363  HN  ALA Z 175      48.325  86.457  74.256  1.00  0.00           H
ATOM   4364  CA  ALA Z 175      49.073  84.499  74.106  1.00  0.00           C
ATOM   4365  HA  ALA Z 175      49.860  84.123  74.746  1.00  0.00           H
ATOM   4366  CB  ALA Z 175      47.709  84.089  74.690  1.00  0.00           C
ATOM   4367  HB1 ALA Z 175      47.584  84.530  75.702  1.00  0.00           H
ATOM   4368  HB2 ALA Z 175      46.876  84.446  74.050  1.00  0.00           H
ATOM   4369  HB3 ALA Z 175      47.627  82.986  74.784  1.00  0.00           H
ATOM   4370  C   ALA Z 175      49.275  83.865  72.737  1.00  0.00           C
ATOM   4371  O   ALA Z 175      50.004  82.887  72.585  1.00  0.00           O
ATOM   4372  N   ALA Z 176      48.667  84.472  71.697  1.00  0.00           N
ATOM   4373  HN  ALA Z 176      48.106  85.276  71.876  1.00  0.00           H
ATOM   4374  CA  ALA Z 176      48.793  84.079  70.308  1.00  0.00           C
ATOM   4375  HA  ALA Z 176      48.505  83.039  70.227  1.00  0.00           H
ATOM   4376  CB  ALA Z 176      47.853  84.948  69.450  1.00  0.00           C
ATOM   4377  HB1 ALA Z 176      46.810  84.854  69.822  1.00  0.00           H
ATOM   4378  HB2 ALA Z 176      48.145  86.020  69.497  1.00  0.00           H
ATOM   4379  HB3 ALA Z 176      47.870  84.621  68.388  1.00  0.00           H
ATOM   4380  C   ALA Z 176      50.219  84.192  69.782  1.00  0.00           C
ATOM   4381  O   ALA Z 176      50.690  83.358  69.005  1.00  0.00           O
ATOM   4382  N   CYS Z 177      50.950  85.246  70.191  1.00  0.00           N
ATOM   4383  HN  CYS Z 177      50.519  85.971  70.732  1.00  0.00           H
ATOM   4384  CA  CYS Z 177      52.368  85.375  69.920  1.00  0.00           C
ATOM   4385  HA  CYS Z 177      52.537  85.202  68.865  1.00  0.00           H
ATOM   4386  CB  CYS Z 177      52.807  86.825  70.261  1.00  0.00           C
ATOM   4387  HB1 CYS Z 177      52.127  87.511  69.707  1.00  0.00           H
ATOM   4388  HB2 CYS Z 177      52.626  87.022  71.339  1.00  0.00           H
ATOM   4389  SG  CYS Z 177      54.521  87.274  69.819  1.00  0.00           S
ATOM   4390  C   CYS Z 177      53.237  84.385  70.694  1.00  0.00           C
ATOM   4391  O   CYS Z 177      54.067  83.688  70.105  1.00  0.00           O
ATOM   4392  N   LEU Z 178      53.080  84.300  72.032  1.00  0.00           N
ATOM   4393  HN  LEU Z 178      52.376  84.843  72.501  1.00  0.00           H
ATOM   4394  CA  LEU Z 178      54.056  83.633  72.880  1.00  0.00           C
ATOM   4395  HA  LEU Z 178      55.029  83.774  72.430  1.00  0.00           H
ATOM   4396  CB  LEU Z 178      54.094  84.265  74.295  1.00  0.00           C
ATOM   4397  HB1 LEU Z 178      54.114  85.370  74.191  1.00  0.00           H
ATOM   4398  HB2 LEU Z 178      53.157  84.012  74.838  1.00  0.00           H
ATOM   4399  CG  LEU Z 178      55.310  83.848  75.157  1.00  0.00           C
ATOM   4400  HG  LEU Z 178      55.337  82.734  75.207  1.00  0.00           H
ATOM   4401  CD1 LEU Z 178      56.654  84.324  74.577  1.00  0.00           C
ATOM   4402 1HD1 LEU Z 178      56.678  85.431  74.503  1.00  0.00           H
ATOM   4403 2HD1 LEU Z 178      57.490  84.009  75.239  1.00  0.00           H
ATOM   4404 3HD1 LEU Z 178      56.837  83.898  73.570  1.00  0.00           H
ATOM   4405  CD2 LEU Z 178      55.161  84.359  76.596  1.00  0.00           C
ATOM   4406 1HD2 LEU Z 178      55.147  85.469  76.618  1.00  0.00           H
ATOM   4407 2HD2 LEU Z 178      54.224  83.978  77.054  1.00  0.00           H
ATOM   4408 3HD2 LEU Z 178      56.018  84.009  77.210  1.00  0.00           H
ATOM   4409  C   LEU Z 178      53.875  82.136  73.015  1.00  0.00           C
ATOM   4410  O   LEU Z 178      54.841  81.380  72.925  1.00  0.00           O
ATOM   4411  N   LEU Z 179      52.639  81.641  73.230  1.00  0.00           N
ATOM   4412  HN  LEU Z 179      51.826  82.227  73.192  1.00  0.00           H
ATOM   4413  CA  LEU Z 179      52.418  80.240  73.564  1.00  0.00           C
ATOM   4414  HA  LEU Z 179      53.037  80.038  74.426  1.00  0.00           H
ATOM   4415  CB  LEU Z 179      50.954  79.949  73.984  1.00  0.00           C
ATOM   4416  HB1 LEU Z 179      50.267  80.383  73.225  1.00  0.00           H
ATOM   4417  HB2 LEU Z 179      50.771  78.851  74.007  1.00  0.00           H
ATOM   4418  CG  LEU Z 179      50.574  80.504  75.373  1.00  0.00           C
ATOM   4419  HG  LEU Z 179      50.856  81.583  75.415  1.00  0.00           H
ATOM   4420  CD1 LEU Z 179      49.059  80.404  75.583  1.00  0.00           C
ATOM   4421 1HD1 LEU Z 179      48.739  79.340  75.568  1.00  0.00           H
ATOM   4422 2HD1 LEU Z 179      48.777  80.841  76.564  1.00  0.00           H
ATOM   4423 3HD1 LEU Z 179      48.515  80.945  74.781  1.00  0.00           H
ATOM   4424  CD2 LEU Z 179      51.291  79.764  76.514  1.00  0.00           C
ATOM   4425 1HD2 LEU Z 179      51.063  78.677  76.469  1.00  0.00           H
ATOM   4426 2HD2 LEU Z 179      52.389  79.899  76.458  1.00  0.00           H
ATOM   4427 3HD2 LEU Z 179      50.946  80.145  77.499  1.00  0.00           H
ATOM   4428  C   LEU Z 179      52.894  79.223  72.529  1.00  0.00           C
ATOM   4429  O   LEU Z 179      53.525  78.260  72.967  1.00  0.00           O
ATOM   4430  N   PRO Z 180      52.725  79.341  71.206  1.00  0.00           N
ATOM   4431  CD  PRO Z 180      51.825  80.293  70.546  1.00  0.00           C
ATOM   4432  HD1 PRO Z 180      52.386  81.234  70.348  1.00  0.00           H
ATOM   4433  HD2 PRO Z 180      50.918  80.517  71.150  1.00  0.00           H
ATOM   4434  CA  PRO Z 180      53.311  78.400  70.252  1.00  0.00           C
ATOM   4435  HA  PRO Z 180      53.013  77.405  70.551  1.00  0.00           H
ATOM   4436  CB  PRO Z 180      52.719  78.814  68.889  1.00  0.00           C
ATOM   4437  HB1 PRO Z 180      53.414  79.476  68.326  1.00  0.00           H
ATOM   4438  HB2 PRO Z 180      52.477  77.928  68.267  1.00  0.00           H
ATOM   4439  CG  PRO Z 180      51.455  79.609  69.236  1.00  0.00           C
ATOM   4440  HG1 PRO Z 180      51.167  80.327  68.441  1.00  0.00           H
ATOM   4441  HG2 PRO Z 180      50.613  78.908  69.418  1.00  0.00           H
ATOM   4442  C   PRO Z 180      54.834  78.426  70.231  1.00  0.00           C
ATOM   4443  O   PRO Z 180      55.451  77.445  69.806  1.00  0.00           O
ATOM   4444  N   LYS Z 181      55.461  79.557  70.619  1.00  0.00           N
ATOM   4445  HN  LYS Z 181      54.922  80.324  70.964  1.00  0.00           H
ATOM   4446  CA  LYS Z 181      56.902  79.727  70.657  1.00  0.00           C
ATOM   4447  HA  LYS Z 181      57.285  79.294  69.745  1.00  0.00           H
ATOM   4448  CB  LYS Z 181      57.297  81.229  70.708  1.00  0.00           C
ATOM   4449  HB1 LYS Z 181      56.703  81.771  69.938  1.00  0.00           H
ATOM   4450  HB2 LYS Z 181      57.014  81.651  71.697  1.00  0.00           H
ATOM   4451  CG  LYS Z 181      58.792  81.509  70.446  1.00  0.00           C
ATOM   4452  HG1 LYS Z 181      58.985  82.595  70.607  1.00  0.00           H
ATOM   4453  HG2 LYS Z 181      59.414  80.948  71.179  1.00  0.00           H
ATOM   4454  CD  LYS Z 181      59.217  81.140  69.014  1.00  0.00           C
ATOM   4455  HD1 LYS Z 181      58.948  80.080  68.810  1.00  0.00           H
ATOM   4456  HD2 LYS Z 181      58.629  81.774  68.311  1.00  0.00           H
ATOM   4457  CE  LYS Z 181      60.713  81.294  68.724  1.00  0.00           C
ATOM   4458  HE1 LYS Z 181      61.050  82.333  68.922  1.00  0.00           H
ATOM   4459  HE2 LYS Z 181      61.307  80.590  69.346  1.00  0.00           H
ATOM   4460  NZ  LYS Z 181      60.969  80.988  67.305  1.00  0.00           N
ATOM   4461  HZ1 LYS Z 181      60.619  80.022  67.066  1.00  0.00           H
ATOM   4462  HZ2 LYS Z 181      60.458  81.680  66.700  1.00  0.00           H
ATOM   4463  HZ3 LYS Z 181      61.993  81.064  67.104  1.00  0.00           H
ATOM   4464  C   LYS Z 181      57.574  78.984  71.803  1.00  0.00           C
ATOM   4465  O   LYS Z 181      58.659  78.424  71.646  1.00  0.00           O
ATOM   4466  N   LEU Z 182      56.941  78.938  72.996  1.00  0.00           N
ATOM   4467  HN  LEU Z 182      56.068  79.411  73.112  1.00  0.00           H
ATOM   4468  CA  LEU Z 182      57.509  78.303  74.181  1.00  0.00           C
ATOM   4469  HA  LEU Z 182      58.457  78.778  74.392  1.00  0.00           H
ATOM   4470  CB  LEU Z 182      56.574  78.434  75.413  1.00  0.00           C
ATOM   4471  HB1 LEU Z 182      55.631  77.874  75.224  1.00  0.00           H
ATOM   4472  HB2 LEU Z 182      57.071  77.960  76.291  1.00  0.00           H
ATOM   4473  CG  LEU Z 182      56.197  79.874  75.819  1.00  0.00           C
ATOM   4474  HG  LEU Z 182      55.569  80.314  75.010  1.00  0.00           H
ATOM   4475  CD1 LEU Z 182      55.357  79.851  77.104  1.00  0.00           C
ATOM   4476 1HD1 LEU Z 182      55.964  79.467  77.952  1.00  0.00           H
ATOM   4477 2HD1 LEU Z 182      55.007  80.874  77.359  1.00  0.00           H
ATOM   4478 3HD1 LEU Z 182      54.473  79.191  76.983  1.00  0.00           H
ATOM   4479  CD2 LEU Z 182      57.422  80.777  76.020  1.00  0.00           C
ATOM   4480 1HD2 LEU Z 182      57.973  80.927  75.069  1.00  0.00           H
ATOM   4481 2HD2 LEU Z 182      57.108  81.773  76.397  1.00  0.00           H
ATOM   4482 3HD2 LEU Z 182      58.105  80.327  76.769  1.00  0.00           H
ATOM   4483  C   LEU Z 182      57.799  76.822  73.986  1.00  0.00           C
ATOM   4484  O   LEU Z 182      58.857  76.316  74.364  1.00  0.00           O
ATOM   4485  N   ASP Z 183      56.857  76.108  73.343  1.00  0.00           N
ATOM   4486  HN  ASP Z 183      55.994  76.544  73.098  1.00  0.00           H
ATOM   4487  CA  ASP Z 183      56.976  74.713  72.975  1.00  0.00           C
ATOM   4488  HA  ASP Z 183      57.297  74.174  73.855  1.00  0.00           H
ATOM   4489  CB  ASP Z 183      55.598  74.163  72.527  1.00  0.00           C
ATOM   4490  HB1 ASP Z 183      55.284  74.634  71.573  1.00  0.00           H
ATOM   4491  HB2 ASP Z 183      55.651  73.065  72.381  1.00  0.00           H
ATOM   4492  CG  ASP Z 183      54.535  74.450  73.563  1.00  0.00           C
ATOM   4493  OD1 ASP Z 183      54.745  74.151  74.765  1.00  0.00           O
ATOM   4494  OD2 ASP Z 183      53.462  74.993  73.201  1.00  0.00           O
ATOM   4495  C   ASP Z 183      58.055  74.460  71.915  1.00  0.00           C
ATOM   4496  O   ASP Z 183      58.770  73.458  71.965  1.00  0.00           O
ATOM   4497  N   GLU Z 184      58.210  75.384  70.940  1.00  0.00           N
ATOM   4498  HN  GLU Z 184      57.589  76.162  70.911  1.00  0.00           H
ATOM   4499  CA  GLU Z 184      59.233  75.353  69.903  1.00  0.00           C
ATOM   4500  HA  GLU Z 184      59.172  74.396  69.404  1.00  0.00           H
ATOM   4501  CB  GLU Z 184      58.968  76.477  68.862  1.00  0.00           C
ATOM   4502  HB1 GLU Z 184      57.976  76.267  68.401  1.00  0.00           H
ATOM   4503  HB2 GLU Z 184      58.892  77.458  69.379  1.00  0.00           H
ATOM   4504  CG  GLU Z 184      60.035  76.588  67.745  1.00  0.00           C
ATOM   4505  HG1 GLU Z 184      60.973  77.027  68.143  1.00  0.00           H
ATOM   4506  HG2 GLU Z 184      60.264  75.575  67.351  1.00  0.00           H
ATOM   4507  CD  GLU Z 184      59.580  77.443  66.579  1.00  0.00           C
ATOM   4508  OE1 GLU Z 184      59.691  78.697  66.632  1.00  0.00           O
ATOM   4509  OE2 GLU Z 184      59.124  76.856  65.562  1.00  0.00           O
ATOM   4510  C   GLU Z 184      60.650  75.469  70.451  1.00  0.00           C
ATOM   4511  O   GLU Z 184      61.558  74.727  70.058  1.00  0.00           O
ATOM   4512  N   LEU Z 185      60.873  76.390  71.410  1.00  0.00           N
ATOM   4513  HN  LEU Z 185      60.144  77.032  71.658  1.00  0.00           H
ATOM   4514  CA  LEU Z 185      62.124  76.499  72.142  1.00  0.00           C
ATOM   4515  HA  LEU Z 185      62.932  76.524  71.424  1.00  0.00           H
ATOM   4516  CB  LEU Z 185      62.165  77.793  72.994  1.00  0.00           C
ATOM   4517  HB1 LEU Z 185      61.272  77.815  73.657  1.00  0.00           H
ATOM   4518  HB2 LEU Z 185      63.067  77.784  73.646  1.00  0.00           H
ATOM   4519  CG  LEU Z 185      62.202  79.095  72.163  1.00  0.00           C
ATOM   4520  HG  LEU Z 185      61.337  79.084  71.458  1.00  0.00           H
ATOM   4521  CD1 LEU Z 185      62.050  80.327  73.068  1.00  0.00           C
ATOM   4522 1HD1 LEU Z 185      61.111  80.264  73.657  1.00  0.00           H
ATOM   4523 2HD1 LEU Z 185      62.905  80.392  73.775  1.00  0.00           H
ATOM   4524 3HD1 LEU Z 185      62.030  81.255  72.459  1.00  0.00           H
ATOM   4525  CD2 LEU Z 185      63.494  79.219  71.340  1.00  0.00           C
ATOM   4526 1HD2 LEU Z 185      63.571  78.404  70.591  1.00  0.00           H
ATOM   4527 2HD2 LEU Z 185      63.509  80.184  70.791  1.00  0.00           H
ATOM   4528 3HD2 LEU Z 185      64.385  79.178  72.000  1.00  0.00           H
ATOM   4529  C   LEU Z 185      62.398  75.289  73.025  1.00  0.00           C
ATOM   4530  O   LEU Z 185      63.509  74.761  73.040  1.00  0.00           O
ATOM   4531  N   ARG Z 186      61.377  74.782  73.749  1.00  0.00           N
ATOM   4532  HN  ARG Z 186      60.483  75.232  73.744  1.00  0.00           H
ATOM   4533  CA  ARG Z 186      61.512  73.615  74.607  1.00  0.00           C
ATOM   4534  HA  ARG Z 186      62.313  73.818  75.307  1.00  0.00           H
ATOM   4535  CB  ARG Z 186      60.217  73.353  75.409  1.00  0.00           C
ATOM   4536  HB1 ARG Z 186      59.919  74.298  75.918  1.00  0.00           H
ATOM   4537  HB2 ARG Z 186      59.400  73.084  74.704  1.00  0.00           H
ATOM   4538  CG  ARG Z 186      60.378  72.252  76.480  1.00  0.00           C
ATOM   4539  HG1 ARG Z 186      60.751  71.309  76.021  1.00  0.00           H
ATOM   4540  HG2 ARG Z 186      61.154  72.588  77.205  1.00  0.00           H
ATOM   4541  CD  ARG Z 186      59.107  71.921  77.267  1.00  0.00           C
ATOM   4542  HD1 ARG Z 186      59.341  71.206  78.088  1.00  0.00           H
ATOM   4543  HD2 ARG Z 186      58.666  72.830  77.726  1.00  0.00           H
ATOM   4544  NE  ARG Z 186      58.162  71.248  76.328  1.00  0.00           N
ATOM   4545  HE  ARG Z 186      58.369  70.324  75.973  1.00  0.00           H
ATOM   4546  CZ  ARG Z 186      57.053  71.794  75.817  1.00  0.00           C
ATOM   4547  NH1 ARG Z 186      56.628  73.001  76.159  1.00  0.00           N
ATOM   4548 1HH1 ARG Z 186      57.143  73.564  76.811  1.00  0.00           H
ATOM   4549 2HH1 ARG Z 186      55.886  73.427  75.609  1.00  0.00           H
ATOM   4550  NH2 ARG Z 186      56.381  71.085  74.912  1.00  0.00           N
ATOM   4551 1HH2 ARG Z 186      56.754  70.196  74.646  1.00  0.00           H
ATOM   4552 2HH2 ARG Z 186      55.520  71.409  74.514  1.00  0.00           H
ATOM   4553  C   ARG Z 186      61.892  72.337  73.872  1.00  0.00           C
ATOM   4554  O   ARG Z 186      62.749  71.587  74.329  1.00  0.00           O
ATOM   4555  N   ASP Z 187      61.301  72.064  72.689  1.00  0.00           N
ATOM   4556  HN  ASP Z 187      60.564  72.651  72.349  1.00  0.00           H
ATOM   4557  CA  ASP Z 187      61.628  70.901  71.878  1.00  0.00           C
ATOM   4558  HA  ASP Z 187      61.459  70.021  72.487  1.00  0.00           H
ATOM   4559  CB  ASP Z 187      60.679  70.888  70.649  1.00  0.00           C
ATOM   4560  HB1 ASP Z 187      59.637  71.025  71.000  1.00  0.00           H
ATOM   4561  HB2 ASP Z 187      60.921  71.729  69.967  1.00  0.00           H
ATOM   4562  CG  ASP Z 187      60.730  69.586  69.888  1.00  0.00           C
ATOM   4563  OD1 ASP Z 187      60.477  68.507  70.487  1.00  0.00           O
ATOM   4564  OD2 ASP Z 187      61.057  69.599  68.674  1.00  0.00           O
ATOM   4565  C   ASP Z 187      63.104  70.885  71.460  1.00  0.00           C
ATOM   4566  O   ASP Z 187      63.779  69.855  71.506  1.00  0.00           O
ATOM   4567  N   GLU Z 188      63.643  72.061  71.084  1.00  0.00           N
ATOM   4568  HN  GLU Z 188      63.067  72.874  71.058  1.00  0.00           H
ATOM   4569  CA  GLU Z 188      65.053  72.257  70.813  1.00  0.00           C
ATOM   4570  HA  GLU Z 188      65.368  71.495  70.112  1.00  0.00           H
ATOM   4571  CB  GLU Z 188      65.252  73.645  70.156  1.00  0.00           C
ATOM   4572  HB1 GLU Z 188      64.574  73.691  69.278  1.00  0.00           H
ATOM   4573  HB2 GLU Z 188      64.938  74.447  70.861  1.00  0.00           H
ATOM   4574  CG  GLU Z 188      66.701  73.894  69.685  1.00  0.00           C
ATOM   4575  HG1 GLU Z 188      67.351  73.992  70.581  1.00  0.00           H
ATOM   4576  HG2 GLU Z 188      67.067  73.030  69.091  1.00  0.00           H
ATOM   4577  CD  GLU Z 188      66.888  75.142  68.844  1.00  0.00           C
ATOM   4578  OE1 GLU Z 188      68.047  75.633  68.805  1.00  0.00           O
ATOM   4579  OE2 GLU Z 188      65.917  75.656  68.223  1.00  0.00           O
ATOM   4580  C   GLU Z 188      65.939  72.109  72.052  1.00  0.00           C
ATOM   4581  O   GLU Z 188      66.972  71.439  72.028  1.00  0.00           O
ATOM   4582  N   GLY Z 189      65.533  72.698  73.197  1.00  0.00           N
ATOM   4583  HN  GLY Z 189      64.702  73.264  73.196  1.00  0.00           H
ATOM   4584  CA  GLY Z 189      66.293  72.639  74.444  1.00  0.00           C
ATOM   4585  HA1 GLY Z 189      67.314  72.922  74.238  1.00  0.00           H
ATOM   4586  HA2 GLY Z 189      65.810  73.307  75.143  1.00  0.00           H
ATOM   4587  C   GLY Z 189      66.332  71.279  75.089  1.00  0.00           C
ATOM   4588  O   GLY Z 189      67.371  70.840  75.577  1.00  0.00           O
ATOM   4589  N   LYS Z 190      65.209  70.539  75.065  1.00  0.00           N
ATOM   4590  HN  LYS Z 190      64.357  70.942  74.711  1.00  0.00           H
ATOM   4591  CA  LYS Z 190      65.123  69.163  75.518  1.00  0.00           C
ATOM   4592  HA  LYS Z 190      65.472  69.118  76.541  1.00  0.00           H
ATOM   4593  CB  LYS Z 190      63.656  68.680  75.451  1.00  0.00           C
ATOM   4594  HB1 LYS Z 190      63.038  69.370  76.070  1.00  0.00           H
ATOM   4595  HB2 LYS Z 190      63.288  68.766  74.404  1.00  0.00           H
ATOM   4596  CG  LYS Z 190      63.433  67.245  75.952  1.00  0.00           C
ATOM   4597  HG1 LYS Z 190      64.064  66.537  75.368  1.00  0.00           H
ATOM   4598  HG2 LYS Z 190      63.749  67.185  77.018  1.00  0.00           H
ATOM   4599  CD  LYS Z 190      61.962  66.826  75.820  1.00  0.00           C
ATOM   4600  HD1 LYS Z 190      61.328  67.620  76.275  1.00  0.00           H
ATOM   4601  HD2 LYS Z 190      61.698  66.773  74.740  1.00  0.00           H
ATOM   4602  CE  LYS Z 190      61.614  65.499  76.501  1.00  0.00           C
ATOM   4603  HE1 LYS Z 190      61.759  65.576  77.600  1.00  0.00           H
ATOM   4604  HE2 LYS Z 190      60.554  65.231  76.292  1.00  0.00           H
ATOM   4605  NZ  LYS Z 190      62.460  64.411  75.997  1.00  0.00           N
ATOM   4606  HZ1 LYS Z 190      63.430  64.450  76.400  1.00  0.00           H
ATOM   4607  HZ2 LYS Z 190      62.031  63.477  76.242  1.00  0.00           H
ATOM   4608  HZ3 LYS Z 190      62.538  64.474  74.948  1.00  0.00           H
ATOM   4609  C   LYS Z 190      65.992  68.222  74.699  1.00  0.00           C
ATOM   4610  O   LYS Z 190      66.729  67.400  75.242  1.00  0.00           O
ATOM   4611  N   ALA Z 191      65.965  68.362  73.358  1.00  0.00           N
ATOM   4612  HN  ALA Z 191      65.340  69.014  72.930  1.00  0.00           H
ATOM   4613  CA  ALA Z 191      66.823  67.623  72.456  1.00  0.00           C
ATOM   4614  HA  ALA Z 191      66.693  66.565  72.649  1.00  0.00           H
ATOM   4615  CB  ALA Z 191      66.405  67.928  71.011  1.00  0.00           C
ATOM   4616  HB1 ALA Z 191      66.481  69.014  70.792  1.00  0.00           H
ATOM   4617  HB2 ALA Z 191      67.032  67.366  70.289  1.00  0.00           H
ATOM   4618  HB3 ALA Z 191      65.352  67.614  70.865  1.00  0.00           H
ATOM   4619  C   ALA Z 191      68.299  67.934  72.655  1.00  0.00           C
ATOM   4620  O   ALA Z 191      69.136  67.038  72.729  1.00  0.00           O
ATOM   4621  N   SER Z 192      68.651  69.224  72.837  1.00  0.00           N
ATOM   4622  HN  SER Z 192      67.963  69.943  72.700  1.00  0.00           H
ATOM   4623  CA  SER Z 192      69.999  69.648  73.204  1.00  0.00           C
ATOM   4624  HA  SER Z 192      70.675  69.278  72.445  1.00  0.00           H
ATOM   4625  CB  SER Z 192      70.118  71.199  73.249  1.00  0.00           C
ATOM   4626  HB1 SER Z 192      69.743  71.600  72.278  1.00  0.00           H
ATOM   4627  HB2 SER Z 192      69.465  71.606  74.054  1.00  0.00           H
ATOM   4628  OG  SER Z 192      71.468  71.640  73.442  1.00  0.00           O
ATOM   4629  HG1 SER Z 192      71.512  72.564  73.113  1.00  0.00           H
ATOM   4630  C   SER Z 192      70.453  69.050  74.531  1.00  0.00           C
ATOM   4631  O   SER Z 192      71.589  68.600  74.666  1.00  0.00           O
ATOM   4632  N   SER Z 193      69.561  68.986  75.545  1.00  0.00           N
ATOM   4633  HN  SER Z 193      68.660  69.417  75.437  1.00  0.00           H
ATOM   4634  CA  SER Z 193      69.821  68.298  76.809  1.00  0.00           C
ATOM   4635  HA  SER Z 193      70.720  68.726  77.233  1.00  0.00           H
ATOM   4636  CB  SER Z 193      68.655  68.488  77.824  1.00  0.00           C
ATOM   4637  HB1 SER Z 193      68.329  69.551  77.783  1.00  0.00           H
ATOM   4638  HB2 SER Z 193      67.780  67.862  77.538  1.00  0.00           H
ATOM   4639  OG  SER Z 193      69.063  68.185  79.163  1.00  0.00           O
ATOM   4640  HG1 SER Z 193      68.283  68.289  79.751  1.00  0.00           H
ATOM   4641  C   SER Z 193      70.065  66.802  76.643  1.00  0.00           C
ATOM   4642  O   SER Z 193      71.035  66.256  77.169  1.00  0.00           O
ATOM   4643  N   ALA Z 194      69.217  66.106  75.857  1.00  0.00           N
ATOM   4644  HN  ALA Z 194      68.425  66.569  75.450  1.00  0.00           H
ATOM   4645  CA  ALA Z 194      69.324  64.686  75.573  1.00  0.00           C
ATOM   4646  HA  ALA Z 194      69.352  64.163  76.520  1.00  0.00           H
ATOM   4647  CB  ALA Z 194      68.084  64.231  74.778  1.00  0.00           C
ATOM   4648  HB1 ALA Z 194      68.035  64.740  73.791  1.00  0.00           H
ATOM   4649  HB2 ALA Z 194      68.095  63.133  74.610  1.00  0.00           H
ATOM   4650  HB3 ALA Z 194      67.160  64.487  75.337  1.00  0.00           H
ATOM   4651  C   ALA Z 194      70.586  64.295  74.810  1.00  0.00           C
ATOM   4652  O   ALA Z 194      71.252  63.307  75.129  1.00  0.00           O
ATOM   4653  N   LYS Z 195      70.958  65.086  73.787  1.00  0.00           N
ATOM   4654  HN  LYS Z 195      70.354  65.836  73.498  1.00  0.00           H
ATOM   4655  CA  LYS Z 195      72.190  64.942  73.034  1.00  0.00           C
ATOM   4656  HA  LYS Z 195      72.273  63.906  72.732  1.00  0.00           H
ATOM   4657  CB  LYS Z 195      72.128  65.797  71.745  1.00  0.00           C
ATOM   4658  HB1 LYS Z 195      71.913  66.854  72.021  1.00  0.00           H
ATOM   4659  HB2 LYS Z 195      73.103  65.769  71.212  1.00  0.00           H
ATOM   4660  CG  LYS Z 195      71.034  65.287  70.786  1.00  0.00           C
ATOM   4661  HG1 LYS Z 195      71.337  64.297  70.377  1.00  0.00           H
ATOM   4662  HG2 LYS Z 195      70.091  65.133  71.359  1.00  0.00           H
ATOM   4663  CD  LYS Z 195      70.713  66.247  69.629  1.00  0.00           C
ATOM   4664  HD1 LYS Z 195      70.594  67.273  70.048  1.00  0.00           H
ATOM   4665  HD2 LYS Z 195      71.569  66.259  68.919  1.00  0.00           H
ATOM   4666  CE  LYS Z 195      69.421  65.860  68.898  1.00  0.00           C
ATOM   4667  HE1 LYS Z 195      69.511  64.842  68.463  1.00  0.00           H
ATOM   4668  HE2 LYS Z 195      68.567  65.871  69.608  1.00  0.00           H
ATOM   4669  NZ  LYS Z 195      69.126  66.809  67.810  1.00  0.00           N
ATOM   4670  HZ1 LYS Z 195      68.172  66.631  67.418  1.00  0.00           H
ATOM   4671  HZ2 LYS Z 195      69.121  67.794  68.176  1.00  0.00           H
ATOM   4672  HZ3 LYS Z 195      69.837  66.728  67.039  1.00  0.00           H
ATOM   4673  C   LYS Z 195      73.432  65.231  73.872  1.00  0.00           C
ATOM   4674  O   LYS Z 195      74.427  64.514  73.793  1.00  0.00           O
ATOM   4675  N   GLN Z 196      73.406  66.254  74.752  1.00  0.00           N
ATOM   4676  HN  GLN Z 196      72.641  66.903  74.763  1.00  0.00           H
ATOM   4677  CA  GLN Z 196      74.474  66.493  75.715  1.00  0.00           C
ATOM   4678  HA  GLN Z 196      75.401  66.519  75.160  1.00  0.00           H
ATOM   4679  CB  GLN Z 196      74.293  67.854  76.428  1.00  0.00           C
ATOM   4680  HB1 GLN Z 196      74.094  68.633  75.658  1.00  0.00           H
ATOM   4681  HB2 GLN Z 196      73.391  67.811  77.079  1.00  0.00           H
ATOM   4682  CG  GLN Z 196      75.510  68.293  77.279  1.00  0.00           C
ATOM   4683  HG1 GLN Z 196      75.253  69.224  77.823  1.00  0.00           H
ATOM   4684  HG2 GLN Z 196      75.746  67.514  78.034  1.00  0.00           H
ATOM   4685  CD  GLN Z 196      76.762  68.576  76.449  1.00  0.00           C
ATOM   4686  OE1 GLN Z 196      76.718  68.755  75.228  1.00  0.00           O
ATOM   4687  NE2 GLN Z 196      77.924  68.624  77.138  1.00  0.00           N
ATOM   4688 1HE2 GLN Z 196      77.919  68.506  78.129  1.00  0.00           H
ATOM   4689 2HE2 GLN Z 196      78.777  68.672  76.607  1.00  0.00           H
ATOM   4690  C   GLN Z 196      74.621  65.372  76.740  1.00  0.00           C
ATOM   4691  O   GLN Z 196      75.724  64.963  77.099  1.00  0.00           O
ATOM   4692  N   ARG Z 197      73.492  64.798  77.199  1.00  0.00           N
ATOM   4693  HN  ARG Z 197      72.607  65.192  76.936  1.00  0.00           H
ATOM   4694  CA  ARG Z 197      73.448  63.631  78.062  1.00  0.00           C
ATOM   4695  HA  ARG Z 197      74.002  63.869  78.960  1.00  0.00           H
ATOM   4696  CB  ARG Z 197      71.973  63.322  78.420  1.00  0.00           C
ATOM   4697  HB1 ARG Z 197      71.454  64.281  78.644  1.00  0.00           H
ATOM   4698  HB2 ARG Z 197      71.469  62.900  77.528  1.00  0.00           H
ATOM   4699  CG  ARG Z 197      71.731  62.383  79.618  1.00  0.00           C
ATOM   4700  HG1 ARG Z 197      70.683  62.012  79.535  1.00  0.00           H
ATOM   4701  HG2 ARG Z 197      72.397  61.496  79.570  1.00  0.00           H
ATOM   4702  CD  ARG Z 197      71.869  63.086  80.972  1.00  0.00           C
ATOM   4703  HD1 ARG Z 197      72.930  63.315  81.216  1.00  0.00           H
ATOM   4704  HD2 ARG Z 197      71.296  64.041  80.963  1.00  0.00           H
ATOM   4705  NE  ARG Z 197      71.258  62.200  82.012  1.00  0.00           N
ATOM   4706  HE  ARG Z 197      70.296  62.331  82.309  1.00  0.00           H
ATOM   4707  CZ  ARG Z 197      71.907  61.261  82.706  1.00  0.00           C
ATOM   4708  NH1 ARG Z 197      73.181  60.974  82.506  1.00  0.00           N
ATOM   4709 1HH1 ARG Z 197      73.723  61.479  81.827  1.00  0.00           H
ATOM   4710 2HH1 ARG Z 197      73.678  60.366  83.143  1.00  0.00           H
ATOM   4711  NH2 ARG Z 197      71.257  60.612  83.662  1.00  0.00           N
ATOM   4712 1HH2 ARG Z 197      70.360  60.989  83.946  1.00  0.00           H
ATOM   4713 2HH2 ARG Z 197      71.805  60.097  84.320  1.00  0.00           H
ATOM   4714  C   ARG Z 197      74.114  62.410  77.419  1.00  0.00           C
ATOM   4715  O   ARG Z 197      74.868  61.688  78.070  1.00  0.00           O
ATOM   4716  N   LEU Z 198      73.904  62.187  76.100  1.00  0.00           N
ATOM   4717  HN  LEU Z 198      73.238  62.749  75.608  1.00  0.00           H
ATOM   4718  CA  LEU Z 198      74.638  61.208  75.305  1.00  0.00           C
ATOM   4719  HA  LEU Z 198      74.548  60.251  75.794  1.00  0.00           H
ATOM   4720  CB  LEU Z 198      74.026  61.085  73.882  1.00  0.00           C
ATOM   4721  HB1 LEU Z 198      72.996  60.678  73.984  1.00  0.00           H
ATOM   4722  HB2 LEU Z 198      73.931  62.104  73.448  1.00  0.00           H
ATOM   4723  CG  LEU Z 198      74.804  60.215  72.861  1.00  0.00           C
ATOM   4724  HG  LEU Z 198      75.799  60.693  72.688  1.00  0.00           H
ATOM   4725  CD1 LEU Z 198      75.047  58.768  73.319  1.00  0.00           C
ATOM   4726 1HD1 LEU Z 198      75.667  58.235  72.568  1.00  0.00           H
ATOM   4727 2HD1 LEU Z 198      75.574  58.723  74.293  1.00  0.00           H
ATOM   4728 3HD1 LEU Z 198      74.086  58.226  73.410  1.00  0.00           H
ATOM   4729  CD2 LEU Z 198      74.073  60.197  71.513  1.00  0.00           C
ATOM   4730 1HD2 LEU Z 198      73.886  61.231  71.153  1.00  0.00           H
ATOM   4731 2HD2 LEU Z 198      74.682  59.665  70.752  1.00  0.00           H
ATOM   4732 3HD2 LEU Z 198      73.103  59.668  71.608  1.00  0.00           H
ATOM   4733  C   LEU Z 198      76.136  61.485  75.230  1.00  0.00           C
ATOM   4734  O   LEU Z 198      76.948  60.577  75.412  1.00  0.00           O
ATOM   4735  N   LYS Z 199      76.569  62.745  75.019  1.00  0.00           N
ATOM   4736  HN  LYS Z 199      75.913  63.475  74.818  1.00  0.00           H
ATOM   4737  CA  LYS Z 199      77.984  63.098  75.040  1.00  0.00           C
ATOM   4738  HA  LYS Z 199      78.496  62.492  74.304  1.00  0.00           H
ATOM   4739  CB  LYS Z 199      78.196  64.589  74.701  1.00  0.00           C
ATOM   4740  HB1 LYS Z 199      77.593  65.227  75.384  1.00  0.00           H
ATOM   4741  HB2 LYS Z 199      79.265  64.868  74.847  1.00  0.00           H
ATOM   4742  CG  LYS Z 199      77.816  64.893  73.253  1.00  0.00           C
ATOM   4743  HG1 LYS Z 199      78.373  64.210  72.571  1.00  0.00           H
ATOM   4744  HG2 LYS Z 199      76.735  64.667  73.128  1.00  0.00           H
ATOM   4745  CD  LYS Z 199      78.103  66.345  72.858  1.00  0.00           C
ATOM   4746  HD1 LYS Z 199      77.584  67.026  73.569  1.00  0.00           H
ATOM   4747  HD2 LYS Z 199      79.195  66.543  72.960  1.00  0.00           H
ATOM   4748  CE  LYS Z 199      77.671  66.673  71.427  1.00  0.00           C
ATOM   4749  HE1 LYS Z 199      77.854  67.746  71.203  1.00  0.00           H
ATOM   4750  HE2 LYS Z 199      78.225  66.043  70.700  1.00  0.00           H
ATOM   4751  NZ  LYS Z 199      76.233  66.396  71.269  1.00  0.00           N
ATOM   4752  HZ1 LYS Z 199      75.702  66.964  71.979  1.00  0.00           H
ATOM   4753  HZ2 LYS Z 199      75.882  66.646  70.315  1.00  0.00           H
ATOM   4754  HZ3 LYS Z 199      76.055  65.369  71.394  1.00  0.00           H
ATOM   4755  C   LYS Z 199      78.653  62.833  76.376  1.00  0.00           C
ATOM   4756  O   LYS Z 199      79.707  62.203  76.446  1.00  0.00           O
ATOM   4757  N   CYS Z 200      78.010  63.250  77.482  1.00  0.00           N
ATOM   4758  HN  CYS Z 200      77.176  63.806  77.390  1.00  0.00           H
ATOM   4759  CA  CYS Z 200      78.478  62.972  78.825  1.00  0.00           C
ATOM   4760  HA  CYS Z 200      79.518  63.260  78.872  1.00  0.00           H
ATOM   4761  CB  CYS Z 200      77.684  63.775  79.887  1.00  0.00           C
ATOM   4762  HB1 CYS Z 200      76.606  63.529  79.794  1.00  0.00           H
ATOM   4763  HB2 CYS Z 200      78.016  63.475  80.906  1.00  0.00           H
ATOM   4764  SG  CYS Z 200      77.867  65.580  79.722  1.00  0.00           S
ATOM   4765  C   CYS Z 200      78.480  61.492  79.167  1.00  0.00           C
ATOM   4766  O   CYS Z 200      79.439  60.993  79.747  1.00  0.00           O
ATOM   4767  N   ALA Z 201      77.442  60.726  78.769  1.00  0.00           N
ATOM   4768  HN  ALA Z 201      76.660  61.131  78.290  1.00  0.00           H
ATOM   4769  CA  ALA Z 201      77.405  59.284  78.943  1.00  0.00           C
ATOM   4770  HA  ALA Z 201      77.563  59.064  79.991  1.00  0.00           H
ATOM   4771  CB  ALA Z 201      76.030  58.735  78.513  1.00  0.00           C
ATOM   4772  HB1 ALA Z 201      75.831  58.947  77.441  1.00  0.00           H
ATOM   4773  HB2 ALA Z 201      75.974  57.637  78.670  1.00  0.00           H
ATOM   4774  HB3 ALA Z 201      75.227  59.207  79.117  1.00  0.00           H
ATOM   4775  C   ALA Z 201      78.510  58.573  78.173  1.00  0.00           C
ATOM   4776  O   ALA Z 201      79.202  57.705  78.699  1.00  0.00           O
ATOM   4777  N   SER Z 202      78.753  58.986  76.912  1.00  0.00           N
ATOM   4778  HN  SER Z 202      78.154  59.677  76.502  1.00  0.00           H
ATOM   4779  CA  SER Z 202      79.838  58.469  76.085  1.00  0.00           C
ATOM   4780  HA  SER Z 202      79.702  57.405  75.960  1.00  0.00           H
ATOM   4781  CB  SER Z 202      79.885  59.165  74.694  1.00  0.00           C
ATOM   4782  HB1 SER Z 202      80.086  60.254  74.806  1.00  0.00           H
ATOM   4783  HB2 SER Z 202      80.705  58.723  74.082  1.00  0.00           H
ATOM   4784  OG  SER Z 202      78.658  59.003  73.983  1.00  0.00           O
ATOM   4785  HG1 SER Z 202      77.985  59.543  74.444  1.00  0.00           H
ATOM   4786  C   SER Z 202      81.200  58.704  76.708  1.00  0.00           C
ATOM   4787  O   SER Z 202      82.001  57.789  76.871  1.00  0.00           O
ATOM   4788  N   LEU Z 203      81.461  59.954  77.124  1.00  0.00           N
ATOM   4789  HN  LEU Z 203      80.773  60.674  77.001  1.00  0.00           H
ATOM   4790  CA  LEU Z 203      82.713  60.394  77.701  1.00  0.00           C
ATOM   4791  HA  LEU Z 203      83.503  60.023  77.061  1.00  0.00           H
ATOM   4792  CB  LEU Z 203      82.706  61.940  77.653  1.00  0.00           C
ATOM   4793  HB1 LEU Z 203      82.420  62.217  76.611  1.00  0.00           H
ATOM   4794  HB2 LEU Z 203      81.901  62.332  78.313  1.00  0.00           H
ATOM   4795  CG  LEU Z 203      84.018  62.688  77.962  1.00  0.00           C
ATOM   4796  HG  LEU Z 203      84.152  62.734  79.070  1.00  0.00           H
ATOM   4797  CD1 LEU Z 203      85.274  62.037  77.366  1.00  0.00           C
ATOM   4798 1HD1 LEU Z 203      85.177  61.936  76.267  1.00  0.00           H
ATOM   4799 2HD1 LEU Z 203      86.166  62.664  77.580  1.00  0.00           H
ATOM   4800 3HD1 LEU Z 203      85.454  61.032  77.801  1.00  0.00           H
ATOM   4801  CD2 LEU Z 203      83.897  64.117  77.416  1.00  0.00           C
ATOM   4802 1HD2 LEU Z 203      84.839  64.674  77.590  1.00  0.00           H
ATOM   4803 2HD2 LEU Z 203      83.712  64.094  76.319  1.00  0.00           H
ATOM   4804 3HD2 LEU Z 203      83.059  64.657  77.905  1.00  0.00           H
ATOM   4805  C   LEU Z 203      83.000  59.844  79.096  1.00  0.00           C
ATOM   4806  O   LEU Z 203      84.132  59.494  79.420  1.00  0.00           O
ATOM   4807  N   GLN Z 204      81.988  59.745  79.979  1.00  0.00           N
ATOM   4808  HN  GLN Z 204      81.070  60.076  79.742  1.00  0.00           H
ATOM   4809  CA  GLN Z 204      82.172  59.251  81.335  1.00  0.00           C
ATOM   4810  HA  GLN Z 204      83.164  59.520  81.675  1.00  0.00           H
ATOM   4811  CB  GLN Z 204      81.156  59.930  82.284  1.00  0.00           C
ATOM   4812  HB1 GLN Z 204      80.123  59.742  81.914  1.00  0.00           H
ATOM   4813  HB2 GLN Z 204      81.242  59.495  83.304  1.00  0.00           H
ATOM   4814  CG  GLN Z 204      81.409  61.452  82.369  1.00  0.00           C
ATOM   4815  HG1 GLN Z 204      82.454  61.627  82.704  1.00  0.00           H
ATOM   4816  HG2 GLN Z 204      81.285  61.918  81.369  1.00  0.00           H
ATOM   4817  CD  GLN Z 204      80.452  62.158  83.326  1.00  0.00           C
ATOM   4818  OE1 GLN Z 204      79.321  61.734  83.584  1.00  0.00           O
ATOM   4819  NE2 GLN Z 204      80.923  63.309  83.854  1.00  0.00           N
ATOM   4820 1HE2 GLN Z 204      81.826  63.643  83.565  1.00  0.00           H
ATOM   4821 2HE2 GLN Z 204      80.327  63.856  84.436  1.00  0.00           H
ATOM   4822  C   GLN Z 204      82.079  57.739  81.486  1.00  0.00           C
ATOM   4823  O   GLN Z 204      82.776  57.144  82.309  1.00  0.00           O
ATOM   4824  N   LYS Z 205      81.199  57.056  80.728  1.00  0.00           N
ATOM   4825  HN  LYS Z 205      80.594  57.514  80.070  1.00  0.00           H
ATOM   4826  CA  LYS Z 205      81.061  55.614  80.837  1.00  0.00           C
ATOM   4827  HA  LYS Z 205      81.270  55.316  81.856  1.00  0.00           H
ATOM   4828  CB  LYS Z 205      79.602  55.194  80.552  1.00  0.00           C
ATOM   4829  HB1 LYS Z 205      78.951  55.896  81.124  1.00  0.00           H
ATOM   4830  HB2 LYS Z 205      79.352  55.329  79.478  1.00  0.00           H
ATOM   4831  CG  LYS Z 205      79.243  53.768  80.999  1.00  0.00           C
ATOM   4832  HG1 LYS Z 205      79.519  53.040  80.204  1.00  0.00           H
ATOM   4833  HG2 LYS Z 205      79.830  53.512  81.912  1.00  0.00           H
ATOM   4834  CD  LYS Z 205      77.748  53.665  81.352  1.00  0.00           C
ATOM   4835  HD1 LYS Z 205      77.554  54.396  82.172  1.00  0.00           H
ATOM   4836  HD2 LYS Z 205      77.141  53.978  80.472  1.00  0.00           H
ATOM   4837  CE  LYS Z 205      77.305  52.270  81.797  1.00  0.00           C
ATOM   4838  HE1 LYS Z 205      77.179  51.611  80.912  1.00  0.00           H
ATOM   4839  HE2 LYS Z 205      78.055  51.820  82.484  1.00  0.00           H
ATOM   4840  NZ  LYS Z 205      76.024  52.345  82.523  1.00  0.00           N
ATOM   4841  HZ1 LYS Z 205      76.224  52.496  83.549  1.00  0.00           H
ATOM   4842  HZ2 LYS Z 205      75.440  53.156  82.224  1.00  0.00           H
ATOM   4843  HZ3 LYS Z 205      75.479  51.452  82.417  1.00  0.00           H
ATOM   4844  C   LYS Z 205      82.049  54.864  79.955  1.00  0.00           C
ATOM   4845  O   LYS Z 205      82.698  53.916  80.402  1.00  0.00           O
ATOM   4846  N   PHE Z 206      82.224  55.295  78.688  1.00  0.00           N
ATOM   4847  HN  PHE Z 206      81.722  56.085  78.340  1.00  0.00           H
ATOM   4848  CA  PHE Z 206      83.042  54.581  77.716  1.00  0.00           C
ATOM   4849  HA  PHE Z 206      83.276  53.589  78.078  1.00  0.00           H
ATOM   4850  CB  PHE Z 206      82.298  54.448  76.364  1.00  0.00           C
ATOM   4851  HB1 PHE Z 206      81.948  55.435  75.998  1.00  0.00           H
ATOM   4852  HB2 PHE Z 206      82.954  53.990  75.592  1.00  0.00           H
ATOM   4853  CG  PHE Z 206      81.119  53.544  76.554  1.00  0.00           C
ATOM   4854  CD1 PHE Z 206      81.297  52.154  76.492  1.00  0.00           C
ATOM   4855  HD1 PHE Z 206      82.274  51.747  76.270  1.00  0.00           H
ATOM   4856  CE1 PHE Z 206      80.228  51.289  76.745  1.00  0.00           C
ATOM   4857  HE1 PHE Z 206      80.386  50.222  76.713  1.00  0.00           H
ATOM   4858  CZ  PHE Z 206      78.967  51.809  77.063  1.00  0.00           C
ATOM   4859  HZ  PHE Z 206      78.148  51.137  77.270  1.00  0.00           H
ATOM   4860  CD2 PHE Z 206      79.849  54.059  76.865  1.00  0.00           C
ATOM   4861  HD2 PHE Z 206      79.707  55.127  76.934  1.00  0.00           H
ATOM   4862  CE2 PHE Z 206      78.778  53.195  77.127  1.00  0.00           C
ATOM   4863  HE2 PHE Z 206      77.814  53.602  77.390  1.00  0.00           H
ATOM   4864  C   PHE Z 206      84.382  55.248  77.471  1.00  0.00           C
ATOM   4865  O   PHE Z 206      85.281  54.639  76.896  1.00  0.00           O
ATOM   4866  N   GLY Z 207      84.581  56.481  77.971  1.00  0.00           N
ATOM   4867  HN  GLY Z 207      83.806  57.001  78.320  1.00  0.00           H
ATOM   4868  CA  GLY Z 207      85.889  57.119  78.039  1.00  0.00           C
ATOM   4869  HA1 GLY Z 207      85.903  57.684  78.959  1.00  0.00           H
ATOM   4870  HA2 GLY Z 207      86.654  56.355  78.030  1.00  0.00           H
ATOM   4871  C   GLY Z 207      86.231  58.090  76.941  1.00  0.00           C
ATOM   4872  O   GLY Z 207      85.457  58.397  76.035  1.00  0.00           O
ATOM   4873  N   GLU Z 208      87.452  58.644  77.047  1.00  0.00           N
ATOM   4874  HN  GLU Z 208      88.057  58.335  77.780  1.00  0.00           H
ATOM   4875  CA  GLU Z 208      87.967  59.717  76.221  1.00  0.00           C
ATOM   4876  HA  GLU Z 208      87.278  60.545  76.288  1.00  0.00           H
ATOM   4877  CB  GLU Z 208      89.336  60.158  76.794  1.00  0.00           C
ATOM   4878  HB1 GLU Z 208      89.229  60.277  77.897  1.00  0.00           H
ATOM   4879  HB2 GLU Z 208      90.082  59.351  76.624  1.00  0.00           H
ATOM   4880  CG  GLU Z 208      89.861  61.495  76.223  1.00  0.00           C
ATOM   4881  HG1 GLU Z 208      89.908  61.425  75.118  1.00  0.00           H
ATOM   4882  HG2 GLU Z 208      89.173  62.324  76.494  1.00  0.00           H
ATOM   4883  CD  GLU Z 208      91.248  61.854  76.725  1.00  0.00           C
ATOM   4884  OE1 GLU Z 208      91.904  62.703  76.062  1.00  0.00           O
ATOM   4885  OE2 GLU Z 208      91.718  61.302  77.752  1.00  0.00           O
ATOM   4886  C   GLU Z 208      88.092  59.368  74.744  1.00  0.00           C
ATOM   4887  O   GLU Z 208      87.657  60.119  73.870  1.00  0.00           O
ATOM   4888  N   ARG Z 209      88.639  58.179  74.419  1.00  0.00           N
ATOM   4889  HN  ARG Z 209      88.976  57.567  75.139  1.00  0.00           H
ATOM   4890  CA  ARG Z 209      88.755  57.686  73.058  1.00  0.00           C
ATOM   4891  HA  ARG Z 209      89.261  58.442  72.475  1.00  0.00           H
ATOM   4892  CB  ARG Z 209      89.609  56.403  73.027  1.00  0.00           C
ATOM   4893  HB1 ARG Z 209      90.622  56.659  73.413  1.00  0.00           H
ATOM   4894  HB2 ARG Z 209      89.172  55.659  73.727  1.00  0.00           H
ATOM   4895  CG  ARG Z 209      89.752  55.752  71.638  1.00  0.00           C
ATOM   4896  HG1 ARG Z 209      88.758  55.377  71.304  1.00  0.00           H
ATOM   4897  HG2 ARG Z 209      90.095  56.519  70.908  1.00  0.00           H
ATOM   4898  CD  ARG Z 209      90.735  54.584  71.652  1.00  0.00           C
ATOM   4899  HD1 ARG Z 209      91.752  54.948  71.927  1.00  0.00           H
ATOM   4900  HD2 ARG Z 209      90.404  53.805  72.375  1.00  0.00           H
ATOM   4901  NE  ARG Z 209      90.757  54.013  70.272  1.00  0.00           N
ATOM   4902  HE  ARG Z 209      90.228  54.456  69.537  1.00  0.00           H
ATOM   4903  CZ  ARG Z 209      91.649  53.090  69.898  1.00  0.00           C
ATOM   4904  NH1 ARG Z 209      92.418  52.472  70.788  1.00  0.00           N
ATOM   4905 1HH1 ARG Z 209      92.185  52.529  71.760  1.00  0.00           H
ATOM   4906 2HH1 ARG Z 209      93.034  51.736  70.473  1.00  0.00           H
ATOM   4907  NH2 ARG Z 209      91.786  52.776  68.614  1.00  0.00           N
ATOM   4908 1HH2 ARG Z 209      91.120  53.088  67.935  1.00  0.00           H
ATOM   4909 2HH2 ARG Z 209      92.455  52.050  68.377  1.00  0.00           H
ATOM   4910  C   ARG Z 209      87.410  57.451  72.384  1.00  0.00           C
ATOM   4911  O   ARG Z 209      87.226  57.755  71.206  1.00  0.00           O
ATOM   4912  N   ALA Z 210      86.409  56.944  73.131  1.00  0.00           N
ATOM   4913  HN  ALA Z 210      86.592  56.667  74.076  1.00  0.00           H
ATOM   4914  CA  ALA Z 210      85.059  56.749  72.639  1.00  0.00           C
ATOM   4915  HA  ALA Z 210      85.116  56.082  71.788  1.00  0.00           H
ATOM   4916  CB  ALA Z 210      84.196  56.092  73.734  1.00  0.00           C
ATOM   4917  HB1 ALA Z 210      84.110  56.751  74.625  1.00  0.00           H
ATOM   4918  HB2 ALA Z 210      83.176  55.867  73.356  1.00  0.00           H
ATOM   4919  HB3 ALA Z 210      84.663  55.137  74.058  1.00  0.00           H
ATOM   4920  C   ALA Z 210      84.398  58.043  72.158  1.00  0.00           C
ATOM   4921  O   ALA Z 210      83.729  58.072  71.121  1.00  0.00           O
ATOM   4922  N   PHE Z 211      84.606  59.159  72.888  1.00  0.00           N
ATOM   4923  HN  PHE Z 211      85.106  59.087  73.753  1.00  0.00           H
ATOM   4924  CA  PHE Z 211      84.240  60.492  72.439  1.00  0.00           C
ATOM   4925  HA  PHE Z 211      83.206  60.452  72.122  1.00  0.00           H
ATOM   4926  CB  PHE Z 211      84.378  61.495  73.614  1.00  0.00           C
ATOM   4927  HB1 PHE Z 211      83.901  61.069  74.523  1.00  0.00           H
ATOM   4928  HB2 PHE Z 211      85.445  61.702  73.845  1.00  0.00           H
ATOM   4929  CG  PHE Z 211      83.676  62.786  73.289  1.00  0.00           C
ATOM   4930  CD1 PHE Z 211      84.376  63.870  72.730  1.00  0.00           C
ATOM   4931  HD1 PHE Z 211      85.439  63.785  72.560  1.00  0.00           H
ATOM   4932  CE1 PHE Z 211      83.702  65.038  72.351  1.00  0.00           C
ATOM   4933  HE1 PHE Z 211      84.250  65.860  71.913  1.00  0.00           H
ATOM   4934  CZ  PHE Z 211      82.315  65.128  72.524  1.00  0.00           C
ATOM   4935  HZ  PHE Z 211      81.785  66.019  72.222  1.00  0.00           H
ATOM   4936  CD2 PHE Z 211      82.288  62.888  73.460  1.00  0.00           C
ATOM   4937  HD2 PHE Z 211      81.735  62.055  73.869  1.00  0.00           H
ATOM   4938  CE2 PHE Z 211      81.612  64.048  73.071  1.00  0.00           C
ATOM   4939  HE2 PHE Z 211      80.543  64.099  73.174  1.00  0.00           H
ATOM   4940  C   PHE Z 211      85.054  60.979  71.234  1.00  0.00           C
ATOM   4941  O   PHE Z 211      84.511  61.516  70.271  1.00  0.00           O
ATOM   4942  N   LYS Z 212      86.387  60.780  71.232  1.00  0.00           N
ATOM   4943  HN  LYS Z 212      86.829  60.368  72.033  1.00  0.00           H
ATOM   4944  CA  LYS Z 212      87.266  61.190  70.145  1.00  0.00           C
ATOM   4945  HA  LYS Z 212      87.108  62.247  69.983  1.00  0.00           H
ATOM   4946  CB  LYS Z 212      88.747  60.985  70.510  1.00  0.00           C
ATOM   4947  HB1 LYS Z 212      88.896  59.948  70.883  1.00  0.00           H
ATOM   4948  HB2 LYS Z 212      89.391  61.114  69.610  1.00  0.00           H
ATOM   4949  CG  LYS Z 212      89.212  62.001  71.554  1.00  0.00           C
ATOM   4950  HG1 LYS Z 212      89.112  63.025  71.127  1.00  0.00           H
ATOM   4951  HG2 LYS Z 212      88.553  61.956  72.450  1.00  0.00           H
ATOM   4952  CD  LYS Z 212      90.662  61.762  71.979  1.00  0.00           C
ATOM   4953  HD1 LYS Z 212      90.710  60.779  72.504  1.00  0.00           H
ATOM   4954  HD2 LYS Z 212      91.303  61.695  71.069  1.00  0.00           H
ATOM   4955  CE  LYS Z 212      91.189  62.871  72.885  1.00  0.00           C
ATOM   4956  HE1 LYS Z 212      91.309  63.822  72.321  1.00  0.00           H
ATOM   4957  HE2 LYS Z 212      90.488  63.045  73.730  1.00  0.00           H
ATOM   4958  NZ  LYS Z 212      92.491  62.485  73.446  1.00  0.00           N
ATOM   4959  HZ1 LYS Z 212      92.747  61.513  73.151  1.00  0.00           H
ATOM   4960  HZ2 LYS Z 212      93.234  63.151  73.123  1.00  0.00           H
ATOM   4961  HZ3 LYS Z 212      92.414  62.509  74.498  1.00  0.00           H
ATOM   4962  C   LYS Z 212      86.981  60.517  68.816  1.00  0.00           C
ATOM   4963  O   LYS Z 212      87.126  61.127  67.755  1.00  0.00           O
ATOM   4964  N   ALA Z 213      86.546  59.245  68.846  1.00  0.00           N
ATOM   4965  HN  ALA Z 213      86.562  58.742  69.716  1.00  0.00           H
ATOM   4966  CA  ALA Z 213      86.051  58.517  67.699  1.00  0.00           C
ATOM   4967  HA  ALA Z 213      86.834  58.488  66.953  1.00  0.00           H
ATOM   4968  CB  ALA Z 213      85.712  57.083  68.150  1.00  0.00           C
ATOM   4969  HB1 ALA Z 213      86.585  56.633  68.671  1.00  0.00           H
ATOM   4970  HB2 ALA Z 213      84.853  57.076  68.854  1.00  0.00           H
ATOM   4971  HB3 ALA Z 213      85.466  56.441  67.280  1.00  0.00           H
ATOM   4972  C   ALA Z 213      84.831  59.186  67.057  1.00  0.00           C
ATOM   4973  O   ALA Z 213      84.748  59.333  65.839  1.00  0.00           O
ATOM   4974  N   TRP Z 214      83.874  59.669  67.879  1.00  0.00           N
ATOM   4975  HN  TRP Z 214      83.961  59.545  68.865  1.00  0.00           H
ATOM   4976  CA  TRP Z 214      82.764  60.489  67.418  1.00  0.00           C
ATOM   4977  HA  TRP Z 214      82.293  59.963  66.604  1.00  0.00           H
ATOM   4978  CB  TRP Z 214      81.737  60.673  68.586  1.00  0.00           C
ATOM   4979  HB1 TRP Z 214      81.370  59.664  68.870  1.00  0.00           H
ATOM   4980  HB2 TRP Z 214      82.263  61.095  69.466  1.00  0.00           H
ATOM   4981  CG  TRP Z 214      80.515  61.552  68.318  1.00  0.00           C
ATOM   4982  CD1 TRP Z 214      79.295  61.207  67.804  1.00  0.00           C
ATOM   4983  HD1 TRP Z 214      79.005  60.201  67.536  1.00  0.00           H
ATOM   4984  NE1 TRP Z 214      78.519  62.332  67.627  1.00  0.00           N
ATOM   4985  HE1 TRP Z 214      77.667  62.379  67.125  1.00  0.00           H
ATOM   4986  CE2 TRP Z 214      79.222  63.429  68.060  1.00  0.00           C
ATOM   4987  CD2 TRP Z 214      80.474  62.975  68.536  1.00  0.00           C
ATOM   4988  CE3 TRP Z 214      81.401  63.866  69.073  1.00  0.00           C
ATOM   4989  HE3 TRP Z 214      82.347  63.534  69.474  1.00  0.00           H
ATOM   4990  CZ3 TRP Z 214      81.075  65.229  69.087  1.00  0.00           C
ATOM   4991  HZ3 TRP Z 214      81.784  65.942  69.484  1.00  0.00           H
ATOM   4992  CZ2 TRP Z 214      78.895  64.776  68.086  1.00  0.00           C
ATOM   4993  HZ2 TRP Z 214      77.944  65.133  67.718  1.00  0.00           H
ATOM   4994  CH2 TRP Z 214      79.843  65.680  68.591  1.00  0.00           C
ATOM   4995  HH2 TRP Z 214      79.616  66.737  68.602  1.00  0.00           H
ATOM   4996  C   TRP Z 214      83.228  61.844  66.865  1.00  0.00           C
ATOM   4997  O   TRP Z 214      82.833  62.281  65.782  1.00  0.00           O
ATOM   4998  N   ALA Z 215      84.127  62.527  67.597  1.00  0.00           N
ATOM   4999  HN  ALA Z 215      84.426  62.142  68.474  1.00  0.00           H
ATOM   5000  CA  ALA Z 215      84.589  63.863  67.289  1.00  0.00           C
ATOM   5001  HA  ALA Z 215      83.714  64.494  67.201  1.00  0.00           H
ATOM   5002  CB  ALA Z 215      85.450  64.377  68.457  1.00  0.00           C
ATOM   5003  HB1 ALA Z 215      84.873  64.323  69.406  1.00  0.00           H
ATOM   5004  HB2 ALA Z 215      86.356  63.747  68.569  1.00  0.00           H
ATOM   5005  HB3 ALA Z 215      85.761  65.430  68.293  1.00  0.00           H
ATOM   5006  C   ALA Z 215      85.350  64.006  65.975  1.00  0.00           C
ATOM   5007  O   ALA Z 215      85.133  64.960  65.229  1.00  0.00           O
ATOM   5008  N   VAL Z 216      86.255  63.057  65.643  1.00  0.00           N
ATOM   5009  HN  VAL Z 216      86.429  62.295  66.272  1.00  0.00           H
ATOM   5010  CA  VAL Z 216      87.033  63.090  64.406  1.00  0.00           C
ATOM   5011  HA  VAL Z 216      87.495  64.065  64.357  1.00  0.00           H
ATOM   5012  CB  VAL Z 216      88.172  62.068  64.412  1.00  0.00           C
ATOM   5013  HB  VAL Z 216      88.765  62.243  65.344  1.00  0.00           H
ATOM   5014  CG1 VAL Z 216      87.667  60.614  64.445  1.00  0.00           C
ATOM   5015 1HG1 VAL Z 216      87.138  60.354  63.506  1.00  0.00           H
ATOM   5016 2HG1 VAL Z 216      88.525  59.917  64.557  1.00  0.00           H
ATOM   5017 3HG1 VAL Z 216      86.977  60.445  65.297  1.00  0.00           H
ATOM   5018  CG2 VAL Z 216      89.113  62.294  63.213  1.00  0.00           C
ATOM   5019 1HG2 VAL Z 216      89.983  61.607  63.287  1.00  0.00           H
ATOM   5020 2HG2 VAL Z 216      88.597  62.087  62.252  1.00  0.00           H
ATOM   5021 3HG2 VAL Z 216      89.492  63.338  63.201  1.00  0.00           H
ATOM   5022  C   VAL Z 216      86.172  63.003  63.153  1.00  0.00           C
ATOM   5023  O   VAL Z 216      86.368  63.743  62.188  1.00  0.00           O
ATOM   5024  N   ALA Z 217      85.139  62.136  63.163  1.00  0.00           N
ATOM   5025  HN  ALA Z 217      84.995  61.544  63.954  1.00  0.00           H
ATOM   5026  CA  ALA Z 217      84.145  62.069  62.118  1.00  0.00           C
ATOM   5027  HA  ALA Z 217      84.640  61.918  61.168  1.00  0.00           H
ATOM   5028  CB  ALA Z 217      83.212  60.884  62.432  1.00  0.00           C
ATOM   5029  HB1 ALA Z 217      82.762  61.000  63.441  1.00  0.00           H
ATOM   5030  HB2 ALA Z 217      82.392  60.815  61.689  1.00  0.00           H
ATOM   5031  HB3 ALA Z 217      83.782  59.930  62.421  1.00  0.00           H
ATOM   5032  C   ALA Z 217      83.316  63.346  62.011  1.00  0.00           C
ATOM   5033  O   ALA Z 217      83.144  63.917  60.933  1.00  0.00           O
ATOM   5034  N   ARG Z 218      82.824  63.856  63.158  1.00  0.00           N
ATOM   5035  HN  ARG Z 218      82.982  63.379  64.026  1.00  0.00           H
ATOM   5036  CA  ARG Z 218      81.982  65.034  63.211  1.00  0.00           C
ATOM   5037  HA  ARG Z 218      81.130  64.855  62.568  1.00  0.00           H
ATOM   5038  CB  ARG Z 218      81.522  65.245  64.675  1.00  0.00           C
ATOM   5039  HB1 ARG Z 218      81.118  64.280  65.059  1.00  0.00           H
ATOM   5040  HB2 ARG Z 218      82.405  65.492  65.306  1.00  0.00           H
ATOM   5041  CG  ARG Z 218      80.445  66.330  64.867  1.00  0.00           C
ATOM   5042  HG1 ARG Z 218      80.292  66.467  65.962  1.00  0.00           H
ATOM   5043  HG2 ARG Z 218      80.795  67.304  64.459  1.00  0.00           H
ATOM   5044  CD  ARG Z 218      79.103  65.960  64.233  1.00  0.00           C
ATOM   5045  HD1 ARG Z 218      79.172  65.918  63.123  1.00  0.00           H
ATOM   5046  HD2 ARG Z 218      78.767  64.970  64.624  1.00  0.00           H
ATOM   5047  NE  ARG Z 218      78.140  67.034  64.617  1.00  0.00           N
ATOM   5048  HE  ARG Z 218      78.493  67.955  64.837  1.00  0.00           H
ATOM   5049  CZ  ARG Z 218      76.843  66.817  64.870  1.00  0.00           C
ATOM   5050  NH1 ARG Z 218      76.262  65.653  64.591  1.00  0.00           N
ATOM   5051 1HH1 ARG Z 218      76.708  65.105  63.867  1.00  0.00           H
ATOM   5052 2HH1 ARG Z 218      75.253  65.610  64.617  1.00  0.00           H
ATOM   5053  NH2 ARG Z 218      76.112  67.796  65.389  1.00  0.00           N
ATOM   5054 1HH2 ARG Z 218      76.468  68.735  65.475  1.00  0.00           H
ATOM   5055 2HH2 ARG Z 218      75.143  67.626  65.626  1.00  0.00           H
ATOM   5056  C   ARG Z 218      82.657  66.308  62.720  1.00  0.00           C
ATOM   5057  O   ARG Z 218      82.136  67.024  61.867  1.00  0.00           O
ATOM   5058  N   LEU Z 219      83.877  66.599  63.210  1.00  0.00           N
ATOM   5059  HN  LEU Z 219      84.303  66.001  63.897  1.00  0.00           H
ATOM   5060  CA  LEU Z 219      84.628  67.777  62.819  1.00  0.00           C
ATOM   5061  HA  LEU Z 219      83.954  68.621  62.850  1.00  0.00           H
ATOM   5062  CB  LEU Z 219      85.794  68.049  63.792  1.00  0.00           C
ATOM   5063  HB1 LEU Z 219      86.398  67.121  63.899  1.00  0.00           H
[truncated: 452,122 more chars]
