# Supplementary material for: Molecular Basis for the Involvement of Mammalian Serum Albumin in the AGE/RAGE Axis: A Comprehensive Computational Study
Source: Int J Mol Sci. 2024 Mar 11;25(6):3204. doi: 10.3390/ijms25063204 (PMC10970403; doi:10.3390/ijms25063204)
Supplement: Supplementary file 1 [file ijms-25-03204-s001.zip › File S3/HSA-CML525-RAGE-100ns.pdb]

ATOM      1  N   ALA X  21      73.765  32.770  59.217  1.00  0.00           N
ATOM      2  H1  ALA X  21      73.951  32.805  58.193  1.00  0.00           H
ATOM      3  H2  ALA X  21      74.201  31.884  59.582  1.00  0.00           H
ATOM      4  H3  ALA X  21      72.727  32.722  59.400  1.00  0.00           H
ATOM      5  CA  ALA X  21      74.323  33.944  59.932  1.00  0.00           C
ATOM      6  HA  ALA X  21      73.687  34.788  59.700  1.00  0.00           H
ATOM      7  CB  ALA X  21      74.267  33.640  61.444  1.00  0.00           C
ATOM      8  HB1 ALA X  21      74.866  32.738  61.698  1.00  0.00           H
ATOM      9  HB2 ALA X  21      74.673  34.492  62.030  1.00  0.00           H
ATOM     10  HB3 ALA X  21      73.219  33.472  61.774  1.00  0.00           H
ATOM     11  C   ALA X  21      75.734  34.327  59.520  1.00  0.00           C
ATOM     12  O   ALA X  21      76.515  33.491  59.066  1.00  0.00           O
ATOM     13  N   MET X  22      76.078  35.620  59.668  1.00  0.00           N
ATOM     14  HN  MET X  22      75.435  36.278  60.077  1.00  0.00           H
ATOM     15  CA  MET X  22      77.349  36.184  59.264  1.00  0.00           C
ATOM     16  HA  MET X  22      78.083  35.402  59.121  1.00  0.00           H
ATOM     17  CB  MET X  22      77.208  37.045  57.981  1.00  0.00           C
ATOM     18  HB1 MET X  22      76.324  37.713  58.090  1.00  0.00           H
ATOM     19  HB2 MET X  22      78.105  37.697  57.858  1.00  0.00           H
ATOM     20  CG  MET X  22      77.066  36.237  56.680  1.00  0.00           C
ATOM     21  HG1 MET X  22      76.212  35.531  56.763  1.00  0.00           H
ATOM     22  HG2 MET X  22      76.815  36.956  55.867  1.00  0.00           H
ATOM     23  SD  MET X  22      78.585  35.339  56.242  1.00  0.00           S
ATOM     24  CE  MET X  22      78.329  35.472  54.452  1.00  0.00           C
ATOM     25  HE1 MET X  22      79.172  35.009  53.898  1.00  0.00           H
ATOM     26  HE2 MET X  22      77.393  34.962  54.138  1.00  0.00           H
ATOM     27  HE3 MET X  22      78.267  36.536  54.136  1.00  0.00           H
ATOM     28  C   MET X  22      77.858  37.097  60.361  1.00  0.00           C
ATOM     29  O   MET X  22      77.129  37.943  60.879  1.00  0.00           O
ATOM     30  N   ALA X  23      79.143  36.961  60.729  1.00  0.00           N
ATOM     31  HN  ALA X  23      79.718  36.248  60.334  1.00  0.00           H
ATOM     32  CA  ALA X  23      79.794  37.824  61.686  1.00  0.00           C
ATOM     33  HA  ALA X  23      79.139  38.635  61.972  1.00  0.00           H
ATOM     34  CB  ALA X  23      80.193  37.019  62.938  1.00  0.00           C
ATOM     35  HB1 ALA X  23      79.288  36.559  63.390  1.00  0.00           H
ATOM     36  HB2 ALA X  23      80.895  36.201  62.670  1.00  0.00           H
ATOM     37  HB3 ALA X  23      80.670  37.671  63.697  1.00  0.00           H
ATOM     38  C   ALA X  23      81.020  38.445  61.038  1.00  0.00           C
ATOM     39  O   ALA X  23      81.828  37.757  60.418  1.00  0.00           O
ATOM     40  N   GLN X  24      81.180  39.778  61.140  1.00  0.00           N
ATOM     41  HN  GLN X  24      80.552  40.322  61.707  1.00  0.00           H
ATOM     42  CA  GLN X  24      82.295  40.492  60.552  1.00  0.00           C
ATOM     43  HA  GLN X  24      82.390  40.156  59.527  1.00  0.00           H
ATOM     44  CB  GLN X  24      82.027  42.017  60.531  1.00  0.00           C
ATOM     45  HB1 GLN X  24      81.005  42.171  60.112  1.00  0.00           H
ATOM     46  HB2 GLN X  24      82.018  42.412  61.571  1.00  0.00           H
ATOM     47  CG  GLN X  24      83.039  42.801  59.665  1.00  0.00           C
ATOM     48  HG1 GLN X  24      84.045  42.786  60.134  1.00  0.00           H
ATOM     49  HG2 GLN X  24      83.112  42.314  58.668  1.00  0.00           H
ATOM     50  CD  GLN X  24      82.626  44.260  59.480  1.00  0.00           C
ATOM     51  OE1 GLN X  24      82.097  44.922  60.381  1.00  0.00           O
ATOM     52  NE2 GLN X  24      82.913  44.807  58.277  1.00  0.00           N
ATOM     53 1HE2 GLN X  24      83.397  44.271  57.591  1.00  0.00           H
ATOM     54 2HE2 GLN X  24      82.671  45.762  58.117  1.00  0.00           H
ATOM     55  C   GLN X  24      83.606  40.172  61.258  1.00  0.00           C
ATOM     56  O   GLN X  24      83.718  40.261  62.479  1.00  0.00           O
ATOM     57  N   ASN X  25      84.635  39.749  60.502  1.00  0.00           N
ATOM     58  HN  ASN X  25      84.560  39.716  59.499  1.00  0.00           H
ATOM     59  CA  ASN X  25      85.859  39.229  61.074  1.00  0.00           C
ATOM     60  HA  ASN X  25      85.647  38.777  62.034  1.00  0.00           H
ATOM     61  CB  ASN X  25      86.501  38.171  60.150  1.00  0.00           C
ATOM     62  HB1 ASN X  25      86.634  38.570  59.124  1.00  0.00           H
ATOM     63  HB2 ASN X  25      87.498  37.877  60.541  1.00  0.00           H
ATOM     64  CG  ASN X  25      85.652  36.908  60.109  1.00  0.00           C
ATOM     65  OD1 ASN X  25      85.875  35.986  60.900  1.00  0.00           O
ATOM     66  ND2 ASN X  25      84.690  36.832  59.167  1.00  0.00           N
ATOM     67 1HD2 ASN X  25      84.188  35.975  59.082  1.00  0.00           H
ATOM     68 2HD2 ASN X  25      84.502  37.616  58.577  1.00  0.00           H
ATOM     69  C   ASN X  25      86.867  40.338  61.307  1.00  0.00           C
ATOM     70  O   ASN X  25      87.356  40.973  60.370  1.00  0.00           O
ATOM     71  N   ILE X  26      87.222  40.583  62.578  1.00  0.00           N
ATOM     72  HN  ILE X  26      86.827  40.039  63.325  1.00  0.00           H
ATOM     73  CA  ILE X  26      88.092  41.678  62.964  1.00  0.00           C
ATOM     74  HA  ILE X  26      88.504  42.150  62.082  1.00  0.00           H
ATOM     75  CB  ILE X  26      87.371  42.761  63.763  1.00  0.00           C
ATOM     76  HB  ILE X  26      88.117  43.505  64.134  1.00  0.00           H
ATOM     77  CG2 ILE X  26      86.420  43.510  62.804  1.00  0.00           C
ATOM     78 1HG2 ILE X  26      85.962  44.386  63.309  1.00  0.00           H
ATOM     79 2HG2 ILE X  26      86.977  43.878  61.917  1.00  0.00           H
ATOM     80 3HG2 ILE X  26      85.605  42.840  62.457  1.00  0.00           H
ATOM     81  CG1 ILE X  26      86.618  42.187  64.983  1.00  0.00           C
ATOM     82 1HG1 ILE X  26      85.738  41.603  64.630  1.00  0.00           H
ATOM     83 2HG1 ILE X  26      87.281  41.489  65.540  1.00  0.00           H
ATOM     84  CD  ILE X  26      86.153  43.282  65.946  1.00  0.00           C
ATOM     85  HD1 ILE X  26      87.026  43.850  66.335  1.00  0.00           H
ATOM     86  HD2 ILE X  26      85.472  43.997  65.436  1.00  0.00           H
ATOM     87  HD3 ILE X  26      85.607  42.848  66.809  1.00  0.00           H
ATOM     88  C   ILE X  26      89.287  41.167  63.743  1.00  0.00           C
ATOM     89  O   ILE X  26      89.304  40.059  64.283  1.00  0.00           O
ATOM     90  N   THR X  27      90.356  41.978  63.766  1.00  0.00           N
ATOM     91  HN  THR X  27      90.335  42.849  63.269  1.00  0.00           H
ATOM     92  CA  THR X  27      91.627  41.669  64.398  1.00  0.00           C
ATOM     93  HA  THR X  27      91.583  40.683  64.839  1.00  0.00           H
ATOM     94  CB  THR X  27      92.829  41.705  63.451  1.00  0.00           C
ATOM     95  HB  THR X  27      93.777  41.571  64.026  1.00  0.00           H
ATOM     96  OG1 THR X  27      92.888  42.912  62.695  1.00  0.00           O
ATOM     97  HG1 THR X  27      93.823  43.017  62.421  1.00  0.00           H
ATOM     98  CG2 THR X  27      92.694  40.559  62.441  1.00  0.00           C
ATOM     99 1HG2 THR X  27      93.599  40.499  61.800  1.00  0.00           H
ATOM    100 2HG2 THR X  27      92.566  39.592  62.971  1.00  0.00           H
ATOM    101 3HG2 THR X  27      91.811  40.717  61.787  1.00  0.00           H
ATOM    102  C   THR X  27      91.893  42.639  65.525  1.00  0.00           C
ATOM    103  O   THR X  27      91.638  43.843  65.434  1.00  0.00           O
ATOM    104  N   ALA X  28      92.413  42.108  66.641  1.00  0.00           N
ATOM    105  HN  ALA X  28      92.564  41.120  66.722  1.00  0.00           H
ATOM    106  CA  ALA X  28      92.777  42.869  67.809  1.00  0.00           C
ATOM    107  HA  ALA X  28      93.013  43.889  67.531  1.00  0.00           H
ATOM    108  CB  ALA X  28      91.630  42.837  68.835  1.00  0.00           C
ATOM    109  HB1 ALA X  28      91.406  41.794  69.142  1.00  0.00           H
ATOM    110  HB2 ALA X  28      91.877  43.439  69.734  1.00  0.00           H
ATOM    111  HB3 ALA X  28      90.716  43.263  68.370  1.00  0.00           H
ATOM    112  C   ALA X  28      94.037  42.250  68.381  1.00  0.00           C
ATOM    113  O   ALA X  28      94.461  41.176  67.952  1.00  0.00           O
ATOM    114  N   ARG X  29      94.700  42.918  69.342  1.00  0.00           N
ATOM    115  HN  ARG X  29      94.338  43.778  69.717  1.00  0.00           H
ATOM    116  CA  ARG X  29      95.959  42.436  69.874  1.00  0.00           C
ATOM    117  HA  ARG X  29      95.999  41.362  69.754  1.00  0.00           H
ATOM    118  CB  ARG X  29      97.200  43.054  69.177  1.00  0.00           C
ATOM    119  HB1 ARG X  29      97.251  44.143  69.396  1.00  0.00           H
ATOM    120  HB2 ARG X  29      98.099  42.568  69.614  1.00  0.00           H
ATOM    121  CG  ARG X  29      97.269  42.832  67.651  1.00  0.00           C
ATOM    122  HG1 ARG X  29      97.009  41.767  67.449  1.00  0.00           H
ATOM    123  HG2 ARG X  29      96.503  43.461  67.147  1.00  0.00           H
ATOM    124  CD  ARG X  29      98.645  43.088  67.022  1.00  0.00           C
ATOM    125  HD1 ARG X  29      99.413  42.437  67.501  1.00  0.00           H
ATOM    126  HD2 ARG X  29      98.613  42.879  65.929  1.00  0.00           H
ATOM    127  NE  ARG X  29      98.988  44.528  67.241  1.00  0.00           N
ATOM    128  HE  ARG X  29      98.344  45.153  67.719  1.00  0.00           H
ATOM    129  CZ  ARG X  29     100.203  45.047  67.050  1.00  0.00           C
ATOM    130  NH1 ARG X  29     101.198  44.397  66.460  1.00  0.00           N
ATOM    131 1HH1 ARG X  29     101.047  43.548  65.948  1.00  0.00           H
ATOM    132 2HH1 ARG X  29     102.043  44.935  66.340  1.00  0.00           H
ATOM    133  NH2 ARG X  29     100.465  46.283  67.463  1.00  0.00           N
ATOM    134 1HH2 ARG X  29      99.765  46.811  67.974  1.00  0.00           H
ATOM    135 2HH2 ARG X  29     101.403  46.615  67.377  1.00  0.00           H
ATOM    136  C   ARG X  29      96.068  42.680  71.369  1.00  0.00           C
ATOM    137  O   ARG X  29      95.444  43.578  71.935  1.00  0.00           O
ATOM    138  N   ILE X  30      96.870  41.835  72.049  1.00  0.00           N
ATOM    139  HN  ILE X  30      97.381  41.139  71.546  1.00  0.00           H
ATOM    140  CA  ILE X  30      96.983  41.771  73.500  1.00  0.00           C
ATOM    141  HA  ILE X  30      95.986  41.584  73.872  1.00  0.00           H
ATOM    142  CB  ILE X  30      97.849  40.594  73.952  1.00  0.00           C
ATOM    143  HB  ILE X  30      98.896  40.754  73.603  1.00  0.00           H
ATOM    144  CG2 ILE X  30      97.851  40.502  75.498  1.00  0.00           C
ATOM    145 1HG2 ILE X  30      98.310  41.399  75.960  1.00  0.00           H
ATOM    146 2HG2 ILE X  30      96.817  40.381  75.884  1.00  0.00           H
ATOM    147 3HG2 ILE X  30      98.449  39.630  75.834  1.00  0.00           H
ATOM    148  CG1 ILE X  30      97.329  39.284  73.308  1.00  0.00           C
ATOM    149 1HG1 ILE X  30      96.260  39.144  73.581  1.00  0.00           H
ATOM    150 2HG1 ILE X  30      97.386  39.364  72.200  1.00  0.00           H
ATOM    151  CD  ILE X  30      98.119  38.035  73.710  1.00  0.00           C
ATOM    152  HD1 ILE X  30      97.961  37.789  74.781  1.00  0.00           H
ATOM    153  HD2 ILE X  30      97.791  37.160  73.109  1.00  0.00           H
ATOM    154  HD3 ILE X  30      99.206  38.189  73.539  1.00  0.00           H
ATOM    155  C   ILE X  30      97.462  43.064  74.156  1.00  0.00           C
ATOM    156  O   ILE X  30      98.593  43.510  73.975  1.00  0.00           O
ATOM    157  N   GLY X  31      96.589  43.694  74.971  1.00  0.00           N
ATOM    158  HN  GLY X  31      95.686  43.268  75.115  1.00  0.00           H
ATOM    159  CA  GLY X  31      96.869  44.939  75.684  1.00  0.00           C
ATOM    160  HA1 GLY X  31      96.167  45.008  76.501  1.00  0.00           H
ATOM    161  HA2 GLY X  31      97.894  44.920  76.029  1.00  0.00           H
ATOM    162  C   GLY X  31      96.712  46.193  74.859  1.00  0.00           C
ATOM    163  O   GLY X  31      96.966  47.298  75.338  1.00  0.00           O
ATOM    164  N   GLU X  32      96.279  46.075  73.594  1.00  0.00           N
ATOM    165  HN  GLU X  32      96.063  45.174  73.214  1.00  0.00           H
ATOM    166  CA  GLU X  32      96.206  47.186  72.662  1.00  0.00           C
ATOM    167  HA  GLU X  32      96.767  48.019  73.059  1.00  0.00           H
ATOM    168  CB  GLU X  32      96.876  46.760  71.328  1.00  0.00           C
ATOM    169  HB1 GLU X  32      97.868  46.322  71.590  1.00  0.00           H
ATOM    170  HB2 GLU X  32      96.278  45.951  70.854  1.00  0.00           H
ATOM    171  CG  GLU X  32      97.116  47.907  70.316  1.00  0.00           C
ATOM    172  HG1 GLU X  32      96.145  48.295  69.940  1.00  0.00           H
ATOM    173  HG2 GLU X  32      97.659  48.738  70.818  1.00  0.00           H
ATOM    174  CD  GLU X  32      97.940  47.470  69.124  1.00  0.00           C
ATOM    175  OE1 GLU X  32      97.544  46.508  68.416  1.00  0.00           O
ATOM    176  OE2 GLU X  32      98.987  48.102  68.825  1.00  0.00           O
ATOM    177  C   GLU X  32      94.740  47.597  72.466  1.00  0.00           C
ATOM    178  O   GLU X  32      93.881  46.716  72.548  1.00  0.00           O
ATOM    179  N   PRO X  33      94.371  48.868  72.259  1.00  0.00           N
ATOM    180  CD  PRO X  33      95.258  50.021  72.473  1.00  0.00           C
ATOM    181  HD1 PRO X  33      95.985  50.092  71.634  1.00  0.00           H
ATOM    182  HD2 PRO X  33      95.797  49.952  73.442  1.00  0.00           H
ATOM    183  CA  PRO X  33      93.012  49.312  71.934  1.00  0.00           C
ATOM    184  HA  PRO X  33      92.444  49.212  72.847  1.00  0.00           H
ATOM    185  CB  PRO X  33      93.219  50.774  71.524  1.00  0.00           C
ATOM    186  HB1 PRO X  33      93.575  50.836  70.470  1.00  0.00           H
ATOM    187  HB2 PRO X  33      92.300  51.375  71.639  1.00  0.00           H
ATOM    188  CG  PRO X  33      94.335  51.239  72.453  1.00  0.00           C
ATOM    189  HG1 PRO X  33      94.841  52.155  72.089  1.00  0.00           H
ATOM    190  HG2 PRO X  33      93.930  51.419  73.474  1.00  0.00           H
ATOM    191  C   PRO X  33      92.213  48.570  70.871  1.00  0.00           C
ATOM    192  O   PRO X  33      92.785  48.060  69.907  1.00  0.00           O
ATOM    193  N   LEU X  34      90.875  48.542  70.998  1.00  0.00           N
ATOM    194  HN  LEU X  34      90.443  48.878  71.842  1.00  0.00           H
ATOM    195  CA  LEU X  34      89.976  48.131  69.934  1.00  0.00           C
ATOM    196  HA  LEU X  34      90.451  48.295  68.977  1.00  0.00           H
ATOM    197  CB  LEU X  34      89.563  46.640  70.078  1.00  0.00           C
ATOM    198  HB1 LEU X  34      90.488  46.026  70.024  1.00  0.00           H
ATOM    199  HB2 LEU X  34      89.128  46.496  71.092  1.00  0.00           H
ATOM    200  CG  LEU X  34      88.562  46.087  69.034  1.00  0.00           C
ATOM    201  HG  LEU X  34      87.645  46.725  69.048  1.00  0.00           H
ATOM    202  CD1 LEU X  34      89.130  46.099  67.607  1.00  0.00           C
ATOM    203 1HD1 LEU X  34      90.045  45.472  67.547  1.00  0.00           H
ATOM    204 2HD1 LEU X  34      88.380  45.697  66.893  1.00  0.00           H
ATOM    205 3HD1 LEU X  34      89.386  47.130  67.291  1.00  0.00           H
ATOM    206  CD2 LEU X  34      88.122  44.662  69.407  1.00  0.00           C
ATOM    207 1HD2 LEU X  34      87.643  44.651  70.408  1.00  0.00           H
ATOM    208 2HD2 LEU X  34      87.390  44.276  68.667  1.00  0.00           H
ATOM    209 3HD2 LEU X  34      88.994  43.978  69.430  1.00  0.00           H
ATOM    210  C   LEU X  34      88.741  49.014  69.988  1.00  0.00           C
ATOM    211  O   LEU X  34      88.177  49.250  71.056  1.00  0.00           O
ATOM    212  N   VAL X  35      88.285  49.536  68.832  1.00  0.00           N
ATOM    213  HN  VAL X  35      88.789  49.393  67.973  1.00  0.00           H
ATOM    214  CA  VAL X  35      87.054  50.302  68.737  1.00  0.00           C
ATOM    215  HA  VAL X  35      86.583  50.322  69.710  1.00  0.00           H
ATOM    216  CB  VAL X  35      87.267  51.763  68.325  1.00  0.00           C
ATOM    217  HB  VAL X  35      88.185  52.124  68.849  1.00  0.00           H
ATOM    218  CG1 VAL X  35      87.483  51.949  66.809  1.00  0.00           C
ATOM    219 1HG1 VAL X  35      86.560  51.708  66.241  1.00  0.00           H
ATOM    220 2HG1 VAL X  35      87.744  53.006  66.591  1.00  0.00           H
ATOM    221 3HG1 VAL X  35      88.304  51.299  66.443  1.00  0.00           H
ATOM    222  CG2 VAL X  35      86.079  52.618  68.812  1.00  0.00           C
ATOM    223 1HG2 VAL X  35      85.933  52.511  69.907  1.00  0.00           H
ATOM    224 2HG2 VAL X  35      86.265  53.690  68.588  1.00  0.00           H
ATOM    225 3HG2 VAL X  35      85.141  52.319  68.301  1.00  0.00           H
ATOM    226  C   VAL X  35      86.081  49.589  67.820  1.00  0.00           C
ATOM    227  O   VAL X  35      86.433  49.068  66.758  1.00  0.00           O
ATOM    228  N   LEU X  36      84.807  49.517  68.235  1.00  0.00           N
ATOM    229  HN  LEU X  36      84.557  49.880  69.140  1.00  0.00           H
ATOM    230  CA  LEU X  36      83.754  48.866  67.497  1.00  0.00           C
ATOM    231  HA  LEU X  36      84.135  48.423  66.588  1.00  0.00           H
ATOM    232  CB  LEU X  36      83.096  47.759  68.354  1.00  0.00           C
ATOM    233  HB1 LEU X  36      82.662  48.222  69.267  1.00  0.00           H
ATOM    234  HB2 LEU X  36      82.268  47.289  67.781  1.00  0.00           H
ATOM    235  CG  LEU X  36      84.076  46.653  68.799  1.00  0.00           C
ATOM    236  HG  LEU X  36      84.938  47.133  69.322  1.00  0.00           H
ATOM    237  CD1 LEU X  36      83.407  45.703  69.800  1.00  0.00           C
ATOM    238 1HD1 LEU X  36      82.529  45.209  69.334  1.00  0.00           H
ATOM    239 2HD1 LEU X  36      84.123  44.921  70.130  1.00  0.00           H
ATOM    240 3HD1 LEU X  36      83.066  46.262  70.698  1.00  0.00           H
ATOM    241  CD2 LEU X  36      84.629  45.858  67.609  1.00  0.00           C
ATOM    242 1HD2 LEU X  36      85.185  46.514  66.907  1.00  0.00           H
ATOM    243 2HD2 LEU X  36      85.328  45.076  67.971  1.00  0.00           H
ATOM    244 3HD2 LEU X  36      83.806  45.363  67.053  1.00  0.00           H
ATOM    245  C   LEU X  36      82.723  49.902  67.096  1.00  0.00           C
ATOM    246  O   LEU X  36      81.948  50.410  67.910  1.00  0.00           O
ATOM    247  N   LYS X  37      82.696  50.249  65.796  1.00  0.00           N
ATOM    248  HN  LYS X  37      83.380  49.869  65.171  1.00  0.00           H
ATOM    249  CA  LYS X  37      81.756  51.174  65.189  1.00  0.00           C
ATOM    250  HA  LYS X  37      81.583  51.999  65.864  1.00  0.00           H
ATOM    251  CB  LYS X  37      82.341  51.725  63.869  1.00  0.00           C
ATOM    252  HB1 LYS X  37      82.501  50.875  63.165  1.00  0.00           H
ATOM    253  HB2 LYS X  37      81.617  52.424  63.392  1.00  0.00           H
ATOM    254  CG  LYS X  37      83.680  52.457  64.054  1.00  0.00           C
ATOM    255  HG1 LYS X  37      83.507  53.424  64.578  1.00  0.00           H
ATOM    256  HG2 LYS X  37      84.364  51.847  64.686  1.00  0.00           H
ATOM    257  CD  LYS X  37      84.376  52.697  62.707  1.00  0.00           C
ATOM    258  HD1 LYS X  37      84.454  51.715  62.184  1.00  0.00           H
ATOM    259  HD2 LYS X  37      83.735  53.361  62.086  1.00  0.00           H
ATOM    260  CE  LYS X  37      85.775  53.304  62.846  1.00  0.00           C
ATOM    261  HE1 LYS X  37      85.712  54.333  63.259  1.00  0.00           H
ATOM    262  HE2 LYS X  37      86.405  52.681  63.518  1.00  0.00           H
ATOM    263  NZ  LYS X  37      86.440  53.370  61.533  1.00  0.00           N
ATOM    264  HZ1 LYS X  37      86.565  52.398  61.148  1.00  0.00           H
ATOM    265  HZ2 LYS X  37      85.847  53.900  60.848  1.00  0.00           H
ATOM    266  HZ3 LYS X  37      87.381  53.820  61.645  1.00  0.00           H
ATOM    267  C   LYS X  37      80.412  50.506  64.933  1.00  0.00           C
ATOM    268  O   LYS X  37      79.987  50.310  63.794  1.00  0.00           O
ATOM    269  N   CYS X  38      79.729  50.096  66.019  1.00  0.00           N
ATOM    270  HN  CYS X  38      80.134  50.248  66.920  1.00  0.00           H
ATOM    271  CA  CYS X  38      78.540  49.265  65.977  1.00  0.00           C
ATOM    272  HA  CYS X  38      78.827  48.356  65.465  1.00  0.00           H
ATOM    273  CB  CYS X  38      78.057  48.878  67.397  1.00  0.00           C
ATOM    274  HB1 CYS X  38      77.625  49.773  67.896  1.00  0.00           H
ATOM    275  HB2 CYS X  38      77.249  48.117  67.310  1.00  0.00           H
ATOM    276  SG  CYS X  38      79.410  48.228  68.429  1.00  0.00           S
ATOM    277  C   CYS X  38      77.375  49.861  65.202  1.00  0.00           C
ATOM    278  O   CYS X  38      77.048  51.044  65.317  1.00  0.00           O
ATOM    279  N   LYS X  39      76.726  49.032  64.370  1.00  0.00           N
ATOM    280  HN  LYS X  39      77.030  48.081  64.254  1.00  0.00           H
ATOM    281  CA  LYS X  39      75.644  49.456  63.514  1.00  0.00           C
ATOM    282  HA  LYS X  39      75.897  50.428  63.112  1.00  0.00           H
ATOM    283  CB  LYS X  39      75.495  48.480  62.327  1.00  0.00           C
ATOM    284  HB1 LYS X  39      75.377  47.447  62.721  1.00  0.00           H
ATOM    285  HB2 LYS X  39      74.578  48.727  61.748  1.00  0.00           H
ATOM    286  CG  LYS X  39      76.697  48.540  61.368  1.00  0.00           C
ATOM    287  HG1 LYS X  39      76.812  49.593  61.021  1.00  0.00           H
ATOM    288  HG2 LYS X  39      77.637  48.268  61.897  1.00  0.00           H
ATOM    289  CD  LYS X  39      76.513  47.641  60.136  1.00  0.00           C
ATOM    290  HD1 LYS X  39      75.488  47.802  59.736  1.00  0.00           H
ATOM    291  HD2 LYS X  39      77.232  47.961  59.347  1.00  0.00           H
ATOM    292  CE  LYS X  39      76.740  46.153  60.409  1.00  0.00           C
ATOM    293  HE1 LYS X  39      77.824  45.945  60.518  1.00  0.00           H
ATOM    294  HE2 LYS X  39      76.212  45.821  61.329  1.00  0.00           H
ATOM    295  NZ  LYS X  39      76.227  45.362  59.283  1.00  0.00           N
ATOM    296  HZ1 LYS X  39      75.190  45.286  59.353  1.00  0.00           H
ATOM    297  HZ2 LYS X  39      76.463  45.826  58.363  1.00  0.00           H
ATOM    298  HZ3 LYS X  39      76.642  44.399  59.293  1.00  0.00           H
ATOM    299  C   LYS X  39      74.310  49.609  64.232  1.00  0.00           C
ATOM    300  O   LYS X  39      73.984  48.895  65.181  1.00  0.00           O
ATOM    301  N   GLY X  40      73.487  50.571  63.766  1.00  0.00           N
ATOM    302  HN  GLY X  40      73.834  51.196  63.051  1.00  0.00           H
ATOM    303  CA  GLY X  40      72.174  50.874  64.320  1.00  0.00           C
ATOM    304  HA1 GLY X  40      71.584  51.311  63.528  1.00  0.00           H
ATOM    305  HA2 GLY X  40      71.728  49.972  64.713  1.00  0.00           H
ATOM    306  C   GLY X  40      72.219  51.885  65.435  1.00  0.00           C
ATOM    307  O   GLY X  40      71.264  52.021  66.195  1.00  0.00           O
ATOM    308  N   ALA X  41      73.331  52.627  65.559  1.00  0.00           N
ATOM    309  HN  ALA X  41      74.089  52.503  64.920  1.00  0.00           H
ATOM    310  CA  ALA X  41      73.517  53.647  66.569  1.00  0.00           C
ATOM    311  HA  ALA X  41      72.621  53.733  67.165  1.00  0.00           H
ATOM    312  CB  ALA X  41      74.681  53.264  67.502  1.00  0.00           C
ATOM    313  HB1 ALA X  41      74.817  54.031  68.294  1.00  0.00           H
ATOM    314  HB2 ALA X  41      74.466  52.291  67.991  1.00  0.00           H
ATOM    315  HB3 ALA X  41      75.630  53.163  66.932  1.00  0.00           H
ATOM    316  C   ALA X  41      73.824  54.991  65.904  1.00  0.00           C
ATOM    317  O   ALA X  41      74.595  55.018  64.940  1.00  0.00           O
ATOM    318  N   PRO X  42      73.274  56.129  66.314  1.00  0.00           N
ATOM    319  CD  PRO X  42      72.132  56.234  67.226  1.00  0.00           C
ATOM    320  HD1 PRO X  42      72.361  55.753  68.201  1.00  0.00           H
ATOM    321  HD2 PRO X  42      71.243  55.752  66.758  1.00  0.00           H
ATOM    322  CA  PRO X  42      73.708  57.430  65.821  1.00  0.00           C
ATOM    323  HA  PRO X  42      73.944  57.376  64.771  1.00  0.00           H
ATOM    324  CB  PRO X  42      72.500  58.327  66.116  1.00  0.00           C
ATOM    325  HB1 PRO X  42      72.760  59.400  66.209  1.00  0.00           H
ATOM    326  HB2 PRO X  42      71.764  58.223  65.289  1.00  0.00           H
ATOM    327  CG  PRO X  42      71.901  57.736  67.393  1.00  0.00           C
ATOM    328  HG1 PRO X  42      72.472  58.102  68.275  1.00  0.00           H
ATOM    329  HG2 PRO X  42      70.827  57.987  67.515  1.00  0.00           H
ATOM    330  C   PRO X  42      74.942  57.922  66.557  1.00  0.00           C
ATOM    331  O   PRO X  42      75.286  57.415  67.624  1.00  0.00           O
ATOM    332  N   LYS X  43      75.639  58.926  65.999  1.00  0.00           N
ATOM    333  HN  LYS X  43      75.344  59.311  65.128  1.00  0.00           H
ATOM    334  CA  LYS X  43      76.873  59.473  66.539  1.00  0.00           C
ATOM    335  HA  LYS X  43      77.442  58.668  66.981  1.00  0.00           H
ATOM    336  CB  LYS X  43      77.711  60.099  65.398  1.00  0.00           C
ATOM    337  HB1 LYS X  43      77.143  60.944  64.946  1.00  0.00           H
ATOM    338  HB2 LYS X  43      78.659  60.515  65.808  1.00  0.00           H
ATOM    339  CG  LYS X  43      78.057  59.092  64.293  1.00  0.00           C
ATOM    340  HG1 LYS X  43      78.669  58.268  64.724  1.00  0.00           H
ATOM    341  HG2 LYS X  43      77.125  58.635  63.890  1.00  0.00           H
ATOM    342  CD  LYS X  43      78.819  59.726  63.122  1.00  0.00           C
ATOM    343  HD1 LYS X  43      78.209  60.564  62.713  1.00  0.00           H
ATOM    344  HD2 LYS X  43      79.780  60.149  63.493  1.00  0.00           H
ATOM    345  CE  LYS X  43      79.086  58.701  62.018  1.00  0.00           C
ATOM    346  HE1 LYS X  43      79.739  57.881  62.394  1.00  0.00           H
ATOM    347  HE2 LYS X  43      78.125  58.259  61.670  1.00  0.00           H
ATOM    348  NZ  LYS X  43      79.742  59.326  60.863  1.00  0.00           N
ATOM    349  HZ1 LYS X  43      80.717  59.644  61.088  1.00  0.00           H
ATOM    350  HZ2 LYS X  43      79.808  58.611  60.090  1.00  0.00           H
ATOM    351  HZ3 LYS X  43      79.190  60.142  60.499  1.00  0.00           H
ATOM    352  C   LYS X  43      76.643  60.513  67.631  1.00  0.00           C
ATOM    353  O   LYS X  43      77.104  61.649  67.541  1.00  0.00           O
ATOM    354  N   LYS X  44      75.898  60.157  68.693  1.00  0.00           N
ATOM    355  HN  LYS X  44      75.554  59.223  68.760  1.00  0.00           H
ATOM    356  CA  LYS X  44      75.531  61.079  69.752  1.00  0.00           C
ATOM    357  HA  LYS X  44      75.714  62.086  69.407  1.00  0.00           H
ATOM    358  CB  LYS X  44      74.015  60.966  70.066  1.00  0.00           C
ATOM    359  HB1 LYS X  44      73.788  59.943  70.439  1.00  0.00           H
ATOM    360  HB2 LYS X  44      73.753  61.683  70.876  1.00  0.00           H
ATOM    361  CG  LYS X  44      73.110  61.265  68.853  1.00  0.00           C
ATOM    362  HG1 LYS X  44      73.405  62.244  68.412  1.00  0.00           H
ATOM    363  HG2 LYS X  44      73.275  60.482  68.082  1.00  0.00           H
ATOM    364  CD  LYS X  44      71.619  61.306  69.241  1.00  0.00           C
ATOM    365  HD1 LYS X  44      71.400  60.405  69.861  1.00  0.00           H
ATOM    366  HD2 LYS X  44      71.440  62.195  69.887  1.00  0.00           H
ATOM    367  CE  LYS X  44      70.608  61.310  68.080  1.00  0.00           C
ATOM    368  HE1 LYS X  44      70.683  60.375  67.486  1.00  0.00           H
ATOM    369  HE2 LYS X  44      69.577  61.382  68.492  1.00  0.00           H
ATOM    370  NZ  LYS X  44      70.806  62.445  67.160  1.00  0.00           N
ATOM    371  HZ1 LYS X  44      69.873  62.736  66.766  1.00  0.00           H
ATOM    372  HZ2 LYS X  44      71.252  63.270  67.637  1.00  0.00           H
ATOM    373  HZ3 LYS X  44      71.420  62.164  66.353  1.00  0.00           H
ATOM    374  C   LYS X  44      76.370  60.833  71.018  1.00  0.00           C
ATOM    375  O   LYS X  44      76.889  59.726  71.192  1.00  0.00           O
ATOM    376  N   PRO X  45      76.559  61.808  71.921  1.00  0.00           N
ATOM    377  CD  PRO X  45      76.236  63.213  71.662  1.00  0.00           C
ATOM    378  HD1 PRO X  45      75.131  63.325  71.662  1.00  0.00           H
ATOM    379  HD2 PRO X  45      76.659  63.560  70.692  1.00  0.00           H
ATOM    380  CA  PRO X  45      77.144  61.640  73.259  1.00  0.00           C
ATOM    381  HA  PRO X  45      78.198  61.529  73.078  1.00  0.00           H
ATOM    382  CB  PRO X  45      76.797  62.962  73.960  1.00  0.00           C
ATOM    383  HB1 PRO X  45      75.763  62.913  74.367  1.00  0.00           H
ATOM    384  HB2 PRO X  45      77.503  63.204  74.780  1.00  0.00           H
ATOM    385  CG  PRO X  45      76.843  63.988  72.830  1.00  0.00           C
ATOM    386  HG1 PRO X  45      76.275  64.913  73.063  1.00  0.00           H
ATOM    387  HG2 PRO X  45      77.899  64.250  72.596  1.00  0.00           H
ATOM    388  C   PRO X  45      76.706  60.413  74.067  1.00  0.00           C
ATOM    389  O   PRO X  45      75.535  60.055  73.928  1.00  0.00           O
ATOM    390  N   PRO X  46      77.570  59.775  74.876  1.00  0.00           N
ATOM    391  CD  PRO X  46      78.809  60.402  75.355  1.00  0.00           C
ATOM    392  HD1 PRO X  46      78.593  61.410  75.775  1.00  0.00           H
ATOM    393  HD2 PRO X  46      79.555  60.478  74.534  1.00  0.00           H
ATOM    394  CA  PRO X  46      77.411  58.456  75.499  1.00  0.00           C
ATOM    395  HA  PRO X  46      77.972  57.784  74.865  1.00  0.00           H
ATOM    396  CB  PRO X  46      78.121  58.630  76.840  1.00  0.00           C
ATOM    397  HB1 PRO X  46      77.476  59.200  77.546  1.00  0.00           H
ATOM    398  HB2 PRO X  46      78.419  57.664  77.297  1.00  0.00           H
ATOM    399  CG  PRO X  46      79.337  59.481  76.462  1.00  0.00           C
ATOM    400  HG1 PRO X  46      79.744  60.048  77.323  1.00  0.00           H
ATOM    401  HG2 PRO X  46      80.134  58.826  76.046  1.00  0.00           H
ATOM    402  C   PRO X  46      76.041  57.805  75.617  1.00  0.00           C
ATOM    403  O   PRO X  46      75.140  58.347  76.262  1.00  0.00           O
ATOM    404  N   GLN X  47      75.890  56.607  75.022  1.00  0.00           N
ATOM    405  HN  GLN X  47      76.670  56.168  74.585  1.00  0.00           H
ATOM    406  CA  GLN X  47      74.621  55.936  74.830  1.00  0.00           C
ATOM    407  HA  GLN X  47      73.849  56.414  75.415  1.00  0.00           H
ATOM    408  CB  GLN X  47      74.263  55.908  73.320  1.00  0.00           C
ATOM    409  HB1 GLN X  47      75.080  55.368  72.789  1.00  0.00           H
ATOM    410  HB2 GLN X  47      73.319  55.339  73.165  1.00  0.00           H
ATOM    411  CG  GLN X  47      74.119  57.297  72.662  1.00  0.00           C
ATOM    412  HG1 GLN X  47      73.246  57.838  73.077  1.00  0.00           H
ATOM    413  HG2 GLN X  47      75.026  57.910  72.844  1.00  0.00           H
ATOM    414  CD  GLN X  47      73.931  57.152  71.154  1.00  0.00           C
ATOM    415  OE1 GLN X  47      72.812  57.106  70.634  1.00  0.00           O
ATOM    416  NE2 GLN X  47      75.063  57.036  70.427  1.00  0.00           N
ATOM    417 1HE2 GLN X  47      75.947  57.039  70.903  1.00  0.00           H
ATOM    418 2HE2 GLN X  47      74.998  56.979  69.427  1.00  0.00           H
ATOM    419  C   GLN X  47      74.730  54.488  75.272  1.00  0.00           C
ATOM    420  O   GLN X  47      75.828  53.944  75.378  1.00  0.00           O
ATOM    421  N   ARG X  48      73.594  53.798  75.522  1.00  0.00           N
ATOM    422  HN  ARG X  48      72.705  54.263  75.480  1.00  0.00           H
ATOM    423  CA  ARG X  48      73.606  52.371  75.832  1.00  0.00           C
ATOM    424  HA  ARG X  48      74.436  52.201  76.503  1.00  0.00           H
ATOM    425  CB  ARG X  48      72.342  51.896  76.606  1.00  0.00           C
ATOM    426  HB1 ARG X  48      72.166  52.606  77.445  1.00  0.00           H
ATOM    427  HB2 ARG X  48      71.460  51.956  75.932  1.00  0.00           H
ATOM    428  CG  ARG X  48      72.462  50.463  77.191  1.00  0.00           C
ATOM    429  HG1 ARG X  48      72.650  49.761  76.347  1.00  0.00           H
ATOM    430  HG2 ARG X  48      73.342  50.410  77.870  1.00  0.00           H
ATOM    431  CD  ARG X  48      71.215  49.982  77.953  1.00  0.00           C
ATOM    432  HD1 ARG X  48      71.130  50.475  78.948  1.00  0.00           H
ATOM    433  HD2 ARG X  48      70.313  50.219  77.350  1.00  0.00           H
ATOM    434  NE  ARG X  48      71.314  48.489  78.120  1.00  0.00           N
ATOM    435  HE  ARG X  48      72.163  47.973  77.910  1.00  0.00           H
ATOM    436  CZ  ARG X  48      70.318  47.682  78.517  1.00  0.00           C
ATOM    437  NH1 ARG X  48      69.120  48.146  78.837  1.00  0.00           N
ATOM    438 1HH1 ARG X  48      68.913  49.103  78.663  1.00  0.00           H
ATOM    439 2HH1 ARG X  48      68.448  47.510  79.239  1.00  0.00           H
ATOM    440  NH2 ARG X  48      70.548  46.371  78.564  1.00  0.00           N
ATOM    441 1HH2 ARG X  48      71.418  46.028  78.177  1.00  0.00           H
ATOM    442 2HH2 ARG X  48      69.821  45.707  78.773  1.00  0.00           H
ATOM    443  C   ARG X  48      73.875  51.493  74.605  1.00  0.00           C
ATOM    444  O   ARG X  48      72.982  50.865  74.034  1.00  0.00           O
ATOM    445  N   LEU X  49      75.153  51.430  74.185  1.00  0.00           N
ATOM    446  HN  LEU X  49      75.816  52.058  74.596  1.00  0.00           H
ATOM    447  CA  LEU X  49      75.672  50.450  73.249  1.00  0.00           C
ATOM    448  HA  LEU X  49      74.874  50.084  72.619  1.00  0.00           H
ATOM    449  CB  LEU X  49      76.818  50.992  72.352  1.00  0.00           C
ATOM    450  HB1 LEU X  49      77.463  51.672  72.948  1.00  0.00           H
ATOM    451  HB2 LEU X  49      77.456  50.143  72.014  1.00  0.00           H
ATOM    452  CG  LEU X  49      76.348  51.716  71.070  1.00  0.00           C
ATOM    453  HG  LEU X  49      75.693  51.014  70.500  1.00  0.00           H
ATOM    454  CD1 LEU X  49      75.545  52.991  71.355  1.00  0.00           C
ATOM    455 1HD1 LEU X  49      75.266  53.496  70.407  1.00  0.00           H
ATOM    456 2HD1 LEU X  49      74.607  52.762  71.902  1.00  0.00           H
ATOM    457 3HD1 LEU X  49      76.154  53.694  71.960  1.00  0.00           H
ATOM    458  CD2 LEU X  49      77.557  52.053  70.185  1.00  0.00           C
ATOM    459 1HD2 LEU X  49      78.227  52.768  70.708  1.00  0.00           H
ATOM    460 2HD2 LEU X  49      78.136  51.138  69.942  1.00  0.00           H
ATOM    461 3HD2 LEU X  49      77.221  52.520  69.234  1.00  0.00           H
ATOM    462  C   LEU X  49      76.183  49.279  74.065  1.00  0.00           C
ATOM    463  O   LEU X  49      76.849  49.457  75.086  1.00  0.00           O
ATOM    464  N   GLU X  50      75.836  48.051  73.650  1.00  0.00           N
ATOM    465  HN  GLU X  50      75.320  47.926  72.798  1.00  0.00           H
ATOM    466  CA  GLU X  50      75.950  46.885  74.498  1.00  0.00           C
ATOM    467  HA  GLU X  50      76.633  47.080  75.314  1.00  0.00           H
ATOM    468  CB  GLU X  50      74.550  46.560  75.068  1.00  0.00           C
ATOM    469  HB1 GLU X  50      74.196  47.501  75.552  1.00  0.00           H
ATOM    470  HB2 GLU X  50      73.848  46.341  74.233  1.00  0.00           H
ATOM    471  CG  GLU X  50      74.502  45.411  76.104  1.00  0.00           C
ATOM    472  HG1 GLU X  50      74.444  44.428  75.597  1.00  0.00           H
ATOM    473  HG2 GLU X  50      75.422  45.427  76.723  1.00  0.00           H
ATOM    474  CD  GLU X  50      73.320  45.576  77.038  1.00  0.00           C
ATOM    475  OE1 GLU X  50      72.456  44.672  77.142  1.00  0.00           O
ATOM    476  OE2 GLU X  50      73.244  46.636  77.718  1.00  0.00           O
ATOM    477  C   GLU X  50      76.501  45.709  73.724  1.00  0.00           C
ATOM    478  O   GLU X  50      76.143  45.481  72.568  1.00  0.00           O
ATOM    479  N   TRP X  51      77.422  44.953  74.355  1.00  0.00           N
ATOM    480  HN  TRP X  51      77.697  45.184  75.293  1.00  0.00           H
ATOM    481  CA  TRP X  51      78.129  43.845  73.748  1.00  0.00           C
ATOM    482  HA  TRP X  51      77.914  43.816  72.689  1.00  0.00           H
ATOM    483  CB  TRP X  51      79.654  44.022  73.984  1.00  0.00           C
ATOM    484  HB1 TRP X  51      79.859  45.114  74.003  1.00  0.00           H
ATOM    485  HB2 TRP X  51      79.929  43.628  74.980  1.00  0.00           H
ATOM    486  CG  TRP X  51      80.608  43.454  72.946  1.00  0.00           C
ATOM    487  CD1 TRP X  51      80.520  43.514  71.583  1.00  0.00           C
ATOM    488  HD1 TRP X  51      79.675  43.921  71.052  1.00  0.00           H
ATOM    489  NE1 TRP X  51      81.665  43.004  71.008  1.00  0.00           N
ATOM    490  HE1 TRP X  51      81.900  42.992  70.062  1.00  0.00           H
ATOM    491  CE2 TRP X  51      82.519  42.602  72.011  1.00  0.00           C
ATOM    492  CD2 TRP X  51      81.890  42.871  73.247  1.00  0.00           C
ATOM    493  CE3 TRP X  51      82.529  42.587  74.452  1.00  0.00           C
ATOM    494  HE3 TRP X  51      82.070  42.786  75.407  1.00  0.00           H
ATOM    495  CZ3 TRP X  51      83.810  42.017  74.402  1.00  0.00           C
ATOM    496  HZ3 TRP X  51      84.332  41.785  75.320  1.00  0.00           H
ATOM    497  CZ2 TRP X  51      83.787  42.039  71.963  1.00  0.00           C
ATOM    498  HZ2 TRP X  51      84.275  41.820  71.026  1.00  0.00           H
ATOM    499  CH2 TRP X  51      84.429  41.742  73.174  1.00  0.00           C
ATOM    500  HH2 TRP X  51      85.411  41.291  73.163  1.00  0.00           H
ATOM    501  C   TRP X  51      77.658  42.541  74.375  1.00  0.00           C
ATOM    502  O   TRP X  51      77.738  42.347  75.589  1.00  0.00           O
ATOM    503  N   LYS X  52      77.138  41.621  73.547  1.00  0.00           N
ATOM    504  HN  LYS X  52      77.125  41.798  72.558  1.00  0.00           H
ATOM    505  CA  LYS X  52      76.511  40.387  73.973  1.00  0.00           C
ATOM    506  HA  LYS X  52      76.681  40.215  75.025  1.00  0.00           H
ATOM    507  CB  LYS X  52      74.987  40.390  73.693  1.00  0.00           C
ATOM    508  HB1 LYS X  52      74.819  40.541  72.604  1.00  0.00           H
ATOM    509  HB2 LYS X  52      74.551  39.401  73.968  1.00  0.00           H
ATOM    510  CG  LYS X  52      74.211  41.472  74.457  1.00  0.00           C
ATOM    511  HG1 LYS X  52      74.371  41.329  75.547  1.00  0.00           H
ATOM    512  HG2 LYS X  52      74.616  42.473  74.181  1.00  0.00           H
ATOM    513  CD  LYS X  52      72.712  41.425  74.120  1.00  0.00           C
ATOM    514  HD1 LYS X  52      72.606  41.545  73.016  1.00  0.00           H
ATOM    515  HD2 LYS X  52      72.294  40.424  74.375  1.00  0.00           H
ATOM    516  CE  LYS X  52      71.887  42.526  74.788  1.00  0.00           C
ATOM    517  HE1 LYS X  52      72.373  43.515  74.649  1.00  0.00           H
ATOM    518  HE2 LYS X  52      70.862  42.565  74.355  1.00  0.00           H
ATOM    519  NZ  LYS X  52      71.757  42.266  76.232  1.00  0.00           N
ATOM    520  HZ1 LYS X  52      71.835  43.184  76.754  1.00  0.00           H
ATOM    521  HZ2 LYS X  52      70.825  41.794  76.390  1.00  0.00           H
ATOM    522  HZ3 LYS X  52      72.486  41.611  76.570  1.00  0.00           H
ATOM    523  C   LYS X  52      77.119  39.232  73.205  1.00  0.00           C
ATOM    524  O   LYS X  52      77.813  39.419  72.210  1.00  0.00           O
ATOM    525  N   LEU X  53      76.872  37.987  73.641  1.00  0.00           N
ATOM    526  HN  LEU X  53      76.310  37.832  74.463  1.00  0.00           H
ATOM    527  CA  LEU X  53      77.218  36.796  72.888  1.00  0.00           C
ATOM    528  HA  LEU X  53      78.180  36.952  72.418  1.00  0.00           H
ATOM    529  CB  LEU X  53      77.311  35.552  73.805  1.00  0.00           C
ATOM    530  HB1 LEU X  53      76.317  35.377  74.269  1.00  0.00           H
ATOM    531  HB2 LEU X  53      77.567  34.648  73.210  1.00  0.00           H
ATOM    532  CG  LEU X  53      78.348  35.695  74.939  1.00  0.00           C
ATOM    533  HG  LEU X  53      78.170  36.666  75.458  1.00  0.00           H
ATOM    534  CD1 LEU X  53      78.168  34.583  75.983  1.00  0.00           C
ATOM    535 1HD1 LEU X  53      77.144  34.618  76.411  1.00  0.00           H
ATOM    536 2HD1 LEU X  53      78.323  33.587  75.517  1.00  0.00           H
ATOM    537 3HD1 LEU X  53      78.904  34.703  76.807  1.00  0.00           H
ATOM    538  CD2 LEU X  53      79.786  35.697  74.402  1.00  0.00           C
ATOM    539 1HD2 LEU X  53      79.937  36.501  73.653  1.00  0.00           H
ATOM    540 2HD2 LEU X  53      80.501  35.865  75.234  1.00  0.00           H
ATOM    541 3HD2 LEU X  53      80.020  34.722  73.926  1.00  0.00           H
ATOM    542  C   LEU X  53      76.208  36.555  71.771  1.00  0.00           C
ATOM    543  O   LEU X  53      75.075  37.034  71.802  1.00  0.00           O
ATOM    544  N   ASN X  54      76.608  35.822  70.716  1.00  0.00           N
ATOM    545  HN  ASN X  54      77.524  35.415  70.682  1.00  0.00           H
ATOM    546  CA  ASN X  54      75.787  35.583  69.539  1.00  0.00           C
ATOM    547  HA  ASN X  54      75.245  36.490  69.312  1.00  0.00           H
ATOM    548  CB  ASN X  54      76.701  35.259  68.322  1.00  0.00           C
ATOM    549  HB1 ASN X  54      76.087  35.168  67.404  1.00  0.00           H
ATOM    550  HB2 ASN X  54      77.411  36.100  68.173  1.00  0.00           H
ATOM    551  CG  ASN X  54      77.534  33.992  68.534  1.00  0.00           C
ATOM    552  OD1 ASN X  54      78.248  33.849  69.531  1.00  0.00           O
ATOM    553  ND2 ASN X  54      77.441  33.037  67.586  1.00  0.00           N
ATOM    554 1HD2 ASN X  54      76.778  33.138  66.840  1.00  0.00           H
ATOM    555 2HD2 ASN X  54      77.993  32.201  67.689  1.00  0.00           H
ATOM    556  C   ASN X  54      74.730  34.493  69.728  1.00  0.00           C
ATOM    557  O   ASN X  54      73.777  34.374  68.960  1.00  0.00           O
ATOM    558  N   THR X  55      74.894  33.667  70.771  1.00  0.00           N
ATOM    559  HN  THR X  55      75.643  33.819  71.413  1.00  0.00           H
ATOM    560  CA  THR X  55      74.055  32.520  71.063  1.00  0.00           C
ATOM    561  HA  THR X  55      73.023  32.819  70.946  1.00  0.00           H
ATOM    562  CB  THR X  55      74.332  31.311  70.155  1.00  0.00           C
ATOM    563  HB  THR X  55      74.282  31.666  69.097  1.00  0.00           H
ATOM    564  OG1 THR X  55      73.360  30.284  70.309  1.00  0.00           O
ATOM    565  HG1 THR X  55      73.593  29.598  69.643  1.00  0.00           H
ATOM    566  CG2 THR X  55      75.717  30.694  70.400  1.00  0.00           C
ATOM    567 1HG2 THR X  55      76.515  31.456  70.275  1.00  0.00           H
ATOM    568 2HG2 THR X  55      75.791  30.259  71.419  1.00  0.00           H
ATOM    569 3HG2 THR X  55      75.903  29.879  69.668  1.00  0.00           H
ATOM    570  C   THR X  55      74.269  32.220  72.535  1.00  0.00           C
ATOM    571  O   THR X  55      75.036  32.913  73.206  1.00  0.00           O
ATOM    572  N   GLY X  56      73.577  31.216  73.103  1.00  0.00           N
ATOM    573  HN  GLY X  56      72.932  30.691  72.546  1.00  0.00           H
ATOM    574  CA  GLY X  56      73.802  30.764  74.470  1.00  0.00           C
ATOM    575  HA1 GLY X  56      73.380  29.772  74.543  1.00  0.00           H
ATOM    576  HA2 GLY X  56      74.867  30.761  74.660  1.00  0.00           H
ATOM    577  C   GLY X  56      73.157  31.588  75.557  1.00  0.00           C
ATOM    578  O   GLY X  56      72.472  32.586  75.336  1.00  0.00           O
ATOM    579  N   ARG X  57      73.349  31.142  76.807  1.00  0.00           N
ATOM    580  HN  ARG X  57      73.931  30.328  76.946  1.00  0.00           H
ATOM    581  CA  ARG X  57      72.595  31.606  77.954  1.00  0.00           C
ATOM    582  HA  ARG X  57      71.658  32.036  77.626  1.00  0.00           H
ATOM    583  CB  ARG X  57      72.289  30.414  78.893  1.00  0.00           C
ATOM    584  HB1 ARG X  57      73.237  30.029  79.331  1.00  0.00           H
ATOM    585  HB2 ARG X  57      71.653  30.778  79.727  1.00  0.00           H
ATOM    586  CG  ARG X  57      71.556  29.253  78.194  1.00  0.00           C
ATOM    587  HG1 ARG X  57      70.712  29.673  77.601  1.00  0.00           H
ATOM    588  HG2 ARG X  57      72.242  28.744  77.481  1.00  0.00           H
ATOM    589  CD  ARG X  57      70.967  28.203  79.143  1.00  0.00           C
ATOM    590  HD1 ARG X  57      70.247  28.666  79.854  1.00  0.00           H
ATOM    591  HD2 ARG X  57      70.444  27.425  78.544  1.00  0.00           H
ATOM    592  NE  ARG X  57      72.085  27.574  79.914  1.00  0.00           N
ATOM    593  HE  ARG X  57      73.044  27.867  79.791  1.00  0.00           H
ATOM    594  CZ  ARG X  57      71.925  26.477  80.663  1.00  0.00           C
ATOM    595  NH1 ARG X  57      70.766  25.832  80.734  1.00  0.00           N
ATOM    596 1HH1 ARG X  57      70.080  25.994  80.024  1.00  0.00           H
ATOM    597 2HH1 ARG X  57      70.780  24.912  81.157  1.00  0.00           H
ATOM    598  NH2 ARG X  57      72.964  25.983  81.326  1.00  0.00           N
ATOM    599 1HH2 ARG X  57      73.847  26.484  81.301  1.00  0.00           H
ATOM    600 2HH2 ARG X  57      72.875  25.067  81.747  1.00  0.00           H
ATOM    601  C   ARG X  57      73.309  32.662  78.779  1.00  0.00           C
ATOM    602  O   ARG X  57      72.774  33.133  79.782  1.00  0.00           O
ATOM    603  N   THR X  58      74.533  33.071  78.382  1.00  0.00           N
ATOM    604  HN  THR X  58      74.926  32.683  77.554  1.00  0.00           H
ATOM    605  CA  THR X  58      75.308  34.120  79.059  1.00  0.00           C
ATOM    606  HA  THR X  58      76.231  34.209  78.508  1.00  0.00           H
ATOM    607  CB  THR X  58      74.639  35.496  79.055  1.00  0.00           C
ATOM    608  HB  THR X  58      73.822  35.529  79.812  1.00  0.00           H
ATOM    609  OG1 THR X  58      74.083  35.778  77.777  1.00  0.00           O
ATOM    610  HG1 THR X  58      73.205  36.183  77.940  1.00  0.00           H
ATOM    611  CG2 THR X  58      75.656  36.615  79.316  1.00  0.00           C
ATOM    612 1HG2 THR X  58      76.414  36.653  78.506  1.00  0.00           H
ATOM    613 2HG2 THR X  58      75.118  37.583  79.349  1.00  0.00           H
ATOM    614 3HG2 THR X  58      76.172  36.482  80.288  1.00  0.00           H
ATOM    615  C   THR X  58      75.679  33.709  80.478  1.00  0.00           C
ATOM    616  O   THR X  58      75.508  34.440  81.450  1.00  0.00           O
ATOM    617  N   GLU X  59      76.173  32.469  80.633  1.00  0.00           N
ATOM    618  HN  GLU X  59      76.422  31.939  79.819  1.00  0.00           H
ATOM    619  CA  GLU X  59      76.232  31.767  81.905  1.00  0.00           C
ATOM    620  HA  GLU X  59      75.747  32.347  82.678  1.00  0.00           H
ATOM    621  CB  GLU X  59      75.512  30.406  81.766  1.00  0.00           C
ATOM    622  HB1 GLU X  59      75.496  29.904  82.759  1.00  0.00           H
ATOM    623  HB2 GLU X  59      74.453  30.606  81.483  1.00  0.00           H
ATOM    624  CG  GLU X  59      76.147  29.462  80.715  1.00  0.00           C
ATOM    625  HG1 GLU X  59      76.192  29.958  79.723  1.00  0.00           H
ATOM    626  HG2 GLU X  59      77.181  29.190  81.017  1.00  0.00           H
ATOM    627  CD  GLU X  59      75.359  28.181  80.565  1.00  0.00           C
ATOM    628  OE1 GLU X  59      75.240  27.414  81.553  1.00  0.00           O
ATOM    629  OE2 GLU X  59      74.848  27.910  79.445  1.00  0.00           O
ATOM    630  C   GLU X  59      77.660  31.544  82.362  1.00  0.00           C
ATOM    631  O   GLU X  59      77.939  30.817  83.317  1.00  0.00           O
ATOM    632  N   ALA X  60      78.604  32.196  81.675  1.00  0.00           N
ATOM    633  HN  ALA X  60      78.329  32.680  80.848  1.00  0.00           H
ATOM    634  CA  ALA X  60      80.015  32.128  81.966  1.00  0.00           C
ATOM    635  HA  ALA X  60      80.170  32.010  83.032  1.00  0.00           H
ATOM    636  CB  ALA X  60      80.628  30.942  81.194  1.00  0.00           C
ATOM    637  HB1 ALA X  60      80.426  31.029  80.107  1.00  0.00           H
ATOM    638  HB2 ALA X  60      81.722  30.883  81.357  1.00  0.00           H
ATOM    639  HB3 ALA X  60      80.176  29.991  81.550  1.00  0.00           H
ATOM    640  C   ALA X  60      80.660  33.449  81.564  1.00  0.00           C
ATOM    641  O   ALA X  60      81.862  33.548  81.322  1.00  0.00           O
ATOM    642  N   TRP X  61      79.842  34.515  81.472  1.00  0.00           N
ATOM    643  HN  TRP X  61      78.891  34.455  81.769  1.00  0.00           H
ATOM    644  CA  TRP X  61      80.270  35.813  81.003  1.00  0.00           C
ATOM    645  HA  TRP X  61      81.229  36.038  81.450  1.00  0.00           H
ATOM    646  CB  TRP X  61      80.361  35.845  79.453  1.00  0.00           C
ATOM    647  HB1 TRP X  61      80.869  34.906  79.144  1.00  0.00           H
ATOM    648  HB2 TRP X  61      79.345  35.824  79.005  1.00  0.00           H
ATOM    649  CG  TRP X  61      81.196  36.963  78.850  1.00  0.00           C
ATOM    650  CD1 TRP X  61      82.544  37.177  78.957  1.00  0.00           C
ATOM    651  HD1 TRP X  61      83.214  36.556  79.539  1.00  0.00           H
ATOM    652  NE1 TRP X  61      82.917  38.270  78.202  1.00  0.00           N
ATOM    653  HE1 TRP X  61      83.808  38.664  78.102  1.00  0.00           H
ATOM    654  CE2 TRP X  61      81.793  38.784  77.598  1.00  0.00           C
ATOM    655  CD2 TRP X  61      80.694  37.990  77.974  1.00  0.00           C
ATOM    656  CE3 TRP X  61      79.413  38.260  77.498  1.00  0.00           C
ATOM    657  HE3 TRP X  61      78.558  37.663  77.770  1.00  0.00           H
ATOM    658  CZ3 TRP X  61      79.261  39.345  76.623  1.00  0.00           C
ATOM    659  HZ3 TRP X  61      78.284  39.577  76.234  1.00  0.00           H
ATOM    660  CZ2 TRP X  61      81.638  39.868  76.745  1.00  0.00           C
ATOM    661  HZ2 TRP X  61      82.477  40.475  76.452  1.00  0.00           H
ATOM    662  CH2 TRP X  61      80.353  40.141  76.252  1.00  0.00           C
ATOM    663  HH2 TRP X  61      80.205  40.969  75.572  1.00  0.00           H
ATOM    664  C   TRP X  61      79.273  36.838  81.509  1.00  0.00           C
ATOM    665  O   TRP X  61      78.253  36.485  82.100  1.00  0.00           O
ATOM    666  N   LYS X  62      79.544  38.137  81.322  1.00  0.00           N
ATOM    667  HN  LYS X  62      80.368  38.419  80.832  1.00  0.00           H
ATOM    668  CA  LYS X  62      78.651  39.197  81.741  1.00  0.00           C
ATOM    669  HA  LYS X  62      77.646  38.818  81.854  1.00  0.00           H
ATOM    670  CB  LYS X  62      79.146  39.815  83.068  1.00  0.00           C
ATOM    671  HB1 LYS X  62      79.335  38.982  83.779  1.00  0.00           H
ATOM    672  HB2 LYS X  62      80.124  40.312  82.889  1.00  0.00           H
ATOM    673  CG  LYS X  62      78.195  40.805  83.753  1.00  0.00           C
ATOM    674  HG1 LYS X  62      77.926  41.617  83.042  1.00  0.00           H
ATOM    675  HG2 LYS X  62      77.255  40.280  84.037  1.00  0.00           H
ATOM    676  CD  LYS X  62      78.852  41.413  85.007  1.00  0.00           C
ATOM    677  HD1 LYS X  62      79.069  40.591  85.728  1.00  0.00           H
ATOM    678  HD2 LYS X  62      79.827  41.862  84.706  1.00  0.00           H
ATOM    679  CE  LYS X  62      78.000  42.485  85.691  1.00  0.00           C
ATOM    680  HE1 LYS X  62      77.764  43.309  84.982  1.00  0.00           H
ATOM    681  HE2 LYS X  62      77.050  42.041  86.061  1.00  0.00           H
ATOM    682  NZ  LYS X  62      78.719  43.062  86.841  1.00  0.00           N
ATOM    683  HZ1 LYS X  62      78.946  42.319  87.548  1.00  0.00           H
ATOM    684  HZ2 LYS X  62      79.617  43.524  86.541  1.00  0.00           H
ATOM    685  HZ3 LYS X  62      78.115  43.777  87.319  1.00  0.00           H
ATOM    686  C   LYS X  62      78.630  40.235  80.640  1.00  0.00           C
ATOM    687  O   LYS X  62      79.686  40.662  80.172  1.00  0.00           O
ATOM    688  N   VAL X  63      77.428  40.629  80.160  1.00  0.00           N
ATOM    689  HN  VAL X  63      76.579  40.313  80.585  1.00  0.00           H
ATOM    690  CA  VAL X  63      77.299  41.518  79.011  1.00  0.00           C
ATOM    691  HA  VAL X  63      77.934  41.096  78.244  1.00  0.00           H
ATOM    692  CB  VAL X  63      75.908  41.567  78.381  1.00  0.00           C
ATOM    693  HB  VAL X  63      75.951  42.186  77.453  1.00  0.00           H
ATOM    694  CG1 VAL X  63      75.518  40.136  77.978  1.00  0.00           C
ATOM    695 1HG1 VAL X  63      76.301  39.665  77.349  1.00  0.00           H
ATOM    696 2HG1 VAL X  63      75.368  39.518  78.884  1.00  0.00           H
ATOM    697 3HG1 VAL X  63      74.567  40.132  77.406  1.00  0.00           H
ATOM    698  CG2 VAL X  63      74.854  42.175  79.326  1.00  0.00           C
ATOM    699 1HG2 VAL X  63      75.081  43.239  79.547  1.00  0.00           H
ATOM    700 2HG2 VAL X  63      73.850  42.135  78.854  1.00  0.00           H
ATOM    701 3HG2 VAL X  63      74.807  41.618  80.284  1.00  0.00           H
ATOM    702  C   VAL X  63      77.852  42.910  79.258  1.00  0.00           C
ATOM    703  O   VAL X  63      77.566  43.570  80.258  1.00  0.00           O
ATOM    704  N   LEU X  64      78.703  43.384  78.336  1.00  0.00           N
ATOM    705  HN  LEU X  64      78.834  42.889  77.479  1.00  0.00           H
ATOM    706  CA  LEU X  64      79.510  44.566  78.545  1.00  0.00           C
ATOM    707  HA  LEU X  64      79.719  44.673  79.602  1.00  0.00           H
ATOM    708  CB  LEU X  64      80.847  44.410  77.785  1.00  0.00           C
ATOM    709  HB1 LEU X  64      81.349  43.488  78.160  1.00  0.00           H
ATOM    710  HB2 LEU X  64      80.622  44.242  76.715  1.00  0.00           H
ATOM    711  CG  LEU X  64      81.852  45.574  77.876  1.00  0.00           C
ATOM    712  HG  LEU X  64      81.360  46.508  77.516  1.00  0.00           H
ATOM    713  CD1 LEU X  64      82.342  45.799  79.309  1.00  0.00           C
ATOM    714 1HD1 LEU X  64      83.119  46.592  79.340  1.00  0.00           H
ATOM    715 2HD1 LEU X  64      81.504  46.104  79.968  1.00  0.00           H
ATOM    716 3HD1 LEU X  64      82.786  44.863  79.713  1.00  0.00           H
ATOM    717  CD2 LEU X  64      83.046  45.289  76.954  1.00  0.00           C
ATOM    718 1HD2 LEU X  64      83.545  44.341  77.250  1.00  0.00           H
ATOM    719 2HD2 LEU X  64      82.712  45.195  75.899  1.00  0.00           H
ATOM    720 3HD2 LEU X  64      83.791  46.108  77.014  1.00  0.00           H
ATOM    721  C   LEU X  64      78.746  45.790  78.087  1.00  0.00           C
ATOM    722  O   LEU X  64      78.368  45.917  76.923  1.00  0.00           O
ATOM    723  N   SER X  65      78.466  46.721  79.019  1.00  0.00           N
ATOM    724  HN  SER X  65      78.752  46.591  79.969  1.00  0.00           H
ATOM    725  CA  SER X  65      77.579  47.835  78.728  1.00  0.00           C
ATOM    726  HA  SER X  65      77.691  48.131  77.693  1.00  0.00           H
ATOM    727  CB  SER X  65      76.097  47.437  78.943  1.00  0.00           C
ATOM    728  HB1 SER X  65      75.956  46.422  78.510  1.00  0.00           H
ATOM    729  HB2 SER X  65      75.844  47.352  80.023  1.00  0.00           H
ATOM    730  OG  SER X  65      75.190  48.324  78.285  1.00  0.00           O
ATOM    731  HG1 SER X  65      74.418  47.750  78.061  1.00  0.00           H
ATOM    732  C   SER X  65      77.900  49.032  79.605  1.00  0.00           C
ATOM    733  O   SER X  65      77.237  49.219  80.627  1.00  0.00           O
ATOM    734  N   PRO X  66      78.901  49.863  79.290  1.00  0.00           N
ATOM    735  CD  PRO X  66      79.817  49.639  78.166  1.00  0.00           C
ATOM    736  HD1 PRO X  66      79.282  49.858  77.214  1.00  0.00           H
ATOM    737  HD2 PRO X  66      80.210  48.599  78.156  1.00  0.00           H
ATOM    738  CA  PRO X  66      79.300  51.039  80.069  1.00  0.00           C
ATOM    739  HA  PRO X  66      79.790  50.656  80.951  1.00  0.00           H
ATOM    740  CB  PRO X  66      80.273  51.778  79.146  1.00  0.00           C
ATOM    741  HB1 PRO X  66      79.717  52.421  78.428  1.00  0.00           H
ATOM    742  HB2 PRO X  66      80.995  52.405  79.710  1.00  0.00           H
ATOM    743  CG  PRO X  66      80.954  50.638  78.388  1.00  0.00           C
ATOM    744  HG1 PRO X  66      81.426  50.969  77.441  1.00  0.00           H
ATOM    745  HG2 PRO X  66      81.726  50.182  79.047  1.00  0.00           H
ATOM    746  C   PRO X  66      78.209  51.942  80.609  1.00  0.00           C
ATOM    747  O   PRO X  66      78.336  52.411  81.741  1.00  0.00           O
ATOM    748  N   GLN X  67      77.136  52.205  79.839  1.00  0.00           N
ATOM    749  HN  GLN X  67      77.049  51.800  78.922  1.00  0.00           H
ATOM    750  CA  GLN X  67      76.059  53.076  80.267  1.00  0.00           C
ATOM    751  HA  GLN X  67      76.403  53.728  81.057  1.00  0.00           H
ATOM    752  CB  GLN X  67      75.569  53.939  79.078  1.00  0.00           C
ATOM    753  HB1 GLN X  67      75.161  53.269  78.288  1.00  0.00           H
ATOM    754  HB2 GLN X  67      74.740  54.603  79.413  1.00  0.00           H
ATOM    755  CG  GLN X  67      76.672  54.810  78.430  1.00  0.00           C
ATOM    756  HG1 GLN X  67      77.448  54.164  77.968  1.00  0.00           H
ATOM    757  HG2 GLN X  67      76.231  55.437  77.627  1.00  0.00           H
ATOM    758  CD  GLN X  67      77.363  55.724  79.436  1.00  0.00           C
ATOM    759  OE1 GLN X  67      78.547  55.569  79.743  1.00  0.00           O
ATOM    760  NE2 GLN X  67      76.614  56.708  79.978  1.00  0.00           N
ATOM    761 1HE2 GLN X  67      75.666  56.826  79.689  1.00  0.00           H
ATOM    762 2HE2 GLN X  67      77.041  57.322  80.636  1.00  0.00           H
ATOM    763  C   GLN X  67      74.878  52.288  80.813  1.00  0.00           C
ATOM    764  O   GLN X  67      73.886  52.859  81.268  1.00  0.00           O
ATOM    765  N   GLY X  68      74.970  50.944  80.814  1.00  0.00           N
ATOM    766  HN  GLY X  68      75.830  50.517  80.516  1.00  0.00           H
ATOM    767  CA  GLY X  68      73.896  50.021  81.154  1.00  0.00           C
ATOM    768  HA1 GLY X  68      72.969  50.409  80.757  1.00  0.00           H
ATOM    769  HA2 GLY X  68      74.152  49.063  80.725  1.00  0.00           H
ATOM    770  C   GLY X  68      73.671  49.783  82.620  1.00  0.00           C
ATOM    771  O   GLY X  68      72.779  49.024  82.982  1.00  0.00           O
ATOM    772  N   GLY X  69      74.467  50.400  83.510  1.00  0.00           N
ATOM    773  HN  GLY X  69      75.190  51.014  83.197  1.00  0.00           H
ATOM    774  CA  GLY X  69      74.294  50.264  84.955  1.00  0.00           C
ATOM    775  HA1 GLY X  69      74.490  51.227  85.393  1.00  0.00           H
ATOM    776  HA2 GLY X  69      73.299  49.909  85.184  1.00  0.00           H
ATOM    777  C   GLY X  69      75.256  49.319  85.604  1.00  0.00           C
ATOM    778  O   GLY X  69      75.300  49.217  86.828  1.00  0.00           O
ATOM    779  N   GLY X  70      76.093  48.618  84.817  1.00  0.00           N
ATOM    780  HN  GLY X  70      76.015  48.688  83.828  1.00  0.00           H
ATOM    781  CA  GLY X  70      77.208  47.864  85.375  1.00  0.00           C
ATOM    782  HA1 GLY X  70      76.856  47.369  86.267  1.00  0.00           H
ATOM    783  HA2 GLY X  70      77.539  47.169  84.619  1.00  0.00           H
ATOM    784  C   GLY X  70      78.390  48.756  85.711  1.00  0.00           C
ATOM    785  O   GLY X  70      78.430  49.904  85.263  1.00  0.00           O
ATOM    786  N   PRO X  71      79.400  48.258  86.418  1.00  0.00           N
ATOM    787  CD  PRO X  71      79.199  47.141  87.349  1.00  0.00           C
ATOM    788  HD1 PRO X  71      79.189  46.173  86.802  1.00  0.00           H
ATOM    789  HD2 PRO X  71      78.248  47.277  87.915  1.00  0.00           H
ATOM    790  CA  PRO X  71      80.537  49.091  86.803  1.00  0.00           C
ATOM    791  HA  PRO X  71      80.347  50.152  86.715  1.00  0.00           H
ATOM    792  CB  PRO X  71      80.784  48.684  88.267  1.00  0.00           C
ATOM    793  HB1 PRO X  71      81.829  48.848  88.596  1.00  0.00           H
ATOM    794  HB2 PRO X  71      80.107  49.283  88.919  1.00  0.00           H
ATOM    795  CG  PRO X  71      80.362  47.213  88.334  1.00  0.00           C
ATOM    796  HG1 PRO X  71      81.180  46.566  87.957  1.00  0.00           H
ATOM    797  HG2 PRO X  71      80.082  46.893  89.359  1.00  0.00           H
ATOM    798  C   PRO X  71      81.708  48.737  85.900  1.00  0.00           C
ATOM    799  O   PRO X  71      82.621  47.991  86.270  1.00  0.00           O
ATOM    800  N   TRP X  72      81.702  49.293  84.678  1.00  0.00           N
ATOM    801  HN  TRP X  72      80.988  49.955  84.426  1.00  0.00           H
ATOM    802  CA  TRP X  72      82.589  48.897  83.603  1.00  0.00           C
ATOM    803  HA  TRP X  72      83.160  48.021  83.882  1.00  0.00           H
ATOM    804  CB  TRP X  72      81.769  48.610  82.323  1.00  0.00           C
ATOM    805  HB1 TRP X  72      81.242  49.542  82.023  1.00  0.00           H
ATOM    806  HB2 TRP X  72      82.458  48.327  81.497  1.00  0.00           H
ATOM    807  CG  TRP X  72      80.743  47.501  82.438  1.00  0.00           C
ATOM    808  CD1 TRP X  72      79.380  47.578  82.373  1.00  0.00           C
ATOM    809  HD1 TRP X  72      78.829  48.509  82.377  1.00  0.00           H
ATOM    810  NE1 TRP X  72      78.828  46.312  82.332  1.00  0.00           N
ATOM    811  HE1 TRP X  72      77.871  46.079  82.269  1.00  0.00           H
ATOM    812  CE2 TRP X  72      79.853  45.396  82.430  1.00  0.00           C
ATOM    813  CD2 TRP X  72      81.067  46.104  82.526  1.00  0.00           C
ATOM    814  CE3 TRP X  72      82.288  45.439  82.640  1.00  0.00           C
ATOM    815  HE3 TRP X  72      83.226  45.964  82.710  1.00  0.00           H
ATOM    816  CZ3 TRP X  72      82.272  44.038  82.633  1.00  0.00           C
ATOM    817  HZ3 TRP X  72      83.204  43.493  82.705  1.00  0.00           H
ATOM    818  CZ2 TRP X  72      79.839  44.009  82.437  1.00  0.00           C
ATOM    819  HZ2 TRP X  72      78.919  43.459  82.350  1.00  0.00           H
ATOM    820  CH2 TRP X  72      81.066  43.333  82.525  1.00  0.00           C
ATOM    821  HH2 TRP X  72      81.085  42.254  82.508  1.00  0.00           H
ATOM    822  C   TRP X  72      83.575  49.997  83.267  1.00  0.00           C
ATOM    823  O   TRP X  72      84.259  49.947  82.246  1.00  0.00           O
ATOM    824  N   ASP X  73      83.685  51.020  84.131  1.00  0.00           N
ATOM    825  HN  ASP X  73      83.125  51.008  84.957  1.00  0.00           H
ATOM    826  CA  ASP X  73      84.367  52.273  83.865  1.00  0.00           C
ATOM    827  HA  ASP X  73      83.895  52.704  82.992  1.00  0.00           H
ATOM    828  CB  ASP X  73      84.172  53.237  85.062  1.00  0.00           C
ATOM    829  HB1 ASP X  73      84.727  52.869  85.949  1.00  0.00           H
ATOM    830  HB2 ASP X  73      84.537  54.253  84.806  1.00  0.00           H
ATOM    831  CG  ASP X  73      82.704  53.336  85.412  1.00  0.00           C
ATOM    832  OD1 ASP X  73      81.907  53.874  84.599  1.00  0.00           O
ATOM    833  OD2 ASP X  73      82.314  52.843  86.503  1.00  0.00           O
ATOM    834  C   ASP X  73      85.851  52.119  83.517  1.00  0.00           C
ATOM    835  O   ASP X  73      86.389  52.835  82.673  1.00  0.00           O
ATOM    836  N   SER X  74      86.540  51.138  84.135  1.00  0.00           N
ATOM    837  HN  SER X  74      86.087  50.595  84.841  1.00  0.00           H
ATOM    838  CA  SER X  74      87.945  50.834  83.877  1.00  0.00           C
ATOM    839  HA  SER X  74      88.450  51.710  83.492  1.00  0.00           H
ATOM    840  CB  SER X  74      88.664  50.361  85.166  1.00  0.00           C
ATOM    841  HB1 SER X  74      88.191  49.421  85.533  1.00  0.00           H
ATOM    842  HB2 SER X  74      89.741  50.159  84.962  1.00  0.00           H
ATOM    843  OG  SER X  74      88.573  51.351  86.189  1.00  0.00           O
ATOM    844  HG1 SER X  74      88.643  50.865  87.038  1.00  0.00           H
ATOM    845  C   SER X  74      88.123  49.710  82.866  1.00  0.00           C
ATOM    846  O   SER X  74      89.235  49.221  82.654  1.00  0.00           O
ATOM    847  N   VAL X  75      87.027  49.253  82.228  1.00  0.00           N
ATOM    848  HN  VAL X  75      86.135  49.672  82.413  1.00  0.00           H
ATOM    849  CA  VAL X  75      87.019  48.116  81.317  1.00  0.00           C
ATOM    850  HA  VAL X  75      88.000  47.662  81.264  1.00  0.00           H
ATOM    851  CB  VAL X  75      85.999  47.062  81.761  1.00  0.00           C
ATOM    852  HB  VAL X  75      84.975  47.501  81.743  1.00  0.00           H
ATOM    853  CG1 VAL X  75      86.025  45.830  80.831  1.00  0.00           C
ATOM    854 1HG1 VAL X  75      85.691  46.079  79.802  1.00  0.00           H
ATOM    855 2HG1 VAL X  75      87.050  45.405  80.776  1.00  0.00           H
ATOM    856 3HG1 VAL X  75      85.348  45.041  81.224  1.00  0.00           H
ATOM    857  CG2 VAL X  75      86.304  46.618  83.205  1.00  0.00           C
ATOM    858 1HG2 VAL X  75      85.573  45.844  83.524  1.00  0.00           H
ATOM    859 2HG2 VAL X  75      87.316  46.165  83.260  1.00  0.00           H
ATOM    860 3HG2 VAL X  75      86.240  47.461  83.923  1.00  0.00           H
ATOM    861  C   VAL X  75      86.655  48.558  79.909  1.00  0.00           C
ATOM    862  O   VAL X  75      87.225  48.061  78.937  1.00  0.00           O
ATOM    863  N   ALA X  76      85.719  49.518  79.759  1.00  0.00           N
ATOM    864  HN  ALA X  76      85.253  49.923  80.550  1.00  0.00           H
ATOM    865  CA  ALA X  76      85.262  49.959  78.460  1.00  0.00           C
ATOM    866  HA  ALA X  76      86.120  50.061  77.809  1.00  0.00           H
ATOM    867  CB  ALA X  76      84.276  48.939  77.847  1.00  0.00           C
ATOM    868  HB1 ALA X  76      84.785  47.958  77.738  1.00  0.00           H
ATOM    869  HB2 ALA X  76      83.395  48.800  78.507  1.00  0.00           H
ATOM    870  HB3 ALA X  76      83.935  49.258  76.840  1.00  0.00           H
ATOM    871  C   ALA X  76      84.611  51.335  78.532  1.00  0.00           C
ATOM    872  O   ALA X  76      84.348  51.888  79.601  1.00  0.00           O
ATOM    873  N   ARG X  77      84.362  51.938  77.357  1.00  0.00           N
ATOM    874  HN  ARG X  77      84.618  51.485  76.498  1.00  0.00           H
ATOM    875  CA  ARG X  77      83.832  53.279  77.239  1.00  0.00           C
ATOM    876  HA  ARG X  77      83.197  53.516  78.085  1.00  0.00           H
ATOM    877  CB  ARG X  77      85.031  54.257  77.142  1.00  0.00           C
ATOM    878  HB1 ARG X  77      85.633  54.143  78.073  1.00  0.00           H
ATOM    879  HB2 ARG X  77      85.677  53.935  76.295  1.00  0.00           H
ATOM    880  CG  ARG X  77      84.696  55.749  76.970  1.00  0.00           C
ATOM    881  HG1 ARG X  77      84.099  55.895  76.042  1.00  0.00           H
ATOM    882  HG2 ARG X  77      84.079  56.093  77.831  1.00  0.00           H
ATOM    883  CD  ARG X  77      85.965  56.602  76.878  1.00  0.00           C
ATOM    884  HD1 ARG X  77      86.542  56.561  77.831  1.00  0.00           H
ATOM    885  HD2 ARG X  77      86.603  56.254  76.034  1.00  0.00           H
ATOM    886  NE  ARG X  77      85.531  58.002  76.621  1.00  0.00           N
ATOM    887  HE  ARG X  77      84.545  58.243  76.688  1.00  0.00           H
ATOM    888  CZ  ARG X  77      86.373  59.026  76.452  1.00  0.00           C
ATOM    889  NH1 ARG X  77      87.686  58.857  76.369  1.00  0.00           N
ATOM    890 1HH1 ARG X  77      88.083  57.935  76.441  1.00  0.00           H
ATOM    891 2HH1 ARG X  77      88.267  59.654  76.554  1.00  0.00           H
ATOM    892  NH2 ARG X  77      85.886  60.260  76.366  1.00  0.00           N
ATOM    893 1HH2 ARG X  77      84.914  60.394  76.534  1.00  0.00           H
ATOM    894 2HH2 ARG X  77      86.518  61.010  76.157  1.00  0.00           H
ATOM    895  C   ARG X  77      82.984  53.351  75.980  1.00  0.00           C
ATOM    896  O   ARG X  77      83.314  52.725  74.975  1.00  0.00           O
ATOM    897  N   VAL X  78      81.868  54.105  75.981  1.00  0.00           N
ATOM    898  HN  VAL X  78      81.557  54.582  76.815  1.00  0.00           H
ATOM    899  CA  VAL X  78      81.092  54.358  74.772  1.00  0.00           C
ATOM    900  HA  VAL X  78      81.420  53.708  73.974  1.00  0.00           H
ATOM    901  CB  VAL X  78      79.593  54.130  74.945  1.00  0.00           C
ATOM    902  HB  VAL X  78      79.212  54.761  75.781  1.00  0.00           H
ATOM    903  CG1 VAL X  78      78.837  54.481  73.645  1.00  0.00           C
ATOM    904 1HG1 VAL X  78      77.767  54.201  73.738  1.00  0.00           H
ATOM    905 2HG1 VAL X  78      78.891  55.567  73.428  1.00  0.00           H
ATOM    906 3HG1 VAL X  78      79.267  53.926  72.784  1.00  0.00           H
ATOM    907  CG2 VAL X  78      79.352  52.646  75.283  1.00  0.00           C
ATOM    908 1HG2 VAL X  78      79.893  52.356  76.204  1.00  0.00           H
ATOM    909 2HG2 VAL X  78      78.268  52.459  75.439  1.00  0.00           H
ATOM    910 3HG2 VAL X  78      79.703  52.002  74.448  1.00  0.00           H
ATOM    911  C   VAL X  78      81.373  55.781  74.331  1.00  0.00           C
ATOM    912  O   VAL X  78      81.046  56.754  75.005  1.00  0.00           O
ATOM    913  N   LEU X  79      82.030  55.932  73.167  1.00  0.00           N
ATOM    914  HN  LEU X  79      82.196  55.130  72.590  1.00  0.00           H
ATOM    915  CA  LEU X  79      82.498  57.198  72.644  1.00  0.00           C
ATOM    916  HA  LEU X  79      82.952  57.734  73.466  1.00  0.00           H
ATOM    917  CB  LEU X  79      83.547  56.941  71.527  1.00  0.00           C
ATOM    918  HB1 LEU X  79      83.081  56.284  70.759  1.00  0.00           H
ATOM    919  HB2 LEU X  79      83.830  57.889  71.023  1.00  0.00           H
ATOM    920  CG  LEU X  79      84.853  56.268  72.002  1.00  0.00           C
ATOM    921  HG  LEU X  79      84.589  55.314  72.518  1.00  0.00           H
ATOM    922  CD1 LEU X  79      85.728  55.921  70.789  1.00  0.00           C
ATOM    923 1HD1 LEU X  79      86.012  56.844  70.241  1.00  0.00           H
ATOM    924 2HD1 LEU X  79      86.658  55.406  71.111  1.00  0.00           H
ATOM    925 3HD1 LEU X  79      85.177  55.255  70.092  1.00  0.00           H
ATOM    926  CD2 LEU X  79      85.653  57.142  72.979  1.00  0.00           C
ATOM    927 1HD2 LEU X  79      85.077  57.342  73.905  1.00  0.00           H
ATOM    928 2HD2 LEU X  79      86.599  56.630  73.262  1.00  0.00           H
ATOM    929 3HD2 LEU X  79      85.917  58.111  72.504  1.00  0.00           H
ATOM    930  C   LEU X  79      81.362  58.063  72.091  1.00  0.00           C
ATOM    931  O   LEU X  79      80.292  57.546  71.751  1.00  0.00           O
ATOM    932  N   PRO X  80      81.519  59.382  71.925  1.00  0.00           N
ATOM    933  CD  PRO X  80      82.676  60.153  72.405  1.00  0.00           C
ATOM    934  HD1 PRO X  80      83.637  59.774  71.992  1.00  0.00           H
ATOM    935  HD2 PRO X  80      82.698  60.119  73.519  1.00  0.00           H
ATOM    936  CA  PRO X  80      80.429  60.261  71.495  1.00  0.00           C
ATOM    937  HA  PRO X  80      79.498  59.947  71.946  1.00  0.00           H
ATOM    938  CB  PRO X  80      80.886  61.652  71.956  1.00  0.00           C
ATOM    939  HB1 PRO X  80      80.475  62.478  71.341  1.00  0.00           H
ATOM    940  HB2 PRO X  80      80.563  61.804  73.010  1.00  0.00           H
ATOM    941  CG  PRO X  80      82.411  61.578  71.924  1.00  0.00           C
ATOM    942  HG1 PRO X  80      82.774  61.702  70.879  1.00  0.00           H
ATOM    943  HG2 PRO X  80      82.886  62.342  72.573  1.00  0.00           H
ATOM    944  C   PRO X  80      80.250  60.205  69.991  1.00  0.00           C
ATOM    945  O   PRO X  80      79.429  60.936  69.446  1.00  0.00           O
ATOM    946  N   ASN X  81      81.008  59.337  69.303  1.00  0.00           N
ATOM    947  HN  ASN X  81      81.707  58.832  69.797  1.00  0.00           H
ATOM    948  CA  ASN X  81      80.869  59.039  67.894  1.00  0.00           C
ATOM    949  HA  ASN X  81      80.340  59.843  67.396  1.00  0.00           H
ATOM    950  CB  ASN X  81      82.266  58.840  67.257  1.00  0.00           C
ATOM    951  HB1 ASN X  81      82.902  58.200  67.902  1.00  0.00           H
ATOM    952  HB2 ASN X  81      82.187  58.359  66.258  1.00  0.00           H
ATOM    953  CG  ASN X  81      82.931  60.200  67.093  1.00  0.00           C
ATOM    954  OD1 ASN X  81      83.574  60.741  67.999  1.00  0.00           O
ATOM    955  ND2 ASN X  81      82.772  60.787  65.886  1.00  0.00           N
ATOM    956 1HD2 ASN X  81      82.350  60.264  65.138  1.00  0.00           H
ATOM    957 2HD2 ASN X  81      83.201  61.672  65.719  1.00  0.00           H
ATOM    958  C   ASN X  81      80.027  57.784  67.678  1.00  0.00           C
ATOM    959  O   ASN X  81      79.959  57.252  66.573  1.00  0.00           O
ATOM    960  N   GLY X  82      79.331  57.277  68.720  1.00  0.00           N
ATOM    961  HN  GLY X  82      79.404  57.698  69.623  1.00  0.00           H
ATOM    962  CA  GLY X  82      78.409  56.151  68.565  1.00  0.00           C
ATOM    963  HA1 GLY X  82      77.817  56.085  69.464  1.00  0.00           H
ATOM    964  HA2 GLY X  82      77.805  56.306  67.681  1.00  0.00           H
ATOM    965  C   GLY X  82      79.107  54.832  68.403  1.00  0.00           C
ATOM    966  O   GLY X  82      78.748  54.022  67.549  1.00  0.00           O
ATOM    967  N   SER X  83      80.150  54.596  69.209  1.00  0.00           N
ATOM    968  HN  SER X  83      80.439  55.262  69.891  1.00  0.00           H
ATOM    969  CA  SER X  83      81.016  53.445  69.063  1.00  0.00           C
ATOM    970  HA  SER X  83      80.456  52.628  68.629  1.00  0.00           H
ATOM    971  CB  SER X  83      82.244  53.739  68.158  1.00  0.00           C
ATOM    972  HB1 SER X  83      82.911  52.851  68.106  1.00  0.00           H
ATOM    973  HB2 SER X  83      81.870  53.946  67.129  1.00  0.00           H
ATOM    974  OG  SER X  83      82.988  54.877  68.594  1.00  0.00           O
ATOM    975  HG1 SER X  83      83.664  55.042  67.900  1.00  0.00           H
ATOM    976  C   SER X  83      81.478  52.969  70.423  1.00  0.00           C
ATOM    977  O   SER X  83      81.565  53.732  71.384  1.00  0.00           O
ATOM    978  N   LEU X  84      81.748  51.658  70.547  1.00  0.00           N
ATOM    979  HN  LEU X  84      81.723  51.061  69.742  1.00  0.00           H
ATOM    980  CA  LEU X  84      82.155  51.036  71.793  1.00  0.00           C
ATOM    981  HA  LEU X  84      81.911  51.681  72.626  1.00  0.00           H
ATOM    982  CB  LEU X  84      81.434  49.675  71.976  1.00  0.00           C
ATOM    983  HB1 LEU X  84      80.339  49.867  72.009  1.00  0.00           H
ATOM    984  HB2 LEU X  84      81.627  49.050  71.076  1.00  0.00           H
ATOM    985  CG  LEU X  84      81.821  48.852  73.227  1.00  0.00           C
ATOM    986  HG  LEU X  84      82.917  48.639  73.183  1.00  0.00           H
ATOM    987  CD1 LEU X  84      81.527  49.583  74.546  1.00  0.00           C
ATOM    988 1HD1 LEU X  84      82.089  50.536  74.613  1.00  0.00           H
ATOM    989 2HD1 LEU X  84      80.441  49.801  74.631  1.00  0.00           H
ATOM    990 3HD1 LEU X  84      81.824  48.947  75.406  1.00  0.00           H
ATOM    991  CD2 LEU X  84      81.089  47.503  73.216  1.00  0.00           C
ATOM    992 1HD2 LEU X  84      81.314  46.941  72.285  1.00  0.00           H
ATOM    993 2HD2 LEU X  84      81.408  46.886  74.084  1.00  0.00           H
ATOM    994 3HD2 LEU X  84      79.991  47.657  73.279  1.00  0.00           H
ATOM    995  C   LEU X  84      83.660  50.852  71.772  1.00  0.00           C
ATOM    996  O   LEU X  84      84.227  50.352  70.804  1.00  0.00           O
ATOM    997  N   PHE X  85      84.354  51.288  72.836  1.00  0.00           N
ATOM    998  HN  PHE X  85      83.886  51.710  73.619  1.00  0.00           H
ATOM    999  CA  PHE X  85      85.796  51.309  72.903  1.00  0.00           C
ATOM   1000  HA  PHE X  85      86.218  50.920  71.986  1.00  0.00           H
ATOM   1001  CB  PHE X  85      86.264  52.776  73.118  1.00  0.00           C
ATOM   1002  HB1 PHE X  85      85.886  53.399  72.280  1.00  0.00           H
ATOM   1003  HB2 PHE X  85      85.841  53.175  74.065  1.00  0.00           H
ATOM   1004  CG  PHE X  85      87.761  52.915  73.142  1.00  0.00           C
ATOM   1005  CD1 PHE X  85      88.516  52.558  72.016  1.00  0.00           C
ATOM   1006  HD1 PHE X  85      88.020  52.199  71.128  1.00  0.00           H
ATOM   1007  CE1 PHE X  85      89.911  52.638  72.039  1.00  0.00           C
ATOM   1008  HE1 PHE X  85      90.472  52.363  71.156  1.00  0.00           H
ATOM   1009  CZ  PHE X  85      90.568  53.075  73.196  1.00  0.00           C
ATOM   1010  HZ  PHE X  85      91.647  53.127  73.224  1.00  0.00           H
ATOM   1011  CD2 PHE X  85      88.424  53.367  74.294  1.00  0.00           C
ATOM   1012  HD2 PHE X  85      87.855  53.638  75.171  1.00  0.00           H
ATOM   1013  CE2 PHE X  85      89.822  53.446  74.322  1.00  0.00           C
ATOM   1014  HE2 PHE X  85      90.326  53.789  75.213  1.00  0.00           H
ATOM   1015  C   PHE X  85      86.288  50.424  74.035  1.00  0.00           C
ATOM   1016  O   PHE X  85      85.825  50.511  75.174  1.00  0.00           O
ATOM   1017  N   LEU X  86      87.274  49.559  73.728  1.00  0.00           N
ATOM   1018  HN  LEU X  86      87.611  49.487  72.782  1.00  0.00           H
ATOM   1019  CA  LEU X  86      87.950  48.712  74.682  1.00  0.00           C
ATOM   1020  HA  LEU X  86      87.470  48.795  75.646  1.00  0.00           H
ATOM   1021  CB  LEU X  86      87.942  47.211  74.262  1.00  0.00           C
ATOM   1022  HB1 LEU X  86      88.761  47.027  73.529  1.00  0.00           H
ATOM   1023  HB2 LEU X  86      88.154  46.588  75.157  1.00  0.00           H
ATOM   1024  CG  LEU X  86      86.646  46.694  73.590  1.00  0.00           C
ATOM   1025  HG  LEU X  86      86.485  47.289  72.658  1.00  0.00           H
ATOM   1026  CD1 LEU X  86      86.827  45.226  73.172  1.00  0.00           C
ATOM   1027 1HD1 LEU X  86      87.746  45.107  72.562  1.00  0.00           H
ATOM   1028 2HD1 LEU X  86      86.914  44.576  74.068  1.00  0.00           H
ATOM   1029 3HD1 LEU X  86      85.956  44.883  72.574  1.00  0.00           H
ATOM   1030  CD2 LEU X  86      85.389  46.825  74.464  1.00  0.00           C
ATOM   1031 1HD2 LEU X  86      85.501  46.222  75.389  1.00  0.00           H
ATOM   1032 2HD2 LEU X  86      85.199  47.880  74.745  1.00  0.00           H
ATOM   1033 3HD2 LEU X  86      84.503  46.450  73.906  1.00  0.00           H
ATOM   1034  C   LEU X  86      89.401  49.205  74.735  1.00  0.00           C
ATOM   1035  O   LEU X  86      90.072  49.157  73.701  1.00  0.00           O
ATOM   1036  N   PRO X  87      89.966  49.699  75.836  1.00  0.00           N
ATOM   1037  CD  PRO X  87      89.262  49.901  77.101  1.00  0.00           C
ATOM   1038  HD1 PRO X  87      88.905  48.928  77.500  1.00  0.00           H
ATOM   1039  HD2 PRO X  87      88.406  50.595  76.942  1.00  0.00           H
ATOM   1040  CA  PRO X  87      91.256  50.389  75.806  1.00  0.00           C
ATOM   1041  HA  PRO X  87      91.363  50.952  74.890  1.00  0.00           H
ATOM   1042  CB  PRO X  87      91.213  51.278  77.060  1.00  0.00           C
ATOM   1043  HB1 PRO X  87      92.216  51.481  77.484  1.00  0.00           H
ATOM   1044  HB2 PRO X  87      90.737  52.249  76.798  1.00  0.00           H
ATOM   1045  CG  PRO X  87      90.298  50.527  78.029  1.00  0.00           C
ATOM   1046  HG1 PRO X  87      90.877  49.728  78.543  1.00  0.00           H
ATOM   1047  HG2 PRO X  87      89.843  51.195  78.788  1.00  0.00           H
ATOM   1048  C   PRO X  87      92.399  49.397  75.866  1.00  0.00           C
ATOM   1049  O   PRO X  87      93.537  49.751  75.563  1.00  0.00           O
ATOM   1050  N   ALA X  88      92.124  48.152  76.268  1.00  0.00           N
ATOM   1051  HN  ALA X  88      91.201  47.917  76.559  1.00  0.00           H
ATOM   1052  CA  ALA X  88      93.076  47.077  76.249  1.00  0.00           C
ATOM   1053  HA  ALA X  88      93.766  47.220  75.426  1.00  0.00           H
ATOM   1054  CB  ALA X  88      93.834  46.986  77.589  1.00  0.00           C
ATOM   1055  HB1 ALA X  88      94.401  47.926  77.764  1.00  0.00           H
ATOM   1056  HB2 ALA X  88      93.124  46.859  78.434  1.00  0.00           H
ATOM   1057  HB3 ALA X  88      94.552  46.141  77.598  1.00  0.00           H
ATOM   1058  C   ALA X  88      92.289  45.810  75.979  1.00  0.00           C
ATOM   1059  O   ALA X  88      91.157  45.650  76.436  1.00  0.00           O
ATOM   1060  N   VAL X  89      92.849  44.884  75.187  1.00  0.00           N
ATOM   1061  HN  VAL X  89      93.734  45.044  74.764  1.00  0.00           H
ATOM   1062  CA  VAL X  89      92.156  43.680  74.759  1.00  0.00           C
ATOM   1063  HA  VAL X  89      91.157  43.643  75.168  1.00  0.00           H
ATOM   1064  CB  VAL X  89      92.037  43.643  73.240  1.00  0.00           C
ATOM   1065  HB  VAL X  89      93.036  43.821  72.780  1.00  0.00           H
ATOM   1066  CG1 VAL X  89      91.485  42.298  72.737  1.00  0.00           C
ATOM   1067 1HG1 VAL X  89      90.522  42.079  73.240  1.00  0.00           H
ATOM   1068 2HG1 VAL X  89      91.301  42.341  71.644  1.00  0.00           H
ATOM   1069 3HG1 VAL X  89      92.191  41.464  72.932  1.00  0.00           H
ATOM   1070  CG2 VAL X  89      91.079  44.774  72.818  1.00  0.00           C
ATOM   1071 1HG2 VAL X  89      90.091  44.649  73.311  1.00  0.00           H
ATOM   1072 2HG2 VAL X  89      91.482  45.774  73.086  1.00  0.00           H
ATOM   1073 3HG2 VAL X  89      90.927  44.744  71.720  1.00  0.00           H
ATOM   1074  C   VAL X  89      92.887  42.470  75.303  1.00  0.00           C
ATOM   1075  O   VAL X  89      94.117  42.412  75.291  1.00  0.00           O
ATOM   1076  N   GLY X  90      92.135  41.488  75.843  1.00  0.00           N
ATOM   1077  HN  GLY X  90      91.128  41.555  75.804  1.00  0.00           H
ATOM   1078  CA  GLY X  90      92.684  40.258  76.403  1.00  0.00           C
ATOM   1079  HA1 GLY X  90      93.754  40.219  76.248  1.00  0.00           H
ATOM   1080  HA2 GLY X  90      92.408  40.226  77.446  1.00  0.00           H
ATOM   1081  C   GLY X  90      92.098  39.046  75.734  1.00  0.00           C
ATOM   1082  O   GLY X  90      91.382  39.130  74.741  1.00  0.00           O
ATOM   1083  N   ILE X  91      92.368  37.842  76.272  1.00  0.00           N
ATOM   1084  HN  ILE X  91      92.913  37.761  77.108  1.00  0.00           H
ATOM   1085  CA  ILE X  91      91.991  36.600  75.600  1.00  0.00           C
ATOM   1086  HA  ILE X  91      92.084  36.759  74.533  1.00  0.00           H
ATOM   1087  CB  ILE X  91      92.927  35.441  75.927  1.00  0.00           C
ATOM   1088  HB  ILE X  91      92.608  34.552  75.328  1.00  0.00           H
ATOM   1089  CG2 ILE X  91      94.345  35.835  75.451  1.00  0.00           C
ATOM   1090 1HG2 ILE X  91      94.759  36.662  76.064  1.00  0.00           H
ATOM   1091 2HG2 ILE X  91      95.036  34.969  75.532  1.00  0.00           H
ATOM   1092 3HG2 ILE X  91      94.325  36.157  74.389  1.00  0.00           H
ATOM   1093  CG1 ILE X  91      92.905  35.032  77.419  1.00  0.00           C
ATOM   1094 1HG1 ILE X  91      93.337  35.849  78.037  1.00  0.00           H
ATOM   1095 2HG1 ILE X  91      91.853  34.880  77.749  1.00  0.00           H
ATOM   1096  CD  ILE X  91      93.678  33.734  77.686  1.00  0.00           C
ATOM   1097  HD1 ILE X  91      93.280  32.909  77.056  1.00  0.00           H
ATOM   1098  HD2 ILE X  91      94.758  33.856  77.457  1.00  0.00           H
ATOM   1099  HD3 ILE X  91      93.584  33.436  78.752  1.00  0.00           H
ATOM   1100  C   ILE X  91      90.532  36.214  75.819  1.00  0.00           C
ATOM   1101  O   ILE X  91      89.966  35.391  75.099  1.00  0.00           O
ATOM   1102  N   GLN X  92      89.841  36.870  76.775  1.00  0.00           N
ATOM   1103  HN  GLN X  92      90.312  37.526  77.359  1.00  0.00           H
ATOM   1104  CA  GLN X  92      88.408  36.721  76.981  1.00  0.00           C
ATOM   1105  HA  GLN X  92      88.156  35.669  76.938  1.00  0.00           H
ATOM   1106  CB  GLN X  92      88.008  37.295  78.365  1.00  0.00           C
ATOM   1107  HB1 GLN X  92      88.706  36.880  79.127  1.00  0.00           H
ATOM   1108  HB2 GLN X  92      88.167  38.396  78.343  1.00  0.00           H
ATOM   1109  CG  GLN X  92      86.560  36.976  78.817  1.00  0.00           C
ATOM   1110  HG1 GLN X  92      85.832  37.179  78.006  1.00  0.00           H
ATOM   1111  HG2 GLN X  92      86.467  35.905  79.088  1.00  0.00           H
ATOM   1112  CD  GLN X  92      86.145  37.823  80.019  1.00  0.00           C
ATOM   1113  OE1 GLN X  92      85.919  37.331  81.128  1.00  0.00           O
ATOM   1114  NE2 GLN X  92      86.005  39.146  79.783  1.00  0.00           N
ATOM   1115 1HE2 GLN X  92      86.083  39.486  78.843  1.00  0.00           H
ATOM   1116 2HE2 GLN X  92      85.746  39.754  80.535  1.00  0.00           H
ATOM   1117  C   GLN X  92      87.615  37.442  75.890  1.00  0.00           C
ATOM   1118  O   GLN X  92      86.432  37.183  75.665  1.00  0.00           O
ATOM   1119  N   ASP X  93      88.269  38.348  75.138  1.00  0.00           N
ATOM   1120  HN  ASP X  93      89.229  38.568  75.313  1.00  0.00           H
ATOM   1121  CA  ASP X  93      87.639  39.130  74.096  1.00  0.00           C
ATOM   1122  HA  ASP X  93      86.583  39.248  74.303  1.00  0.00           H
ATOM   1123  CB  ASP X  93      88.303  40.531  74.026  1.00  0.00           C
ATOM   1124  HB1 ASP X  93      89.372  40.424  73.752  1.00  0.00           H
ATOM   1125  HB2 ASP X  93      87.796  41.157  73.263  1.00  0.00           H
ATOM   1126  CG  ASP X  93      88.216  41.251  75.355  1.00  0.00           C
ATOM   1127  OD1 ASP X  93      87.111  41.292  75.955  1.00  0.00           O
ATOM   1128  OD2 ASP X  93      89.259  41.772  75.840  1.00  0.00           O
ATOM   1129  C   ASP X  93      87.753  38.427  72.740  1.00  0.00           C
ATOM   1130  O   ASP X  93      87.320  38.947  71.716  1.00  0.00           O
ATOM   1131  N   GLU X  94      88.300  37.192  72.706  1.00  0.00           N
ATOM   1132  HN  GLU X  94      88.664  36.791  73.542  1.00  0.00           H
ATOM   1133  CA  GLU X  94      88.357  36.363  71.516  1.00  0.00           C
ATOM   1134  HA  GLU X  94      88.335  37.001  70.642  1.00  0.00           H
ATOM   1135  CB  GLU X  94      89.682  35.557  71.479  1.00  0.00           C
ATOM   1136  HB1 GLU X  94      90.517  36.286  71.581  1.00  0.00           H
ATOM   1137  HB2 GLU X  94      89.736  34.874  72.355  1.00  0.00           H
ATOM   1138  CG  GLU X  94      89.874  34.751  70.173  1.00  0.00           C
ATOM   1139  HG1 GLU X  94      89.225  33.851  70.185  1.00  0.00           H
ATOM   1140  HG2 GLU X  94      89.574  35.383  69.312  1.00  0.00           H
ATOM   1141  CD  GLU X  94      91.303  34.302  69.926  1.00  0.00           C
ATOM   1142  OE1 GLU X  94      91.841  34.650  68.843  1.00  0.00           O
ATOM   1143  OE2 GLU X  94      91.884  33.558  70.759  1.00  0.00           O
ATOM   1144  C   GLU X  94      87.148  35.428  71.430  1.00  0.00           C
ATOM   1145  O   GLU X  94      86.767  34.764  72.399  1.00  0.00           O
ATOM   1146  N   GLY X  95      86.484  35.363  70.255  1.00  0.00           N
ATOM   1147  HN  GLY X  95      86.812  35.874  69.458  1.00  0.00           H
ATOM   1148  CA  GLY X  95      85.256  34.594  70.075  1.00  0.00           C
ATOM   1149  HA1 GLY X  95      85.520  33.643  69.636  1.00  0.00           H
ATOM   1150  HA2 GLY X  95      84.738  34.507  71.021  1.00  0.00           H
ATOM   1151  C   GLY X  95      84.317  35.288  69.129  1.00  0.00           C
ATOM   1152  O   GLY X  95      84.744  36.034  68.252  1.00  0.00           O
ATOM   1153  N   ILE X  96      82.999  35.060  69.282  1.00  0.00           N
ATOM   1154  HN  ILE X  96      82.671  34.479  70.027  1.00  0.00           H
ATOM   1155  CA  ILE X  96      81.971  35.709  68.476  1.00  0.00           C
ATOM   1156  HA  ILE X  96      82.438  36.426  67.818  1.00  0.00           H
ATOM   1157  CB  ILE X  96      81.134  34.765  67.611  1.00  0.00           C
ATOM   1158  HB  ILE X  96      80.415  34.204  68.253  1.00  0.00           H
ATOM   1159  CG2 ILE X  96      80.337  35.596  66.574  1.00  0.00           C
ATOM   1160 1HG2 ILE X  96      79.667  34.946  65.973  1.00  0.00           H
ATOM   1161 2HG2 ILE X  96      79.696  36.358  67.060  1.00  0.00           H
ATOM   1162 3HG2 ILE X  96      81.034  36.115  65.882  1.00  0.00           H
ATOM   1163  CG1 ILE X  96      82.036  33.719  66.921  1.00  0.00           C
ATOM   1164 1HG1 ILE X  96      82.878  34.240  66.418  1.00  0.00           H
ATOM   1165 2HG1 ILE X  96      82.473  33.056  67.702  1.00  0.00           H
ATOM   1166  CD  ILE X  96      81.300  32.843  65.904  1.00  0.00           C
ATOM   1167  HD1 ILE X  96      80.384  32.404  66.356  1.00  0.00           H
ATOM   1168  HD2 ILE X  96      81.007  33.433  65.010  1.00  0.00           H
ATOM   1169  HD3 ILE X  96      81.964  32.018  65.580  1.00  0.00           H
ATOM   1170  C   ILE X  96      81.058  36.486  69.402  1.00  0.00           C
ATOM   1171  O   ILE X  96      80.620  35.997  70.444  1.00  0.00           O
ATOM   1172  N   PHE X  97      80.778  37.747  69.048  1.00  0.00           N
ATOM   1173  HN  PHE X  97      81.111  38.109  68.171  1.00  0.00           H
ATOM   1174  CA  PHE X  97      80.035  38.666  69.875  1.00  0.00           C
ATOM   1175  HA  PHE X  97      79.439  38.128  70.601  1.00  0.00           H
ATOM   1176  CB  PHE X  97      80.961  39.695  70.575  1.00  0.00           C
ATOM   1177  HB1 PHE X  97      81.540  40.272  69.822  1.00  0.00           H
ATOM   1178  HB2 PHE X  97      80.371  40.408  71.191  1.00  0.00           H
ATOM   1179  CG  PHE X  97      81.939  39.010  71.485  1.00  0.00           C
ATOM   1180  CD1 PHE X  97      83.208  38.636  71.010  1.00  0.00           C
ATOM   1181  HD1 PHE X  97      83.474  38.839  69.985  1.00  0.00           H
ATOM   1182  CE1 PHE X  97      84.119  37.986  71.848  1.00  0.00           C
ATOM   1183  HE1 PHE X  97      85.088  37.702  71.466  1.00  0.00           H
ATOM   1184  CZ  PHE X  97      83.775  37.714  73.177  1.00  0.00           C
ATOM   1185  HZ  PHE X  97      84.481  37.218  73.825  1.00  0.00           H
ATOM   1186  CD2 PHE X  97      81.603  38.735  72.819  1.00  0.00           C
ATOM   1187  HD2 PHE X  97      80.632  39.023  73.194  1.00  0.00           H
ATOM   1188  CE2 PHE X  97      82.516  38.090  73.664  1.00  0.00           C
ATOM   1189  HE2 PHE X  97      82.247  37.883  74.690  1.00  0.00           H
ATOM   1190  C   PHE X  97      79.090  39.434  68.981  1.00  0.00           C
ATOM   1191  O   PHE X  97      79.246  39.482  67.763  1.00  0.00           O
ATOM   1192  N   ARG X  98      78.074  40.079  69.561  1.00  0.00           N
ATOM   1193  HN  ARG X  98      77.926  39.995  70.554  1.00  0.00           H
ATOM   1194  CA  ARG X  98      77.209  40.976  68.836  1.00  0.00           C
ATOM   1195  HA  ARG X  98      77.682  41.245  67.902  1.00  0.00           H
ATOM   1196  CB  ARG X  98      75.846  40.353  68.477  1.00  0.00           C
ATOM   1197  HB1 ARG X  98      75.228  41.097  67.925  1.00  0.00           H
ATOM   1198  HB2 ARG X  98      76.061  39.525  67.760  1.00  0.00           H
ATOM   1199  CG  ARG X  98      75.026  39.749  69.631  1.00  0.00           C
ATOM   1200  HG1 ARG X  98      75.655  39.011  70.176  1.00  0.00           H
ATOM   1201  HG2 ARG X  98      74.714  40.538  70.348  1.00  0.00           H
ATOM   1202  CD  ARG X  98      73.796  39.046  69.055  1.00  0.00           C
ATOM   1203  HD1 ARG X  98      73.072  39.794  68.656  1.00  0.00           H
ATOM   1204  HD2 ARG X  98      74.124  38.372  68.230  1.00  0.00           H
ATOM   1205  NE  ARG X  98      73.135  38.215  70.100  1.00  0.00           N
ATOM   1206  HE  ARG X  98      73.614  37.983  70.954  1.00  0.00           H
ATOM   1207  CZ  ARG X  98      72.044  37.485  69.832  1.00  0.00           C
ATOM   1208  NH1 ARG X  98      71.479  37.474  68.626  1.00  0.00           N
ATOM   1209 1HH1 ARG X  98      71.950  37.907  67.848  1.00  0.00           H
ATOM   1210 2HH1 ARG X  98      70.750  36.813  68.450  1.00  0.00           H
ATOM   1211  NH2 ARG X  98      71.515  36.732  70.787  1.00  0.00           N
ATOM   1212 1HH2 ARG X  98      71.826  36.876  71.742  1.00  0.00           H
ATOM   1213 2HH2 ARG X  98      70.603  36.341  70.639  1.00  0.00           H
ATOM   1214  C   ARG X  98      77.073  42.276  69.584  1.00  0.00           C
ATOM   1215  O   ARG X  98      77.085  42.329  70.811  1.00  0.00           O
ATOM   1216  N   CYS X  99      77.004  43.381  68.827  1.00  0.00           N
ATOM   1217  HN  CYS X  99      76.914  43.288  67.828  1.00  0.00           H
ATOM   1218  CA  CYS X  99      77.000  44.723  69.356  1.00  0.00           C
ATOM   1219  HA  CYS X  99      76.918  44.695  70.433  1.00  0.00           H
ATOM   1220  CB  CYS X  99      78.273  45.502  68.951  1.00  0.00           C
ATOM   1221  HB1 CYS X  99      79.157  44.869  69.175  1.00  0.00           H
ATOM   1222  HB2 CYS X  99      78.268  45.654  67.850  1.00  0.00           H
ATOM   1223  SG  CYS X  99      78.465  47.097  69.813  1.00  0.00           S
ATOM   1224  C   CYS X  99      75.798  45.453  68.811  1.00  0.00           C
ATOM   1225  O   CYS X  99      75.530  45.441  67.608  1.00  0.00           O
ATOM   1226  N   GLN X 100      75.043  46.118  69.691  1.00  0.00           N
ATOM   1227  HN  GLN X 100      75.262  46.120  70.669  1.00  0.00           H
ATOM   1228  CA  GLN X 100      73.860  46.831  69.279  1.00  0.00           C
ATOM   1229  HA  GLN X 100      74.014  47.248  68.292  1.00  0.00           H
ATOM   1230  CB  GLN X 100      72.610  45.909  69.272  1.00  0.00           C
ATOM   1231  HB1 GLN X 100      71.736  46.476  68.880  1.00  0.00           H
ATOM   1232  HB2 GLN X 100      72.820  45.079  68.562  1.00  0.00           H
ATOM   1233  CG  GLN X 100      72.260  45.290  70.646  1.00  0.00           C
ATOM   1234  HG1 GLN X 100      73.146  44.761  71.060  1.00  0.00           H
ATOM   1235  HG2 GLN X 100      71.957  46.075  71.369  1.00  0.00           H
ATOM   1236  CD  GLN X 100      71.139  44.258  70.535  1.00  0.00           C
ATOM   1237  OE1 GLN X 100      71.373  43.055  70.671  1.00  0.00           O
ATOM   1238  NE2 GLN X 100      69.893  44.715  70.278  1.00  0.00           N
ATOM   1239 1HE2 GLN X 100      69.733  45.688  70.125  1.00  0.00           H
ATOM   1240 2HE2 GLN X 100      69.141  44.055  70.286  1.00  0.00           H
ATOM   1241  C   GLN X 100      73.618  47.991  70.207  1.00  0.00           C
ATOM   1242  O   GLN X 100      74.070  48.011  71.352  1.00  0.00           O
ATOM   1243  N   ALA X 101      72.881  49.006  69.725  1.00  0.00           N
ATOM   1244  HN  ALA X 101      72.567  49.000  68.772  1.00  0.00           H
ATOM   1245  CA  ALA X 101      72.253  49.974  70.592  1.00  0.00           C
ATOM   1246  HA  ALA X 101      72.969  50.302  71.336  1.00  0.00           H
ATOM   1247  CB  ALA X 101      71.777  51.189  69.777  1.00  0.00           C
ATOM   1248  HB1 ALA X 101      71.055  50.883  68.988  1.00  0.00           H
ATOM   1249  HB2 ALA X 101      71.294  51.948  70.426  1.00  0.00           H
ATOM   1250  HB3 ALA X 101      72.643  51.676  69.279  1.00  0.00           H
ATOM   1251  C   ALA X 101      71.071  49.337  71.316  1.00  0.00           C
ATOM   1252  O   ALA X 101      70.320  48.556  70.736  1.00  0.00           O
ATOM   1253  N   MET X 102      70.858  49.654  72.603  1.00  0.00           N
ATOM   1254  HN  MET X 102      71.552  50.168  73.120  1.00  0.00           H
ATOM   1255  CA  MET X 102      69.689  49.182  73.332  1.00  0.00           C
ATOM   1256  HA  MET X 102      69.190  48.394  72.785  1.00  0.00           H
ATOM   1257  CB  MET X 102      70.089  48.614  74.708  1.00  0.00           C
ATOM   1258  HB1 MET X 102      70.646  49.399  75.259  1.00  0.00           H
ATOM   1259  HB2 MET X 102      69.182  48.359  75.299  1.00  0.00           H
ATOM   1260  CG  MET X 102      70.981  47.358  74.609  1.00  0.00           C
ATOM   1261  HG1 MET X 102      71.897  47.629  74.039  1.00  0.00           H
ATOM   1262  HG2 MET X 102      71.315  47.080  75.633  1.00  0.00           H
ATOM   1263  SD  MET X 102      70.197  45.913  73.828  1.00  0.00           S
ATOM   1264  CE  MET X 102      69.108  45.464  75.210  1.00  0.00           C
ATOM   1265  HE1 MET X 102      69.691  45.290  76.139  1.00  0.00           H
ATOM   1266  HE2 MET X 102      68.360  46.259  75.414  1.00  0.00           H
ATOM   1267  HE3 MET X 102      68.549  44.531  74.981  1.00  0.00           H
ATOM   1268  C   MET X 102      68.669  50.299  73.475  1.00  0.00           C
ATOM   1269  O   MET X 102      67.654  50.174  74.163  1.00  0.00           O
ATOM   1270  N   ASN X 103      68.905  51.423  72.771  1.00  0.00           N
ATOM   1271  HN  ASN X 103      69.768  51.492  72.280  1.00  0.00           H
ATOM   1272  CA  ASN X 103      67.898  52.414  72.438  1.00  0.00           C
ATOM   1273  HA  ASN X 103      67.299  52.599  73.320  1.00  0.00           H
ATOM   1274  CB  ASN X 103      68.523  53.737  71.938  1.00  0.00           C
ATOM   1275  HB1 ASN X 103      69.052  53.576  70.974  1.00  0.00           H
ATOM   1276  HB2 ASN X 103      67.746  54.512  71.785  1.00  0.00           H
ATOM   1277  CG  ASN X 103      69.540  54.274  72.932  1.00  0.00           C
ATOM   1278  OD1 ASN X 103      70.688  54.545  72.566  1.00  0.00           O
ATOM   1279  ND2 ASN X 103      69.135  54.469  74.206  1.00  0.00           N
ATOM   1280 1HD2 ASN X 103      68.183  54.317  74.472  1.00  0.00           H
ATOM   1281 2HD2 ASN X 103      69.815  54.829  74.851  1.00  0.00           H
ATOM   1282  C   ASN X 103      66.962  51.862  71.368  1.00  0.00           C
ATOM   1283  O   ASN X 103      67.329  50.957  70.619  1.00  0.00           O
ATOM   1284  N   ARG X 104      65.714  52.354  71.285  1.00  0.00           N
ATOM   1285  HN  ARG X 104      65.419  53.137  71.835  1.00  0.00           H
ATOM   1286  CA  ARG X 104      64.701  51.715  70.466  1.00  0.00           C
ATOM   1287  HA  ARG X 104      65.029  50.724  70.181  1.00  0.00           H
ATOM   1288  CB  ARG X 104      63.408  51.521  71.290  1.00  0.00           C
ATOM   1289  HB1 ARG X 104      63.694  51.128  72.293  1.00  0.00           H
ATOM   1290  HB2 ARG X 104      62.915  52.506  71.450  1.00  0.00           H
ATOM   1291  CG  ARG X 104      62.416  50.529  70.655  1.00  0.00           C
ATOM   1292  HG1 ARG X 104      62.143  50.877  69.633  1.00  0.00           H
ATOM   1293  HG2 ARG X 104      62.916  49.539  70.551  1.00  0.00           H
ATOM   1294  CD  ARG X 104      61.131  50.359  71.468  1.00  0.00           C
ATOM   1295  HD1 ARG X 104      61.339  50.043  72.514  1.00  0.00           H
ATOM   1296  HD2 ARG X 104      60.568  51.321  71.499  1.00  0.00           H
ATOM   1297  NE  ARG X 104      60.302  49.339  70.751  1.00  0.00           N
ATOM   1298  HE  ARG X 104      59.671  49.646  70.036  1.00  0.00           H
ATOM   1299  CZ  ARG X 104      60.301  48.029  71.019  1.00  0.00           C
ATOM   1300  NH1 ARG X 104      61.008  47.471  71.994  1.00  0.00           N
ATOM   1301 1HH1 ARG X 104      61.585  48.009  72.618  1.00  0.00           H
ATOM   1302 2HH1 ARG X 104      60.946  46.462  72.021  1.00  0.00           H
ATOM   1303  NH2 ARG X 104      59.575  47.189  70.287  1.00  0.00           N
ATOM   1304 1HH2 ARG X 104      59.298  47.434  69.352  1.00  0.00           H
ATOM   1305 2HH2 ARG X 104      59.686  46.217  70.551  1.00  0.00           H
ATOM   1306  C   ARG X 104      64.390  52.468  69.175  1.00  0.00           C
ATOM   1307  O   ARG X 104      63.955  53.621  69.179  1.00  0.00           O
ATOM   1308  N   ASN X 105      64.597  51.800  68.023  1.00  0.00           N
ATOM   1309  HN  ASN X 105      65.087  50.923  68.041  1.00  0.00           H
ATOM   1310  CA  ASN X 105      64.061  52.192  66.730  1.00  0.00           C
ATOM   1311  HA  ASN X 105      63.622  53.180  66.797  1.00  0.00           H
ATOM   1312  CB  ASN X 105      65.114  52.153  65.592  1.00  0.00           C
ATOM   1313  HB1 ASN X 105      65.444  51.103  65.427  1.00  0.00           H
ATOM   1314  HB2 ASN X 105      64.687  52.542  64.644  1.00  0.00           H
ATOM   1315  CG  ASN X 105      66.363  52.959  65.922  1.00  0.00           C
ATOM   1316  OD1 ASN X 105      67.475  52.444  65.770  1.00  0.00           O
ATOM   1317  ND2 ASN X 105      66.213  54.234  66.346  1.00  0.00           N
ATOM   1318 1HD2 ASN X 105      65.301  54.633  66.451  1.00  0.00           H
ATOM   1319 2HD2 ASN X 105      67.031  54.781  66.514  1.00  0.00           H
ATOM   1320  C   ASN X 105      62.940  51.224  66.372  1.00  0.00           C
ATOM   1321  O   ASN X 105      62.752  50.197  67.021  1.00  0.00           O
ATOM   1322  N   GLY X 106      62.142  51.520  65.327  1.00  0.00           N
ATOM   1323  HN  GLY X 106      62.309  52.328  64.755  1.00  0.00           H
ATOM   1324  CA  GLY X 106      61.023  50.664  64.938  1.00  0.00           C
ATOM   1325  HA1 GLY X 106      60.532  50.307  65.831  1.00  0.00           H
ATOM   1326  HA2 GLY X 106      60.366  51.261  64.322  1.00  0.00           H
ATOM   1327  C   GLY X 106      61.398  49.449  64.123  1.00  0.00           C
ATOM   1328  O   GLY X 106      60.615  48.507  64.007  1.00  0.00           O
ATOM   1329  N   LYS X 107      62.609  49.422  63.545  1.00  0.00           N
ATOM   1330  HN  LYS X 107      63.191  50.230  63.593  1.00  0.00           H
ATOM   1331  CA  LYS X 107      63.180  48.249  62.910  1.00  0.00           C
ATOM   1332  HA  LYS X 107      62.601  47.372  63.173  1.00  0.00           H
ATOM   1333  CB  LYS X 107      63.227  48.368  61.360  1.00  0.00           C
ATOM   1334  HB1 LYS X 107      62.185  48.552  61.011  1.00  0.00           H
ATOM   1335  HB2 LYS X 107      63.829  49.259  61.079  1.00  0.00           H
ATOM   1336  CG  LYS X 107      63.771  47.122  60.625  1.00  0.00           C
ATOM   1337  HG1 LYS X 107      64.851  47.001  60.866  1.00  0.00           H
ATOM   1338  HG2 LYS X 107      63.233  46.224  61.006  1.00  0.00           H
ATOM   1339  CD  LYS X 107      63.591  47.205  59.094  1.00  0.00           C
ATOM   1340  HD1 LYS X 107      62.501  47.202  58.865  1.00  0.00           H
ATOM   1341  HD2 LYS X 107      63.994  48.184  58.747  1.00  0.00           H
ATOM   1342  CE  LYS X 107      64.281  46.099  58.266  1.00  0.00           C
ATOM   1343  HE1 LYS X 107      64.030  46.227  57.190  1.00  0.00           H
ATOM   1344  HE2 LYS X 107      65.384  46.154  58.387  1.00  0.00           H
ATOM   1345  NZ  LYS X 107      63.843  44.753  58.679  1.00  0.00           N
ATOM   1346  HZ1 LYS X 107      62.790  44.708  58.720  1.00  0.00           H
ATOM   1347  HZ2 LYS X 107      64.195  44.008  58.020  1.00  0.00           H
ATOM   1348  HZ3 LYS X 107      64.241  44.526  59.621  1.00  0.00           H
ATOM   1349  C   LYS X 107      64.566  48.051  63.492  1.00  0.00           C
ATOM   1350  O   LYS X 107      65.338  49.000  63.657  1.00  0.00           O
ATOM   1351  N   GLU X 108      64.907  46.806  63.868  1.00  0.00           N
ATOM   1352  HN  GLU X 108      64.294  46.027  63.706  1.00  0.00           H
ATOM   1353  CA  GLU X 108      66.167  46.510  64.515  1.00  0.00           C
ATOM   1354  HA  GLU X 108      66.528  47.391  65.027  1.00  0.00           H
ATOM   1355  CB  GLU X 108      65.983  45.401  65.580  1.00  0.00           C
ATOM   1356  HB1 GLU X 108      65.192  45.749  66.285  1.00  0.00           H
ATOM   1357  HB2 GLU X 108      65.602  44.477  65.092  1.00  0.00           H
ATOM   1358  CG  GLU X 108      67.263  45.069  66.387  1.00  0.00           C
ATOM   1359  HG1 GLU X 108      68.004  44.556  65.740  1.00  0.00           H
ATOM   1360  HG2 GLU X 108      67.720  46.001  66.781  1.00  0.00           H
ATOM   1361  CD  GLU X 108      66.950  44.177  67.568  1.00  0.00           C
ATOM   1362  OE1 GLU X 108      66.225  44.633  68.486  1.00  0.00           O
ATOM   1363  OE2 GLU X 108      67.435  43.017  67.626  1.00  0.00           O
ATOM   1364  C   GLU X 108      67.223  46.100  63.503  1.00  0.00           C
ATOM   1365  O   GLU X 108      66.966  45.344  62.566  1.00  0.00           O
ATOM   1366  N   THR X 109      68.461  46.596  63.670  1.00  0.00           N
ATOM   1367  HN  THR X 109      68.660  47.274  64.377  1.00  0.00           H
ATOM   1368  CA  THR X 109      69.613  46.051  62.972  1.00  0.00           C
ATOM   1369  HA  THR X 109      69.459  44.986  62.874  1.00  0.00           H
ATOM   1370  CB  THR X 109      69.858  46.620  61.574  1.00  0.00           C
ATOM   1371  HB  THR X 109      68.873  46.643  61.045  1.00  0.00           H
ATOM   1372  OG1 THR X 109      70.740  45.791  60.820  1.00  0.00           O
ATOM   1373  HG1 THR X 109      70.351  45.744  59.915  1.00  0.00           H
ATOM   1374  CG2 THR X 109      70.438  48.043  61.610  1.00  0.00           C
ATOM   1375 1HG2 THR X 109      70.504  48.455  60.581  1.00  0.00           H
ATOM   1376 2HG2 THR X 109      69.787  48.711  62.215  1.00  0.00           H
ATOM   1377 3HG2 THR X 109      71.459  48.051  62.044  1.00  0.00           H
ATOM   1378  C   THR X 109      70.799  46.221  63.892  1.00  0.00           C
ATOM   1379  O   THR X 109      70.767  47.023  64.828  1.00  0.00           O
ATOM   1380  N   LYS X 110      71.860  45.422  63.702  1.00  0.00           N
ATOM   1381  HN  LYS X 110      71.898  44.802  62.922  1.00  0.00           H
ATOM   1382  CA  LYS X 110      72.935  45.326  64.665  1.00  0.00           C
ATOM   1383  HA  LYS X 110      73.146  46.312  65.060  1.00  0.00           H
ATOM   1384  CB  LYS X 110      72.564  44.362  65.826  1.00  0.00           C
ATOM   1385  HB1 LYS X 110      73.390  44.349  66.571  1.00  0.00           H
ATOM   1386  HB2 LYS X 110      71.667  44.780  66.335  1.00  0.00           H
ATOM   1387  CG  LYS X 110      72.268  42.912  65.399  1.00  0.00           C
ATOM   1388  HG1 LYS X 110      71.422  42.883  64.679  1.00  0.00           H
ATOM   1389  HG2 LYS X 110      73.159  42.505  64.866  1.00  0.00           H
ATOM   1390  CD  LYS X 110      71.985  41.977  66.591  1.00  0.00           C
ATOM   1391  HD1 LYS X 110      72.022  40.926  66.229  1.00  0.00           H
ATOM   1392  HD2 LYS X 110      72.813  42.097  67.327  1.00  0.00           H
ATOM   1393  CE  LYS X 110      70.652  42.196  67.320  1.00  0.00           C
ATOM   1394  HE1 LYS X 110      70.625  41.577  68.244  1.00  0.00           H
ATOM   1395  HE2 LYS X 110      70.529  43.261  67.610  1.00  0.00           H
ATOM   1396  NZ  LYS X 110      69.502  41.806  66.485  1.00  0.00           N
ATOM   1397  HZ1 LYS X 110      69.426  40.762  66.382  1.00  0.00           H
ATOM   1398  HZ2 LYS X 110      68.620  42.163  66.947  1.00  0.00           H
ATOM   1399  HZ3 LYS X 110      69.539  42.215  65.521  1.00  0.00           H
ATOM   1400  C   LYS X 110      74.208  44.857  63.992  1.00  0.00           C
ATOM   1401  O   LYS X 110      74.216  44.517  62.806  1.00  0.00           O
ATOM   1402  N   SER X 111      75.326  44.845  64.740  1.00  0.00           N
ATOM   1403  HN  SER X 111      75.306  45.135  65.701  1.00  0.00           H
ATOM   1404  CA  SER X 111      76.596  44.316  64.272  1.00  0.00           C
ATOM   1405  HA  SER X 111      76.564  44.160  63.204  1.00  0.00           H
ATOM   1406  CB  SER X 111      77.820  45.202  64.622  1.00  0.00           C
ATOM   1407  HB1 SER X 111      77.762  45.508  65.690  1.00  0.00           H
ATOM   1408  HB2 SER X 111      78.770  44.639  64.471  1.00  0.00           H
ATOM   1409  OG  SER X 111      77.872  46.366  63.801  1.00  0.00           O
ATOM   1410  HG1 SER X 111      78.616  46.219  63.184  1.00  0.00           H
ATOM   1411  C   SER X 111      76.858  42.981  64.923  1.00  0.00           C
ATOM   1412  O   SER X 111      76.615  42.794  66.113  1.00  0.00           O
ATOM   1413  N   ASN X 112      77.399  42.020  64.158  1.00  0.00           N
ATOM   1414  HN  ASN X 112      77.649  42.225  63.204  1.00  0.00           H
ATOM   1415  CA  ASN X 112      77.847  40.744  64.679  1.00  0.00           C
ATOM   1416  HA  ASN X 112      77.746  40.704  65.755  1.00  0.00           H
ATOM   1417  CB  ASN X 112      77.120  39.533  64.037  1.00  0.00           C
ATOM   1418  HB1 ASN X 112      77.279  39.528  62.940  1.00  0.00           H
ATOM   1419  HB2 ASN X 112      77.516  38.583  64.457  1.00  0.00           H
ATOM   1420  CG  ASN X 112      75.625  39.569  64.337  1.00  0.00           C
ATOM   1421  OD1 ASN X 112      75.171  39.240  65.436  1.00  0.00           O
ATOM   1422  ND2 ASN X 112      74.813  39.953  63.326  1.00  0.00           N
ATOM   1423 1HD2 ASN X 112      75.199  40.202  62.440  1.00  0.00           H
ATOM   1424 2HD2 ASN X 112      73.826  39.946  63.496  1.00  0.00           H
ATOM   1425  C   ASN X 112      79.325  40.673  64.350  1.00  0.00           C
ATOM   1426  O   ASN X 112      79.720  40.884  63.207  1.00  0.00           O
ATOM   1427  N   TYR X 113      80.188  40.406  65.342  1.00  0.00           N
ATOM   1428  HN  TYR X 113      79.856  40.144  66.256  1.00  0.00           H
ATOM   1429  CA  TYR X 113      81.628  40.469  65.190  1.00  0.00           C
ATOM   1430  HA  TYR X 113      81.898  40.688  64.166  1.00  0.00           H
ATOM   1431  CB  TYR X 113      82.274  41.504  66.151  1.00  0.00           C
ATOM   1432  HB1 TYR X 113      81.952  41.302  67.196  1.00  0.00           H
ATOM   1433  HB2 TYR X 113      83.383  41.436  66.106  1.00  0.00           H
ATOM   1434  CG  TYR X 113      81.922  42.921  65.796  1.00  0.00           C
ATOM   1435  CD1 TYR X 113      82.387  43.490  64.597  1.00  0.00           C
ATOM   1436  HD1 TYR X 113      82.952  42.887  63.901  1.00  0.00           H
ATOM   1437  CE1 TYR X 113      82.160  44.846  64.317  1.00  0.00           C
ATOM   1438  HE1 TYR X 113      82.532  45.273  63.398  1.00  0.00           H
ATOM   1439  CZ  TYR X 113      81.467  45.643  65.236  1.00  0.00           C
ATOM   1440  OH  TYR X 113      81.265  47.018  65.005  1.00  0.00           O
ATOM   1441  HH  TYR X 113      81.846  47.292  64.271  1.00  0.00           H
ATOM   1442  CD2 TYR X 113      81.210  43.726  66.701  1.00  0.00           C
ATOM   1443  HD2 TYR X 113      80.862  43.306  67.632  1.00  0.00           H
ATOM   1444  CE2 TYR X 113      80.988  45.081  66.421  1.00  0.00           C
ATOM   1445  HE2 TYR X 113      80.476  45.711  67.130  1.00  0.00           H
ATOM   1446  C   TYR X 113      82.239  39.133  65.547  1.00  0.00           C
ATOM   1447  O   TYR X 113      81.926  38.550  66.582  1.00  0.00           O
ATOM   1448  N   ARG X 114      83.170  38.629  64.719  1.00  0.00           N
ATOM   1449  HN  ARG X 114      83.415  39.117  63.874  1.00  0.00           H
ATOM   1450  CA  ARG X 114      84.022  37.520  65.098  1.00  0.00           C
ATOM   1451  HA  ARG X 114      83.699  37.104  66.043  1.00  0.00           H
ATOM   1452  CB  ARG X 114      84.038  36.365  64.068  1.00  0.00           C
ATOM   1453  HB1 ARG X 114      82.991  36.002  63.961  1.00  0.00           H
ATOM   1454  HB2 ARG X 114      84.365  36.744  63.075  1.00  0.00           H
ATOM   1455  CG  ARG X 114      84.932  35.182  64.504  1.00  0.00           C
ATOM   1456  HG1 ARG X 114      86.002  35.476  64.409  1.00  0.00           H
ATOM   1457  HG2 ARG X 114      84.740  34.972  65.582  1.00  0.00           H
ATOM   1458  CD  ARG X 114      84.695  33.892  63.712  1.00  0.00           C
ATOM   1459  HD1 ARG X 114      83.632  33.571  63.814  1.00  0.00           H
ATOM   1460  HD2 ARG X 114      84.940  34.047  62.636  1.00  0.00           H
ATOM   1461  NE  ARG X 114      85.595  32.840  64.295  1.00  0.00           N
ATOM   1462  HE  ARG X 114      86.218  33.083  65.055  1.00  0.00           H
ATOM   1463  CZ  ARG X 114      85.675  31.591  63.809  1.00  0.00           C
ATOM   1464  NH1 ARG X 114      84.829  31.159  62.876  1.00  0.00           N
ATOM   1465 1HH1 ARG X 114      83.952  31.625  62.790  1.00  0.00           H
ATOM   1466 2HH1 ARG X 114      84.852  30.195  62.589  1.00  0.00           H
ATOM   1467  NH2 ARG X 114      86.613  30.757  64.246  1.00  0.00           N
ATOM   1468 1HH2 ARG X 114      87.318  31.068  64.890  1.00  0.00           H
ATOM   1469 2HH2 ARG X 114      86.684  29.836  63.844  1.00  0.00           H
ATOM   1470  C   ARG X 114      85.406  38.085  65.315  1.00  0.00           C
ATOM   1471  O   ARG X 114      85.977  38.766  64.464  1.00  0.00           O
ATOM   1472  N   VAL X 115      85.958  37.854  66.513  1.00  0.00           N
ATOM   1473  HN  VAL X 115      85.509  37.245  67.175  1.00  0.00           H
ATOM   1474  CA  VAL X 115      87.135  38.540  66.990  1.00  0.00           C
ATOM   1475  HA  VAL X 115      87.444  39.296  66.281  1.00  0.00           H
ATOM   1476  CB  VAL X 115      86.893  39.212  68.341  1.00  0.00           C
ATOM   1477  HB  VAL X 115      86.741  38.439  69.132  1.00  0.00           H
ATOM   1478  CG1 VAL X 115      88.098  40.095  68.728  1.00  0.00           C
ATOM   1479 1HG1 VAL X 115      87.883  40.616  69.687  1.00  0.00           H
ATOM   1480 2HG1 VAL X 115      89.015  39.488  68.877  1.00  0.00           H
ATOM   1481 3HG1 VAL X 115      88.292  40.862  67.950  1.00  0.00           H
ATOM   1482  CG2 VAL X 115      85.612  40.069  68.276  1.00  0.00           C
ATOM   1483 1HG2 VAL X 115      84.712  39.442  68.109  1.00  0.00           H
ATOM   1484 2HG2 VAL X 115      85.475  40.614  69.234  1.00  0.00           H
ATOM   1485 3HG2 VAL X 115      85.685  40.809  67.454  1.00  0.00           H
ATOM   1486  C   VAL X 115      88.249  37.529  67.113  1.00  0.00           C
ATOM   1487  O   VAL X 115      88.071  36.445  67.674  1.00  0.00           O
ATOM   1488  N   ARG X 116      89.429  37.868  66.565  1.00  0.00           N
ATOM   1489  HN  ARG X 116      89.519  38.719  66.047  1.00  0.00           H
ATOM   1490  CA  ARG X 116      90.645  37.104  66.731  1.00  0.00           C
ATOM   1491  HA  ARG X 116      90.476  36.256  67.381  1.00  0.00           H
ATOM   1492  CB  ARG X 116      91.210  36.607  65.381  1.00  0.00           C
ATOM   1493  HB1 ARG X 116      91.353  37.476  64.699  1.00  0.00           H
ATOM   1494  HB2 ARG X 116      92.206  36.134  65.547  1.00  0.00           H
ATOM   1495  CG  ARG X 116      90.294  35.574  64.698  1.00  0.00           C
ATOM   1496  HG1 ARG X 116      90.144  34.715  65.390  1.00  0.00           H
ATOM   1497  HG2 ARG X 116      89.299  36.037  64.518  1.00  0.00           H
ATOM   1498  CD  ARG X 116      90.860  35.059  63.372  1.00  0.00           C
ATOM   1499  HD1 ARG X 116      91.002  35.884  62.639  1.00  0.00           H
ATOM   1500  HD2 ARG X 116      91.845  34.567  63.544  1.00  0.00           H
ATOM   1501  NE  ARG X 116      89.907  34.038  62.831  1.00  0.00           N
ATOM   1502  HE  ARG X 116      90.065  33.056  62.990  1.00  0.00           H
ATOM   1503  CZ  ARG X 116      88.784  34.302  62.149  1.00  0.00           C
ATOM   1504  NH1 ARG X 116      88.382  35.528  61.860  1.00  0.00           N
ATOM   1505 1HH1 ARG X 116      88.919  36.325  62.166  1.00  0.00           H
ATOM   1506 2HH1 ARG X 116      87.467  35.648  61.459  1.00  0.00           H
ATOM   1507  NH2 ARG X 116      88.049  33.266  61.749  1.00  0.00           N
ATOM   1508 1HH2 ARG X 116      88.399  32.360  62.008  1.00  0.00           H
ATOM   1509 2HH2 ARG X 116      87.263  33.401  61.139  1.00  0.00           H
ATOM   1510  C   ARG X 116      91.664  37.999  67.399  1.00  0.00           C
ATOM   1511  O   ARG X 116      91.860  39.149  66.998  1.00  0.00           O
ATOM   1512  N   VAL X 117      92.325  37.494  68.457  1.00  0.00           N
ATOM   1513  HN  VAL X 117      92.169  36.540  68.743  1.00  0.00           H
ATOM   1514  CA  VAL X 117      93.264  38.281  69.239  1.00  0.00           C
ATOM   1515  HA  VAL X 117      93.275  39.297  68.877  1.00  0.00           H
ATOM   1516  CB  VAL X 117      92.908  38.361  70.722  1.00  0.00           C
ATOM   1517  HB  VAL X 117      92.957  37.346  71.178  1.00  0.00           H
ATOM   1518  CG1 VAL X 117      93.880  39.309  71.456  1.00  0.00           C
ATOM   1519 1HG1 VAL X 117      93.588  39.397  72.525  1.00  0.00           H
ATOM   1520 2HG1 VAL X 117      94.926  38.943  71.411  1.00  0.00           H
ATOM   1521 3HG1 VAL X 117      93.838  40.325  71.007  1.00  0.00           H
ATOM   1522  CG2 VAL X 117      91.470  38.903  70.872  1.00  0.00           C
ATOM   1523 1HG2 VAL X 117      91.380  39.904  70.401  1.00  0.00           H
ATOM   1524 2HG2 VAL X 117      90.729  38.227  70.399  1.00  0.00           H
ATOM   1525 3HG2 VAL X 117      91.208  39.002  71.948  1.00  0.00           H
ATOM   1526  C   VAL X 117      94.657  37.715  69.031  1.00  0.00           C
ATOM   1527  O   VAL X 117      94.954  36.558  69.345  1.00  0.00           O
ATOM   1528  N   TYR X 118      95.551  38.529  68.444  1.00  0.00           N
ATOM   1529  HN  TYR X 118      95.283  39.465  68.198  1.00  0.00           H
ATOM   1530  CA  TYR X 118      96.890  38.119  68.069  1.00  0.00           C
ATOM   1531  HA  TYR X 118      96.981  37.045  68.157  1.00  0.00           H
ATOM   1532  CB  TYR X 118      97.217  38.525  66.608  1.00  0.00           C
ATOM   1533  HB1 TYR X 118      96.996  39.603  66.449  1.00  0.00           H
ATOM   1534  HB2 TYR X 118      98.287  38.346  66.370  1.00  0.00           H
ATOM   1535  CG  TYR X 118      96.416  37.704  65.629  1.00  0.00           C
ATOM   1536  CD1 TYR X 118      96.597  36.310  65.540  1.00  0.00           C
ATOM   1537  HD1 TYR X 118      97.298  35.814  66.196  1.00  0.00           H
ATOM   1538  CE1 TYR X 118      95.895  35.557  64.586  1.00  0.00           C
ATOM   1539  HE1 TYR X 118      96.044  34.490  64.519  1.00  0.00           H
ATOM   1540  CZ  TYR X 118      95.015  36.193  63.705  1.00  0.00           C
ATOM   1541  OH  TYR X 118      94.340  35.453  62.712  1.00  0.00           O
ATOM   1542  HH  TYR X 118      93.804  36.092  62.202  1.00  0.00           H
ATOM   1543  CD2 TYR X 118      95.513  38.325  64.752  1.00  0.00           C
ATOM   1544  HD2 TYR X 118      95.371  39.395  64.804  1.00  0.00           H
ATOM   1545  CE2 TYR X 118      94.821  37.575  63.792  1.00  0.00           C
ATOM   1546  HE2 TYR X 118      94.151  38.069  63.108  1.00  0.00           H
ATOM   1547  C   TYR X 118      97.942  38.689  69.006  1.00  0.00           C
ATOM   1548  O   TYR X 118      97.727  39.653  69.742  1.00  0.00           O
ATOM   1549  N   GLN X 119      99.124  38.050  69.015  1.00  0.00           N
ATOM   1550  HN  GLN X 119      99.299  37.307  68.361  1.00  0.00           H
ATOM   1551  CA  GLN X 119     100.263  38.427  69.825  1.00  0.00           C
ATOM   1552  HA  GLN X 119      99.917  38.580  70.840  1.00  0.00           H
ATOM   1553  CB  GLN X 119     101.325  37.300  69.810  1.00  0.00           C
ATOM   1554  HB1 GLN X 119     101.799  37.267  68.801  1.00  0.00           H
ATOM   1555  HB2 GLN X 119     102.123  37.553  70.539  1.00  0.00           H
ATOM   1556  CG  GLN X 119     100.793  35.870  70.097  1.00  0.00           C
ATOM   1557  HG1 GLN X 119     100.105  35.549  69.287  1.00  0.00           H
ATOM   1558  HG2 GLN X 119     101.642  35.154  70.116  1.00  0.00           H
ATOM   1559  CD  GLN X 119     100.028  35.748  71.411  1.00  0.00           C
ATOM   1560  OE1 GLN X 119      98.836  35.416  71.425  1.00  0.00           O
ATOM   1561  NE2 GLN X 119     100.722  35.984  72.545  1.00  0.00           N
ATOM   1562 1HE2 GLN X 119     101.676  36.285  72.479  1.00  0.00           H
ATOM   1563 2HE2 GLN X 119     100.251  35.907  73.425  1.00  0.00           H
ATOM   1564  C   GLN X 119     100.913  39.726  69.355  1.00  0.00           C
ATOM   1565  O   GLN X 119     100.897  40.042  68.164  1.00  0.00           O
ATOM   1566  N   ILE X 120     101.517  40.514  70.270  1.00  0.00           N
ATOM   1567  HN  ILE X 120     101.535  40.260  71.241  1.00  0.00           H
ATOM   1568  CA  ILE X 120     102.253  41.718  69.888  1.00  0.00           C
ATOM   1569  HA  ILE X 120     101.942  41.991  68.893  1.00  0.00           H
ATOM   1570  CB  ILE X 120     101.955  42.951  70.745  1.00  0.00           C
ATOM   1571  HB  ILE X 120     102.464  43.829  70.277  1.00  0.00           H
ATOM   1572  CG2 ILE X 120     100.439  43.209  70.680  1.00  0.00           C
ATOM   1573 1HG2 ILE X 120      99.884  42.418  71.228  1.00  0.00           H
ATOM   1574 2HG2 ILE X 120     100.178  44.188  71.132  1.00  0.00           H
ATOM   1575 3HG2 ILE X 120     100.106  43.220  69.623  1.00  0.00           H
ATOM   1576  CG1 ILE X 120     102.458  42.856  72.202  1.00  0.00           C
ATOM   1577 1HG1 ILE X 120     102.008  41.970  72.697  1.00  0.00           H
ATOM   1578 2HG1 ILE X 120     103.564  42.722  72.202  1.00  0.00           H
ATOM   1579  CD  ILE X 120     102.126  44.109  73.016  1.00  0.00           C
ATOM   1580  HD1 ILE X 120     102.642  44.079  73.999  1.00  0.00           H
ATOM   1581  HD2 ILE X 120     102.452  45.021  72.473  1.00  0.00           H
ATOM   1582  HD3 ILE X 120     101.033  44.188  73.200  1.00  0.00           H
ATOM   1583  C   ILE X 120     103.755  41.446  69.860  1.00  0.00           C
ATOM   1584  O   ILE X 120     104.240  40.673  70.690  1.00  0.00           O
ATOM   1585  N   PRO X 121     104.548  41.999  68.952  1.00  0.00           N
ATOM   1586  CD  PRO X 121     104.096  42.674  67.732  1.00  0.00           C
ATOM   1587  HD1 PRO X 121     103.411  43.514  67.980  1.00  0.00           H
ATOM   1588  HD2 PRO X 121     103.584  41.933  67.078  1.00  0.00           H
ATOM   1589  CA  PRO X 121     105.997  41.966  69.069  1.00  0.00           C
ATOM   1590  HA  PRO X 121     106.329  40.983  69.375  1.00  0.00           H
ATOM   1591  CB  PRO X 121     106.461  42.290  67.638  1.00  0.00           C
ATOM   1592  HB1 PRO X 121     107.463  42.759  67.601  1.00  0.00           H
ATOM   1593  HB2 PRO X 121     106.484  41.344  67.052  1.00  0.00           H
ATOM   1594  CG  PRO X 121     105.369  43.196  67.064  1.00  0.00           C
ATOM   1595  HG1 PRO X 121     105.557  44.243  67.388  1.00  0.00           H
ATOM   1596  HG2 PRO X 121     105.315  43.159  65.957  1.00  0.00           H
ATOM   1597  C   PRO X 121     106.502  42.964  70.101  1.00  0.00           C
ATOM   1598  OT1 PRO X 121     107.522  42.657  70.781  1.00  0.00           O
ATOM   1599  OT2 PRO X 121     105.947  44.088  70.245  1.00  0.00           O
ATOM   1600  N   ASP Z   1      37.789  78.084  46.607  1.00  0.00           N
ATOM   1601  H1  ASP Z   1      38.601  78.452  47.159  1.00  0.00           H
ATOM   1602  H2  ASP Z   1      37.385  77.281  47.152  1.00  0.00           H
ATOM   1603  H3  ASP Z   1      38.131  77.752  45.667  1.00  0.00           H
ATOM   1604  CA  ASP Z   1      36.744  79.125  46.404  1.00  0.00           C
ATOM   1605  HA  ASP Z   1      36.129  78.795  45.578  1.00  0.00           H
ATOM   1606  CB  ASP Z   1      35.861  79.253  47.684  1.00  0.00           C
ATOM   1607  HB1 ASP Z   1      36.494  79.322  48.592  1.00  0.00           H
ATOM   1608  HB2 ASP Z   1      35.239  80.171  47.633  1.00  0.00           H
ATOM   1609  CG  ASP Z   1      34.921  78.069  47.824  1.00  0.00           C
ATOM   1610  OD1 ASP Z   1      35.334  76.930  47.494  1.00  0.00           O
ATOM   1611  OD2 ASP Z   1      33.755  78.251  48.272  1.00  0.00           O
ATOM   1612  C   ASP Z   1      37.349  80.462  45.969  1.00  0.00           C
ATOM   1613  O   ASP Z   1      38.549  80.696  46.121  1.00  0.00           O
ATOM   1614  N   ALA Z   2      36.511  81.349  45.387  1.00  0.00           N
ATOM   1615  HN  ALA Z   2      35.546  81.095  45.262  1.00  0.00           H
ATOM   1616  CA  ALA Z   2      36.835  82.687  44.920  1.00  0.00           C
ATOM   1617  HA  ALA Z   2      35.888  83.114  44.623  1.00  0.00           H
ATOM   1618  CB  ALA Z   2      37.369  83.593  46.054  1.00  0.00           C
ATOM   1619  HB1 ALA Z   2      37.443  84.648  45.713  1.00  0.00           H
ATOM   1620  HB2 ALA Z   2      36.687  83.553  46.929  1.00  0.00           H
ATOM   1621  HB3 ALA Z   2      38.378  83.265  46.376  1.00  0.00           H
ATOM   1622  C   ALA Z   2      37.698  82.778  43.660  1.00  0.00           C
ATOM   1623  O   ALA Z   2      38.528  83.673  43.526  1.00  0.00           O
ATOM   1624  N   HIS Z   3      37.481  81.896  42.665  1.00  0.00           N
ATOM   1625  HN  HIS Z   3      36.856  81.121  42.791  1.00  0.00           H
ATOM   1626  CA  HIS Z   3      38.077  82.046  41.345  1.00  0.00           C
ATOM   1627  HA  HIS Z   3      38.286  83.089  41.142  1.00  0.00           H
ATOM   1628  CB  HIS Z   3      39.363  81.200  41.182  1.00  0.00           C
ATOM   1629  HB1 HIS Z   3      39.139  80.155  41.475  1.00  0.00           H
ATOM   1630  HB2 HIS Z   3      39.706  81.198  40.124  1.00  0.00           H
ATOM   1631  ND1 HIS Z   3      41.394  82.603  41.542  1.00  0.00           N
ATOM   1632  CG  HIS Z   3      40.507  81.655  42.028  1.00  0.00           C
ATOM   1633  CE1 HIS Z   3      42.290  82.748  42.504  1.00  0.00           C
ATOM   1634  HE1 HIS Z   3      43.144  83.429  42.478  1.00  0.00           H
ATOM   1635  NE2 HIS Z   3      42.021  81.955  43.567  1.00  0.00           N
ATOM   1636  HE2 HIS Z   3      42.526  81.946  44.447  1.00  0.00           H
ATOM   1637  CD2 HIS Z   3      40.878  81.250  43.269  1.00  0.00           C
ATOM   1638  HD2 HIS Z   3      40.399  80.544  43.934  1.00  0.00           H
ATOM   1639  C   HIS Z   3      37.121  81.555  40.276  1.00  0.00           C
ATOM   1640  O   HIS Z   3      36.543  80.476  40.385  1.00  0.00           O
ATOM   1641  N   LYS Z   4      36.955  82.309  39.170  1.00  0.00           N
ATOM   1642  HN  LYS Z   4      37.376  83.213  39.097  1.00  0.00           H
ATOM   1643  CA  LYS Z   4      36.359  81.771  37.956  1.00  0.00           C
ATOM   1644  HA  LYS Z   4      35.453  81.242  38.225  1.00  0.00           H
ATOM   1645  CB  LYS Z   4      35.983  82.884  36.947  1.00  0.00           C
ATOM   1646  HB1 LYS Z   4      36.906  83.429  36.650  1.00  0.00           H
ATOM   1647  HB2 LYS Z   4      35.555  82.416  36.031  1.00  0.00           H
ATOM   1648  CG  LYS Z   4      34.958  83.897  37.492  1.00  0.00           C
ATOM   1649  HG1 LYS Z   4      34.023  83.359  37.765  1.00  0.00           H
ATOM   1650  HG2 LYS Z   4      35.365  84.358  38.421  1.00  0.00           H
ATOM   1651  CD  LYS Z   4      34.658  85.017  36.478  1.00  0.00           C
ATOM   1652  HD1 LYS Z   4      35.631  85.488  36.207  1.00  0.00           H
ATOM   1653  HD2 LYS Z   4      34.243  84.579  35.544  1.00  0.00           H
ATOM   1654  CE  LYS Z   4      33.741  86.139  36.990  1.00  0.00           C
ATOM   1655  HE1 LYS Z   4      34.066  86.492  37.992  1.00  0.00           H
ATOM   1656  HE2 LYS Z   4      33.778  86.996  36.281  1.00  0.00           H
ATOM   1657  NZ  LYS Z   4      32.337  85.697  37.078  1.00  0.00           N
ATOM   1658  HZ1 LYS Z   4      32.057  85.557  38.084  1.00  0.00           H
ATOM   1659  HZ2 LYS Z   4      31.705  86.417  36.654  1.00  0.00           H
ATOM   1660  HZ3 LYS Z   4      32.189  84.796  36.562  1.00  0.00           H
ATOM   1661  C   LYS Z   4      37.306  80.760  37.306  1.00  0.00           C
ATOM   1662  O   LYS Z   4      38.517  80.984  37.237  1.00  0.00           O
ATOM   1663  N   SER Z   5      36.790  79.605  36.841  1.00  0.00           N
ATOM   1664  HN  SER Z   5      35.780  79.516  36.798  1.00  0.00           H
ATOM   1665  CA  SER Z   5      37.588  78.479  36.346  1.00  0.00           C
ATOM   1666  HA  SER Z   5      36.897  77.668  36.176  1.00  0.00           H
ATOM   1667  CB  SER Z   5      38.299  78.753  34.983  1.00  0.00           C
ATOM   1668  HB1 SER Z   5      39.049  79.566  35.109  1.00  0.00           H
ATOM   1669  HB2 SER Z   5      38.838  77.836  34.655  1.00  0.00           H
ATOM   1670  OG  SER Z   5      37.376  79.116  33.949  1.00  0.00           O
ATOM   1671  HG1 SER Z   5      37.179  80.068  34.089  1.00  0.00           H
ATOM   1672  C   SER Z   5      38.624  77.944  37.343  1.00  0.00           C
ATOM   1673  O   SER Z   5      39.786  77.733  36.988  1.00  0.00           O
ATOM   1674  N   GLU Z   6      38.249  77.704  38.626  1.00  0.00           N
ATOM   1675  HN  GLU Z   6      37.299  77.827  38.911  1.00  0.00           H
ATOM   1676  CA  GLU Z   6      39.202  77.414  39.696  1.00  0.00           C
ATOM   1677  HA  GLU Z   6      39.891  78.246  39.709  1.00  0.00           H
ATOM   1678  CB  GLU Z   6      38.560  77.359  41.113  1.00  0.00           C
ATOM   1679  HB1 GLU Z   6      37.939  78.273  41.241  1.00  0.00           H
ATOM   1680  HB2 GLU Z   6      37.878  76.484  41.191  1.00  0.00           H
ATOM   1681  CG  GLU Z   6      39.637  77.309  42.240  1.00  0.00           C
ATOM   1682  HG1 GLU Z   6      40.162  76.331  42.203  1.00  0.00           H
ATOM   1683  HG2 GLU Z   6      40.384  78.110  42.051  1.00  0.00           H
ATOM   1684  CD  GLU Z   6      39.152  77.489  43.668  1.00  0.00           C
ATOM   1685  OE1 GLU Z   6      37.927  77.548  43.929  1.00  0.00           O
ATOM   1686  OE2 GLU Z   6      40.029  77.578  44.573  1.00  0.00           O
ATOM   1687  C   GLU Z   6      40.068  76.175  39.503  1.00  0.00           C
ATOM   1688  O   GLU Z   6      41.275  76.228  39.731  1.00  0.00           O
ATOM   1689  N   VAL Z   7      39.513  75.035  39.040  1.00  0.00           N
ATOM   1690  HN  VAL Z   7      38.513  74.988  38.914  1.00  0.00           H
ATOM   1691  CA  VAL Z   7      40.286  73.816  38.809  1.00  0.00           C
ATOM   1692  HA  VAL Z   7      40.780  73.588  39.744  1.00  0.00           H
ATOM   1693  CB  VAL Z   7      39.389  72.615  38.485  1.00  0.00           C
ATOM   1694  HB  VAL Z   7      38.616  72.559  39.289  1.00  0.00           H
ATOM   1695  CG1 VAL Z   7      38.652  72.757  37.138  1.00  0.00           C
ATOM   1696 1HG1 VAL Z   7      39.359  72.714  36.283  1.00  0.00           H
ATOM   1697 2HG1 VAL Z   7      37.926  71.924  37.017  1.00  0.00           H
ATOM   1698 3HG1 VAL Z   7      38.089  73.711  37.093  1.00  0.00           H
ATOM   1699  CG2 VAL Z   7      40.211  71.314  38.525  1.00  0.00           C
ATOM   1700 1HG2 VAL Z   7      40.941  71.296  37.690  1.00  0.00           H
ATOM   1701 2HG2 VAL Z   7      40.768  71.225  39.481  1.00  0.00           H
ATOM   1702 3HG2 VAL Z   7      39.545  70.432  38.418  1.00  0.00           H
ATOM   1703  C   VAL Z   7      41.414  73.994  37.792  1.00  0.00           C
ATOM   1704  O   VAL Z   7      42.549  73.576  38.016  1.00  0.00           O
ATOM   1705  N   ALA Z   8      41.147  74.707  36.677  1.00  0.00           N
ATOM   1706  HN  ALA Z   8      40.224  75.052  36.535  1.00  0.00           H
ATOM   1707  CA  ALA Z   8      42.152  75.109  35.716  1.00  0.00           C
ATOM   1708  HA  ALA Z   8      42.707  74.228  35.420  1.00  0.00           H
ATOM   1709  CB  ALA Z   8      41.466  75.733  34.484  1.00  0.00           C
ATOM   1710  HB1 ALA Z   8      42.212  75.985  33.700  1.00  0.00           H
ATOM   1711  HB2 ALA Z   8      40.742  75.014  34.051  1.00  0.00           H
ATOM   1712  HB3 ALA Z   8      40.914  76.656  34.760  1.00  0.00           H
ATOM   1713  C   ALA Z   8      43.155  76.100  36.296  1.00  0.00           C
ATOM   1714  O   ALA Z   8      44.362  75.987  36.093  1.00  0.00           O
ATOM   1715  N   HIS Z   9      42.673  77.098  37.066  1.00  0.00           N
ATOM   1716  HN  HIS Z   9      41.682  77.188  37.201  1.00  0.00           H
ATOM   1717  CA  HIS Z   9      43.526  78.083  37.708  1.00  0.00           C
ATOM   1718  HA  HIS Z   9      44.129  78.543  36.940  1.00  0.00           H
ATOM   1719  CB  HIS Z   9      42.699  79.198  38.389  1.00  0.00           C
ATOM   1720  HB1 HIS Z   9      41.969  79.609  37.659  1.00  0.00           H
ATOM   1721  HB2 HIS Z   9      42.123  78.781  39.241  1.00  0.00           H
ATOM   1722  ND1 HIS Z   9      44.164  81.172  37.969  1.00  0.00           N
ATOM   1723  CG  HIS Z   9      43.541  80.336  38.883  1.00  0.00           C
ATOM   1724  CE1 HIS Z   9      44.846  82.030  38.713  1.00  0.00           C
ATOM   1725  HE1 HIS Z   9      45.449  82.859  38.333  1.00  0.00           H
ATOM   1726  NE2 HIS Z   9      44.717  81.768  40.034  1.00  0.00           N
ATOM   1727  HE2 HIS Z   9      45.226  82.229  40.770  1.00  0.00           H
ATOM   1728  CD2 HIS Z   9      43.876  80.685  40.153  1.00  0.00           C
ATOM   1729  HD2 HIS Z   9      43.584  80.240  41.094  1.00  0.00           H
ATOM   1730  C   HIS Z   9      44.499  77.493  38.718  1.00  0.00           C
ATOM   1731  O   HIS Z   9      45.689  77.775  38.662  1.00  0.00           O
ATOM   1732  N   ARG Z  10      44.047  76.605  39.629  1.00  0.00           N
ATOM   1733  HN  ARG Z  10      43.068  76.370  39.650  1.00  0.00           H
ATOM   1734  CA  ARG Z  10      44.901  75.950  40.612  1.00  0.00           C
ATOM   1735  HA  ARG Z  10      45.453  76.721  41.129  1.00  0.00           H
ATOM   1736  CB  ARG Z  10      44.075  75.142  41.647  1.00  0.00           C
ATOM   1737  HB1 ARG Z  10      43.446  74.405  41.098  1.00  0.00           H
ATOM   1738  HB2 ARG Z  10      44.763  74.573  42.313  1.00  0.00           H
ATOM   1739  CG  ARG Z  10      43.155  76.007  42.536  1.00  0.00           C
ATOM   1740  HG1 ARG Z  10      42.487  76.608  41.881  1.00  0.00           H
ATOM   1741  HG2 ARG Z  10      42.511  75.324  43.137  1.00  0.00           H
ATOM   1742  CD  ARG Z  10      43.885  76.951  43.499  1.00  0.00           C
ATOM   1743  HD1 ARG Z  10      44.507  76.376  44.222  1.00  0.00           H
ATOM   1744  HD2 ARG Z  10      44.526  77.673  42.946  1.00  0.00           H
ATOM   1745  NE  ARG Z  10      42.827  77.705  44.234  1.00  0.00           N
ATOM   1746  HE  ARG Z  10      41.846  77.506  44.107  1.00  0.00           H
ATOM   1747  CZ  ARG Z  10      43.060  78.575  45.223  1.00  0.00           C
ATOM   1748  NH1 ARG Z  10      44.276  78.895  45.646  1.00  0.00           N
ATOM   1749 1HH1 ARG Z  10      45.096  78.492  45.219  1.00  0.00           H
ATOM   1750 2HH1 ARG Z  10      44.349  79.492  46.461  1.00  0.00           H
ATOM   1751  NH2 ARG Z  10      42.000  79.121  45.810  1.00  0.00           N
ATOM   1752 1HH2 ARG Z  10      41.101  78.779  45.515  1.00  0.00           H
ATOM   1753 2HH2 ARG Z  10      42.123  79.688  46.633  1.00  0.00           H
ATOM   1754  C   ARG Z  10      45.957  75.048  39.990  1.00  0.00           C
ATOM   1755  O   ARG Z  10      47.101  75.016  40.439  1.00  0.00           O
ATOM   1756  N   PHE Z  11      45.604  74.320  38.914  1.00  0.00           N
ATOM   1757  HN  PHE Z  11      44.659  74.337  38.588  1.00  0.00           H
ATOM   1758  CA  PHE Z  11      46.516  73.496  38.139  1.00  0.00           C
ATOM   1759  HA  PHE Z  11      46.961  72.768  38.805  1.00  0.00           H
ATOM   1760  CB  PHE Z  11      45.660  72.776  37.063  1.00  0.00           C
ATOM   1761  HB1 PHE Z  11      44.808  72.273  37.570  1.00  0.00           H
ATOM   1762  HB2 PHE Z  11      45.234  73.510  36.346  1.00  0.00           H
ATOM   1763  CG  PHE Z  11      46.404  71.728  36.287  1.00  0.00           C
ATOM   1764  CD1 PHE Z  11      47.103  72.077  35.121  1.00  0.00           C
ATOM   1765  HD1 PHE Z  11      47.159  73.110  34.818  1.00  0.00           H
ATOM   1766  CE1 PHE Z  11      47.729  71.100  34.342  1.00  0.00           C
ATOM   1767  HE1 PHE Z  11      48.256  71.380  33.441  1.00  0.00           H
ATOM   1768  CZ  PHE Z  11      47.670  69.759  34.732  1.00  0.00           C
ATOM   1769  HZ  PHE Z  11      48.155  69.004  34.133  1.00  0.00           H
ATOM   1770  CD2 PHE Z  11      46.361  70.379  36.676  1.00  0.00           C
ATOM   1771  HD2 PHE Z  11      45.820  70.094  37.567  1.00  0.00           H
ATOM   1772  CE2 PHE Z  11      46.984  69.397  35.898  1.00  0.00           C
ATOM   1773  HE2 PHE Z  11      46.929  68.359  36.185  1.00  0.00           H
ATOM   1774  C   PHE Z  11      47.665  74.299  37.512  1.00  0.00           C
ATOM   1775  O   PHE Z  11      48.825  73.889  37.538  1.00  0.00           O
ATOM   1776  N   LYS Z  12      47.376  75.490  36.948  1.00  0.00           N
ATOM   1777  HN  LYS Z  12      46.426  75.790  36.864  1.00  0.00           H
ATOM   1778  CA  LYS Z  12      48.405  76.423  36.507  1.00  0.00           C
ATOM   1779  HA  LYS Z  12      49.118  75.891  35.891  1.00  0.00           H
ATOM   1780  CB  LYS Z  12      47.766  77.561  35.671  1.00  0.00           C
ATOM   1781  HB1 LYS Z  12      47.015  78.082  36.304  1.00  0.00           H
ATOM   1782  HB2 LYS Z  12      48.553  78.304  35.402  1.00  0.00           H
ATOM   1783  CG  LYS Z  12      47.105  77.088  34.363  1.00  0.00           C
ATOM   1784  HG1 LYS Z  12      47.889  76.611  33.730  1.00  0.00           H
ATOM   1785  HG2 LYS Z  12      46.338  76.312  34.574  1.00  0.00           H
ATOM   1786  CD  LYS Z  12      46.465  78.242  33.567  1.00  0.00           C
ATOM   1787  HD1 LYS Z  12      47.234  79.039  33.443  1.00  0.00           H
ATOM   1788  HD2 LYS Z  12      46.196  77.870  32.552  1.00  0.00           H
ATOM   1789  CE  LYS Z  12      45.209  78.821  34.233  1.00  0.00           C
ATOM   1790  HE1 LYS Z  12      44.384  78.076  34.222  1.00  0.00           H
ATOM   1791  HE2 LYS Z  12      45.424  79.106  35.285  1.00  0.00           H
ATOM   1792  NZ  LYS Z  12      44.751  80.037  33.537  1.00  0.00           N
ATOM   1793  HZ1 LYS Z  12      43.977  80.495  34.083  1.00  0.00           H
ATOM   1794  HZ2 LYS Z  12      45.544  80.721  33.474  1.00  0.00           H
ATOM   1795  HZ3 LYS Z  12      44.403  79.796  32.571  1.00  0.00           H
ATOM   1796  C   LYS Z  12      49.189  77.060  37.658  1.00  0.00           C
ATOM   1797  O   LYS Z  12      50.419  77.113  37.649  1.00  0.00           O
ATOM   1798  N   ASP Z  13      48.480  77.546  38.699  1.00  0.00           N
ATOM   1799  HN  ASP Z  13      47.477  77.494  38.675  1.00  0.00           H
ATOM   1800  CA  ASP Z  13      49.021  78.285  39.826  1.00  0.00           C
ATOM   1801  HA  ASP Z  13      49.595  79.104  39.413  1.00  0.00           H
ATOM   1802  CB  ASP Z  13      47.825  78.857  40.647  1.00  0.00           C
ATOM   1803  HB1 ASP Z  13      47.120  79.345  39.938  1.00  0.00           H
ATOM   1804  HB2 ASP Z  13      47.287  78.036  41.160  1.00  0.00           H
ATOM   1805  CG  ASP Z  13      48.212  79.910  41.654  1.00  0.00           C
ATOM   1806  OD1 ASP Z  13      47.858  79.779  42.855  1.00  0.00           O
ATOM   1807  OD2 ASP Z  13      48.865  80.920  41.285  1.00  0.00           O
ATOM   1808  C   ASP Z  13      49.984  77.478  40.696  1.00  0.00           C
ATOM   1809  O   ASP Z  13      51.024  77.985  41.113  1.00  0.00           O
ATOM   1810  N   LEU Z  14      49.672  76.198  40.984  1.00  0.00           N
ATOM   1811  HN  LEU Z  14      48.803  75.804  40.672  1.00  0.00           H
ATOM   1812  CA  LEU Z  14      50.495  75.363  41.845  1.00  0.00           C
ATOM   1813  HA  LEU Z  14      51.103  75.968  42.500  1.00  0.00           H
ATOM   1814  CB  LEU Z  14      49.589  74.442  42.697  1.00  0.00           C
ATOM   1815  HB1 LEU Z  14      48.937  73.857  42.011  1.00  0.00           H
ATOM   1816  HB2 LEU Z  14      50.210  73.717  43.271  1.00  0.00           H
ATOM   1817  CG  LEU Z  14      48.696  75.195  43.702  1.00  0.00           C
ATOM   1818  HG  LEU Z  14      48.221  76.060  43.182  1.00  0.00           H
ATOM   1819  CD1 LEU Z  14      47.571  74.280  44.196  1.00  0.00           C
ATOM   1820 1HD1 LEU Z  14      46.970  73.910  43.339  1.00  0.00           H
ATOM   1821 2HD1 LEU Z  14      47.997  73.407  44.735  1.00  0.00           H
ATOM   1822 3HD1 LEU Z  14      46.909  74.837  44.891  1.00  0.00           H
ATOM   1823  CD2 LEU Z  14      49.504  75.716  44.899  1.00  0.00           C
ATOM   1824 1HD2 LEU Z  14      50.232  76.491  44.584  1.00  0.00           H
ATOM   1825 2HD2 LEU Z  14      48.829  76.149  45.666  1.00  0.00           H
ATOM   1826 3HD2 LEU Z  14      50.065  74.881  45.373  1.00  0.00           H
ATOM   1827  C   LEU Z  14      51.443  74.461  41.075  1.00  0.00           C
ATOM   1828  O   LEU Z  14      52.445  74.005  41.618  1.00  0.00           O
ATOM   1829  N   GLY Z  15      51.178  74.199  39.780  1.00  0.00           N
ATOM   1830  HN  GLY Z  15      50.379  74.605  39.342  1.00  0.00           H
ATOM   1831  CA  GLY Z  15      51.950  73.245  38.991  1.00  0.00           C
ATOM   1832  HA1 GLY Z  15      51.929  73.600  37.974  1.00  0.00           H
ATOM   1833  HA2 GLY Z  15      52.955  73.171  39.383  1.00  0.00           H
ATOM   1834  C   GLY Z  15      51.361  71.854  38.998  1.00  0.00           C
ATOM   1835  O   GLY Z  15      50.814  71.375  39.989  1.00  0.00           O
ATOM   1836  N   GLU Z  16      51.469  71.150  37.857  1.00  0.00           N
ATOM   1837  HN  GLU Z  16      51.954  71.552  37.083  1.00  0.00           H
ATOM   1838  CA  GLU Z  16      50.841  69.862  37.605  1.00  0.00           C
ATOM   1839  HA  GLU Z  16      49.774  69.978  37.741  1.00  0.00           H
ATOM   1840  CB  GLU Z  16      51.112  69.503  36.125  1.00  0.00           C
ATOM   1841  HB1 GLU Z  16      50.606  70.272  35.496  1.00  0.00           H
ATOM   1842  HB2 GLU Z  16      52.202  69.591  35.930  1.00  0.00           H
ATOM   1843  CG  GLU Z  16      50.648  68.100  35.671  1.00  0.00           C
ATOM   1844  HG1 GLU Z  16      51.207  67.316  36.224  1.00  0.00           H
ATOM   1845  HG2 GLU Z  16      49.566  67.966  35.871  1.00  0.00           H
ATOM   1846  CD  GLU Z  16      50.890  67.864  34.191  1.00  0.00           C
ATOM   1847  OE1 GLU Z  16      50.668  66.706  33.750  1.00  0.00           O
ATOM   1848  OE2 GLU Z  16      51.313  68.785  33.449  1.00  0.00           O
ATOM   1849  C   GLU Z  16      51.271  68.722  38.530  1.00  0.00           C
ATOM   1850  O   GLU Z  16      50.436  68.000  39.077  1.00  0.00           O
ATOM   1851  N   GLU Z  17      52.586  68.552  38.789  1.00  0.00           N
ATOM   1852  HN  GLU Z  17      53.263  69.107  38.303  1.00  0.00           H
ATOM   1853  CA  GLU Z  17      53.098  67.548  39.715  1.00  0.00           C
ATOM   1854  HA  GLU Z  17      52.703  66.588  39.408  1.00  0.00           H
ATOM   1855  CB  GLU Z  17      54.645  67.500  39.680  1.00  0.00           C
ATOM   1856  HB1 GLU Z  17      54.977  67.556  38.620  1.00  0.00           H
ATOM   1857  HB2 GLU Z  17      55.059  68.404  40.180  1.00  0.00           H
ATOM   1858  CG  GLU Z  17      55.281  66.233  40.315  1.00  0.00           C
ATOM   1859  HG1 GLU Z  17      56.386  66.363  40.317  1.00  0.00           H
ATOM   1860  HG2 GLU Z  17      54.958  66.111  41.367  1.00  0.00           H
ATOM   1861  CD  GLU Z  17      54.991  64.958  39.541  1.00  0.00           C
ATOM   1862  OE1 GLU Z  17      55.136  64.966  38.292  1.00  0.00           O
ATOM   1863  OE2 GLU Z  17      54.666  63.912  40.170  1.00  0.00           O
ATOM   1864  C   GLU Z  17      52.646  67.796  41.149  1.00  0.00           C
ATOM   1865  O   GLU Z  17      52.288  66.884  41.897  1.00  0.00           O
ATOM   1866  N   ASN Z  18      52.629  69.081  41.551  1.00  0.00           N
ATOM   1867  HN  ASN Z  18      52.907  69.786  40.903  1.00  0.00           H
ATOM   1868  CA  ASN Z  18      52.148  69.535  42.843  1.00  0.00           C
ATOM   1869  HA  ASN Z  18      52.618  68.921  43.602  1.00  0.00           H
ATOM   1870  CB  ASN Z  18      52.500  71.013  43.100  1.00  0.00           C
ATOM   1871  HB1 ASN Z  18      52.020  71.655  42.333  1.00  0.00           H
ATOM   1872  HB2 ASN Z  18      52.150  71.336  44.105  1.00  0.00           H
ATOM   1873  CG  ASN Z  18      54.012  71.179  43.052  1.00  0.00           C
ATOM   1874  OD1 ASN Z  18      54.780  70.322  43.506  1.00  0.00           O
ATOM   1875  ND2 ASN Z  18      54.472  72.314  42.491  1.00  0.00           N
ATOM   1876 1HD2 ASN Z  18      53.808  72.998  42.165  1.00  0.00           H
ATOM   1877 2HD2 ASN Z  18      55.452  72.496  42.480  1.00  0.00           H
ATOM   1878  C   ASN Z  18      50.653  69.330  43.018  1.00  0.00           C
ATOM   1879  O   ASN Z  18      50.206  68.962  44.099  1.00  0.00           O
ATOM   1880  N   PHE Z  19      49.842  69.516  41.952  1.00  0.00           N
ATOM   1881  HN  PHE Z  19      50.216  69.900  41.103  1.00  0.00           H
ATOM   1882  CA  PHE Z  19      48.419  69.209  41.951  1.00  0.00           C
ATOM   1883  HA  PHE Z  19      47.957  69.795  42.734  1.00  0.00           H
ATOM   1884  CB  PHE Z  19      47.803  69.585  40.570  1.00  0.00           C
ATOM   1885  HB1 PHE Z  19      48.151  70.602  40.283  1.00  0.00           H
ATOM   1886  HB2 PHE Z  19      48.141  68.880  39.780  1.00  0.00           H
ATOM   1887  CG  PHE Z  19      46.294  69.611  40.586  1.00  0.00           C
ATOM   1888  CD1 PHE Z  19      45.548  68.500  40.152  1.00  0.00           C
ATOM   1889  HD1 PHE Z  19      46.059  67.606  39.822  1.00  0.00           H
ATOM   1890  CE1 PHE Z  19      44.147  68.539  40.146  1.00  0.00           C
ATOM   1891  HE1 PHE Z  19      43.586  67.678  39.811  1.00  0.00           H
ATOM   1892  CZ  PHE Z  19      43.478  69.691  40.576  1.00  0.00           C
ATOM   1893  HZ  PHE Z  19      42.398  69.720  40.572  1.00  0.00           H
ATOM   1894  CD2 PHE Z  19      45.610  70.761  41.015  1.00  0.00           C
ATOM   1895  HD2 PHE Z  19      46.174  71.621  41.345  1.00  0.00           H
ATOM   1896  CE2 PHE Z  19      44.209  70.804  41.011  1.00  0.00           C
ATOM   1897  HE2 PHE Z  19      43.693  71.693  41.342  1.00  0.00           H
ATOM   1898  C   PHE Z  19      48.165  67.737  42.274  1.00  0.00           C
ATOM   1899  O   PHE Z  19      47.380  67.416  43.161  1.00  0.00           O
ATOM   1900  N   LYS Z  20      48.909  66.806  41.638  1.00  0.00           N
ATOM   1901  HN  LYS Z  20      49.533  67.079  40.905  1.00  0.00           H
ATOM   1902  CA  LYS Z  20      48.850  65.390  41.970  1.00  0.00           C
ATOM   1903  HA  LYS Z  20      47.830  65.052  41.842  1.00  0.00           H
ATOM   1904  CB  LYS Z  20      49.792  64.560  41.068  1.00  0.00           C
ATOM   1905  HB1 LYS Z  20      50.835  64.929  41.184  1.00  0.00           H
ATOM   1906  HB2 LYS Z  20      49.777  63.497  41.402  1.00  0.00           H
ATOM   1907  CG  LYS Z  20      49.448  64.562  39.576  1.00  0.00           C
ATOM   1908  HG1 LYS Z  20      48.400  64.208  39.441  1.00  0.00           H
ATOM   1909  HG2 LYS Z  20      49.517  65.595  39.168  1.00  0.00           H
ATOM   1910  CD  LYS Z  20      50.411  63.631  38.824  1.00  0.00           C
ATOM   1911  HD1 LYS Z  20      51.454  63.957  39.044  1.00  0.00           H
ATOM   1912  HD2 LYS Z  20      50.287  62.605  39.243  1.00  0.00           H
ATOM   1913  CE  LYS Z  20      50.223  63.588  37.305  1.00  0.00           C
ATOM   1914  HE1 LYS Z  20      49.160  63.387  37.047  1.00  0.00           H
ATOM   1915  HE2 LYS Z  20      50.537  64.549  36.843  1.00  0.00           H
ATOM   1916  NZ  LYS Z  20      51.038  62.498  36.738  1.00  0.00           N
ATOM   1917  HZ1 LYS Z  20      52.005  62.510  37.149  1.00  0.00           H
ATOM   1918  HZ2 LYS Z  20      50.581  61.583  36.984  1.00  0.00           H
ATOM   1919  HZ3 LYS Z  20      51.107  62.582  35.693  1.00  0.00           H
ATOM   1920  C   LYS Z  20      49.257  65.079  43.407  1.00  0.00           C
ATOM   1921  O   LYS Z  20      48.615  64.282  44.091  1.00  0.00           O
ATOM   1922  N   ALA Z  21      50.350  65.697  43.899  1.00  0.00           N
ATOM   1923  HN  ALA Z  21      50.873  66.319  43.315  1.00  0.00           H
ATOM   1924  CA  ALA Z  21      50.840  65.500  45.247  1.00  0.00           C
ATOM   1925  HA  ALA Z  21      50.931  64.435  45.421  1.00  0.00           H
ATOM   1926  CB  ALA Z  21      52.231  66.151  45.378  1.00  0.00           C
ATOM   1927  HB1 ALA Z  21      52.670  65.957  46.379  1.00  0.00           H
ATOM   1928  HB2 ALA Z  21      52.923  65.727  44.619  1.00  0.00           H
ATOM   1929  HB3 ALA Z  21      52.176  67.249  45.218  1.00  0.00           H
ATOM   1930  C   ALA Z  21      49.919  66.051  46.333  1.00  0.00           C
ATOM   1931  O   ALA Z  21      49.564  65.351  47.277  1.00  0.00           O
ATOM   1932  N   LEU Z  22      49.458  67.311  46.204  1.00  0.00           N
ATOM   1933  HN  LEU Z  22      49.738  67.872  45.416  1.00  0.00           H
ATOM   1934  CA  LEU Z  22      48.565  67.951  47.154  1.00  0.00           C
ATOM   1935  HA  LEU Z  22      48.979  67.805  48.141  1.00  0.00           H
ATOM   1936  CB  LEU Z  22      48.440  69.472  46.889  1.00  0.00           C
ATOM   1937  HB1 LEU Z  22      48.212  69.624  45.810  1.00  0.00           H
ATOM   1938  HB2 LEU Z  22      47.597  69.894  47.477  1.00  0.00           H
ATOM   1939  CG  LEU Z  22      49.704  70.280  47.256  1.00  0.00           C
ATOM   1940  HG  LEU Z  22      50.591  69.763  46.818  1.00  0.00           H
ATOM   1941  CD1 LEU Z  22      49.646  71.688  46.645  1.00  0.00           C
ATOM   1942 1HD1 LEU Z  22      48.793  72.260  47.065  1.00  0.00           H
ATOM   1943 2HD1 LEU Z  22      50.584  72.245  46.862  1.00  0.00           H
ATOM   1944 3HD1 LEU Z  22      49.529  71.627  45.542  1.00  0.00           H
ATOM   1945  CD2 LEU Z  22      49.896  70.382  48.779  1.00  0.00           C
ATOM   1946 1HD2 LEU Z  22      49.012  70.865  49.247  1.00  0.00           H
ATOM   1947 2HD2 LEU Z  22      50.038  69.380  49.233  1.00  0.00           H
ATOM   1948 3HD2 LEU Z  22      50.791  70.998  49.009  1.00  0.00           H
ATOM   1949  C   LEU Z  22      47.189  67.312  47.201  1.00  0.00           C
ATOM   1950  O   LEU Z  22      46.634  67.111  48.279  1.00  0.00           O
ATOM   1951  N   VAL Z  23      46.612  66.932  46.039  1.00  0.00           N
ATOM   1952  HN  VAL Z  23      47.042  67.128  45.154  1.00  0.00           H
ATOM   1953  CA  VAL Z  23      45.373  66.166  45.989  1.00  0.00           C
ATOM   1954  HA  VAL Z  23      44.647  66.684  46.599  1.00  0.00           H
ATOM   1955  CB  VAL Z  23      44.797  66.084  44.579  1.00  0.00           C
ATOM   1956  HB  VAL Z  23      45.568  65.687  43.879  1.00  0.00           H
ATOM   1957  CG1 VAL Z  23      43.546  65.182  44.521  1.00  0.00           C
ATOM   1958 1HG1 VAL Z  23      42.776  65.546  45.233  1.00  0.00           H
ATOM   1959 2HG1 VAL Z  23      43.112  65.202  43.499  1.00  0.00           H
ATOM   1960 3HG1 VAL Z  23      43.787  64.129  44.768  1.00  0.00           H
ATOM   1961  CG2 VAL Z  23      44.397  67.509  44.147  1.00  0.00           C
ATOM   1962 1HG2 VAL Z  23      43.965  67.490  43.124  1.00  0.00           H
ATOM   1963 2HG2 VAL Z  23      43.638  67.918  44.845  1.00  0.00           H
ATOM   1964 3HG2 VAL Z  23      45.268  68.195  44.137  1.00  0.00           H
ATOM   1965  C   VAL Z  23      45.529  64.790  46.623  1.00  0.00           C
ATOM   1966  O   VAL Z  23      44.673  64.365  47.393  1.00  0.00           O
ATOM   1967  N   LEU Z  24      46.653  64.074  46.388  1.00  0.00           N
ATOM   1968  HN  LEU Z  24      47.346  64.398  45.740  1.00  0.00           H
ATOM   1969  CA  LEU Z  24      46.930  62.810  47.057  1.00  0.00           C
ATOM   1970  HA  LEU Z  24      46.103  62.147  46.846  1.00  0.00           H
ATOM   1971  CB  LEU Z  24      48.240  62.180  46.529  1.00  0.00           C
ATOM   1972  HB1 LEU Z  24      48.201  62.167  45.418  1.00  0.00           H
ATOM   1973  HB2 LEU Z  24      49.099  62.825  46.816  1.00  0.00           H
ATOM   1974  CG  LEU Z  24      48.509  60.738  47.007  1.00  0.00           C
ATOM   1975  HG  LEU Z  24      48.390  60.695  48.116  1.00  0.00           H
ATOM   1976  CD1 LEU Z  24      47.525  59.742  46.371  1.00  0.00           C
ATOM   1977 1HD1 LEU Z  24      46.479  59.975  46.659  1.00  0.00           H
ATOM   1978 2HD1 LEU Z  24      47.607  59.778  45.263  1.00  0.00           H
ATOM   1979 3HD1 LEU Z  24      47.751  58.708  46.704  1.00  0.00           H
ATOM   1980  CD2 LEU Z  24      49.953  60.334  46.693  1.00  0.00           C
ATOM   1981 1HD2 LEU Z  24      50.670  61.027  47.182  1.00  0.00           H
ATOM   1982 2HD2 LEU Z  24      50.158  59.304  47.056  1.00  0.00           H
ATOM   1983 3HD2 LEU Z  24      50.124  60.368  45.596  1.00  0.00           H
ATOM   1984  C   LEU Z  24      47.025  62.931  48.575  1.00  0.00           C
ATOM   1985  O   LEU Z  24      46.431  62.140  49.308  1.00  0.00           O
ATOM   1986  N   ILE Z  25      47.726  63.968  49.091  1.00  0.00           N
ATOM   1987  HN  ILE Z  25      48.244  64.569  48.476  1.00  0.00           H
ATOM   1988  CA  ILE Z  25      47.777  64.280  50.516  1.00  0.00           C
ATOM   1989  HA  ILE Z  25      48.126  63.402  51.041  1.00  0.00           H
ATOM   1990  CB  ILE Z  25      48.736  65.445  50.806  1.00  0.00           C
ATOM   1991  HB  ILE Z  25      48.435  66.308  50.166  1.00  0.00           H
ATOM   1992  CG2 ILE Z  25      48.664  65.878  52.292  1.00  0.00           C
ATOM   1993 1HG2 ILE Z  25      47.660  66.262  52.564  1.00  0.00           H
ATOM   1994 2HG2 ILE Z  25      48.909  65.023  52.955  1.00  0.00           H
ATOM   1995 3HG2 ILE Z  25      49.392  66.691  52.493  1.00  0.00           H
ATOM   1996  CG1 ILE Z  25      50.192  65.066  50.437  1.00  0.00           C
ATOM   1997 1HG1 ILE Z  25      50.588  64.361  51.200  1.00  0.00           H
ATOM   1998 2HG1 ILE Z  25      50.209  64.525  49.466  1.00  0.00           H
ATOM   1999  CD  ILE Z  25      51.124  66.281  50.315  1.00  0.00           C
ATOM   2000  HD1 ILE Z  25      51.199  66.836  51.272  1.00  0.00           H
ATOM   2001  HD2 ILE Z  25      52.146  65.954  50.023  1.00  0.00           H
ATOM   2002  HD3 ILE Z  25      50.750  66.975  49.532  1.00  0.00           H
ATOM   2003  C   ILE Z  25      46.388  64.595  51.061  1.00  0.00           C
ATOM   2004  O   ILE Z  25      45.967  64.043  52.076  1.00  0.00           O
ATOM   2005  N   ALA Z  26      45.601  65.443  50.367  1.00  0.00           N
ATOM   2006  HN  ALA Z  26      45.951  65.891  49.538  1.00  0.00           H
ATOM   2007  CA  ALA Z  26      44.256  65.803  50.769  1.00  0.00           C
ATOM   2008  HA  ALA Z  26      44.310  66.203  51.772  1.00  0.00           H
ATOM   2009  CB  ALA Z  26      43.709  66.884  49.815  1.00  0.00           C
ATOM   2010  HB1 ALA Z  26      42.711  67.244  50.143  1.00  0.00           H
ATOM   2011  HB2 ALA Z  26      44.399  67.754  49.792  1.00  0.00           H
ATOM   2012  HB3 ALA Z  26      43.626  66.491  48.779  1.00  0.00           H
ATOM   2013  C   ALA Z  26      43.286  64.629  50.817  1.00  0.00           C
ATOM   2014  O   ALA Z  26      42.529  64.470  51.776  1.00  0.00           O
ATOM   2015  N   PHE Z  27      43.317  63.763  49.787  1.00  0.00           N
ATOM   2016  HN  PHE Z  27      43.927  63.952  49.008  1.00  0.00           H
ATOM   2017  CA  PHE Z  27      42.522  62.554  49.679  1.00  0.00           C
ATOM   2018  HA  PHE Z  27      41.487  62.813  49.856  1.00  0.00           H
ATOM   2019  CB  PHE Z  27      42.676  61.928  48.258  1.00  0.00           C
ATOM   2020  HB1 PHE Z  27      43.698  62.115  47.866  1.00  0.00           H
ATOM   2021  HB2 PHE Z  27      42.530  60.829  48.298  1.00  0.00           H
ATOM   2022  CG  PHE Z  27      41.678  62.482  47.258  1.00  0.00           C
ATOM   2023  CD1 PHE Z  27      41.042  61.600  46.363  1.00  0.00           C
ATOM   2024  HD1 PHE Z  27      41.295  60.551  46.382  1.00  0.00           H
ATOM   2025  CE1 PHE Z  27      40.087  62.059  45.447  1.00  0.00           C
ATOM   2026  HE1 PHE Z  27      39.602  61.365  44.776  1.00  0.00           H
ATOM   2027  CZ  PHE Z  27      39.762  63.420  45.403  1.00  0.00           C
ATOM   2028  HZ  PHE Z  27      39.021  63.780  44.704  1.00  0.00           H
ATOM   2029  CD2 PHE Z  27      41.354  63.851  47.181  1.00  0.00           C
ATOM   2030  HD2 PHE Z  27      41.841  64.571  47.819  1.00  0.00           H
ATOM   2031  CE2 PHE Z  27      40.400  64.316  46.266  1.00  0.00           C
ATOM   2032  HE2 PHE Z  27      40.165  65.370  46.223  1.00  0.00           H
ATOM   2033  C   PHE Z  27      42.870  61.532  50.754  1.00  0.00           C
ATOM   2034  O   PHE Z  27      41.979  60.945  51.368  1.00  0.00           O
ATOM   2035  N   ALA Z  28      44.174  61.328  51.034  1.00  0.00           N
ATOM   2036  HN  ALA Z  28      44.884  61.783  50.488  1.00  0.00           H
ATOM   2037  CA  ALA Z  28      44.664  60.484  52.107  1.00  0.00           C
ATOM   2038  HA  ALA Z  28      44.234  59.499  51.985  1.00  0.00           H
ATOM   2039  CB  ALA Z  28      46.198  60.395  52.004  1.00  0.00           C
ATOM   2040  HB1 ALA Z  28      46.484  60.035  50.995  1.00  0.00           H
ATOM   2041  HB2 ALA Z  28      46.658  61.395  52.143  1.00  0.00           H
ATOM   2042  HB3 ALA Z  28      46.616  59.694  52.757  1.00  0.00           H
ATOM   2043  C   ALA Z  28      44.280  60.964  53.505  1.00  0.00           C
ATOM   2044  O   ALA Z  28      43.904  60.174  54.368  1.00  0.00           O
ATOM   2045  N   GLN Z  29      44.360  62.286  53.768  1.00  0.00           N
ATOM   2046  HN  GLN Z  29      44.747  62.910  53.084  1.00  0.00           H
ATOM   2047  CA  GLN Z  29      43.901  62.873  55.016  1.00  0.00           C
ATOM   2048  HA  GLN Z  29      44.330  62.286  55.818  1.00  0.00           H
ATOM   2049  CB  GLN Z  29      44.400  64.331  55.199  1.00  0.00           C
ATOM   2050  HB1 GLN Z  29      44.061  64.958  54.345  1.00  0.00           H
ATOM   2051  HB2 GLN Z  29      43.949  64.744  56.131  1.00  0.00           H
ATOM   2052  CG  GLN Z  29      45.939  64.411  55.331  1.00  0.00           C
ATOM   2053  HG1 GLN Z  29      46.278  63.597  56.001  1.00  0.00           H
ATOM   2054  HG2 GLN Z  29      46.422  64.255  54.350  1.00  0.00           H
ATOM   2055  CD  GLN Z  29      46.430  65.748  55.886  1.00  0.00           C
ATOM   2056  OE1 GLN Z  29      45.862  66.818  55.649  1.00  0.00           O
ATOM   2057  NE2 GLN Z  29      47.539  65.692  56.663  1.00  0.00           N
ATOM   2058 1HE2 GLN Z  29      47.901  64.806  56.949  1.00  0.00           H
ATOM   2059 2HE2 GLN Z  29      47.939  66.548  56.989  1.00  0.00           H
ATOM   2060  C   GLN Z  29      42.390  62.800  55.228  1.00  0.00           C
ATOM   2061  O   GLN Z  29      41.932  62.587  56.350  1.00  0.00           O
ATOM   2062  N   TYR Z  30      41.568  62.990  54.171  1.00  0.00           N
ATOM   2063  HN  TYR Z  30      41.945  63.237  53.276  1.00  0.00           H
ATOM   2064  CA  TYR Z  30      40.123  62.812  54.259  1.00  0.00           C
ATOM   2065  HA  TYR Z  30      39.769  63.355  55.123  1.00  0.00           H
ATOM   2066  CB  TYR Z  30      39.412  63.301  52.961  1.00  0.00           C
ATOM   2067  HB1 TYR Z  30      39.965  62.928  52.072  1.00  0.00           H
ATOM   2068  HB2 TYR Z  30      38.371  62.911  52.912  1.00  0.00           H
ATOM   2069  CG  TYR Z  30      39.277  64.798  52.871  1.00  0.00           C
ATOM   2070  CD1 TYR Z  30      38.757  65.550  53.941  1.00  0.00           C
ATOM   2071  HD1 TYR Z  30      38.496  65.069  54.872  1.00  0.00           H
ATOM   2072  CE1 TYR Z  30      38.513  66.922  53.797  1.00  0.00           C
ATOM   2073  HE1 TYR Z  30      38.094  67.480  54.622  1.00  0.00           H
ATOM   2074  CZ  TYR Z  30      38.787  67.556  52.581  1.00  0.00           C
ATOM   2075  OH  TYR Z  30      38.516  68.926  52.421  1.00  0.00           O
ATOM   2076  HH  TYR Z  30      38.110  69.240  53.259  1.00  0.00           H
ATOM   2077  CD2 TYR Z  30      39.551  65.451  51.656  1.00  0.00           C
ATOM   2078  HD2 TYR Z  30      39.927  64.883  50.818  1.00  0.00           H
ATOM   2079  CE2 TYR Z  30      39.312  66.825  51.511  1.00  0.00           C
ATOM   2080  HE2 TYR Z  30      39.511  67.317  50.569  1.00  0.00           H
ATOM   2081  C   TYR Z  30      39.669  61.372  54.486  1.00  0.00           C
ATOM   2082  O   TYR Z  30      38.831  61.109  55.349  1.00  0.00           O
ATOM   2083  N   LEU Z  31      40.209  60.407  53.715  1.00  0.00           N
ATOM   2084  HN  LEU Z  31      40.905  60.623  53.026  1.00  0.00           H
ATOM   2085  CA  LEU Z  31      39.820  59.014  53.823  1.00  0.00           C
ATOM   2086  HA  LEU Z  31      39.232  58.857  54.716  1.00  0.00           H
ATOM   2087  CB  LEU Z  31      39.002  58.538  52.599  1.00  0.00           C
ATOM   2088  HB1 LEU Z  31      39.587  58.747  51.677  1.00  0.00           H
ATOM   2089  HB2 LEU Z  31      38.855  57.437  52.671  1.00  0.00           H
ATOM   2090  CG  LEU Z  31      37.600  59.165  52.455  1.00  0.00           C
ATOM   2091  HG  LEU Z  31      37.702  60.276  52.468  1.00  0.00           H
ATOM   2092  CD1 LEU Z  31      36.977  58.760  51.110  1.00  0.00           C
ATOM   2093 1HD1 LEU Z  31      35.964  59.205  51.000  1.00  0.00           H
ATOM   2094 2HD1 LEU Z  31      37.606  59.107  50.265  1.00  0.00           H
ATOM   2095 3HD1 LEU Z  31      36.882  57.656  51.045  1.00  0.00           H
ATOM   2096  CD2 LEU Z  31      36.670  58.751  53.608  1.00  0.00           C
ATOM   2097 1HD2 LEU Z  31      37.046  59.134  54.580  1.00  0.00           H
ATOM   2098 2HD2 LEU Z  31      35.650  59.161  53.450  1.00  0.00           H
ATOM   2099 3HD2 LEU Z  31      36.599  57.645  53.671  1.00  0.00           H
ATOM   2100  C   LEU Z  31      41.067  58.166  53.981  1.00  0.00           C
ATOM   2101  O   LEU Z  31      41.903  58.036  53.085  1.00  0.00           O
ATOM   2102  N   GLN Z  32      41.224  57.569  55.175  1.00  0.00           N
ATOM   2103  HN  GLN Z  32      40.489  57.602  55.856  1.00  0.00           H
ATOM   2104  CA  GLN Z  32      42.509  57.121  55.658  1.00  0.00           C
ATOM   2105  HA  GLN Z  32      43.306  57.554  55.068  1.00  0.00           H
ATOM   2106  CB  GLN Z  32      42.660  57.570  57.128  1.00  0.00           C
ATOM   2107  HB1 GLN Z  32      41.917  57.009  57.739  1.00  0.00           H
ATOM   2108  HB2 GLN Z  32      43.674  57.295  57.498  1.00  0.00           H
ATOM   2109  CG  GLN Z  32      42.437  59.085  57.347  1.00  0.00           C
ATOM   2110  HG1 GLN Z  32      43.269  59.672  56.906  1.00  0.00           H
ATOM   2111  HG2 GLN Z  32      41.491  59.435  56.883  1.00  0.00           H
ATOM   2112  CD  GLN Z  32      42.328  59.371  58.838  1.00  0.00           C
ATOM   2113  OE1 GLN Z  32      41.230  59.530  59.386  1.00  0.00           O
ATOM   2114  NE2 GLN Z  32      43.484  59.365  59.532  1.00  0.00           N
ATOM   2115 1HE2 GLN Z  32      44.344  59.147  59.058  1.00  0.00           H
ATOM   2116 2HE2 GLN Z  32      43.453  59.508  60.526  1.00  0.00           H
ATOM   2117  C   GLN Z  32      42.670  55.613  55.637  1.00  0.00           C
ATOM   2118  O   GLN Z  32      43.770  55.110  55.854  1.00  0.00           O
ATOM   2119  N   GLN Z  33      41.594  54.851  55.344  1.00  0.00           N
ATOM   2120  HN  GLN Z  33      40.711  55.284  55.153  1.00  0.00           H
ATOM   2121  CA  GLN Z  33      41.621  53.396  55.370  1.00  0.00           C
ATOM   2122  HA  GLN Z  33      42.607  53.052  55.640  1.00  0.00           H
ATOM   2123  CB  GLN Z  33      40.629  52.827  56.415  1.00  0.00           C
ATOM   2124  HB1 GLN Z  33      39.604  53.160  56.154  1.00  0.00           H
ATOM   2125  HB2 GLN Z  33      40.652  51.714  56.375  1.00  0.00           H
ATOM   2126  CG  GLN Z  33      40.972  53.273  57.857  1.00  0.00           C
ATOM   2127  HG1 GLN Z  33      41.989  52.914  58.118  1.00  0.00           H
ATOM   2128  HG2 GLN Z  33      40.972  54.381  57.929  1.00  0.00           H
ATOM   2129  CD  GLN Z  33      40.019  52.756  58.937  1.00  0.00           C
ATOM   2130  OE1 GLN Z  33      40.271  52.969  60.126  1.00  0.00           O
ATOM   2131  NE2 GLN Z  33      38.917  52.079  58.556  1.00  0.00           N
ATOM   2132 1HE2 GLN Z  33      38.747  51.913  57.589  1.00  0.00           H
ATOM   2133 2HE2 GLN Z  33      38.326  51.702  59.263  1.00  0.00           H
ATOM   2134  C   GLN Z  33      41.334  52.789  54.007  1.00  0.00           C
ATOM   2135  O   GLN Z  33      41.145  51.581  53.877  1.00  0.00           O
ATOM   2136  N   CYS Z  34      41.339  53.599  52.934  1.00  0.00           N
ATOM   2137  HN  CYS Z  34      41.522  54.574  53.043  1.00  0.00           H
ATOM   2138  CA  CYS Z  34      41.133  53.159  51.561  1.00  0.00           C
ATOM   2139  HA  CYS Z  34      40.129  52.760  51.512  1.00  0.00           H
ATOM   2140  CB  CYS Z  34      41.283  54.333  50.562  1.00  0.00           C
ATOM   2141  HB1 CYS Z  34      42.344  54.655  50.558  1.00  0.00           H
ATOM   2142  HB2 CYS Z  34      41.048  53.987  49.531  1.00  0.00           H
ATOM   2143  SG  CYS Z  34      40.251  55.757  50.974  1.00  0.00           S
ATOM   2144  HG1 CYS Z  34      40.828  56.567  50.088  1.00  0.00           H
ATOM   2145  C   CYS Z  34      42.132  52.111  51.074  1.00  0.00           C
ATOM   2146  O   CYS Z  34      43.279  52.113  51.530  1.00  0.00           O
ATOM   2147  N   PRO Z  35      41.817  51.210  50.160  1.00  0.00           N
ATOM   2148  CD  PRO Z  35      40.462  50.971  49.647  1.00  0.00           C
ATOM   2149  HD1 PRO Z  35      39.923  51.921  49.436  1.00  0.00           H
ATOM   2150  HD2 PRO Z  35      39.889  50.368  50.385  1.00  0.00           H
ATOM   2151  CA  PRO Z  35      42.837  50.658  49.276  1.00  0.00           C
ATOM   2152  HA  PRO Z  35      43.625  50.225  49.874  1.00  0.00           H
ATOM   2153  CB  PRO Z  35      42.066  49.592  48.501  1.00  0.00           C
ATOM   2154  HB1 PRO Z  35      42.535  49.331  47.534  1.00  0.00           H
ATOM   2155  HB2 PRO Z  35      41.999  48.673  49.125  1.00  0.00           H
ATOM   2156  CG  PRO Z  35      40.667  50.190  48.349  1.00  0.00           C
ATOM   2157  HG1 PRO Z  35      40.662  50.897  47.492  1.00  0.00           H
ATOM   2158  HG2 PRO Z  35      39.895  49.415  48.183  1.00  0.00           H
ATOM   2159  C   PRO Z  35      43.484  51.739  48.397  1.00  0.00           C
ATOM   2160  O   PRO Z  35      42.792  52.585  47.826  1.00  0.00           O
ATOM   2161  N   PHE Z  36      44.828  51.760  48.321  1.00  0.00           N
ATOM   2162  HN  PHE Z  36      45.350  51.025  48.751  1.00  0.00           H
ATOM   2163  CA  PHE Z  36      45.611  52.820  47.708  1.00  0.00           C
ATOM   2164  HA  PHE Z  36      45.364  53.744  48.212  1.00  0.00           H
ATOM   2165  CB  PHE Z  36      47.115  52.464  47.938  1.00  0.00           C
ATOM   2166  HB1 PHE Z  36      47.295  52.374  49.031  1.00  0.00           H
ATOM   2167  HB2 PHE Z  36      47.324  51.474  47.477  1.00  0.00           H
ATOM   2168  CG  PHE Z  36      48.143  53.449  47.419  1.00  0.00           C
ATOM   2169  CD1 PHE Z  36      49.380  52.956  46.965  1.00  0.00           C
ATOM   2170  HD1 PHE Z  36      49.562  51.892  46.963  1.00  0.00           H
ATOM   2171  CE1 PHE Z  36      50.385  53.827  46.526  1.00  0.00           C
ATOM   2172  HE1 PHE Z  36      51.321  53.429  46.165  1.00  0.00           H
ATOM   2173  CZ  PHE Z  36      50.173  55.209  46.555  1.00  0.00           C
ATOM   2174  HZ  PHE Z  36      50.954  55.883  46.237  1.00  0.00           H
ATOM   2175  CD2 PHE Z  36      47.936  54.839  47.417  1.00  0.00           C
ATOM   2176  HD2 PHE Z  36      47.000  55.252  47.759  1.00  0.00           H
ATOM   2177  CE2 PHE Z  36      48.947  55.715  46.997  1.00  0.00           C
ATOM   2178  HE2 PHE Z  36      48.779  56.781  47.020  1.00  0.00           H
ATOM   2179  C   PHE Z  36      45.347  53.036  46.219  1.00  0.00           C
ATOM   2180  O   PHE Z  36      45.072  54.151  45.779  1.00  0.00           O
ATOM   2181  N   GLU Z  37      45.394  51.975  45.394  1.00  0.00           N
ATOM   2182  HN  GLU Z  37      45.537  51.057  45.760  1.00  0.00           H
ATOM   2183  CA  GLU Z  37      45.371  52.124  43.947  1.00  0.00           C
ATOM   2184  HA  GLU Z  37      46.019  52.956  43.705  1.00  0.00           H
ATOM   2185  CB  GLU Z  37      45.997  50.907  43.239  1.00  0.00           C
ATOM   2186  HB1 GLU Z  37      45.403  49.991  43.454  1.00  0.00           H
ATOM   2187  HB2 GLU Z  37      45.980  51.086  42.139  1.00  0.00           H
ATOM   2188  CG  GLU Z  37      47.465  50.705  43.685  1.00  0.00           C
ATOM   2189  HG1 GLU Z  37      48.025  51.661  43.598  1.00  0.00           H
ATOM   2190  HG2 GLU Z  37      47.494  50.385  44.748  1.00  0.00           H
ATOM   2191  CD  GLU Z  37      48.182  49.671  42.848  1.00  0.00           C
ATOM   2192  OE1 GLU Z  37      48.487  48.579  43.397  1.00  0.00           O
ATOM   2193  OE2 GLU Z  37      48.458  49.921  41.646  1.00  0.00           O
ATOM   2194  C   GLU Z  37      44.013  52.503  43.376  1.00  0.00           C
ATOM   2195  O   GLU Z  37      43.920  53.268  42.416  1.00  0.00           O
ATOM   2196  N   ASP Z  38      42.909  52.048  44.004  1.00  0.00           N
ATOM   2197  HN  ASP Z  38      43.005  51.365  44.730  1.00  0.00           H
ATOM   2198  CA  ASP Z  38      41.566  52.528  43.711  1.00  0.00           C
ATOM   2199  HA  ASP Z  38      41.368  52.368  42.658  1.00  0.00           H
ATOM   2200  CB  ASP Z  38      40.512  51.779  44.567  1.00  0.00           C
ATOM   2201  HB1 ASP Z  38      40.731  51.927  45.645  1.00  0.00           H
ATOM   2202  HB2 ASP Z  38      39.493  52.169  44.357  1.00  0.00           H
ATOM   2203  CG  ASP Z  38      40.503  50.299  44.273  1.00  0.00           C
ATOM   2204  OD1 ASP Z  38      40.203  49.894  43.121  1.00  0.00           O
ATOM   2205  OD2 ASP Z  38      40.778  49.497  45.204  1.00  0.00           O
ATOM   2206  C   ASP Z  38      41.432  54.034  43.973  1.00  0.00           C
ATOM   2207  O   ASP Z  38      40.838  54.778  43.190  1.00  0.00           O
ATOM   2208  N   HIS Z  39      42.026  54.523  45.084  1.00  0.00           N
ATOM   2209  HN  HIS Z  39      42.494  53.886  45.698  1.00  0.00           H
ATOM   2210  CA  HIS Z  39      42.085  55.934  45.441  1.00  0.00           C
ATOM   2211  HA  HIS Z  39      41.071  56.305  45.399  1.00  0.00           H
ATOM   2212  CB  HIS Z  39      42.622  56.091  46.889  1.00  0.00           C
ATOM   2213  HB1 HIS Z  39      42.315  55.192  47.467  1.00  0.00           H
ATOM   2214  HB2 HIS Z  39      43.732  56.114  46.900  1.00  0.00           H
ATOM   2215  ND1 HIS Z  39      42.606  57.491  48.931  1.00  0.00           N
ATOM   2216  CG  HIS Z  39      42.080  57.254  47.673  1.00  0.00           C
ATOM   2217  CE1 HIS Z  39      41.851  58.438  49.455  1.00  0.00           C
ATOM   2218  HE1 HIS Z  39      41.976  58.863  50.457  1.00  0.00           H
ATOM   2219  NE2 HIS Z  39      40.866  58.816  48.606  1.00  0.00           N
ATOM   2220  HE2 HIS Z  39      40.167  59.509  48.785  1.00  0.00           H
ATOM   2221  CD2 HIS Z  39      41.009  58.063  47.457  1.00  0.00           C
ATOM   2222  HD2 HIS Z  39      40.350  58.130  46.604  1.00  0.00           H
ATOM   2223  C   HIS Z  39      42.908  56.770  44.459  1.00  0.00           C
ATOM   2224  O   HIS Z  39      42.506  57.859  44.052  1.00  0.00           O
ATOM   2225  N   VAL Z  40      44.069  56.245  44.011  1.00  0.00           N
ATOM   2226  HN  VAL Z  40      44.386  55.378  44.406  1.00  0.00           H
ATOM   2227  CA  VAL Z  40      44.968  56.851  43.029  1.00  0.00           C
ATOM   2228  HA  VAL Z  40      45.257  57.824  43.400  1.00  0.00           H
ATOM   2229  CB  VAL Z  40      46.232  56.000  42.879  1.00  0.00           C
ATOM   2230  HB  VAL Z  40      45.935  54.928  42.812  1.00  0.00           H
ATOM   2231  CG1 VAL Z  40      47.065  56.340  41.626  1.00  0.00           C
ATOM   2232 1HG1 VAL Z  40      46.533  56.048  40.696  1.00  0.00           H
ATOM   2233 2HG1 VAL Z  40      47.293  57.426  41.591  1.00  0.00           H
ATOM   2234 3HG1 VAL Z  40      48.025  55.779  41.649  1.00  0.00           H
ATOM   2235  CG2 VAL Z  40      47.100  56.205  44.133  1.00  0.00           C
ATOM   2236 1HG2 VAL Z  40      47.465  57.252  44.185  1.00  0.00           H
ATOM   2237 2HG2 VAL Z  40      46.534  55.986  45.061  1.00  0.00           H
ATOM   2238 3HG2 VAL Z  40      47.982  55.529  44.102  1.00  0.00           H
ATOM   2239  C   VAL Z  40      44.313  57.103  41.675  1.00  0.00           C
ATOM   2240  O   VAL Z  40      44.481  58.167  41.078  1.00  0.00           O
ATOM   2241  N   LYS Z  41      43.492  56.163  41.163  1.00  0.00           N
ATOM   2242  HN  LYS Z  41      43.389  55.285  41.635  1.00  0.00           H
ATOM   2243  CA  LYS Z  41      42.767  56.327  39.909  1.00  0.00           C
ATOM   2244  HA  LYS Z  41      43.493  56.486  39.124  1.00  0.00           H
ATOM   2245  CB  LYS Z  41      41.953  55.054  39.584  1.00  0.00           C
ATOM   2246  HB1 LYS Z  41      41.351  54.768  40.476  1.00  0.00           H
ATOM   2247  HB2 LYS Z  41      41.241  55.252  38.749  1.00  0.00           H
ATOM   2248  CG  LYS Z  41      42.833  53.870  39.160  1.00  0.00           C
ATOM   2249  HG1 LYS Z  41      43.342  54.121  38.201  1.00  0.00           H
ATOM   2250  HG2 LYS Z  41      43.624  53.689  39.923  1.00  0.00           H
ATOM   2251  CD  LYS Z  41      42.009  52.586  38.983  1.00  0.00           C
ATOM   2252  HD1 LYS Z  41      41.579  52.313  39.974  1.00  0.00           H
ATOM   2253  HD2 LYS Z  41      41.161  52.794  38.292  1.00  0.00           H
ATOM   2254  CE  LYS Z  41      42.828  51.417  38.429  1.00  0.00           C
ATOM   2255  HE1 LYS Z  41      43.115  51.606  37.371  1.00  0.00           H
ATOM   2256  HE2 LYS Z  41      43.750  51.269  39.035  1.00  0.00           H
ATOM   2257  NZ  LYS Z  41      42.043  50.173  38.487  1.00  0.00           N
ATOM   2258  HZ1 LYS Z  41      41.867  49.932  39.498  1.00  0.00           H
ATOM   2259  HZ2 LYS Z  41      41.109  50.284  38.028  1.00  0.00           H
ATOM   2260  HZ3 LYS Z  41      42.598  49.384  38.073  1.00  0.00           H
ATOM   2261  C   LYS Z  41      41.829  57.533  39.883  1.00  0.00           C
ATOM   2262  O   LYS Z  41      41.692  58.213  38.864  1.00  0.00           O
ATOM   2263  N   LEU Z  42      41.166  57.827  41.016  1.00  0.00           N
ATOM   2264  HN  LEU Z  42      41.272  57.230  41.809  1.00  0.00           H
ATOM   2265  CA  LEU Z  42      40.347  59.008  41.226  1.00  0.00           C
ATOM   2266  HA  LEU Z  42      39.655  59.092  40.399  1.00  0.00           H
ATOM   2267  CB  LEU Z  42      39.550  58.834  42.538  1.00  0.00           C
ATOM   2268  HB1 LEU Z  42      40.262  58.616  43.363  1.00  0.00           H
ATOM   2269  HB2 LEU Z  42      39.018  59.772  42.798  1.00  0.00           H
ATOM   2270  CG  LEU Z  42      38.514  57.694  42.465  1.00  0.00           C
ATOM   2271  HG  LEU Z  42      38.976  56.818  41.950  1.00  0.00           H
ATOM   2272  CD1 LEU Z  42      38.115  57.226  43.871  1.00  0.00           C
ATOM   2273 1HD1 LEU Z  42      37.738  58.077  44.473  1.00  0.00           H
ATOM   2274 2HD1 LEU Z  42      37.314  56.459  43.810  1.00  0.00           H
ATOM   2275 3HD1 LEU Z  42      38.987  56.780  44.393  1.00  0.00           H
ATOM   2276  CD2 LEU Z  42      37.274  58.105  41.659  1.00  0.00           C
ATOM   2277 1HD2 LEU Z  42      36.736  58.930  42.171  1.00  0.00           H
ATOM   2278 2HD2 LEU Z  42      37.544  58.436  40.634  1.00  0.00           H
ATOM   2279 3HD2 LEU Z  42      36.578  57.243  41.569  1.00  0.00           H
ATOM   2280  C   LEU Z  42      41.138  60.315  41.254  1.00  0.00           C
ATOM   2281  O   LEU Z  42      40.745  61.303  40.633  1.00  0.00           O
ATOM   2282  N   VAL Z  43      42.308  60.338  41.935  1.00  0.00           N
ATOM   2283  HN  VAL Z  43      42.586  59.528  42.453  1.00  0.00           H
ATOM   2284  CA  VAL Z  43      43.243  61.468  41.968  1.00  0.00           C
ATOM   2285  HA  VAL Z  43      42.716  62.340  42.327  1.00  0.00           H
ATOM   2286  CB  VAL Z  43      44.423  61.163  42.898  1.00  0.00           C
ATOM   2287  HB  VAL Z  43      44.890  60.197  42.594  1.00  0.00           H
ATOM   2288  CG1 VAL Z  43      45.510  62.259  42.844  1.00  0.00           C
ATOM   2289 1HG1 VAL Z  43      46.282  62.066  43.620  1.00  0.00           H
ATOM   2290 2HG1 VAL Z  43      46.024  62.278  41.860  1.00  0.00           H
ATOM   2291 3HG1 VAL Z  43      45.070  63.260  43.033  1.00  0.00           H
ATOM   2292  CG2 VAL Z  43      43.904  61.017  44.342  1.00  0.00           C
ATOM   2293 1HG2 VAL Z  43      43.159  60.201  44.428  1.00  0.00           H
ATOM   2294 2HG2 VAL Z  43      44.746  60.786  45.028  1.00  0.00           H
ATOM   2295 3HG2 VAL Z  43      43.428  61.960  44.681  1.00  0.00           H
ATOM   2296  C   VAL Z  43      43.766  61.800  40.574  1.00  0.00           C
ATOM   2297  O   VAL Z  43      43.815  62.952  40.133  1.00  0.00           O
ATOM   2298  N   ASN Z  44      44.124  60.758  39.804  1.00  0.00           N
ATOM   2299  HN  ASN Z  44      44.149  59.839  40.208  1.00  0.00           H
ATOM   2300  CA  ASN Z  44      44.514  60.882  38.415  1.00  0.00           C
ATOM   2301  HA  ASN Z  44      45.300  61.625  38.356  1.00  0.00           H
ATOM   2302  CB  ASN Z  44      45.058  59.535  37.882  1.00  0.00           C
ATOM   2303  HB1 ASN Z  44      44.303  58.738  38.037  1.00  0.00           H
ATOM   2304  HB2 ASN Z  44      45.283  59.621  36.799  1.00  0.00           H
ATOM   2305  CG  ASN Z  44      46.355  59.150  38.591  1.00  0.00           C
ATOM   2306  OD1 ASN Z  44      47.069  59.959  39.189  1.00  0.00           O
ATOM   2307  ND2 ASN Z  44      46.716  57.850  38.506  1.00  0.00           N
ATOM   2308 1HD2 ASN Z  44      46.168  57.195  37.990  1.00  0.00           H
ATOM   2309 2HD2 ASN Z  44      47.545  57.562  38.979  1.00  0.00           H
ATOM   2310  C   ASN Z  44      43.384  61.404  37.520  1.00  0.00           C
ATOM   2311  O   ASN Z  44      43.620  62.245  36.657  1.00  0.00           O
ATOM   2312  N   GLU Z  45      42.117  60.968  37.721  1.00  0.00           N
ATOM   2313  HN  GLU Z  45      41.925  60.279  38.420  1.00  0.00           H
ATOM   2314  CA  GLU Z  45      40.980  61.432  36.929  1.00  0.00           C
ATOM   2315  HA  GLU Z  45      41.215  61.227  35.893  1.00  0.00           H
ATOM   2316  CB  GLU Z  45      39.676  60.661  37.278  1.00  0.00           C
ATOM   2317  HB1 GLU Z  45      39.897  59.574  37.196  1.00  0.00           H
ATOM   2318  HB2 GLU Z  45      39.383  60.866  38.331  1.00  0.00           H
ATOM   2319  CG  GLU Z  45      38.488  60.991  36.332  1.00  0.00           C
ATOM   2320  HG1 GLU Z  45      38.188  62.054  36.440  1.00  0.00           H
ATOM   2321  HG2 GLU Z  45      38.805  60.832  35.280  1.00  0.00           H
ATOM   2322  CD  GLU Z  45      37.249  60.144  36.560  1.00  0.00           C
ATOM   2323  OE1 GLU Z  45      36.667  60.182  37.674  1.00  0.00           O
ATOM   2324  OE2 GLU Z  45      36.804  59.444  35.612  1.00  0.00           O
ATOM   2325  C   GLU Z  45      40.718  62.935  37.018  1.00  0.00           C
ATOM   2326  O   GLU Z  45      40.553  63.600  35.994  1.00  0.00           O
ATOM   2327  N   VAL Z  46      40.738  63.537  38.233  1.00  0.00           N
ATOM   2328  HN  VAL Z  46      40.844  62.991  39.065  1.00  0.00           H
ATOM   2329  CA  VAL Z  46      40.658  64.992  38.384  1.00  0.00           C
ATOM   2330  HA  VAL Z  46      39.839  65.323  37.762  1.00  0.00           H
ATOM   2331  CB  VAL Z  46      40.349  65.507  39.789  1.00  0.00           C
ATOM   2332  HB  VAL Z  46      40.499  66.615  39.827  1.00  0.00           H
ATOM   2333  CG1 VAL Z  46      38.859  65.250  40.062  1.00  0.00           C
ATOM   2334 1HG1 VAL Z  46      38.594  65.536  41.102  1.00  0.00           H
ATOM   2335 2HG1 VAL Z  46      38.224  65.836  39.363  1.00  0.00           H
ATOM   2336 3HG1 VAL Z  46      38.639  64.174  39.915  1.00  0.00           H
ATOM   2337  CG2 VAL Z  46      41.249  64.864  40.859  1.00  0.00           C
ATOM   2338 1HG2 VAL Z  46      41.011  65.287  41.859  1.00  0.00           H
ATOM   2339 2HG2 VAL Z  46      41.092  63.768  40.909  1.00  0.00           H
ATOM   2340 3HG2 VAL Z  46      42.322  65.061  40.652  1.00  0.00           H
ATOM   2341  C   VAL Z  46      41.867  65.720  37.836  1.00  0.00           C
ATOM   2342  O   VAL Z  46      41.738  66.819  37.305  1.00  0.00           O
ATOM   2343  N   THR Z  47      43.073  65.126  37.917  1.00  0.00           N
ATOM   2344  HN  THR Z  47      43.158  64.246  38.381  1.00  0.00           H
ATOM   2345  CA  THR Z  47      44.281  65.687  37.306  1.00  0.00           C
ATOM   2346  HA  THR Z  47      44.393  66.699  37.669  1.00  0.00           H
ATOM   2347  CB  THR Z  47      45.545  64.919  37.670  1.00  0.00           C
ATOM   2348  HB  THR Z  47      45.530  63.894  37.230  1.00  0.00           H
ATOM   2349  OG1 THR Z  47      45.677  64.821  39.085  1.00  0.00           O
ATOM   2350  HG1 THR Z  47      45.032  64.169  39.405  1.00  0.00           H
ATOM   2351  CG2 THR Z  47      46.787  65.677  37.180  1.00  0.00           C
ATOM   2352 1HG2 THR Z  47      47.703  65.128  37.468  1.00  0.00           H
ATOM   2353 2HG2 THR Z  47      46.798  65.785  36.076  1.00  0.00           H
ATOM   2354 3HG2 THR Z  47      46.829  66.684  37.644  1.00  0.00           H
ATOM   2355  C   THR Z  47      44.172  65.773  35.789  1.00  0.00           C
ATOM   2356  O   THR Z  47      44.449  66.811  35.190  1.00  0.00           O
ATOM   2357  N   GLU Z  48      43.678  64.705  35.129  1.00  0.00           N
ATOM   2358  HN  GLU Z  48      43.523  63.842  35.617  1.00  0.00           H
ATOM   2359  CA  GLU Z  48      43.350  64.694  33.710  1.00  0.00           C
ATOM   2360  HA  GLU Z  48      44.233  64.972  33.149  1.00  0.00           H
ATOM   2361  CB  GLU Z  48      42.897  63.283  33.275  1.00  0.00           C
ATOM   2362  HB1 GLU Z  48      42.124  62.922  33.987  1.00  0.00           H
ATOM   2363  HB2 GLU Z  48      42.445  63.332  32.256  1.00  0.00           H
ATOM   2364  CG  GLU Z  48      44.054  62.260  33.218  1.00  0.00           C
ATOM   2365  HG1 GLU Z  48      44.824  62.652  32.525  1.00  0.00           H
ATOM   2366  HG2 GLU Z  48      44.515  62.122  34.217  1.00  0.00           H
ATOM   2367  CD  GLU Z  48      43.629  60.907  32.691  1.00  0.00           C
ATOM   2368  OE1 GLU Z  48      42.406  60.648  32.553  1.00  0.00           O
ATOM   2369  OE2 GLU Z  48      44.523  60.059  32.415  1.00  0.00           O
ATOM   2370  C   GLU Z  48      42.252  65.679  33.325  1.00  0.00           C
ATOM   2371  O   GLU Z  48      42.341  66.373  32.311  1.00  0.00           O
ATOM   2372  N   PHE Z  49      41.183  65.787  34.142  1.00  0.00           N
ATOM   2373  HN  PHE Z  49      41.094  65.164  34.922  1.00  0.00           H
ATOM   2374  CA  PHE Z  49      40.113  66.755  33.956  1.00  0.00           C
ATOM   2375  HA  PHE Z  49      39.711  66.614  32.960  1.00  0.00           H
ATOM   2376  CB  PHE Z  49      39.005  66.491  35.014  1.00  0.00           C
ATOM   2377  HB1 PHE Z  49      38.807  65.397  35.062  1.00  0.00           H
ATOM   2378  HB2 PHE Z  49      39.331  66.820  36.023  1.00  0.00           H
ATOM   2379  CG  PHE Z  49      37.699  67.163  34.677  1.00  0.00           C
ATOM   2380  CD1 PHE Z  49      37.403  68.450  35.158  1.00  0.00           C
ATOM   2381  HD1 PHE Z  49      38.130  68.974  35.762  1.00  0.00           H
ATOM   2382  CE1 PHE Z  49      36.178  69.061  34.858  1.00  0.00           C
ATOM   2383  HE1 PHE Z  49      35.961  70.054  35.226  1.00  0.00           H
ATOM   2384  CZ  PHE Z  49      35.236  68.387  34.070  1.00  0.00           C
ATOM   2385  HZ  PHE Z  49      34.291  68.856  33.830  1.00  0.00           H
ATOM   2386  CD2 PHE Z  49      36.744  66.496  33.891  1.00  0.00           C
ATOM   2387  HD2 PHE Z  49      36.954  65.503  33.519  1.00  0.00           H
ATOM   2388  CE2 PHE Z  49      35.518  67.103  33.589  1.00  0.00           C
ATOM   2389  HE2 PHE Z  49      34.790  66.582  32.980  1.00  0.00           H
ATOM   2390  C   PHE Z  49      40.626  68.195  34.047  1.00  0.00           C
ATOM   2391  O   PHE Z  49      40.341  69.033  33.194  1.00  0.00           O
ATOM   2392  N   ALA Z  50      41.468  68.496  35.057  1.00  0.00           N
ATOM   2393  HN  ALA Z  50      41.677  67.807  35.757  1.00  0.00           H
ATOM   2394  CA  ALA Z  50      42.122  69.777  35.229  1.00  0.00           C
ATOM   2395  HA  ALA Z  50      41.358  70.542  35.275  1.00  0.00           H
ATOM   2396  CB  ALA Z  50      42.922  69.755  36.545  1.00  0.00           C
ATOM   2397  HB1 ALA Z  50      43.359  70.753  36.759  1.00  0.00           H
ATOM   2398  HB2 ALA Z  50      42.260  69.473  37.391  1.00  0.00           H
ATOM   2399  HB3 ALA Z  50      43.742  69.007  36.498  1.00  0.00           H
ATOM   2400  C   ALA Z  50      43.054  70.142  34.082  1.00  0.00           C
ATOM   2401  O   ALA Z  50      43.007  71.253  33.555  1.00  0.00           O
ATOM   2402  N   LYS Z  51      43.881  69.178  33.624  1.00  0.00           N
ATOM   2403  HN  LYS Z  51      43.944  68.302  34.110  1.00  0.00           H
ATOM   2404  CA  LYS Z  51      44.746  69.331  32.469  1.00  0.00           C
ATOM   2405  HA  LYS Z  51      45.360  70.205  32.642  1.00  0.00           H
ATOM   2406  CB  LYS Z  51      45.669  68.099  32.314  1.00  0.00           C
ATOM   2407  HB1 LYS Z  51      46.080  67.865  33.323  1.00  0.00           H
ATOM   2408  HB2 LYS Z  51      45.088  67.209  31.988  1.00  0.00           H
ATOM   2409  CG  LYS Z  51      46.857  68.339  31.368  1.00  0.00           C
ATOM   2410  HG1 LYS Z  51      46.497  68.374  30.316  1.00  0.00           H
ATOM   2411  HG2 LYS Z  51      47.299  69.336  31.603  1.00  0.00           H
ATOM   2412  CD  LYS Z  51      47.958  67.276  31.521  1.00  0.00           C
ATOM   2413  HD1 LYS Z  51      48.220  67.212  32.603  1.00  0.00           H
ATOM   2414  HD2 LYS Z  51      47.557  66.284  31.212  1.00  0.00           H
ATOM   2415  CE  LYS Z  51      49.229  67.597  30.722  1.00  0.00           C
ATOM   2416  HE1 LYS Z  51      49.046  67.490  29.631  1.00  0.00           H
ATOM   2417  HE2 LYS Z  51      49.567  68.634  30.938  1.00  0.00           H
ATOM   2418  NZ  LYS Z  51      50.316  66.681  31.107  1.00  0.00           N
ATOM   2419  HZ1 LYS Z  51      50.043  65.687  30.906  1.00  0.00           H
ATOM   2420  HZ2 LYS Z  51      51.207  66.912  30.597  1.00  0.00           H
ATOM   2421  HZ3 LYS Z  51      50.503  66.775  32.144  1.00  0.00           H
ATOM   2422  C   LYS Z  51      43.967  69.583  31.188  1.00  0.00           C
ATOM   2423  O   LYS Z  51      44.308  70.458  30.398  1.00  0.00           O
ATOM   2424  N   THR Z  52      42.844  68.863  30.990  1.00  0.00           N
ATOM   2425  HN  THR Z  52      42.622  68.138  31.646  1.00  0.00           H
ATOM   2426  CA  THR Z  52      41.908  69.070  29.884  1.00  0.00           C
ATOM   2427  HA  THR Z  52      42.471  69.004  28.964  1.00  0.00           H
ATOM   2428  CB  THR Z  52      40.806  68.019  29.835  1.00  0.00           C
ATOM   2429  HB  THR Z  52      40.167  68.076  30.749  1.00  0.00           H
ATOM   2430  OG1 THR Z  52      41.392  66.724  29.753  1.00  0.00           O
ATOM   2431  HG1 THR Z  52      41.722  66.526  30.652  1.00  0.00           H
ATOM   2432  CG2 THR Z  52      39.927  68.177  28.585  1.00  0.00           C
ATOM   2433 1HG2 THR Z  52      39.373  69.139  28.597  1.00  0.00           H
ATOM   2434 2HG2 THR Z  52      40.541  68.132  27.662  1.00  0.00           H
ATOM   2435 3HG2 THR Z  52      39.169  67.365  28.546  1.00  0.00           H
ATOM   2436  C   THR Z  52      41.272  70.447  29.906  1.00  0.00           C
ATOM   2437  O   THR Z  52      41.207  71.125  28.883  1.00  0.00           O
ATOM   2438  N   CYS Z  53      40.842  70.944  31.087  1.00  0.00           N
ATOM   2439  HN  CYS Z  53      40.830  70.362  31.906  1.00  0.00           H
ATOM   2440  CA  CYS Z  53      40.353  72.309  31.239  1.00  0.00           C
ATOM   2441  HA  CYS Z  53      39.534  72.444  30.545  1.00  0.00           H
ATOM   2442  CB  CYS Z  53      39.838  72.596  32.677  1.00  0.00           C
ATOM   2443  HB1 CYS Z  53      40.659  72.385  33.397  1.00  0.00           H
ATOM   2444  HB2 CYS Z  53      39.580  73.674  32.765  1.00  0.00           H
ATOM   2445  SG  CYS Z  53      38.367  71.630  33.156  1.00  0.00           S
ATOM   2446  C   CYS Z  53      41.402  73.364  30.881  1.00  0.00           C
ATOM   2447  O   CYS Z  53      41.100  74.336  30.194  1.00  0.00           O
ATOM   2448  N   VAL Z  54      42.675  73.204  31.298  1.00  0.00           N
ATOM   2449  HN  VAL Z  54      42.920  72.436  31.895  1.00  0.00           H
ATOM   2450  CA  VAL Z  54      43.763  74.082  30.863  1.00  0.00           C
ATOM   2451  HA  VAL Z  54      43.457  75.103  31.038  1.00  0.00           H
ATOM   2452  CB  VAL Z  54      45.035  73.828  31.672  1.00  0.00           C
ATOM   2453  HB  VAL Z  54      45.315  72.750  31.603  1.00  0.00           H
ATOM   2454  CG1 VAL Z  54      46.221  74.681  31.176  1.00  0.00           C
ATOM   2455 1HG1 VAL Z  54      45.956  75.759  31.164  1.00  0.00           H
ATOM   2456 2HG1 VAL Z  54      47.095  74.546  31.849  1.00  0.00           H
ATOM   2457 3HG1 VAL Z  54      46.542  74.379  30.158  1.00  0.00           H
ATOM   2458  CG2 VAL Z  54      44.746  74.178  33.142  1.00  0.00           C
ATOM   2459 1HG2 VAL Z  54      45.676  74.103  33.738  1.00  0.00           H
ATOM   2460 2HG2 VAL Z  54      44.373  75.219  33.229  1.00  0.00           H
ATOM   2461 3HG2 VAL Z  54      43.999  73.489  33.586  1.00  0.00           H
ATOM   2462  C   VAL Z  54      44.055  73.979  29.365  1.00  0.00           C
ATOM   2463  O   VAL Z  54      44.205  74.990  28.671  1.00  0.00           O
ATOM   2464  N   ALA Z  55      44.107  72.748  28.821  1.00  0.00           N
ATOM   2465  HN  ALA Z  55      44.020  71.938  29.411  1.00  0.00           H
ATOM   2466  CA  ALA Z  55      44.375  72.462  27.428  1.00  0.00           C
ATOM   2467  HA  ALA Z  55      45.317  72.930  27.178  1.00  0.00           H
ATOM   2468  CB  ALA Z  55      44.513  70.940  27.231  1.00  0.00           C
ATOM   2469  HB1 ALA Z  55      45.296  70.541  27.912  1.00  0.00           H
ATOM   2470  HB2 ALA Z  55      43.560  70.422  27.469  1.00  0.00           H
ATOM   2471  HB3 ALA Z  55      44.803  70.692  26.189  1.00  0.00           H
ATOM   2472  C   ALA Z  55      43.337  73.007  26.455  1.00  0.00           C
ATOM   2473  O   ALA Z  55      43.689  73.596  25.434  1.00  0.00           O
ATOM   2474  N   ASP Z  56      42.034  72.866  26.769  1.00  0.00           N
ATOM   2475  HN  ASP Z  56      41.772  72.368  27.602  1.00  0.00           H
ATOM   2476  CA  ASP Z  56      40.948  73.223  25.875  1.00  0.00           C
ATOM   2477  HA  ASP Z  56      41.312  73.185  24.857  1.00  0.00           H
ATOM   2478  CB  ASP Z  56      39.800  72.188  26.064  1.00  0.00           C
ATOM   2479  HB1 ASP Z  56      40.252  71.192  26.267  1.00  0.00           H
ATOM   2480  HB2 ASP Z  56      39.161  72.448  26.930  1.00  0.00           H
ATOM   2481  CG  ASP Z  56      38.946  72.042  24.824  1.00  0.00           C
ATOM   2482  OD1 ASP Z  56      37.907  72.738  24.692  1.00  0.00           O
ATOM   2483  OD2 ASP Z  56      39.298  71.191  23.961  1.00  0.00           O
ATOM   2484  C   ASP Z  56      40.450  74.648  26.122  1.00  0.00           C
ATOM   2485  O   ASP Z  56      39.436  75.068  25.572  1.00  0.00           O
ATOM   2486  N   GLU Z  57      41.170  75.435  26.949  1.00  0.00           N
ATOM   2487  HN  GLU Z  57      41.996  75.054  27.358  1.00  0.00           H
ATOM   2488  CA  GLU Z  57      40.871  76.831  27.245  1.00  0.00           C
ATOM   2489  HA  GLU Z  57      41.662  77.161  27.902  1.00  0.00           H
ATOM   2490  CB  GLU Z  57      40.924  77.753  25.995  1.00  0.00           C
ATOM   2491  HB1 GLU Z  57      40.062  77.514  25.333  1.00  0.00           H
ATOM   2492  HB2 GLU Z  57      40.802  78.802  26.343  1.00  0.00           H
ATOM   2493  CG  GLU Z  57      42.237  77.653  25.170  1.00  0.00           C
ATOM   2494  HG1 GLU Z  57      43.103  77.907  25.814  1.00  0.00           H
ATOM   2495  HG2 GLU Z  57      42.374  76.620  24.789  1.00  0.00           H
ATOM   2496  CD  GLU Z  57      42.239  78.599  23.983  1.00  0.00           C
ATOM   2497  OE1 GLU Z  57      42.796  78.246  22.907  1.00  0.00           O
ATOM   2498  OE2 GLU Z  57      41.689  79.728  24.115  1.00  0.00           O
ATOM   2499  C   GLU Z  57      39.575  77.020  28.042  1.00  0.00           C
ATOM   2500  O   GLU Z  57      38.779  77.937  27.826  1.00  0.00           O
ATOM   2501  N   SER Z  58      39.382  76.146  29.046  1.00  0.00           N
ATOM   2502  HN  SER Z  58      40.091  75.451  29.209  1.00  0.00           H
ATOM   2503  CA  SER Z  58      38.244  76.057  29.947  1.00  0.00           C
ATOM   2504  HA  SER Z  58      38.415  75.144  30.498  1.00  0.00           H
ATOM   2505  CB  SER Z  58      38.258  77.202  31.001  1.00  0.00           C
ATOM   2506  HB1 SER Z  58      39.319  77.396  31.280  1.00  0.00           H
ATOM   2507  HB2 SER Z  58      37.858  78.133  30.544  1.00  0.00           H
ATOM   2508  OG  SER Z  58      37.538  76.864  32.192  1.00  0.00           O
ATOM   2509  HG1 SER Z  58      37.521  77.655  32.768  1.00  0.00           H
ATOM   2510  C   SER Z  58      36.869  75.867  29.301  1.00  0.00           C
ATOM   2511  O   SER Z  58      36.701  75.729  28.089  1.00  0.00           O
ATOM   2512  N   ALA Z  59      35.832  75.782  30.142  1.00  0.00           N
ATOM   2513  HN  ALA Z  59      35.986  75.970  31.115  1.00  0.00           H
ATOM   2514  CA  ALA Z  59      34.483  75.470  29.747  1.00  0.00           C
ATOM   2515  HA  ALA Z  59      34.218  76.042  28.867  1.00  0.00           H
ATOM   2516  CB  ALA Z  59      34.315  73.951  29.517  1.00  0.00           C
ATOM   2517  HB1 ALA Z  59      34.576  73.379  30.432  1.00  0.00           H
ATOM   2518  HB2 ALA Z  59      33.276  73.698  29.220  1.00  0.00           H
ATOM   2519  HB3 ALA Z  59      34.992  73.614  28.703  1.00  0.00           H
ATOM   2520  C   ALA Z  59      33.582  75.900  30.880  1.00  0.00           C
ATOM   2521  O   ALA Z  59      34.048  76.120  31.999  1.00  0.00           O
ATOM   2522  N   GLU Z  60      32.254  75.987  30.653  1.00  0.00           N
ATOM   2523  HN  GLU Z  60      31.873  75.801  29.746  1.00  0.00           H
ATOM   2524  CA  GLU Z  60      31.288  76.273  31.707  1.00  0.00           C
ATOM   2525  HA  GLU Z  60      31.573  77.198  32.188  1.00  0.00           H
ATOM   2526  CB  GLU Z  60      29.865  76.427  31.119  1.00  0.00           C
ATOM   2527  HB1 GLU Z  60      29.672  75.567  30.440  1.00  0.00           H
ATOM   2528  HB2 GLU Z  60      29.107  76.370  31.929  1.00  0.00           H
ATOM   2529  CG  GLU Z  60      29.633  77.744  30.325  1.00  0.00           C
ATOM   2530  HG1 GLU Z  60      30.500  77.962  29.669  1.00  0.00           H
ATOM   2531  HG2 GLU Z  60      28.742  77.602  29.676  1.00  0.00           H
ATOM   2532  CD  GLU Z  60      29.351  78.972  31.179  1.00  0.00           C
ATOM   2533  OE1 GLU Z  60      29.014  80.034  30.588  1.00  0.00           O
ATOM   2534  OE2 GLU Z  60      29.442  78.916  32.433  1.00  0.00           O
ATOM   2535  C   GLU Z  60      31.308  75.194  32.787  1.00  0.00           C
ATOM   2536  O   GLU Z  60      31.242  75.478  33.982  1.00  0.00           O
ATOM   2537  N   ASN Z  61      31.491  73.930  32.359  1.00  0.00           N
ATOM   2538  HN  ASN Z  61      31.459  73.757  31.375  1.00  0.00           H
ATOM   2539  CA  ASN Z  61      31.676  72.735  33.165  1.00  0.00           C
ATOM   2540  HA  ASN Z  61      30.805  72.628  33.800  1.00  0.00           H
ATOM   2541  CB  ASN Z  61      31.829  71.483  32.254  1.00  0.00           C
ATOM   2542  HB1 ASN Z  61      32.815  71.503  31.742  1.00  0.00           H
ATOM   2543  HB2 ASN Z  61      31.770  70.554  32.857  1.00  0.00           H
ATOM   2544  CG  ASN Z  61      30.776  71.456  31.147  1.00  0.00           C
ATOM   2545  OD1 ASN Z  61      30.861  72.231  30.187  1.00  0.00           O
ATOM   2546  ND2 ASN Z  61      29.777  70.558  31.249  1.00  0.00           N
ATOM   2547 1HD2 ASN Z  61      29.682  69.968  32.054  1.00  0.00           H
ATOM   2548 2HD2 ASN Z  61      29.138  70.470  30.488  1.00  0.00           H
ATOM   2549  C   ASN Z  61      32.902  72.793  34.079  1.00  0.00           C
ATOM   2550  O   ASN Z  61      32.932  72.193  35.149  1.00  0.00           O
ATOM   2551  N   CYS Z  62      33.961  73.531  33.682  1.00  0.00           N
ATOM   2552  HN  CYS Z  62      33.911  74.068  32.842  1.00  0.00           H
ATOM   2553  CA  CYS Z  62      35.204  73.621  34.437  1.00  0.00           C
ATOM   2554  HA  CYS Z  62      35.385  72.692  34.962  1.00  0.00           H
ATOM   2555  CB  CYS Z  62      36.407  73.935  33.504  1.00  0.00           C
ATOM   2556  HB1 CYS Z  62      36.174  74.865  32.942  1.00  0.00           H
ATOM   2557  HB2 CYS Z  62      37.313  74.141  34.114  1.00  0.00           H
ATOM   2558  SG  CYS Z  62      36.801  72.617  32.310  1.00  0.00           S
ATOM   2559  C   CYS Z  62      35.152  74.735  35.475  1.00  0.00           C
ATOM   2560  O   CYS Z  62      36.055  74.879  36.296  1.00  0.00           O
ATOM   2561  N   ASP Z  63      34.084  75.553  35.492  1.00  0.00           N
ATOM   2562  HN  ASP Z  63      33.354  75.454  34.816  1.00  0.00           H
ATOM   2563  CA  ASP Z  63      33.940  76.646  36.431  1.00  0.00           C
ATOM   2564  HA  ASP Z  63      34.904  77.111  36.577  1.00  0.00           H
ATOM   2565  CB  ASP Z  63      32.972  77.668  35.792  1.00  0.00           C
ATOM   2566  HB1 ASP Z  63      33.290  77.854  34.744  1.00  0.00           H
ATOM   2567  HB2 ASP Z  63      31.937  77.268  35.784  1.00  0.00           H
ATOM   2568  CG  ASP Z  63      32.996  78.990  36.517  1.00  0.00           C
ATOM   2569  OD1 ASP Z  63      34.052  79.669  36.511  1.00  0.00           O
ATOM   2570  OD2 ASP Z  63      31.937  79.381  37.072  1.00  0.00           O
ATOM   2571  C   ASP Z  63      33.446  76.190  37.807  1.00  0.00           C
ATOM   2572  O   ASP Z  63      33.624  76.894  38.802  1.00  0.00           O
ATOM   2573  N   LYS Z  64      32.834  74.987  37.879  1.00  0.00           N
ATOM   2574  HN  LYS Z  64      32.733  74.457  37.042  1.00  0.00           H
ATOM   2575  CA  LYS Z  64      32.278  74.364  39.072  1.00  0.00           C
ATOM   2576  HA  LYS Z  64      31.418  74.970  39.317  1.00  0.00           H
ATOM   2577  CB  LYS Z  64      31.738  72.942  38.775  1.00  0.00           C
ATOM   2578  HB1 LYS Z  64      31.089  72.626  39.620  1.00  0.00           H
ATOM   2579  HB2 LYS Z  64      31.084  73.001  37.875  1.00  0.00           H
ATOM   2580  CG  LYS Z  64      32.798  71.847  38.563  1.00  0.00           C
ATOM   2581  HG1 LYS Z  64      33.294  71.997  37.580  1.00  0.00           H
ATOM   2582  HG2 LYS Z  64      33.585  71.927  39.347  1.00  0.00           H
ATOM   2583  CD  LYS Z  64      32.208  70.424  38.647  1.00  0.00           C
ATOM   2584  HD1 LYS Z  64      33.027  69.705  38.423  1.00  0.00           H
ATOM   2585  HD2 LYS Z  64      31.877  70.245  39.697  1.00  0.00           H
ATOM   2586  CE  LYS Z  64      31.020  70.153  37.712  1.00  0.00           C
ATOM   2587  HE1 LYS Z  64      30.126  70.739  38.020  1.00  0.00           H
ATOM   2588  HE2 LYS Z  64      31.280  70.410  36.662  1.00  0.00           H
ATOM   2589  NZ  LYS Z  64      30.671  68.723  37.761  1.00  0.00           N
ATOM   2590  HZ1 LYS Z  64      31.424  68.157  37.294  1.00  0.00           H
ATOM   2591  HZ2 LYS Z  64      30.559  68.381  38.749  1.00  0.00           H
ATOM   2592  HZ3 LYS Z  64      29.763  68.538  37.258  1.00  0.00           H
ATOM   2593  C   LYS Z  64      33.118  74.358  40.350  1.00  0.00           C
ATOM   2594  O   LYS Z  64      34.328  74.601  40.352  1.00  0.00           O
ATOM   2595  N   SER Z  65      32.482  74.072  41.506  1.00  0.00           N
ATOM   2596  HN  SER Z  65      31.512  73.796  41.512  1.00  0.00           H
ATOM   2597  CA  SER Z  65      33.170  74.021  42.786  1.00  0.00           C
ATOM   2598  HA  SER Z  65      33.718  74.945  42.884  1.00  0.00           H
ATOM   2599  CB  SER Z  65      32.198  73.946  43.996  1.00  0.00           C
ATOM   2600  HB1 SER Z  65      31.499  74.813  43.939  1.00  0.00           H
ATOM   2601  HB2 SER Z  65      31.583  73.023  43.921  1.00  0.00           H
ATOM   2602  OG  SER Z  65      32.882  73.968  45.257  1.00  0.00           O
ATOM   2603  HG1 SER Z  65      32.520  74.737  45.751  1.00  0.00           H
ATOM   2604  C   SER Z  65      34.178  72.885  42.868  1.00  0.00           C
ATOM   2605  O   SER Z  65      33.863  71.709  42.680  1.00  0.00           O
ATOM   2606  N   LEU Z  66      35.441  73.234  43.184  1.00  0.00           N
ATOM   2607  HN  LEU Z  66      35.651  74.206  43.311  1.00  0.00           H
ATOM   2608  CA  LEU Z  66      36.555  72.317  43.312  1.00  0.00           C
ATOM   2609  HA  LEU Z  66      36.662  71.792  42.374  1.00  0.00           H
ATOM   2610  CB  LEU Z  66      37.832  73.142  43.623  1.00  0.00           C
ATOM   2611  HB1 LEU Z  66      37.919  73.943  42.854  1.00  0.00           H
ATOM   2612  HB2 LEU Z  66      37.705  73.652  44.604  1.00  0.00           H
ATOM   2613  CG  LEU Z  66      39.161  72.358  43.641  1.00  0.00           C
ATOM   2614  HG  LEU Z  66      39.087  71.535  44.392  1.00  0.00           H
ATOM   2615  CD1 LEU Z  66      39.475  71.733  42.274  1.00  0.00           C
ATOM   2616 1HD1 LEU Z  66      38.718  70.967  42.005  1.00  0.00           H
ATOM   2617 2HD1 LEU Z  66      39.487  72.519  41.490  1.00  0.00           H
ATOM   2618 3HD1 LEU Z  66      40.470  71.240  42.298  1.00  0.00           H
ATOM   2619  CD2 LEU Z  66      40.312  73.281  44.070  1.00  0.00           C
ATOM   2620 1HD2 LEU Z  66      40.114  73.710  45.076  1.00  0.00           H
ATOM   2621 2HD2 LEU Z  66      41.267  72.715  44.112  1.00  0.00           H
ATOM   2622 3HD2 LEU Z  66      40.424  74.117  43.348  1.00  0.00           H
ATOM   2623  C   LEU Z  66      36.322  71.275  44.396  1.00  0.00           C
ATOM   2624  O   LEU Z  66      36.521  70.079  44.194  1.00  0.00           O
ATOM   2625  N   HIS Z  67      35.815  71.705  45.568  1.00  0.00           N
ATOM   2626  HN  HIS Z  67      35.686  72.691  45.710  1.00  0.00           H
ATOM   2627  CA  HIS Z  67      35.456  70.818  46.664  1.00  0.00           C
ATOM   2628  HA  HIS Z  67      36.305  70.172  46.843  1.00  0.00           H
ATOM   2629  CB  HIS Z  67      35.191  71.594  47.968  1.00  0.00           C
ATOM   2630  HB1 HIS Z  67      34.407  72.365  47.810  1.00  0.00           H
ATOM   2631  HB2 HIS Z  67      34.846  70.902  48.766  1.00  0.00           H
ATOM   2632  ND1 HIS Z  67      36.417  72.847  49.729  1.00  0.00           N
ATOM   2633  CG  HIS Z  67      36.435  72.261  48.476  1.00  0.00           C
ATOM   2634  CE1 HIS Z  67      37.644  73.308  49.906  1.00  0.00           C
ATOM   2635  HE1 HIS Z  67      38.000  73.842  50.788  1.00  0.00           H
ATOM   2636  NE2 HIS Z  67      38.438  73.044  48.845  1.00  0.00           N
ATOM   2637  HE2 HIS Z  67      39.395  73.341  48.729  1.00  0.00           H
ATOM   2638  CD2 HIS Z  67      37.673  72.373  47.922  1.00  0.00           C
ATOM   2639  HD2 HIS Z  67      38.061  72.028  46.975  1.00  0.00           H
ATOM   2640  C   HIS Z  67      34.300  69.881  46.356  1.00  0.00           C
ATOM   2641  O   HIS Z  67      34.303  68.729  46.788  1.00  0.00           O
ATOM   2642  N   THR Z  68      33.282  70.323  45.588  1.00  0.00           N
ATOM   2643  HN  THR Z  68      33.253  71.273  45.280  1.00  0.00           H
ATOM   2644  CA  THR Z  68      32.237  69.424  45.084  1.00  0.00           C
ATOM   2645  HA  THR Z  68      31.884  68.838  45.917  1.00  0.00           H
ATOM   2646  CB  THR Z  68      31.043  70.157  44.483  1.00  0.00           C
ATOM   2647  HB  THR Z  68      31.396  70.887  43.716  1.00  0.00           H
ATOM   2648  OG1 THR Z  68      30.357  70.850  45.519  1.00  0.00           O
ATOM   2649  HG1 THR Z  68      30.122  70.135  46.155  1.00  0.00           H
ATOM   2650  CG2 THR Z  68      30.009  69.222  43.835  1.00  0.00           C
ATOM   2651 1HG2 THR Z  68      29.666  68.447  44.550  1.00  0.00           H
ATOM   2652 2HG2 THR Z  68      29.120  69.797  43.498  1.00  0.00           H
ATOM   2653 3HG2 THR Z  68      30.422  68.714  42.939  1.00  0.00           H
ATOM   2654  C   THR Z  68      32.757  68.408  44.095  1.00  0.00           C
ATOM   2655  O   THR Z  68      32.470  67.218  44.213  1.00  0.00           O
ATOM   2656  N   LEU Z  69      33.599  68.825  43.128  1.00  0.00           N
ATOM   2657  HN  LEU Z  69      33.809  69.801  43.020  1.00  0.00           H
ATOM   2658  CA  LEU Z  69      34.219  67.914  42.180  1.00  0.00           C
ATOM   2659  HA  LEU Z  69      33.420  67.355  41.710  1.00  0.00           H
ATOM   2660  CB  LEU Z  69      34.977  68.720  41.096  1.00  0.00           C
ATOM   2661  HB1 LEU Z  69      34.254  69.438  40.649  1.00  0.00           H
ATOM   2662  HB2 LEU Z  69      35.773  69.325  41.583  1.00  0.00           H
ATOM   2663  CG  LEU Z  69      35.604  67.894  39.949  1.00  0.00           C
ATOM   2664  HG  LEU Z  69      36.422  67.268  40.380  1.00  0.00           H
ATOM   2665  CD1 LEU Z  69      34.599  66.949  39.268  1.00  0.00           C
ATOM   2666 1HD1 LEU Z  69      33.722  67.516  38.891  1.00  0.00           H
ATOM   2667 2HD1 LEU Z  69      35.076  66.432  38.409  1.00  0.00           H
ATOM   2668 3HD1 LEU Z  69      34.232  66.173  39.974  1.00  0.00           H
ATOM   2669  CD2 LEU Z  69      36.228  68.829  38.901  1.00  0.00           C
ATOM   2670 1HD2 LEU Z  69      36.735  68.240  38.109  1.00  0.00           H
ATOM   2671 2HD2 LEU Z  69      35.440  69.450  38.424  1.00  0.00           H
ATOM   2672 3HD2 LEU Z  69      36.970  69.506  39.373  1.00  0.00           H
ATOM   2673  C   LEU Z  69      35.128  66.886  42.853  1.00  0.00           C
ATOM   2674  O   LEU Z  69      35.075  65.695  42.555  1.00  0.00           O
ATOM   2675  N   PHE Z  70      35.942  67.308  43.845  1.00  0.00           N
ATOM   2676  HN  PHE Z  70      36.042  68.291  44.030  1.00  0.00           H
ATOM   2677  CA  PHE Z  70      36.697  66.403  44.700  1.00  0.00           C
ATOM   2678  HA  PHE Z  70      37.300  65.760  44.073  1.00  0.00           H
ATOM   2679  CB  PHE Z  70      37.607  67.184  45.693  1.00  0.00           C
ATOM   2680  HB1 PHE Z  70      37.014  67.984  46.186  1.00  0.00           H
ATOM   2681  HB2 PHE Z  70      37.983  66.493  46.480  1.00  0.00           H
ATOM   2682  CG  PHE Z  70      38.837  67.832  45.094  1.00  0.00           C
ATOM   2683  CD1 PHE Z  70      39.703  68.492  45.984  1.00  0.00           C
ATOM   2684  HD1 PHE Z  70      39.458  68.528  47.037  1.00  0.00           H
ATOM   2685  CE1 PHE Z  70      40.881  69.098  45.533  1.00  0.00           C
ATOM   2686  HE1 PHE Z  70      41.535  69.596  46.236  1.00  0.00           H
ATOM   2687  CZ  PHE Z  70      41.209  69.056  44.174  1.00  0.00           C
ATOM   2688  HZ  PHE Z  70      42.118  69.524  43.823  1.00  0.00           H
ATOM   2689  CD2 PHE Z  70      39.185  67.794  43.727  1.00  0.00           C
ATOM   2690  HD2 PHE Z  70      38.556  67.305  43.001  1.00  0.00           H
ATOM   2691  CE2 PHE Z  70      40.365  68.400  43.272  1.00  0.00           C
ATOM   2692  HE2 PHE Z  70      40.621  68.364  42.223  1.00  0.00           H
ATOM   2693  C   PHE Z  70      35.807  65.468  45.515  1.00  0.00           C
ATOM   2694  O   PHE Z  70      36.077  64.273  45.606  1.00  0.00           O
ATOM   2695  N   GLY Z  71      34.704  65.980  46.106  1.00  0.00           N
ATOM   2696  HN  GLY Z  71      34.512  66.961  46.022  1.00  0.00           H
ATOM   2697  CA  GLY Z  71      33.774  65.199  46.920  1.00  0.00           C
ATOM   2698  HA1 GLY Z  71      34.332  64.728  47.714  1.00  0.00           H
ATOM   2699  HA2 GLY Z  71      33.022  65.881  47.288  1.00  0.00           H
ATOM   2700  C   GLY Z  71      33.040  64.114  46.179  1.00  0.00           C
ATOM   2701  O   GLY Z  71      32.809  63.029  46.714  1.00  0.00           O
ATOM   2702  N   ASP Z  72      32.699  64.359  44.898  1.00  0.00           N
ATOM   2703  HN  ASP Z  72      32.810  65.281  44.519  1.00  0.00           H
ATOM   2704  CA  ASP Z  72      32.133  63.360  44.012  1.00  0.00           C
ATOM   2705  HA  ASP Z  72      31.268  62.925  44.493  1.00  0.00           H
ATOM   2706  CB  ASP Z  72      31.734  63.996  42.652  1.00  0.00           C
ATOM   2707  HB1 ASP Z  72      32.554  64.642  42.276  1.00  0.00           H
ATOM   2708  HB2 ASP Z  72      31.539  63.202  41.899  1.00  0.00           H
ATOM   2709  CG  ASP Z  72      30.471  64.825  42.739  1.00  0.00           C
ATOM   2710  OD1 ASP Z  72      29.828  64.886  43.820  1.00  0.00           O
ATOM   2711  OD2 ASP Z  72      30.060  65.389  41.689  1.00  0.00           O
ATOM   2712  C   ASP Z  72      33.101  62.205  43.776  1.00  0.00           C
ATOM   2713  O   ASP Z  72      32.739  61.033  43.875  1.00  0.00           O
ATOM   2714  N   LYS Z  73      34.391  62.499  43.526  1.00  0.00           N
ATOM   2715  HN  LYS Z  73      34.683  63.451  43.436  1.00  0.00           H
ATOM   2716  CA  LYS Z  73      35.409  61.468  43.431  1.00  0.00           C
ATOM   2717  HA  LYS Z  73      35.048  60.718  42.741  1.00  0.00           H
ATOM   2718  CB  LYS Z  73      36.745  62.011  42.879  1.00  0.00           C
ATOM   2719  HB1 LYS Z  73      37.209  62.681  43.638  1.00  0.00           H
ATOM   2720  HB2 LYS Z  73      37.434  61.155  42.715  1.00  0.00           H
ATOM   2721  CG  LYS Z  73      36.640  62.796  41.558  1.00  0.00           C
ATOM   2722  HG1 LYS Z  73      36.157  63.776  41.757  1.00  0.00           H
ATOM   2723  HG2 LYS Z  73      37.683  62.998  41.230  1.00  0.00           H
ATOM   2724  CD  LYS Z  73      35.886  62.106  40.405  1.00  0.00           C
ATOM   2725  HD1 LYS Z  73      36.390  61.141  40.167  1.00  0.00           H
ATOM   2726  HD2 LYS Z  73      34.844  61.881  40.728  1.00  0.00           H
ATOM   2727  CE  LYS Z  73      35.819  62.979  39.140  1.00  0.00           C
ATOM   2728  HE1 LYS Z  73      35.291  63.934  39.353  1.00  0.00           H
ATOM   2729  HE2 LYS Z  73      36.846  63.202  38.776  1.00  0.00           H
ATOM   2730  NZ  LYS Z  73      35.100  62.283  38.061  1.00  0.00           N
ATOM   2731  HZ1 LYS Z  73      34.086  62.149  38.315  1.00  0.00           H
ATOM   2732  HZ2 LYS Z  73      35.171  62.814  37.157  1.00  0.00           H
ATOM   2733  HZ3 LYS Z  73      35.565  61.345  37.907  1.00  0.00           H
ATOM   2734  C   LYS Z  73      35.655  60.738  44.748  1.00  0.00           C
ATOM   2735  O   LYS Z  73      35.805  59.520  44.774  1.00  0.00           O
ATOM   2736  N   LEU Z  74      35.666  61.460  45.888  1.00  0.00           N
ATOM   2737  HN  LEU Z  74      35.598  62.461  45.839  1.00  0.00           H
ATOM   2738  CA  LEU Z  74      35.834  60.887  47.214  1.00  0.00           C
ATOM   2739  HA  LEU Z  74      36.757  60.326  47.203  1.00  0.00           H
ATOM   2740  CB  LEU Z  74      35.937  61.986  48.305  1.00  0.00           C
ATOM   2741  HB1 LEU Z  74      35.125  62.723  48.135  1.00  0.00           H
ATOM   2742  HB2 LEU Z  74      35.783  61.549  49.317  1.00  0.00           H
ATOM   2743  CG  LEU Z  74      37.295  62.720  48.330  1.00  0.00           C
ATOM   2744  HG  LEU Z  74      37.564  62.996  47.282  1.00  0.00           H
ATOM   2745  CD1 LEU Z  74      37.209  64.020  49.142  1.00  0.00           C
ATOM   2746 1HD1 LEU Z  74      36.430  64.690  48.721  1.00  0.00           H
ATOM   2747 2HD1 LEU Z  74      36.957  63.802  50.201  1.00  0.00           H
ATOM   2748 3HD1 LEU Z  74      38.181  64.556  49.111  1.00  0.00           H
ATOM   2749  CD2 LEU Z  74      38.412  61.828  48.897  1.00  0.00           C
ATOM   2750 1HD2 LEU Z  74      38.168  61.520  49.936  1.00  0.00           H
ATOM   2751 2HD2 LEU Z  74      38.548  60.921  48.274  1.00  0.00           H
ATOM   2752 3HD2 LEU Z  74      39.370  62.389  48.912  1.00  0.00           H
ATOM   2753  C   LEU Z  74      34.767  59.876  47.620  1.00  0.00           C
ATOM   2754  O   LEU Z  74      35.104  58.852  48.216  1.00  0.00           O
ATOM   2755  N   CYS Z  75      33.467  60.090  47.304  1.00  0.00           N
ATOM   2756  HN  CYS Z  75      33.185  60.943  46.860  1.00  0.00           H
ATOM   2757  CA  CYS Z  75      32.463  59.147  47.791  1.00  0.00           C
ATOM   2758  HA  CYS Z  75      32.909  58.167  47.887  1.00  0.00           H
ATOM   2759  CB  CYS Z  75      31.970  59.607  49.189  1.00  0.00           C
ATOM   2760  HB1 CYS Z  75      32.835  60.052  49.728  1.00  0.00           H
ATOM   2761  HB2 CYS Z  75      31.216  60.415  49.070  1.00  0.00           H
ATOM   2762  SG  CYS Z  75      31.333  58.251  50.228  1.00  0.00           S
ATOM   2763  C   CYS Z  75      31.246  58.905  46.903  1.00  0.00           C
ATOM   2764  O   CYS Z  75      30.412  58.059  47.222  1.00  0.00           O
ATOM   2765  N   THR Z  76      31.090  59.566  45.738  1.00  0.00           N
ATOM   2766  HN  THR Z  76      31.725  60.274  45.428  1.00  0.00           H
ATOM   2767  CA  THR Z  76      30.013  59.200  44.806  1.00  0.00           C
ATOM   2768  HA  THR Z  76      29.134  58.947  45.382  1.00  0.00           H
ATOM   2769  CB  THR Z  76      29.584  60.319  43.869  1.00  0.00           C
ATOM   2770  HB  THR Z  76      30.442  60.671  43.252  1.00  0.00           H
ATOM   2771  OG1 THR Z  76      29.100  61.386  44.668  1.00  0.00           O
ATOM   2772  HG1 THR Z  76      28.667  62.018  44.059  1.00  0.00           H
ATOM   2773  CG2 THR Z  76      28.427  59.907  42.944  1.00  0.00           C
ATOM   2774 1HG2 THR Z  76      28.740  59.109  42.238  1.00  0.00           H
ATOM   2775 2HG2 THR Z  76      27.561  59.541  43.533  1.00  0.00           H
ATOM   2776 3HG2 THR Z  76      28.093  60.774  42.333  1.00  0.00           H
ATOM   2777  C   THR Z  76      30.360  57.957  44.023  1.00  0.00           C
ATOM   2778  O   THR Z  76      29.528  57.071  43.842  1.00  0.00           O
ATOM   2779  N   VAL Z  77      31.622  57.826  43.568  1.00  0.00           N
ATOM   2780  HN  VAL Z  77      32.285  58.557  43.709  1.00  0.00           H
ATOM   2781  CA  VAL Z  77      32.104  56.639  42.869  1.00  0.00           C
ATOM   2782  HA  VAL Z  77      31.413  56.448  42.059  1.00  0.00           H
ATOM   2783  CB  VAL Z  77      33.484  56.857  42.255  1.00  0.00           C
ATOM   2784  HB  VAL Z  77      34.277  56.784  43.035  1.00  0.00           H
ATOM   2785  CG1 VAL Z  77      33.732  55.793  41.169  1.00  0.00           C
ATOM   2786 1HG1 VAL Z  77      32.975  55.878  40.360  1.00  0.00           H
ATOM   2787 2HG1 VAL Z  77      34.738  55.929  40.717  1.00  0.00           H
ATOM   2788 3HG1 VAL Z  77      33.677  54.767  41.582  1.00  0.00           H
ATOM   2789  CG2 VAL Z  77      33.549  58.261  41.618  1.00  0.00           C
ATOM   2790 1HG2 VAL Z  77      34.475  58.359  41.012  1.00  0.00           H
ATOM   2791 2HG2 VAL Z  77      32.678  58.428  40.950  1.00  0.00           H
ATOM   2792 3HG2 VAL Z  77      33.567  59.056  42.391  1.00  0.00           H
ATOM   2793  C   VAL Z  77      32.080  55.397  43.765  1.00  0.00           C
ATOM   2794  O   VAL Z  77      31.659  54.316  43.353  1.00  0.00           O
ATOM   2795  N   ALA Z  78      32.478  55.557  45.044  1.00  0.00           N
ATOM   2796  HN  ALA Z  78      32.974  56.398  45.285  1.00  0.00           H
ATOM   2797  CA  ALA Z  78      32.232  54.644  46.146  1.00  0.00           C
ATOM   2798  HA  ALA Z  78      32.626  55.135  47.025  1.00  0.00           H
ATOM   2799  CB  ALA Z  78      30.719  54.440  46.381  1.00  0.00           C
ATOM   2800  HB1 ALA Z  78      30.221  55.426  46.486  1.00  0.00           H
ATOM   2801  HB2 ALA Z  78      30.256  53.903  45.527  1.00  0.00           H
ATOM   2802  HB3 ALA Z  78      30.541  53.850  47.302  1.00  0.00           H
ATOM   2803  C   ALA Z  78      32.991  53.328  46.043  1.00  0.00           C
ATOM   2804  O   ALA Z  78      32.481  52.250  46.349  1.00  0.00           O
ATOM   2805  N   THR Z  79      34.264  53.414  45.627  1.00  0.00           N
ATOM   2806  HN  THR Z  79      34.654  54.297  45.363  1.00  0.00           H
ATOM   2807  CA  THR Z  79      35.128  52.282  45.311  1.00  0.00           C
ATOM   2808  HA  THR Z  79      34.532  51.397  45.147  1.00  0.00           H
ATOM   2809  CB  THR Z  79      35.961  52.575  44.068  1.00  0.00           C
ATOM   2810  HB  THR Z  79      36.750  51.801  43.909  1.00  0.00           H
ATOM   2811  OG1 THR Z  79      36.553  53.869  44.145  1.00  0.00           O
ATOM   2812  HG1 THR Z  79      37.155  53.941  43.380  1.00  0.00           H
ATOM   2813  CG2 THR Z  79      35.028  52.587  42.853  1.00  0.00           C
ATOM   2814 1HG2 THR Z  79      34.212  53.323  42.995  1.00  0.00           H
ATOM   2815 2HG2 THR Z  79      35.585  52.859  41.932  1.00  0.00           H
ATOM   2816 3HG2 THR Z  79      34.569  51.588  42.705  1.00  0.00           H
ATOM   2817  C   THR Z  79      36.101  51.972  46.426  1.00  0.00           C
ATOM   2818  O   THR Z  79      36.975  51.116  46.296  1.00  0.00           O
ATOM   2819  N   LEU Z  80      35.986  52.680  47.560  1.00  0.00           N
ATOM   2820  HN  LEU Z  80      35.255  53.350  47.636  1.00  0.00           H
ATOM   2821  CA  LEU Z  80      37.001  52.700  48.592  1.00  0.00           C
ATOM   2822  HA  LEU Z  80      37.864  52.123  48.291  1.00  0.00           H
ATOM   2823  CB  LEU Z  80      37.416  54.174  48.856  1.00  0.00           C
ATOM   2824  HB1 LEU Z  80      36.571  54.703  49.352  1.00  0.00           H
ATOM   2825  HB2 LEU Z  80      38.276  54.190  49.558  1.00  0.00           H
ATOM   2826  CG  LEU Z  80      37.789  54.982  47.593  1.00  0.00           C
ATOM   2827  HG  LEU Z  80      36.917  54.966  46.893  1.00  0.00           H
ATOM   2828  CD1 LEU Z  80      38.046  56.456  47.941  1.00  0.00           C
ATOM   2829 1HD1 LEU Z  80      38.197  57.049  47.015  1.00  0.00           H
ATOM   2830 2HD1 LEU Z  80      37.180  56.879  48.493  1.00  0.00           H
ATOM   2831 3HD1 LEU Z  80      38.950  56.550  48.575  1.00  0.00           H
ATOM   2832  CD2 LEU Z  80      38.993  54.385  46.853  1.00  0.00           C
ATOM   2833 1HD2 LEU Z  80      38.780  53.344  46.531  1.00  0.00           H
ATOM   2834 2HD2 LEU Z  80      39.207  54.980  45.941  1.00  0.00           H
ATOM   2835 3HD2 LEU Z  80      39.892  54.380  47.502  1.00  0.00           H
ATOM   2836  C   LEU Z  80      36.503  52.116  49.901  1.00  0.00           C
ATOM   2837  O   LEU Z  80      37.130  52.296  50.943  1.00  0.00           O
ATOM   2838  N   ARG Z  81      35.339  51.436  49.900  1.00  0.00           N
ATOM   2839  HN  ARG Z  81      34.922  51.126  49.039  1.00  0.00           H
ATOM   2840  CA  ARG Z  81      34.567  51.243  51.113  1.00  0.00           C
ATOM   2841  HA  ARG Z  81      34.996  51.825  51.917  1.00  0.00           H
ATOM   2842  CB  ARG Z  81      33.114  51.749  50.919  1.00  0.00           C
ATOM   2843  HB1 ARG Z  81      32.571  51.086  50.209  1.00  0.00           H
ATOM   2844  HB2 ARG Z  81      32.589  51.702  51.901  1.00  0.00           H
ATOM   2845  CG  ARG Z  81      33.050  53.202  50.404  1.00  0.00           C
ATOM   2846  HG1 ARG Z  81      33.876  53.777  50.883  1.00  0.00           H
ATOM   2847  HG2 ARG Z  81      33.232  53.219  49.307  1.00  0.00           H
ATOM   2848  CD  ARG Z  81      31.749  53.944  50.727  1.00  0.00           C
ATOM   2849  HD1 ARG Z  81      31.566  53.936  51.826  1.00  0.00           H
ATOM   2850  HD2 ARG Z  81      31.807  54.998  50.367  1.00  0.00           H
ATOM   2851  NE  ARG Z  81      30.632  53.236  50.033  1.00  0.00           N
ATOM   2852  HE  ARG Z  81      30.811  52.438  49.438  1.00  0.00           H
ATOM   2853  CZ  ARG Z  81      29.380  53.698  49.959  1.00  0.00           C
ATOM   2854  NH1 ARG Z  81      28.956  54.756  50.639  1.00  0.00           N
ATOM   2855 1HH1 ARG Z  81      29.567  55.196  51.311  1.00  0.00           H
ATOM   2856 2HH1 ARG Z  81      28.017  55.052  50.494  1.00  0.00           H
ATOM   2857  NH2 ARG Z  81      28.524  53.088  49.147  1.00  0.00           N
ATOM   2858 1HH2 ARG Z  81      28.834  52.318  48.587  1.00  0.00           H
ATOM   2859 2HH2 ARG Z  81      27.588  53.456  49.061  1.00  0.00           H
ATOM   2860  C   ARG Z  81      34.512  49.812  51.615  1.00  0.00           C
ATOM   2861  O   ARG Z  81      33.868  49.551  52.629  1.00  0.00           O
ATOM   2862  N   GLU Z  82      35.186  48.836  50.971  1.00  0.00           N
ATOM   2863  HN  GLU Z  82      35.717  49.027  50.141  1.00  0.00           H
ATOM   2864  CA  GLU Z  82      35.119  47.452  51.421  1.00  0.00           C
ATOM   2865  HA  GLU Z  82      34.168  47.285  51.908  1.00  0.00           H
ATOM   2866  CB  GLU Z  82      35.170  46.474  50.219  1.00  0.00           C
ATOM   2867  HB1 GLU Z  82      34.439  46.844  49.463  1.00  0.00           H
ATOM   2868  HB2 GLU Z  82      36.176  46.502  49.749  1.00  0.00           H
ATOM   2869  CG  GLU Z  82      34.788  45.022  50.602  1.00  0.00           C
ATOM   2870  HG1 GLU Z  82      35.572  44.592  51.259  1.00  0.00           H
ATOM   2871  HG2 GLU Z  82      33.832  45.025  51.167  1.00  0.00           H
ATOM   2872  CD  GLU Z  82      34.615  44.104  49.410  1.00  0.00           C
ATOM   2873  OE1 GLU Z  82      33.484  44.014  48.859  1.00  0.00           O
ATOM   2874  OE2 GLU Z  82      35.603  43.415  49.034  1.00  0.00           O
ATOM   2875  C   GLU Z  82      36.199  47.125  52.452  1.00  0.00           C
ATOM   2876  O   GLU Z  82      36.077  46.187  53.245  1.00  0.00           O
ATOM   2877  N   THR Z  83      37.269  47.944  52.533  1.00  0.00           N
ATOM   2878  HN  THR Z  83      37.400  48.669  51.857  1.00  0.00           H
ATOM   2879  CA  THR Z  83      38.238  47.909  53.629  1.00  0.00           C
ATOM   2880  HA  THR Z  83      38.578  46.892  53.745  1.00  0.00           H
ATOM   2881  CB  THR Z  83      39.456  48.790  53.385  1.00  0.00           C
ATOM   2882  HB  THR Z  83      40.096  48.838  54.299  1.00  0.00           H
ATOM   2883  OG1 THR Z  83      39.069  50.102  53.001  1.00  0.00           O
ATOM   2884  HG1 THR Z  83      39.830  50.671  53.215  1.00  0.00           H
ATOM   2885  CG2 THR Z  83      40.286  48.203  52.236  1.00  0.00           C
ATOM   2886 1HG2 THR Z  83      39.694  48.173  51.296  1.00  0.00           H
ATOM   2887 2HG2 THR Z  83      41.190  48.823  52.055  1.00  0.00           H
ATOM   2888 3HG2 THR Z  83      40.615  47.171  52.477  1.00  0.00           H
ATOM   2889  C   THR Z  83      37.621  48.325  54.958  1.00  0.00           C
ATOM   2890  O   THR Z  83      37.837  47.688  55.992  1.00  0.00           O
ATOM   2891  N   TYR Z  84      36.807  49.399  54.935  1.00  0.00           N
ATOM   2892  HN  TYR Z  84      36.747  49.900  54.075  1.00  0.00           H
ATOM   2893  CA  TYR Z  84      35.938  49.867  56.002  1.00  0.00           C
ATOM   2894  HA  TYR Z  84      36.553  50.050  56.872  1.00  0.00           H
ATOM   2895  CB  TYR Z  84      35.186  51.174  55.618  1.00  0.00           C
ATOM   2896  HB1 TYR Z  84      34.631  51.029  54.666  1.00  0.00           H
ATOM   2897  HB2 TYR Z  84      34.446  51.446  56.403  1.00  0.00           H
ATOM   2898  CG  TYR Z  84      36.114  52.349  55.446  1.00  0.00           C
ATOM   2899  CD1 TYR Z  84      36.245  53.305  56.469  1.00  0.00           C
ATOM   2900  HD1 TYR Z  84      35.698  53.179  57.393  1.00  0.00           H
ATOM   2901  CE1 TYR Z  84      37.059  54.435  56.295  1.00  0.00           C
ATOM   2902  HE1 TYR Z  84      37.149  55.159  57.091  1.00  0.00           H
ATOM   2903  CZ  TYR Z  84      37.753  54.616  55.092  1.00  0.00           C
ATOM   2904  OH  TYR Z  84      38.622  55.711  54.932  1.00  0.00           O
ATOM   2905  HH  TYR Z  84      38.584  56.235  55.755  1.00  0.00           H
ATOM   2906  CD2 TYR Z  84      36.815  52.550  54.243  1.00  0.00           C
ATOM   2907  HD2 TYR Z  84      36.724  51.837  53.438  1.00  0.00           H
ATOM   2908  CE2 TYR Z  84      37.630  53.676  54.066  1.00  0.00           C
ATOM   2909  HE2 TYR Z  84      38.166  53.813  53.137  1.00  0.00           H
ATOM   2910  C   TYR Z  84      34.896  48.824  56.401  1.00  0.00           C
ATOM   2911  O   TYR Z  84      34.454  48.002  55.602  1.00  0.00           O
ATOM   2912  N   GLY Z  85      34.464  48.820  57.677  1.00  0.00           N
ATOM   2913  HN  GLY Z  85      34.824  49.488  58.333  1.00  0.00           H
ATOM   2914  CA  GLY Z  85      33.495  47.837  58.163  1.00  0.00           C
ATOM   2915  HA1 GLY Z  85      33.708  46.871  57.726  1.00  0.00           H
ATOM   2916  HA2 GLY Z  85      33.558  47.827  59.241  1.00  0.00           H
ATOM   2917  C   GLY Z  85      32.073  48.186  57.821  1.00  0.00           C
ATOM   2918  O   GLY Z  85      31.215  47.312  57.687  1.00  0.00           O
ATOM   2919  N   GLU Z  86      31.804  49.489  57.643  1.00  0.00           N
ATOM   2920  HN  GLU Z  86      32.521  50.175  57.735  1.00  0.00           H
ATOM   2921  CA  GLU Z  86      30.485  50.015  57.397  1.00  0.00           C
ATOM   2922  HA  GLU Z  86      29.837  49.219  57.055  1.00  0.00           H
ATOM   2923  CB  GLU Z  86      29.885  50.654  58.683  1.00  0.00           C
ATOM   2924  HB1 GLU Z  86      28.817  50.896  58.482  1.00  0.00           H
ATOM   2925  HB2 GLU Z  86      29.892  49.888  59.490  1.00  0.00           H
ATOM   2926  CG  GLU Z  86      30.572  51.953  59.203  1.00  0.00           C
ATOM   2927  HG1 GLU Z  86      30.679  52.694  58.385  1.00  0.00           H
ATOM   2928  HG2 GLU Z  86      29.916  52.404  59.980  1.00  0.00           H
ATOM   2929  CD  GLU Z  86      31.933  51.743  59.847  1.00  0.00           C
ATOM   2930  OE1 GLU Z  86      31.987  51.187  60.973  1.00  0.00           O
ATOM   2931  OE2 GLU Z  86      32.964  52.189  59.278  1.00  0.00           O
ATOM   2932  C   GLU Z  86      30.523  51.056  56.295  1.00  0.00           C
ATOM   2933  O   GLU Z  86      31.566  51.630  55.974  1.00  0.00           O
ATOM   2934  N   MET Z  87      29.357  51.344  55.690  1.00  0.00           N
ATOM   2935  HN  MET Z  87      28.532  50.812  55.907  1.00  0.00           H
ATOM   2936  CA  MET Z  87      29.214  52.405  54.713  1.00  0.00           C
ATOM   2937  HA  MET Z  87      30.177  52.694  54.314  1.00  0.00           H
ATOM   2938  CB  MET Z  87      28.303  51.960  53.545  1.00  0.00           C
ATOM   2939  HB1 MET Z  87      27.315  51.644  53.952  1.00  0.00           H
ATOM   2940  HB2 MET Z  87      28.130  52.817  52.855  1.00  0.00           H
ATOM   2941  CG  MET Z  87      28.881  50.795  52.725  1.00  0.00           C
ATOM   2942  HG1 MET Z  87      29.868  51.100  52.312  1.00  0.00           H
ATOM   2943  HG2 MET Z  87      29.058  49.927  53.398  1.00  0.00           H
ATOM   2944  SD  MET Z  87      27.781  50.293  51.373  1.00  0.00           S
ATOM   2945  CE  MET Z  87      28.891  48.991  50.777  1.00  0.00           C
ATOM   2946  HE1 MET Z  87      28.417  48.429  49.944  1.00  0.00           H
ATOM   2947  HE2 MET Z  87      29.845  49.417  50.399  1.00  0.00           H
ATOM   2948  HE3 MET Z  87      29.134  48.265  51.581  1.00  0.00           H
ATOM   2949  C   MET Z  87      28.584  53.622  55.367  1.00  0.00           C
ATOM   2950  O   MET Z  87      27.399  53.622  55.705  1.00  0.00           O
ATOM   2951  N   ALA Z  88      29.351  54.712  55.575  1.00  0.00           N
ATOM   2952  HN  ALA Z  88      30.338  54.678  55.393  1.00  0.00           H
ATOM   2953  CA  ALA Z  88      28.838  55.959  56.112  1.00  0.00           C
ATOM   2954  HA  ALA Z  88      28.377  55.722  57.062  1.00  0.00           H
ATOM   2955  CB  ALA Z  88      29.989  56.949  56.380  1.00  0.00           C
ATOM   2956  HB1 ALA Z  88      30.496  57.238  55.435  1.00  0.00           H
ATOM   2957  HB2 ALA Z  88      29.624  57.869  56.885  1.00  0.00           H
ATOM   2958  HB3 ALA Z  88      30.748  56.475  57.040  1.00  0.00           H
ATOM   2959  C   ALA Z  88      27.757  56.616  55.247  1.00  0.00           C
ATOM   2960  O   ALA Z  88      27.818  56.625  54.016  1.00  0.00           O
ATOM   2961  N   ASP Z  89      26.723  57.194  55.886  1.00  0.00           N
ATOM   2962  HN  ASP Z  89      26.699  57.189  56.889  1.00  0.00           H
ATOM   2963  CA  ASP Z  89      25.480  57.561  55.227  1.00  0.00           C
ATOM   2964  HA  ASP Z  89      25.318  56.931  54.360  1.00  0.00           H
ATOM   2965  CB  ASP Z  89      24.315  57.371  56.231  1.00  0.00           C
ATOM   2966  HB1 ASP Z  89      24.479  57.991  57.137  1.00  0.00           H
ATOM   2967  HB2 ASP Z  89      23.344  57.654  55.777  1.00  0.00           H
ATOM   2968  CG  ASP Z  89      24.230  55.920  56.643  1.00  0.00           C
ATOM   2969  OD1 ASP Z  89      24.658  55.592  57.781  1.00  0.00           O
ATOM   2970  OD2 ASP Z  89      23.755  55.090  55.825  1.00  0.00           O
ATOM   2971  C   ASP Z  89      25.477  59.006  54.740  1.00  0.00           C
ATOM   2972  O   ASP Z  89      24.523  59.486  54.125  1.00  0.00           O
ATOM   2973  N   CYS Z  90      26.582  59.739  54.964  1.00  0.00           N
ATOM   2974  HN  CYS Z  90      27.350  59.326  55.446  1.00  0.00           H
ATOM   2975  CA  CYS Z  90      26.669  61.164  54.698  1.00  0.00           C
ATOM   2976  HA  CYS Z  90      25.697  61.615  54.844  1.00  0.00           H
ATOM   2977  CB  CYS Z  90      27.655  61.829  55.688  1.00  0.00           C
ATOM   2978  HB1 CYS Z  90      27.681  62.925  55.499  1.00  0.00           H
ATOM   2979  HB2 CYS Z  90      27.255  61.691  56.717  1.00  0.00           H
ATOM   2980  SG  CYS Z  90      29.343  61.150  55.619  1.00  0.00           S
ATOM   2981  C   CYS Z  90      27.080  61.486  53.272  1.00  0.00           C
ATOM   2982  O   CYS Z  90      27.027  62.632  52.837  1.00  0.00           O
ATOM   2983  N   CYS Z  91      27.430  60.463  52.471  1.00  0.00           N
ATOM   2984  HN  CYS Z  91      27.489  59.540  52.841  1.00  0.00           H
ATOM   2985  CA  CYS Z  91      27.788  60.626  51.071  1.00  0.00           C
ATOM   2986  HA  CYS Z  91      28.399  61.513  50.972  1.00  0.00           H
ATOM   2987  CB  CYS Z  91      28.602  59.420  50.562  1.00  0.00           C
ATOM   2988  HB1 CYS Z  91      27.997  58.490  50.628  1.00  0.00           H
ATOM   2989  HB2 CYS Z  91      28.858  59.576  49.489  1.00  0.00           H
ATOM   2990  SG  CYS Z  91      30.131  59.227  51.524  1.00  0.00           S
ATOM   2991  C   CYS Z  91      26.573  60.842  50.184  1.00  0.00           C
ATOM   2992  O   CYS Z  91      26.684  61.244  49.028  1.00  0.00           O
ATOM   2993  N   ALA Z  92      25.365  60.627  50.738  1.00  0.00           N
ATOM   2994  HN  ALA Z  92      25.303  60.219  51.644  1.00  0.00           H
ATOM   2995  CA  ALA Z  92      24.114  60.996  50.120  1.00  0.00           C
ATOM   2996  HA  ALA Z  92      24.137  60.704  49.077  1.00  0.00           H
ATOM   2997  CB  ALA Z  92      22.981  60.247  50.848  1.00  0.00           C
ATOM   2998  HB1 ALA Z  92      22.931  60.543  51.917  1.00  0.00           H
ATOM   2999  HB2 ALA Z  92      21.997  60.458  50.377  1.00  0.00           H
ATOM   3000  HB3 ALA Z  92      23.161  59.151  50.799  1.00  0.00           H
ATOM   3001  C   ALA Z  92      23.838  62.502  50.177  1.00  0.00           C
ATOM   3002  O   ALA Z  92      22.989  63.018  49.449  1.00  0.00           O
ATOM   3003  N   LYS Z  93      24.549  63.254  51.041  1.00  0.00           N
ATOM   3004  HN  LYS Z  93      25.279  62.848  51.587  1.00  0.00           H
ATOM   3005  CA  LYS Z  93      24.391  64.689  51.178  1.00  0.00           C
ATOM   3006  HA  LYS Z  93      23.350  64.940  51.021  1.00  0.00           H
ATOM   3007  CB  LYS Z  93      24.794  65.162  52.595  1.00  0.00           C
ATOM   3008  HB1 LYS Z  93      25.833  64.834  52.817  1.00  0.00           H
ATOM   3009  HB2 LYS Z  93      24.778  66.276  52.641  1.00  0.00           H
ATOM   3010  CG  LYS Z  93      23.840  64.652  53.684  1.00  0.00           C
ATOM   3011  HG1 LYS Z  93      22.816  64.974  53.397  1.00  0.00           H
ATOM   3012  HG2 LYS Z  93      23.847  63.540  53.718  1.00  0.00           H
ATOM   3013  CD  LYS Z  93      24.202  65.219  55.064  1.00  0.00           C
ATOM   3014  HD1 LYS Z  93      25.090  64.667  55.448  1.00  0.00           H
ATOM   3015  HD2 LYS Z  93      24.505  66.280  54.940  1.00  0.00           H
ATOM   3016  CE  LYS Z  93      23.086  65.164  56.114  1.00  0.00           C
ATOM   3017  HE1 LYS Z  93      22.652  64.144  56.184  1.00  0.00           H
ATOM   3018  HE2 LYS Z  93      23.493  65.451  57.110  1.00  0.00           H
ATOM   3019  NZ  LYS Z  93      22.007  66.116  55.784  1.00  0.00           N
ATOM   3020  HZ1 LYS Z  93      22.401  67.084  55.632  1.00  0.00           H
ATOM   3021  HZ2 LYS Z  93      21.493  65.826  54.918  1.00  0.00           H
ATOM   3022  HZ3 LYS Z  93      21.308  66.133  56.563  1.00  0.00           H
ATOM   3023  C   LYS Z  93      25.188  65.476  50.147  1.00  0.00           C
ATOM   3024  O   LYS Z  93      26.031  64.945  49.426  1.00  0.00           O
ATOM   3025  N   GLN Z  94      24.920  66.790  50.056  1.00  0.00           N
ATOM   3026  HN  GLN Z  94      24.220  67.204  50.636  1.00  0.00           H
ATOM   3027  CA  GLN Z  94      25.634  67.718  49.203  1.00  0.00           C
ATOM   3028  HA  GLN Z  94      26.258  67.173  48.506  1.00  0.00           H
ATOM   3029  CB  GLN Z  94      24.682  68.636  48.393  1.00  0.00           C
ATOM   3030  HB1 GLN Z  94      24.031  69.217  49.081  1.00  0.00           H
ATOM   3031  HB2 GLN Z  94      25.293  69.376  47.826  1.00  0.00           H
ATOM   3032  CG  GLN Z  94      23.834  67.884  47.339  1.00  0.00           C
ATOM   3033  HG1 GLN Z  94      23.493  68.608  46.568  1.00  0.00           H
ATOM   3034  HG2 GLN Z  94      24.457  67.114  46.838  1.00  0.00           H
ATOM   3035  CD  GLN Z  94      22.579  67.237  47.925  1.00  0.00           C
ATOM   3036  OE1 GLN Z  94      22.053  67.630  48.971  1.00  0.00           O
ATOM   3037  NE2 GLN Z  94      22.051  66.225  47.206  1.00  0.00           N
ATOM   3038 1HE2 GLN Z  94      22.506  65.918  46.375  1.00  0.00           H
ATOM   3039 2HE2 GLN Z  94      21.172  65.844  47.503  1.00  0.00           H
ATOM   3040  C   GLN Z  94      26.563  68.576  50.045  1.00  0.00           C
ATOM   3041  O   GLN Z  94      26.549  68.543  51.277  1.00  0.00           O
ATOM   3042  N   GLU Z  95      27.444  69.355  49.395  1.00  0.00           N
ATOM   3043  HN  GLU Z  95      27.507  69.320  48.395  1.00  0.00           H
ATOM   3044  CA  GLU Z  95      28.267  70.345  50.064  1.00  0.00           C
ATOM   3045  HA  GLU Z  95      28.809  69.807  50.826  1.00  0.00           H
ATOM   3046  CB  GLU Z  95      29.311  70.979  49.112  1.00  0.00           C
ATOM   3047  HB1 GLU Z  95      28.850  71.125  48.110  1.00  0.00           H
ATOM   3048  HB2 GLU Z  95      29.608  71.988  49.484  1.00  0.00           H
ATOM   3049  CG  GLU Z  95      30.628  70.175  48.988  1.00  0.00           C
ATOM   3050  HG1 GLU Z  95      31.345  70.744  48.356  1.00  0.00           H
ATOM   3051  HG2 GLU Z  95      31.088  70.039  49.987  1.00  0.00           H
ATOM   3052  CD  GLU Z  95      30.430  68.823  48.348  1.00  0.00           C
ATOM   3053  OE1 GLU Z  95      29.876  68.776  47.218  1.00  0.00           O
ATOM   3054  OE2 GLU Z  95      30.843  67.794  48.941  1.00  0.00           O
ATOM   3055  C   GLU Z  95      27.461  71.463  50.749  1.00  0.00           C
ATOM   3056  O   GLU Z  95      26.415  71.880  50.246  1.00  0.00           O
ATOM   3057  N   PRO Z  96      27.885  71.997  51.888  1.00  0.00           N
ATOM   3058  CD  PRO Z  96      27.286  73.238  52.382  1.00  0.00           C
ATOM   3059  HD1 PRO Z  96      26.210  73.094  52.622  1.00  0.00           H
ATOM   3060  HD2 PRO Z  96      27.399  74.036  51.612  1.00  0.00           H
ATOM   3061  CA  PRO Z  96      29.135  71.680  52.570  1.00  0.00           C
ATOM   3062  HA  PRO Z  96      29.921  71.454  51.865  1.00  0.00           H
ATOM   3063  CB  PRO Z  96      29.462  72.962  53.344  1.00  0.00           C
ATOM   3064  HB1 PRO Z  96      30.054  72.780  54.265  1.00  0.00           H
ATOM   3065  HB2 PRO Z  96      30.044  73.642  52.679  1.00  0.00           H
ATOM   3066  CG  PRO Z  96      28.099  73.591  53.625  1.00  0.00           C
ATOM   3067  HG1 PRO Z  96      27.652  73.102  54.515  1.00  0.00           H
ATOM   3068  HG2 PRO Z  96      28.161  74.685  53.795  1.00  0.00           H
ATOM   3069  C   PRO Z  96      28.980  70.476  53.480  1.00  0.00           C
ATOM   3070  O   PRO Z  96      30.000  69.957  53.915  1.00  0.00           O
ATOM   3071  N   GLU Z  97      27.758  69.977  53.778  1.00  0.00           N
ATOM   3072  HN  GLU Z  97      26.943  70.381  53.372  1.00  0.00           H
ATOM   3073  CA  GLU Z  97      27.537  68.911  54.752  1.00  0.00           C
ATOM   3074  HA  GLU Z  97      27.894  69.272  55.708  1.00  0.00           H
ATOM   3075  CB  GLU Z  97      26.045  68.531  54.905  1.00  0.00           C
ATOM   3076  HB1 GLU Z  97      25.646  68.184  53.925  1.00  0.00           H
ATOM   3077  HB2 GLU Z  97      25.990  67.676  55.622  1.00  0.00           H
ATOM   3078  CG  GLU Z  97      25.126  69.639  55.464  1.00  0.00           C
ATOM   3079  HG1 GLU Z  97      25.608  70.120  56.342  1.00  0.00           H
ATOM   3080  HG2 GLU Z  97      24.932  70.410  54.695  1.00  0.00           H
ATOM   3081  CD  GLU Z  97      23.802  69.049  55.917  1.00  0.00           C
ATOM   3082  OE1 GLU Z  97      23.513  69.076  57.141  1.00  0.00           O
ATOM   3083  OE2 GLU Z  97      23.041  68.510  55.069  1.00  0.00           O
ATOM   3084  C   GLU Z  97      28.282  67.606  54.471  1.00  0.00           C
ATOM   3085  O   GLU Z  97      28.784  66.952  55.388  1.00  0.00           O
ATOM   3086  N   ARG Z  98      28.383  67.194  53.191  1.00  0.00           N
ATOM   3087  HN  ARG Z  98      27.883  67.689  52.476  1.00  0.00           H
ATOM   3088  CA  ARG Z  98      29.200  66.062  52.779  1.00  0.00           C
ATOM   3089  HA  ARG Z  98      28.872  65.188  53.325  1.00  0.00           H
ATOM   3090  CB  ARG Z  98      29.001  65.815  51.263  1.00  0.00           C
ATOM   3091  HB1 ARG Z  98      27.918  65.628  51.088  1.00  0.00           H
ATOM   3092  HB2 ARG Z  98      29.271  66.734  50.697  1.00  0.00           H
ATOM   3093  CG  ARG Z  98      29.797  64.616  50.710  1.00  0.00           C
ATOM   3094  HG1 ARG Z  98      30.888  64.826  50.773  1.00  0.00           H
ATOM   3095  HG2 ARG Z  98      29.588  63.734  51.358  1.00  0.00           H
ATOM   3096  CD  ARG Z  98      29.456  64.223  49.267  1.00  0.00           C
ATOM   3097  HD1 ARG Z  98      30.042  63.317  48.985  1.00  0.00           H
ATOM   3098  HD2 ARG Z  98      28.370  64.003  49.162  1.00  0.00           H
ATOM   3099  NE  ARG Z  98      29.827  65.351  48.357  1.00  0.00           N
ATOM   3100  HE  ARG Z  98      30.162  66.248  48.706  1.00  0.00           H
ATOM   3101  CZ  ARG Z  98      29.812  65.243  47.026  1.00  0.00           C
ATOM   3102  NH1 ARG Z  98      30.137  66.280  46.263  1.00  0.00           N
ATOM   3103 1HH1 ARG Z  98      30.174  67.197  46.694  1.00  0.00           H
ATOM   3104 2HH1 ARG Z  98      30.093  66.124  45.270  1.00  0.00           H
ATOM   3105  NH2 ARG Z  98      29.504  64.123  46.391  1.00  0.00           N
ATOM   3106 1HH2 ARG Z  98      29.333  63.270  46.893  1.00  0.00           H
ATOM   3107 2HH2 ARG Z  98      29.595  64.173  45.387  1.00  0.00           H
ATOM   3108  C   ARG Z  98      30.687  66.253  53.088  1.00  0.00           C
ATOM   3109  O   ARG Z  98      31.343  65.386  53.661  1.00  0.00           O
ATOM   3110  N   ASN Z  99      31.238  67.444  52.784  1.00  0.00           N
ATOM   3111  HN  ASN Z  99      30.681  68.138  52.340  1.00  0.00           H
ATOM   3112  CA  ASN Z  99      32.600  67.831  53.109  1.00  0.00           C
ATOM   3113  HA  ASN Z  99      33.247  67.052  52.726  1.00  0.00           H
ATOM   3114  CB  ASN Z  99      32.917  69.170  52.397  1.00  0.00           C
ATOM   3115  HB1 ASN Z  99      32.580  69.111  51.341  1.00  0.00           H
ATOM   3116  HB2 ASN Z  99      32.377  70.010  52.878  1.00  0.00           H
ATOM   3117  CG  ASN Z  99      34.410  69.465  52.411  1.00  0.00           C
ATOM   3118  OD1 ASN Z  99      34.907  70.221  53.252  1.00  0.00           O
ATOM   3119  ND2 ASN Z  99      35.151  68.839  51.469  1.00  0.00           N
ATOM   3120 1HD2 ASN Z  99      34.679  68.321  50.746  1.00  0.00           H
ATOM   3121 2HD2 ASN Z  99      36.139  68.956  51.483  1.00  0.00           H
ATOM   3122  C   ASN Z  99      32.851  67.915  54.621  1.00  0.00           C
ATOM   3123  O   ASN Z  99      33.871  67.445  55.126  1.00  0.00           O
ATOM   3124  N   GLU Z 100      31.879  68.461  55.387  1.00  0.00           N
ATOM   3125  HN  GLU Z 100      31.104  68.915  54.937  1.00  0.00           H
ATOM   3126  CA  GLU Z 100      31.880  68.498  56.843  1.00  0.00           C
ATOM   3127  HA  GLU Z 100      32.755  69.045  57.163  1.00  0.00           H
ATOM   3128  CB  GLU Z 100      30.609  69.199  57.405  1.00  0.00           C
ATOM   3129  HB1 GLU Z 100      29.706  68.697  56.998  1.00  0.00           H
ATOM   3130  HB2 GLU Z 100      30.594  69.071  58.512  1.00  0.00           H
ATOM   3131  CG  GLU Z 100      30.516  70.723  57.119  1.00  0.00           C
ATOM   3132  HG1 GLU Z 100      31.400  71.234  57.547  1.00  0.00           H
ATOM   3133  HG2 GLU Z 100      30.510  70.920  56.030  1.00  0.00           H
ATOM   3134  CD  GLU Z 100      29.284  71.382  57.724  1.00  0.00           C
ATOM   3135  OE1 GLU Z 100      28.902  72.495  57.274  1.00  0.00           O
ATOM   3136  OE2 GLU Z 100      28.713  70.821  58.699  1.00  0.00           O
ATOM   3137  C   GLU Z 100      31.973  67.103  57.460  1.00  0.00           C
ATOM   3138  O   GLU Z 100      32.649  66.893  58.466  1.00  0.00           O
ATOM   3139  N   CYS Z 101      31.314  66.093  56.855  1.00  0.00           N
ATOM   3140  HN  CYS Z 101      30.751  66.291  56.051  1.00  0.00           H
ATOM   3141  CA  CYS Z 101      31.426  64.699  57.261  1.00  0.00           C
ATOM   3142  HA  CYS Z 101      31.158  64.641  58.307  1.00  0.00           H
ATOM   3143  CB  CYS Z 101      30.466  63.804  56.439  1.00  0.00           C
ATOM   3144  HB1 CYS Z 101      29.474  64.303  56.406  1.00  0.00           H
ATOM   3145  HB2 CYS Z 101      30.824  63.731  55.390  1.00  0.00           H
ATOM   3146  SG  CYS Z 101      30.247  62.135  57.132  1.00  0.00           S
ATOM   3147  C   CYS Z 101      32.835  64.133  57.119  1.00  0.00           C
ATOM   3148  O   CYS Z 101      33.331  63.427  57.998  1.00  0.00           O
ATOM   3149  N   PHE Z 102      33.528  64.436  56.003  1.00  0.00           N
ATOM   3150  HN  PHE Z 102      33.105  64.966  55.267  1.00  0.00           H
ATOM   3151  CA  PHE Z 102      34.908  64.027  55.800  1.00  0.00           C
ATOM   3152  HA  PHE Z 102      34.969  62.962  55.970  1.00  0.00           H
ATOM   3153  CB  PHE Z 102      35.407  64.346  54.362  1.00  0.00           C
ATOM   3154  HB1 PHE Z 102      35.457  65.449  54.222  1.00  0.00           H
ATOM   3155  HB2 PHE Z 102      36.424  63.924  54.216  1.00  0.00           H
ATOM   3156  CG  PHE Z 102      34.550  63.783  53.255  1.00  0.00           C
ATOM   3157  CD1 PHE Z 102      34.458  64.507  52.053  1.00  0.00           C
ATOM   3158  HD1 PHE Z 102      34.985  65.446  51.955  1.00  0.00           H
ATOM   3159  CE1 PHE Z 102      33.694  64.033  50.981  1.00  0.00           C
ATOM   3160  HE1 PHE Z 102      33.625  64.612  50.071  1.00  0.00           H
ATOM   3161  CZ  PHE Z 102      33.017  62.814  51.094  1.00  0.00           C
ATOM   3162  HZ  PHE Z 102      32.425  62.451  50.267  1.00  0.00           H
ATOM   3163  CD2 PHE Z 102      33.879  62.547  53.348  1.00  0.00           C
ATOM   3164  HD2 PHE Z 102      33.948  61.949  54.244  1.00  0.00           H
ATOM   3165  CE2 PHE Z 102      33.111  62.069  52.276  1.00  0.00           C
ATOM   3166  HE2 PHE Z 102      32.593  61.124  52.364  1.00  0.00           H
ATOM   3167  C   PHE Z 102      35.866  64.692  56.787  1.00  0.00           C
ATOM   3168  O   PHE Z 102      36.733  64.044  57.374  1.00  0.00           O
ATOM   3169  N   LEU Z 103      35.705  66.015  56.998  1.00  0.00           N
ATOM   3170  HN  LEU Z 103      35.000  66.507  56.478  1.00  0.00           H
ATOM   3171  CA  LEU Z 103      36.534  66.822  57.876  1.00  0.00           C
ATOM   3172  HA  LEU Z 103      37.562  66.643  57.596  1.00  0.00           H
ATOM   3173  CB  LEU Z 103      36.188  68.316  57.648  1.00  0.00           C
ATOM   3174  HB1 LEU Z 103      36.255  68.519  56.555  1.00  0.00           H
ATOM   3175  HB2 LEU Z 103      35.131  68.496  57.943  1.00  0.00           H
ATOM   3176  CG  LEU Z 103      37.091  69.336  58.376  1.00  0.00           C
ATOM   3177  HG  LEU Z 103      37.015  69.158  59.476  1.00  0.00           H
ATOM   3178  CD1 LEU Z 103      38.563  69.202  57.963  1.00  0.00           C
ATOM   3179 1HD1 LEU Z 103      39.167  69.993  58.455  1.00  0.00           H
ATOM   3180 2HD1 LEU Z 103      38.973  68.219  58.271  1.00  0.00           H
ATOM   3181 3HD1 LEU Z 103      38.669  69.312  56.863  1.00  0.00           H
ATOM   3182  CD2 LEU Z 103      36.606  70.767  58.110  1.00  0.00           C
ATOM   3183 1HD2 LEU Z 103      37.218  71.500  58.674  1.00  0.00           H
ATOM   3184 2HD2 LEU Z 103      36.674  71.006  57.028  1.00  0.00           H
ATOM   3185 3HD2 LEU Z 103      35.549  70.880  58.427  1.00  0.00           H
ATOM   3186  C   LEU Z 103      36.422  66.493  59.364  1.00  0.00           C
ATOM   3187  O   LEU Z 103      37.425  66.364  60.069  1.00  0.00           O
ATOM   3188  N   GLN Z 104      35.192  66.326  59.892  1.00  0.00           N
ATOM   3189  HN  GLN Z 104      34.376  66.445  59.319  1.00  0.00           H
ATOM   3190  CA  GLN Z 104      34.962  66.084  61.309  1.00  0.00           C
ATOM   3191  HA  GLN Z 104      35.541  66.797  61.881  1.00  0.00           H
ATOM   3192  CB  GLN Z 104      33.468  66.266  61.663  1.00  0.00           C
ATOM   3193  HB1 GLN Z 104      32.863  65.648  60.962  1.00  0.00           H
ATOM   3194  HB2 GLN Z 104      33.278  65.890  62.697  1.00  0.00           H
ATOM   3195  CG  GLN Z 104      33.002  67.737  61.615  1.00  0.00           C
ATOM   3196  HG1 GLN Z 104      33.510  68.323  62.410  1.00  0.00           H
ATOM   3197  HG2 GLN Z 104      33.241  68.199  60.635  1.00  0.00           H
ATOM   3198  CD  GLN Z 104      31.498  67.816  61.848  1.00  0.00           C
ATOM   3199  OE1 GLN Z 104      31.022  68.202  62.921  1.00  0.00           O
ATOM   3200  NE2 GLN Z 104      30.720  67.406  60.825  1.00  0.00           N
ATOM   3201 1HE2 GLN Z 104      31.161  67.088  59.986  1.00  0.00           H
ATOM   3202 2HE2 GLN Z 104      29.735  67.319  60.981  1.00  0.00           H
ATOM   3203  C   GLN Z 104      35.381  64.703  61.787  1.00  0.00           C
ATOM   3204  O   GLN Z 104      35.743  64.522  62.946  1.00  0.00           O
ATOM   3205  N   HIS Z 105      35.344  63.685  60.911  1.00  0.00           N
ATOM   3206  HN  HIS Z 105      35.101  63.860  59.958  1.00  0.00           H
ATOM   3207  CA  HIS Z 105      35.468  62.295  61.325  1.00  0.00           C
ATOM   3208  HA  HIS Z 105      35.468  62.242  62.406  1.00  0.00           H
ATOM   3209  CB  HIS Z 105      34.240  61.480  60.868  1.00  0.00           C
ATOM   3210  HB1 HIS Z 105      34.127  61.557  59.769  1.00  0.00           H
ATOM   3211  HB2 HIS Z 105      34.345  60.410  61.143  1.00  0.00           H
ATOM   3212  ND1 HIS Z 105      32.781  61.748  62.872  1.00  0.00           N
ATOM   3213  CG  HIS Z 105      32.995  62.013  61.527  1.00  0.00           C
ATOM   3214  CE1 HIS Z 105      31.733  62.486  63.205  1.00  0.00           C
ATOM   3215  HE1 HIS Z 105      31.290  62.550  64.204  1.00  0.00           H
ATOM   3216  NE2 HIS Z 105      31.259  63.189  62.151  1.00  0.00           N
ATOM   3217  HE2 HIS Z 105      30.473  63.824  62.179  1.00  0.00           H
ATOM   3218  CD2 HIS Z 105      32.064  62.894  61.071  1.00  0.00           C
ATOM   3219  HD2 HIS Z 105      31.951  63.342  60.096  1.00  0.00           H
ATOM   3220  C   HIS Z 105      36.796  61.677  60.921  1.00  0.00           C
ATOM   3221  O   HIS Z 105      36.923  60.466  60.734  1.00  0.00           O
ATOM   3222  N   LYS Z 106      37.850  62.511  60.817  1.00  0.00           N
ATOM   3223  HN  LYS Z 106      37.693  63.492  60.889  1.00  0.00           H
ATOM   3224  CA  LYS Z 106      39.248  62.099  60.828  1.00  0.00           C
ATOM   3225  HA  LYS Z 106      39.417  61.430  59.997  1.00  0.00           H
ATOM   3226  CB  LYS Z 106      40.185  63.325  60.706  1.00  0.00           C
ATOM   3227  HB1 LYS Z 106      39.932  64.039  61.521  1.00  0.00           H
ATOM   3228  HB2 LYS Z 106      41.241  63.004  60.858  1.00  0.00           H
ATOM   3229  CG  LYS Z 106      40.131  64.080  59.368  1.00  0.00           C
ATOM   3230  HG1 LYS Z 106      40.462  63.394  58.554  1.00  0.00           H
ATOM   3231  HG2 LYS Z 106      39.089  64.400  59.142  1.00  0.00           H
ATOM   3232  CD  LYS Z 106      41.055  65.311  59.420  1.00  0.00           C
ATOM   3233  HD1 LYS Z 106      40.624  66.049  60.135  1.00  0.00           H
ATOM   3234  HD2 LYS Z 106      42.036  64.982  59.835  1.00  0.00           H
ATOM   3235  CE  LYS Z 106      41.295  65.986  58.066  1.00  0.00           C
ATOM   3236  HE1 LYS Z 106      41.691  65.251  57.331  1.00  0.00           H
ATOM   3237  HE2 LYS Z 106      40.356  66.429  57.671  1.00  0.00           H
ATOM   3238  NZ  LYS Z 106      42.293  67.058  58.223  1.00  0.00           N
ATOM   3239  HZ1 LYS Z 106      43.190  66.663  58.591  1.00  0.00           H
ATOM   3240  HZ2 LYS Z 106      42.530  67.495  57.295  1.00  0.00           H
ATOM   3241  HZ3 LYS Z 106      41.958  67.805  58.883  1.00  0.00           H
ATOM   3242  C   LYS Z 106      39.645  61.368  62.118  1.00  0.00           C
ATOM   3243  O   LYS Z 106      39.137  61.670  63.197  1.00  0.00           O
ATOM   3244  N   ASP Z 107      40.572  60.393  62.036  1.00  0.00           N
ATOM   3245  HN  ASP Z 107      40.942  60.118  61.145  1.00  0.00           H
ATOM   3246  CA  ASP Z 107      41.088  59.670  63.188  1.00  0.00           C
ATOM   3247  HA  ASP Z 107      40.631  60.029  64.099  1.00  0.00           H
ATOM   3248  CB  ASP Z 107      40.857  58.142  63.050  1.00  0.00           C
ATOM   3249  HB1 ASP Z 107      41.378  57.765  62.144  1.00  0.00           H
ATOM   3250  HB2 ASP Z 107      41.265  57.608  63.935  1.00  0.00           H
ATOM   3251  CG  ASP Z 107      39.392  57.797  62.937  1.00  0.00           C
ATOM   3252  OD1 ASP Z 107      38.612  58.022  63.899  1.00  0.00           O
ATOM   3253  OD2 ASP Z 107      39.003  57.219  61.886  1.00  0.00           O
ATOM   3254  C   ASP Z 107      42.593  59.902  63.297  1.00  0.00           C
ATOM   3255  O   ASP Z 107      43.320  59.745  62.319  1.00  0.00           O
ATOM   3256  N   ASP Z 108      43.119  60.275  64.487  1.00  0.00           N
ATOM   3257  HN  ASP Z 108      42.533  60.412  65.281  1.00  0.00           H
ATOM   3258  CA  ASP Z 108      44.544  60.492  64.713  1.00  0.00           C
ATOM   3259  HA  ASP Z 108      44.893  61.227  63.999  1.00  0.00           H
ATOM   3260  CB  ASP Z 108      44.812  60.981  66.161  1.00  0.00           C
ATOM   3261  HB1 ASP Z 108      44.289  60.336  66.897  1.00  0.00           H
ATOM   3262  HB2 ASP Z 108      45.902  60.949  66.380  1.00  0.00           H
ATOM   3263  CG  ASP Z 108      44.361  62.407  66.350  1.00  0.00           C
ATOM   3264  OD1 ASP Z 108      45.237  63.309  66.417  1.00  0.00           O
ATOM   3265  OD2 ASP Z 108      43.134  62.657  66.467  1.00  0.00           O
ATOM   3266  C   ASP Z 108      45.388  59.240  64.479  1.00  0.00           C
ATOM   3267  O   ASP Z 108      46.444  59.294  63.848  1.00  0.00           O
ATOM   3268  N   ASN Z 109      44.908  58.081  64.966  1.00  0.00           N
ATOM   3269  HN  ASN Z 109      44.046  58.082  65.473  1.00  0.00           H
ATOM   3270  CA  ASN Z 109      45.493  56.786  64.681  1.00  0.00           C
ATOM   3271  HA  ASN Z 109      46.338  56.882  64.015  1.00  0.00           H
ATOM   3272  CB  ASN Z 109      45.958  56.055  65.965  1.00  0.00           C
ATOM   3273  HB1 ASN Z 109      45.124  56.001  66.695  1.00  0.00           H
ATOM   3274  HB2 ASN Z 109      46.288  55.023  65.723  1.00  0.00           H
ATOM   3275  CG  ASN Z 109      47.143  56.784  66.590  1.00  0.00           C
ATOM   3276  OD1 ASN Z 109      47.939  57.461  65.931  1.00  0.00           O
ATOM   3277  ND2 ASN Z 109      47.296  56.630  67.922  1.00  0.00           N
ATOM   3278 1HD2 ASN Z 109      46.667  56.033  68.432  1.00  0.00           H
ATOM   3279 2HD2 ASN Z 109      48.080  57.058  68.369  1.00  0.00           H
ATOM   3280  C   ASN Z 109      44.397  55.960  64.014  1.00  0.00           C
ATOM   3281  O   ASN Z 109      43.394  55.681  64.677  1.00  0.00           O
ATOM   3282  N   PRO Z 110      44.469  55.562  62.745  1.00  0.00           N
ATOM   3283  CD  PRO Z 110      45.462  56.015  61.769  1.00  0.00           C
ATOM   3284  HD1 PRO Z 110      46.282  55.263  61.730  1.00  0.00           H
ATOM   3285  HD2 PRO Z 110      45.872  57.024  62.000  1.00  0.00           H
ATOM   3286  CA  PRO Z 110      43.393  54.805  62.116  1.00  0.00           C
ATOM   3287  HA  PRO Z 110      42.447  55.267  62.368  1.00  0.00           H
ATOM   3288  CB  PRO Z 110      43.702  54.882  60.605  1.00  0.00           C
ATOM   3289  HB1 PRO Z 110      44.202  53.956  60.249  1.00  0.00           H
ATOM   3290  HB2 PRO Z 110      42.778  55.049  60.011  1.00  0.00           H
ATOM   3291  CG  PRO Z 110      44.686  56.045  60.457  1.00  0.00           C
ATOM   3292  HG1 PRO Z 110      45.336  55.952  59.564  1.00  0.00           H
ATOM   3293  HG2 PRO Z 110      44.120  56.999  60.401  1.00  0.00           H
ATOM   3294  C   PRO Z 110      43.354  53.357  62.573  1.00  0.00           C
ATOM   3295  O   PRO Z 110      44.358  52.820  63.046  1.00  0.00           O
ATOM   3296  N   ASN Z 111      42.217  52.668  62.366  1.00  0.00           N
ATOM   3297  HN  ASN Z 111      41.430  53.122  61.945  1.00  0.00           H
ATOM   3298  CA  ASN Z 111      42.055  51.249  62.643  1.00  0.00           C
ATOM   3299  HA  ASN Z 111      42.659  50.981  63.502  1.00  0.00           H
ATOM   3300  CB  ASN Z 111      40.567  50.900  62.929  1.00  0.00           C
ATOM   3301  HB1 ASN Z 111      39.916  51.245  62.101  1.00  0.00           H
ATOM   3302  HB2 ASN Z 111      40.448  49.800  63.038  1.00  0.00           H
ATOM   3303  CG  ASN Z 111      40.092  51.504  64.248  1.00  0.00           C
ATOM   3304  OD1 ASN Z 111      40.172  50.856  65.296  1.00  0.00           O
ATOM   3305  ND2 ASN Z 111      39.559  52.744  64.222  1.00  0.00           N
ATOM   3306 1HD2 ASN Z 111      39.569  53.296  63.382  1.00  0.00           H
ATOM   3307 2HD2 ASN Z 111      39.262  53.155  65.086  1.00  0.00           H
ATOM   3308  C   ASN Z 111      42.561  50.407  61.464  1.00  0.00           C
ATOM   3309  O   ASN Z 111      41.947  49.421  61.056  1.00  0.00           O
ATOM   3310  N   LEU Z 112      43.710  50.804  60.876  1.00  0.00           N
ATOM   3311  HN  LEU Z 112      44.169  51.601  61.263  1.00  0.00           H
ATOM   3312  CA  LEU Z 112      44.430  50.115  59.820  1.00  0.00           C
ATOM   3313  HA  LEU Z 112      43.707  49.854  59.064  1.00  0.00           H
ATOM   3314  CB  LEU Z 112      45.529  51.022  59.201  1.00  0.00           C
ATOM   3315  HB1 LEU Z 112      46.050  51.559  60.024  1.00  0.00           H
ATOM   3316  HB2 LEU Z 112      46.297  50.405  58.680  1.00  0.00           H
ATOM   3317  CG  LEU Z 112      45.019  52.041  58.166  1.00  0.00           C
ATOM   3318  HG  LEU Z 112      44.147  52.587  58.594  1.00  0.00           H
ATOM   3319  CD1 LEU Z 112      46.110  53.071  57.839  1.00  0.00           C
ATOM   3320 1HD1 LEU Z 112      46.972  52.574  57.345  1.00  0.00           H
ATOM   3321 2HD1 LEU Z 112      45.712  53.844  57.147  1.00  0.00           H
ATOM   3322 3HD1 LEU Z 112      46.470  53.572  58.762  1.00  0.00           H
ATOM   3323  CD2 LEU Z 112      44.574  51.345  56.873  1.00  0.00           C
ATOM   3324 1HD2 LEU Z 112      43.663  50.732  57.032  1.00  0.00           H
ATOM   3325 2HD2 LEU Z 112      44.361  52.097  56.086  1.00  0.00           H
ATOM   3326 3HD2 LEU Z 112      45.384  50.687  56.492  1.00  0.00           H
ATOM   3327  C   LEU Z 112      45.111  48.836  60.307  1.00  0.00           C
ATOM   3328  O   LEU Z 112      45.434  48.730  61.495  1.00  0.00           O
ATOM   3329  N   PRO Z 113      45.370  47.844  59.461  1.00  0.00           N
ATOM   3330  CD  PRO Z 113      44.691  47.651  58.177  1.00  0.00           C
ATOM   3331  HD1 PRO Z 113      45.093  48.380  57.439  1.00  0.00           H
ATOM   3332  HD2 PRO Z 113      43.589  47.766  58.276  1.00  0.00           H
ATOM   3333  CA  PRO Z 113      46.428  46.856  59.662  1.00  0.00           C
ATOM   3334  HA  PRO Z 113      46.108  46.236  60.486  1.00  0.00           H
ATOM   3335  CB  PRO Z 113      46.477  46.092  58.328  1.00  0.00           C
ATOM   3336  HB1 PRO Z 113      47.187  46.582  57.623  1.00  0.00           H
ATOM   3337  HB2 PRO Z 113      46.778  45.034  58.471  1.00  0.00           H
ATOM   3338  CG  PRO Z 113      45.059  46.227  57.772  1.00  0.00           C
ATOM   3339  HG1 PRO Z 113      45.004  46.064  56.677  1.00  0.00           H
ATOM   3340  HG2 PRO Z 113      44.383  45.506  58.286  1.00  0.00           H
ATOM   3341  C   PRO Z 113      47.808  47.390  60.044  1.00  0.00           C
ATOM   3342  O   PRO Z 113      48.139  48.546  59.764  1.00  0.00           O
ATOM   3343  N   ARG Z 114      48.618  46.532  60.690  1.00  0.00           N
ATOM   3344  HN  ARG Z 114      48.247  45.648  60.977  1.00  0.00           H
ATOM   3345  CA  ARG Z 114      50.030  46.719  60.980  1.00  0.00           C
ATOM   3346  HA  ARG Z 114      50.097  47.524  61.698  1.00  0.00           H
ATOM   3347  CB  ARG Z 114      50.607  45.438  61.640  1.00  0.00           C
ATOM   3348  HB1 ARG Z 114      51.684  45.588  61.878  1.00  0.00           H
ATOM   3349  HB2 ARG Z 114      50.079  45.291  62.610  1.00  0.00           H
ATOM   3350  CG  ARG Z 114      50.431  44.154  60.797  1.00  0.00           C
ATOM   3351  HG1 ARG Z 114      49.351  44.031  60.554  1.00  0.00           H
ATOM   3352  HG2 ARG Z 114      50.971  44.256  59.831  1.00  0.00           H
ATOM   3353  CD  ARG Z 114      50.868  42.862  61.504  1.00  0.00           C
ATOM   3354  HD1 ARG Z 114      50.469  42.840  62.544  1.00  0.00           H
ATOM   3355  HD2 ARG Z 114      50.487  41.961  60.973  1.00  0.00           H
ATOM   3356  NE  ARG Z 114      52.367  42.839  61.555  1.00  0.00           N
ATOM   3357  HE  ARG Z 114      52.834  43.259  62.344  1.00  0.00           H
ATOM   3358  CZ  ARG Z 114      53.151  42.255  60.637  1.00  0.00           C
ATOM   3359  NH1 ARG Z 114      54.467  42.203  60.837  1.00  0.00           N
ATOM   3360 1HH1 ARG Z 114      54.871  42.482  61.707  1.00  0.00           H
ATOM   3361 2HH1 ARG Z 114      55.061  41.855  60.102  1.00  0.00           H
ATOM   3362  NH2 ARG Z 114      52.660  41.736  59.513  1.00  0.00           N
ATOM   3363 1HH2 ARG Z 114      51.692  41.853  59.286  1.00  0.00           H
ATOM   3364 2HH2 ARG Z 114      53.268  41.298  58.847  1.00  0.00           H
ATOM   3365  C   ARG Z 114      50.918  47.128  59.802  1.00  0.00           C
ATOM   3366  O   ARG Z 114      50.642  46.850  58.635  1.00  0.00           O
ATOM   3367  N   LEU Z 115      52.043  47.807  60.090  1.00  0.00           N
ATOM   3368  HN  LEU Z 115      52.284  48.021  61.045  1.00  0.00           H
ATOM   3369  CA  LEU Z 115      53.021  48.187  59.090  1.00  0.00           C
ATOM   3370  HA  LEU Z 115      52.517  48.394  58.156  1.00  0.00           H
ATOM   3371  CB  LEU Z 115      53.819  49.445  59.515  1.00  0.00           C
ATOM   3372  HB1 LEU Z 115      54.178  49.292  60.558  1.00  0.00           H
ATOM   3373  HB2 LEU Z 115      54.716  49.576  58.870  1.00  0.00           H
ATOM   3374  CG  LEU Z 115      53.011  50.756  59.457  1.00  0.00           C
ATOM   3375  HG  LEU Z 115      52.020  50.580  59.937  1.00  0.00           H
ATOM   3376  CD1 LEU Z 115      53.723  51.861  60.250  1.00  0.00           C
ATOM   3377 1HD1 LEU Z 115      53.135  52.802  60.228  1.00  0.00           H
ATOM   3378 2HD1 LEU Z 115      53.851  51.552  61.309  1.00  0.00           H
ATOM   3379 3HD1 LEU Z 115      54.726  52.060  59.819  1.00  0.00           H
ATOM   3380  CD2 LEU Z 115      52.787  51.219  58.009  1.00  0.00           C
ATOM   3381 1HD2 LEU Z 115      53.761  51.348  57.492  1.00  0.00           H
ATOM   3382 2HD2 LEU Z 115      52.175  50.489  57.440  1.00  0.00           H
ATOM   3383 3HD2 LEU Z 115      52.265  52.199  57.995  1.00  0.00           H
ATOM   3384  C   LEU Z 115      54.004  47.056  58.839  1.00  0.00           C
ATOM   3385  O   LEU Z 115      54.645  46.531  59.755  1.00  0.00           O
ATOM   3386  N   VAL Z 116      54.159  46.675  57.559  1.00  0.00           N
ATOM   3387  HN  VAL Z 116      53.619  47.085  56.830  1.00  0.00           H
ATOM   3388  CA  VAL Z 116      55.124  45.684  57.127  1.00  0.00           C
ATOM   3389  HA  VAL Z 116      55.544  45.171  57.980  1.00  0.00           H
ATOM   3390  CB  VAL Z 116      54.528  44.649  56.177  1.00  0.00           C
ATOM   3391  HB  VAL Z 116      54.128  45.155  55.267  1.00  0.00           H
ATOM   3392  CG1 VAL Z 116      55.595  43.620  55.742  1.00  0.00           C
ATOM   3393 1HG1 VAL Z 116      56.078  43.156  56.626  1.00  0.00           H
ATOM   3394 2HG1 VAL Z 116      55.126  42.816  55.137  1.00  0.00           H
ATOM   3395 3HG1 VAL Z 116      56.383  44.088  55.115  1.00  0.00           H
ATOM   3396  CG2 VAL Z 116      53.366  43.940  56.893  1.00  0.00           C
ATOM   3397 1HG2 VAL Z 116      53.737  43.462  57.823  1.00  0.00           H
ATOM   3398 2HG2 VAL Z 116      52.557  44.651  57.159  1.00  0.00           H
ATOM   3399 3HG2 VAL Z 116      52.932  43.156  56.236  1.00  0.00           H
ATOM   3400  C   VAL Z 116      56.234  46.416  56.417  1.00  0.00           C
ATOM   3401  O   VAL Z 116      55.995  47.223  55.517  1.00  0.00           O
ATOM   3402  N   ARG Z 117      57.492  46.158  56.807  1.00  0.00           N
ATOM   3403  HN  ARG Z 117      57.668  45.514  57.562  1.00  0.00           H
ATOM   3404  CA  ARG Z 117      58.643  46.677  56.105  1.00  0.00           C
ATOM   3405  HA  ARG Z 117      58.325  47.263  55.260  1.00  0.00           H
ATOM   3406  CB  ARG Z 117      59.540  47.563  57.004  1.00  0.00           C
ATOM   3407  HB1 ARG Z 117      59.875  46.965  57.880  1.00  0.00           H
ATOM   3408  HB2 ARG Z 117      60.450  47.854  56.438  1.00  0.00           H
ATOM   3409  CG  ARG Z 117      58.867  48.839  57.550  1.00  0.00           C
ATOM   3410  HG1 ARG Z 117      58.051  48.542  58.248  1.00  0.00           H
ATOM   3411  HG2 ARG Z 117      59.629  49.389  58.150  1.00  0.00           H
ATOM   3412  CD  ARG Z 117      58.283  49.784  56.493  1.00  0.00           C
ATOM   3413  HD1 ARG Z 117      59.054  50.103  55.756  1.00  0.00           H
ATOM   3414  HD2 ARG Z 117      57.430  49.304  55.969  1.00  0.00           H
ATOM   3415  NE  ARG Z 117      57.822  50.973  57.261  1.00  0.00           N
ATOM   3416  HE  ARG Z 117      58.463  51.380  57.932  1.00  0.00           H
ATOM   3417  CZ  ARG Z 117      56.793  51.767  56.949  1.00  0.00           C
ATOM   3418  NH1 ARG Z 117      56.533  52.792  57.757  1.00  0.00           N
ATOM   3419 1HH1 ARG Z 117      57.006  52.859  58.637  1.00  0.00           H
ATOM   3420 2HH1 ARG Z 117      55.795  53.433  57.479  1.00  0.00           H
ATOM   3421  NH2 ARG Z 117      56.032  51.590  55.875  1.00  0.00           N
ATOM   3422 1HH2 ARG Z 117      56.195  50.832  55.240  1.00  0.00           H
ATOM   3423 2HH2 ARG Z 117      55.306  52.270  55.671  1.00  0.00           H
ATOM   3424  C   ARG Z 117      59.466  45.490  55.626  1.00  0.00           C
ATOM   3425  O   ARG Z 117      59.776  44.621  56.447  1.00  0.00           O
ATOM   3426  N   PRO Z 118      59.850  45.366  54.357  1.00  0.00           N
ATOM   3427  CD  PRO Z 118      59.402  46.217  53.244  1.00  0.00           C
ATOM   3428  HD1 PRO Z 118      59.460  47.300  53.493  1.00  0.00           H
ATOM   3429  HD2 PRO Z 118      58.356  45.939  52.980  1.00  0.00           H
ATOM   3430  CA  PRO Z 118      60.870  44.408  53.942  1.00  0.00           C
ATOM   3431  HA  PRO Z 118      60.654  43.430  54.350  1.00  0.00           H
ATOM   3432  CB  PRO Z 118      60.769  44.457  52.407  1.00  0.00           C
ATOM   3433  HB1 PRO Z 118      61.702  44.158  51.891  1.00  0.00           H
ATOM   3434  HB2 PRO Z 118      59.956  43.768  52.088  1.00  0.00           H
ATOM   3435  CG  PRO Z 118      60.349  45.893  52.092  1.00  0.00           C
ATOM   3436  HG1 PRO Z 118      61.234  46.565  52.137  1.00  0.00           H
ATOM   3437  HG2 PRO Z 118      59.861  45.991  51.101  1.00  0.00           H
ATOM   3438  C   PRO Z 118      62.253  44.818  54.432  1.00  0.00           C
ATOM   3439  O   PRO Z 118      62.406  45.825  55.124  1.00  0.00           O
ATOM   3440  N   GLU Z 119      63.302  44.053  54.086  1.00  0.00           N
ATOM   3441  HN  GLU Z 119      63.159  43.211  53.569  1.00  0.00           H
ATOM   3442  CA  GLU Z 119      64.676  44.471  54.310  1.00  0.00           C
ATOM   3443  HA  GLU Z 119      64.754  44.750  55.351  1.00  0.00           H
ATOM   3444  CB  GLU Z 119      65.678  43.318  54.059  1.00  0.00           C
ATOM   3445  HB1 GLU Z 119      65.534  42.932  53.024  1.00  0.00           H
ATOM   3446  HB2 GLU Z 119      66.724  43.695  54.133  1.00  0.00           H
ATOM   3447  CG  GLU Z 119      65.515  42.146  55.061  1.00  0.00           C
ATOM   3448  HG1 GLU Z 119      64.483  41.741  55.004  1.00  0.00           H
ATOM   3449  HG2 GLU Z 119      66.220  41.328  54.800  1.00  0.00           H
ATOM   3450  CD  GLU Z 119      65.793  42.567  56.492  1.00  0.00           C
ATOM   3451  OE1 GLU Z 119      64.830  42.656  57.299  1.00  0.00           O
ATOM   3452  OE2 GLU Z 119      66.973  42.825  56.842  1.00  0.00           O
ATOM   3453  C   GLU Z 119      65.063  45.723  53.521  1.00  0.00           C
ATOM   3454  O   GLU Z 119      64.536  46.002  52.445  1.00  0.00           O
ATOM   3455  N   VAL Z 120      66.003  46.535  54.052  1.00  0.00           N
ATOM   3456  HN  VAL Z 120      66.440  46.291  54.921  1.00  0.00           H
ATOM   3457  CA  VAL Z 120      66.377  47.831  53.485  1.00  0.00           C
ATOM   3458  HA  VAL Z 120      65.463  48.395  53.370  1.00  0.00           H
ATOM   3459  CB  VAL Z 120      67.269  48.629  54.433  1.00  0.00           C
ATOM   3460  HB  VAL Z 120      68.229  48.088  54.600  1.00  0.00           H
ATOM   3461  CG1 VAL Z 120      67.565  50.032  53.865  1.00  0.00           C
ATOM   3462 1HG1 VAL Z 120      66.616  50.568  53.646  1.00  0.00           H
ATOM   3463 2HG1 VAL Z 120      68.142  50.632  54.601  1.00  0.00           H
ATOM   3464 3HG1 VAL Z 120      68.158  49.977  52.930  1.00  0.00           H
ATOM   3465  CG2 VAL Z 120      66.530  48.784  55.780  1.00  0.00           C
ATOM   3466 1HG2 VAL Z 120      67.102  49.453  56.455  1.00  0.00           H
ATOM   3467 2HG2 VAL Z 120      65.527  49.235  55.619  1.00  0.00           H
ATOM   3468 3HG2 VAL Z 120      66.405  47.809  56.293  1.00  0.00           H
ATOM   3469  C   VAL Z 120      66.967  47.723  52.077  1.00  0.00           C
ATOM   3470  O   VAL Z 120      66.797  48.606  51.237  1.00  0.00           O
ATOM   3471  N   ASP Z 121      67.599  46.577  51.745  1.00  0.00           N
ATOM   3472  HN  ASP Z 121      67.798  45.891  52.442  1.00  0.00           H
ATOM   3473  CA  ASP Z 121      68.013  46.225  50.399  1.00  0.00           C
ATOM   3474  HA  ASP Z 121      68.762  46.936  50.079  1.00  0.00           H
ATOM   3475  CB  ASP Z 121      68.598  44.786  50.423  1.00  0.00           C
ATOM   3476  HB1 ASP Z 121      67.844  44.077  50.827  1.00  0.00           H
ATOM   3477  HB2 ASP Z 121      68.872  44.448  49.402  1.00  0.00           H
ATOM   3478  CG  ASP Z 121      69.837  44.706  51.289  1.00  0.00           C
ATOM   3479  OD1 ASP Z 121      70.957  44.990  50.782  1.00  0.00           O
ATOM   3480  OD2 ASP Z 121      69.699  44.348  52.487  1.00  0.00           O
ATOM   3481  C   ASP Z 121      66.872  46.291  49.366  1.00  0.00           C
ATOM   3482  O   ASP Z 121      67.031  46.858  48.283  1.00  0.00           O
ATOM   3483  N   VAL Z 122      65.673  45.773  49.709  1.00  0.00           N
ATOM   3484  HN  VAL Z 122      65.545  45.380  50.617  1.00  0.00           H
ATOM   3485  CA  VAL Z 122      64.478  45.809  48.874  1.00  0.00           C
ATOM   3486  HA  VAL Z 122      64.729  45.386  47.910  1.00  0.00           H
ATOM   3487  CB  VAL Z 122      63.350  44.992  49.504  1.00  0.00           C
ATOM   3488  HB  VAL Z 122      63.119  45.397  50.517  1.00  0.00           H
ATOM   3489  CG1 VAL Z 122      62.058  45.037  48.660  1.00  0.00           C
ATOM   3490 1HG1 VAL Z 122      62.259  44.697  47.624  1.00  0.00           H
ATOM   3491 2HG1 VAL Z 122      61.293  44.365  49.106  1.00  0.00           H
ATOM   3492 3HG1 VAL Z 122      61.624  46.058  48.625  1.00  0.00           H
ATOM   3493  CG2 VAL Z 122      63.818  43.533  49.660  1.00  0.00           C
ATOM   3494 1HG2 VAL Z 122      62.998  42.909  50.075  1.00  0.00           H
ATOM   3495 2HG2 VAL Z 122      64.107  43.113  48.673  1.00  0.00           H
ATOM   3496 3HG2 VAL Z 122      64.687  43.450  50.345  1.00  0.00           H
ATOM   3497  C   VAL Z 122      63.998  47.231  48.631  1.00  0.00           C
ATOM   3498  O   VAL Z 122      63.687  47.620  47.503  1.00  0.00           O
ATOM   3499  N   MET Z 123      63.980  48.063  49.695  1.00  0.00           N
ATOM   3500  HN  MET Z 123      64.252  47.713  50.589  1.00  0.00           H
ATOM   3501  CA  MET Z 123      63.602  49.465  49.634  1.00  0.00           C
ATOM   3502  HA  MET Z 123      62.598  49.535  49.236  1.00  0.00           H
ATOM   3503  CB  MET Z 123      63.668  50.116  51.035  1.00  0.00           C
ATOM   3504  HB1 MET Z 123      64.727  50.148  51.380  1.00  0.00           H
ATOM   3505  HB2 MET Z 123      63.307  51.167  50.955  1.00  0.00           H
ATOM   3506  CG  MET Z 123      62.842  49.437  52.134  1.00  0.00           C
ATOM   3507  HG1 MET Z 123      61.763  49.484  51.862  1.00  0.00           H
ATOM   3508  HG2 MET Z 123      63.118  48.363  52.212  1.00  0.00           H
ATOM   3509  SD  MET Z 123      63.121  50.246  53.737  1.00  0.00           S
ATOM   3510  CE  MET Z 123      61.920  49.209  54.599  1.00  0.00           C
ATOM   3511  HE1 MET Z 123      61.953  49.394  55.693  1.00  0.00           H
ATOM   3512  HE2 MET Z 123      60.890  49.421  54.240  1.00  0.00           H
ATOM   3513  HE3 MET Z 123      62.130  48.133  54.423  1.00  0.00           H
ATOM   3514  C   MET Z 123      64.522  50.282  48.738  1.00  0.00           C
ATOM   3515  O   MET Z 123      64.085  51.075  47.909  1.00  0.00           O
ATOM   3516  N   CYS Z 124      65.844  50.068  48.866  1.00  0.00           N
ATOM   3517  HN  CYS Z 124      66.175  49.454  49.588  1.00  0.00           H
ATOM   3518  CA  CYS Z 124      66.852  50.705  48.039  1.00  0.00           C
ATOM   3519  HA  CYS Z 124      66.685  51.772  48.083  1.00  0.00           H
ATOM   3520  CB  CYS Z 124      68.268  50.368  48.556  1.00  0.00           C
ATOM   3521  HB1 CYS Z 124      68.333  49.273  48.743  1.00  0.00           H
ATOM   3522  HB2 CYS Z 124      69.028  50.617  47.783  1.00  0.00           H
ATOM   3523  SG  CYS Z 124      68.682  51.285  50.069  1.00  0.00           S
ATOM   3524  C   CYS Z 124      66.761  50.351  46.566  1.00  0.00           C
ATOM   3525  O   CYS Z 124      66.863  51.222  45.704  1.00  0.00           O
ATOM   3526  N   THR Z 125      66.522  49.070  46.221  1.00  0.00           N
ATOM   3527  HN  THR Z 125      66.506  48.350  46.920  1.00  0.00           H
ATOM   3528  CA  THR Z 125      66.246  48.670  44.838  1.00  0.00           C
ATOM   3529  HA  THR Z 125      67.033  49.081  44.222  1.00  0.00           H
ATOM   3530  CB  THR Z 125      66.272  47.158  44.629  1.00  0.00           C
ATOM   3531  HB  THR Z 125      65.650  46.655  45.408  1.00  0.00           H
ATOM   3532  OG1 THR Z 125      67.619  46.708  44.723  1.00  0.00           O
ATOM   3533  HG1 THR Z 125      67.585  45.730  44.708  1.00  0.00           H
ATOM   3534  CG2 THR Z 125      65.786  46.747  43.231  1.00  0.00           C
ATOM   3535 1HG2 THR Z 125      65.949  45.660  43.065  1.00  0.00           H
ATOM   3536 2HG2 THR Z 125      64.699  46.940  43.111  1.00  0.00           H
ATOM   3537 3HG2 THR Z 125      66.331  47.310  42.445  1.00  0.00           H
ATOM   3538  C   THR Z 125      64.969  49.298  44.299  1.00  0.00           C
ATOM   3539  O   THR Z 125      64.947  49.781  43.170  1.00  0.00           O
ATOM   3540  N   ALA Z 126      63.888  49.387  45.102  1.00  0.00           N
ATOM   3541  HN  ALA Z 126      63.898  48.982  46.018  1.00  0.00           H
ATOM   3542  CA  ALA Z 126      62.670  50.091  44.729  1.00  0.00           C
ATOM   3543  HA  ALA Z 126      62.309  49.657  43.805  1.00  0.00           H
ATOM   3544  CB  ALA Z 126      61.608  49.889  45.827  1.00  0.00           C
ATOM   3545  HB1 ALA Z 126      61.905  50.393  46.770  1.00  0.00           H
ATOM   3546  HB2 ALA Z 126      60.624  50.288  45.501  1.00  0.00           H
ATOM   3547  HB3 ALA Z 126      61.491  48.807  46.042  1.00  0.00           H
ATOM   3548  C   ALA Z 126      62.866  51.590  44.474  1.00  0.00           C
ATOM   3549  O   ALA Z 126      62.348  52.156  43.510  1.00  0.00           O
ATOM   3550  N   PHE Z 127      63.661  52.265  45.327  1.00  0.00           N
ATOM   3551  HN  PHE Z 127      63.986  51.799  46.155  1.00  0.00           H
ATOM   3552  CA  PHE Z 127      64.085  53.645  45.164  1.00  0.00           C
ATOM   3553  HA  PHE Z 127      63.191  54.245  45.048  1.00  0.00           H
ATOM   3554  CB  PHE Z 127      64.841  54.083  46.451  1.00  0.00           C
ATOM   3555  HB1 PHE Z 127      64.198  53.883  47.336  1.00  0.00           H
ATOM   3556  HB2 PHE Z 127      65.777  53.498  46.567  1.00  0.00           H
ATOM   3557  CG  PHE Z 127      65.169  55.551  46.455  1.00  0.00           C
ATOM   3558  CD1 PHE Z 127      64.150  56.508  46.588  1.00  0.00           C
ATOM   3559  HD1 PHE Z 127      63.129  56.183  46.698  1.00  0.00           H
ATOM   3560  CE1 PHE Z 127      64.447  57.877  46.561  1.00  0.00           C
ATOM   3561  HE1 PHE Z 127      63.654  58.605  46.658  1.00  0.00           H
ATOM   3562  CZ  PHE Z 127      65.773  58.295  46.390  1.00  0.00           C
ATOM   3563  HZ  PHE Z 127      66.016  59.346  46.342  1.00  0.00           H
ATOM   3564  CD2 PHE Z 127      66.494  55.984  46.289  1.00  0.00           C
ATOM   3565  HD2 PHE Z 127      67.285  55.258  46.165  1.00  0.00           H
ATOM   3566  CE2 PHE Z 127      66.795  57.350  46.250  1.00  0.00           C
ATOM   3567  HE2 PHE Z 127      67.813  57.677  46.093  1.00  0.00           H
ATOM   3568  C   PHE Z 127      64.931  53.875  43.903  1.00  0.00           C
ATOM   3569  O   PHE Z 127      64.756  54.862  43.190  1.00  0.00           O
ATOM   3570  N   HIS Z 128      65.866  52.956  43.578  1.00  0.00           N
ATOM   3571  HN  HIS Z 128      66.074  52.215  44.222  1.00  0.00           H
ATOM   3572  CA  HIS Z 128      66.579  52.958  42.304  1.00  0.00           C
ATOM   3573  HA  HIS Z 128      66.998  53.946  42.162  1.00  0.00           H
ATOM   3574  CB  HIS Z 128      67.739  51.930  42.268  1.00  0.00           C
ATOM   3575  HB1 HIS Z 128      67.377  50.943  42.624  1.00  0.00           H
ATOM   3576  HB2 HIS Z 128      68.108  51.804  41.228  1.00  0.00           H
ATOM   3577  ND1 HIS Z 128      69.647  53.469  42.715  1.00  0.00           N
ATOM   3578  CG  HIS Z 128      68.947  52.325  43.065  1.00  0.00           C
ATOM   3579  CE1 HIS Z 128      70.699  53.485  43.518  1.00  0.00           C
ATOM   3580  HE1 HIS Z 128      71.478  54.251  43.516  1.00  0.00           H
ATOM   3581  NE2 HIS Z 128      70.708  52.424  44.360  1.00  0.00           N
ATOM   3582  HE2 HIS Z 128      71.403  52.211  45.054  1.00  0.00           H
ATOM   3583  CD2 HIS Z 128      69.587  51.673  44.072  1.00  0.00           C
ATOM   3584  HD2 HIS Z 128      69.337  50.743  44.561  1.00  0.00           H
ATOM   3585  C   HIS Z 128      65.683  52.709  41.090  1.00  0.00           C
ATOM   3586  O   HIS Z 128      65.853  53.345  40.050  1.00  0.00           O
ATOM   3587  N   ASP Z 129      64.713  51.771  41.178  1.00  0.00           N
ATOM   3588  HN  ASP Z 129      64.641  51.203  42.004  1.00  0.00           H
ATOM   3589  CA  ASP Z 129      63.747  51.472  40.131  1.00  0.00           C
ATOM   3590  HA  ASP Z 129      64.295  51.229  39.231  1.00  0.00           H
ATOM   3591  CB  ASP Z 129      62.902  50.238  40.573  1.00  0.00           C
ATOM   3592  HB1 ASP Z 129      63.586  49.392  40.794  1.00  0.00           H
ATOM   3593  HB2 ASP Z 129      62.352  50.483  41.505  1.00  0.00           H
ATOM   3594  CG  ASP Z 129      61.899  49.762  39.540  1.00  0.00           C
ATOM   3595  OD1 ASP Z 129      62.303  49.275  38.451  1.00  0.00           O
ATOM   3596  OD2 ASP Z 129      60.674  49.838  39.830  1.00  0.00           O
ATOM   3597  C   ASP Z 129      62.853  52.669  39.800  1.00  0.00           C
ATOM   3598  O   ASP Z 129      62.685  53.020  38.632  1.00  0.00           O
ATOM   3599  N   ASN Z 130      62.302  53.358  40.818  1.00  0.00           N
ATOM   3600  HN  ASN Z 130      62.444  53.060  41.765  1.00  0.00           H
ATOM   3601  CA  ASN Z 130      61.468  54.518  40.581  1.00  0.00           C
ATOM   3602  HA  ASN Z 130      61.970  55.139  39.852  1.00  0.00           H
ATOM   3603  CB  ASN Z 130      60.065  54.107  40.038  1.00  0.00           C
ATOM   3604  HB1 ASN Z 130      60.193  53.315  39.271  1.00  0.00           H
ATOM   3605  HB2 ASN Z 130      59.440  53.693  40.853  1.00  0.00           H
ATOM   3606  CG  ASN Z 130      59.344  55.291  39.405  1.00  0.00           C
ATOM   3607  OD1 ASN Z 130      59.387  56.411  39.914  1.00  0.00           O
ATOM   3608  ND2 ASN Z 130      58.646  55.065  38.273  1.00  0.00           N
ATOM   3609 1HD2 ASN Z 130      58.104  55.834  37.919  1.00  0.00           H
ATOM   3610 2HD2 ASN Z 130      58.608  54.152  37.876  1.00  0.00           H
ATOM   3611  C   ASN Z 130      61.331  55.346  41.853  1.00  0.00           C
ATOM   3612  O   ASN Z 130      60.636  54.977  42.800  1.00  0.00           O
ATOM   3613  N   GLU Z 131      61.973  56.533  41.879  1.00  0.00           N
ATOM   3614  HN  GLU Z 131      62.572  56.794  41.126  1.00  0.00           H
ATOM   3615  CA  GLU Z 131      61.862  57.489  42.966  1.00  0.00           C
ATOM   3616  HA  GLU Z 131      62.116  56.964  43.877  1.00  0.00           H
ATOM   3617  CB  GLU Z 131      62.877  58.654  42.798  1.00  0.00           C
ATOM   3618  HB1 GLU Z 131      62.821  59.306  43.698  1.00  0.00           H
ATOM   3619  HB2 GLU Z 131      63.899  58.209  42.782  1.00  0.00           H
ATOM   3620  CG  GLU Z 131      62.697  59.524  41.527  1.00  0.00           C
ATOM   3621  HG1 GLU Z 131      62.814  58.909  40.610  1.00  0.00           H
ATOM   3622  HG2 GLU Z 131      61.688  59.986  41.515  1.00  0.00           H
ATOM   3623  CD  GLU Z 131      63.714  60.645  41.469  1.00  0.00           C
ATOM   3624  OE1 GLU Z 131      63.317  61.838  41.582  1.00  0.00           O
ATOM   3625  OE2 GLU Z 131      64.928  60.356  41.314  1.00  0.00           O
ATOM   3626  C   GLU Z 131      60.451  58.036  43.174  1.00  0.00           C
ATOM   3627  O   GLU Z 131      59.997  58.183  44.308  1.00  0.00           O
ATOM   3628  N   GLU Z 132      59.707  58.321  42.081  1.00  0.00           N
ATOM   3629  HN  GLU Z 132      60.051  58.093  41.172  1.00  0.00           H
ATOM   3630  CA  GLU Z 132      58.365  58.874  42.112  1.00  0.00           C
ATOM   3631  HA  GLU Z 132      58.383  59.773  42.712  1.00  0.00           H
ATOM   3632  CB  GLU Z 132      57.868  59.214  40.682  1.00  0.00           C
ATOM   3633  HB1 GLU Z 132      57.752  58.272  40.100  1.00  0.00           H
ATOM   3634  HB2 GLU Z 132      56.862  59.688  40.756  1.00  0.00           H
ATOM   3635  CG  GLU Z 132      58.804  60.155  39.887  1.00  0.00           C
ATOM   3636  HG1 GLU Z 132      58.943  61.103  40.443  1.00  0.00           H
ATOM   3637  HG2 GLU Z 132      59.801  59.692  39.747  1.00  0.00           H
ATOM   3638  CD  GLU Z 132      58.227  60.463  38.517  1.00  0.00           C
ATOM   3639  OE1 GLU Z 132      57.669  61.580  38.335  1.00  0.00           O
ATOM   3640  OE2 GLU Z 132      58.334  59.591  37.610  1.00  0.00           O
ATOM   3641  C   GLU Z 132      57.369  57.920  42.745  1.00  0.00           C
ATOM   3642  O   GLU Z 132      56.583  58.297  43.610  1.00  0.00           O
ATOM   3643  N   THR Z 133      57.418  56.625  42.365  1.00  0.00           N
ATOM   3644  HN  THR Z 133      58.049  56.360  41.634  1.00  0.00           H
ATOM   3645  CA  THR Z 133      56.565  55.582  42.939  1.00  0.00           C
ATOM   3646  HA  THR Z 133      55.539  55.906  42.844  1.00  0.00           H
ATOM   3647  CB  THR Z 133      56.712  54.231  42.243  1.00  0.00           C
ATOM   3648  HB  THR Z 133      57.735  53.819  42.411  1.00  0.00           H
ATOM   3649  OG1 THR Z 133      56.503  54.376  40.846  1.00  0.00           O
ATOM   3650  HG1 THR Z 133      56.619  53.484  40.472  1.00  0.00           H
ATOM   3651  CG2 THR Z 133      55.652  53.234  42.733  1.00  0.00           C
ATOM   3652 1HG2 THR Z 133      54.631  53.650  42.592  1.00  0.00           H
ATOM   3653 2HG2 THR Z 133      55.719  52.285  42.158  1.00  0.00           H
ATOM   3654 3HG2 THR Z 133      55.795  52.990  43.806  1.00  0.00           H
ATOM   3655  C   THR Z 133      56.842  55.382  44.414  1.00  0.00           C
ATOM   3656  O   THR Z 133      55.931  55.320  45.240  1.00  0.00           O
ATOM   3657  N   PHE Z 134      58.135  55.338  44.792  1.00  0.00           N
ATOM   3658  HN  PHE Z 134      58.860  55.383  44.102  1.00  0.00           H
ATOM   3659  CA  PHE Z 134      58.580  55.190  46.162  1.00  0.00           C
ATOM   3660  HA  PHE Z 134      58.124  54.289  46.551  1.00  0.00           H
ATOM   3661  CB  PHE Z 134      60.125  55.045  46.144  1.00  0.00           C
ATOM   3662  HB1 PHE Z 134      60.414  54.337  45.335  1.00  0.00           H
ATOM   3663  HB2 PHE Z 134      60.621  56.017  45.934  1.00  0.00           H
ATOM   3664  CG  PHE Z 134      60.639  54.474  47.431  1.00  0.00           C
ATOM   3665  CD1 PHE Z 134      60.537  53.095  47.670  1.00  0.00           C
ATOM   3666  HD1 PHE Z 134      60.105  52.452  46.915  1.00  0.00           H
ATOM   3667  CE1 PHE Z 134      60.984  52.548  48.878  1.00  0.00           C
ATOM   3668  HE1 PHE Z 134      60.897  51.486  49.059  1.00  0.00           H
ATOM   3669  CZ  PHE Z 134      61.547  53.380  49.852  1.00  0.00           C
ATOM   3670  HZ  PHE Z 134      61.883  52.959  50.789  1.00  0.00           H
ATOM   3671  CD2 PHE Z 134      61.210  55.300  48.412  1.00  0.00           C
ATOM   3672  HD2 PHE Z 134      61.290  56.364  48.238  1.00  0.00           H
ATOM   3673  CE2 PHE Z 134      61.677  54.754  49.613  1.00  0.00           C
ATOM   3674  HE2 PHE Z 134      62.127  55.391  50.361  1.00  0.00           H
ATOM   3675  C   PHE Z 134      58.153  56.350  47.069  1.00  0.00           C
ATOM   3676  O   PHE Z 134      57.666  56.155  48.186  1.00  0.00           O
ATOM   3677  N   LEU Z 135      58.297  57.602  46.593  1.00  0.00           N
ATOM   3678  HN  LEU Z 135      58.740  57.762  45.705  1.00  0.00           H
ATOM   3679  CA  LEU Z 135      57.859  58.784  47.311  1.00  0.00           C
ATOM   3680  HA  LEU Z 135      58.133  58.662  48.349  1.00  0.00           H
ATOM   3681  CB  LEU Z 135      58.579  60.044  46.779  1.00  0.00           C
ATOM   3682  HB1 LEU Z 135      58.552  60.025  45.667  1.00  0.00           H
ATOM   3683  HB2 LEU Z 135      58.057  60.967  47.114  1.00  0.00           H
ATOM   3684  CG  LEU Z 135      60.046  60.132  47.254  1.00  0.00           C
ATOM   3685  HG  LEU Z 135      60.503  59.116  47.169  1.00  0.00           H
ATOM   3686  CD1 LEU Z 135      60.866  61.073  46.362  1.00  0.00           C
ATOM   3687 1HD1 LEU Z 135      60.846  60.720  45.309  1.00  0.00           H
ATOM   3688 2HD1 LEU Z 135      60.454  62.104  46.398  1.00  0.00           H
ATOM   3689 3HD1 LEU Z 135      61.921  61.103  46.704  1.00  0.00           H
ATOM   3690  CD2 LEU Z 135      60.138  60.590  48.718  1.00  0.00           C
ATOM   3691 1HD2 LEU Z 135      59.642  59.870  49.401  1.00  0.00           H
ATOM   3692 2HD2 LEU Z 135      61.202  60.691  49.022  1.00  0.00           H
ATOM   3693 3HD2 LEU Z 135      59.655  61.582  48.840  1.00  0.00           H
ATOM   3694  C   LEU Z 135      56.348  58.970  47.317  1.00  0.00           C
ATOM   3695  O   LEU Z 135      55.797  59.513  48.272  1.00  0.00           O
ATOM   3696  N   LYS Z 136      55.609  58.467  46.305  1.00  0.00           N
ATOM   3697  HN  LYS Z 136      56.052  58.115  45.476  1.00  0.00           H
ATOM   3698  CA  LYS Z 136      54.152  58.457  46.321  1.00  0.00           C
ATOM   3699  HA  LYS Z 136      53.828  59.477  46.477  1.00  0.00           H
ATOM   3700  CB  LYS Z 136      53.573  57.965  44.966  1.00  0.00           C
ATOM   3701  HB1 LYS Z 136      54.167  58.431  44.148  1.00  0.00           H
ATOM   3702  HB2 LYS Z 136      53.694  56.863  44.879  1.00  0.00           H
ATOM   3703  CG  LYS Z 136      52.102  58.369  44.773  1.00  0.00           C
ATOM   3704  HG1 LYS Z 136      51.523  58.050  45.669  1.00  0.00           H
ATOM   3705  HG2 LYS Z 136      52.046  59.482  44.722  1.00  0.00           H
ATOM   3706  CD  LYS Z 136      51.401  57.778  43.536  1.00  0.00           C
ATOM   3707  HD1 LYS Z 136      51.412  56.667  43.612  1.00  0.00           H
ATOM   3708  HD2 LYS Z 136      50.336  58.106  43.578  1.00  0.00           H
ATOM   3709  CE  LYS Z 136      51.993  58.202  42.183  1.00  0.00           C
ATOM   3710  HE1 LYS Z 136      52.109  59.305  42.130  1.00  0.00           H
ATOM   3711  HE2 LYS Z 136      52.983  57.722  42.022  1.00  0.00           H
ATOM   3712  NZ  LYS Z 136      51.090  57.784  41.094  1.00  0.00           N
ATOM   3713  HZ1 LYS Z 136      50.205  58.353  41.120  1.00  0.00           H
ATOM   3714  HZ2 LYS Z 136      51.528  57.906  40.150  1.00  0.00           H
ATOM   3715  HZ3 LYS Z 136      50.845  56.768  41.212  1.00  0.00           H
ATOM   3716  C   LYS Z 136      53.582  57.627  47.474  1.00  0.00           C
ATOM   3717  O   LYS Z 136      52.662  58.047  48.177  1.00  0.00           O
ATOM   3718  N   LYS Z 137      54.180  56.443  47.742  1.00  0.00           N
ATOM   3719  HN  LYS Z 137      54.895  56.103  47.129  1.00  0.00           H
ATOM   3720  CA  LYS Z 137      53.881  55.630  48.915  1.00  0.00           C
ATOM   3721  HA  LYS Z 137      52.812  55.460  48.924  1.00  0.00           H
ATOM   3722  CB  LYS Z 137      54.588  54.248  48.869  1.00  0.00           C
ATOM   3723  HB1 LYS Z 137      55.692  54.381  48.893  1.00  0.00           H
ATOM   3724  HB2 LYS Z 137      54.295  53.671  49.776  1.00  0.00           H
ATOM   3725  CG  LYS Z 137      54.200  53.420  47.633  1.00  0.00           C
ATOM   3726  HG1 LYS Z 137      53.101  53.512  47.485  1.00  0.00           H
ATOM   3727  HG2 LYS Z 137      54.698  53.846  46.735  1.00  0.00           H
ATOM   3728  CD  LYS Z 137      54.548  51.923  47.747  1.00  0.00           C
ATOM   3729  HD1 LYS Z 137      55.643  51.809  47.915  1.00  0.00           H
ATOM   3730  HD2 LYS Z 137      54.018  51.508  48.635  1.00  0.00           H
ATOM   3731  CE  LYS Z 137      54.137  51.141  46.491  1.00  0.00           C
ATOM   3732  HE1 LYS Z 137      53.062  51.320  46.268  1.00  0.00           H
ATOM   3733  HE2 LYS Z 137      54.744  51.470  45.619  1.00  0.00           H
ATOM   3734  NZ  LYS Z 137      54.327  49.690  46.664  1.00  0.00           N
ATOM   3735  HZ1 LYS Z 137      55.340  49.457  46.847  1.00  0.00           H
ATOM   3736  HZ2 LYS Z 137      53.755  49.313  47.448  1.00  0.00           H
ATOM   3737  HZ3 LYS Z 137      54.014  49.189  45.793  1.00  0.00           H
ATOM   3738  C   LYS Z 137      54.212  56.326  50.233  1.00  0.00           C
ATOM   3739  O   LYS Z 137      53.494  56.189  51.224  1.00  0.00           O
ATOM   3740  N   TYR Z 138      55.314  57.105  50.280  1.00  0.00           N
ATOM   3741  HN  TYR Z 138      55.900  57.178  49.475  1.00  0.00           H
ATOM   3742  CA  TYR Z 138      55.667  57.924  51.430  1.00  0.00           C
ATOM   3743  HA  TYR Z 138      55.679  57.276  52.296  1.00  0.00           H
ATOM   3744  CB  TYR Z 138      57.085  58.535  51.219  1.00  0.00           C
ATOM   3745  HB1 TYR Z 138      57.815  57.718  51.039  1.00  0.00           H
ATOM   3746  HB2 TYR Z 138      57.086  59.208  50.338  1.00  0.00           H
ATOM   3747  CG  TYR Z 138      57.573  59.312  52.414  1.00  0.00           C
ATOM   3748  CD1 TYR Z 138      57.664  58.687  53.665  1.00  0.00           C
ATOM   3749  HD1 TYR Z 138      57.404  57.644  53.773  1.00  0.00           H
ATOM   3750  CE1 TYR Z 138      58.104  59.401  54.784  1.00  0.00           C
ATOM   3751  HE1 TYR Z 138      58.166  58.897  55.732  1.00  0.00           H
ATOM   3752  CZ  TYR Z 138      58.466  60.746  54.669  1.00  0.00           C
ATOM   3753  OH  TYR Z 138      58.942  61.445  55.799  1.00  0.00           O
ATOM   3754  HH  TYR Z 138      59.015  60.808  56.533  1.00  0.00           H
ATOM   3755  CD2 TYR Z 138      57.928  60.669  52.302  1.00  0.00           C
ATOM   3756  HD2 TYR Z 138      57.858  61.164  51.345  1.00  0.00           H
ATOM   3757  CE2 TYR Z 138      58.370  61.383  53.427  1.00  0.00           C
ATOM   3758  HE2 TYR Z 138      58.649  62.421  53.341  1.00  0.00           H
ATOM   3759  C   TYR Z 138      54.646  59.026  51.724  1.00  0.00           C
ATOM   3760  O   TYR Z 138      54.171  59.148  52.853  1.00  0.00           O
ATOM   3761  N   LEU Z 139      54.223  59.817  50.708  1.00  0.00           N
ATOM   3762  HN  LEU Z 139      54.621  59.718  49.792  1.00  0.00           H
ATOM   3763  CA  LEU Z 139      53.243  60.881  50.899  1.00  0.00           C
ATOM   3764  HA  LEU Z 139      53.613  61.548  51.666  1.00  0.00           H
ATOM   3765  CB  LEU Z 139      52.951  61.678  49.596  1.00  0.00           C
ATOM   3766  HB1 LEU Z 139      52.583  60.974  48.817  1.00  0.00           H
ATOM   3767  HB2 LEU Z 139      52.134  62.408  49.801  1.00  0.00           H
ATOM   3768  CG  LEU Z 139      54.124  62.481  48.997  1.00  0.00           C
ATOM   3769  HG  LEU Z 139      54.912  61.765  48.665  1.00  0.00           H
ATOM   3770  CD1 LEU Z 139      53.635  63.253  47.760  1.00  0.00           C
ATOM   3771 1HD1 LEU Z 139      53.199  62.558  47.012  1.00  0.00           H
ATOM   3772 2HD1 LEU Z 139      52.857  63.992  48.049  1.00  0.00           H
ATOM   3773 3HD1 LEU Z 139      54.476  63.799  47.281  1.00  0.00           H
ATOM   3774  CD2 LEU Z 139      54.760  63.458  49.998  1.00  0.00           C
ATOM   3775 1HD2 LEU Z 139      55.552  64.052  49.495  1.00  0.00           H
ATOM   3776 2HD2 LEU Z 139      53.995  64.159  50.391  1.00  0.00           H
ATOM   3777 3HD2 LEU Z 139      55.223  62.915  50.849  1.00  0.00           H
ATOM   3778  C   LEU Z 139      51.909  60.353  51.394  1.00  0.00           C
ATOM   3779  O   LEU Z 139      51.309  60.894  52.322  1.00  0.00           O
ATOM   3780  N   TYR Z 140      51.435  59.243  50.793  1.00  0.00           N
ATOM   3781  HN  TYR Z 140      51.948  58.831  50.038  1.00  0.00           H
ATOM   3782  CA  TYR Z 140      50.193  58.600  51.161  1.00  0.00           C
ATOM   3783  HA  TYR Z 140      49.417  59.353  51.113  1.00  0.00           H
ATOM   3784  CB  TYR Z 140      49.910  57.473  50.135  1.00  0.00           C
ATOM   3785  HB1 TYR Z 140      50.107  57.854  49.109  1.00  0.00           H
ATOM   3786  HB2 TYR Z 140      50.574  56.598  50.302  1.00  0.00           H
ATOM   3787  CG  TYR Z 140      48.474  57.037  50.169  1.00  0.00           C
ATOM   3788  CD1 TYR Z 140      47.472  57.888  49.675  1.00  0.00           C
ATOM   3789  HD1 TYR Z 140      47.738  58.862  49.294  1.00  0.00           H
ATOM   3790  CE1 TYR Z 140      46.131  57.481  49.663  1.00  0.00           C
ATOM   3791  HE1 TYR Z 140      45.370  58.142  49.274  1.00  0.00           H
ATOM   3792  CZ  TYR Z 140      45.790  56.216  50.147  1.00  0.00           C
ATOM   3793  OH  TYR Z 140      44.458  55.778  50.117  1.00  0.00           O
ATOM   3794  HH  TYR Z 140      43.925  56.439  49.627  1.00  0.00           H
ATOM   3795  CD2 TYR Z 140      48.117  55.770  50.656  1.00  0.00           C
ATOM   3796  HD2 TYR Z 140      48.882  55.098  51.018  1.00  0.00           H
ATOM   3797  CE2 TYR Z 140      46.777  55.361  50.645  1.00  0.00           C
ATOM   3798  HE2 TYR Z 140      46.507  54.376  50.991  1.00  0.00           H
ATOM   3799  C   TYR Z 140      50.189  58.046  52.585  1.00  0.00           C
ATOM   3800  O   TYR Z 140      49.248  58.273  53.344  1.00  0.00           O
ATOM   3801  N   GLU Z 141      51.262  57.337  53.001  1.00  0.00           N
ATOM   3802  HN  GLU Z 141      52.031  57.164  52.383  1.00  0.00           H
ATOM   3803  CA  GLU Z 141      51.352  56.760  54.332  1.00  0.00           C
ATOM   3804  HA  GLU Z 141      50.477  56.147  54.490  1.00  0.00           H
ATOM   3805  CB  GLU Z 141      52.601  55.859  54.459  1.00  0.00           C
ATOM   3806  HB1 GLU Z 141      52.560  55.101  53.644  1.00  0.00           H
ATOM   3807  HB2 GLU Z 141      53.516  56.472  54.297  1.00  0.00           H
ATOM   3808  CG  GLU Z 141      52.692  55.126  55.821  1.00  0.00           C
ATOM   3809  HG1 GLU Z 141      52.720  55.857  56.657  1.00  0.00           H
ATOM   3810  HG2 GLU Z 141      51.807  54.471  55.960  1.00  0.00           H
ATOM   3811  CD  GLU Z 141      53.934  54.274  55.923  1.00  0.00           C
ATOM   3812  OE1 GLU Z 141      54.104  53.333  55.104  1.00  0.00           O
ATOM   3813  OE2 GLU Z 141      54.779  54.539  56.817  1.00  0.00           O
ATOM   3814  C   GLU Z 141      51.388  57.784  55.455  1.00  0.00           C
ATOM   3815  O   GLU Z 141      50.650  57.683  56.438  1.00  0.00           O
ATOM   3816  N   ILE Z 142      52.230  58.830  55.330  1.00  0.00           N
ATOM   3817  HN  ILE Z 142      52.834  58.914  54.535  1.00  0.00           H
ATOM   3818  CA  ILE Z 142      52.336  59.855  56.358  1.00  0.00           C
ATOM   3819  HA  ILE Z 142      52.412  59.352  57.312  1.00  0.00           H
ATOM   3820  CB  ILE Z 142      53.584  60.718  56.202  1.00  0.00           C
ATOM   3821  HB  ILE Z 142      53.505  61.302  55.255  1.00  0.00           H
ATOM   3822  CG2 ILE Z 142      53.703  61.715  57.380  1.00  0.00           C
ATOM   3823 1HG2 ILE Z 142      52.858  62.433  57.398  1.00  0.00           H
ATOM   3824 2HG2 ILE Z 142      53.730  61.174  58.349  1.00  0.00           H
ATOM   3825 3HG2 ILE Z 142      54.644  62.298  57.282  1.00  0.00           H
ATOM   3826  CG1 ILE Z 142      54.871  59.856  56.101  1.00  0.00           C
ATOM   3827 1HG1 ILE Z 142      54.902  59.351  55.112  1.00  0.00           H
ATOM   3828 2HG1 ILE Z 142      55.747  60.544  56.128  1.00  0.00           H
ATOM   3829  CD  ILE Z 142      55.046  58.789  57.191  1.00  0.00           C
ATOM   3830  HD1 ILE Z 142      54.950  59.232  58.203  1.00  0.00           H
ATOM   3831  HD2 ILE Z 142      54.291  57.980  57.087  1.00  0.00           H
ATOM   3832  HD3 ILE Z 142      56.051  58.322  57.109  1.00  0.00           H
ATOM   3833  C   ILE Z 142      51.067  60.687  56.447  1.00  0.00           C
ATOM   3834  O   ILE Z 142      50.572  60.968  57.536  1.00  0.00           O
ATOM   3835  N   ALA Z 143      50.459  61.055  55.300  1.00  0.00           N
ATOM   3836  HN  ALA Z 143      50.856  60.829  54.409  1.00  0.00           H
ATOM   3837  CA  ALA Z 143      49.190  61.754  55.282  1.00  0.00           C
ATOM   3838  HA  ALA Z 143      49.295  62.647  55.884  1.00  0.00           H
ATOM   3839  CB  ALA Z 143      48.865  62.156  53.832  1.00  0.00           C
ATOM   3840  HB1 ALA Z 143      49.678  62.795  53.426  1.00  0.00           H
ATOM   3841  HB2 ALA Z 143      48.794  61.254  53.186  1.00  0.00           H
ATOM   3842  HB3 ALA Z 143      47.911  62.717  53.767  1.00  0.00           H
ATOM   3843  C   ALA Z 143      48.020  60.965  55.873  1.00  0.00           C
ATOM   3844  O   ALA Z 143      47.252  61.491  56.676  1.00  0.00           O
ATOM   3845  N   ARG Z 144      47.863  59.668  55.529  1.00  0.00           N
ATOM   3846  HN  ARG Z 144      48.475  59.236  54.860  1.00  0.00           H
ATOM   3847  CA  ARG Z 144      46.781  58.848  56.056  1.00  0.00           C
ATOM   3848  HA  ARG Z 144      45.875  59.429  55.937  1.00  0.00           H
ATOM   3849  CB  ARG Z 144      46.573  57.550  55.225  1.00  0.00           C
ATOM   3850  HB1 ARG Z 144      45.536  57.187  55.395  1.00  0.00           H
ATOM   3851  HB2 ARG Z 144      46.653  57.821  54.148  1.00  0.00           H
ATOM   3852  CG  ARG Z 144      47.555  56.402  55.530  1.00  0.00           C
ATOM   3853  HG1 ARG Z 144      48.576  56.832  55.591  1.00  0.00           H
ATOM   3854  HG2 ARG Z 144      47.311  55.962  56.522  1.00  0.00           H
ATOM   3855  CD  ARG Z 144      47.611  55.280  54.490  1.00  0.00           C
ATOM   3856  HD1 ARG Z 144      47.894  55.684  53.490  1.00  0.00           H
ATOM   3857  HD2 ARG Z 144      48.349  54.507  54.801  1.00  0.00           H
ATOM   3858  NE  ARG Z 144      46.250  54.684  54.417  1.00  0.00           N
ATOM   3859  HE  ARG Z 144      45.469  55.129  54.861  1.00  0.00           H
ATOM   3860  CZ  ARG Z 144      45.944  53.569  53.747  1.00  0.00           C
ATOM   3861  NH1 ARG Z 144      46.850  52.748  53.237  1.00  0.00           N
ATOM   3862 1HH1 ARG Z 144      47.829  52.989  53.274  1.00  0.00           H
ATOM   3863 2HH1 ARG Z 144      46.523  51.899  52.805  1.00  0.00           H
ATOM   3864  NH2 ARG Z 144      44.658  53.320  53.539  1.00  0.00           N
ATOM   3865 1HH2 ARG Z 144      44.084  54.142  53.580  1.00  0.00           H
ATOM   3866 2HH2 ARG Z 144      44.413  52.644  52.837  1.00  0.00           H
ATOM   3867  C   ARG Z 144      46.887  58.553  57.552  1.00  0.00           C
ATOM   3868  O   ARG Z 144      45.882  58.505  58.261  1.00  0.00           O
ATOM   3869  N   ARG Z 145      48.114  58.368  58.091  1.00  0.00           N
ATOM   3870  HN  ARG Z 145      48.929  58.392  57.507  1.00  0.00           H
ATOM   3871  CA  ARG Z 145      48.315  58.022  59.491  1.00  0.00           C
ATOM   3872  HA  ARG Z 145      47.431  57.535  59.877  1.00  0.00           H
ATOM   3873  CB  ARG Z 145      49.507  57.033  59.637  1.00  0.00           C
ATOM   3874  HB1 ARG Z 145      50.395  57.458  59.119  1.00  0.00           H
ATOM   3875  HB2 ARG Z 145      49.764  56.912  60.714  1.00  0.00           H
ATOM   3876  CG  ARG Z 145      49.192  55.632  59.062  1.00  0.00           C
ATOM   3877  HG1 ARG Z 145      48.328  55.210  59.623  1.00  0.00           H
ATOM   3878  HG2 ARG Z 145      48.888  55.742  57.999  1.00  0.00           H
ATOM   3879  CD  ARG Z 145      50.356  54.632  59.110  1.00  0.00           C
ATOM   3880  HD1 ARG Z 145      51.168  54.961  58.420  1.00  0.00           H
ATOM   3881  HD2 ARG Z 145      50.788  54.550  60.127  1.00  0.00           H
ATOM   3882  NE  ARG Z 145      49.821  53.306  58.632  1.00  0.00           N
ATOM   3883  HE  ARG Z 145      49.769  53.135  57.633  1.00  0.00           H
ATOM   3884  CZ  ARG Z 145      49.557  52.235  59.398  1.00  0.00           C
ATOM   3885  NH1 ARG Z 145      49.697  52.254  60.717  1.00  0.00           N
ATOM   3886 1HH1 ARG Z 145      50.072  53.062  61.180  1.00  0.00           H
ATOM   3887 2HH1 ARG Z 145      49.627  51.389  61.239  1.00  0.00           H
ATOM   3888  NH2 ARG Z 145      49.149  51.100  58.824  1.00  0.00           N
ATOM   3889 1HH2 ARG Z 145      48.988  51.055  57.836  1.00  0.00           H
ATOM   3890 2HH2 ARG Z 145      48.933  50.297  59.386  1.00  0.00           H
ATOM   3891  C   ARG Z 145      48.535  59.255  60.365  1.00  0.00           C
ATOM   3892  O   ARG Z 145      48.644  59.152  61.587  1.00  0.00           O
ATOM   3893  N   HIS Z 146      48.548  60.461  59.765  1.00  0.00           N
ATOM   3894  HN  HIS Z 146      48.519  60.514  58.766  1.00  0.00           H
ATOM   3895  CA  HIS Z 146      48.623  61.724  60.478  1.00  0.00           C
ATOM   3896  HA  HIS Z 146      48.246  61.609  61.484  1.00  0.00           H
ATOM   3897  CB  HIS Z 146      50.079  62.241  60.568  1.00  0.00           C
ATOM   3898  HB1 HIS Z 146      50.512  62.321  59.550  1.00  0.00           H
ATOM   3899  HB2 HIS Z 146      50.101  63.250  61.029  1.00  0.00           H
ATOM   3900  ND1 HIS Z 146      51.014  61.485  62.752  1.00  0.00           N
ATOM   3901  CG  HIS Z 146      50.964  61.343  61.374  1.00  0.00           C
ATOM   3902  CE1 HIS Z 146      51.825  60.523  63.163  1.00  0.00           C
ATOM   3903  HE1 HIS Z 146      52.089  60.315  64.203  1.00  0.00           H
ATOM   3904  NE2 HIS Z 146      52.300  59.788  62.128  1.00  0.00           N
ATOM   3905  HE2 HIS Z 146      52.902  58.985  62.203  1.00  0.00           H
ATOM   3906  CD2 HIS Z 146      51.751  60.308  60.977  1.00  0.00           C
ATOM   3907  HD2 HIS Z 146      51.922  59.917  59.983  1.00  0.00           H
ATOM   3908  C   HIS Z 146      47.771  62.770  59.760  1.00  0.00           C
ATOM   3909  O   HIS Z 146      48.293  63.538  58.947  1.00  0.00           O
ATOM   3910  N   PRO Z 147      46.464  62.884  59.995  1.00  0.00           N
ATOM   3911  CD  PRO Z 147      45.705  62.039  60.923  1.00  0.00           C
ATOM   3912  HD1 PRO Z 147      46.038  62.194  61.973  1.00  0.00           H
ATOM   3913  HD2 PRO Z 147      45.822  60.969  60.634  1.00  0.00           H
ATOM   3914  CA  PRO Z 147      45.589  63.571  59.051  1.00  0.00           C
ATOM   3915  HA  PRO Z 147      45.975  63.492  58.048  1.00  0.00           H
ATOM   3916  CB  PRO Z 147      44.253  62.845  59.231  1.00  0.00           C
ATOM   3917  HB1 PRO Z 147      43.374  63.443  58.921  1.00  0.00           H
ATOM   3918  HB2 PRO Z 147      44.270  61.913  58.621  1.00  0.00           H
ATOM   3919  CG  PRO Z 147      44.257  62.482  60.712  1.00  0.00           C
ATOM   3920  HG1 PRO Z 147      44.044  63.382  61.325  1.00  0.00           H
ATOM   3921  HG2 PRO Z 147      43.518  61.697  60.955  1.00  0.00           H
ATOM   3922  C   PRO Z 147      45.446  65.037  59.398  1.00  0.00           C
ATOM   3923  O   PRO Z 147      44.639  65.724  58.770  1.00  0.00           O
ATOM   3924  N   TYR Z 148      46.214  65.553  60.372  1.00  0.00           N
ATOM   3925  HN  TYR Z 148      46.801  64.963  60.934  1.00  0.00           H
ATOM   3926  CA  TYR Z 148      46.253  66.969  60.685  1.00  0.00           C
ATOM   3927  HA  TYR Z 148      45.526  67.516  60.099  1.00  0.00           H
ATOM   3928  CB  TYR Z 148      45.988  67.216  62.193  1.00  0.00           C
ATOM   3929  HB1 TYR Z 148      46.740  66.687  62.816  1.00  0.00           H
ATOM   3930  HB2 TYR Z 148      46.033  68.301  62.427  1.00  0.00           H
ATOM   3931  CG  TYR Z 148      44.619  66.712  62.561  1.00  0.00           C
ATOM   3932  CD1 TYR Z 148      44.450  65.426  63.102  1.00  0.00           C
ATOM   3933  HD1 TYR Z 148      45.311  64.792  63.252  1.00  0.00           H
ATOM   3934  CE1 TYR Z 148      43.177  64.962  63.460  1.00  0.00           C
ATOM   3935  HE1 TYR Z 148      43.063  63.973  63.882  1.00  0.00           H
ATOM   3936  CZ  TYR Z 148      42.059  65.777  63.264  1.00  0.00           C
ATOM   3937  OH  TYR Z 148      40.778  65.300  63.602  1.00  0.00           O
ATOM   3938  HH  TYR Z 148      40.126  65.853  63.125  1.00  0.00           H
ATOM   3939  CD2 TYR Z 148      43.489  67.524  62.373  1.00  0.00           C
ATOM   3940  HD2 TYR Z 148      43.604  68.515  61.957  1.00  0.00           H
ATOM   3941  CE2 TYR Z 148      42.214  67.058  62.724  1.00  0.00           C
ATOM   3942  HE2 TYR Z 148      41.356  67.698  62.583  1.00  0.00           H
ATOM   3943  C   TYR Z 148      47.615  67.536  60.325  1.00  0.00           C
ATOM   3944  O   TYR Z 148      47.854  68.731  60.473  1.00  0.00           O
ATOM   3945  N   PHE Z 149      48.534  66.697  59.793  1.00  0.00           N
ATOM   3946  HN  PHE Z 149      48.295  65.734  59.684  1.00  0.00           H
ATOM   3947  CA  PHE Z 149      49.889  67.058  59.401  1.00  0.00           C
ATOM   3948  HA  PHE Z 149      50.393  67.412  60.292  1.00  0.00           H
ATOM   3949  CB  PHE Z 149      50.603  65.791  58.852  1.00  0.00           C
ATOM   3950  HB1 PHE Z 149      50.291  64.925  59.473  1.00  0.00           H
ATOM   3951  HB2 PHE Z 149      50.295  65.574  57.808  1.00  0.00           H
ATOM   3952  CG  PHE Z 149      52.105  65.851  58.914  1.00  0.00           C
ATOM   3953  CD1 PHE Z 149      52.857  66.486  57.912  1.00  0.00           C
ATOM   3954  HD1 PHE Z 149      52.351  66.972  57.092  1.00  0.00           H
ATOM   3955  CE1 PHE Z 149      54.258  66.486  57.962  1.00  0.00           C
ATOM   3956  HE1 PHE Z 149      54.827  66.980  57.189  1.00  0.00           H
ATOM   3957  CZ  PHE Z 149      54.918  65.831  59.009  1.00  0.00           C
ATOM   3958  HZ  PHE Z 149      55.997  65.809  59.043  1.00  0.00           H
ATOM   3959  CD2 PHE Z 149      52.781  65.204  59.960  1.00  0.00           C
ATOM   3960  HD2 PHE Z 149      52.214  64.691  60.721  1.00  0.00           H
ATOM   3961  CE2 PHE Z 149      54.179  65.189  60.007  1.00  0.00           C
ATOM   3962  HE2 PHE Z 149      54.683  64.666  60.805  1.00  0.00           H
ATOM   3963  C   PHE Z 149      49.933  68.175  58.360  1.00  0.00           C
ATOM   3964  O   PHE Z 149      49.101  68.236  57.451  1.00  0.00           O
ATOM   3965  N   TYR Z 150      50.901  69.104  58.477  1.00  0.00           N
ATOM   3966  HN  TYR Z 150      51.587  69.034  59.212  1.00  0.00           H
ATOM   3967  CA  TYR Z 150      50.987  70.267  57.617  1.00  0.00           C
ATOM   3968  HA  TYR Z 150      49.981  70.652  57.505  1.00  0.00           H
ATOM   3969  CB  TYR Z 150      51.876  71.341  58.298  1.00  0.00           C
ATOM   3970  HB1 TYR Z 150      51.657  71.349  59.387  1.00  0.00           H
ATOM   3971  HB2 TYR Z 150      52.954  71.104  58.181  1.00  0.00           H
ATOM   3972  CG  TYR Z 150      51.594  72.731  57.802  1.00  0.00           C
ATOM   3973  CD1 TYR Z 150      50.334  73.315  58.017  1.00  0.00           C
ATOM   3974  HD1 TYR Z 150      49.550  72.750  58.499  1.00  0.00           H
ATOM   3975  CE1 TYR Z 150      50.092  74.644  57.647  1.00  0.00           C
ATOM   3976  HE1 TYR Z 150      49.127  75.087  57.847  1.00  0.00           H
ATOM   3977  CZ  TYR Z 150      51.100  75.394  57.038  1.00  0.00           C
ATOM   3978  OH  TYR Z 150      50.847  76.728  56.670  1.00  0.00           O
ATOM   3979  HH  TYR Z 150      49.936  76.921  56.905  1.00  0.00           H
ATOM   3980  CD2 TYR Z 150      52.602  73.496  57.194  1.00  0.00           C
ATOM   3981  HD2 TYR Z 150      53.581  73.070  57.044  1.00  0.00           H
ATOM   3982  CE2 TYR Z 150      52.356  74.822  56.811  1.00  0.00           C
ATOM   3983  HE2 TYR Z 150      53.141  75.407  56.360  1.00  0.00           H
ATOM   3984  C   TYR Z 150      51.517  69.923  56.225  1.00  0.00           C
ATOM   3985  O   TYR Z 150      52.649  69.472  56.051  1.00  0.00           O
ATOM   3986  N   ALA Z 151      50.693  70.124  55.176  1.00  0.00           N
ATOM   3987  HN  ALA Z 151      49.776  70.480  55.326  1.00  0.00           H
ATOM   3988  CA  ALA Z 151      51.009  69.702  53.823  1.00  0.00           C
ATOM   3989  HA  ALA Z 151      51.233  68.644  53.886  1.00  0.00           H
ATOM   3990  CB  ALA Z 151      49.761  69.818  52.921  1.00  0.00           C
ATOM   3991  HB1 ALA Z 151      49.426  70.867  52.806  1.00  0.00           H
ATOM   3992  HB2 ALA Z 151      49.964  69.395  51.913  1.00  0.00           H
ATOM   3993  HB3 ALA Z 151      48.926  69.239  53.372  1.00  0.00           H
ATOM   3994  C   ALA Z 151      52.262  70.324  53.180  1.00  0.00           C
ATOM   3995  O   ALA Z 151      53.025  69.557  52.591  1.00  0.00           O
ATOM   3996  N   PRO Z 152      52.599  71.619  53.269  1.00  0.00           N
ATOM   3997  CD  PRO Z 152      51.653  72.709  53.538  1.00  0.00           C
ATOM   3998  HD1 PRO Z 152      51.574  72.859  54.637  1.00  0.00           H
ATOM   3999  HD2 PRO Z 152      50.648  72.512  53.108  1.00  0.00           H
ATOM   4000  CA  PRO Z 152      53.879  72.131  52.769  1.00  0.00           C
ATOM   4001  HA  PRO Z 152      53.950  71.872  51.722  1.00  0.00           H
ATOM   4002  CB  PRO Z 152      53.783  73.649  52.991  1.00  0.00           C
ATOM   4003  HB1 PRO Z 152      54.120  73.925  54.015  1.00  0.00           H
ATOM   4004  HB2 PRO Z 152      54.381  74.212  52.243  1.00  0.00           H
ATOM   4005  CG  PRO Z 152      52.285  73.927  52.868  1.00  0.00           C
ATOM   4006  HG1 PRO Z 152      51.976  74.886  53.333  1.00  0.00           H
ATOM   4007  HG2 PRO Z 152      52.009  73.928  51.790  1.00  0.00           H
ATOM   4008  C   PRO Z 152      55.100  71.534  53.449  1.00  0.00           C
ATOM   4009  O   PRO Z 152      56.110  71.299  52.787  1.00  0.00           O
ATOM   4010  N   GLU Z 153      55.034  71.256  54.768  1.00  0.00           N
ATOM   4011  HN  GLU Z 153      54.203  71.454  55.277  1.00  0.00           H
ATOM   4012  CA  GLU Z 153      56.086  70.547  55.478  1.00  0.00           C
ATOM   4013  HA  GLU Z 153      57.025  71.040  55.263  1.00  0.00           H
ATOM   4014  CB  GLU Z 153      55.873  70.534  57.012  1.00  0.00           C
ATOM   4015  HB1 GLU Z 153      54.806  70.312  57.227  1.00  0.00           H
ATOM   4016  HB2 GLU Z 153      56.477  69.719  57.475  1.00  0.00           H
ATOM   4017  CG  GLU Z 153      56.288  71.850  57.712  1.00  0.00           C
ATOM   4018  HG1 GLU Z 153      55.770  72.717  57.256  1.00  0.00           H
ATOM   4019  HG2 GLU Z 153      56.003  71.799  58.785  1.00  0.00           H
ATOM   4020  CD  GLU Z 153      57.788  72.097  57.659  1.00  0.00           C
ATOM   4021  OE1 GLU Z 153      58.581  71.198  58.038  1.00  0.00           O
ATOM   4022  OE2 GLU Z 153      58.190  73.232  57.283  1.00  0.00           O
ATOM   4023  C   GLU Z 153      56.247  69.121  54.989  1.00  0.00           C
ATOM   4024  O   GLU Z 153      57.363  68.642  54.835  1.00  0.00           O
ATOM   4025  N   LEU Z 154      55.147  68.402  54.693  1.00  0.00           N
ATOM   4026  HN  LEU Z 154      54.242  68.799  54.850  1.00  0.00           H
ATOM   4027  CA  LEU Z 154      55.186  67.049  54.154  1.00  0.00           C
ATOM   4028  HA  LEU Z 154      55.739  66.443  54.857  1.00  0.00           H
ATOM   4029  CB  LEU Z 154      53.745  66.494  54.049  1.00  0.00           C
ATOM   4030  HB1 LEU Z 154      53.279  66.580  55.054  1.00  0.00           H
ATOM   4031  HB2 LEU Z 154      53.157  67.139  53.360  1.00  0.00           H
ATOM   4032  CG  LEU Z 154      53.605  65.028  53.586  1.00  0.00           C
ATOM   4033  HG  LEU Z 154      53.899  64.975  52.510  1.00  0.00           H
ATOM   4034  CD1 LEU Z 154      54.494  64.048  54.366  1.00  0.00           C
ATOM   4035 1HD1 LEU Z 154      54.271  64.099  55.453  1.00  0.00           H
ATOM   4036 2HD1 LEU Z 154      54.308  63.010  54.016  1.00  0.00           H
ATOM   4037 3HD1 LEU Z 154      55.571  64.265  54.208  1.00  0.00           H
ATOM   4038  CD2 LEU Z 154      52.138  64.588  53.701  1.00  0.00           C
ATOM   4039 1HD2 LEU Z 154      51.825  64.566  54.767  1.00  0.00           H
ATOM   4040 2HD2 LEU Z 154      51.479  65.294  53.156  1.00  0.00           H
ATOM   4041 3HD2 LEU Z 154      52.003  63.571  53.274  1.00  0.00           H
ATOM   4042  C   LEU Z 154      55.921  66.949  52.816  1.00  0.00           C
ATOM   4043  O   LEU Z 154      56.729  66.049  52.586  1.00  0.00           O
ATOM   4044  N   LEU Z 155      55.716  67.928  51.918  1.00  0.00           N
ATOM   4045  HN  LEU Z 155      55.027  68.630  52.097  1.00  0.00           H
ATOM   4046  CA  LEU Z 155      56.476  68.068  50.686  1.00  0.00           C
ATOM   4047  HA  LEU Z 155      56.440  67.117  50.172  1.00  0.00           H
ATOM   4048  CB  LEU Z 155      55.830  69.143  49.782  1.00  0.00           C
ATOM   4049  HB1 LEU Z 155      55.830  70.115  50.324  1.00  0.00           H
ATOM   4050  HB2 LEU Z 155      56.432  69.271  48.856  1.00  0.00           H
ATOM   4051  CG  LEU Z 155      54.377  68.808  49.369  1.00  0.00           C
ATOM   4052  HG  LEU Z 155      53.783  68.596  50.290  1.00  0.00           H
ATOM   4053  CD1 LEU Z 155      53.722  70.009  48.675  1.00  0.00           C
ATOM   4054 1HD1 LEU Z 155      53.685  70.883  49.360  1.00  0.00           H
ATOM   4055 2HD1 LEU Z 155      54.295  70.296  47.768  1.00  0.00           H
ATOM   4056 3HD1 LEU Z 155      52.686  69.755  48.366  1.00  0.00           H
ATOM   4057  CD2 LEU Z 155      54.287  67.569  48.462  1.00  0.00           C
ATOM   4058 1HD2 LEU Z 155      53.228  67.364  48.201  1.00  0.00           H
ATOM   4059 2HD2 LEU Z 155      54.846  67.742  47.518  1.00  0.00           H
ATOM   4060 3HD2 LEU Z 155      54.700  66.668  48.958  1.00  0.00           H
ATOM   4061  C   LEU Z 155      57.967  68.351  50.906  1.00  0.00           C
ATOM   4062  O   LEU Z 155      58.820  67.876  50.154  1.00  0.00           O
ATOM   4063  N   PHE Z 156      58.329  69.120  51.956  1.00  0.00           N
ATOM   4064  HN  PHE Z 156      57.624  69.572  52.503  1.00  0.00           H
ATOM   4065  CA  PHE Z 156      59.705  69.268  52.412  1.00  0.00           C
ATOM   4066  HA  PHE Z 156      60.292  69.469  51.528  1.00  0.00           H
ATOM   4067  CB  PHE Z 156      59.819  70.471  53.393  1.00  0.00           C
ATOM   4068  HB1 PHE Z 156      59.290  71.343  52.950  1.00  0.00           H
ATOM   4069  HB2 PHE Z 156      59.330  70.224  54.359  1.00  0.00           H
ATOM   4070  CG  PHE Z 156      61.244  70.907  53.654  1.00  0.00           C
ATOM   4071  CD1 PHE Z 156      62.176  71.049  52.609  1.00  0.00           C
ATOM   4072  HD1 PHE Z 156      61.889  70.851  51.589  1.00  0.00           H
ATOM   4073  CE1 PHE Z 156      63.490  71.453  52.867  1.00  0.00           C
ATOM   4074  HE1 PHE Z 156      64.201  71.538  52.057  1.00  0.00           H
ATOM   4075  CZ  PHE Z 156      63.886  71.739  54.177  1.00  0.00           C
ATOM   4076  HZ  PHE Z 156      64.900  72.056  54.378  1.00  0.00           H
ATOM   4077  CD2 PHE Z 156      61.656  71.202  54.965  1.00  0.00           C
ATOM   4078  HD2 PHE Z 156      60.958  71.105  55.784  1.00  0.00           H
ATOM   4079  CE2 PHE Z 156      62.969  71.615  55.227  1.00  0.00           C
ATOM   4080  HE2 PHE Z 156      63.281  71.829  56.240  1.00  0.00           H
ATOM   4081  C   PHE Z 156      60.290  67.986  53.022  1.00  0.00           C
ATOM   4082  O   PHE Z 156      61.423  67.606  52.731  1.00  0.00           O
ATOM   4083  N   PHE Z 157      59.508  67.244  53.839  1.00  0.00           N
ATOM   4084  HN  PHE Z 157      58.614  67.614  54.111  1.00  0.00           H
ATOM   4085  CA  PHE Z 157      59.865  65.941  54.391  1.00  0.00           C
ATOM   4086  HA  PHE Z 157      60.783  66.060  54.949  1.00  0.00           H
ATOM   4087  CB  PHE Z 157      58.757  65.349  55.314  1.00  0.00           C
ATOM   4088  HB1 PHE Z 157      57.757  65.682  54.974  1.00  0.00           H
ATOM   4089  HB2 PHE Z 157      58.770  64.236  55.297  1.00  0.00           H
ATOM   4090  CG  PHE Z 157      58.962  65.743  56.754  1.00  0.00           C
ATOM   4091  CD1 PHE Z 157      59.898  65.048  57.537  1.00  0.00           C
ATOM   4092  HD1 PHE Z 157      60.466  64.241  57.094  1.00  0.00           H
ATOM   4093  CE1 PHE Z 157      60.078  65.366  58.890  1.00  0.00           C
ATOM   4094  HE1 PHE Z 157      60.787  64.813  59.490  1.00  0.00           H
ATOM   4095  CZ  PHE Z 157      59.326  66.392  59.473  1.00  0.00           C
ATOM   4096  HZ  PHE Z 157      59.466  66.638  60.516  1.00  0.00           H
ATOM   4097  CD2 PHE Z 157      58.198  66.754  57.359  1.00  0.00           C
ATOM   4098  HD2 PHE Z 157      57.443  67.265  56.789  1.00  0.00           H
ATOM   4099  CE2 PHE Z 157      58.383  67.087  58.707  1.00  0.00           C
ATOM   4100  HE2 PHE Z 157      57.789  67.869  59.158  1.00  0.00           H
ATOM   4101  C   PHE Z 157      60.188  64.926  53.308  1.00  0.00           C
ATOM   4102  O   PHE Z 157      61.105  64.127  53.466  1.00  0.00           O
ATOM   4103  N   ALA Z 158      59.485  64.963  52.157  1.00  0.00           N
ATOM   4104  HN  ALA Z 158      58.688  65.564  52.084  1.00  0.00           H
ATOM   4105  CA  ALA Z 158      59.802  64.147  50.999  1.00  0.00           C
ATOM   4106  HA  ALA Z 158      59.725  63.110  51.296  1.00  0.00           H
ATOM   4107  CB  ALA Z 158      58.781  64.427  49.879  1.00  0.00           C
ATOM   4108  HB1 ALA Z 158      57.750  64.262  50.258  1.00  0.00           H
ATOM   4109  HB2 ALA Z 158      58.856  65.477  49.527  1.00  0.00           H
ATOM   4110  HB3 ALA Z 158      58.948  63.755  49.011  1.00  0.00           H
ATOM   4111  C   ALA Z 158      61.224  64.345  50.470  1.00  0.00           C
ATOM   4112  O   ALA Z 158      61.921  63.373  50.194  1.00  0.00           O
ATOM   4113  N   LYS Z 159      61.719  65.599  50.378  1.00  0.00           N
ATOM   4114  HN  LYS Z 159      61.140  66.376  50.615  1.00  0.00           H
ATOM   4115  CA  LYS Z 159      63.108  65.904  50.052  1.00  0.00           C
ATOM   4116  HA  LYS Z 159      63.364  65.395  49.132  1.00  0.00           H
ATOM   4117  CB  LYS Z 159      63.305  67.428  49.850  1.00  0.00           C
ATOM   4118  HB1 LYS Z 159      62.950  67.954  50.763  1.00  0.00           H
ATOM   4119  HB2 LYS Z 159      64.391  67.653  49.735  1.00  0.00           H
ATOM   4120  CG  LYS Z 159      62.565  67.984  48.621  1.00  0.00           C
ATOM   4121  HG1 LYS Z 159      63.113  67.711  47.693  1.00  0.00           H
ATOM   4122  HG2 LYS Z 159      61.563  67.498  48.557  1.00  0.00           H
ATOM   4123  CD  LYS Z 159      62.323  69.502  48.700  1.00  0.00           C
ATOM   4124  HD1 LYS Z 159      61.646  69.811  47.871  1.00  0.00           H
ATOM   4125  HD2 LYS Z 159      61.768  69.680  49.649  1.00  0.00           H
ATOM   4126  CE  LYS Z 159      63.568  70.400  48.717  1.00  0.00           C
ATOM   4127  HE1 LYS Z 159      63.287  71.407  49.104  1.00  0.00           H
ATOM   4128  HE2 LYS Z 159      64.366  69.985  49.366  1.00  0.00           H
ATOM   4129  NZ  LYS Z 159      64.113  70.596  47.364  1.00  0.00           N
ATOM   4130  HZ1 LYS Z 159      63.362  70.930  46.706  1.00  0.00           H
ATOM   4131  HZ2 LYS Z 159      64.855  71.336  47.402  1.00  0.00           H
ATOM   4132  HZ3 LYS Z 159      64.524  69.711  46.973  1.00  0.00           H
ATOM   4133  C   LYS Z 159      64.092  65.416  51.113  1.00  0.00           C
ATOM   4134  O   LYS Z 159      65.124  64.825  50.802  1.00  0.00           O
ATOM   4135  N   ARG Z 160      63.772  65.610  52.409  1.00  0.00           N
ATOM   4136  HN  ARG Z 160      62.943  66.125  52.632  1.00  0.00           H
ATOM   4137  CA  ARG Z 160      64.584  65.145  53.526  1.00  0.00           C
ATOM   4138  HA  ARG Z 160      65.581  65.545  53.397  1.00  0.00           H
ATOM   4139  CB  ARG Z 160      64.005  65.674  54.869  1.00  0.00           C
ATOM   4140  HB1 ARG Z 160      62.966  65.297  54.986  1.00  0.00           H
ATOM   4141  HB2 ARG Z 160      64.610  65.266  55.710  1.00  0.00           H
ATOM   4142  CG  ARG Z 160      63.999  67.219  54.973  1.00  0.00           C
ATOM   4143  HG1 ARG Z 160      65.046  67.593  54.921  1.00  0.00           H
ATOM   4144  HG2 ARG Z 160      63.469  67.641  54.092  1.00  0.00           H
ATOM   4145  CD  ARG Z 160      63.316  67.793  56.227  1.00  0.00           C
ATOM   4146  HD1 ARG Z 160      63.275  68.905  56.172  1.00  0.00           H
ATOM   4147  HD2 ARG Z 160      62.285  67.387  56.339  1.00  0.00           H
ATOM   4148  NE  ARG Z 160      64.151  67.393  57.395  1.00  0.00           N
ATOM   4149  HE  ARG Z 160      65.032  66.919  57.253  1.00  0.00           H
ATOM   4150  CZ  ARG Z 160      63.862  67.631  58.679  1.00  0.00           C
ATOM   4151  NH1 ARG Z 160      62.771  68.265  59.092  1.00  0.00           N
ATOM   4152 1HH1 ARG Z 160      62.107  68.642  58.440  1.00  0.00           H
ATOM   4153 2HH1 ARG Z 160      62.700  68.460  60.078  1.00  0.00           H
ATOM   4154  NH2 ARG Z 160      64.718  67.186  59.595  1.00  0.00           N
ATOM   4155 1HH2 ARG Z 160      65.521  66.686  59.276  1.00  0.00           H
ATOM   4156 2HH2 ARG Z 160      64.426  67.177  60.566  1.00  0.00           H
ATOM   4157  C   ARG Z 160      64.724  63.616  53.573  1.00  0.00           C
ATOM   4158  O   ARG Z 160      65.816  63.076  53.763  1.00  0.00           O
ATOM   4159  N   TYR Z 161      63.609  62.889  53.349  1.00  0.00           N
ATOM   4160  HN  TYR Z 161      62.732  63.374  53.267  1.00  0.00           H
ATOM   4161  CA  TYR Z 161      63.528  61.447  53.171  1.00  0.00           C
ATOM   4162  HA  TYR Z 161      63.990  60.974  54.027  1.00  0.00           H
ATOM   4163  CB  TYR Z 161      62.017  61.082  53.112  1.00  0.00           C
ATOM   4164  HB1 TYR Z 161      61.519  61.498  54.016  1.00  0.00           H
ATOM   4165  HB2 TYR Z 161      61.545  61.576  52.235  1.00  0.00           H
ATOM   4166  CG  TYR Z 161      61.676  59.612  53.063  1.00  0.00           C
ATOM   4167  CD1 TYR Z 161      61.458  58.876  54.240  1.00  0.00           C
ATOM   4168  HD1 TYR Z 161      61.622  59.342  55.201  1.00  0.00           H
ATOM   4169  CE1 TYR Z 161      60.938  57.572  54.178  1.00  0.00           C
ATOM   4170  HE1 TYR Z 161      60.722  57.027  55.083  1.00  0.00           H
ATOM   4171  CZ  TYR Z 161      60.628  56.996  52.941  1.00  0.00           C
ATOM   4172  OH  TYR Z 161      60.037  55.715  52.887  1.00  0.00           O
ATOM   4173  HH  TYR Z 161      59.600  55.626  52.021  1.00  0.00           H
ATOM   4174  CD2 TYR Z 161      61.407  59.004  51.827  1.00  0.00           C
ATOM   4175  HD2 TYR Z 161      61.562  59.565  50.920  1.00  0.00           H
ATOM   4176  CE2 TYR Z 161      60.873  57.709  51.763  1.00  0.00           C
ATOM   4177  HE2 TYR Z 161      60.631  57.275  50.805  1.00  0.00           H
ATOM   4178  C   TYR Z 161      64.277  60.974  51.924  1.00  0.00           C
ATOM   4179  O   TYR Z 161      65.038  60.008  51.968  1.00  0.00           O
ATOM   4180  N   LYS Z 162      64.129  61.681  50.782  1.00  0.00           N
ATOM   4181  HN  LYS Z 162      63.471  62.439  50.743  1.00  0.00           H
ATOM   4182  CA  LYS Z 162      64.845  61.411  49.544  1.00  0.00           C
ATOM   4183  HA  LYS Z 162      64.633  60.390  49.257  1.00  0.00           H
ATOM   4184  CB  LYS Z 162      64.369  62.367  48.420  1.00  0.00           C
ATOM   4185  HB1 LYS Z 162      63.258  62.309  48.367  1.00  0.00           H
ATOM   4186  HB2 LYS Z 162      64.628  63.415  48.688  1.00  0.00           H
ATOM   4187  CG  LYS Z 162      64.926  62.051  47.022  1.00  0.00           C
ATOM   4188  HG1 LYS Z 162      66.038  62.104  47.029  1.00  0.00           H
ATOM   4189  HG2 LYS Z 162      64.631  61.011  46.755  1.00  0.00           H
ATOM   4190  CD  LYS Z 162      64.391  63.010  45.945  1.00  0.00           C
ATOM   4191  HD1 LYS Z 162      63.278  63.024  46.007  1.00  0.00           H
ATOM   4192  HD2 LYS Z 162      64.751  64.041  46.166  1.00  0.00           H
ATOM   4193  CE  LYS Z 162      64.808  62.608  44.526  1.00  0.00           C
ATOM   4194  HE1 LYS Z 162      65.913  62.640  44.408  1.00  0.00           H
ATOM   4195  HE2 LYS Z 162      64.452  61.577  44.307  1.00  0.00           H
ATOM   4196  NZ  LYS Z 162      64.207  63.514  43.536  1.00  0.00           N
ATOM   4197  HZ1 LYS Z 162      63.406  64.045  43.953  1.00  0.00           H
ATOM   4198  HZ2 LYS Z 162      64.909  64.233  43.216  1.00  0.00           H
ATOM   4199  HZ3 LYS Z 162      63.862  62.964  42.706  1.00  0.00           H
ATOM   4200  C   LYS Z 162      66.354  61.532  49.689  1.00  0.00           C
ATOM   4201  O   LYS Z 162      67.105  60.680  49.217  1.00  0.00           O
ATOM   4202  N   ALA Z 163      66.842  62.573  50.391  1.00  0.00           N
ATOM   4203  HN  ALA Z 163      66.222  63.305  50.695  1.00  0.00           H
ATOM   4204  CA  ALA Z 163      68.241  62.749  50.722  1.00  0.00           C
ATOM   4205  HA  ALA Z 163      68.807  62.749  49.800  1.00  0.00           H
ATOM   4206  CB  ALA Z 163      68.429  64.105  51.426  1.00  0.00           C
ATOM   4207  HB1 ALA Z 163      69.499  64.291  51.658  1.00  0.00           H
ATOM   4208  HB2 ALA Z 163      68.071  64.923  50.763  1.00  0.00           H
ATOM   4209  HB3 ALA Z 163      67.846  64.151  52.370  1.00  0.00           H
ATOM   4210  C   ALA Z 163      68.800  61.629  51.596  1.00  0.00           C
ATOM   4211  O   ALA Z 163      69.898  61.119  51.357  1.00  0.00           O
ATOM   4212  N   ALA Z 164      68.037  61.186  52.619  1.00  0.00           N
ATOM   4213  HN  ALA Z 164      67.165  61.634  52.822  1.00  0.00           H
ATOM   4214  CA  ALA Z 164      68.393  60.049  53.447  1.00  0.00           C
ATOM   4215  HA  ALA Z 164      69.373  60.232  53.869  1.00  0.00           H
ATOM   4216  CB  ALA Z 164      67.366  59.909  54.591  1.00  0.00           C
ATOM   4217  HB1 ALA Z 164      67.641  59.078  55.274  1.00  0.00           H
ATOM   4218  HB2 ALA Z 164      67.326  60.850  55.181  1.00  0.00           H
ATOM   4219  HB3 ALA Z 164      66.349  59.714  54.188  1.00  0.00           H
ATOM   4220  C   ALA Z 164      68.482  58.742  52.659  1.00  0.00           C
ATOM   4221  O   ALA Z 164      69.474  58.021  52.736  1.00  0.00           O
ATOM   4222  N   PHE Z 165      67.478  58.445  51.810  1.00  0.00           N
ATOM   4223  HN  PHE Z 165      66.659  59.027  51.783  1.00  0.00           H
ATOM   4224  CA  PHE Z 165      67.491  57.292  50.923  1.00  0.00           C
ATOM   4225  HA  PHE Z 165      67.694  56.415  51.526  1.00  0.00           H
ATOM   4226  CB  PHE Z 165      66.121  57.149  50.201  1.00  0.00           C
ATOM   4227  HB1 PHE Z 165      65.589  58.123  50.161  1.00  0.00           H
ATOM   4228  HB2 PHE Z 165      66.233  56.771  49.162  1.00  0.00           H
ATOM   4229  CG  PHE Z 165      65.279  56.157  50.949  1.00  0.00           C
ATOM   4230  CD1 PHE Z 165      65.347  54.803  50.588  1.00  0.00           C
ATOM   4231  HD1 PHE Z 165      65.952  54.508  49.744  1.00  0.00           H
ATOM   4232  CE1 PHE Z 165      64.661  53.832  51.322  1.00  0.00           C
ATOM   4233  HE1 PHE Z 165      64.745  52.795  51.039  1.00  0.00           H
ATOM   4234  CZ  PHE Z 165      63.871  54.211  52.415  1.00  0.00           C
ATOM   4235  HZ  PHE Z 165      63.332  53.464  52.981  1.00  0.00           H
ATOM   4236  CD2 PHE Z 165      64.485  56.530  52.045  1.00  0.00           C
ATOM   4237  HD2 PHE Z 165      64.427  57.566  52.342  1.00  0.00           H
ATOM   4238  CE2 PHE Z 165      63.783  55.561  52.776  1.00  0.00           C
ATOM   4239  HE2 PHE Z 165      63.181  55.851  53.625  1.00  0.00           H
ATOM   4240  C   PHE Z 165      68.619  57.328  49.898  1.00  0.00           C
ATOM   4241  O   PHE Z 165      69.326  56.343  49.698  1.00  0.00           O
ATOM   4242  N   THR Z 166      68.864  58.487  49.257  1.00  0.00           N
ATOM   4243  HN  THR Z 166      68.266  59.271  49.440  1.00  0.00           H
ATOM   4244  CA  THR Z 166      69.900  58.648  48.232  1.00  0.00           C
ATOM   4245  HA  THR Z 166      69.699  57.933  47.448  1.00  0.00           H
ATOM   4246  CB  THR Z 166      69.918  60.048  47.623  1.00  0.00           C
ATOM   4247  HB  THR Z 166      70.139  60.811  48.406  1.00  0.00           H
ATOM   4248  OG1 THR Z 166      68.655  60.344  47.041  1.00  0.00           O
ATOM   4249  HG1 THR Z 166      68.042  60.475  47.790  1.00  0.00           H
ATOM   4250  CG2 THR Z 166      70.949  60.160  46.489  1.00  0.00           C
ATOM   4251 1HG2 THR Z 166      70.757  59.389  45.712  1.00  0.00           H
ATOM   4252 2HG2 THR Z 166      70.882  61.160  46.010  1.00  0.00           H
ATOM   4253 3HG2 THR Z 166      71.988  60.041  46.860  1.00  0.00           H
ATOM   4254  C   THR Z 166      71.292  58.358  48.753  1.00  0.00           C
ATOM   4255  O   THR Z 166      72.056  57.617  48.131  1.00  0.00           O
ATOM   4256  N   GLU Z 167      71.627  58.898  49.945  1.00  0.00           N
ATOM   4257  HN  GLU Z 167      70.979  59.491  50.425  1.00  0.00           H
ATOM   4258  CA  GLU Z 167      72.886  58.653  50.624  1.00  0.00           C
ATOM   4259  HA  GLU Z 167      73.696  58.902  49.951  1.00  0.00           H
ATOM   4260  CB  GLU Z 167      72.968  59.542  51.893  1.00  0.00           C
ATOM   4261  HB1 GLU Z 167      72.884  60.604  51.572  1.00  0.00           H
ATOM   4262  HB2 GLU Z 167      72.093  59.321  52.546  1.00  0.00           H
ATOM   4263  CG  GLU Z 167      74.272  59.370  52.713  1.00  0.00           C
ATOM   4264  HG1 GLU Z 167      74.405  58.305  53.000  1.00  0.00           H
ATOM   4265  HG2 GLU Z 167      75.147  59.684  52.107  1.00  0.00           H
ATOM   4266  CD  GLU Z 167      74.289  60.159  54.009  1.00  0.00           C
ATOM   4267  OE1 GLU Z 167      75.144  59.823  54.872  1.00  0.00           O
ATOM   4268  OE2 GLU Z 167      73.473  61.096  54.198  1.00  0.00           O
ATOM   4269  C   GLU Z 167      73.071  57.205  51.051  1.00  0.00           C
ATOM   4270  O   GLU Z 167      74.135  56.609  50.877  1.00  0.00           O
ATOM   4271  N   CYS Z 168      72.030  56.590  51.637  1.00  0.00           N
ATOM   4272  HN  CYS Z 168      71.167  57.077  51.793  1.00  0.00           H
ATOM   4273  CA  CYS Z 168      72.157  55.273  52.230  1.00  0.00           C
ATOM   4274  HA  CYS Z 168      73.131  55.189  52.691  1.00  0.00           H
ATOM   4275  CB  CYS Z 168      71.078  55.082  53.315  1.00  0.00           C
ATOM   4276  HB1 CYS Z 168      70.070  55.186  52.857  1.00  0.00           H
ATOM   4277  HB2 CYS Z 168      71.149  54.059  53.744  1.00  0.00           H
ATOM   4278  SG  CYS Z 168      71.249  56.301  54.657  1.00  0.00           S
ATOM   4279  C   CYS Z 168      72.083  54.132  51.238  1.00  0.00           C
ATOM   4280  O   CYS Z 168      72.628  53.059  51.485  1.00  0.00           O
ATOM   4281  N   CYS Z 169      71.459  54.340  50.064  1.00  0.00           N
ATOM   4282  HN  CYS Z 169      70.967  55.200  49.901  1.00  0.00           H
ATOM   4283  CA  CYS Z 169      71.266  53.280  49.089  1.00  0.00           C
ATOM   4284  HA  CYS Z 169      71.271  52.319  49.587  1.00  0.00           H
ATOM   4285  CB  CYS Z 169      69.912  53.458  48.364  1.00  0.00           C
ATOM   4286  HB1 CYS Z 169      69.863  54.478  47.924  1.00  0.00           H
ATOM   4287  HB2 CYS Z 169      69.824  52.733  47.527  1.00  0.00           H
ATOM   4288  SG  CYS Z 169      68.498  53.216  49.481  1.00  0.00           S
ATOM   4289  C   CYS Z 169      72.357  53.219  48.036  1.00  0.00           C
ATOM   4290  O   CYS Z 169      72.340  52.344  47.170  1.00  0.00           O
ATOM   4291  N   GLN Z 170      73.375  54.100  48.095  1.00  0.00           N
ATOM   4292  HN  GLN Z 170      73.375  54.824  48.782  1.00  0.00           H
ATOM   4293  CA  GLN Z 170      74.484  54.066  47.152  1.00  0.00           C
ATOM   4294  HA  GLN Z 170      74.186  53.531  46.260  1.00  0.00           H
ATOM   4295  CB  GLN Z 170      74.896  55.488  46.694  1.00  0.00           C
ATOM   4296  HB1 GLN Z 170      75.665  55.388  45.893  1.00  0.00           H
ATOM   4297  HB2 GLN Z 170      74.003  55.963  46.231  1.00  0.00           H
ATOM   4298  CG  GLN Z 170      75.444  56.412  47.809  1.00  0.00           C
ATOM   4299  HG1 GLN Z 170      74.634  56.666  48.520  1.00  0.00           H
ATOM   4300  HG2 GLN Z 170      76.264  55.913  48.366  1.00  0.00           H
ATOM   4301  CD  GLN Z 170      76.011  57.720  47.253  1.00  0.00           C
ATOM   4302  OE1 GLN Z 170      77.149  58.109  47.536  1.00  0.00           O
ATOM   4303  NE2 GLN Z 170      75.190  58.429  46.448  1.00  0.00           N
ATOM   4304 1HE2 GLN Z 170      74.288  58.071  46.227  1.00  0.00           H
ATOM   4305 2HE2 GLN Z 170      75.491  59.326  46.128  1.00  0.00           H
ATOM   4306  C   GLN Z 170      75.704  53.334  47.697  1.00  0.00           C
ATOM   4307  O   GLN Z 170      76.750  53.278  47.052  1.00  0.00           O
ATOM   4308  N   ALA Z 171      75.600  52.728  48.894  1.00  0.00           N
ATOM   4309  HN  ALA Z 171      74.749  52.731  49.413  1.00  0.00           H
ATOM   4310  CA  ALA Z 171      76.711  52.039  49.507  1.00  0.00           C
ATOM   4311  HA  ALA Z 171      77.288  51.538  48.741  1.00  0.00           H
ATOM   4312  CB  ALA Z 171      77.604  53.031  50.285  1.00  0.00           C
ATOM   4313  HB1 ALA Z 171      77.026  53.533  51.090  1.00  0.00           H
ATOM   4314  HB2 ALA Z 171      78.479  52.517  50.737  1.00  0.00           H
ATOM   4315  HB3 ALA Z 171      77.985  53.813  49.594  1.00  0.00           H
ATOM   4316  C   ALA Z 171      76.199  50.963  50.449  1.00  0.00           C
ATOM   4317  O   ALA Z 171      75.032  50.953  50.839  1.00  0.00           O
ATOM   4318  N   ALA Z 172      77.078  50.010  50.816  1.00  0.00           N
ATOM   4319  HN  ALA Z 172      78.009  50.027  50.437  1.00  0.00           H
ATOM   4320  CA  ALA Z 172      76.842  48.934  51.757  1.00  0.00           C
ATOM   4321  HA  ALA Z 172      76.055  48.322  51.335  1.00  0.00           H
ATOM   4322  CB  ALA Z 172      78.114  48.079  51.897  1.00  0.00           C
ATOM   4323  HB1 ALA Z 172      78.419  47.687  50.902  1.00  0.00           H
ATOM   4324  HB2 ALA Z 172      78.950  48.692  52.296  1.00  0.00           H
ATOM   4325  HB3 ALA Z 172      77.951  47.214  52.573  1.00  0.00           H
ATOM   4326  C   ALA Z 172      76.363  49.366  53.140  1.00  0.00           C
ATOM   4327  O   ALA Z 172      76.548  50.516  53.550  1.00  0.00           O
ATOM   4328  N   ASP Z 173      75.715  48.431  53.877  1.00  0.00           N
ATOM   4329  HN  ASP Z 173      75.592  47.511  53.491  1.00  0.00           H
ATOM   4330  CA  ASP Z 173      75.166  48.650  55.208  1.00  0.00           C
ATOM   4331  HA  ASP Z 173      74.617  47.750  55.454  1.00  0.00           H
ATOM   4332  CB  ASP Z 173      76.265  48.840  56.287  1.00  0.00           C
ATOM   4333  HB1 ASP Z 173      76.922  49.691  56.017  1.00  0.00           H
ATOM   4334  HB2 ASP Z 173      75.806  49.038  57.278  1.00  0.00           H
ATOM   4335  CG  ASP Z 173      77.092  47.584  56.402  1.00  0.00           C
ATOM   4336  OD1 ASP Z 173      76.562  46.558  56.903  1.00  0.00           O
ATOM   4337  OD2 ASP Z 173      78.292  47.588  56.019  1.00  0.00           O
ATOM   4338  C   ASP Z 173      74.106  49.749  55.207  1.00  0.00           C
ATOM   4339  O   ASP Z 173      74.167  50.750  55.927  1.00  0.00           O
ATOM   4340  N   LYS Z 174      73.106  49.561  54.324  1.00  0.00           N
ATOM   4341  HN  LYS Z 174      73.084  48.711  53.802  1.00  0.00           H
ATOM   4342  CA  LYS Z 174      72.034  50.480  54.009  1.00  0.00           C
ATOM   4343  HA  LYS Z 174      72.473  51.413  53.682  1.00  0.00           H
ATOM   4344  CB  LYS Z 174      71.173  49.873  52.862  1.00  0.00           C
ATOM   4345  HB1 LYS Z 174      70.706  48.933  53.235  1.00  0.00           H
ATOM   4346  HB2 LYS Z 174      70.355  50.576  52.596  1.00  0.00           H
ATOM   4347  CG  LYS Z 174      71.965  49.532  51.581  1.00  0.00           C
ATOM   4348  HG1 LYS Z 174      72.197  50.468  51.026  1.00  0.00           H
ATOM   4349  HG2 LYS Z 174      72.940  49.071  51.857  1.00  0.00           H
ATOM   4350  CD  LYS Z 174      71.241  48.520  50.667  1.00  0.00           C
ATOM   4351  HD1 LYS Z 174      70.972  47.645  51.303  1.00  0.00           H
ATOM   4352  HD2 LYS Z 174      70.297  48.956  50.283  1.00  0.00           H
ATOM   4353  CE  LYS Z 174      72.119  48.037  49.499  1.00  0.00           C
ATOM   4354  HE1 LYS Z 174      72.186  48.808  48.703  1.00  0.00           H
ATOM   4355  HE2 LYS Z 174      73.142  47.833  49.884  1.00  0.00           H
ATOM   4356  NZ  LYS Z 174      71.615  46.781  48.905  1.00  0.00           N
ATOM   4357  HZ1 LYS Z 174      70.706  46.886  48.408  1.00  0.00           H
ATOM   4358  HZ2 LYS Z 174      72.298  46.406  48.199  1.00  0.00           H
ATOM   4359  HZ3 LYS Z 174      71.474  46.053  49.660  1.00  0.00           H
ATOM   4360  C   LYS Z 174      71.159  50.784  55.220  1.00  0.00           C
ATOM   4361  O   LYS Z 174      70.838  51.937  55.499  1.00  0.00           O
ATOM   4362  N   ALA Z 175      70.794  49.750  56.006  1.00  0.00           N
ATOM   4363  HN  ALA Z 175      71.060  48.813  55.743  1.00  0.00           H
ATOM   4364  CA  ALA Z 175      70.025  49.874  57.230  1.00  0.00           C
ATOM   4365  HA  ALA Z 175      69.118  50.413  56.992  1.00  0.00           H
ATOM   4366  CB  ALA Z 175      69.654  48.471  57.743  1.00  0.00           C
ATOM   4367  HB1 ALA Z 175      70.565  47.891  58.004  1.00  0.00           H
ATOM   4368  HB2 ALA Z 175      68.999  48.528  58.636  1.00  0.00           H
ATOM   4369  HB3 ALA Z 175      69.116  47.906  56.952  1.00  0.00           H
ATOM   4370  C   ALA Z 175      70.723  50.665  58.332  1.00  0.00           C
ATOM   4371  O   ALA Z 175      70.118  51.524  58.971  1.00  0.00           O
ATOM   4372  N   ALA Z 176      72.032  50.430  58.551  1.00  0.00           N
ATOM   4373  HN  ALA Z 176      72.478  49.658  58.089  1.00  0.00           H
ATOM   4374  CA  ALA Z 176      72.861  51.166  59.488  1.00  0.00           C
ATOM   4375  HA  ALA Z 176      72.431  51.060  60.474  1.00  0.00           H
ATOM   4376  CB  ALA Z 176      74.280  50.577  59.469  1.00  0.00           C
ATOM   4377  HB1 ALA Z 176      74.748  50.691  58.468  1.00  0.00           H
ATOM   4378  HB2 ALA Z 176      74.935  51.063  60.223  1.00  0.00           H
ATOM   4379  HB3 ALA Z 176      74.226  49.495  59.700  1.00  0.00           H
ATOM   4380  C   ALA Z 176      72.958  52.655  59.195  1.00  0.00           C
ATOM   4381  O   ALA Z 176      72.962  53.496  60.097  1.00  0.00           O
ATOM   4382  N   CYS Z 177      73.045  53.031  57.908  1.00  0.00           N
ATOM   4383  HN  CYS Z 177      73.135  52.333  57.197  1.00  0.00           H
ATOM   4384  CA  CYS Z 177      72.901  54.413  57.491  1.00  0.00           C
ATOM   4385  HA  CYS Z 177      73.565  55.035  58.073  1.00  0.00           H
ATOM   4386  CB  CYS Z 177      73.302  54.518  55.996  1.00  0.00           C
ATOM   4387  HB1 CYS Z 177      74.358  54.184  55.915  1.00  0.00           H
ATOM   4388  HB2 CYS Z 177      72.705  53.789  55.407  1.00  0.00           H
ATOM   4389  SG  CYS Z 177      73.193  56.167  55.223  1.00  0.00           S
ATOM   4390  C   CYS Z 177      71.485  54.938  57.702  1.00  0.00           C
ATOM   4391  O   CYS Z 177      71.280  55.974  58.336  1.00  0.00           O
ATOM   4392  N   LEU Z 178      70.472  54.215  57.183  1.00  0.00           N
ATOM   4393  HN  LEU Z 178      70.657  53.348  56.710  1.00  0.00           H
ATOM   4394  CA  LEU Z 178      69.119  54.721  57.067  1.00  0.00           C
ATOM   4395  HA  LEU Z 178      69.175  55.724  56.669  1.00  0.00           H
ATOM   4396  CB  LEU Z 178      68.315  53.833  56.085  1.00  0.00           C
ATOM   4397  HB1 LEU Z 178      68.912  53.704  55.155  1.00  0.00           H
ATOM   4398  HB2 LEU Z 178      68.192  52.820  56.528  1.00  0.00           H
ATOM   4399  CG  LEU Z 178      66.929  54.381  55.685  1.00  0.00           C
ATOM   4400  HG  LEU Z 178      66.375  54.676  56.608  1.00  0.00           H
ATOM   4401  CD1 LEU Z 178      67.044  55.616  54.777  1.00  0.00           C
ATOM   4402 1HD1 LEU Z 178      67.596  56.437  55.279  1.00  0.00           H
ATOM   4403 2HD1 LEU Z 178      67.576  55.355  53.838  1.00  0.00           H
ATOM   4404 3HD1 LEU Z 178      66.033  55.989  54.508  1.00  0.00           H
ATOM   4405  CD2 LEU Z 178      66.101  53.288  54.997  1.00  0.00           C
ATOM   4406 1HD2 LEU Z 178      66.021  52.388  55.643  1.00  0.00           H
ATOM   4407 2HD2 LEU Z 178      65.075  53.659  54.792  1.00  0.00           H
ATOM   4408 3HD2 LEU Z 178      66.568  52.995  54.033  1.00  0.00           H
ATOM   4409  C   LEU Z 178      68.352  54.814  58.367  1.00  0.00           C
ATOM   4410  O   LEU Z 178      67.747  55.840  58.667  1.00  0.00           O
ATOM   4411  N   LEU Z 179      68.352  53.752  59.193  1.00  0.00           N
ATOM   4412  HN  LEU Z 179      68.933  52.954  59.002  1.00  0.00           H
ATOM   4413  CA  LEU Z 179      67.456  53.649  60.331  1.00  0.00           C
ATOM   4414  HA  LEU Z 179      66.465  53.841  59.947  1.00  0.00           H
ATOM   4415  CB  LEU Z 179      67.423  52.214  60.916  1.00  0.00           C
ATOM   4416  HB1 LEU Z 179      68.452  51.925  61.221  1.00  0.00           H
ATOM   4417  HB2 LEU Z 179      66.779  52.194  61.823  1.00  0.00           H
ATOM   4418  CG  LEU Z 179      66.881  51.148  59.932  1.00  0.00           C
ATOM   4419  HG  LEU Z 179      67.494  51.187  59.000  1.00  0.00           H
ATOM   4420  CD1 LEU Z 179      67.035  49.741  60.525  1.00  0.00           C
ATOM   4421 1HD1 LEU Z 179      68.099  49.540  60.766  1.00  0.00           H
ATOM   4422 2HD1 LEU Z 179      66.438  49.648  61.456  1.00  0.00           H
ATOM   4423 3HD1 LEU Z 179      66.683  48.974  59.803  1.00  0.00           H
ATOM   4424  CD2 LEU Z 179      65.412  51.388  59.543  1.00  0.00           C
ATOM   4425 1HD2 LEU Z 179      64.773  51.431  60.452  1.00  0.00           H
ATOM   4426 2HD2 LEU Z 179      65.294  52.338  58.983  1.00  0.00           H
ATOM   4427 3HD2 LEU Z 179      65.045  50.564  58.895  1.00  0.00           H
ATOM   4428  C   LEU Z 179      67.623  54.708  61.420  1.00  0.00           C
ATOM   4429  O   LEU Z 179      66.588  55.231  61.833  1.00  0.00           O
ATOM   4430  N   PRO Z 180      68.782  55.151  61.914  1.00  0.00           N
ATOM   4431  CD  PRO Z 180      70.082  54.489  61.770  1.00  0.00           C
ATOM   4432  HD1 PRO Z 180      70.363  54.355  60.702  1.00  0.00           H
ATOM   4433  HD2 PRO Z 180      70.046  53.503  62.283  1.00  0.00           H
ATOM   4434  CA  PRO Z 180      68.813  56.216  62.913  1.00  0.00           C
ATOM   4435  HA  PRO Z 180      68.033  56.052  63.645  1.00  0.00           H
ATOM   4436  CB  PRO Z 180      70.209  56.095  63.546  1.00  0.00           C
ATOM   4437  HB1 PRO Z 180      70.618  57.069  63.881  1.00  0.00           H
ATOM   4438  HB2 PRO Z 180      70.137  55.419  64.428  1.00  0.00           H
ATOM   4439  CG  PRO Z 180      71.069  55.424  62.472  1.00  0.00           C
ATOM   4440  HG1 PRO Z 180      71.429  56.190  61.750  1.00  0.00           H
ATOM   4441  HG2 PRO Z 180      71.939  54.883  62.896  1.00  0.00           H
ATOM   4442  C   PRO Z 180      68.552  57.584  62.298  1.00  0.00           C
ATOM   4443  O   PRO Z 180      68.143  58.483  63.031  1.00  0.00           O
ATOM   4444  N   LYS Z 181      68.759  57.794  60.977  1.00  0.00           N
ATOM   4445  HN  LYS Z 181      69.128  57.069  60.400  1.00  0.00           H
ATOM   4446  CA  LYS Z 181      68.288  59.001  60.306  1.00  0.00           C
ATOM   4447  HA  LYS Z 181      68.603  59.870  60.868  1.00  0.00           H
ATOM   4448  CB  LYS Z 181      68.798  59.099  58.844  1.00  0.00           C
ATOM   4449  HB1 LYS Z 181      68.492  58.186  58.286  1.00  0.00           H
ATOM   4450  HB2 LYS Z 181      68.315  59.973  58.344  1.00  0.00           H
ATOM   4451  CG  LYS Z 181      70.313  59.270  58.672  1.00  0.00           C
ATOM   4452  HG1 LYS Z 181      70.620  60.248  59.104  1.00  0.00           H
ATOM   4453  HG2 LYS Z 181      70.847  58.464  59.223  1.00  0.00           H
ATOM   4454  CD  LYS Z 181      70.682  59.196  57.179  1.00  0.00           C
ATOM   4455  HD1 LYS Z 181      70.361  58.197  56.802  1.00  0.00           H
ATOM   4456  HD2 LYS Z 181      70.095  59.958  56.618  1.00  0.00           H
ATOM   4457  CE  LYS Z 181      72.171  59.358  56.847  1.00  0.00           C
ATOM   4458  HE1 LYS Z 181      72.793  58.638  57.419  1.00  0.00           H
ATOM   4459  HE2 LYS Z 181      72.323  59.174  55.759  1.00  0.00           H
ATOM   4460  NZ  LYS Z 181      72.632  60.723  57.140  1.00  0.00           N
ATOM   4461  HZ1 LYS Z 181      72.712  60.893  58.171  1.00  0.00           H
ATOM   4462  HZ2 LYS Z 181      73.570  60.894  56.712  1.00  0.00           H
ATOM   4463  HZ3 LYS Z 181      71.954  61.426  56.749  1.00  0.00           H
ATOM   4464  C   LYS Z 181      66.768  59.026  60.218  1.00  0.00           C
ATOM   4465  O   LYS Z 181      66.118  60.009  60.570  1.00  0.00           O
ATOM   4466  N   LEU Z 182      66.181  57.899  59.765  1.00  0.00           N
ATOM   4467  HN  LEU Z 182      66.768  57.132  59.484  1.00  0.00           H
ATOM   4468  CA  LEU Z 182      64.764  57.683  59.556  1.00  0.00           C
ATOM   4469  HA  LEU Z 182      64.397  58.466  58.908  1.00  0.00           H
ATOM   4470  CB  LEU Z 182      64.578  56.298  58.887  1.00  0.00           C
ATOM   4471  HB1 LEU Z 182      65.227  56.264  57.983  1.00  0.00           H
ATOM   4472  HB2 LEU Z 182      64.951  55.511  59.579  1.00  0.00           H
ATOM   4473  CG  LEU Z 182      63.148  55.927  58.448  1.00  0.00           C
ATOM   4474  HG  LEU Z 182      62.470  55.983  59.334  1.00  0.00           H
ATOM   4475  CD1 LEU Z 182      62.611  56.879  57.372  1.00  0.00           C
ATOM   4476 1HD1 LEU Z 182      61.597  56.552  57.056  1.00  0.00           H
ATOM   4477 2HD1 LEU Z 182      62.536  57.919  57.751  1.00  0.00           H
ATOM   4478 3HD1 LEU Z 182      63.273  56.868  56.480  1.00  0.00           H
ATOM   4479  CD2 LEU Z 182      63.119  54.481  57.929  1.00  0.00           C
ATOM   4480 1HD2 LEU Z 182      63.818  54.363  57.074  1.00  0.00           H
ATOM   4481 2HD2 LEU Z 182      63.415  53.772  58.730  1.00  0.00           H
ATOM   4482 3HD2 LEU Z 182      62.099  54.212  57.581  1.00  0.00           H
ATOM   4483  C   LEU Z 182      63.962  57.740  60.840  1.00  0.00           C
ATOM   4484  O   LEU Z 182      62.919  58.387  60.916  1.00  0.00           O
ATOM   4485  N   ASP Z 183      64.451  57.088  61.913  1.00  0.00           N
ATOM   4486  HN  ASP Z 183      65.277  56.519  61.839  1.00  0.00           H
ATOM   4487  CA  ASP Z 183      63.799  57.105  63.200  1.00  0.00           C
ATOM   4488  HA  ASP Z 183      62.772  56.835  63.006  1.00  0.00           H
ATOM   4489  CB  ASP Z 183      64.410  56.031  64.129  1.00  0.00           C
ATOM   4490  HB1 ASP Z 183      64.689  55.136  63.532  1.00  0.00           H
ATOM   4491  HB2 ASP Z 183      65.317  56.409  64.640  1.00  0.00           H
ATOM   4492  CG  ASP Z 183      63.375  55.593  65.134  1.00  0.00           C
ATOM   4493  OD1 ASP Z 183      63.474  55.970  66.329  1.00  0.00           O
ATOM   4494  OD2 ASP Z 183      62.416  54.889  64.722  1.00  0.00           O
ATOM   4495  C   ASP Z 183      63.783  58.499  63.835  1.00  0.00           C
ATOM   4496  O   ASP Z 183      62.758  58.946  64.345  1.00  0.00           O
ATOM   4497  N   GLU Z 184      64.904  59.246  63.762  1.00  0.00           N
ATOM   4498  HN  GLU Z 184      65.740  58.855  63.383  1.00  0.00           H
ATOM   4499  CA  GLU Z 184      64.983  60.637  64.184  1.00  0.00           C
ATOM   4500  HA  GLU Z 184      64.585  60.692  65.189  1.00  0.00           H
ATOM   4501  CB  GLU Z 184      66.465  61.082  64.251  1.00  0.00           C
ATOM   4502  HB1 GLU Z 184      66.969  60.359  64.934  1.00  0.00           H
ATOM   4503  HB2 GLU Z 184      66.940  60.978  63.250  1.00  0.00           H
ATOM   4504  CG  GLU Z 184      66.695  62.514  64.795  1.00  0.00           C
ATOM   4505  HG1 GLU Z 184      66.504  63.258  63.993  1.00  0.00           H
ATOM   4506  HG2 GLU Z 184      65.984  62.708  65.628  1.00  0.00           H
ATOM   4507  CD  GLU Z 184      68.100  62.731  65.327  1.00  0.00           C
ATOM   4508  OE1 GLU Z 184      69.101  62.440  64.621  1.00  0.00           O
ATOM   4509  OE2 GLU Z 184      68.239  63.211  66.488  1.00  0.00           O
ATOM   4510  C   GLU Z 184      64.125  61.579  63.337  1.00  0.00           C
ATOM   4511  O   GLU Z 184      63.469  62.486  63.850  1.00  0.00           O
ATOM   4512  N   LEU Z 185      64.058  61.352  62.007  1.00  0.00           N
ATOM   4513  HN  LEU Z 185      64.633  60.644  61.591  1.00  0.00           H
ATOM   4514  CA  LEU Z 185      63.173  62.069  61.100  1.00  0.00           C
ATOM   4515  HA  LEU Z 185      63.383  63.124  61.206  1.00  0.00           H
ATOM   4516  CB  LEU Z 185      63.442  61.625  59.637  1.00  0.00           C
ATOM   4517  HB1 LEU Z 185      64.538  61.668  59.450  1.00  0.00           H
ATOM   4518  HB2 LEU Z 185      63.135  60.563  59.520  1.00  0.00           H
ATOM   4519  CG  LEU Z 185      62.751  62.464  58.540  1.00  0.00           C
ATOM   4520  HG  LEU Z 185      61.670  62.571  58.799  1.00  0.00           H
ATOM   4521  CD1 LEU Z 185      63.368  63.867  58.428  1.00  0.00           C
ATOM   4522 1HD1 LEU Z 185      63.264  64.428  59.380  1.00  0.00           H
ATOM   4523 2HD1 LEU Z 185      64.448  63.797  58.176  1.00  0.00           H
ATOM   4524 3HD1 LEU Z 185      62.862  64.448  57.628  1.00  0.00           H
ATOM   4525  CD2 LEU Z 185      62.822  61.746  57.183  1.00  0.00           C
ATOM   4526 1HD2 LEU Z 185      62.352  60.742  57.253  1.00  0.00           H
ATOM   4527 2HD2 LEU Z 185      62.279  62.329  56.408  1.00  0.00           H
ATOM   4528 3HD2 LEU Z 185      63.878  61.626  56.861  1.00  0.00           H
ATOM   4529  C   LEU Z 185      61.693  61.868  61.423  1.00  0.00           C
ATOM   4530  O   LEU Z 185      60.922  62.823  61.489  1.00  0.00           O
ATOM   4531  N   ARG Z 186      61.250  60.620  61.697  1.00  0.00           N
ATOM   4532  HN  ARG Z 186      61.858  59.828  61.587  1.00  0.00           H
ATOM   4533  CA  ARG Z 186      59.866  60.363  62.067  1.00  0.00           C
ATOM   4534  HA  ARG Z 186      59.243  60.976  61.427  1.00  0.00           H
ATOM   4535  CB  ARG Z 186      59.447  58.894  61.792  1.00  0.00           C
ATOM   4536  HB1 ARG Z 186      58.336  58.835  61.831  1.00  0.00           H
ATOM   4537  HB2 ARG Z 186      59.759  58.638  60.753  1.00  0.00           H
ATOM   4538  CG  ARG Z 186      59.987  57.831  62.761  1.00  0.00           C
ATOM   4539  HG1 ARG Z 186      61.090  57.907  62.787  1.00  0.00           H
ATOM   4540  HG2 ARG Z 186      59.604  58.051  63.783  1.00  0.00           H
ATOM   4541  CD  ARG Z 186      59.576  56.404  62.382  1.00  0.00           C
ATOM   4542  HD1 ARG Z 186      58.477  56.358  62.251  1.00  0.00           H
ATOM   4543  HD2 ARG Z 186      60.067  56.088  61.434  1.00  0.00           H
ATOM   4544  NE  ARG Z 186      60.026  55.502  63.491  1.00  0.00           N
ATOM   4545  HE  ARG Z 186      60.987  55.500  63.799  1.00  0.00           H
ATOM   4546  CZ  ARG Z 186      59.232  54.847  64.352  1.00  0.00           C
ATOM   4547  NH1 ARG Z 186      57.920  54.730  64.204  1.00  0.00           N
ATOM   4548 1HH1 ARG Z 186      57.478  55.038  63.360  1.00  0.00           H
ATOM   4549 2HH1 ARG Z 186      57.396  54.206  64.891  1.00  0.00           H
ATOM   4550  NH2 ARG Z 186      59.837  54.300  65.405  1.00  0.00           N
ATOM   4551 1HH2 ARG Z 186      60.829  54.467  65.464  1.00  0.00           H
ATOM   4552 2HH2 ARG Z 186      59.315  53.942  66.191  1.00  0.00           H
ATOM   4553  C   ARG Z 186      59.533  60.774  63.499  1.00  0.00           C
ATOM   4554  O   ARG Z 186      58.374  61.047  63.816  1.00  0.00           O
ATOM   4555  N   ASP Z 187      60.549  60.884  64.388  1.00  0.00           N
ATOM   4556  HN  ASP Z 187      61.460  60.559  64.135  1.00  0.00           H
ATOM   4557  CA  ASP Z 187      60.436  61.481  65.707  1.00  0.00           C
ATOM   4558  HA  ASP Z 187      59.590  61.017  66.191  1.00  0.00           H
ATOM   4559  CB  ASP Z 187      61.740  61.183  66.503  1.00  0.00           C
ATOM   4560  HB1 ASP Z 187      62.020  60.119  66.360  1.00  0.00           H
ATOM   4561  HB2 ASP Z 187      62.577  61.812  66.139  1.00  0.00           H
ATOM   4562  CG  ASP Z 187      61.584  61.382  67.988  1.00  0.00           C
ATOM   4563  OD1 ASP Z 187      62.613  61.496  68.704  1.00  0.00           O
ATOM   4564  OD2 ASP Z 187      60.431  61.391  68.488  1.00  0.00           O
ATOM   4565  C   ASP Z 187      60.158  62.987  65.625  1.00  0.00           C
ATOM   4566  O   ASP Z 187      59.250  63.522  66.265  1.00  0.00           O
ATOM   4567  N   GLU Z 188      60.905  63.693  64.745  1.00  0.00           N
ATOM   4568  HN  GLU Z 188      61.677  63.245  64.288  1.00  0.00           H
ATOM   4569  CA  GLU Z 188      60.668  65.083  64.390  1.00  0.00           C
ATOM   4570  HA  GLU Z 188      60.684  65.669  65.299  1.00  0.00           H
ATOM   4571  CB  GLU Z 188      61.784  65.585  63.436  1.00  0.00           C
ATOM   4572  HB1 GLU Z 188      62.758  65.401  63.939  1.00  0.00           H
ATOM   4573  HB2 GLU Z 188      61.785  64.984  62.501  1.00  0.00           H
ATOM   4574  CG  GLU Z 188      61.682  67.090  63.086  1.00  0.00           C
ATOM   4575  HG1 GLU Z 188      60.768  67.277  62.484  1.00  0.00           H
ATOM   4576  HG2 GLU Z 188      61.606  67.678  64.025  1.00  0.00           H
ATOM   4577  CD  GLU Z 188      62.865  67.630  62.308  1.00  0.00           C
ATOM   4578  OE1 GLU Z 188      62.772  68.802  61.851  1.00  0.00           O
ATOM   4579  OE2 GLU Z 188      63.910  66.953  62.137  1.00  0.00           O
ATOM   4580  C   GLU Z 188      59.303  65.276  63.743  1.00  0.00           C
ATOM   4581  O   GLU Z 188      58.555  66.199  64.075  1.00  0.00           O
ATOM   4582  N   GLY Z 189      58.940  64.349  62.829  1.00  0.00           N
ATOM   4583  HN  GLY Z 189      59.647  63.701  62.522  1.00  0.00           H
ATOM   4584  CA  GLY Z 189      57.615  64.163  62.252  1.00  0.00           C
ATOM   4585  HA1 GLY Z 189      57.416  65.012  61.615  1.00  0.00           H
ATOM   4586  HA2 GLY Z 189      57.633  63.231  61.707  1.00  0.00           H
ATOM   4587  C   GLY Z 189      56.473  64.073  63.233  1.00  0.00           C
ATOM   4588  O   GLY Z 189      55.524  64.846  63.147  1.00  0.00           O
ATOM   4589  N   LYS Z 190      56.513  63.146  64.214  1.00  0.00           N
ATOM   4590  HN  LYS Z 190      57.275  62.495  64.269  1.00  0.00           H
ATOM   4591  CA  LYS Z 190      55.447  63.018  65.201  1.00  0.00           C
ATOM   4592  HA  LYS Z 190      54.527  62.997  64.633  1.00  0.00           H
ATOM   4593  CB  LYS Z 190      55.440  61.684  65.991  1.00  0.00           C
ATOM   4594  HB1 LYS Z 190      54.476  61.626  66.549  1.00  0.00           H
ATOM   4595  HB2 LYS Z 190      55.435  60.851  65.255  1.00  0.00           H
ATOM   4596  CG  LYS Z 190      56.575  61.423  66.994  1.00  0.00           C
ATOM   4597  HG1 LYS Z 190      57.538  61.345  66.448  1.00  0.00           H
ATOM   4598  HG2 LYS Z 190      56.651  62.273  67.708  1.00  0.00           H
ATOM   4599  CD  LYS Z 190      56.292  60.127  67.781  1.00  0.00           C
ATOM   4600  HD1 LYS Z 190      55.275  60.228  68.226  1.00  0.00           H
ATOM   4601  HD2 LYS Z 190      56.250  59.268  67.074  1.00  0.00           H
ATOM   4602  CE  LYS Z 190      57.248  59.801  68.938  1.00  0.00           C
ATOM   4603  HE1 LYS Z 190      57.319  60.655  69.639  1.00  0.00           H
ATOM   4604  HE2 LYS Z 190      56.869  58.914  69.493  1.00  0.00           H
ATOM   4605  NZ  LYS Z 190      58.592  59.475  68.440  1.00  0.00           N
ATOM   4606  HZ1 LYS Z 190      58.523  59.125  67.451  1.00  0.00           H
ATOM   4607  HZ2 LYS Z 190      59.236  60.313  68.471  1.00  0.00           H
ATOM   4608  HZ3 LYS Z 190      59.024  58.697  68.993  1.00  0.00           H
ATOM   4609  C   LYS Z 190      55.303  64.229  66.111  1.00  0.00           C
ATOM   4610  O   LYS Z 190      54.190  64.654  66.415  1.00  0.00           O
ATOM   4611  N   ALA Z 191      56.421  64.872  66.507  1.00  0.00           N
ATOM   4612  HN  ALA Z 191      57.324  64.487  66.310  1.00  0.00           H
ATOM   4613  CA  ALA Z 191      56.384  66.157  67.181  1.00  0.00           C
ATOM   4614  HA  ALA Z 191      55.760  66.056  68.060  1.00  0.00           H
ATOM   4615  CB  ALA Z 191      57.806  66.539  67.633  1.00  0.00           C
ATOM   4616  HB1 ALA Z 191      57.809  67.517  68.159  1.00  0.00           H
ATOM   4617  HB2 ALA Z 191      58.188  65.773  68.341  1.00  0.00           H
ATOM   4618  HB3 ALA Z 191      58.501  66.590  66.768  1.00  0.00           H
ATOM   4619  C   ALA Z 191      55.760  67.267  66.321  1.00  0.00           C
ATOM   4620  O   ALA Z 191      54.922  68.033  66.785  1.00  0.00           O
ATOM   4621  N   SER Z 192      56.101  67.342  65.016  1.00  0.00           N
ATOM   4622  HN  SER Z 192      56.810  66.722  64.669  1.00  0.00           H
ATOM   4623  CA  SER Z 192      55.495  68.263  64.049  1.00  0.00           C
ATOM   4624  HA  SER Z 192      55.586  69.260  64.454  1.00  0.00           H
ATOM   4625  CB  SER Z 192      56.236  68.239  62.681  1.00  0.00           C
ATOM   4626  HB1 SER Z 192      57.326  68.362  62.878  1.00  0.00           H
ATOM   4627  HB2 SER Z 192      56.093  67.252  62.186  1.00  0.00           H
ATOM   4628  OG  SER Z 192      55.807  69.292  61.810  1.00  0.00           O
ATOM   4629  HG1 SER Z 192      56.577  69.516  61.237  1.00  0.00           H
ATOM   4630  C   SER Z 192      54.005  68.016  63.837  1.00  0.00           C
ATOM   4631  O   SER Z 192      53.204  68.945  63.726  1.00  0.00           O
ATOM   4632  N   SER Z 193      53.587  66.734  63.807  1.00  0.00           N
ATOM   4633  HN  SER Z 193      54.283  66.009  63.803  1.00  0.00           H
ATOM   4634  CA  SER Z 193      52.191  66.305  63.791  1.00  0.00           C
ATOM   4635  HA  SER Z 193      51.710  66.742  62.928  1.00  0.00           H
ATOM   4636  CB  SER Z 193      52.107  64.752  63.709  1.00  0.00           C
ATOM   4637  HB1 SER Z 193      52.774  64.412  62.884  1.00  0.00           H
ATOM   4638  HB2 SER Z 193      52.492  64.297  64.648  1.00  0.00           H
ATOM   4639  OG  SER Z 193      50.783  64.272  63.459  1.00  0.00           O
ATOM   4640  HG1 SER Z 193      50.867  63.307  63.293  1.00  0.00           H
ATOM   4641  C   SER Z 193      51.433  66.765  65.028  1.00  0.00           C
ATOM   4642  O   SER Z 193      50.350  67.340  64.939  1.00  0.00           O
ATOM   4643  N   ALA Z 194      52.029  66.581  66.224  1.00  0.00           N
ATOM   4644  HN  ALA Z 194      52.901  66.088  66.286  1.00  0.00           H
ATOM   4645  CA  ALA Z 194      51.477  67.017  67.489  1.00  0.00           C
ATOM   4646  HA  ALA Z 194      50.482  66.603  67.566  1.00  0.00           H
ATOM   4647  CB  ALA Z 194      52.335  66.448  68.634  1.00  0.00           C
ATOM   4648  HB1 ALA Z 194      51.878  66.667  69.623  1.00  0.00           H
ATOM   4649  HB2 ALA Z 194      52.418  65.344  68.534  1.00  0.00           H
ATOM   4650  HB3 ALA Z 194      53.362  66.869  68.612  1.00  0.00           H
ATOM   4651  C   ALA Z 194      51.329  68.533  67.616  1.00  0.00           C
ATOM   4652  O   ALA Z 194      50.306  69.029  68.088  1.00  0.00           O
ATOM   4653  N   LYS Z 195      52.332  69.312  67.158  1.00  0.00           N
ATOM   4654  HN  LYS Z 195      53.189  68.882  66.859  1.00  0.00           H
ATOM   4655  CA  LYS Z 195      52.275  70.766  67.077  1.00  0.00           C
ATOM   4656  HA  LYS Z 195      52.060  71.162  68.060  1.00  0.00           H
ATOM   4657  CB  LYS Z 195      53.628  71.327  66.574  1.00  0.00           C
ATOM   4658  HB1 LYS Z 195      53.889  70.816  65.620  1.00  0.00           H
ATOM   4659  HB2 LYS Z 195      53.538  72.417  66.362  1.00  0.00           H
ATOM   4660  CG  LYS Z 195      54.778  71.141  67.573  1.00  0.00           C
ATOM   4661  HG1 LYS Z 195      54.655  71.861  68.413  1.00  0.00           H
ATOM   4662  HG2 LYS Z 195      54.735  70.118  68.006  1.00  0.00           H
ATOM   4663  CD  LYS Z 195      56.152  71.333  66.915  1.00  0.00           C
ATOM   4664  HD1 LYS Z 195      56.206  70.672  66.021  1.00  0.00           H
ATOM   4665  HD2 LYS Z 195      56.240  72.388  66.568  1.00  0.00           H
ATOM   4666  CE  LYS Z 195      57.314  70.994  67.852  1.00  0.00           C
ATOM   4667  HE1 LYS Z 195      57.327  71.682  68.723  1.00  0.00           H
ATOM   4668  HE2 LYS Z 195      57.230  69.948  68.222  1.00  0.00           H
ATOM   4669  NZ  LYS Z 195      58.588  71.125  67.131  1.00  0.00           N
ATOM   4670  HZ1 LYS Z 195      59.387  71.159  67.809  1.00  0.00           H
ATOM   4671  HZ2 LYS Z 195      58.721  70.319  66.472  1.00  0.00           H
ATOM   4672  HZ3 LYS Z 195      58.602  72.017  66.576  1.00  0.00           H
ATOM   4673  C   LYS Z 195      51.182  71.266  66.142  1.00  0.00           C
ATOM   4674  O   LYS Z 195      50.427  72.183  66.459  1.00  0.00           O
ATOM   4675  N   GLN Z 196      51.038  70.654  64.953  1.00  0.00           N
ATOM   4676  HN  GLN Z 196      51.676  69.934  64.672  1.00  0.00           H
ATOM   4677  CA  GLN Z 196      49.996  71.023  64.015  1.00  0.00           C
ATOM   4678  HA  GLN Z 196      50.017  72.101  63.942  1.00  0.00           H
ATOM   4679  CB  GLN Z 196      50.296  70.439  62.620  1.00  0.00           C
ATOM   4680  HB1 GLN Z 196      51.380  70.584  62.407  1.00  0.00           H
ATOM   4681  HB2 GLN Z 196      50.110  69.342  62.623  1.00  0.00           H
ATOM   4682  CG  GLN Z 196      49.485  71.106  61.489  1.00  0.00           C
ATOM   4683  HG1 GLN Z 196      49.748  70.635  60.519  1.00  0.00           H
ATOM   4684  HG2 GLN Z 196      48.401  70.938  61.666  1.00  0.00           H
ATOM   4685  CD  GLN Z 196      49.762  72.605  61.370  1.00  0.00           C
ATOM   4686  OE1 GLN Z 196      50.910  73.060  61.434  1.00  0.00           O
ATOM   4687  NE2 GLN Z 196      48.683  73.398  61.186  1.00  0.00           N
ATOM   4688 1HE2 GLN Z 196      47.782  72.986  61.080  1.00  0.00           H
ATOM   4689 2HE2 GLN Z 196      48.828  74.383  61.044  1.00  0.00           H
ATOM   4690  C   GLN Z 196      48.591  70.668  64.492  1.00  0.00           C
ATOM   4691  O   GLN Z 196      47.639  71.430  64.323  1.00  0.00           O
ATOM   4692  N   ARG Z 197      48.445  69.512  65.172  1.00  0.00           N
ATOM   4693  HN  ARG Z 197      49.217  68.871  65.228  1.00  0.00           H
ATOM   4694  CA  ARG Z 197      47.232  69.107  65.859  1.00  0.00           C
ATOM   4695  HA  ARG Z 197      46.438  69.086  65.126  1.00  0.00           H
ATOM   4696  CB  ARG Z 197      47.438  67.695  66.464  1.00  0.00           C
ATOM   4697  HB1 ARG Z 197      47.763  67.018  65.640  1.00  0.00           H
ATOM   4698  HB2 ARG Z 197      48.277  67.731  67.192  1.00  0.00           H
ATOM   4699  CG  ARG Z 197      46.217  67.049  67.155  1.00  0.00           C
ATOM   4700  HG1 ARG Z 197      46.542  66.032  67.479  1.00  0.00           H
ATOM   4701  HG2 ARG Z 197      45.939  67.611  68.073  1.00  0.00           H
ATOM   4702  CD  ARG Z 197      44.990  66.924  66.247  1.00  0.00           C
ATOM   4703  HD1 ARG Z 197      44.418  67.876  66.181  1.00  0.00           H
ATOM   4704  HD2 ARG Z 197      45.330  66.644  65.227  1.00  0.00           H
ATOM   4705  NE  ARG Z 197      44.150  65.799  66.761  1.00  0.00           N
ATOM   4706  HE  ARG Z 197      44.481  64.843  66.633  1.00  0.00           H
ATOM   4707  CZ  ARG Z 197      43.025  65.924  67.471  1.00  0.00           C
ATOM   4708  NH1 ARG Z 197      42.458  67.088  67.755  1.00  0.00           N
ATOM   4709 1HH1 ARG Z 197      42.612  67.835  67.103  1.00  0.00           H
ATOM   4710 2HH1 ARG Z 197      41.546  66.993  68.167  1.00  0.00           H
ATOM   4711  NH2 ARG Z 197      42.391  64.828  67.872  1.00  0.00           N
ATOM   4712 1HH2 ARG Z 197      42.696  63.959  67.448  1.00  0.00           H
ATOM   4713 2HH2 ARG Z 197      41.487  64.951  68.279  1.00  0.00           H
ATOM   4714  C   ARG Z 197      46.812  70.095  66.943  1.00  0.00           C
ATOM   4715  O   ARG Z 197      45.635  70.422  67.071  1.00  0.00           O
ATOM   4716  N   LEU Z 198      47.777  70.644  67.711  1.00  0.00           N
ATOM   4717  HN  LEU Z 198      48.721  70.323  67.622  1.00  0.00           H
ATOM   4718  CA  LEU Z 198      47.559  71.728  68.657  1.00  0.00           C
ATOM   4719  HA  LEU Z 198      46.790  71.414  69.346  1.00  0.00           H
ATOM   4720  CB  LEU Z 198      48.861  71.991  69.456  1.00  0.00           C
ATOM   4721  HB1 LEU Z 198      49.095  71.071  70.036  1.00  0.00           H
ATOM   4722  HB2 LEU Z 198      49.696  72.137  68.739  1.00  0.00           H
ATOM   4723  CG  LEU Z 198      48.869  73.198  70.421  1.00  0.00           C
ATOM   4724  HG  LEU Z 198      48.764  74.133  69.817  1.00  0.00           H
ATOM   4725  CD1 LEU Z 198      47.737  73.179  71.459  1.00  0.00           C
ATOM   4726 1HD1 LEU Z 198      46.739  73.176  70.976  1.00  0.00           H
ATOM   4727 2HD1 LEU Z 198      47.822  72.287  72.108  1.00  0.00           H
ATOM   4728 3HD1 LEU Z 198      47.802  74.081  72.105  1.00  0.00           H
ATOM   4729  CD2 LEU Z 198      50.226  73.263  71.135  1.00  0.00           C
ATOM   4730 1HD2 LEU Z 198      50.403  72.334  71.714  1.00  0.00           H
ATOM   4731 2HD2 LEU Z 198      51.049  73.389  70.398  1.00  0.00           H
ATOM   4732 3HD2 LEU Z 198      50.249  74.119  71.838  1.00  0.00           H
ATOM   4733  C   LEU Z 198      47.040  73.010  68.011  1.00  0.00           C
ATOM   4734  O   LEU Z 198      46.107  73.630  68.524  1.00  0.00           O
ATOM   4735  N   LYS Z 199      47.575  73.428  66.843  1.00  0.00           N
ATOM   4736  HN  LYS Z 199      48.360  72.949  66.449  1.00  0.00           H
ATOM   4737  CA  LYS Z 199      47.057  74.585  66.120  1.00  0.00           C
ATOM   4738  HA  LYS Z 199      47.092  75.438  66.784  1.00  0.00           H
ATOM   4739  CB  LYS Z 199      47.918  74.901  64.867  1.00  0.00           C
ATOM   4740  HB1 LYS Z 199      47.945  74.012  64.198  1.00  0.00           H
ATOM   4741  HB2 LYS Z 199      47.445  75.736  64.300  1.00  0.00           H
ATOM   4742  CG  LYS Z 199      49.357  75.322  65.205  1.00  0.00           C
ATOM   4743  HG1 LYS Z 199      49.321  76.178  65.914  1.00  0.00           H
ATOM   4744  HG2 LYS Z 199      49.872  74.486  65.729  1.00  0.00           H
ATOM   4745  CD  LYS Z 199      50.165  75.734  63.962  1.00  0.00           C
ATOM   4746  HD1 LYS Z 199      50.312  74.842  63.313  1.00  0.00           H
ATOM   4747  HD2 LYS Z 199      49.562  76.464  63.374  1.00  0.00           H
ATOM   4748  CE  LYS Z 199      51.523  76.386  64.261  1.00  0.00           C
ATOM   4749  HE1 LYS Z 199      52.061  76.611  63.314  1.00  0.00           H
ATOM   4750  HE2 LYS Z 199      51.383  77.330  64.832  1.00  0.00           H
ATOM   4751  NZ  LYS Z 199      52.363  75.485  65.065  1.00  0.00           N
ATOM   4752  HZ1 LYS Z 199      52.469  74.554  64.587  1.00  0.00           H
ATOM   4753  HZ2 LYS Z 199      53.322  75.901  65.204  1.00  0.00           H
ATOM   4754  HZ3 LYS Z 199      51.938  75.357  66.019  1.00  0.00           H
ATOM   4755  C   LYS Z 199      45.599  74.426  65.690  1.00  0.00           C
ATOM   4756  O   LYS Z 199      44.766  75.293  65.950  1.00  0.00           O
ATOM   4757  N   CYS Z 200      45.233  73.276  65.088  1.00  0.00           N
ATOM   4758  HN  CYS Z 200      45.927  72.588  64.864  1.00  0.00           H
ATOM   4759  CA  CYS Z 200      43.856  72.990  64.702  1.00  0.00           C
ATOM   4760  HA  CYS Z 200      43.483  73.848  64.160  1.00  0.00           H
ATOM   4761  CB  CYS Z 200      43.770  71.751  63.774  1.00  0.00           C
ATOM   4762  HB1 CYS Z 200      44.066  70.843  64.341  1.00  0.00           H
ATOM   4763  HB2 CYS Z 200      42.714  71.617  63.451  1.00  0.00           H
ATOM   4764  SG  CYS Z 200      44.818  71.894  62.286  1.00  0.00           S
ATOM   4765  C   CYS Z 200      42.906  72.824  65.884  1.00  0.00           C
ATOM   4766  O   CYS Z 200      41.800  73.364  65.902  1.00  0.00           O
ATOM   4767  N   ALA Z 201      43.338  72.116  66.948  1.00  0.00           N
ATOM   4768  HN  ALA Z 201      44.222  71.640  66.915  1.00  0.00           H
ATOM   4769  CA  ALA Z 201      42.590  71.961  68.182  1.00  0.00           C
ATOM   4770  HA  ALA Z 201      41.628  71.536  67.930  1.00  0.00           H
ATOM   4771  CB  ALA Z 201      43.335  70.999  69.130  1.00  0.00           C
ATOM   4772  HB1 ALA Z 201      43.478  70.018  68.627  1.00  0.00           H
ATOM   4773  HB2 ALA Z 201      44.337  71.404  69.389  1.00  0.00           H
ATOM   4774  HB3 ALA Z 201      42.762  70.834  70.066  1.00  0.00           H
ATOM   4775  C   ALA Z 201      42.320  73.285  68.892  1.00  0.00           C
ATOM   4776  O   ALA Z 201      41.253  73.498  69.466  1.00  0.00           O
ATOM   4777  N   SER Z 202      43.283  74.229  68.843  1.00  0.00           N
ATOM   4778  HN  SER Z 202      44.157  74.011  68.405  1.00  0.00           H
ATOM   4779  CA  SER Z 202      43.119  75.576  69.379  1.00  0.00           C
ATOM   4780  HA  SER Z 202      42.860  75.486  70.424  1.00  0.00           H
ATOM   4781  CB  SER Z 202      44.402  76.436  69.248  1.00  0.00           C
ATOM   4782  HB1 SER Z 202      44.684  76.551  68.177  1.00  0.00           H
ATOM   4783  HB2 SER Z 202      44.220  77.450  69.671  1.00  0.00           H
ATOM   4784  OG  SER Z 202      45.488  75.843  69.961  1.00  0.00           O
ATOM   4785  HG1 SER Z 202      45.718  75.018  69.486  1.00  0.00           H
ATOM   4786  C   SER Z 202      42.002  76.353  68.708  1.00  0.00           C
ATOM   4787  O   SER Z 202      41.161  76.934  69.387  1.00  0.00           O
ATOM   4788  N   LEU Z 203      41.930  76.322  67.358  1.00  0.00           N
ATOM   4789  HN  LEU Z 203      42.624  75.836  66.827  1.00  0.00           H
ATOM   4790  CA  LEU Z 203      40.869  76.946  66.576  1.00  0.00           C
ATOM   4791  HA  LEU Z 203      40.817  77.992  66.845  1.00  0.00           H
ATOM   4792  CB  LEU Z 203      41.149  76.792  65.059  1.00  0.00           C
ATOM   4793  HB1 LEU Z 203      41.244  75.709  64.819  1.00  0.00           H
ATOM   4794  HB2 LEU Z 203      40.282  77.183  64.480  1.00  0.00           H
ATOM   4795  CG  LEU Z 203      42.411  77.514  64.546  1.00  0.00           C
ATOM   4796  HG  LEU Z 203      43.290  77.180  65.144  1.00  0.00           H
ATOM   4797  CD1 LEU Z 203      42.668  77.134  63.080  1.00  0.00           C
ATOM   4798 1HD1 LEU Z 203      43.570  77.655  62.696  1.00  0.00           H
ATOM   4799 2HD1 LEU Z 203      42.822  76.039  62.987  1.00  0.00           H
ATOM   4800 3HD1 LEU Z 203      41.798  77.425  62.454  1.00  0.00           H
ATOM   4801  CD2 LEU Z 203      42.288  79.038  64.680  1.00  0.00           C
ATOM   4802 1HD2 LEU Z 203      41.385  79.397  64.143  1.00  0.00           H
ATOM   4803 2HD2 LEU Z 203      42.203  79.337  65.745  1.00  0.00           H
ATOM   4804 3HD2 LEU Z 203      43.178  79.538  64.244  1.00  0.00           H
ATOM   4805  C   LEU Z 203      39.494  76.354  66.855  1.00  0.00           C
ATOM   4806  O   LEU Z 203      38.495  77.060  66.979  1.00  0.00           O
ATOM   4807  N   GLN Z 204      39.425  75.018  66.978  1.00  0.00           N
ATOM   4808  HN  GLN Z 204      40.250  74.480  66.795  1.00  0.00           H
ATOM   4809  CA  GLN Z 204      38.228  74.263  67.292  1.00  0.00           C
ATOM   4810  HA  GLN Z 204      37.482  74.462  66.533  1.00  0.00           H
ATOM   4811  CB  GLN Z 204      38.643  72.772  67.269  1.00  0.00           C
ATOM   4812  HB1 GLN Z 204      39.045  72.553  66.253  1.00  0.00           H
ATOM   4813  HB2 GLN Z 204      39.489  72.647  67.981  1.00  0.00           H
ATOM   4814  CG  GLN Z 204      37.554  71.733  67.619  1.00  0.00           C
ATOM   4815  HG1 GLN Z 204      37.044  71.984  68.573  1.00  0.00           H
ATOM   4816  HG2 GLN Z 204      36.787  71.674  66.820  1.00  0.00           H
ATOM   4817  CD  GLN Z 204      38.190  70.357  67.810  1.00  0.00           C
ATOM   4818  OE1 GLN Z 204      38.160  69.773  68.897  1.00  0.00           O
ATOM   4819  NE2 GLN Z 204      38.829  69.830  66.745  1.00  0.00           N
ATOM   4820 1HE2 GLN Z 204      38.983  70.377  65.922  1.00  0.00           H
ATOM   4821 2HE2 GLN Z 204      39.204  68.908  66.814  1.00  0.00           H
ATOM   4822  C   GLN Z 204      37.608  74.592  68.651  1.00  0.00           C
ATOM   4823  O   GLN Z 204      36.391  74.737  68.783  1.00  0.00           O
ATOM   4824  N   LYS Z 205      38.433  74.700  69.709  1.00  0.00           N
ATOM   4825  HN  LYS Z 205      39.417  74.560  69.584  1.00  0.00           H
ATOM   4826  CA  LYS Z 205      37.952  74.826  71.075  1.00  0.00           C
ATOM   4827  HA  LYS Z 205      36.934  74.475  71.145  1.00  0.00           H
ATOM   4828  CB  LYS Z 205      38.816  73.934  71.996  1.00  0.00           C
ATOM   4829  HB1 LYS Z 205      39.869  74.296  71.980  1.00  0.00           H
ATOM   4830  HB2 LYS Z 205      38.449  74.005  73.045  1.00  0.00           H
ATOM   4831  CG  LYS Z 205      38.790  72.461  71.551  1.00  0.00           C
ATOM   4832  HG1 LYS Z 205      37.745  72.079  71.596  1.00  0.00           H
ATOM   4833  HG2 LYS Z 205      39.126  72.398  70.491  1.00  0.00           H
ATOM   4834  CD  LYS Z 205      39.717  71.568  72.382  1.00  0.00           C
ATOM   4835  HD1 LYS Z 205      40.681  72.110  72.531  1.00  0.00           H
ATOM   4836  HD2 LYS Z 205      39.273  71.400  73.389  1.00  0.00           H
ATOM   4837  CE  LYS Z 205      40.046  70.229  71.708  1.00  0.00           C
ATOM   4838  HE1 LYS Z 205      40.517  70.396  70.714  1.00  0.00           H
ATOM   4839  HE2 LYS Z 205      40.754  69.661  72.343  1.00  0.00           H
ATOM   4840  NZ  LYS Z 205      38.842  69.407  71.510  1.00  0.00           N
ATOM   4841  HZ1 LYS Z 205      38.425  69.580  70.562  1.00  0.00           H
ATOM   4842  HZ2 LYS Z 205      39.089  68.380  71.579  1.00  0.00           H
ATOM   4843  HZ3 LYS Z 205      38.119  69.615  72.247  1.00  0.00           H
ATOM   4844  C   LYS Z 205      37.940  76.255  71.584  1.00  0.00           C
ATOM   4845  O   LYS Z 205      36.958  76.728  72.161  1.00  0.00           O
ATOM   4846  N   PHE Z 206      39.032  77.003  71.354  1.00  0.00           N
ATOM   4847  HN  PHE Z 206      39.799  76.655  70.813  1.00  0.00           H
ATOM   4848  CA  PHE Z 206      39.245  78.310  71.952  1.00  0.00           C
ATOM   4849  HA  PHE Z 206      38.514  78.494  72.729  1.00  0.00           H
ATOM   4850  CB  PHE Z 206      40.668  78.398  72.567  1.00  0.00           C
ATOM   4851  HB1 PHE Z 206      41.434  78.361  71.763  1.00  0.00           H
ATOM   4852  HB2 PHE Z 206      40.787  79.344  73.138  1.00  0.00           H
ATOM   4853  CG  PHE Z 206      40.908  77.254  73.519  1.00  0.00           C
ATOM   4854  CD1 PHE Z 206      40.077  77.061  74.636  1.00  0.00           C
ATOM   4855  HD1 PHE Z 206      39.269  77.749  74.836  1.00  0.00           H
ATOM   4856  CE1 PHE Z 206      40.275  75.972  75.494  1.00  0.00           C
ATOM   4857  HE1 PHE Z 206      39.623  75.838  76.346  1.00  0.00           H
ATOM   4858  CZ  PHE Z 206      41.314  75.068  75.246  1.00  0.00           C
ATOM   4859  HZ  PHE Z 206      41.472  74.237  75.918  1.00  0.00           H
ATOM   4860  CD2 PHE Z 206      41.955  76.345  73.288  1.00  0.00           C
ATOM   4861  HD2 PHE Z 206      42.609  76.492  72.443  1.00  0.00           H
ATOM   4862  CE2 PHE Z 206      42.161  75.257  74.147  1.00  0.00           C
ATOM   4863  HE2 PHE Z 206      42.974  74.570  73.964  1.00  0.00           H
ATOM   4864  C   PHE Z 206      39.060  79.400  70.911  1.00  0.00           C
ATOM   4865  O   PHE Z 206      39.264  80.586  71.170  1.00  0.00           O
ATOM   4866  N   GLY Z 207      38.616  79.010  69.701  1.00  0.00           N
ATOM   4867  HN  GLY Z 207      38.508  78.035  69.526  1.00  0.00           H
ATOM   4868  CA  GLY Z 207      38.294  79.910  68.609  1.00  0.00           C
ATOM   4869  HA1 GLY Z 207      37.751  79.337  67.874  1.00  0.00           H
ATOM   4870  HA2 GLY Z 207      37.707  80.722  69.013  1.00  0.00           H
ATOM   4871  C   GLY Z 207      39.475  80.525  67.908  1.00  0.00           C
ATOM   4872  O   GLY Z 207      40.637  80.401  68.294  1.00  0.00           O
ATOM   4873  N   GLU Z 208      39.177  81.252  66.820  1.00  0.00           N
ATOM   4874  HN  GLU Z 208      38.228  81.319  66.512  1.00  0.00           H
ATOM   4875  CA  GLU Z 208      40.149  81.962  66.012  1.00  0.00           C
ATOM   4876  HA  GLU Z 208      40.888  81.251  65.675  1.00  0.00           H
ATOM   4877  CB  GLU Z 208      39.412  82.539  64.783  1.00  0.00           C
ATOM   4878  HB1 GLU Z 208      38.879  81.691  64.293  1.00  0.00           H
ATOM   4879  HB2 GLU Z 208      38.638  83.267  65.107  1.00  0.00           H
ATOM   4880  CG  GLU Z 208      40.341  83.207  63.753  1.00  0.00           C
ATOM   4881  HG1 GLU Z 208      40.763  84.141  64.171  1.00  0.00           H
ATOM   4882  HG2 GLU Z 208      41.172  82.512  63.514  1.00  0.00           H
ATOM   4883  CD  GLU Z 208      39.615  83.513  62.463  1.00  0.00           C
ATOM   4884  OE1 GLU Z 208      39.510  84.699  62.054  1.00  0.00           O
ATOM   4885  OE2 GLU Z 208      39.186  82.536  61.793  1.00  0.00           O
ATOM   4886  C   GLU Z 208      40.901  83.043  66.788  1.00  0.00           C
ATOM   4887  O   GLU Z 208      42.110  83.230  66.655  1.00  0.00           O
ATOM   4888  N   ARG Z 209      40.178  83.740  67.682  1.00  0.00           N
ATOM   4889  HN  ARG Z 209      39.191  83.571  67.703  1.00  0.00           H
ATOM   4890  CA  ARG Z 209      40.658  84.793  68.557  1.00  0.00           C
ATOM   4891  HA  ARG Z 209      41.005  85.603  67.929  1.00  0.00           H
ATOM   4892  CB  ARG Z 209      39.451  85.257  69.404  1.00  0.00           C
ATOM   4893  HB1 ARG Z 209      38.536  85.100  68.791  1.00  0.00           H
ATOM   4894  HB2 ARG Z 209      39.327  84.621  70.308  1.00  0.00           H
ATOM   4895  CG  ARG Z 209      39.428  86.746  69.784  1.00  0.00           C
ATOM   4896  HG1 ARG Z 209      40.234  86.980  70.511  1.00  0.00           H
ATOM   4897  HG2 ARG Z 209      39.601  87.353  68.866  1.00  0.00           H
ATOM   4898  CD  ARG Z 209      38.061  87.109  70.368  1.00  0.00           C
ATOM   4899  HD1 ARG Z 209      37.258  86.825  69.648  1.00  0.00           H
ATOM   4900  HD2 ARG Z 209      37.890  86.584  71.334  1.00  0.00           H
ATOM   4901  NE  ARG Z 209      38.014  88.580  70.583  1.00  0.00           N
ATOM   4902  HE  ARG Z 209      38.816  89.170  70.393  1.00  0.00           H
ATOM   4903  CZ  ARG Z 209      36.922  89.206  71.037  1.00  0.00           C
ATOM   4904  NH1 ARG Z 209      35.792  88.572  71.317  1.00  0.00           N
ATOM   4905 1HH1 ARG Z 209      35.667  87.598  71.094  1.00  0.00           H
ATOM   4906 2HH1 ARG Z 209      35.002  89.145  71.580  1.00  0.00           H
ATOM   4907  NH2 ARG Z 209      36.969  90.524  71.196  1.00  0.00           N
ATOM   4908 1HH2 ARG Z 209      37.680  91.006  70.665  1.00  0.00           H
ATOM   4909 2HH2 ARG Z 209      36.130  91.025  71.431  1.00  0.00           H
ATOM   4910  C   ARG Z 209      41.807  84.393  69.483  1.00  0.00           C
ATOM   4911  O   ARG Z 209      42.760  85.146  69.686  1.00  0.00           O
ATOM   4912  N   ALA Z 210      41.763  83.179  70.072  1.00  0.00           N
ATOM   4913  HN  ALA Z 210      40.991  82.565  69.915  1.00  0.00           H
ATOM   4914  CA  ALA Z 210      42.837  82.645  70.893  1.00  0.00           C
ATOM   4915  HA  ALA Z 210      43.072  83.369  71.664  1.00  0.00           H
ATOM   4916  CB  ALA Z 210      42.376  81.340  71.560  1.00  0.00           C
ATOM   4917  HB1 ALA Z 210      42.101  80.579  70.798  1.00  0.00           H
ATOM   4918  HB2 ALA Z 210      43.168  80.925  72.221  1.00  0.00           H
ATOM   4919  HB3 ALA Z 210      41.481  81.537  72.189  1.00  0.00           H
ATOM   4920  C   ALA Z 210      44.122  82.392  70.111  1.00  0.00           C
ATOM   4921  O   ALA Z 210      45.229  82.682  70.566  1.00  0.00           O
ATOM   4922  N   PHE Z 211      43.999  81.864  68.876  1.00  0.00           N
ATOM   4923  HN  PHE Z 211      43.092  81.646  68.519  1.00  0.00           H
ATOM   4924  CA  PHE Z 211      45.125  81.656  67.984  1.00  0.00           C
ATOM   4925  HA  PHE Z 211      45.868  81.109  68.551  1.00  0.00           H
ATOM   4926  CB  PHE Z 211      44.698  80.812  66.757  1.00  0.00           C
ATOM   4927  HB1 PHE Z 211      44.071  79.958  67.094  1.00  0.00           H
ATOM   4928  HB2 PHE Z 211      44.106  81.419  66.037  1.00  0.00           H
ATOM   4929  CG  PHE Z 211      45.906  80.232  66.070  1.00  0.00           C
ATOM   4930  CD1 PHE Z 211      46.334  80.721  64.825  1.00  0.00           C
ATOM   4931  HD1 PHE Z 211      45.782  81.518  64.351  1.00  0.00           H
ATOM   4932  CE1 PHE Z 211      47.489  80.212  64.216  1.00  0.00           C
ATOM   4933  HE1 PHE Z 211      47.812  80.602  63.262  1.00  0.00           H
ATOM   4934  CZ  PHE Z 211      48.234  79.216  64.859  1.00  0.00           C
ATOM   4935  HZ  PHE Z 211      49.136  78.837  64.402  1.00  0.00           H
ATOM   4936  CD2 PHE Z 211      46.660  79.232  66.704  1.00  0.00           C
ATOM   4937  HD2 PHE Z 211      46.357  78.861  67.672  1.00  0.00           H
ATOM   4938  CE2 PHE Z 211      47.824  78.733  66.109  1.00  0.00           C
ATOM   4939  HE2 PHE Z 211      48.413  77.994  66.630  1.00  0.00           H
ATOM   4940  C   PHE Z 211      45.792  82.965  67.562  1.00  0.00           C
ATOM   4941  O   PHE Z 211      47.017  83.072  67.540  1.00  0.00           O
ATOM   4942  N   LYS Z 212      44.998  84.022  67.285  1.00  0.00           N
ATOM   4943  HN  LYS Z 212      44.005  83.902  67.242  1.00  0.00           H
ATOM   4944  CA  LYS Z 212      45.512  85.359  67.028  1.00  0.00           C
ATOM   4945  HA  LYS Z 212      46.190  85.294  66.188  1.00  0.00           H
ATOM   4946  CB  LYS Z 212      44.384  86.355  66.678  1.00  0.00           C
ATOM   4947  HB1 LYS Z 212      43.604  86.328  67.471  1.00  0.00           H
ATOM   4948  HB2 LYS Z 212      44.798  87.390  66.652  1.00  0.00           H
ATOM   4949  CG  LYS Z 212      43.734  86.096  65.313  1.00  0.00           C
ATOM   4950  HG1 LYS Z 212      44.523  86.085  64.526  1.00  0.00           H
ATOM   4951  HG2 LYS Z 212      43.247  85.095  65.313  1.00  0.00           H
ATOM   4952  CD  LYS Z 212      42.700  87.182  64.987  1.00  0.00           C
ATOM   4953  HD1 LYS Z 212      41.955  87.198  65.817  1.00  0.00           H
ATOM   4954  HD2 LYS Z 212      43.212  88.172  64.979  1.00  0.00           H
ATOM   4955  CE  LYS Z 212      41.977  86.970  63.656  1.00  0.00           C
ATOM   4956  HE1 LYS Z 212      42.680  87.040  62.797  1.00  0.00           H
ATOM   4957  HE2 LYS Z 212      41.483  85.977  63.636  1.00  0.00           H
ATOM   4958  NZ  LYS Z 212      40.938  87.997  63.499  1.00  0.00           N
ATOM   4959  HZ1 LYS Z 212      41.367  88.925  63.265  1.00  0.00           H
ATOM   4960  HZ2 LYS Z 212      40.276  87.736  62.726  1.00  0.00           H
ATOM   4961  HZ3 LYS Z 212      40.376  88.075  64.386  1.00  0.00           H
ATOM   4962  C   LYS Z 212      46.312  85.940  68.189  1.00  0.00           C
ATOM   4963  O   LYS Z 212      47.363  86.546  67.985  1.00  0.00           O
ATOM   4964  N   ALA Z 213      45.858  85.736  69.445  1.00  0.00           N
ATOM   4965  HN  ALA Z 213      44.981  85.280  69.588  1.00  0.00           H
ATOM   4966  CA  ALA Z 213      46.592  86.129  70.635  1.00  0.00           C
ATOM   4967  HA  ALA Z 213      46.786  87.190  70.567  1.00  0.00           H
ATOM   4968  CB  ALA Z 213      45.733  85.882  71.888  1.00  0.00           C
ATOM   4969  HB1 ALA Z 213      46.264  86.217  72.805  1.00  0.00           H
ATOM   4970  HB2 ALA Z 213      44.791  86.463  71.811  1.00  0.00           H
ATOM   4971  HB3 ALA Z 213      45.477  84.807  71.997  1.00  0.00           H
ATOM   4972  C   ALA Z 213      47.949  85.432  70.775  1.00  0.00           C
ATOM   4973  O   ALA Z 213      48.968  86.065  71.054  1.00  0.00           O
ATOM   4974  N   TRP Z 214      48.008  84.106  70.519  1.00  0.00           N
ATOM   4975  HN  TRP Z 214      47.159  83.609  70.334  1.00  0.00           H
ATOM   4976  CA  TRP Z 214      49.253  83.349  70.446  1.00  0.00           C
ATOM   4977  HA  TRP Z 214      49.788  83.489  71.375  1.00  0.00           H
ATOM   4978  CB  TRP Z 214      48.932  81.835  70.247  1.00  0.00           C
ATOM   4979  HB1 TRP Z 214      48.330  81.503  71.120  1.00  0.00           H
ATOM   4980  HB2 TRP Z 214      48.293  81.727  69.344  1.00  0.00           H
ATOM   4981  CG  TRP Z 214      50.125  80.882  70.098  1.00  0.00           C
ATOM   4982  CD1 TRP Z 214      50.850  80.236  71.066  1.00  0.00           C
ATOM   4983  HD1 TRP Z 214      50.676  80.329  72.126  1.00  0.00           H
ATOM   4984  NE1 TRP Z 214      51.834  79.467  70.481  1.00  0.00           N
ATOM   4985  HE1 TRP Z 214      52.496  78.881  70.952  1.00  0.00           H
ATOM   4986  CE2 TRP Z 214      51.780  79.623  69.115  1.00  0.00           C
ATOM   4987  CD2 TRP Z 214      50.695  80.506  68.834  1.00  0.00           C
ATOM   4988  CE3 TRP Z 214      50.383  80.841  67.519  1.00  0.00           C
ATOM   4989  HE3 TRP Z 214      49.549  81.491  67.282  1.00  0.00           H
ATOM   4990  CZ3 TRP Z 214      51.175  80.320  66.489  1.00  0.00           C
ATOM   4991  HZ3 TRP Z 214      50.957  80.583  65.464  1.00  0.00           H
ATOM   4992  CZ2 TRP Z 214      52.542  79.089  68.090  1.00  0.00           C
ATOM   4993  HZ2 TRP Z 214      53.364  78.413  68.297  1.00  0.00           H
ATOM   4994  CH2 TRP Z 214      52.245  79.453  66.770  1.00  0.00           C
ATOM   4995  HH2 TRP Z 214      52.847  79.067  65.960  1.00  0.00           H
ATOM   4996  C   TRP Z 214      50.170  83.860  69.335  1.00  0.00           C
ATOM   4997  O   TRP Z 214      51.374  84.038  69.526  1.00  0.00           O
ATOM   4998  N   ALA Z 215      49.598  84.148  68.149  1.00  0.00           N
ATOM   4999  HN  ALA Z 215      48.621  83.964  68.007  1.00  0.00           H
ATOM   5000  CA  ALA Z 215      50.321  84.672  67.015  1.00  0.00           C
ATOM   5001  HA  ALA Z 215      51.131  83.989  66.798  1.00  0.00           H
ATOM   5002  CB  ALA Z 215      49.380  84.739  65.797  1.00  0.00           C
ATOM   5003  HB1 ALA Z 215      48.954  83.733  65.590  1.00  0.00           H
ATOM   5004  HB2 ALA Z 215      48.535  85.429  65.998  1.00  0.00           H
ATOM   5005  HB3 ALA Z 215      49.918  85.090  64.892  1.00  0.00           H
ATOM   5006  C   ALA Z 215      50.954  86.035  67.265  1.00  0.00           C
ATOM   5007  O   ALA Z 215      52.136  86.219  66.984  1.00  0.00           O
ATOM   5008  N   VAL Z 216      50.225  87.016  67.850  1.00  0.00           N
ATOM   5009  HN  VAL Z 216      49.253  86.871  68.060  1.00  0.00           H
ATOM   5010  CA  VAL Z 216      50.805  88.315  68.189  1.00  0.00           C
ATOM   5011  HA  VAL Z 216      51.301  88.668  67.295  1.00  0.00           H
ATOM   5012  CB  VAL Z 216      49.782  89.403  68.544  1.00  0.00           C
ATOM   5013  HB  VAL Z 216      49.076  89.489  67.684  1.00  0.00           H
ATOM   5014  CG1 VAL Z 216      48.953  89.054  69.788  1.00  0.00           C
ATOM   5015 1HG1 VAL Z 216      48.201  89.849  69.982  1.00  0.00           H
ATOM   5016 2HG1 VAL Z 216      48.412  88.103  69.629  1.00  0.00           H
ATOM   5017 3HG1 VAL Z 216      49.590  88.958  70.691  1.00  0.00           H
ATOM   5018  CG2 VAL Z 216      50.467  90.774  68.726  1.00  0.00           C
ATOM   5019 1HG2 VAL Z 216      51.110  90.788  69.631  1.00  0.00           H
ATOM   5020 2HG2 VAL Z 216      51.088  91.031  67.843  1.00  0.00           H
ATOM   5021 3HG2 VAL Z 216      49.698  91.568  68.849  1.00  0.00           H
ATOM   5022  C   VAL Z 216      51.908  88.199  69.227  1.00  0.00           C
ATOM   5023  O   VAL Z 216      52.969  88.803  69.072  1.00  0.00           O
ATOM   5024  N   ALA Z 217      51.736  87.367  70.275  1.00  0.00           N
ATOM   5025  HN  ALA Z 217      50.872  86.874  70.395  1.00  0.00           H
ATOM   5026  CA  ALA Z 217      52.763  87.140  71.272  1.00  0.00           C
ATOM   5027  HA  ALA Z 217      53.028  88.094  71.710  1.00  0.00           H
ATOM   5028  CB  ALA Z 217      52.185  86.214  72.362  1.00  0.00           C
ATOM   5029  HB1 ALA Z 217      51.902  85.228  71.933  1.00  0.00           H
ATOM   5030  HB2 ALA Z 217      52.915  86.050  73.182  1.00  0.00           H
ATOM   5031  HB3 ALA Z 217      51.266  86.666  72.793  1.00  0.00           H
ATOM   5032  C   ALA Z 217      54.048  86.531  70.707  1.00  0.00           C
ATOM   5033  O   ALA Z 217      55.149  87.032  70.940  1.00  0.00           O
ATOM   5034  N   ARG Z 218      53.935  85.459  69.895  1.00  0.00           N
ATOM   5035  HN  ARG Z 218      53.032  85.061  69.711  1.00  0.00           H
ATOM   5036  CA  ARG Z 218      55.085  84.807  69.294  1.00  0.00           C
ATOM   5037  HA  ARG Z 218      55.816  84.655  70.079  1.00  0.00           H
ATOM   5038  CB  ARG Z 218      54.679  83.418  68.748  1.00  0.00           C
ATOM   5039  HB1 ARG Z 218      54.034  82.943  69.523  1.00  0.00           H
ATOM   5040  HB2 ARG Z 218      54.052  83.525  67.836  1.00  0.00           H
ATOM   5041  CG  ARG Z 218      55.866  82.467  68.487  1.00  0.00           C
ATOM   5042  HG1 ARG Z 218      56.413  82.778  67.571  1.00  0.00           H
ATOM   5043  HG2 ARG Z 218      56.573  82.537  69.345  1.00  0.00           H
ATOM   5044  CD  ARG Z 218      55.417  81.008  68.350  1.00  0.00           C
ATOM   5045  HD1 ARG Z 218      54.837  80.714  69.255  1.00  0.00           H
ATOM   5046  HD2 ARG Z 218      54.760  80.862  67.467  1.00  0.00           H
ATOM   5047  NE  ARG Z 218      56.633  80.134  68.289  1.00  0.00           N
ATOM   5048  HE  ARG Z 218      57.017  79.829  69.180  1.00  0.00           H
ATOM   5049  CZ  ARG Z 218      56.959  79.356  67.250  1.00  0.00           C
ATOM   5050  NH1 ARG Z 218      56.500  79.566  66.023  1.00  0.00           N
ATOM   5051 1HH1 ARG Z 218      55.931  80.370  65.826  1.00  0.00           H
ATOM   5052 2HH1 ARG Z 218      56.724  78.866  65.327  1.00  0.00           H
ATOM   5053  NH2 ARG Z 218      57.747  78.298  67.439  1.00  0.00           N
ATOM   5054 1HH2 ARG Z 218      58.045  78.042  68.364  1.00  0.00           H
ATOM   5055 2HH2 ARG Z 218      57.832  77.634  66.690  1.00  0.00           H
ATOM   5056  C   ARG Z 218      55.778  85.631  68.216  1.00  0.00           C
ATOM   5057  O   ARG Z 218      57.001  85.764  68.208  1.00  0.00           O
ATOM   5058  N   LEU Z 219      55.017  86.252  67.287  1.00  0.00           N
ATOM   5059  HN  LEU Z 219      54.015  86.168  67.302  1.00  0.00           H
ATOM   5060  CA  LEU Z 219      55.571  87.082  66.226  1.00  0.00           C
ATOM   5061  HA  LEU Z 219      56.350  86.514  65.737  1.00  0.00           H
ATOM   5062  CB  LEU Z 219      54.503  87.461  65.169  1.00  0.00           C
ATOM   5063  HB1 LEU Z 219      53.653  87.955  65.691  1.00  0.00           H
[truncated: 452,122 more chars]
