# Supplementary material for: Molecular Basis for the Involvement of Mammalian Serum Albumin in the AGE/RAGE Axis: A Comprehensive Computational Study
Source: Int J Mol Sci. 2024 Mar 11;25(6):3204. doi: 10.3390/ijms25063204 (PMC10970403; doi:10.3390/ijms25063204)
Supplement: Supplementary file 1 [file ijms-25-03204-s001.zip › File S3/HSA-CML573-RAGE-100ns.pdb]

ATOM      1  N   ALA X  21      46.927  47.520 109.934  1.00  0.00           N
ATOM      2  H1  ALA X  21      47.713  47.214 109.306  1.00  0.00           H
ATOM      3  H2  ALA X  21      47.302  48.148 110.686  1.00  0.00           H
ATOM      4  H3  ALA X  21      46.557  46.643 110.375  1.00  0.00           H
ATOM      5  CA  ALA X  21      45.874  48.210 109.143  1.00  0.00           C
ATOM      6  HA  ALA X  21      45.175  48.651 109.840  1.00  0.00           H
ATOM      7  CB  ALA X  21      46.566  49.310 108.304  1.00  0.00           C
ATOM      8  HB1 ALA X  21      47.310  48.869 107.605  1.00  0.00           H
ATOM      9  HB2 ALA X  21      45.826  49.876 107.700  1.00  0.00           H
ATOM     10  HB3 ALA X  21      47.092  50.033 108.965  1.00  0.00           H
ATOM     11  C   ALA X  21      45.094  47.255 108.253  1.00  0.00           C
ATOM     12  O   ALA X  21      45.491  46.108 108.057  1.00  0.00           O
ATOM     13  N   MET X  22      43.953  47.684 107.677  1.00  0.00           N
ATOM     14  HN  MET X  22      43.635  48.630 107.770  1.00  0.00           H
ATOM     15  CA  MET X  22      43.287  46.908 106.645  1.00  0.00           C
ATOM     16  HA  MET X  22      43.506  45.856 106.776  1.00  0.00           H
ATOM     17  CB  MET X  22      41.741  47.046 106.673  1.00  0.00           C
ATOM     18  HB1 MET X  22      41.306  46.444 105.844  1.00  0.00           H
ATOM     19  HB2 MET X  22      41.374  46.593 107.622  1.00  0.00           H
ATOM     20  CG  MET X  22      41.209  48.489 106.603  1.00  0.00           C
ATOM     21  HG1 MET X  22      41.452  48.991 107.566  1.00  0.00           H
ATOM     22  HG2 MET X  22      41.753  49.041 105.805  1.00  0.00           H
ATOM     23  SD  MET X  22      39.422  48.609 106.296  1.00  0.00           S
ATOM     24  CE  MET X  22      39.570  48.449 104.494  1.00  0.00           C
ATOM     25  HE1 MET X  22      40.180  47.564 104.214  1.00  0.00           H
ATOM     26  HE2 MET X  22      38.572  48.333 104.022  1.00  0.00           H
ATOM     27  HE3 MET X  22      40.051  49.344 104.047  1.00  0.00           H
ATOM     28  C   MET X  22      43.870  47.311 105.300  1.00  0.00           C
ATOM     29  O   MET X  22      44.652  48.256 105.204  1.00  0.00           O
ATOM     30  N   ALA X  23      43.550  46.588 104.216  1.00  0.00           N
ATOM     31  HN  ALA X  23      42.955  45.781 104.261  1.00  0.00           H
ATOM     32  CA  ALA X  23      44.119  46.944 102.938  1.00  0.00           C
ATOM     33  HA  ALA X  23      44.177  48.023 102.861  1.00  0.00           H
ATOM     34  CB  ALA X  23      45.528  46.340 102.770  1.00  0.00           C
ATOM     35  HB1 ALA X  23      46.187  46.707 103.587  1.00  0.00           H
ATOM     36  HB2 ALA X  23      45.495  45.233 102.831  1.00  0.00           H
ATOM     37  HB3 ALA X  23      45.987  46.641 101.805  1.00  0.00           H
ATOM     38  C   ALA X  23      43.226  46.507 101.804  1.00  0.00           C
ATOM     39  O   ALA X  23      42.387  45.614 101.938  1.00  0.00           O
ATOM     40  N   GLN X  24      43.379  47.168 100.648  1.00  0.00           N
ATOM     41  HN  GLN X  24      44.055  47.911 100.591  1.00  0.00           H
ATOM     42  CA  GLN X  24      42.582  46.935  99.467  1.00  0.00           C
ATOM     43  HA  GLN X  24      41.948  46.067  99.599  1.00  0.00           H
ATOM     44  CB  GLN X  24      41.703  48.177  99.178  1.00  0.00           C
ATOM     45  HB1 GLN X  24      42.359  49.079  99.183  1.00  0.00           H
ATOM     46  HB2 GLN X  24      41.238  48.094  98.172  1.00  0.00           H
ATOM     47  CG  GLN X  24      40.589  48.341 100.241  1.00  0.00           C
ATOM     48  HG1 GLN X  24      39.825  47.547 100.111  1.00  0.00           H
ATOM     49  HG2 GLN X  24      41.015  48.239 101.261  1.00  0.00           H
ATOM     50  CD  GLN X  24      39.905  49.705 100.194  1.00  0.00           C
ATOM     51  OE1 GLN X  24      40.052  50.526 101.106  1.00  0.00           O
ATOM     52  NE2 GLN X  24      39.132  49.962  99.119  1.00  0.00           N
ATOM     53 1HE2 GLN X  24      39.069  49.284  98.383  1.00  0.00           H
ATOM     54 2HE2 GLN X  24      38.676  50.846  99.071  1.00  0.00           H
ATOM     55  C   GLN X  24      43.508  46.643  98.303  1.00  0.00           C
ATOM     56  O   GLN X  24      44.406  47.417  97.979  1.00  0.00           O
ATOM     57  N   ASN X  25      43.335  45.486  97.643  1.00  0.00           N
ATOM     58  HN  ASN X  25      42.616  44.835  97.913  1.00  0.00           H
ATOM     59  CA  ASN X  25      44.181  45.075  96.541  1.00  0.00           C
ATOM     60  HA  ASN X  25      45.149  45.554  96.624  1.00  0.00           H
ATOM     61  CB  ASN X  25      44.386  43.544  96.507  1.00  0.00           C
ATOM     62  HB1 ASN X  25      43.410  43.023  96.460  1.00  0.00           H
ATOM     63  HB2 ASN X  25      44.991  43.252  95.622  1.00  0.00           H
ATOM     64  CG  ASN X  25      45.151  43.100  97.748  1.00  0.00           C
ATOM     65  OD1 ASN X  25      46.382  43.047  97.748  1.00  0.00           O
ATOM     66  ND2 ASN X  25      44.424  42.781  98.840  1.00  0.00           N
ATOM     67 1HD2 ASN X  25      43.427  42.889  98.815  1.00  0.00           H
ATOM     68 2HD2 ASN X  25      44.901  42.532  99.678  1.00  0.00           H
ATOM     69  C   ASN X  25      43.567  45.531  95.234  1.00  0.00           C
ATOM     70  O   ASN X  25      42.412  45.240  94.924  1.00  0.00           O
ATOM     71  N   ILE X  26      44.336  46.276  94.428  1.00  0.00           N
ATOM     72  HN  ILE X  26      45.305  46.432  94.646  1.00  0.00           H
ATOM     73  CA  ILE X  26      43.841  47.001  93.278  1.00  0.00           C
ATOM     74  HA  ILE X  26      42.769  46.893  93.196  1.00  0.00           H
ATOM     75  CB  ILE X  26      44.181  48.486  93.379  1.00  0.00           C
ATOM     76  HB  ILE X  26      45.290  48.583  93.444  1.00  0.00           H
ATOM     77  CG2 ILE X  26      43.701  49.255  92.128  1.00  0.00           C
ATOM     78 1HG2 ILE X  26      42.626  49.060  91.934  1.00  0.00           H
ATOM     79 2HG2 ILE X  26      43.828  50.347  92.287  1.00  0.00           H
ATOM     80 3HG2 ILE X  26      44.282  48.970  91.226  1.00  0.00           H
ATOM     81  CG1 ILE X  26      43.602  49.118  94.671  1.00  0.00           C
ATOM     82 1HG1 ILE X  26      44.052  48.624  95.561  1.00  0.00           H
ATOM     83 2HG1 ILE X  26      43.924  50.183  94.696  1.00  0.00           H
ATOM     84  CD  ILE X  26      42.073  49.060  94.786  1.00  0.00           C
ATOM     85  HD1 ILE X  26      41.595  49.591  93.935  1.00  0.00           H
ATOM     86  HD2 ILE X  26      41.709  48.011  94.795  1.00  0.00           H
ATOM     87  HD3 ILE X  26      41.734  49.546  95.725  1.00  0.00           H
ATOM     88  C   ILE X  26      44.452  46.413  92.028  1.00  0.00           C
ATOM     89  O   ILE X  26      45.669  46.290  91.882  1.00  0.00           O
ATOM     90  N   THR X  27      43.593  46.022  91.072  1.00  0.00           N
ATOM     91  HN  THR X  27      42.608  46.140  91.207  1.00  0.00           H
ATOM     92  CA  THR X  27      44.037  45.458  89.806  1.00  0.00           C
ATOM     93  HA  THR X  27      44.992  44.968  89.940  1.00  0.00           H
ATOM     94  CB  THR X  27      43.053  44.445  89.236  1.00  0.00           C
ATOM     95  HB  THR X  27      42.057  44.924  89.077  1.00  0.00           H
ATOM     96  OG1 THR X  27      42.897  43.338  90.121  1.00  0.00           O
ATOM     97  HG1 THR X  27      42.664  43.688  91.003  1.00  0.00           H
ATOM     98  CG2 THR X  27      43.563  43.863  87.907  1.00  0.00           C
ATOM     99 1HG2 THR X  27      42.887  43.059  87.548  1.00  0.00           H
ATOM    100 2HG2 THR X  27      43.605  44.635  87.110  1.00  0.00           H
ATOM    101 3HG2 THR X  27      44.575  43.428  88.038  1.00  0.00           H
ATOM    102  C   THR X  27      44.213  46.568  88.794  1.00  0.00           C
ATOM    103  O   THR X  27      43.299  47.362  88.565  1.00  0.00           O
ATOM    104  N   ALA X  28      45.401  46.640  88.158  1.00  0.00           N
ATOM    105  HN  ALA X  28      46.147  46.025  88.407  1.00  0.00           H
ATOM    106  CA  ALA X  28      45.674  47.530  87.048  1.00  0.00           C
ATOM    107  HA  ALA X  28      44.769  48.051  86.759  1.00  0.00           H
ATOM    108  CB  ALA X  28      46.756  48.566  87.415  1.00  0.00           C
ATOM    109  HB1 ALA X  28      47.704  48.062  87.700  1.00  0.00           H
ATOM    110  HB2 ALA X  28      46.955  49.248  86.560  1.00  0.00           H
ATOM    111  HB3 ALA X  28      46.411  49.178  88.274  1.00  0.00           H
ATOM    112  C   ALA X  28      46.123  46.715  85.843  1.00  0.00           C
ATOM    113  O   ALA X  28      46.735  45.654  85.974  1.00  0.00           O
ATOM    114  N   ARG X  29      45.789  47.177  84.626  1.00  0.00           N
ATOM    115  HN  ARG X  29      45.246  48.024  84.541  1.00  0.00           H
ATOM    116  CA  ARG X  29      46.140  46.526  83.378  1.00  0.00           C
ATOM    117  HA  ARG X  29      46.347  45.482  83.572  1.00  0.00           H
ATOM    118  CB  ARG X  29      44.965  46.602  82.369  1.00  0.00           C
ATOM    119  HB1 ARG X  29      44.848  47.650  82.013  1.00  0.00           H
ATOM    120  HB2 ARG X  29      45.201  45.964  81.488  1.00  0.00           H
ATOM    121  CG  ARG X  29      43.627  46.136  82.988  1.00  0.00           C
ATOM    122  HG1 ARG X  29      43.808  45.178  83.523  1.00  0.00           H
ATOM    123  HG2 ARG X  29      43.290  46.871  83.753  1.00  0.00           H
ATOM    124  CD  ARG X  29      42.483  45.903  81.993  1.00  0.00           C
ATOM    125  HD1 ARG X  29      42.791  45.181  81.202  1.00  0.00           H
ATOM    126  HD2 ARG X  29      41.583  45.517  82.526  1.00  0.00           H
ATOM    127  NE  ARG X  29      42.170  47.225  81.379  1.00  0.00           N
ATOM    128  HE  ARG X  29      42.637  48.067  81.699  1.00  0.00           H
ATOM    129  CZ  ARG X  29      41.196  47.451  80.497  1.00  0.00           C
ATOM    130  NH1 ARG X  29      40.349  46.522  80.074  1.00  0.00           N
ATOM    131 1HH1 ARG X  29      40.473  45.558  80.303  1.00  0.00           H
ATOM    132 2HH1 ARG X  29      39.727  46.801  79.327  1.00  0.00           H
ATOM    133  NH2 ARG X  29      41.048  48.681  80.012  1.00  0.00           N
ATOM    134 1HH2 ARG X  29      41.644  49.429  80.341  1.00  0.00           H
ATOM    135 2HH2 ARG X  29      40.281  48.864  79.378  1.00  0.00           H
ATOM    136  C   ARG X  29      47.405  47.138  82.787  1.00  0.00           C
ATOM    137  O   ARG X  29      47.745  48.294  83.043  1.00  0.00           O
ATOM    138  N   ILE X  30      48.185  46.367  81.997  1.00  0.00           N
ATOM    139  HN  ILE X  30      47.917  45.425  81.782  1.00  0.00           H
ATOM    140  CA  ILE X  30      49.456  46.850  81.463  1.00  0.00           C
ATOM    141  HA  ILE X  30      49.997  47.238  82.316  1.00  0.00           H
ATOM    142  CB  ILE X  30      50.342  45.737  80.908  1.00  0.00           C
ATOM    143  HB  ILE X  30      50.334  44.909  81.657  1.00  0.00           H
ATOM    144  CG2 ILE X  30      49.773  45.187  79.585  1.00  0.00           C
ATOM    145 1HG2 ILE X  30      50.357  44.302  79.260  1.00  0.00           H
ATOM    146 2HG2 ILE X  30      48.710  44.888  79.700  1.00  0.00           H
ATOM    147 3HG2 ILE X  30      49.842  45.940  78.773  1.00  0.00           H
ATOM    148  CG1 ILE X  30      51.812  46.202  80.761  1.00  0.00           C
ATOM    149 1HG1 ILE X  30      51.881  46.980  79.967  1.00  0.00           H
ATOM    150 2HG1 ILE X  30      52.140  46.672  81.717  1.00  0.00           H
ATOM    151  CD  ILE X  30      52.778  45.062  80.422  1.00  0.00           C
ATOM    152  HD1 ILE X  30      52.707  44.248  81.173  1.00  0.00           H
ATOM    153  HD2 ILE X  30      52.556  44.641  79.418  1.00  0.00           H
ATOM    154  HD3 ILE X  30      53.824  45.439  80.409  1.00  0.00           H
ATOM    155  C   ILE X  30      49.332  48.020  80.482  1.00  0.00           C
ATOM    156  O   ILE X  30      48.564  48.003  79.516  1.00  0.00           O
ATOM    157  N   GLY X  31      50.090  49.104  80.748  1.00  0.00           N
ATOM    158  HN  GLY X  31      50.706  49.081  81.543  1.00  0.00           H
ATOM    159  CA  GLY X  31      50.128  50.325  79.951  1.00  0.00           C
ATOM    160  HA1 GLY X  31      51.028  50.858  80.220  1.00  0.00           H
ATOM    161  HA2 GLY X  31      50.108  50.053  78.904  1.00  0.00           H
ATOM    162  C   GLY X  31      48.973  51.264  80.188  1.00  0.00           C
ATOM    163  O   GLY X  31      48.931  52.362  79.633  1.00  0.00           O
ATOM    164  N   GLU X  32      48.017  50.896  81.056  1.00  0.00           N
ATOM    165  HN  GLU X  32      48.071  50.019  81.530  1.00  0.00           H
ATOM    166  CA  GLU X  32      46.847  51.702  81.336  1.00  0.00           C
ATOM    167  HA  GLU X  32      46.649  52.336  80.487  1.00  0.00           H
ATOM    168  CB  GLU X  32      45.591  50.810  81.486  1.00  0.00           C
ATOM    169  HB1 GLU X  32      45.524  50.177  80.571  1.00  0.00           H
ATOM    170  HB2 GLU X  32      45.712  50.127  82.356  1.00  0.00           H
ATOM    171  CG  GLU X  32      44.279  51.620  81.630  1.00  0.00           C
ATOM    172  HG1 GLU X  32      44.221  52.067  82.644  1.00  0.00           H
ATOM    173  HG2 GLU X  32      44.263  52.442  80.883  1.00  0.00           H
ATOM    174  CD  GLU X  32      43.044  50.773  81.412  1.00  0.00           C
ATOM    175  OE1 GLU X  32      42.843  49.756  82.123  1.00  0.00           O
ATOM    176  OE2 GLU X  32      42.223  51.114  80.516  1.00  0.00           O
ATOM    177  C   GLU X  32      47.085  52.547  82.589  1.00  0.00           C
ATOM    178  O   GLU X  32      47.522  51.996  83.604  1.00  0.00           O
ATOM    179  N   PRO X  33      46.882  53.867  82.591  1.00  0.00           N
ATOM    180  CD  PRO X  33      46.775  54.704  81.393  1.00  0.00           C
ATOM    181  HD1 PRO X  33      45.708  54.734  81.080  1.00  0.00           H
ATOM    182  HD2 PRO X  33      47.413  54.337  80.560  1.00  0.00           H
ATOM    183  CA  PRO X  33      46.945  54.677  83.805  1.00  0.00           C
ATOM    184  HA  PRO X  33      47.925  54.532  84.237  1.00  0.00           H
ATOM    185  CB  PRO X  33      46.725  56.113  83.302  1.00  0.00           C
ATOM    186  HB1 PRO X  33      45.640  56.364  83.293  1.00  0.00           H
ATOM    187  HB2 PRO X  33      47.270  56.846  83.931  1.00  0.00           H
ATOM    188  CG  PRO X  33      47.237  56.079  81.864  1.00  0.00           C
ATOM    189  HG1 PRO X  33      46.841  56.903  81.237  1.00  0.00           H
ATOM    190  HG2 PRO X  33      48.349  56.117  81.865  1.00  0.00           H
ATOM    191  C   PRO X  33      45.930  54.316  84.875  1.00  0.00           C
ATOM    192  O   PRO X  33      44.888  53.729  84.582  1.00  0.00           O
ATOM    193  N   LEU X  34      46.210  54.690  86.131  1.00  0.00           N
ATOM    194  HN  LEU X  34      47.074  55.162  86.331  1.00  0.00           H
ATOM    195  CA  LEU X  34      45.335  54.440  87.254  1.00  0.00           C
ATOM    196  HA  LEU X  34      44.349  54.169  86.903  1.00  0.00           H
ATOM    197  CB  LEU X  34      45.926  53.315  88.141  1.00  0.00           C
ATOM    198  HB1 LEU X  34      46.232  52.474  87.480  1.00  0.00           H
ATOM    199  HB2 LEU X  34      46.849  53.692  88.627  1.00  0.00           H
ATOM    200  CG  LEU X  34      44.987  52.753  89.227  1.00  0.00           C
ATOM    201  HG  LEU X  34      44.516  53.603  89.776  1.00  0.00           H
ATOM    202  CD1 LEU X  34      43.877  51.888  88.614  1.00  0.00           C
ATOM    203 1HD1 LEU X  34      43.208  51.497  89.410  1.00  0.00           H
ATOM    204 2HD1 LEU X  34      43.267  52.476  87.898  1.00  0.00           H
ATOM    205 3HD1 LEU X  34      44.321  51.025  88.072  1.00  0.00           H
ATOM    206  CD2 LEU X  34      45.790  51.936  90.249  1.00  0.00           C
ATOM    207 1HD2 LEU X  34      45.124  51.573  91.059  1.00  0.00           H
ATOM    208 2HD2 LEU X  34      46.261  51.060  89.758  1.00  0.00           H
ATOM    209 3HD2 LEU X  34      46.588  52.557  90.707  1.00  0.00           H
ATOM    210  C   LEU X  34      45.204  55.717  88.061  1.00  0.00           C
ATOM    211  O   LEU X  34      46.167  56.467  88.223  1.00  0.00           O
ATOM    212  N   VAL X  35      44.003  56.020  88.586  1.00  0.00           N
ATOM    213  HN  VAL X  35      43.195  55.461  88.397  1.00  0.00           H
ATOM    214  CA  VAL X  35      43.824  57.128  89.510  1.00  0.00           C
ATOM    215  HA  VAL X  35      44.796  57.457  89.851  1.00  0.00           H
ATOM    216  CB  VAL X  35      43.156  58.341  88.855  1.00  0.00           C
ATOM    217  HB  VAL X  35      43.666  58.503  87.874  1.00  0.00           H
ATOM    218  CG1 VAL X  35      41.664  58.098  88.560  1.00  0.00           C
ATOM    219 1HG1 VAL X  35      41.529  57.192  87.932  1.00  0.00           H
ATOM    220 2HG1 VAL X  35      41.087  57.966  89.500  1.00  0.00           H
ATOM    221 3HG1 VAL X  35      41.240  58.968  88.014  1.00  0.00           H
ATOM    222  CG2 VAL X  35      43.378  59.610  89.703  1.00  0.00           C
ATOM    223 1HG2 VAL X  35      42.905  59.510  90.702  1.00  0.00           H
ATOM    224 2HG2 VAL X  35      44.463  59.802  89.845  1.00  0.00           H
ATOM    225 3HG2 VAL X  35      42.933  60.493  89.196  1.00  0.00           H
ATOM    226  C   VAL X  35      43.104  56.645  90.760  1.00  0.00           C
ATOM    227  O   VAL X  35      42.195  55.814  90.704  1.00  0.00           O
ATOM    228  N   LEU X  36      43.537  57.126  91.938  1.00  0.00           N
ATOM    229  HN  LEU X  36      44.323  57.750  91.958  1.00  0.00           H
ATOM    230  CA  LEU X  36      42.890  56.885  93.214  1.00  0.00           C
ATOM    231  HA  LEU X  36      41.931  56.405  93.072  1.00  0.00           H
ATOM    232  CB  LEU X  36      43.789  56.059  94.173  1.00  0.00           C
ATOM    233  HB1 LEU X  36      44.765  56.585  94.279  1.00  0.00           H
ATOM    234  HB2 LEU X  36      43.321  56.017  95.182  1.00  0.00           H
ATOM    235  CG  LEU X  36      44.074  54.609  93.724  1.00  0.00           C
ATOM    236  HG  LEU X  36      44.476  54.634  92.683  1.00  0.00           H
ATOM    237  CD1 LEU X  36      45.145  53.979  94.627  1.00  0.00           C
ATOM    238 1HD1 LEU X  36      46.090  54.561  94.576  1.00  0.00           H
ATOM    239 2HD1 LEU X  36      44.795  53.969  95.682  1.00  0.00           H
ATOM    240 3HD1 LEU X  36      45.355  52.935  94.314  1.00  0.00           H
ATOM    241  CD2 LEU X  36      42.804  53.743  93.730  1.00  0.00           C
ATOM    242 1HD2 LEU X  36      42.058  54.127  93.003  1.00  0.00           H
ATOM    243 2HD2 LEU X  36      43.050  52.696  93.452  1.00  0.00           H
ATOM    244 3HD2 LEU X  36      42.344  53.737  94.741  1.00  0.00           H
ATOM    245  C   LEU X  36      42.639  58.238  93.853  1.00  0.00           C
ATOM    246  O   LEU X  36      43.424  59.167  93.673  1.00  0.00           O
ATOM    247  N   LYS X  37      41.549  58.417  94.627  1.00  0.00           N
ATOM    248  HN  LYS X  37      40.893  57.678  94.803  1.00  0.00           H
ATOM    249  CA  LYS X  37      41.382  59.633  95.409  1.00  0.00           C
ATOM    250  HA  LYS X  37      41.736  60.472  94.828  1.00  0.00           H
ATOM    251  CB  LYS X  37      39.910  59.935  95.782  1.00  0.00           C
ATOM    252  HB1 LYS X  37      39.429  59.024  96.199  1.00  0.00           H
ATOM    253  HB2 LYS X  37      39.890  60.715  96.579  1.00  0.00           H
ATOM    254  CG  LYS X  37      39.087  60.489  94.608  1.00  0.00           C
ATOM    255  HG1 LYS X  37      39.699  61.270  94.105  1.00  0.00           H
ATOM    256  HG2 LYS X  37      38.891  59.684  93.865  1.00  0.00           H
ATOM    257  CD  LYS X  37      37.767  61.114  95.095  1.00  0.00           C
ATOM    258  HD1 LYS X  37      37.096  60.291  95.433  1.00  0.00           H
ATOM    259  HD2 LYS X  37      37.978  61.748  95.987  1.00  0.00           H
ATOM    260  CE  LYS X  37      37.020  61.970  94.061  1.00  0.00           C
ATOM    261  HE1 LYS X  37      36.784  61.378  93.152  1.00  0.00           H
ATOM    262  HE2 LYS X  37      36.067  62.337  94.504  1.00  0.00           H
ATOM    263  NZ  LYS X  37      37.816  63.147  93.656  1.00  0.00           N
ATOM    264  HZ1 LYS X  37      37.195  63.930  93.361  1.00  0.00           H
ATOM    265  HZ2 LYS X  37      38.447  63.481  94.428  1.00  0.00           H
ATOM    266  HZ3 LYS X  37      38.399  62.936  92.814  1.00  0.00           H
ATOM    267  C   LYS X  37      42.219  59.600  96.678  1.00  0.00           C
ATOM    268  O   LYS X  37      42.532  58.542  97.221  1.00  0.00           O
ATOM    269  N   CYS X  38      42.609  60.781  97.194  1.00  0.00           N
ATOM    270  HN  CYS X  38      42.372  61.650  96.752  1.00  0.00           H
ATOM    271  CA  CYS X  38      43.293  60.883  98.468  1.00  0.00           C
ATOM    272  HA  CYS X  38      43.773  59.941  98.702  1.00  0.00           H
ATOM    273  CB  CYS X  38      44.379  61.985  98.480  1.00  0.00           C
ATOM    274  HB1 CYS X  38      43.897  62.973  98.308  1.00  0.00           H
ATOM    275  HB2 CYS X  38      44.866  62.024  99.478  1.00  0.00           H
ATOM    276  SG  CYS X  38      45.635  61.698  97.194  1.00  0.00           S
ATOM    277  C   CYS X  38      42.284  61.162  99.562  1.00  0.00           C
ATOM    278  O   CYS X  38      41.305  61.888  99.380  1.00  0.00           O
ATOM    279  N   LYS X  39      42.488  60.553 100.739  1.00  0.00           N
ATOM    280  HN  LYS X  39      43.271  59.937 100.857  1.00  0.00           H
ATOM    281  CA  LYS X  39      41.638  60.726 101.900  1.00  0.00           C
ATOM    282  HA  LYS X  39      40.612  60.615 101.575  1.00  0.00           H
ATOM    283  CB  LYS X  39      41.935  59.637 102.958  1.00  0.00           C
ATOM    284  HB1 LYS X  39      42.913  59.867 103.440  1.00  0.00           H
ATOM    285  HB2 LYS X  39      41.157  59.669 103.754  1.00  0.00           H
ATOM    286  CG  LYS X  39      42.030  58.199 102.407  1.00  0.00           C
ATOM    287  HG1 LYS X  39      42.830  58.122 101.636  1.00  0.00           H
ATOM    288  HG2 LYS X  39      42.350  57.553 103.251  1.00  0.00           H
ATOM    289  CD  LYS X  39      40.718  57.619 101.848  1.00  0.00           C
ATOM    290  HD1 LYS X  39      39.908  57.801 102.590  1.00  0.00           H
ATOM    291  HD2 LYS X  39      40.453  58.151 100.906  1.00  0.00           H
ATOM    292  CE  LYS X  39      40.816  56.107 101.583  1.00  0.00           C
ATOM    293  HE1 LYS X  39      41.633  55.897 100.858  1.00  0.00           H
ATOM    294  HE2 LYS X  39      41.028  55.565 102.531  1.00  0.00           H
ATOM    295  NZ  LYS X  39      39.560  55.579 101.022  1.00  0.00           N
ATOM    296  HZ1 LYS X  39      39.460  55.929 100.034  1.00  0.00           H
ATOM    297  HZ2 LYS X  39      39.574  54.535 100.984  1.00  0.00           H
ATOM    298  HZ3 LYS X  39      38.727  55.885 101.586  1.00  0.00           H
ATOM    299  C   LYS X  39      41.768  62.113 102.535  1.00  0.00           C
ATOM    300  O   LYS X  39      42.793  62.785 102.407  1.00  0.00           O
ATOM    301  N   GLY X  40      40.724  62.585 103.244  1.00  0.00           N
ATOM    302  HN  GLY X  40      39.866  62.066 103.260  1.00  0.00           H
ATOM    303  CA  GLY X  40      40.754  63.842 103.994  1.00  0.00           C
ATOM    304  HA1 GLY X  40      39.938  63.811 104.697  1.00  0.00           H
ATOM    305  HA2 GLY X  40      41.712  63.917 104.490  1.00  0.00           H
ATOM    306  C   GLY X  40      40.583  65.090 103.165  1.00  0.00           C
ATOM    307  O   GLY X  40      40.679  65.072 101.939  1.00  0.00           O
ATOM    308  N   ALA X  41      40.305  66.231 103.830  1.00  0.00           N
ATOM    309  HN  ALA X  41      40.252  66.232 104.827  1.00  0.00           H
ATOM    310  CA  ALA X  41      39.979  67.502 103.191  1.00  0.00           C
ATOM    311  HA  ALA X  41      39.671  68.168 103.984  1.00  0.00           H
ATOM    312  CB  ALA X  41      41.236  68.134 102.562  1.00  0.00           C
ATOM    313  HB1 ALA X  41      41.000  69.119 102.110  1.00  0.00           H
ATOM    314  HB2 ALA X  41      42.016  68.280 103.340  1.00  0.00           H
ATOM    315  HB3 ALA X  41      41.648  67.478 101.768  1.00  0.00           H
ATOM    316  C   ALA X  41      38.795  67.456 102.207  1.00  0.00           C
ATOM    317  O   ALA X  41      38.952  67.774 101.026  1.00  0.00           O
ATOM    318  N   PRO X  42      37.596  67.039 102.614  1.00  0.00           N
ATOM    319  CD  PRO X  42      37.186  66.890 104.018  1.00  0.00           C
ATOM    320  HD1 PRO X  42      37.275  67.854 104.566  1.00  0.00           H
ATOM    321  HD2 PRO X  42      37.805  66.109 104.513  1.00  0.00           H
ATOM    322  CA  PRO X  42      36.603  66.497 101.693  1.00  0.00           C
ATOM    323  HA  PRO X  42      37.091  65.926 100.914  1.00  0.00           H
ATOM    324  CB  PRO X  42      35.725  65.642 102.622  1.00  0.00           C
ATOM    325  HB1 PRO X  42      34.702  65.469 102.234  1.00  0.00           H
ATOM    326  HB2 PRO X  42      36.218  64.654 102.768  1.00  0.00           H
ATOM    327  CG  PRO X  42      35.738  66.406 103.948  1.00  0.00           C
ATOM    328  HG1 PRO X  42      35.051  67.279 103.895  1.00  0.00           H
ATOM    329  HG2 PRO X  42      35.457  65.773 104.814  1.00  0.00           H
ATOM    330  C   PRO X  42      35.768  67.573 101.023  1.00  0.00           C
ATOM    331  O   PRO X  42      34.919  67.223 100.200  1.00  0.00           O
ATOM    332  N   LYS X  43      35.929  68.862 101.377  1.00  0.00           N
ATOM    333  HN  LYS X  43      36.597  69.114 102.079  1.00  0.00           H
ATOM    334  CA  LYS X  43      35.042  69.913 100.909  1.00  0.00           C
ATOM    335  HA  LYS X  43      34.304  69.510 100.229  1.00  0.00           H
ATOM    336  CB  LYS X  43      34.298  70.472 102.144  1.00  0.00           C
ATOM    337  HB1 LYS X  43      33.964  69.590 102.740  1.00  0.00           H
ATOM    338  HB2 LYS X  43      34.992  71.049 102.792  1.00  0.00           H
ATOM    339  CG  LYS X  43      33.047  71.310 101.847  1.00  0.00           C
ATOM    340  HG1 LYS X  43      33.355  72.347 101.580  1.00  0.00           H
ATOM    341  HG2 LYS X  43      32.516  70.875 100.970  1.00  0.00           H
ATOM    342  CD  LYS X  43      32.097  71.325 103.061  1.00  0.00           C
ATOM    343  HD1 LYS X  43      31.748  70.285 103.253  1.00  0.00           H
ATOM    344  HD2 LYS X  43      32.680  71.643 103.956  1.00  0.00           H
ATOM    345  CE  LYS X  43      30.877  72.250 102.950  1.00  0.00           C
ATOM    346  HE1 LYS X  43      30.233  72.137 103.850  1.00  0.00           H
ATOM    347  HE2 LYS X  43      31.200  73.311 102.871  1.00  0.00           H
ATOM    348  NZ  LYS X  43      30.065  71.933 101.764  1.00  0.00           N
ATOM    349  HZ1 LYS X  43      30.552  72.273 100.895  1.00  0.00           H
ATOM    350  HZ2 LYS X  43      29.880  70.903 101.671  1.00  0.00           H
ATOM    351  HZ3 LYS X  43      29.139  72.427 101.825  1.00  0.00           H
ATOM    352  C   LYS X  43      35.785  70.991 100.123  1.00  0.00           C
ATOM    353  O   LYS X  43      35.223  71.600  99.212  1.00  0.00           O
ATOM    354  N   LYS X  44      37.097  71.190 100.378  1.00  0.00           N
ATOM    355  HN  LYS X  44      37.550  70.739 101.145  1.00  0.00           H
ATOM    356  CA  LYS X  44      37.939  72.035  99.546  1.00  0.00           C
ATOM    357  HA  LYS X  44      37.561  71.960  98.538  1.00  0.00           H
ATOM    358  CB  LYS X  44      37.892  73.528  99.979  1.00  0.00           C
ATOM    359  HB1 LYS X  44      38.504  74.140  99.280  1.00  0.00           H
ATOM    360  HB2 LYS X  44      36.836  73.870  99.873  1.00  0.00           H
ATOM    361  CG  LYS X  44      38.341  73.817 101.422  1.00  0.00           C
ATOM    362  HG1 LYS X  44      37.771  73.161 102.119  1.00  0.00           H
ATOM    363  HG2 LYS X  44      39.422  73.576 101.532  1.00  0.00           H
ATOM    364  CD  LYS X  44      38.097  75.286 101.816  1.00  0.00           C
ATOM    365  HD1 LYS X  44      38.666  75.942 101.118  1.00  0.00           H
ATOM    366  HD2 LYS X  44      37.013  75.506 101.680  1.00  0.00           H
ATOM    367  CE  LYS X  44      38.500  75.598 103.262  1.00  0.00           C
ATOM    368  HE1 LYS X  44      37.960  74.930 103.969  1.00  0.00           H
ATOM    369  HE2 LYS X  44      39.595  75.452 103.397  1.00  0.00           H
ATOM    370  NZ  LYS X  44      38.176  76.992 103.616  1.00  0.00           N
ATOM    371  HZ1 LYS X  44      38.601  77.671 102.952  1.00  0.00           H
ATOM    372  HZ2 LYS X  44      37.140  77.156 103.627  1.00  0.00           H
ATOM    373  HZ3 LYS X  44      38.548  77.196 104.577  1.00  0.00           H
ATOM    374  C   LYS X  44      39.372  71.493  99.550  1.00  0.00           C
ATOM    375  O   LYS X  44      39.769  70.916 100.566  1.00  0.00           O
ATOM    376  N   PRO X  45      40.169  71.580  98.468  1.00  0.00           N
ATOM    377  CD  PRO X  45      39.795  72.245  97.213  1.00  0.00           C
ATOM    378  HD1 PRO X  45      39.909  73.344  97.344  1.00  0.00           H
ATOM    379  HD2 PRO X  45      38.759  71.999  96.890  1.00  0.00           H
ATOM    380  CA  PRO X  45      41.484  70.936  98.349  1.00  0.00           C
ATOM    381  HA  PRO X  45      41.262  69.882  98.303  1.00  0.00           H
ATOM    382  CB  PRO X  45      42.045  71.472  97.025  1.00  0.00           C
ATOM    383  HB1 PRO X  45      42.566  72.442  97.185  1.00  0.00           H
ATOM    384  HB2 PRO X  45      42.747  70.755  96.552  1.00  0.00           H
ATOM    385  CG  PRO X  45      40.798  71.723  96.183  1.00  0.00           C
ATOM    386  HG1 PRO X  45      40.974  72.442  95.358  1.00  0.00           H
ATOM    387  HG2 PRO X  45      40.429  70.760  95.765  1.00  0.00           H
ATOM    388  C   PRO X  45      42.479  71.151  99.487  1.00  0.00           C
ATOM    389  O   PRO X  45      42.568  72.294  99.945  1.00  0.00           O
ATOM    390  N   PRO X  46      43.235  70.162  99.968  1.00  0.00           N
ATOM    391  CD  PRO X  46      43.380  68.852  99.321  1.00  0.00           C
ATOM    392  HD1 PRO X  46      43.516  68.954  98.221  1.00  0.00           H
ATOM    393  HD2 PRO X  46      42.478  68.238  99.541  1.00  0.00           H
ATOM    394  CA  PRO X  46      44.225  70.357 101.023  1.00  0.00           C
ATOM    395  HA  PRO X  46      43.742  70.826 101.869  1.00  0.00           H
ATOM    396  CB  PRO X  46      44.708  68.930 101.316  1.00  0.00           C
ATOM    397  HB1 PRO X  46      45.723  68.886 101.761  1.00  0.00           H
ATOM    398  HB2 PRO X  46      43.995  68.447 102.020  1.00  0.00           H
ATOM    399  CG  PRO X  46      44.622  68.229  99.961  1.00  0.00           C
ATOM    400  HG1 PRO X  46      45.520  68.480  99.354  1.00  0.00           H
ATOM    401  HG2 PRO X  46      44.536  67.128 100.061  1.00  0.00           H
ATOM    402  C   PRO X  46      45.382  71.255 100.617  1.00  0.00           C
ATOM    403  O   PRO X  46      45.630  71.478  99.429  1.00  0.00           O
ATOM    404  N   GLN X  47      46.115  71.795 101.605  1.00  0.00           N
ATOM    405  HN  GLN X  47      45.918  71.552 102.557  1.00  0.00           H
ATOM    406  CA  GLN X  47      47.304  72.595 101.389  1.00  0.00           C
ATOM    407  HA  GLN X  47      47.087  73.322 100.616  1.00  0.00           H
ATOM    408  CB  GLN X  47      47.707  73.355 102.673  1.00  0.00           C
ATOM    409  HB1 GLN X  47      48.030  72.638 103.460  1.00  0.00           H
ATOM    410  HB2 GLN X  47      48.581  74.005 102.432  1.00  0.00           H
ATOM    411  CG  GLN X  47      46.560  74.226 103.230  1.00  0.00           C
ATOM    412  HG1 GLN X  47      46.081  74.806 102.415  1.00  0.00           H
ATOM    413  HG2 GLN X  47      45.783  73.593 103.708  1.00  0.00           H
ATOM    414  CD  GLN X  47      47.077  75.204 104.281  1.00  0.00           C
ATOM    415  OE1 GLN X  47      46.917  74.998 105.486  1.00  0.00           O
ATOM    416  NE2 GLN X  47      47.727  76.293 103.813  1.00  0.00           N
ATOM    417 1HE2 GLN X  47      47.870  76.401 102.828  1.00  0.00           H
ATOM    418 2HE2 GLN X  47      48.078  76.945 104.480  1.00  0.00           H
ATOM    419  C   GLN X  47      48.484  71.770 100.902  1.00  0.00           C
ATOM    420  O   GLN X  47      49.239  72.192 100.031  1.00  0.00           O
ATOM    421  N   ARG X  48      48.656  70.558 101.457  1.00  0.00           N
ATOM    422  HN  ARG X  48      48.013  70.215 102.139  1.00  0.00           H
ATOM    423  CA  ARG X  48      49.745  69.673 101.110  1.00  0.00           C
ATOM    424  HA  ARG X  48      49.979  69.795 100.060  1.00  0.00           H
ATOM    425  CB  ARG X  48      51.000  69.990 101.975  1.00  0.00           C
ATOM    426  HB1 ARG X  48      51.215  71.076 101.839  1.00  0.00           H
ATOM    427  HB2 ARG X  48      50.754  69.843 103.049  1.00  0.00           H
ATOM    428  CG  ARG X  48      52.295  69.217 101.635  1.00  0.00           C
ATOM    429  HG1 ARG X  48      52.168  68.148 101.915  1.00  0.00           H
ATOM    430  HG2 ARG X  48      52.479  69.269 100.539  1.00  0.00           H
ATOM    431  CD  ARG X  48      53.522  69.794 102.357  1.00  0.00           C
ATOM    432  HD1 ARG X  48      53.703  70.836 102.006  1.00  0.00           H
ATOM    433  HD2 ARG X  48      53.349  69.805 103.457  1.00  0.00           H
ATOM    434  NE  ARG X  48      54.723  68.941 102.060  1.00  0.00           N
ATOM    435  HE  ARG X  48      54.596  68.044 101.621  1.00  0.00           H
ATOM    436  CZ  ARG X  48      55.977  69.300 102.382  1.00  0.00           C
ATOM    437  NH1 ARG X  48      56.246  70.471 102.954  1.00  0.00           N
ATOM    438 1HH1 ARG X  48      55.489  71.053 103.287  1.00  0.00           H
ATOM    439 2HH1 ARG X  48      57.192  70.725 103.164  1.00  0.00           H
ATOM    440  NH2 ARG X  48      56.994  68.476 102.140  1.00  0.00           N
ATOM    441 1HH2 ARG X  48      56.800  67.533 101.852  1.00  0.00           H
ATOM    442 2HH2 ARG X  48      57.914  68.714 102.468  1.00  0.00           H
ATOM    443  C   ARG X  48      49.247  68.250 101.295  1.00  0.00           C
ATOM    444  O   ARG X  48      48.354  67.986 102.105  1.00  0.00           O
ATOM    445  N   LEU X  49      49.777  67.299 100.509  1.00  0.00           N
ATOM    446  HN  LEU X  49      50.476  67.545  99.825  1.00  0.00           H
ATOM    447  CA  LEU X  49      49.327  65.924 100.469  1.00  0.00           C
ATOM    448  HA  LEU X  49      48.493  65.780 101.142  1.00  0.00           H
ATOM    449  CB  LEU X  49      48.885  65.544  99.035  1.00  0.00           C
ATOM    450  HB1 LEU X  49      49.620  65.977  98.320  1.00  0.00           H
ATOM    451  HB2 LEU X  49      48.884  64.441  98.891  1.00  0.00           H
ATOM    452  CG  LEU X  49      47.475  66.067  98.698  1.00  0.00           C
ATOM    453  HG  LEU X  49      47.330  67.036  99.235  1.00  0.00           H
ATOM    454  CD1 LEU X  49      47.317  66.354  97.199  1.00  0.00           C
ATOM    455 1HD1 LEU X  49      47.407  65.419  96.608  1.00  0.00           H
ATOM    456 2HD1 LEU X  49      46.324  66.807  96.995  1.00  0.00           H
ATOM    457 3HD1 LEU X  49      48.099  67.068  96.862  1.00  0.00           H
ATOM    458  CD2 LEU X  49      46.409  65.071  99.176  1.00  0.00           C
ATOM    459 1HD2 LEU X  49      46.495  64.884 100.266  1.00  0.00           H
ATOM    460 2HD2 LEU X  49      45.388  65.450  98.967  1.00  0.00           H
ATOM    461 3HD2 LEU X  49      46.534  64.103  98.647  1.00  0.00           H
ATOM    462  C   LEU X  49      50.424  64.989 100.933  1.00  0.00           C
ATOM    463  O   LEU X  49      51.615  65.195 100.688  1.00  0.00           O
ATOM    464  N   GLU X  50      50.027  63.923 101.649  1.00  0.00           N
ATOM    465  HN  GLU X  50      49.054  63.749 101.834  1.00  0.00           H
ATOM    466  CA  GLU X  50      50.923  62.930 102.188  1.00  0.00           C
ATOM    467  HA  GLU X  50      51.955  63.229 102.061  1.00  0.00           H
ATOM    468  CB  GLU X  50      50.638  62.690 103.687  1.00  0.00           C
ATOM    469  HB1 GLU X  50      50.705  63.660 104.228  1.00  0.00           H
ATOM    470  HB2 GLU X  50      49.585  62.338 103.785  1.00  0.00           H
ATOM    471  CG  GLU X  50      51.602  61.678 104.350  1.00  0.00           C
ATOM    472  HG1 GLU X  50      51.807  60.812 103.686  1.00  0.00           H
ATOM    473  HG2 GLU X  50      52.573  62.160 104.589  1.00  0.00           H
ATOM    474  CD  GLU X  50      50.991  61.140 105.620  1.00  0.00           C
ATOM    475  OE1 GLU X  50      50.587  59.946 105.640  1.00  0.00           O
ATOM    476  OE2 GLU X  50      50.860  61.909 106.605  1.00  0.00           O
ATOM    477  C   GLU X  50      50.704  61.621 101.460  1.00  0.00           C
ATOM    478  O   GLU X  50      49.644  60.996 101.540  1.00  0.00           O
ATOM    479  N   TRP X  51      51.735  61.157 100.746  1.00  0.00           N
ATOM    480  HN  TRP X  51      52.593  61.676 100.691  1.00  0.00           H
ATOM    481  CA  TRP X  51      51.722  59.917 100.012  1.00  0.00           C
ATOM    482  HA  TRP X  51      50.769  59.425 100.119  1.00  0.00           H
ATOM    483  CB  TRP X  51      51.966  60.227  98.510  1.00  0.00           C
ATOM    484  HB1 TRP X  51      51.022  60.636  98.089  1.00  0.00           H
ATOM    485  HB2 TRP X  51      52.723  61.040  98.449  1.00  0.00           H
ATOM    486  CG  TRP X  51      52.436  59.095  97.604  1.00  0.00           C
ATOM    487  CD1 TRP X  51      51.755  58.031  97.081  1.00  0.00           C
ATOM    488  HD1 TRP X  51      50.728  57.796  97.308  1.00  0.00           H
ATOM    489  NE1 TRP X  51      52.589  57.310  96.251  1.00  0.00           N
ATOM    490  HE1 TRP X  51      52.390  56.449  95.824  1.00  0.00           H
ATOM    491  CE2 TRP X  51      53.837  57.881  96.256  1.00  0.00           C
ATOM    492  CD2 TRP X  51      53.782  59.002  97.127  1.00  0.00           C
ATOM    493  CE3 TRP X  51      54.912  59.767  97.371  1.00  0.00           C
ATOM    494  HE3 TRP X  51      54.896  60.606  98.054  1.00  0.00           H
ATOM    495  CZ3 TRP X  51      56.106  59.398  96.748  1.00  0.00           C
ATOM    496  HZ3 TRP X  51      56.996  59.960  96.974  1.00  0.00           H
ATOM    497  CZ2 TRP X  51      55.014  57.542  95.610  1.00  0.00           C
ATOM    498  HZ2 TRP X  51      55.061  56.695  94.940  1.00  0.00           H
ATOM    499  CH2 TRP X  51      56.162  58.306  95.866  1.00  0.00           C
ATOM    500  HH2 TRP X  51      57.098  58.048  95.392  1.00  0.00           H
ATOM    501  C   TRP X  51      52.776  59.009 100.626  1.00  0.00           C
ATOM    502  O   TRP X  51      53.884  59.436 100.942  1.00  0.00           O
ATOM    503  N   LYS X  52      52.437  57.727 100.853  1.00  0.00           N
ATOM    504  HN  LYS X  52      51.520  57.403 100.610  1.00  0.00           H
ATOM    505  CA  LYS X  52      53.368  56.744 101.376  1.00  0.00           C
ATOM    506  HA  LYS X  52      54.357  57.174 101.450  1.00  0.00           H
ATOM    507  CB  LYS X  52      52.964  56.236 102.785  1.00  0.00           C
ATOM    508  HB1 LYS X  52      52.933  57.120 103.462  1.00  0.00           H
ATOM    509  HB2 LYS X  52      51.938  55.813 102.753  1.00  0.00           H
ATOM    510  CG  LYS X  52      53.910  55.184 103.402  1.00  0.00           C
ATOM    511  HG1 LYS X  52      53.798  54.220 102.858  1.00  0.00           H
ATOM    512  HG2 LYS X  52      54.960  55.529 103.280  1.00  0.00           H
ATOM    513  CD  LYS X  52      53.638  54.977 104.902  1.00  0.00           C
ATOM    514  HD1 LYS X  52      53.805  55.961 105.400  1.00  0.00           H
ATOM    515  HD2 LYS X  52      52.570  54.711 105.054  1.00  0.00           H
ATOM    516  CE  LYS X  52      54.530  53.951 105.618  1.00  0.00           C
ATOM    517  HE1 LYS X  52      55.599  54.103 105.352  1.00  0.00           H
ATOM    518  HE2 LYS X  52      54.418  54.065 106.720  1.00  0.00           H
ATOM    519  NZ  LYS X  52      54.157  52.564 105.279  1.00  0.00           N
ATOM    520  HZ1 LYS X  52      54.443  52.350 104.296  1.00  0.00           H
ATOM    521  HZ2 LYS X  52      54.704  51.913 105.895  1.00  0.00           H
ATOM    522  HZ3 LYS X  52      53.124  52.404 105.393  1.00  0.00           H
ATOM    523  C   LYS X  52      53.470  55.600 100.393  1.00  0.00           C
ATOM    524  O   LYS X  52      52.468  55.081  99.903  1.00  0.00           O
ATOM    525  N   LEU X  53      54.713  55.206 100.061  1.00  0.00           N
ATOM    526  HN  LEU X  53      55.504  55.694 100.422  1.00  0.00           H
ATOM    527  CA  LEU X  53      55.000  54.131  99.138  1.00  0.00           C
ATOM    528  HA  LEU X  53      54.080  53.659  98.819  1.00  0.00           H
ATOM    529  CB  LEU X  53      55.772  54.677  97.913  1.00  0.00           C
ATOM    530  HB1 LEU X  53      55.156  55.478  97.449  1.00  0.00           H
ATOM    531  HB2 LEU X  53      56.713  55.156  98.265  1.00  0.00           H
ATOM    532  CG  LEU X  53      56.120  53.634  96.828  1.00  0.00           C
ATOM    533  HG  LEU X  53      56.662  52.781  97.303  1.00  0.00           H
ATOM    534  CD1 LEU X  53      54.858  53.084  96.150  1.00  0.00           C
ATOM    535 1HD1 LEU X  53      54.195  52.570  96.877  1.00  0.00           H
ATOM    536 2HD1 LEU X  53      54.292  53.918  95.687  1.00  0.00           H
ATOM    537 3HD1 LEU X  53      55.129  52.359  95.356  1.00  0.00           H
ATOM    538  CD2 LEU X  53      57.072  54.238  95.788  1.00  0.00           C
ATOM    539 1HD2 LEU X  53      56.591  55.084  95.258  1.00  0.00           H
ATOM    540 2HD2 LEU X  53      57.993  54.617  96.280  1.00  0.00           H
ATOM    541 3HD2 LEU X  53      57.369  53.472  95.041  1.00  0.00           H
ATOM    542  C   LEU X  53      55.857  53.076  99.812  1.00  0.00           C
ATOM    543  O   LEU X  53      56.869  53.389 100.442  1.00  0.00           O
ATOM    544  N   ASN X  54      55.476  51.793  99.674  1.00  0.00           N
ATOM    545  HN  ASN X  54      54.618  51.577  99.203  1.00  0.00           H
ATOM    546  CA  ASN X  54      56.285  50.647 100.050  1.00  0.00           C
ATOM    547  HA  ASN X  54      57.335  50.912 100.015  1.00  0.00           H
ATOM    548  CB  ASN X  54      55.901  50.059 101.432  1.00  0.00           C
ATOM    549  HB1 ASN X  54      54.809  49.881 101.494  1.00  0.00           H
ATOM    550  HB2 ASN X  54      56.428  49.101 101.627  1.00  0.00           H
ATOM    551  CG  ASN X  54      56.293  51.052 102.512  1.00  0.00           C
ATOM    552  OD1 ASN X  54      55.466  51.843 102.978  1.00  0.00           O
ATOM    553  ND2 ASN X  54      57.585  51.031 102.903  1.00  0.00           N
ATOM    554 1HD2 ASN X  54      57.875  51.672 103.616  1.00  0.00           H
ATOM    555 2HD2 ASN X  54      58.221  50.386 102.479  1.00  0.00           H
ATOM    556  C   ASN X  54      56.072  49.581  98.995  1.00  0.00           C
ATOM    557  O   ASN X  54      55.195  49.718  98.143  1.00  0.00           O
ATOM    558  N   THR X  55      56.869  48.496  99.006  1.00  0.00           N
ATOM    559  HN  THR X  55      57.604  48.412  99.687  1.00  0.00           H
ATOM    560  CA  THR X  55      56.688  47.373  98.087  1.00  0.00           C
ATOM    561  HA  THR X  55      55.778  47.533  97.534  1.00  0.00           H
ATOM    562  CB  THR X  55      57.786  47.152  97.038  1.00  0.00           C
ATOM    563  HB  THR X  55      57.530  46.269  96.407  1.00  0.00           H
ATOM    564  OG1 THR X  55      59.078  46.954  97.605  1.00  0.00           O
ATOM    565  HG1 THR X  55      59.613  46.544  96.889  1.00  0.00           H
ATOM    566  CG2 THR X  55      57.856  48.375  96.112  1.00  0.00           C
ATOM    567 1HG2 THR X  55      56.869  48.539  95.629  1.00  0.00           H
ATOM    568 2HG2 THR X  55      58.123  49.291  96.679  1.00  0.00           H
ATOM    569 3HG2 THR X  55      58.612  48.218  95.313  1.00  0.00           H
ATOM    570  C   THR X  55      56.454  46.082  98.838  1.00  0.00           C
ATOM    571  O   THR X  55      56.736  45.946 100.029  1.00  0.00           O
ATOM    572  N   GLY X  56      55.872  45.079  98.149  1.00  0.00           N
ATOM    573  HN  GLY X  56      55.655  45.204  97.178  1.00  0.00           H
ATOM    574  CA  GLY X  56      55.486  43.812  98.761  1.00  0.00           C
ATOM    575  HA1 GLY X  56      54.963  44.020  99.685  1.00  0.00           H
ATOM    576  HA2 GLY X  56      54.863  43.291  98.053  1.00  0.00           H
ATOM    577  C   GLY X  56      56.634  42.896  99.098  1.00  0.00           C
ATOM    578  O   GLY X  56      56.612  42.225 100.126  1.00  0.00           O
ATOM    579  N   ARG X  57      57.684  42.841  98.255  1.00  0.00           N
ATOM    580  HN  ARG X  57      57.637  43.329  97.382  1.00  0.00           H
ATOM    581  CA  ARG X  57      58.813  41.950  98.503  1.00  0.00           C
ATOM    582  HA  ARG X  57      58.523  41.188  99.211  1.00  0.00           H
ATOM    583  CB  ARG X  57      59.226  41.226  97.200  1.00  0.00           C
ATOM    584  HB1 ARG X  57      59.929  40.397  97.442  1.00  0.00           H
ATOM    585  HB2 ARG X  57      58.305  40.763  96.779  1.00  0.00           H
ATOM    586  CG  ARG X  57      59.865  42.125  96.128  1.00  0.00           C
ATOM    587  HG1 ARG X  57      59.271  43.059  96.034  1.00  0.00           H
ATOM    588  HG2 ARG X  57      60.891  42.415  96.450  1.00  0.00           H
ATOM    589  CD  ARG X  57      59.949  41.455  94.756  1.00  0.00           C
ATOM    590  HD1 ARG X  57      60.614  40.564  94.764  1.00  0.00           H
ATOM    591  HD2 ARG X  57      58.938  41.134  94.417  1.00  0.00           H
ATOM    592  NE  ARG X  57      60.443  42.507  93.821  1.00  0.00           N
ATOM    593  HE  ARG X  57      59.867  43.333  93.671  1.00  0.00           H
ATOM    594  CZ  ARG X  57      61.641  42.544  93.230  1.00  0.00           C
ATOM    595  NH1 ARG X  57      62.600  41.672  93.515  1.00  0.00           N
ATOM    596 1HH1 ARG X  57      62.536  41.177  94.391  1.00  0.00           H
ATOM    597 2HH1 ARG X  57      63.512  41.827  93.150  1.00  0.00           H
ATOM    598  NH2 ARG X  57      61.886  43.510  92.349  1.00  0.00           N
ATOM    599 1HH2 ARG X  57      61.174  44.224  92.215  1.00  0.00           H
ATOM    600 2HH2 ARG X  57      62.765  43.514  91.867  1.00  0.00           H
ATOM    601  C   ARG X  57      60.024  42.643  99.112  1.00  0.00           C
ATOM    602  O   ARG X  57      60.957  41.996  99.591  1.00  0.00           O
ATOM    603  N   THR X  58      60.016  43.990  99.165  1.00  0.00           N
ATOM    604  HN  THR X  58      59.220  44.470  98.802  1.00  0.00           H
ATOM    605  CA  THR X  58      61.023  44.828  99.824  1.00  0.00           C
ATOM    606  HA  THR X  58      60.779  45.832  99.511  1.00  0.00           H
ATOM    607  CB  THR X  58      60.918  44.866 101.357  1.00  0.00           C
ATOM    608  HB  THR X  58      61.611  45.643 101.759  1.00  0.00           H
ATOM    609  OG1 THR X  58      61.214  43.621 101.990  1.00  0.00           O
ATOM    610  HG1 THR X  58      60.893  42.940 101.373  1.00  0.00           H
ATOM    611  CG2 THR X  58      59.484  45.252 101.745  1.00  0.00           C
ATOM    612 1HG2 THR X  58      59.412  45.424 102.839  1.00  0.00           H
ATOM    613 2HG2 THR X  58      59.181  46.193 101.239  1.00  0.00           H
ATOM    614 3HG2 THR X  58      58.763  44.455 101.470  1.00  0.00           H
ATOM    615  C   THR X  58      62.470  44.636  99.372  1.00  0.00           C
ATOM    616  O   THR X  58      63.395  44.566 100.183  1.00  0.00           O
ATOM    617  N   GLU X  59      62.734  44.565  98.045  1.00  0.00           N
ATOM    618  HN  GLU X  59      62.001  44.629  97.367  1.00  0.00           H
ATOM    619  CA  GLU X  59      64.096  44.394  97.543  1.00  0.00           C
ATOM    620  HA  GLU X  59      64.536  43.571  98.090  1.00  0.00           H
ATOM    621  CB  GLU X  59      64.135  44.008  96.044  1.00  0.00           C
ATOM    622  HB1 GLU X  59      63.434  43.157  95.888  1.00  0.00           H
ATOM    623  HB2 GLU X  59      63.774  44.854  95.423  1.00  0.00           H
ATOM    624  CG  GLU X  59      65.554  43.575  95.584  1.00  0.00           C
ATOM    625  HG1 GLU X  59      66.275  44.411  95.706  1.00  0.00           H
ATOM    626  HG2 GLU X  59      65.895  42.727  96.214  1.00  0.00           H
ATOM    627  CD  GLU X  59      65.611  43.144  94.134  1.00  0.00           C
ATOM    628  OE1 GLU X  59      65.612  44.028  93.238  1.00  0.00           O
ATOM    629  OE2 GLU X  59      65.683  41.914  93.863  1.00  0.00           O
ATOM    630  C   GLU X  59      64.994  45.606  97.787  1.00  0.00           C
ATOM    631  O   GLU X  59      66.148  45.475  98.201  1.00  0.00           O
ATOM    632  N   ALA X  60      64.450  46.816  97.571  1.00  0.00           N
ATOM    633  HN  ALA X  60      63.521  46.891  97.212  1.00  0.00           H
ATOM    634  CA  ALA X  60      65.106  48.080  97.811  1.00  0.00           C
ATOM    635  HA  ALA X  60      65.650  48.033  98.745  1.00  0.00           H
ATOM    636  CB  ALA X  60      66.040  48.457  96.643  1.00  0.00           C
ATOM    637  HB1 ALA X  60      66.513  49.449  96.802  1.00  0.00           H
ATOM    638  HB2 ALA X  60      66.848  47.700  96.549  1.00  0.00           H
ATOM    639  HB3 ALA X  60      65.481  48.481  95.683  1.00  0.00           H
ATOM    640  C   ALA X  60      64.017  49.124  97.978  1.00  0.00           C
ATOM    641  O   ALA X  60      62.840  48.823  97.773  1.00  0.00           O
ATOM    642  N   TRP X  61      64.362  50.363  98.384  1.00  0.00           N
ATOM    643  HN  TRP X  61      65.317  50.609  98.552  1.00  0.00           H
ATOM    644  CA  TRP X  61      63.388  51.427  98.545  1.00  0.00           C
ATOM    645  HA  TRP X  61      62.496  51.172  97.987  1.00  0.00           H
ATOM    646  CB  TRP X  61      62.978  51.663 100.025  1.00  0.00           C
ATOM    647  HB1 TRP X  61      62.702  50.680 100.463  1.00  0.00           H
ATOM    648  HB2 TRP X  61      63.849  52.054 100.595  1.00  0.00           H
ATOM    649  CG  TRP X  61      61.786  52.595 100.194  1.00  0.00           C
ATOM    650  CD1 TRP X  61      60.452  52.302 100.112  1.00  0.00           C
ATOM    651  HD1 TRP X  61      60.053  51.309  99.959  1.00  0.00           H
ATOM    652  NE1 TRP X  61      59.694  53.450 100.232  1.00  0.00           N
ATOM    653  HE1 TRP X  61      58.714  53.489 100.314  1.00  0.00           H
ATOM    654  CE2 TRP X  61      60.553  54.513 100.422  1.00  0.00           C
ATOM    655  CD2 TRP X  61      61.868  54.020 100.410  1.00  0.00           C
ATOM    656  CE3 TRP X  61      62.961  54.867 100.593  1.00  0.00           C
ATOM    657  HE3 TRP X  61      63.977  54.507 100.590  1.00  0.00           H
ATOM    658  CZ3 TRP X  61      62.700  56.228 100.810  1.00  0.00           C
ATOM    659  HZ3 TRP X  61      63.526  56.905 100.980  1.00  0.00           H
ATOM    660  CZ2 TRP X  61      60.291  55.864 100.625  1.00  0.00           C
ATOM    661  HZ2 TRP X  61      59.287  56.250 100.649  1.00  0.00           H
ATOM    662  CH2 TRP X  61      61.387  56.721 100.825  1.00  0.00           C
ATOM    663  HH2 TRP X  61      61.214  57.773 101.006  1.00  0.00           H
ATOM    664  C   TRP X  61      63.911  52.711  97.930  1.00  0.00           C
ATOM    665  O   TRP X  61      65.043  53.140  98.156  1.00  0.00           O
ATOM    666  N   LYS X  62      63.060  53.354  97.120  1.00  0.00           N
ATOM    667  HN  LYS X  62      62.127  53.012  97.004  1.00  0.00           H
ATOM    668  CA  LYS X  62      63.391  54.507  96.324  1.00  0.00           C
ATOM    669  HA  LYS X  62      64.441  54.749  96.424  1.00  0.00           H
ATOM    670  CB  LYS X  62      63.077  54.233  94.834  1.00  0.00           C
ATOM    671  HB1 LYS X  62      62.007  53.949  94.718  1.00  0.00           H
ATOM    672  HB2 LYS X  62      63.252  55.161  94.241  1.00  0.00           H
ATOM    673  CG  LYS X  62      63.967  53.124  94.255  1.00  0.00           C
ATOM    674  HG1 LYS X  62      65.026  53.424  94.420  1.00  0.00           H
ATOM    675  HG2 LYS X  62      63.810  52.171  94.810  1.00  0.00           H
ATOM    676  CD  LYS X  62      63.713  52.877  92.761  1.00  0.00           C
ATOM    677  HD1 LYS X  62      62.995  52.031  92.667  1.00  0.00           H
ATOM    678  HD2 LYS X  62      63.224  53.769  92.310  1.00  0.00           H
ATOM    679  CE  LYS X  62      64.977  52.540  91.961  1.00  0.00           C
ATOM    680  HE1 LYS X  62      65.568  51.745  92.464  1.00  0.00           H
ATOM    681  HE2 LYS X  62      64.703  52.196  90.941  1.00  0.00           H
ATOM    682  NZ  LYS X  62      65.820  53.740  91.820  1.00  0.00           N
ATOM    683  HZ1 LYS X  62      65.232  54.545  91.484  1.00  0.00           H
ATOM    684  HZ2 LYS X  62      66.265  54.008  92.724  1.00  0.00           H
ATOM    685  HZ3 LYS X  62      66.577  53.573  91.111  1.00  0.00           H
ATOM    686  C   LYS X  62      62.591  55.709  96.778  1.00  0.00           C
ATOM    687  O   LYS X  62      61.401  55.626  97.092  1.00  0.00           O
ATOM    688  N   VAL X  63      63.245  56.883  96.812  1.00  0.00           N
ATOM    689  HN  VAL X  63      64.213  56.927  96.585  1.00  0.00           H
ATOM    690  CA  VAL X  63      62.597  58.163  97.025  1.00  0.00           C
ATOM    691  HA  VAL X  63      61.872  58.046  97.818  1.00  0.00           H
ATOM    692  CB  VAL X  63      63.574  59.261  97.442  1.00  0.00           C
ATOM    693  HB  VAL X  63      63.026  60.228  97.553  1.00  0.00           H
ATOM    694  CG1 VAL X  63      64.161  58.907  98.820  1.00  0.00           C
ATOM    695 1HG1 VAL X  63      64.726  57.952  98.786  1.00  0.00           H
ATOM    696 2HG1 VAL X  63      64.856  59.705  99.154  1.00  0.00           H
ATOM    697 3HG1 VAL X  63      63.353  58.818  99.577  1.00  0.00           H
ATOM    698  CG2 VAL X  63      64.696  59.455  96.401  1.00  0.00           C
ATOM    699 1HG2 VAL X  63      65.280  58.524  96.251  1.00  0.00           H
ATOM    700 2HG2 VAL X  63      64.283  59.779  95.423  1.00  0.00           H
ATOM    701 3HG2 VAL X  63      65.398  60.242  96.749  1.00  0.00           H
ATOM    702  C   VAL X  63      61.839  58.591  95.778  1.00  0.00           C
ATOM    703  O   VAL X  63      62.048  58.071  94.679  1.00  0.00           O
ATOM    704  N   LEU X  64      60.897  59.543  95.895  1.00  0.00           N
ATOM    705  HN  LEU X  64      60.612  59.883  96.796  1.00  0.00           H
ATOM    706  CA  LEU X  64      60.341  60.220  94.740  1.00  0.00           C
ATOM    707  HA  LEU X  64      60.002  59.469  94.040  1.00  0.00           H
ATOM    708  CB  LEU X  64      59.144  61.116  95.142  1.00  0.00           C
ATOM    709  HB1 LEU X  64      58.416  60.466  95.661  1.00  0.00           H
ATOM    710  HB2 LEU X  64      59.491  61.877  95.876  1.00  0.00           H
ATOM    711  CG  LEU X  64      58.396  61.837  93.995  1.00  0.00           C
ATOM    712  HG  LEU X  64      59.122  62.486  93.448  1.00  0.00           H
ATOM    713  CD1 LEU X  64      57.772  60.860  92.987  1.00  0.00           C
ATOM    714 1HD1 LEU X  64      57.233  61.419  92.192  1.00  0.00           H
ATOM    715 2HD1 LEU X  64      58.550  60.239  92.498  1.00  0.00           H
ATOM    716 3HD1 LEU X  64      57.047  60.188  93.493  1.00  0.00           H
ATOM    717  CD2 LEU X  64      57.303  62.752  94.571  1.00  0.00           C
ATOM    718 1HD2 LEU X  64      57.746  63.505  95.256  1.00  0.00           H
ATOM    719 2HD2 LEU X  64      56.778  63.288  93.752  1.00  0.00           H
ATOM    720 3HD2 LEU X  64      56.561  62.154  95.141  1.00  0.00           H
ATOM    721  C   LEU X  64      61.400  61.064  94.059  1.00  0.00           C
ATOM    722  O   LEU X  64      62.084  61.865  94.698  1.00  0.00           O
ATOM    723  N   SER X  65      61.568  60.905  92.736  1.00  0.00           N
ATOM    724  HN  SER X  65      61.063  60.186  92.247  1.00  0.00           H
ATOM    725  CA  SER X  65      62.412  61.794  91.960  1.00  0.00           C
ATOM    726  HA  SER X  65      63.296  62.029  92.532  1.00  0.00           H
ATOM    727  CB  SER X  65      62.895  61.169  90.624  1.00  0.00           C
ATOM    728  HB1 SER X  65      63.507  60.268  90.858  1.00  0.00           H
ATOM    729  HB2 SER X  65      62.017  60.840  90.023  1.00  0.00           H
ATOM    730  OG  SER X  65      63.691  62.086  89.863  1.00  0.00           O
ATOM    731  HG1 SER X  65      63.788  61.692  88.976  1.00  0.00           H
ATOM    732  C   SER X  65      61.627  63.054  91.629  1.00  0.00           C
ATOM    733  O   SER X  65      60.600  62.958  90.954  1.00  0.00           O
ATOM    734  N   PRO X  66      62.041  64.259  92.004  1.00  0.00           N
ATOM    735  CD  PRO X  66      63.075  64.531  93.007  1.00  0.00           C
ATOM    736  HD1 PRO X  66      64.059  64.132  92.681  1.00  0.00           H
ATOM    737  HD2 PRO X  66      62.777  64.078  93.978  1.00  0.00           H
ATOM    738  CA  PRO X  66      61.344  65.466  91.599  1.00  0.00           C
ATOM    739  HA  PRO X  66      60.286  65.300  91.447  1.00  0.00           H
ATOM    740  CB  PRO X  66      61.663  66.427  92.751  1.00  0.00           C
ATOM    741  HB1 PRO X  66      61.538  67.492  92.476  1.00  0.00           H
ATOM    742  HB2 PRO X  66      60.985  66.198  93.605  1.00  0.00           H
ATOM    743  CG  PRO X  66      63.096  66.054  93.135  1.00  0.00           C
ATOM    744  HG1 PRO X  66      63.814  66.490  92.406  1.00  0.00           H
ATOM    745  HG2 PRO X  66      63.370  66.381  94.155  1.00  0.00           H
ATOM    746  C   PRO X  66      61.963  65.934  90.299  1.00  0.00           C
ATOM    747  O   PRO X  66      61.595  66.996  89.810  1.00  0.00           O
ATOM    748  N   GLN X  67      62.890  65.152  89.709  1.00  0.00           N
ATOM    749  HN  GLN X  67      63.204  64.316  90.161  1.00  0.00           H
ATOM    750  CA  GLN X  67      63.466  65.425  88.411  1.00  0.00           C
ATOM    751  HA  GLN X  67      63.252  66.444  88.132  1.00  0.00           H
ATOM    752  CB  GLN X  67      65.001  65.211  88.414  1.00  0.00           C
ATOM    753  HB1 GLN X  67      65.220  64.131  88.578  1.00  0.00           H
ATOM    754  HB2 GLN X  67      65.387  65.494  87.410  1.00  0.00           H
ATOM    755  CG  GLN X  67      65.766  66.050  89.465  1.00  0.00           C
ATOM    756  HG1 GLN X  67      65.485  67.120  89.371  1.00  0.00           H
ATOM    757  HG2 GLN X  67      65.517  65.711  90.490  1.00  0.00           H
ATOM    758  CD  GLN X  67      67.283  65.960  89.271  1.00  0.00           C
ATOM    759  OE1 GLN X  67      67.975  66.966  89.088  1.00  0.00           O
ATOM    760  NE2 GLN X  67      67.831  64.726  89.311  1.00  0.00           N
ATOM    761 1HE2 GLN X  67      68.812  64.630  89.123  1.00  0.00           H
ATOM    762 2HE2 GLN X  67      67.298  63.943  89.633  1.00  0.00           H
ATOM    763  C   GLN X  67      62.858  64.518  87.348  1.00  0.00           C
ATOM    764  O   GLN X  67      63.206  64.581  86.167  1.00  0.00           O
ATOM    765  N   GLY X  68      61.898  63.652  87.730  1.00  0.00           N
ATOM    766  HN  GLY X  68      61.606  63.636  88.684  1.00  0.00           H
ATOM    767  CA  GLY X  68      61.351  62.626  86.850  1.00  0.00           C
ATOM    768  HA1 GLY X  68      60.486  62.213  87.345  1.00  0.00           H
ATOM    769  HA2 GLY X  68      61.100  63.080  85.901  1.00  0.00           H
ATOM    770  C   GLY X  68      62.291  61.472  86.574  1.00  0.00           C
ATOM    771  O   GLY X  68      63.381  61.359  87.142  1.00  0.00           O
ATOM    772  N   GLY X  69      61.852  60.561  85.687  1.00  0.00           N
ATOM    773  HN  GLY X  69      60.985  60.722  85.200  1.00  0.00           H
ATOM    774  CA  GLY X  69      62.533  59.317  85.354  1.00  0.00           C
ATOM    775  HA1 GLY X  69      62.116  58.968  84.421  1.00  0.00           H
ATOM    776  HA2 GLY X  69      63.593  59.517  85.286  1.00  0.00           H
ATOM    777  C   GLY X  69      62.355  58.211  86.364  1.00  0.00           C
ATOM    778  O   GLY X  69      62.044  58.443  87.530  1.00  0.00           O
ATOM    779  N   GLY X  70      62.570  56.964  85.899  1.00  0.00           N
ATOM    780  HN  GLY X  70      62.811  56.857  84.928  1.00  0.00           H
ATOM    781  CA  GLY X  70      62.560  55.730  86.678  1.00  0.00           C
ATOM    782  HA1 GLY X  70      63.099  55.013  86.085  1.00  0.00           H
ATOM    783  HA2 GLY X  70      63.058  55.923  87.615  1.00  0.00           H
ATOM    784  C   GLY X  70      61.178  55.188  87.016  1.00  0.00           C
ATOM    785  O   GLY X  70      60.383  55.903  87.630  1.00  0.00           O
ATOM    786  N   PRO X  71      60.813  53.938  86.723  1.00  0.00           N
ATOM    787  CD  PRO X  71      61.654  52.948  86.040  1.00  0.00           C
ATOM    788  HD1 PRO X  71      62.657  52.857  86.514  1.00  0.00           H
ATOM    789  HD2 PRO X  71      61.761  53.238  84.970  1.00  0.00           H
ATOM    790  CA  PRO X  71      59.438  53.468  86.880  1.00  0.00           C
ATOM    791  HA  PRO X  71      58.766  54.201  86.453  1.00  0.00           H
ATOM    792  CB  PRO X  71      59.422  52.131  86.120  1.00  0.00           C
ATOM    793  HB1 PRO X  71      58.707  51.393  86.539  1.00  0.00           H
ATOM    794  HB2 PRO X  71      59.147  52.332  85.059  1.00  0.00           H
ATOM    795  CG  PRO X  71      60.871  51.644  86.165  1.00  0.00           C
ATOM    796  HG1 PRO X  71      61.089  51.177  87.152  1.00  0.00           H
ATOM    797  HG2 PRO X  71      61.113  50.924  85.357  1.00  0.00           H
ATOM    798  C   PRO X  71      59.019  53.279  88.327  1.00  0.00           C
ATOM    799  O   PRO X  71      57.816  53.183  88.574  1.00  0.00           O
ATOM    800  N   TRP X  72      59.964  53.196  89.285  1.00  0.00           N
ATOM    801  HN  TRP X  72      60.937  53.151  89.024  1.00  0.00           H
ATOM    802  CA  TRP X  72      59.685  53.150  90.710  1.00  0.00           C
ATOM    803  HA  TRP X  72      58.622  53.144  90.884  1.00  0.00           H
ATOM    804  CB  TRP X  72      60.264  51.849  91.313  1.00  0.00           C
ATOM    805  HB1 TRP X  72      61.305  51.699  90.951  1.00  0.00           H
ATOM    806  HB2 TRP X  72      60.286  51.917  92.423  1.00  0.00           H
ATOM    807  CG  TRP X  72      59.409  50.652  90.938  1.00  0.00           C
ATOM    808  CD1 TRP X  72      59.517  49.776  89.890  1.00  0.00           C
ATOM    809  HD1 TRP X  72      60.330  49.775  89.175  1.00  0.00           H
ATOM    810  NE1 TRP X  72      58.442  48.903  89.882  1.00  0.00           N
ATOM    811  HE1 TRP X  72      58.321  48.132  89.278  1.00  0.00           H
ATOM    812  CE2 TRP X  72      57.610  49.235  90.933  1.00  0.00           C
ATOM    813  CD2 TRP X  72      58.189  50.311  91.625  1.00  0.00           C
ATOM    814  CE3 TRP X  72      57.579  50.863  92.752  1.00  0.00           C
ATOM    815  HE3 TRP X  72      58.020  51.677  93.304  1.00  0.00           H
ATOM    816  CZ3 TRP X  72      56.359  50.308  93.168  1.00  0.00           C
ATOM    817  HZ3 TRP X  72      55.870  50.702  94.047  1.00  0.00           H
ATOM    818  CZ2 TRP X  72      56.389  48.701  91.328  1.00  0.00           C
ATOM    819  HZ2 TRP X  72      55.922  47.892  90.792  1.00  0.00           H
ATOM    820  CH2 TRP X  72      55.769  49.251  92.461  1.00  0.00           C
ATOM    821  HH2 TRP X  72      54.824  48.846  92.787  1.00  0.00           H
ATOM    822  C   TRP X  72      60.204  54.396  91.423  1.00  0.00           C
ATOM    823  O   TRP X  72      59.821  54.696  92.555  1.00  0.00           O
ATOM    824  N   ASP X  73      61.026  55.216  90.739  1.00  0.00           N
ATOM    825  HN  ASP X  73      61.378  54.929  89.850  1.00  0.00           H
ATOM    826  CA  ASP X  73      61.429  56.535  91.191  1.00  0.00           C
ATOM    827  HA  ASP X  73      61.620  56.511  92.257  1.00  0.00           H
ATOM    828  CB  ASP X  73      62.699  56.978  90.426  1.00  0.00           C
ATOM    829  HB1 ASP X  73      62.502  56.939  89.339  1.00  0.00           H
ATOM    830  HB2 ASP X  73      62.971  58.022  90.687  1.00  0.00           H
ATOM    831  CG  ASP X  73      63.883  56.098  90.728  1.00  0.00           C
ATOM    832  OD1 ASP X  73      64.567  56.322  91.762  1.00  0.00           O
ATOM    833  OD2 ASP X  73      64.209  55.188  89.923  1.00  0.00           O
ATOM    834  C   ASP X  73      60.336  57.583  90.948  1.00  0.00           C
ATOM    835  O   ASP X  73      60.236  58.576  91.667  1.00  0.00           O
ATOM    836  N   SER X  74      59.478  57.366  89.930  1.00  0.00           N
ATOM    837  HN  SER X  74      59.673  56.611  89.297  1.00  0.00           H
ATOM    838  CA  SER X  74      58.433  58.298  89.515  1.00  0.00           C
ATOM    839  HA  SER X  74      58.232  59.007  90.307  1.00  0.00           H
ATOM    840  CB  SER X  74      58.805  59.071  88.224  1.00  0.00           C
ATOM    841  HB1 SER X  74      59.055  58.353  87.408  1.00  0.00           H
ATOM    842  HB2 SER X  74      57.956  59.705  87.884  1.00  0.00           H
ATOM    843  OG  SER X  74      59.922  59.927  88.461  1.00  0.00           O
ATOM    844  HG1 SER X  74      60.710  59.386  88.241  1.00  0.00           H
ATOM    845  C   SER X  74      57.137  57.557  89.247  1.00  0.00           C
ATOM    846  O   SER X  74      56.363  57.906  88.354  1.00  0.00           O
ATOM    847  N   VAL X  75      56.865  56.498  90.038  1.00  0.00           N
ATOM    848  HN  VAL X  75      57.520  56.258  90.749  1.00  0.00           H
ATOM    849  CA  VAL X  75      55.724  55.595  89.902  1.00  0.00           C
ATOM    850  HA  VAL X  75      55.772  55.179  88.905  1.00  0.00           H
ATOM    851  CB  VAL X  75      55.838  54.431  90.891  1.00  0.00           C
ATOM    852  HB  VAL X  75      56.841  53.978  90.731  1.00  0.00           H
ATOM    853  CG1 VAL X  75      55.773  54.885  92.365  1.00  0.00           C
ATOM    854 1HG1 VAL X  75      54.774  55.300  92.608  1.00  0.00           H
ATOM    855 2HG1 VAL X  75      55.948  54.013  93.031  1.00  0.00           H
ATOM    856 3HG1 VAL X  75      56.545  55.650  92.591  1.00  0.00           H
ATOM    857  CG2 VAL X  75      54.802  53.331  90.583  1.00  0.00           C
ATOM    858 1HG2 VAL X  75      53.768  53.687  90.774  1.00  0.00           H
ATOM    859 2HG2 VAL X  75      54.870  53.015  89.520  1.00  0.00           H
ATOM    860 3HG2 VAL X  75      54.991  52.440  91.220  1.00  0.00           H
ATOM    861  C   VAL X  75      54.355  56.257  90.006  1.00  0.00           C
ATOM    862  O   VAL X  75      53.406  55.880  89.321  1.00  0.00           O
ATOM    863  N   ALA X  76      54.213  57.280  90.866  1.00  0.00           N
ATOM    864  HN  ALA X  76      54.988  57.639  91.376  1.00  0.00           H
ATOM    865  CA  ALA X  76      52.946  57.916  91.099  1.00  0.00           C
ATOM    866  HA  ALA X  76      52.352  57.891  90.193  1.00  0.00           H
ATOM    867  CB  ALA X  76      52.195  57.225  92.252  1.00  0.00           C
ATOM    868  HB1 ALA X  76      52.769  57.305  93.200  1.00  0.00           H
ATOM    869  HB2 ALA X  76      51.192  57.678  92.394  1.00  0.00           H
ATOM    870  HB3 ALA X  76      52.058  56.150  92.010  1.00  0.00           H
ATOM    871  C   ALA X  76      53.167  59.368  91.446  1.00  0.00           C
ATOM    872  O   ALA X  76      54.200  59.749  91.996  1.00  0.00           O
ATOM    873  N   ARG X  77      52.184  60.213  91.111  1.00  0.00           N
ATOM    874  HN  ARG X  77      51.356  59.868  90.656  1.00  0.00           H
ATOM    875  CA  ARG X  77      52.243  61.635  91.330  1.00  0.00           C
ATOM    876  HA  ARG X  77      53.051  61.872  92.010  1.00  0.00           H
ATOM    877  CB  ARG X  77      52.489  62.385  89.996  1.00  0.00           C
ATOM    878  HB1 ARG X  77      52.679  63.456  90.215  1.00  0.00           H
ATOM    879  HB2 ARG X  77      53.422  61.976  89.547  1.00  0.00           H
ATOM    880  CG  ARG X  77      51.342  62.280  88.968  1.00  0.00           C
ATOM    881  HG1 ARG X  77      51.087  61.213  88.784  1.00  0.00           H
ATOM    882  HG2 ARG X  77      50.437  62.767  89.398  1.00  0.00           H
ATOM    883  CD  ARG X  77      51.623  62.979  87.643  1.00  0.00           C
ATOM    884  HD1 ARG X  77      50.695  63.064  87.032  1.00  0.00           H
ATOM    885  HD2 ARG X  77      52.040  63.997  87.822  1.00  0.00           H
ATOM    886  NE  ARG X  77      52.614  62.145  86.909  1.00  0.00           N
ATOM    887  HE  ARG X  77      53.085  61.378  87.358  1.00  0.00           H
ATOM    888  CZ  ARG X  77      53.146  62.524  85.744  1.00  0.00           C
ATOM    889  NH1 ARG X  77      52.750  63.612  85.096  1.00  0.00           N
ATOM    890 1HH1 ARG X  77      52.085  64.245  85.529  1.00  0.00           H
ATOM    891 2HH1 ARG X  77      53.424  64.004  84.457  1.00  0.00           H
ATOM    892  NH2 ARG X  77      54.147  61.810  85.240  1.00  0.00           N
ATOM    893 1HH2 ARG X  77      54.509  61.062  85.791  1.00  0.00           H
ATOM    894 2HH2 ARG X  77      54.564  62.137  84.375  1.00  0.00           H
ATOM    895  C   ARG X  77      50.957  62.095  91.986  1.00  0.00           C
ATOM    896  O   ARG X  77      49.849  61.745  91.572  1.00  0.00           O
ATOM    897  N   VAL X  78      51.044  62.880  93.073  1.00  0.00           N
ATOM    898  HN  VAL X  78      51.921  63.082  93.506  1.00  0.00           H
ATOM    899  CA  VAL X  78      49.876  63.561  93.606  1.00  0.00           C
ATOM    900  HA  VAL X  78      49.094  62.820  93.704  1.00  0.00           H
ATOM    901  CB  VAL X  78      50.072  64.143  95.003  1.00  0.00           C
ATOM    902  HB  VAL X  78      49.177  64.749  95.282  1.00  0.00           H
ATOM    903  CG1 VAL X  78      50.174  62.979  96.010  1.00  0.00           C
ATOM    904 1HG1 VAL X  78      50.304  63.374  97.040  1.00  0.00           H
ATOM    905 2HG1 VAL X  78      49.250  62.363  95.986  1.00  0.00           H
ATOM    906 3HG1 VAL X  78      51.042  62.328  95.775  1.00  0.00           H
ATOM    907  CG2 VAL X  78      51.316  65.050  95.062  1.00  0.00           C
ATOM    908 1HG2 VAL X  78      51.251  65.872  94.319  1.00  0.00           H
ATOM    909 2HG2 VAL X  78      51.406  65.504  96.073  1.00  0.00           H
ATOM    910 3HG2 VAL X  78      52.242  64.469  94.869  1.00  0.00           H
ATOM    911  C   VAL X  78      49.324  64.618  92.654  1.00  0.00           C
ATOM    912  O   VAL X  78      50.055  65.345  91.977  1.00  0.00           O
ATOM    913  N   LEU X  79      47.988  64.713  92.595  1.00  0.00           N
ATOM    914  HN  LEU X  79      47.412  64.070  93.112  1.00  0.00           H
ATOM    915  CA  LEU X  79      47.262  65.742  91.893  1.00  0.00           C
ATOM    916  HA  LEU X  79      47.919  66.228  91.188  1.00  0.00           H
ATOM    917  CB  LEU X  79      46.021  65.177  91.154  1.00  0.00           C
ATOM    918  HB1 LEU X  79      45.322  64.741  91.902  1.00  0.00           H
ATOM    919  HB2 LEU X  79      45.488  66.010  90.647  1.00  0.00           H
ATOM    920  CG  LEU X  79      46.316  64.092  90.098  1.00  0.00           C
ATOM    921  HG  LEU X  79      46.805  63.228  90.611  1.00  0.00           H
ATOM    922  CD1 LEU X  79      44.998  63.596  89.487  1.00  0.00           C
ATOM    923 1HD1 LEU X  79      44.491  64.417  88.935  1.00  0.00           H
ATOM    924 2HD1 LEU X  79      45.183  62.759  88.785  1.00  0.00           H
ATOM    925 3HD1 LEU X  79      44.306  63.234  90.272  1.00  0.00           H
ATOM    926  CD2 LEU X  79      47.256  64.587  88.988  1.00  0.00           C
ATOM    927 1HD2 LEU X  79      48.260  64.828  89.396  1.00  0.00           H
ATOM    928 2HD2 LEU X  79      47.378  63.804  88.210  1.00  0.00           H
ATOM    929 3HD2 LEU X  79      46.837  65.497  88.509  1.00  0.00           H
ATOM    930  C   LEU X  79      46.781  66.717  92.958  1.00  0.00           C
ATOM    931  O   LEU X  79      46.198  66.263  93.951  1.00  0.00           O
ATOM    932  N   PRO X  80      46.983  68.032  92.858  1.00  0.00           N
ATOM    933  CD  PRO X  80      47.541  68.694  91.677  1.00  0.00           C
ATOM    934  HD1 PRO X  80      47.033  68.365  90.744  1.00  0.00           H
ATOM    935  HD2 PRO X  80      48.632  68.477  91.619  1.00  0.00           H
ATOM    936  CA  PRO X  80      46.890  68.941  94.000  1.00  0.00           C
ATOM    937  HA  PRO X  80      47.457  68.529  94.823  1.00  0.00           H
ATOM    938  CB  PRO X  80      47.481  70.257  93.463  1.00  0.00           C
ATOM    939  HB1 PRO X  80      47.012  71.164  93.895  1.00  0.00           H
ATOM    940  HB2 PRO X  80      48.571  70.279  93.689  1.00  0.00           H
ATOM    941  CG  PRO X  80      47.302  70.174  91.948  1.00  0.00           C
ATOM    942  HG1 PRO X  80      46.254  70.432  91.679  1.00  0.00           H
ATOM    943  HG2 PRO X  80      47.999  70.830  91.388  1.00  0.00           H
ATOM    944  C   PRO X  80      45.470  69.130  94.499  1.00  0.00           C
ATOM    945  O   PRO X  80      45.290  69.647  95.603  1.00  0.00           O
ATOM    946  N   ASN X  81      44.449  68.699  93.736  1.00  0.00           N
ATOM    947  HN  ASN X  81      44.640  68.360  92.812  1.00  0.00           H
ATOM    948  CA  ASN X  81      43.060  68.710  94.147  1.00  0.00           C
ATOM    949  HA  ASN X  81      42.850  69.677  94.584  1.00  0.00           H
ATOM    950  CB  ASN X  81      42.181  68.518  92.881  1.00  0.00           C
ATOM    951  HB1 ASN X  81      42.514  69.242  92.106  1.00  0.00           H
ATOM    952  HB2 ASN X  81      42.326  67.502  92.464  1.00  0.00           H
ATOM    953  CG  ASN X  81      40.693  68.735  93.136  1.00  0.00           C
ATOM    954  OD1 ASN X  81      39.938  67.809  93.450  1.00  0.00           O
ATOM    955  ND2 ASN X  81      40.242  70.003  93.012  1.00  0.00           N
ATOM    956 1HD2 ASN X  81      40.892  70.751  92.839  1.00  0.00           H
ATOM    957 2HD2 ASN X  81      39.260  70.164  93.127  1.00  0.00           H
ATOM    958  C   ASN X  81      42.761  67.649  95.217  1.00  0.00           C
ATOM    959  O   ASN X  81      41.752  67.734  95.915  1.00  0.00           O
ATOM    960  N   GLY X  82      43.653  66.652  95.415  1.00  0.00           N
ATOM    961  HN  GLY X  82      44.498  66.644  94.873  1.00  0.00           H
ATOM    962  CA  GLY X  82      43.456  65.566  96.375  1.00  0.00           C
ATOM    963  HA1 GLY X  82      44.375  65.460  96.931  1.00  0.00           H
ATOM    964  HA2 GLY X  82      42.615  65.775  97.022  1.00  0.00           H
ATOM    965  C   GLY X  82      43.188  64.236  95.730  1.00  0.00           C
ATOM    966  O   GLY X  82      42.280  63.504  96.122  1.00  0.00           O
ATOM    967  N   SER X  83      44.002  63.874  94.727  1.00  0.00           N
ATOM    968  HN  SER X  83      44.747  64.473  94.435  1.00  0.00           H
ATOM    969  CA  SER X  83      43.967  62.553  94.114  1.00  0.00           C
ATOM    970  HA  SER X  83      43.591  61.832  94.824  1.00  0.00           H
ATOM    971  CB  SER X  83      43.127  62.461  92.814  1.00  0.00           C
ATOM    972  HB1 SER X  83      43.389  63.310  92.146  1.00  0.00           H
ATOM    973  HB2 SER X  83      43.331  61.508  92.277  1.00  0.00           H
ATOM    974  OG  SER X  83      41.729  62.509  93.102  1.00  0.00           O
ATOM    975  HG1 SER X  83      41.296  61.944  92.422  1.00  0.00           H
ATOM    976  C   SER X  83      45.384  62.131  93.807  1.00  0.00           C
ATOM    977  O   SER X  83      46.307  62.939  93.832  1.00  0.00           O
ATOM    978  N   LEU X  84      45.599  60.836  93.544  1.00  0.00           N
ATOM    979  HN  LEU X  84      44.829  60.185  93.552  1.00  0.00           H
ATOM    980  CA  LEU X  84      46.891  60.250  93.265  1.00  0.00           C
ATOM    981  HA  LEU X  84      47.659  61.010  93.235  1.00  0.00           H
ATOM    982  CB  LEU X  84      47.217  59.186  94.345  1.00  0.00           C
ATOM    983  HB1 LEU X  84      47.218  59.693  95.335  1.00  0.00           H
ATOM    984  HB2 LEU X  84      46.390  58.441  94.363  1.00  0.00           H
ATOM    985  CG  LEU X  84      48.555  58.434  94.185  1.00  0.00           C
ATOM    986  HG  LEU X  84      48.585  57.967  93.171  1.00  0.00           H
ATOM    987  CD1 LEU X  84      49.761  59.372  94.325  1.00  0.00           C
ATOM    988 1HD1 LEU X  84      50.709  58.794  94.309  1.00  0.00           H
ATOM    989 2HD1 LEU X  84      49.787  60.101  93.492  1.00  0.00           H
ATOM    990 3HD1 LEU X  84      49.713  59.929  95.284  1.00  0.00           H
ATOM    991  CD2 LEU X  84      48.652  57.295  95.211  1.00  0.00           C
ATOM    992 1HD2 LEU X  84      48.669  57.707  96.241  1.00  0.00           H
ATOM    993 2HD2 LEU X  84      47.782  56.611  95.118  1.00  0.00           H
ATOM    994 3HD2 LEU X  84      49.581  56.710  95.050  1.00  0.00           H
ATOM    995  C   LEU X  84      46.814  59.598  91.900  1.00  0.00           C
ATOM    996  O   LEU X  84      45.949  58.760  91.648  1.00  0.00           O
ATOM    997  N   PHE X  85      47.708  59.981  90.971  1.00  0.00           N
ATOM    998  HN  PHE X  85      48.437  60.638  91.196  1.00  0.00           H
ATOM    999  CA  PHE X  85      47.696  59.509  89.602  1.00  0.00           C
ATOM   1000  HA  PHE X  85      46.831  58.880  89.431  1.00  0.00           H
ATOM   1001  CB  PHE X  85      47.668  60.711  88.618  1.00  0.00           C
ATOM   1002  HB1 PHE X  85      46.777  61.332  88.841  1.00  0.00           H
ATOM   1003  HB2 PHE X  85      48.570  61.343  88.763  1.00  0.00           H
ATOM   1004  CG  PHE X  85      47.571  60.303  87.168  1.00  0.00           C
ATOM   1005  CD1 PHE X  85      48.604  60.608  86.265  1.00  0.00           C
ATOM   1006  HD1 PHE X  85      49.487  61.118  86.614  1.00  0.00           H
ATOM   1007  CE1 PHE X  85      48.501  60.254  84.914  1.00  0.00           C
ATOM   1008  HE1 PHE X  85      49.303  60.491  84.228  1.00  0.00           H
ATOM   1009  CZ  PHE X  85      47.358  59.592  84.451  1.00  0.00           C
ATOM   1010  HZ  PHE X  85      47.278  59.323  83.407  1.00  0.00           H
ATOM   1011  CD2 PHE X  85      46.439  59.620  86.694  1.00  0.00           C
ATOM   1012  HD2 PHE X  85      45.641  59.372  87.377  1.00  0.00           H
ATOM   1013  CE2 PHE X  85      46.328  59.267  85.343  1.00  0.00           C
ATOM   1014  HE2 PHE X  85      45.451  58.742  84.992  1.00  0.00           H
ATOM   1015  C   PHE X  85      48.929  58.664  89.364  1.00  0.00           C
ATOM   1016  O   PHE X  85      50.050  59.038  89.704  1.00  0.00           O
ATOM   1017  N   LEU X  86      48.734  57.481  88.770  1.00  0.00           N
ATOM   1018  HN  LEU X  86      47.808  57.177  88.515  1.00  0.00           H
ATOM   1019  CA  LEU X  86      49.783  56.536  88.492  1.00  0.00           C
ATOM   1020  HA  LEU X  86      50.735  56.905  88.839  1.00  0.00           H
ATOM   1021  CB  LEU X  86      49.527  55.168  89.178  1.00  0.00           C
ATOM   1022  HB1 LEU X  86      48.647  54.670  88.725  1.00  0.00           H
ATOM   1023  HB2 LEU X  86      50.415  54.526  88.977  1.00  0.00           H
ATOM   1024  CG  LEU X  86      49.315  55.223  90.710  1.00  0.00           C
ATOM   1025  HG  LEU X  86      49.953  56.044  91.112  1.00  0.00           H
ATOM   1026  CD1 LEU X  86      47.860  55.491  91.138  1.00  0.00           C
ATOM   1027 1HD1 LEU X  86      47.486  56.460  90.752  1.00  0.00           H
ATOM   1028 2HD1 LEU X  86      47.192  54.690  90.760  1.00  0.00           H
ATOM   1029 3HD1 LEU X  86      47.784  55.516  92.246  1.00  0.00           H
ATOM   1030  CD2 LEU X  86      49.781  53.907  91.344  1.00  0.00           C
ATOM   1031 1HD2 LEU X  86      49.659  53.943  92.448  1.00  0.00           H
ATOM   1032 2HD2 LEU X  86      49.186  53.056  90.951  1.00  0.00           H
ATOM   1033 3HD2 LEU X  86      50.853  53.727  91.113  1.00  0.00           H
ATOM   1034  C   LEU X  86      49.795  56.339  86.983  1.00  0.00           C
ATOM   1035  O   LEU X  86      48.831  55.779  86.455  1.00  0.00           O
ATOM   1036  N   PRO X  87      50.795  56.760  86.214  1.00  0.00           N
ATOM   1037  CD  PRO X  87      51.877  57.636  86.669  1.00  0.00           C
ATOM   1038  HD1 PRO X  87      52.455  57.169  87.495  1.00  0.00           H
ATOM   1039  HD2 PRO X  87      51.447  58.608  87.002  1.00  0.00           H
ATOM   1040  CA  PRO X  87      50.696  56.711  84.759  1.00  0.00           C
ATOM   1041  HA  PRO X  87      49.697  56.980  84.443  1.00  0.00           H
ATOM   1042  CB  PRO X  87      51.743  57.735  84.286  1.00  0.00           C
ATOM   1043  HB1 PRO X  87      52.217  57.460  83.325  1.00  0.00           H
ATOM   1044  HB2 PRO X  87      51.245  58.724  84.170  1.00  0.00           H
ATOM   1045  CG  PRO X  87      52.751  57.827  85.434  1.00  0.00           C
ATOM   1046  HG1 PRO X  87      53.479  56.989  85.361  1.00  0.00           H
ATOM   1047  HG2 PRO X  87      53.306  58.787  85.444  1.00  0.00           H
ATOM   1048  C   PRO X  87      50.962  55.303  84.261  1.00  0.00           C
ATOM   1049  O   PRO X  87      50.427  54.919  83.221  1.00  0.00           O
ATOM   1050  N   ALA X  88      51.770  54.516  84.986  1.00  0.00           N
ATOM   1051  HN  ALA X  88      52.236  54.881  85.789  1.00  0.00           H
ATOM   1052  CA  ALA X  88      51.895  53.096  84.772  1.00  0.00           C
ATOM   1053  HA  ALA X  88      50.909  52.672  84.625  1.00  0.00           H
ATOM   1054  CB  ALA X  88      52.815  52.773  83.574  1.00  0.00           C
ATOM   1055  HB1 ALA X  88      52.948  51.677  83.451  1.00  0.00           H
ATOM   1056  HB2 ALA X  88      52.375  53.175  82.637  1.00  0.00           H
ATOM   1057  HB3 ALA X  88      53.815  53.238  83.712  1.00  0.00           H
ATOM   1058  C   ALA X  88      52.480  52.485  86.030  1.00  0.00           C
ATOM   1059  O   ALA X  88      53.211  53.144  86.770  1.00  0.00           O
ATOM   1060  N   VAL X  89      52.193  51.197  86.288  1.00  0.00           N
ATOM   1061  HN  VAL X  89      51.559  50.686  85.712  1.00  0.00           H
ATOM   1062  CA  VAL X  89      52.847  50.432  87.337  1.00  0.00           C
ATOM   1063  HA  VAL X  89      53.609  51.030  87.817  1.00  0.00           H
ATOM   1064  CB  VAL X  89      51.893  49.912  88.414  1.00  0.00           C
ATOM   1065  HB  VAL X  89      51.190  49.168  87.973  1.00  0.00           H
ATOM   1066  CG1 VAL X  89      52.687  49.242  89.558  1.00  0.00           C
ATOM   1067 1HG1 VAL X  89      53.233  48.344  89.200  1.00  0.00           H
ATOM   1068 2HG1 VAL X  89      53.421  49.956  89.989  1.00  0.00           H
ATOM   1069 3HG1 VAL X  89      51.996  48.921  90.366  1.00  0.00           H
ATOM   1070  CG2 VAL X  89      51.071  51.091  88.974  1.00  0.00           C
ATOM   1071 1HG2 VAL X  89      51.743  51.909  89.310  1.00  0.00           H
ATOM   1072 2HG2 VAL X  89      50.379  51.495  88.206  1.00  0.00           H
ATOM   1073 3HG2 VAL X  89      50.466  50.758  89.843  1.00  0.00           H
ATOM   1074  C   VAL X  89      53.543  49.279  86.642  1.00  0.00           C
ATOM   1075  O   VAL X  89      52.980  48.649  85.743  1.00  0.00           O
ATOM   1076  N   GLY X  90      54.823  49.033  86.992  1.00  0.00           N
ATOM   1077  HN  GLY X  90      55.275  49.636  87.661  1.00  0.00           H
ATOM   1078  CA  GLY X  90      55.637  47.962  86.434  1.00  0.00           C
ATOM   1079  HA1 GLY X  90      55.679  48.122  85.367  1.00  0.00           H
ATOM   1080  HA2 GLY X  90      56.607  48.037  86.899  1.00  0.00           H
ATOM   1081  C   GLY X  90      55.161  46.542  86.646  1.00  0.00           C
ATOM   1082  O   GLY X  90      54.346  46.223  87.512  1.00  0.00           O
ATOM   1083  N   ILE X  91      55.728  45.612  85.859  1.00  0.00           N
ATOM   1084  HN  ILE X  91      56.358  45.894  85.132  1.00  0.00           H
ATOM   1085  CA  ILE X  91      55.344  44.208  85.874  1.00  0.00           C
ATOM   1086  HA  ILE X  91      54.274  44.146  86.021  1.00  0.00           H
ATOM   1087  CB  ILE X  91      55.676  43.525  84.543  1.00  0.00           C
ATOM   1088  HB  ILE X  91      55.319  42.467  84.589  1.00  0.00           H
ATOM   1089  CG2 ILE X  91      54.879  44.233  83.423  1.00  0.00           C
ATOM   1090 1HG2 ILE X  91      55.005  43.702  82.457  1.00  0.00           H
ATOM   1091 2HG2 ILE X  91      53.796  44.257  83.668  1.00  0.00           H
ATOM   1092 3HG2 ILE X  91      55.228  45.278  83.283  1.00  0.00           H
ATOM   1093  CG1 ILE X  91      57.198  43.490  84.243  1.00  0.00           C
ATOM   1094 1HG1 ILE X  91      57.570  44.526  84.095  1.00  0.00           H
ATOM   1095 2HG1 ILE X  91      57.747  43.065  85.111  1.00  0.00           H
ATOM   1096  CD  ILE X  91      57.559  42.649  83.014  1.00  0.00           C
ATOM   1097  HD1 ILE X  91      58.662  42.614  82.889  1.00  0.00           H
ATOM   1098  HD2 ILE X  91      57.187  41.608  83.125  1.00  0.00           H
ATOM   1099  HD3 ILE X  91      57.126  43.087  82.090  1.00  0.00           H
ATOM   1100  C   ILE X  91      55.985  43.400  86.997  1.00  0.00           C
ATOM   1101  O   ILE X  91      55.594  42.264  87.260  1.00  0.00           O
ATOM   1102  N   GLN X  92      57.015  43.942  87.676  1.00  0.00           N
ATOM   1103  HN  GLN X  92      57.249  44.907  87.544  1.00  0.00           H
ATOM   1104  CA  GLN X  92      57.954  43.151  88.457  1.00  0.00           C
ATOM   1105  HA  GLN X  92      57.806  42.101  88.243  1.00  0.00           H
ATOM   1106  CB  GLN X  92      59.412  43.511  88.051  1.00  0.00           C
ATOM   1107  HB1 GLN X  92      60.088  42.757  88.517  1.00  0.00           H
ATOM   1108  HB2 GLN X  92      59.511  43.392  86.950  1.00  0.00           H
ATOM   1109  CG  GLN X  92      59.940  44.916  88.462  1.00  0.00           C
ATOM   1110  HG1 GLN X  92      59.779  45.080  89.548  1.00  0.00           H
ATOM   1111  HG2 GLN X  92      61.036  44.954  88.283  1.00  0.00           H
ATOM   1112  CD  GLN X  92      59.287  46.083  87.716  1.00  0.00           C
ATOM   1113  OE1 GLN X  92      58.234  46.585  88.120  1.00  0.00           O
ATOM   1114  NE2 GLN X  92      59.909  46.531  86.603  1.00  0.00           N
ATOM   1115 1HE2 GLN X  92      60.791  46.145  86.336  1.00  0.00           H
ATOM   1116 2HE2 GLN X  92      59.516  47.308  86.108  1.00  0.00           H
ATOM   1117  C   GLN X  92      57.809  43.297  89.963  1.00  0.00           C
ATOM   1118  O   GLN X  92      58.522  42.645  90.726  1.00  0.00           O
ATOM   1119  N   ASP X  93      56.866  44.132  90.426  1.00  0.00           N
ATOM   1120  HN  ASP X  93      56.253  44.600  89.795  1.00  0.00           H
ATOM   1121  CA  ASP X  93      56.753  44.489  91.821  1.00  0.00           C
ATOM   1122  HA  ASP X  93      56.993  43.631  92.438  1.00  0.00           H
ATOM   1123  CB  ASP X  93      57.662  45.712  92.136  1.00  0.00           C
ATOM   1124  HB1 ASP X  93      57.835  46.294  91.208  1.00  0.00           H
ATOM   1125  HB2 ASP X  93      57.208  46.384  92.896  1.00  0.00           H
ATOM   1126  CG  ASP X  93      58.986  45.269  92.697  1.00  0.00           C
ATOM   1127  OD1 ASP X  93      58.977  44.716  93.828  1.00  0.00           O
ATOM   1128  OD2 ASP X  93      60.053  45.491  92.064  1.00  0.00           O
ATOM   1129  C   ASP X  93      55.311  44.841  92.146  1.00  0.00           C
ATOM   1130  O   ASP X  93      54.482  45.074  91.266  1.00  0.00           O
ATOM   1131  N   GLU X  94      54.989  44.888  93.449  1.00  0.00           N
ATOM   1132  HN  GLU X  94      55.678  44.688  94.149  1.00  0.00           H
ATOM   1133  CA  GLU X  94      53.701  45.284  93.967  1.00  0.00           C
ATOM   1134  HA  GLU X  94      53.004  45.496  93.167  1.00  0.00           H
ATOM   1135  CB  GLU X  94      53.133  44.198  94.909  1.00  0.00           C
ATOM   1136  HB1 GLU X  94      53.020  43.266  94.315  1.00  0.00           H
ATOM   1137  HB2 GLU X  94      53.872  43.983  95.713  1.00  0.00           H
ATOM   1138  CG  GLU X  94      51.778  44.573  95.553  1.00  0.00           C
ATOM   1139  HG1 GLU X  94      51.912  45.385  96.299  1.00  0.00           H
ATOM   1140  HG2 GLU X  94      51.078  44.944  94.777  1.00  0.00           H
ATOM   1141  CD  GLU X  94      51.118  43.410  96.264  1.00  0.00           C
ATOM   1142  OE1 GLU X  94      49.897  43.516  96.548  1.00  0.00           O
ATOM   1143  OE2 GLU X  94      51.801  42.416  96.628  1.00  0.00           O
ATOM   1144  C   GLU X  94      53.913  46.540  94.770  1.00  0.00           C
ATOM   1145  O   GLU X  94      54.809  46.602  95.608  1.00  0.00           O
ATOM   1146  N   GLY X  95      53.106  47.589  94.524  1.00  0.00           N
ATOM   1147  HN  GLY X  95      52.343  47.493  93.877  1.00  0.00           H
ATOM   1148  CA  GLY X  95      53.244  48.852  95.236  1.00  0.00           C
ATOM   1149  HA1 GLY X  95      54.200  48.912  95.738  1.00  0.00           H
ATOM   1150  HA2 GLY X  95      53.104  49.644  94.518  1.00  0.00           H
ATOM   1151  C   GLY X  95      52.166  48.992  96.259  1.00  0.00           C
ATOM   1152  O   GLY X  95      50.984  48.925  95.938  1.00  0.00           O
ATOM   1153  N   ILE X  96      52.547  49.225  97.523  1.00  0.00           N
ATOM   1154  HN  ILE X  96      53.524  49.285  97.752  1.00  0.00           H
ATOM   1155  CA  ILE X  96      51.627  49.484  98.611  1.00  0.00           C
ATOM   1156  HA  ILE X  96      50.648  49.096  98.365  1.00  0.00           H
ATOM   1157  CB  ILE X  96      52.080  48.857  99.931  1.00  0.00           C
ATOM   1158  HB  ILE X  96      52.994  49.381 100.292  1.00  0.00           H
ATOM   1159  CG2 ILE X  96      50.960  49.045 100.981  1.00  0.00           C
ATOM   1160 1HG2 ILE X  96      50.738  50.119 101.146  1.00  0.00           H
ATOM   1161 2HG2 ILE X  96      50.027  48.535 100.664  1.00  0.00           H
ATOM   1162 3HG2 ILE X  96      51.263  48.624 101.963  1.00  0.00           H
ATOM   1163  CG1 ILE X  96      52.466  47.365  99.747  1.00  0.00           C
ATOM   1164 1HG1 ILE X  96      51.587  46.798  99.374  1.00  0.00           H
ATOM   1165 2HG1 ILE X  96      53.265  47.281  98.977  1.00  0.00           H
ATOM   1166  CD  ILE X  96      52.989  46.704 101.029  1.00  0.00           C
ATOM   1167  HD1 ILE X  96      53.337  45.670 100.817  1.00  0.00           H
ATOM   1168  HD2 ILE X  96      53.840  47.279 101.450  1.00  0.00           H
ATOM   1169  HD3 ILE X  96      52.191  46.642 101.800  1.00  0.00           H
ATOM   1170  C   ILE X  96      51.522  50.993  98.750  1.00  0.00           C
ATOM   1171  O   ILE X  96      52.409  51.652  99.300  1.00  0.00           O
ATOM   1172  N   PHE X  97      50.436  51.575  98.213  1.00  0.00           N
ATOM   1173  HN  PHE X  97      49.705  51.026  97.797  1.00  0.00           H
ATOM   1174  CA  PHE X  97      50.236  53.005  98.128  1.00  0.00           C
ATOM   1175  HA  PHE X  97      51.181  53.519  98.251  1.00  0.00           H
ATOM   1176  CB  PHE X  97      49.574  53.423  96.782  1.00  0.00           C
ATOM   1177  HB1 PHE X  97      48.633  52.853  96.625  1.00  0.00           H
ATOM   1178  HB2 PHE X  97      49.329  54.507  96.782  1.00  0.00           H
ATOM   1179  CG  PHE X  97      50.482  53.159  95.616  1.00  0.00           C
ATOM   1180  CD1 PHE X  97      50.483  51.917  94.965  1.00  0.00           C
ATOM   1181  HD1 PHE X  97      49.824  51.137  95.316  1.00  0.00           H
ATOM   1182  CE1 PHE X  97      51.337  51.678  93.881  1.00  0.00           C
ATOM   1183  HE1 PHE X  97      51.335  50.715  93.395  1.00  0.00           H
ATOM   1184  CZ  PHE X  97      52.199  52.687  93.436  1.00  0.00           C
ATOM   1185  HZ  PHE X  97      52.858  52.501  92.601  1.00  0.00           H
ATOM   1186  CD2 PHE X  97      51.328  54.171  95.142  1.00  0.00           C
ATOM   1187  HD2 PHE X  97      51.300  55.130  95.627  1.00  0.00           H
ATOM   1188  CE2 PHE X  97      52.184  53.942  94.057  1.00  0.00           C
ATOM   1189  HE2 PHE X  97      52.839  54.724  93.706  1.00  0.00           H
ATOM   1190  C   PHE X  97      49.306  53.480  99.224  1.00  0.00           C
ATOM   1191  O   PHE X  97      48.385  52.784  99.648  1.00  0.00           O
ATOM   1192  N   ARG X  98      49.506  54.718  99.686  1.00  0.00           N
ATOM   1193  HN  ARG X  98      50.337  55.223  99.450  1.00  0.00           H
ATOM   1194  CA  ARG X  98      48.573  55.377 100.566  1.00  0.00           C
ATOM   1195  HA  ARG X  98      47.574  54.987 100.417  1.00  0.00           H
ATOM   1196  CB  ARG X  98      49.020  55.216 102.037  1.00  0.00           C
ATOM   1197  HB1 ARG X  98      49.253  54.138 102.205  1.00  0.00           H
ATOM   1198  HB2 ARG X  98      49.962  55.781 102.197  1.00  0.00           H
ATOM   1199  CG  ARG X  98      47.973  55.642 103.080  1.00  0.00           C
ATOM   1200  HG1 ARG X  98      47.672  56.702 102.934  1.00  0.00           H
ATOM   1201  HG2 ARG X  98      47.067  55.011 102.923  1.00  0.00           H
ATOM   1202  CD  ARG X  98      48.449  55.426 104.520  1.00  0.00           C
ATOM   1203  HD1 ARG X  98      47.599  55.490 105.231  1.00  0.00           H
ATOM   1204  HD2 ARG X  98      48.923  54.421 104.608  1.00  0.00           H
ATOM   1205  NE  ARG X  98      49.434  56.508 104.858  1.00  0.00           N
ATOM   1206  HE  ARG X  98      49.568  57.291 104.231  1.00  0.00           H
ATOM   1207  CZ  ARG X  98      50.334  56.387 105.843  1.00  0.00           C
ATOM   1208  NH1 ARG X  98      50.324  55.334 106.652  1.00  0.00           N
ATOM   1209 1HH1 ARG X  98      49.479  54.805 106.686  1.00  0.00           H
ATOM   1210 2HH1 ARG X  98      50.940  55.298 107.440  1.00  0.00           H
ATOM   1211  NH2 ARG X  98      51.248  57.329 106.040  1.00  0.00           N
ATOM   1212 1HH2 ARG X  98      51.053  58.267 105.723  1.00  0.00           H
ATOM   1213 2HH2 ARG X  98      51.907  57.180 106.790  1.00  0.00           H
ATOM   1214  C   ARG X  98      48.578  56.843 100.203  1.00  0.00           C
ATOM   1215  O   ARG X  98      49.639  57.402  99.931  1.00  0.00           O
ATOM   1216  N   CYS X  99      47.408  57.508 100.166  1.00  0.00           N
ATOM   1217  HN  CYS X  99      46.535  57.005 100.261  1.00  0.00           H
ATOM   1218  CA  CYS X  99      47.339  58.943  99.979  1.00  0.00           C
ATOM   1219  HA  CYS X  99      48.295  59.375 100.242  1.00  0.00           H
ATOM   1220  CB  CYS X  99      47.015  59.336  98.516  1.00  0.00           C
ATOM   1221  HB1 CYS X  99      47.684  58.750  97.851  1.00  0.00           H
ATOM   1222  HB2 CYS X  99      45.973  59.033  98.271  1.00  0.00           H
ATOM   1223  SG  CYS X  99      47.293  61.113  98.198  1.00  0.00           S
ATOM   1224  C   CYS X  99      46.307  59.573 100.900  1.00  0.00           C
ATOM   1225  O   CYS X  99      45.132  59.208 100.917  1.00  0.00           O
ATOM   1226  N   GLN X 100      46.722  60.588 101.675  1.00  0.00           N
ATOM   1227  HN  GLN X 100      47.677  60.897 101.652  1.00  0.00           H
ATOM   1228  CA  GLN X 100      45.828  61.320 102.543  1.00  0.00           C
ATOM   1229  HA  GLN X 100      44.850  61.357 102.083  1.00  0.00           H
ATOM   1230  CB  GLN X 100      45.693  60.672 103.953  1.00  0.00           C
ATOM   1231  HB1 GLN X 100      44.969  61.265 104.554  1.00  0.00           H
ATOM   1232  HB2 GLN X 100      45.256  59.657 103.816  1.00  0.00           H
ATOM   1233  CG  GLN X 100      47.023  60.524 104.733  1.00  0.00           C
ATOM   1234  HG1 GLN X 100      47.709  59.869 104.158  1.00  0.00           H
ATOM   1235  HG2 GLN X 100      47.502  61.518 104.851  1.00  0.00           H
ATOM   1236  CD  GLN X 100      46.842  59.919 106.133  1.00  0.00           C
ATOM   1237  OE1 GLN X 100      45.736  59.736 106.653  1.00  0.00           O
ATOM   1238  NE2 GLN X 100      47.991  59.612 106.778  1.00  0.00           N
ATOM   1239 1HE2 GLN X 100      48.877  59.764 106.325  1.00  0.00           H
ATOM   1240 2HE2 GLN X 100      47.961  59.311 107.735  1.00  0.00           H
ATOM   1241  C   GLN X 100      46.294  62.759 102.647  1.00  0.00           C
ATOM   1242  O   GLN X 100      47.439  63.093 102.348  1.00  0.00           O
ATOM   1243  N   ALA X 101      45.398  63.679 103.046  1.00  0.00           N
ATOM   1244  HN  ALA X 101      44.439  63.415 103.173  1.00  0.00           H
ATOM   1245  CA  ALA X 101      45.721  65.066 103.313  1.00  0.00           C
ATOM   1246  HA  ALA X 101      46.131  65.491 102.407  1.00  0.00           H
ATOM   1247  CB  ALA X 101      44.434  65.826 103.688  1.00  0.00           C
ATOM   1248  HB1 ALA X 101      43.986  65.400 104.612  1.00  0.00           H
ATOM   1249  HB2 ALA X 101      44.636  66.904 103.860  1.00  0.00           H
ATOM   1250  HB3 ALA X 101      43.687  65.736 102.870  1.00  0.00           H
ATOM   1251  C   ALA X 101      46.762  65.239 104.419  1.00  0.00           C
ATOM   1252  O   ALA X 101      46.771  64.512 105.412  1.00  0.00           O
ATOM   1253  N   MET X 102      47.697  66.201 104.278  1.00  0.00           N
ATOM   1254  HN  MET X 102      47.766  66.766 103.451  1.00  0.00           H
ATOM   1255  CA  MET X 102      48.648  66.495 105.337  1.00  0.00           C
ATOM   1256  HA  MET X 102      48.907  65.572 105.838  1.00  0.00           H
ATOM   1257  CB  MET X 102      49.957  67.062 104.752  1.00  0.00           C
ATOM   1258  HB1 MET X 102      50.211  66.453 103.856  1.00  0.00           H
ATOM   1259  HB2 MET X 102      49.805  68.108 104.406  1.00  0.00           H
ATOM   1260  CG  MET X 102      51.141  67.001 105.733  1.00  0.00           C
ATOM   1261  HG1 MET X 102      50.941  67.701 106.575  1.00  0.00           H
ATOM   1262  HG2 MET X 102      51.200  65.979 106.170  1.00  0.00           H
ATOM   1263  SD  MET X 102      52.739  67.416 104.979  1.00  0.00           S
ATOM   1264  CE  MET X 102      52.979  65.868 104.060  1.00  0.00           C
ATOM   1265  HE1 MET X 102      53.963  65.871 103.544  1.00  0.00           H
ATOM   1266  HE2 MET X 102      52.960  64.991 104.743  1.00  0.00           H
ATOM   1267  HE3 MET X 102      52.196  65.725 103.286  1.00  0.00           H
ATOM   1268  C   MET X 102      48.045  67.409 106.397  1.00  0.00           C
ATOM   1269  O   MET X 102      48.317  67.268 107.589  1.00  0.00           O
ATOM   1270  N   ASN X 103      47.145  68.330 105.983  1.00  0.00           N
ATOM   1271  HN  ASN X 103      46.962  68.463 105.012  1.00  0.00           H
ATOM   1272  CA  ASN X 103      46.305  69.087 106.895  1.00  0.00           C
ATOM   1273  HA  ASN X 103      46.794  69.137 107.860  1.00  0.00           H
ATOM   1274  CB  ASN X 103      46.075  70.558 106.441  1.00  0.00           C
ATOM   1275  HB1 ASN X 103      45.437  71.072 107.183  1.00  0.00           H
ATOM   1276  HB2 ASN X 103      47.050  71.086 106.431  1.00  0.00           H
ATOM   1277  CG  ASN X 103      45.480  70.700 105.042  1.00  0.00           C
ATOM   1278  OD1 ASN X 103      46.121  70.368 104.042  1.00  0.00           O
ATOM   1279  ND2 ASN X 103      44.241  71.238 104.959  1.00  0.00           N
ATOM   1280 1HD2 ASN X 103      43.789  71.556 105.800  1.00  0.00           H
ATOM   1281 2HD2 ASN X 103      43.780  71.292 104.077  1.00  0.00           H
ATOM   1282  C   ASN X 103      44.986  68.350 107.101  1.00  0.00           C
ATOM   1283  O   ASN X 103      44.162  68.219 106.196  1.00  0.00           O
ATOM   1284  N   ARG X 104      44.764  67.821 108.313  1.00  0.00           N
ATOM   1285  HN  ARG X 104      45.418  67.968 109.061  1.00  0.00           H
ATOM   1286  CA  ARG X 104      43.733  66.828 108.531  1.00  0.00           C
ATOM   1287  HA  ARG X 104      42.865  67.071 107.932  1.00  0.00           H
ATOM   1288  CB  ARG X 104      44.247  65.416 108.139  1.00  0.00           C
ATOM   1289  HB1 ARG X 104      43.466  64.653 108.354  1.00  0.00           H
ATOM   1290  HB2 ARG X 104      44.408  65.407 107.037  1.00  0.00           H
ATOM   1291  CG  ARG X 104      45.572  65.003 108.812  1.00  0.00           C
ATOM   1292  HG1 ARG X 104      46.379  65.695 108.481  1.00  0.00           H
ATOM   1293  HG2 ARG X 104      45.479  65.090 109.918  1.00  0.00           H
ATOM   1294  CD  ARG X 104      45.979  63.570 108.465  1.00  0.00           C
ATOM   1295  HD1 ARG X 104      45.261  62.846 108.909  1.00  0.00           H
ATOM   1296  HD2 ARG X 104      45.977  63.409 107.366  1.00  0.00           H
ATOM   1297  NE  ARG X 104      47.330  63.330 109.069  1.00  0.00           N
ATOM   1298  HE  ARG X 104      47.418  63.328 110.072  1.00  0.00           H
ATOM   1299  CZ  ARG X 104      48.407  62.963 108.370  1.00  0.00           C
ATOM   1300  NH1 ARG X 104      48.460  63.015 107.045  1.00  0.00           N
ATOM   1301 1HH1 ARG X 104      47.756  63.517 106.537  1.00  0.00           H
ATOM   1302 2HH1 ARG X 104      49.335  62.692 106.654  1.00  0.00           H
ATOM   1303  NH2 ARG X 104      49.497  62.514 108.985  1.00  0.00           N
ATOM   1304 1HH2 ARG X 104      49.519  62.402 109.985  1.00  0.00           H
ATOM   1305 2HH2 ARG X 104      50.225  62.163 108.390  1.00  0.00           H
ATOM   1306  C   ARG X 104      43.255  66.820 109.971  1.00  0.00           C
ATOM   1307  O   ARG X 104      43.833  67.465 110.847  1.00  0.00           O
ATOM   1308  N   ASN X 105      42.147  66.099 110.224  1.00  0.00           N
ATOM   1309  HN  ASN X 105      41.701  65.619 109.459  1.00  0.00           H
ATOM   1310  CA  ASN X 105      41.520  65.944 111.522  1.00  0.00           C
ATOM   1311  HA  ASN X 105      42.250  66.135 112.299  1.00  0.00           H
ATOM   1312  CB  ASN X 105      40.276  66.860 111.695  1.00  0.00           C
ATOM   1313  HB1 ASN X 105      39.529  66.630 110.904  1.00  0.00           H
ATOM   1314  HB2 ASN X 105      39.794  66.706 112.682  1.00  0.00           H
ATOM   1315  CG  ASN X 105      40.650  68.330 111.553  1.00  0.00           C
ATOM   1316  OD1 ASN X 105      40.504  68.922 110.479  1.00  0.00           O
ATOM   1317  ND2 ASN X 105      41.127  68.963 112.647  1.00  0.00           N
ATOM   1318 1HD2 ASN X 105      41.117  68.522 113.546  1.00  0.00           H
ATOM   1319 2HD2 ASN X 105      41.422  69.915 112.547  1.00  0.00           H
ATOM   1320  C   ASN X 105      41.084  64.489 111.670  1.00  0.00           C
ATOM   1321  O   ASN X 105      41.122  63.704 110.717  1.00  0.00           O
ATOM   1322  N   GLY X 106      40.661  64.082 112.887  1.00  0.00           N
ATOM   1323  HN  GLY X 106      40.569  64.737 113.637  1.00  0.00           H
ATOM   1324  CA  GLY X 106      40.302  62.699 113.196  1.00  0.00           C
ATOM   1325  HA1 GLY X 106      39.918  62.680 114.205  1.00  0.00           H
ATOM   1326  HA2 GLY X 106      39.571  62.387 112.465  1.00  0.00           H
ATOM   1327  C   GLY X 106      41.424  61.694 113.133  1.00  0.00           C
ATOM   1328  O   GLY X 106      42.598  62.031 113.008  1.00  0.00           O
ATOM   1329  N   LYS X 107      41.089  60.398 113.251  1.00  0.00           N
ATOM   1330  HN  LYS X 107      40.128  60.150 113.371  1.00  0.00           H
ATOM   1331  CA  LYS X 107      42.041  59.310 113.085  1.00  0.00           C
ATOM   1332  HA  LYS X 107      42.890  59.526 113.720  1.00  0.00           H
ATOM   1333  CB  LYS X 107      41.438  57.958 113.548  1.00  0.00           C
ATOM   1334  HB1 LYS X 107      40.554  57.705 112.923  1.00  0.00           H
ATOM   1335  HB2 LYS X 107      42.192  57.153 113.407  1.00  0.00           H
ATOM   1336  CG  LYS X 107      41.023  57.971 115.029  1.00  0.00           C
ATOM   1337  HG1 LYS X 107      41.880  58.356 115.630  1.00  0.00           H
ATOM   1338  HG2 LYS X 107      40.175  58.682 115.160  1.00  0.00           H
ATOM   1339  CD  LYS X 107      40.608  56.592 115.574  1.00  0.00           C
ATOM   1340  HD1 LYS X 107      39.873  56.141 114.868  1.00  0.00           H
ATOM   1341  HD2 LYS X 107      41.497  55.923 115.596  1.00  0.00           H
ATOM   1342  CE  LYS X 107      39.948  56.621 116.967  1.00  0.00           C
ATOM   1343  HE1 LYS X 107      39.017  57.222 116.933  1.00  0.00           H
ATOM   1344  HE2 LYS X 107      39.696  55.589 117.292  1.00  0.00           H
ATOM   1345  NZ  LYS X 107      40.847  57.205 117.980  1.00  0.00           N
ATOM   1346  HZ1 LYS X 107      40.435  57.160 118.946  1.00  0.00           H
ATOM   1347  HZ2 LYS X 107      41.732  56.653 118.017  1.00  0.00           H
ATOM   1348  HZ3 LYS X 107      41.051  58.213 117.760  1.00  0.00           H
ATOM   1349  C   LYS X 107      42.579  59.201 111.654  1.00  0.00           C
ATOM   1350  O   LYS X 107      41.853  59.426 110.683  1.00  0.00           O
ATOM   1351  N   GLU X 108      43.878  58.865 111.482  1.00  0.00           N
ATOM   1352  HN  GLU X 108      44.473  58.735 112.280  1.00  0.00           H
ATOM   1353  CA  GLU X 108      44.500  58.619 110.183  1.00  0.00           C
ATOM   1354  HA  GLU X 108      44.347  59.504 109.582  1.00  0.00           H
ATOM   1355  CB  GLU X 108      46.024  58.382 110.281  1.00  0.00           C
ATOM   1356  HB1 GLU X 108      46.225  57.563 111.008  1.00  0.00           H
ATOM   1357  HB2 GLU X 108      46.409  58.048 109.288  1.00  0.00           H
ATOM   1358  CG  GLU X 108      46.818  59.646 110.676  1.00  0.00           C
ATOM   1359  HG1 GLU X 108      46.597  60.473 109.969  1.00  0.00           H
ATOM   1360  HG2 GLU X 108      46.545  59.973 111.701  1.00  0.00           H
ATOM   1361  CD  GLU X 108      48.304  59.369 110.620  1.00  0.00           C
ATOM   1362  OE1 GLU X 108      48.814  59.018 109.524  1.00  0.00           O
ATOM   1363  OE2 GLU X 108      48.984  59.485 111.679  1.00  0.00           O
ATOM   1364  C   GLU X 108      43.882  57.465 109.407  1.00  0.00           C
ATOM   1365  O   GLU X 108      43.265  56.568 109.980  1.00  0.00           O
ATOM   1366  N   THR X 109      44.017  57.464 108.061  1.00  0.00           N
ATOM   1367  HN  THR X 109      44.550  58.179 107.606  1.00  0.00           H
ATOM   1368  CA  THR X 109      43.404  56.444 107.205  1.00  0.00           C
ATOM   1369  HA  THR X 109      42.340  56.516 107.385  1.00  0.00           H
ATOM   1370  CB  THR X 109      43.601  56.701 105.710  1.00  0.00           C
ATOM   1371  HB  THR X 109      43.257  57.741 105.489  1.00  0.00           H
ATOM   1372  OG1 THR X 109      42.856  55.795 104.901  1.00  0.00           O
ATOM   1373  HG1 THR X 109      41.915  56.068 105.002  1.00  0.00           H
ATOM   1374  CG2 THR X 109      45.069  56.572 105.292  1.00  0.00           C
ATOM   1375 1HG2 THR X 109      45.725  57.201 105.928  1.00  0.00           H
ATOM   1376 2HG2 THR X 109      45.404  55.516 105.369  1.00  0.00           H
ATOM   1377 3HG2 THR X 109      45.193  56.895 104.236  1.00  0.00           H
ATOM   1378  C   THR X 109      43.794  55.010 107.552  1.00  0.00           C
ATOM   1379  O   THR X 109      44.937  54.696 107.893  1.00  0.00           O
ATOM   1380  N   LYS X 110      42.803  54.102 107.507  1.00  0.00           N
ATOM   1381  HN  LYS X 110      41.890  54.377 107.217  1.00  0.00           H
ATOM   1382  CA  LYS X 110      42.921  52.748 108.008  1.00  0.00           C
ATOM   1383  HA  LYS X 110      43.705  52.692 108.752  1.00  0.00           H
ATOM   1384  CB  LYS X 110      41.569  52.343 108.664  1.00  0.00           C
ATOM   1385  HB1 LYS X 110      41.692  51.364 109.181  1.00  0.00           H
ATOM   1386  HB2 LYS X 110      41.337  53.101 109.444  1.00  0.00           H
ATOM   1387  CG  LYS X 110      40.381  52.257 107.684  1.00  0.00           C
ATOM   1388  HG1 LYS X 110      40.421  53.112 106.971  1.00  0.00           H
ATOM   1389  HG2 LYS X 110      40.474  51.329 107.076  1.00  0.00           H
ATOM   1390  CD  LYS X 110      38.987  52.295 108.344  1.00  0.00           C
ATOM   1391  HD1 LYS X 110      38.856  53.274 108.856  1.00  0.00           H
ATOM   1392  HD2 LYS X 110      38.245  52.252 107.511  1.00  0.00           H
ATOM   1393  CE  LYS X 110      38.686  51.167 109.342  1.00  0.00           C
ATOM   1394  HE1 LYS X 110      38.971  50.183 108.912  1.00  0.00           H
ATOM   1395  HE2 LYS X 110      39.235  51.325 110.295  1.00  0.00           H
ATOM   1396  NZ  LYS X 110      37.238  51.134 109.628  1.00  0.00           N
ATOM   1397  HZ1 LYS X 110      36.888  52.085 109.911  1.00  0.00           H
ATOM   1398  HZ2 LYS X 110      36.734  50.876 108.740  1.00  0.00           H
ATOM   1399  HZ3 LYS X 110      36.975  50.459 110.382  1.00  0.00           H
ATOM   1400  C   LYS X 110      43.263  51.753 106.915  1.00  0.00           C
ATOM   1401  O   LYS X 110      43.456  50.573 107.194  1.00  0.00           O
ATOM   1402  N   SER X 111      43.358  52.216 105.650  1.00  0.00           N
ATOM   1403  HN  SER X 111      43.293  53.196 105.476  1.00  0.00           H
ATOM   1404  CA  SER X 111      43.533  51.358 104.487  1.00  0.00           C
ATOM   1405  HA  SER X 111      43.687  50.343 104.811  1.00  0.00           H
ATOM   1406  CB  SER X 111      42.289  51.379 103.558  1.00  0.00           C
ATOM   1407  HB1 SER X 111      41.381  51.251 104.189  1.00  0.00           H
ATOM   1408  HB2 SER X 111      42.208  52.360 103.038  1.00  0.00           H
ATOM   1409  OG  SER X 111      42.327  50.316 102.604  1.00  0.00           O
ATOM   1410  HG1 SER X 111      41.544  50.415 102.029  1.00  0.00           H
ATOM   1411  C   SER X 111      44.742  51.759 103.667  1.00  0.00           C
ATOM   1412  O   SER X 111      45.052  52.943 103.527  1.00  0.00           O
ATOM   1413  N   ASN X 112      45.442  50.774 103.077  1.00  0.00           N
ATOM   1414  HN  ASN X 112      45.175  49.825 103.236  1.00  0.00           H
ATOM   1415  CA  ASN X 112      46.469  50.996 102.076  1.00  0.00           C
ATOM   1416  HA  ASN X 112      46.567  52.054 101.867  1.00  0.00           H
ATOM   1417  CB  ASN X 112      47.854  50.416 102.453  1.00  0.00           C
ATOM   1418  HB1 ASN X 112      47.808  49.309 102.472  1.00  0.00           H
ATOM   1419  HB2 ASN X 112      48.605  50.722 101.695  1.00  0.00           H
ATOM   1420  CG  ASN X 112      48.340  50.927 103.805  1.00  0.00           C
ATOM   1421  OD1 ASN X 112      48.877  52.030 103.944  1.00  0.00           O
ATOM   1422  ND2 ASN X 112      48.195  50.080 104.849  1.00  0.00           N
ATOM   1423 1HD2 ASN X 112      47.938  49.132 104.658  1.00  0.00           H
ATOM   1424 2HD2 ASN X 112      48.566  50.355 105.729  1.00  0.00           H
ATOM   1425  C   ASN X 112      46.012  50.315 100.793  1.00  0.00           C
ATOM   1426  O   ASN X 112      45.313  49.302 100.814  1.00  0.00           O
ATOM   1427  N   TYR X 113      46.390  50.869  99.631  1.00  0.00           N
ATOM   1428  HN  TYR X 113      47.029  51.647  99.623  1.00  0.00           H
ATOM   1429  CA  TYR X 113      45.901  50.437  98.338  1.00  0.00           C
ATOM   1430  HA  TYR X 113      45.116  49.703  98.452  1.00  0.00           H
ATOM   1431  CB  TYR X 113      45.353  51.641  97.518  1.00  0.00           C
ATOM   1432  HB1 TYR X 113      46.047  52.505  97.594  1.00  0.00           H
ATOM   1433  HB2 TYR X 113      45.253  51.363  96.447  1.00  0.00           H
ATOM   1434  CG  TYR X 113      43.990  52.080  98.014  1.00  0.00           C
ATOM   1435  CD1 TYR X 113      43.815  52.708  99.262  1.00  0.00           C
ATOM   1436  HD1 TYR X 113      44.669  52.909  99.891  1.00  0.00           H
ATOM   1437  CE1 TYR X 113      42.538  53.084  99.705  1.00  0.00           C
ATOM   1438  HE1 TYR X 113      42.423  53.551 100.671  1.00  0.00           H
ATOM   1439  CZ  TYR X 113      41.421  52.867  98.893  1.00  0.00           C
ATOM   1440  OH  TYR X 113      40.140  53.268  99.327  1.00  0.00           O
ATOM   1441  HH  TYR X 113      39.503  53.037  98.624  1.00  0.00           H
ATOM   1442  CD2 TYR X 113      42.857  51.883  97.207  1.00  0.00           C
ATOM   1443  HD2 TYR X 113      42.968  51.439  96.233  1.00  0.00           H
ATOM   1444  CE2 TYR X 113      41.582  52.268  97.640  1.00  0.00           C
ATOM   1445  HE2 TYR X 113      40.732  52.099  96.996  1.00  0.00           H
ATOM   1446  C   TYR X 113      47.048  49.765  97.595  1.00  0.00           C
ATOM   1447  O   TYR X 113      48.039  50.392  97.224  1.00  0.00           O
ATOM   1448  N   ARG X 114      46.958  48.440  97.376  1.00  0.00           N
ATOM   1449  HN  ARG X 114      46.124  47.948  97.647  1.00  0.00           H
ATOM   1450  CA  ARG X 114      48.055  47.656  96.838  1.00  0.00           C
ATOM   1451  HA  ARG X 114      48.985  48.188  96.973  1.00  0.00           H
ATOM   1452  CB  ARG X 114      48.187  46.286  97.545  1.00  0.00           C
ATOM   1453  HB1 ARG X 114      47.245  45.707  97.427  1.00  0.00           H
ATOM   1454  HB2 ARG X 114      49.003  45.712  97.052  1.00  0.00           H
ATOM   1455  CG  ARG X 114      48.518  46.392  99.041  1.00  0.00           C
ATOM   1456  HG1 ARG X 114      49.463  46.962  99.166  1.00  0.00           H
ATOM   1457  HG2 ARG X 114      47.712  46.973  99.546  1.00  0.00           H
ATOM   1458  CD  ARG X 114      48.645  45.045  99.771  1.00  0.00           C
ATOM   1459  HD1 ARG X 114      48.800  45.259 100.848  1.00  0.00           H
ATOM   1460  HD2 ARG X 114      47.717  44.442  99.650  1.00  0.00           H
ATOM   1461  NE  ARG X 114      49.807  44.278  99.198  1.00  0.00           N
ATOM   1462  HE  ARG X 114      49.808  44.056  98.208  1.00  0.00           H
ATOM   1463  CZ  ARG X 114      50.784  43.699  99.913  1.00  0.00           C
ATOM   1464  NH1 ARG X 114      50.870  43.782 101.236  1.00  0.00           N
ATOM   1465 1HH1 ARG X 114      50.140  44.215 101.772  1.00  0.00           H
ATOM   1466 2HH1 ARG X 114      51.733  43.491 101.670  1.00  0.00           H
ATOM   1467  NH2 ARG X 114      51.722  42.986  99.291  1.00  0.00           N
ATOM   1468 1HH2 ARG X 114      51.633  42.809  98.299  1.00  0.00           H
ATOM   1469 2HH2 ARG X 114      52.269  42.354  99.850  1.00  0.00           H
ATOM   1470  C   ARG X 114      47.878  47.388  95.359  1.00  0.00           C
ATOM   1471  O   ARG X 114      47.032  46.589  94.962  1.00  0.00           O
ATOM   1472  N   VAL X 115      48.693  48.018  94.496  1.00  0.00           N
ATOM   1473  HN  VAL X 115      49.440  48.590  94.844  1.00  0.00           H
ATOM   1474  CA  VAL X 115      48.560  47.888  93.052  1.00  0.00           C
ATOM   1475  HA  VAL X 115      47.570  47.524  92.821  1.00  0.00           H
ATOM   1476  CB  VAL X 115      48.728  49.207  92.298  1.00  0.00           C
ATOM   1477  HB  VAL X 115      49.789  49.540  92.350  1.00  0.00           H
ATOM   1478  CG1 VAL X 115      48.324  49.019  90.820  1.00  0.00           C
ATOM   1479 1HG1 VAL X 115      48.348  49.994  90.291  1.00  0.00           H
ATOM   1480 2HG1 VAL X 115      49.012  48.326  90.294  1.00  0.00           H
ATOM   1481 3HG1 VAL X 115      47.290  48.614  90.751  1.00  0.00           H
ATOM   1482  CG2 VAL X 115      47.844  50.299  92.936  1.00  0.00           C
ATOM   1483 1HG2 VAL X 115      48.113  50.479  93.997  1.00  0.00           H
ATOM   1484 2HG2 VAL X 115      47.968  51.256  92.386  1.00  0.00           H
ATOM   1485 3HG2 VAL X 115      46.775  50.010  92.888  1.00  0.00           H
ATOM   1486  C   VAL X 115      49.555  46.866  92.526  1.00  0.00           C
ATOM   1487  O   VAL X 115      50.761  46.954  92.772  1.00  0.00           O
ATOM   1488  N   ARG X 116      49.056  45.862  91.779  1.00  0.00           N
ATOM   1489  HN  ARG X 116      48.072  45.798  91.603  1.00  0.00           H
ATOM   1490  CA  ARG X 116      49.867  44.820  91.187  1.00  0.00           C
ATOM   1491  HA  ARG X 116      50.838  45.225  90.933  1.00  0.00           H
ATOM   1492  CB  ARG X 116      50.013  43.612  92.154  1.00  0.00           C
ATOM   1493  HB1 ARG X 116      50.151  44.023  93.177  1.00  0.00           H
ATOM   1494  HB2 ARG X 116      49.066  43.030  92.179  1.00  0.00           H
ATOM   1495  CG  ARG X 116      51.210  42.683  91.866  1.00  0.00           C
ATOM   1496  HG1 ARG X 116      51.139  42.281  90.832  1.00  0.00           H
ATOM   1497  HG2 ARG X 116      52.141  43.292  91.933  1.00  0.00           H
ATOM   1498  CD  ARG X 116      51.308  41.501  92.838  1.00  0.00           C
ATOM   1499  HD1 ARG X 116      51.307  41.852  93.895  1.00  0.00           H
ATOM   1500  HD2 ARG X 116      50.458  40.799  92.683  1.00  0.00           H
ATOM   1501  NE  ARG X 116      52.604  40.810  92.550  1.00  0.00           N
ATOM   1502  HE  ARG X 116      53.197  41.163  91.820  1.00  0.00           H
ATOM   1503  CZ  ARG X 116      52.980  39.658  93.126  1.00  0.00           C
ATOM   1504  NH1 ARG X 116      52.219  39.029  94.014  1.00  0.00           N
ATOM   1505 1HH1 ARG X 116      51.348  39.434  94.303  1.00  0.00           H
ATOM   1506 2HH1 ARG X 116      52.552  38.163  94.402  1.00  0.00           H
ATOM   1507  NH2 ARG X 116      54.160  39.135  92.799  1.00  0.00           N
ATOM   1508 1HH2 ARG X 116      54.814  39.726  92.316  1.00  0.00           H
ATOM   1509 2HH2 ARG X 116      54.498  38.301  93.242  1.00  0.00           H
ATOM   1510  C   ARG X 116      49.189  44.372  89.902  1.00  0.00           C
ATOM   1511  O   ARG X 116      47.980  44.534  89.732  1.00  0.00           O
ATOM   1512  N   VAL X 117      49.950  43.814  88.940  1.00  0.00           N
ATOM   1513  HN  VAL X 117      50.947  43.778  89.031  1.00  0.00           H
ATOM   1514  CA  VAL X 117      49.385  43.267  87.716  1.00  0.00           C
ATOM   1515  HA  VAL X 117      48.512  43.845  87.443  1.00  0.00           H
ATOM   1516  CB  VAL X 117      50.373  43.366  86.557  1.00  0.00           C
ATOM   1517  HB  VAL X 117      51.301  42.798  86.803  1.00  0.00           H
ATOM   1518  CG1 VAL X 117      49.757  42.800  85.265  1.00  0.00           C
ATOM   1519 1HG1 VAL X 117      49.573  41.708  85.339  1.00  0.00           H
ATOM   1520 2HG1 VAL X 117      48.792  43.306  85.041  1.00  0.00           H
ATOM   1521 3HG1 VAL X 117      50.440  42.972  84.407  1.00  0.00           H
ATOM   1522  CG2 VAL X 117      50.738  44.850  86.344  1.00  0.00           C
ATOM   1523 1HG2 VAL X 117      49.819  45.451  86.172  1.00  0.00           H
ATOM   1524 2HG2 VAL X 117      51.274  45.269  87.220  1.00  0.00           H
ATOM   1525 3HG2 VAL X 117      51.397  44.961  85.457  1.00  0.00           H
ATOM   1526  C   VAL X 117      48.929  41.822  87.926  1.00  0.00           C
ATOM   1527  O   VAL X 117      49.707  40.937  88.291  1.00  0.00           O
ATOM   1528  N   TYR X 118      47.634  41.529  87.698  1.00  0.00           N
ATOM   1529  HN  TYR X 118      47.012  42.229  87.336  1.00  0.00           H
ATOM   1530  CA  TYR X 118      47.059  40.218  87.955  1.00  0.00           C
ATOM   1531  HA  TYR X 118      47.731  39.613  88.551  1.00  0.00           H
ATOM   1532  CB  TYR X 118      45.707  40.347  88.702  1.00  0.00           C
ATOM   1533  HB1 TYR X 118      45.073  41.138  88.247  1.00  0.00           H
ATOM   1534  HB2 TYR X 118      45.143  39.388  88.679  1.00  0.00           H
ATOM   1535  CG  TYR X 118      45.954  40.680  90.148  1.00  0.00           C
ATOM   1536  CD1 TYR X 118      46.032  42.010  90.594  1.00  0.00           C
ATOM   1537  HD1 TYR X 118      45.919  42.817  89.887  1.00  0.00           H
ATOM   1538  CE1 TYR X 118      46.253  42.301  91.950  1.00  0.00           C
ATOM   1539  HE1 TYR X 118      46.300  43.329  92.278  1.00  0.00           H
ATOM   1540  CZ  TYR X 118      46.390  41.255  92.870  1.00  0.00           C
ATOM   1541  OH  TYR X 118      46.576  41.511  94.242  1.00  0.00           O
ATOM   1542  HH  TYR X 118      46.967  42.405  94.342  1.00  0.00           H
ATOM   1543  CD2 TYR X 118      46.111  39.643  91.081  1.00  0.00           C
ATOM   1544  HD2 TYR X 118      46.052  38.614  90.755  1.00  0.00           H
ATOM   1545  CE2 TYR X 118      46.322  39.928  92.436  1.00  0.00           C
ATOM   1546  HE2 TYR X 118      46.426  39.122  93.149  1.00  0.00           H
ATOM   1547  C   TYR X 118      46.826  39.445  86.669  1.00  0.00           C
ATOM   1548  O   TYR X 118      46.776  38.214  86.687  1.00  0.00           O
ATOM   1549  N   GLN X 119      46.743  40.134  85.516  1.00  0.00           N
ATOM   1550  HN  GLN X 119      46.769  41.138  85.526  1.00  0.00           H
ATOM   1551  CA  GLN X 119      46.561  39.519  84.215  1.00  0.00           C
ATOM   1552  HA  GLN X 119      46.928  38.502  84.235  1.00  0.00           H
ATOM   1553  CB  GLN X 119      45.081  39.561  83.747  1.00  0.00           C
ATOM   1554  HB1 GLN X 119      44.728  40.616  83.822  1.00  0.00           H
ATOM   1555  HB2 GLN X 119      45.007  39.267  82.675  1.00  0.00           H
ATOM   1556  CG  GLN X 119      44.108  38.677  84.565  1.00  0.00           C
ATOM   1557  HG1 GLN X 119      44.220  38.854  85.653  1.00  0.00           H
ATOM   1558  HG2 GLN X 119      43.065  38.947  84.287  1.00  0.00           H
ATOM   1559  CD  GLN X 119      44.267  37.185  84.268  1.00  0.00           C
ATOM   1560  OE1 GLN X 119      43.466  36.622  83.513  1.00  0.00           O
ATOM   1561  NE2 GLN X 119      45.281  36.524  84.865  1.00  0.00           N
ATOM   1562 1HE2 GLN X 119      45.871  37.012  85.513  1.00  0.00           H
ATOM   1563 2HE2 GLN X 119      45.397  35.550  84.681  1.00  0.00           H
ATOM   1564  C   GLN X 119      47.405  40.250  83.195  1.00  0.00           C
ATOM   1565  O   GLN X 119      47.738  41.424  83.346  1.00  0.00           O
ATOM   1566  N   ILE X 120      47.798  39.552  82.119  1.00  0.00           N
ATOM   1567  HN  ILE X 120      47.472  38.616  81.972  1.00  0.00           H
ATOM   1568  CA  ILE X 120      48.741  40.057  81.136  1.00  0.00           C
ATOM   1569  HA  ILE X 120      48.828  41.126  81.253  1.00  0.00           H
ATOM   1570  CB  ILE X 120      50.136  39.433  81.295  1.00  0.00           C
ATOM   1571  HB  ILE X 120      50.796  39.806  80.476  1.00  0.00           H
ATOM   1572  CG2 ILE X 120      50.737  39.928  82.631  1.00  0.00           C
ATOM   1573 1HG2 ILE X 120      51.798  39.618  82.726  1.00  0.00           H
ATOM   1574 2HG2 ILE X 120      50.686  41.035  82.698  1.00  0.00           H
ATOM   1575 3HG2 ILE X 120      50.179  39.500  83.491  1.00  0.00           H
ATOM   1576  CG1 ILE X 120      50.104  37.884  81.212  1.00  0.00           C
ATOM   1577 1HG1 ILE X 120      49.393  37.487  81.971  1.00  0.00           H
ATOM   1578 2HG1 ILE X 120      49.718  37.584  80.212  1.00  0.00           H
ATOM   1579  CD  ILE X 120      51.467  37.219  81.444  1.00  0.00           C
ATOM   1580  HD1 ILE X 120      51.409  36.128  81.239  1.00  0.00           H
ATOM   1581  HD2 ILE X 120      52.247  37.665  80.791  1.00  0.00           H
ATOM   1582  HD3 ILE X 120      51.786  37.341  82.502  1.00  0.00           H
ATOM   1583  C   ILE X 120      48.189  39.778  79.741  1.00  0.00           C
ATOM   1584  O   ILE X 120      47.325  38.904  79.600  1.00  0.00           O
ATOM   1585  N   PRO X 121      48.617  40.472  78.691  1.00  0.00           N
ATOM   1586  CD  PRO X 121      49.179  41.821  78.773  1.00  0.00           C
ATOM   1587  HD1 PRO X 121      50.272  41.748  78.964  1.00  0.00           H
ATOM   1588  HD2 PRO X 121      48.687  42.425  79.569  1.00  0.00           H
ATOM   1589  CA  PRO X 121      48.270  40.113  77.323  1.00  0.00           C
ATOM   1590  HA  PRO X 121      47.195  40.079  77.235  1.00  0.00           H
ATOM   1591  CB  PRO X 121      48.897  41.234  76.472  1.00  0.00           C
ATOM   1592  HB1 PRO X 121      49.947  40.979  76.205  1.00  0.00           H
ATOM   1593  HB2 PRO X 121      48.323  41.426  75.544  1.00  0.00           H
ATOM   1594  CG  PRO X 121      48.914  42.445  77.403  1.00  0.00           C
ATOM   1595  HG1 PRO X 121      49.682  43.193  77.117  1.00  0.00           H
ATOM   1596  HG2 PRO X 121      47.915  42.933  77.403  1.00  0.00           H
ATOM   1597  C   PRO X 121      48.832  38.763  76.929  1.00  0.00           C
ATOM   1598  OT1 PRO X 121      48.075  37.923  76.367  1.00  0.00           O
ATOM   1599  OT2 PRO X 121      50.052  38.522  77.139  1.00  0.00           O
TER
ATOM   1600  N   ASP Z   1     115.862  79.398  92.569  1.00  0.00           N
ATOM   1601  H1  ASP Z   1     116.817  79.057  92.310  1.00  0.00           H
ATOM   1602  H2  ASP Z   1     115.926  80.346  93.002  1.00  0.00           H
ATOM   1603  H3  ASP Z   1     115.484  78.763  93.317  1.00  0.00           H
ATOM   1604  CA  ASP Z   1     114.949  79.393  91.386  1.00  0.00           C
ATOM   1605  HA  ASP Z   1     115.463  79.873  90.563  1.00  0.00           H
ATOM   1606  CB  ASP Z   1     114.553  77.929  91.034  1.00  0.00           C
ATOM   1607  HB1 ASP Z   1     114.356  77.338  91.953  1.00  0.00           H
ATOM   1608  HB2 ASP Z   1     113.631  77.906  90.414  1.00  0.00           H
ATOM   1609  CG  ASP Z   1     115.633  77.255  90.227  1.00  0.00           C
ATOM   1610  OD1 ASP Z   1     115.290  76.492  89.287  1.00  0.00           O
ATOM   1611  OD2 ASP Z   1     116.836  77.456  90.519  1.00  0.00           O
ATOM   1612  C   ASP Z   1     113.695  80.217  91.639  1.00  0.00           C
ATOM   1613  O   ASP Z   1     113.400  80.597  92.767  1.00  0.00           O
ATOM   1614  N   ALA Z   2     112.921  80.523  90.583  1.00  0.00           N
ATOM   1615  HN  ALA Z   2     113.218  80.275  89.648  1.00  0.00           H
ATOM   1616  CA  ALA Z   2     111.723  81.334  90.660  1.00  0.00           C
ATOM   1617  HA  ALA Z   2     111.681  81.855  91.608  1.00  0.00           H
ATOM   1618  CB  ALA Z   2     111.752  82.369  89.519  1.00  0.00           C
ATOM   1619  HB1 ALA Z   2     110.869  83.041  89.556  1.00  0.00           H
ATOM   1620  HB2 ALA Z   2     112.664  82.995  89.610  1.00  0.00           H
ATOM   1621  HB3 ALA Z   2     111.780  81.867  88.527  1.00  0.00           H
ATOM   1622  C   ALA Z   2     110.454  80.496  90.547  1.00  0.00           C
ATOM   1623  O   ALA Z   2     109.367  81.023  90.299  1.00  0.00           O
ATOM   1624  N   HIS Z   3     110.559  79.163  90.723  1.00  0.00           N
ATOM   1625  HN  HIS Z   3     111.432  78.765  90.997  1.00  0.00           H
ATOM   1626  CA  HIS Z   3     109.427  78.259  90.616  1.00  0.00           C
ATOM   1627  HA  HIS Z   3     108.770  78.652  89.850  1.00  0.00           H
ATOM   1628  CB  HIS Z   3     109.841  76.840  90.161  1.00  0.00           C
ATOM   1629  HB1 HIS Z   3     110.618  76.934  89.374  1.00  0.00           H
ATOM   1630  HB2 HIS Z   3     110.284  76.258  90.997  1.00  0.00           H
ATOM   1631  ND1 HIS Z   3     107.953  75.204  90.289  1.00  0.00           N
ATOM   1632  CG  HIS Z   3     108.700  76.091  89.537  1.00  0.00           C
ATOM   1633  CE1 HIS Z   3     106.959  74.836  89.499  1.00  0.00           C
ATOM   1634  HE1 HIS Z   3     106.154  74.148  89.769  1.00  0.00           H
ATOM   1635  NE2 HIS Z   3     107.027  75.445  88.292  1.00  0.00           N
ATOM   1636  HE2 HIS Z   3     106.353  75.371  87.555  1.00  0.00           H
ATOM   1637  CD2 HIS Z   3     108.143  76.252  88.310  1.00  0.00           C
ATOM   1638  HD2 HIS Z   3     108.437  76.903  87.499  1.00  0.00           H
ATOM   1639  C   HIS Z   3     108.617  78.198  91.903  1.00  0.00           C
ATOM   1640  O   HIS Z   3     109.117  78.411  93.010  1.00  0.00           O
ATOM   1641  N   LYS Z   4     107.311  77.929  91.786  1.00  0.00           N
ATOM   1642  HN  LYS Z   4     106.910  77.667  90.908  1.00  0.00           H
ATOM   1643  CA  LYS Z   4     106.405  78.051  92.900  1.00  0.00           C
ATOM   1644  HA  LYS Z   4     106.867  77.626  93.779  1.00  0.00           H
ATOM   1645  CB  LYS Z   4     106.007  79.531  93.143  1.00  0.00           C
ATOM   1646  HB1 LYS Z   4     105.253  79.597  93.959  1.00  0.00           H
ATOM   1647  HB2 LYS Z   4     106.909  80.084  93.488  1.00  0.00           H
ATOM   1648  CG  LYS Z   4     105.471  80.243  91.892  1.00  0.00           C
ATOM   1649  HG1 LYS Z   4     106.286  80.314  91.135  1.00  0.00           H
ATOM   1650  HG2 LYS Z   4     104.642  79.649  91.443  1.00  0.00           H
ATOM   1651  CD  LYS Z   4     104.954  81.652  92.206  1.00  0.00           C
ATOM   1652  HD1 LYS Z   4     104.120  81.566  92.939  1.00  0.00           H
ATOM   1653  HD2 LYS Z   4     105.774  82.234  92.686  1.00  0.00           H
ATOM   1654  CE  LYS Z   4     104.474  82.386  90.952  1.00  0.00           C
ATOM   1655  HE1 LYS Z   4     105.312  82.510  90.230  1.00  0.00           H
ATOM   1656  HE2 LYS Z   4     103.653  81.821  90.458  1.00  0.00           H
ATOM   1657  NZ  LYS Z   4     103.974  83.719  91.311  1.00  0.00           N
ATOM   1658  HZ1 LYS Z   4     104.741  84.285  91.757  1.00  0.00           H
ATOM   1659  HZ2 LYS Z   4     103.607  84.205  90.451  1.00  0.00           H
ATOM   1660  HZ3 LYS Z   4     103.177  83.657  91.987  1.00  0.00           H
ATOM   1661  C   LYS Z   4     105.158  77.242  92.660  1.00  0.00           C
ATOM   1662  O   LYS Z   4     104.891  76.774  91.556  1.00  0.00           O
ATOM   1663  N   SER Z   5     104.350  77.052  93.717  1.00  0.00           N
ATOM   1664  HN  SER Z   5     104.625  77.392  94.625  1.00  0.00           H
ATOM   1665  CA  SER Z   5     103.022  76.481  93.603  1.00  0.00           C
ATOM   1666  HA  SER Z   5     103.097  75.586  93.002  1.00  0.00           H
ATOM   1667  CB  SER Z   5     102.443  76.086  94.989  1.00  0.00           C
ATOM   1668  HB1 SER Z   5     103.150  75.378  95.478  1.00  0.00           H
ATOM   1669  HB2 SER Z   5     102.386  76.993  95.630  1.00  0.00           H
ATOM   1670  OG  SER Z   5     101.150  75.474  94.898  1.00  0.00           O
ATOM   1671  HG1 SER Z   5     101.306  74.560  94.592  1.00  0.00           H
ATOM   1672  C   SER Z   5     102.062  77.433  92.906  1.00  0.00           C
ATOM   1673  O   SER Z   5     101.715  78.502  93.412  1.00  0.00           O
ATOM   1674  N   GLU Z   6     101.574  77.026  91.717  1.00  0.00           N
ATOM   1675  HN  GLU Z   6     101.857  76.136  91.355  1.00  0.00           H
ATOM   1676  CA  GLU Z   6     100.557  77.723  90.955  1.00  0.00           C
ATOM   1677  HA  GLU Z   6     100.883  78.743  90.798  1.00  0.00           H
ATOM   1678  CB  GLU Z   6     100.342  77.012  89.592  1.00  0.00           C
ATOM   1679  HB1 GLU Z   6     101.329  76.926  89.083  1.00  0.00           H
ATOM   1680  HB2 GLU Z   6      99.994  75.974  89.789  1.00  0.00           H
ATOM   1681  CG  GLU Z   6      99.343  77.699  88.619  1.00  0.00           C
ATOM   1682  HG1 GLU Z   6      99.132  77.001  87.780  1.00  0.00           H
ATOM   1683  HG2 GLU Z   6      98.384  77.915  89.133  1.00  0.00           H
ATOM   1684  CD  GLU Z   6      99.846  78.990  87.990  1.00  0.00           C
ATOM   1685  OE1 GLU Z   6      99.087  79.577  87.169  1.00  0.00           O
ATOM   1686  OE2 GLU Z   6     100.995  79.424  88.255  1.00  0.00           O
ATOM   1687  C   GLU Z   6      99.255  77.766  91.733  1.00  0.00           C
ATOM   1688  O   GLU Z   6      98.574  78.784  91.802  1.00  0.00           O
ATOM   1689  N   VAL Z   7      98.909  76.647  92.403  1.00  0.00           N
ATOM   1690  HN  VAL Z   7      99.517  75.855  92.360  1.00  0.00           H
ATOM   1691  CA  VAL Z   7      97.710  76.504  93.213  1.00  0.00           C
ATOM   1692  HA  VAL Z   7      96.857  76.698  92.579  1.00  0.00           H
ATOM   1693  CB  VAL Z   7      97.610  75.088  93.784  1.00  0.00           C
ATOM   1694  HB  VAL Z   7      98.408  74.933  94.548  1.00  0.00           H
ATOM   1695  CG1 VAL Z   7      96.233  74.876  94.442  1.00  0.00           C
ATOM   1696 1HG1 VAL Z   7      96.142  73.832  94.810  1.00  0.00           H
ATOM   1697 2HG1 VAL Z   7      96.090  75.560  95.303  1.00  0.00           H
ATOM   1698 3HG1 VAL Z   7      95.418  75.057  93.710  1.00  0.00           H
ATOM   1699  CG2 VAL Z   7      97.819  74.041  92.672  1.00  0.00           C
ATOM   1700 1HG2 VAL Z   7      97.041  74.126  91.888  1.00  0.00           H
ATOM   1701 2HG2 VAL Z   7      98.810  74.126  92.189  1.00  0.00           H
ATOM   1702 3HG2 VAL Z   7      97.763  73.023  93.110  1.00  0.00           H
ATOM   1703  C   VAL Z   7      97.662  77.507  94.364  1.00  0.00           C
ATOM   1704  O   VAL Z   7      96.657  78.187  94.577  1.00  0.00           O
ATOM   1705  N   ALA Z   8      98.781  77.665  95.104  1.00  0.00           N
ATOM   1706  HN  ALA Z   8      99.589  77.102  94.918  1.00  0.00           H
ATOM   1707  CA  ALA Z   8      98.908  78.654  96.157  1.00  0.00           C
ATOM   1708  HA  ALA Z   8      98.073  78.531  96.835  1.00  0.00           H
ATOM   1709  CB  ALA Z   8     100.223  78.418  96.922  1.00  0.00           C
ATOM   1710  HB1 ALA Z   8     100.318  79.121  97.776  1.00  0.00           H
ATOM   1711  HB2 ALA Z   8     100.261  77.379  97.312  1.00  0.00           H
ATOM   1712  HB3 ALA Z   8     101.097  78.574  96.254  1.00  0.00           H
ATOM   1713  C   ALA Z   8      98.865  80.098  95.659  1.00  0.00           C
ATOM   1714  O   ALA Z   8      98.163  80.941  96.217  1.00  0.00           O
ATOM   1715  N   HIS Z   9      99.593  80.414  94.565  1.00  0.00           N
ATOM   1716  HN  HIS Z   9     100.180  79.723  94.138  1.00  0.00           H
ATOM   1717  CA  HIS Z   9      99.604  81.749  93.979  1.00  0.00           C
ATOM   1718  HA  HIS Z   9      99.867  82.450  94.761  1.00  0.00           H
ATOM   1719  CB  HIS Z   9     100.653  81.860  92.850  1.00  0.00           C
ATOM   1720  HB1 HIS Z   9     101.630  81.485  93.221  1.00  0.00           H
ATOM   1721  HB2 HIS Z   9     100.357  81.221  91.991  1.00  0.00           H
ATOM   1722  ND1 HIS Z   9     101.685  84.117  93.063  1.00  0.00           N
ATOM   1723  CG  HIS Z   9     100.830  83.274  92.374  1.00  0.00           C
ATOM   1724  CE1 HIS Z   9     101.486  85.315  92.531  1.00  0.00           C
ATOM   1725  HE1 HIS Z   9     101.976  86.240  92.848  1.00  0.00           H
ATOM   1726  NE2 HIS Z   9     100.575  85.274  91.531  1.00  0.00           N
ATOM   1727  HE2 HIS Z   9     100.299  86.038  90.935  1.00  0.00           H
ATOM   1728  CD2 HIS Z   9     100.147  83.968  91.427  1.00  0.00           C
ATOM   1729  HD2 HIS Z   9      99.393  83.628  90.732  1.00  0.00           H
ATOM   1730  C   HIS Z   9      98.250  82.183  93.428  1.00  0.00           C
ATOM   1731  O   HIS Z   9      97.783  83.297  93.658  1.00  0.00           O
ATOM   1732  N   ARG Z  10      97.548  81.283  92.711  1.00  0.00           N
ATOM   1733  HN  ARG Z  10      97.947  80.384  92.501  1.00  0.00           H
ATOM   1734  CA  ARG Z  10      96.210  81.521  92.201  1.00  0.00           C
ATOM   1735  HA  ARG Z  10      96.232  82.440  91.632  1.00  0.00           H
ATOM   1736  CB  ARG Z  10      95.757  80.363  91.285  1.00  0.00           C
ATOM   1737  HB1 ARG Z  10      95.907  79.404  91.833  1.00  0.00           H
ATOM   1738  HB2 ARG Z  10      94.672  80.455  91.051  1.00  0.00           H
ATOM   1739  CG  ARG Z  10      96.531  80.300  89.953  1.00  0.00           C
ATOM   1740  HG1 ARG Z  10      97.626  80.326  90.149  1.00  0.00           H
ATOM   1741  HG2 ARG Z  10      96.307  79.321  89.474  1.00  0.00           H
ATOM   1742  CD  ARG Z  10      96.178  81.413  88.968  1.00  0.00           C
ATOM   1743  HD1 ARG Z  10      95.077  81.439  88.796  1.00  0.00           H
ATOM   1744  HD2 ARG Z  10      96.525  82.409  89.324  1.00  0.00           H
ATOM   1745  NE  ARG Z  10      96.879  81.066  87.701  1.00  0.00           N
ATOM   1746  HE  ARG Z  10      97.672  80.434  87.688  1.00  0.00           H
ATOM   1747  CZ  ARG Z  10      96.566  81.570  86.503  1.00  0.00           C
ATOM   1748  NH1 ARG Z  10      95.671  82.534  86.340  1.00  0.00           N
ATOM   1749 1HH1 ARG Z  10      95.280  82.989  87.148  1.00  0.00           H
ATOM   1750 2HH1 ARG Z  10      95.619  82.974  85.427  1.00  0.00           H
ATOM   1751  NH2 ARG Z  10      97.213  81.094  85.447  1.00  0.00           N
ATOM   1752 1HH2 ARG Z  10      97.951  80.450  85.628  1.00  0.00           H
ATOM   1753 2HH2 ARG Z  10      97.148  81.626  84.583  1.00  0.00           H
ATOM   1754  C   ARG Z  10      95.185  81.742  93.298  1.00  0.00           C
ATOM   1755  O   ARG Z  10      94.299  82.581  93.166  1.00  0.00           O
ATOM   1756  N   PHE Z  11      95.302  81.027  94.435  1.00  0.00           N
ATOM   1757  HN  PHE Z  11      95.998  80.312  94.516  1.00  0.00           H
ATOM   1758  CA  PHE Z  11      94.489  81.271  95.614  1.00  0.00           C
ATOM   1759  HA  PHE Z  11      93.453  81.186  95.312  1.00  0.00           H
ATOM   1760  CB  PHE Z  11      94.791  80.193  96.686  1.00  0.00           C
ATOM   1761  HB1 PHE Z  11      94.764  79.188  96.212  1.00  0.00           H
ATOM   1762  HB2 PHE Z  11      95.802  80.336  97.124  1.00  0.00           H
ATOM   1763  CG  PHE Z  11      93.764  80.206  97.786  1.00  0.00           C
ATOM   1764  CD1 PHE Z  11      94.002  80.938  98.957  1.00  0.00           C
ATOM   1765  HD1 PHE Z  11      94.926  81.489  99.060  1.00  0.00           H
ATOM   1766  CE1 PHE Z  11      93.057  80.966  99.989  1.00  0.00           C
ATOM   1767  HE1 PHE Z  11      93.255  81.528 100.891  1.00  0.00           H
ATOM   1768  CZ  PHE Z  11      91.856  80.261  99.850  1.00  0.00           C
ATOM   1769  HZ  PHE Z  11      91.131  80.272 100.650  1.00  0.00           H
ATOM   1770  CD2 PHE Z  11      92.550  79.513  97.649  1.00  0.00           C
ATOM   1771  HD2 PHE Z  11      92.349  78.957  96.746  1.00  0.00           H
ATOM   1772  CE2 PHE Z  11      91.599  79.537  98.678  1.00  0.00           C
ATOM   1773  HE2 PHE Z  11      90.671  78.994  98.573  1.00  0.00           H
ATOM   1774  C   PHE Z  11      94.668  82.688  96.175  1.00  0.00           C
ATOM   1775  O   PHE Z  11      93.695  83.346  96.549  1.00  0.00           O
ATOM   1776  N   LYS Z  12      95.909  83.224  96.216  1.00  0.00           N
ATOM   1777  HN  LYS Z  12      96.708  82.682  95.951  1.00  0.00           H
ATOM   1778  CA  LYS Z  12      96.133  84.622  96.561  1.00  0.00           C
ATOM   1779  HA  LYS Z  12      95.663  84.811  97.517  1.00  0.00           H
ATOM   1780  CB  LYS Z  12      97.637  84.976  96.673  1.00  0.00           C
ATOM   1781  HB1 LYS Z  12      98.148  84.786  95.702  1.00  0.00           H
ATOM   1782  HB2 LYS Z  12      97.734  86.066  96.891  1.00  0.00           H
ATOM   1783  CG  LYS Z  12      98.381  84.227  97.782  1.00  0.00           C
ATOM   1784  HG1 LYS Z  12      97.784  84.283  98.721  1.00  0.00           H
ATOM   1785  HG2 LYS Z  12      98.479  83.154  97.501  1.00  0.00           H
ATOM   1786  CD  LYS Z  12      99.772  84.834  98.038  1.00  0.00           C
ATOM   1787  HD1 LYS Z  12     100.344  84.846  97.082  1.00  0.00           H
ATOM   1788  HD2 LYS Z  12      99.635  85.890  98.366  1.00  0.00           H
ATOM   1789  CE  LYS Z  12     100.571  84.065  99.093  1.00  0.00           C
ATOM   1790  HE1 LYS Z  12      99.973  83.943 100.022  1.00  0.00           H
ATOM   1791  HE2 LYS Z  12     100.837  83.058  98.701  1.00  0.00           H
ATOM   1792  NZ  LYS Z  12     101.821  84.764  99.451  1.00  0.00           N
ATOM   1793  HZ1 LYS Z  12     102.290  85.162  98.596  1.00  0.00           H
ATOM   1794  HZ2 LYS Z  12     101.616  85.561 100.103  1.00  0.00           H
ATOM   1795  HZ3 LYS Z  12     102.475  84.085  99.906  1.00  0.00           H
ATOM   1796  C   LYS Z  12      95.532  85.609  95.566  1.00  0.00           C
ATOM   1797  O   LYS Z  12      94.845  86.547  95.972  1.00  0.00           O
ATOM   1798  N   ASP Z  13      95.764  85.398  94.249  1.00  0.00           N
ATOM   1799  HN  ASP Z  13      96.348  84.629  93.975  1.00  0.00           H
ATOM   1800  CA  ASP Z  13      95.322  86.272  93.175  1.00  0.00           C
ATOM   1801  HA  ASP Z  13      95.681  87.271  93.390  1.00  0.00           H
ATOM   1802  CB  ASP Z  13      95.964  85.743  91.854  1.00  0.00           C
ATOM   1803  HB1 ASP Z  13      97.061  85.654  92.012  1.00  0.00           H
ATOM   1804  HB2 ASP Z  13      95.572  84.735  91.610  1.00  0.00           H
ATOM   1805  CG  ASP Z  13      95.762  86.648  90.655  1.00  0.00           C
ATOM   1806  OD1 ASP Z  13      95.378  86.147  89.564  1.00  0.00           O
ATOM   1807  OD2 ASP Z  13      96.040  87.869  90.767  1.00  0.00           O
ATOM   1808  C   ASP Z  13      93.799  86.351  93.056  1.00  0.00           C
ATOM   1809  O   ASP Z  13      93.202  87.430  93.051  1.00  0.00           O
ATOM   1810  N   LEU Z  14      93.122  85.191  93.007  1.00  0.00           N
ATOM   1811  HN  LEU Z  14      93.617  84.318  93.022  1.00  0.00           H
ATOM   1812  CA  LEU Z  14      91.680  85.110  92.893  1.00  0.00           C
ATOM   1813  HA  LEU Z  14      91.353  85.815  92.141  1.00  0.00           H
ATOM   1814  CB  LEU Z  14      91.271  83.680  92.459  1.00  0.00           C
ATOM   1815  HB1 LEU Z  14      91.789  82.951  93.121  1.00  0.00           H
ATOM   1816  HB2 LEU Z  14      90.179  83.525  92.591  1.00  0.00           H
ATOM   1817  CG  LEU Z  14      91.620  83.362  90.990  1.00  0.00           C
ATOM   1818  HG  LEU Z  14      92.631  83.783  90.767  1.00  0.00           H
ATOM   1819  CD1 LEU Z  14      91.696  81.848  90.751  1.00  0.00           C
ATOM   1820 1HD1 LEU Z  14      91.966  81.641  89.693  1.00  0.00           H
ATOM   1821 2HD1 LEU Z  14      92.470  81.395  91.405  1.00  0.00           H
ATOM   1822 3HD1 LEU Z  14      90.718  81.370  90.965  1.00  0.00           H
ATOM   1823  CD2 LEU Z  14      90.607  83.998  90.026  1.00  0.00           C
ATOM   1824 1HD2 LEU Z  14      90.876  83.756  88.975  1.00  0.00           H
ATOM   1825 2HD2 LEU Z  14      89.587  83.605  90.222  1.00  0.00           H
ATOM   1826 3HD2 LEU Z  14      90.592  85.103  90.131  1.00  0.00           H
ATOM   1827  C   LEU Z  14      90.947  85.472  94.172  1.00  0.00           C
ATOM   1828  O   LEU Z  14      89.956  86.203  94.137  1.00  0.00           O
ATOM   1829  N   GLY Z  15      91.417  84.963  95.331  1.00  0.00           N
ATOM   1830  HN  GLY Z  15      92.282  84.460  95.341  1.00  0.00           H
ATOM   1831  CA  GLY Z  15      90.643  84.931  96.571  1.00  0.00           C
ATOM   1832  HA1 GLY Z  15      91.338  84.800  97.385  1.00  0.00           H
ATOM   1833  HA2 GLY Z  15      90.061  85.838  96.655  1.00  0.00           H
ATOM   1834  C   GLY Z  15      89.690  83.763  96.586  1.00  0.00           C
ATOM   1835  O   GLY Z  15      89.233  83.308  95.539  1.00  0.00           O
ATOM   1836  N   GLU Z  16      89.341  83.238  97.779  1.00  0.00           N
ATOM   1837  HN  GLU Z  16      89.702  83.636  98.629  1.00  0.00           H
ATOM   1838  CA  GLU Z  16      88.591  81.996  97.942  1.00  0.00           C
ATOM   1839  HA  GLU Z  16      89.184  81.200  97.514  1.00  0.00           H
ATOM   1840  CB  GLU Z  16      88.382  81.698  99.450  1.00  0.00           C
ATOM   1841  HB1 GLU Z  16      89.387  81.694  99.925  1.00  0.00           H
ATOM   1842  HB2 GLU Z  16      87.805  82.530  99.912  1.00  0.00           H
ATOM   1843  CG  GLU Z  16      87.680  80.349  99.763  1.00  0.00           C
ATOM   1844  HG1 GLU Z  16      86.640  80.370  99.374  1.00  0.00           H
ATOM   1845  HG2 GLU Z  16      88.222  79.519  99.265  1.00  0.00           H
ATOM   1846  CD  GLU Z  16      87.603  80.023 101.245  1.00  0.00           C
ATOM   1847  OE1 GLU Z  16      86.891  79.045 101.604  1.00  0.00           O
ATOM   1848  OE2 GLU Z  16      88.242  80.708 102.088  1.00  0.00           O
ATOM   1849  C   GLU Z  16      87.250  81.979  97.222  1.00  0.00           C
ATOM   1850  O   GLU Z  16      86.918  81.021  96.525  1.00  0.00           O
ATOM   1851  N   GLU Z  17      86.490  83.089  97.304  1.00  0.00           N
ATOM   1852  HN  GLU Z  17      86.788  83.836  97.904  1.00  0.00           H
ATOM   1853  CA  GLU Z  17      85.223  83.287  96.625  1.00  0.00           C
ATOM   1854  HA  GLU Z  17      84.567  82.493  96.944  1.00  0.00           H
ATOM   1855  CB  GLU Z  17      84.582  84.624  97.072  1.00  0.00           C
ATOM   1856  HB1 GLU Z  17      83.545  84.697  96.675  1.00  0.00           H
ATOM   1857  HB2 GLU Z  17      84.498  84.581  98.183  1.00  0.00           H
ATOM   1858  CG  GLU Z  17      85.376  85.891  96.671  1.00  0.00           C
ATOM   1859  HG1 GLU Z  17      86.466  85.718  96.796  1.00  0.00           H
ATOM   1860  HG2 GLU Z  17      85.185  86.152  95.610  1.00  0.00           H
ATOM   1861  CD  GLU Z  17      85.001  87.076  97.532  1.00  0.00           C
ATOM   1862  OE1 GLU Z  17      83.864  87.594  97.402  1.00  0.00           O
ATOM   1863  OE2 GLU Z  17      85.853  87.506  98.358  1.00  0.00           O
ATOM   1864  C   GLU Z  17      85.285  83.204  95.103  1.00  0.00           C
ATOM   1865  O   GLU Z  17      84.386  82.676  94.452  1.00  0.00           O
ATOM   1866  N   ASN Z  18      86.352  83.720  94.467  1.00  0.00           N
ATOM   1867  HN  ASN Z  18      87.097  84.124  94.995  1.00  0.00           H
ATOM   1868  CA  ASN Z  18      86.495  83.646  93.023  1.00  0.00           C
ATOM   1869  HA  ASN Z  18      85.517  83.658  92.557  1.00  0.00           H
ATOM   1870  CB  ASN Z  18      87.302  84.846  92.484  1.00  0.00           C
ATOM   1871  HB1 ASN Z  18      88.322  84.854  92.911  1.00  0.00           H
ATOM   1872  HB2 ASN Z  18      87.369  84.806  91.376  1.00  0.00           H
ATOM   1873  CG  ASN Z  18      86.545  86.110  92.866  1.00  0.00           C
ATOM   1874  OD1 ASN Z  18      85.409  86.323  92.435  1.00  0.00           O
ATOM   1875  ND2 ASN Z  18      87.149  86.957  93.727  1.00  0.00           N
ATOM   1876 1HD2 ASN Z  18      86.637  87.775  94.008  1.00  0.00           H
ATOM   1877 2HD2 ASN Z  18      88.072  86.764  94.066  1.00  0.00           H
ATOM   1878  C   ASN Z  18      87.139  82.335  92.609  1.00  0.00           C
ATOM   1879  O   ASN Z  18      86.817  81.779  91.562  1.00  0.00           O
ATOM   1880  N   PHE Z  19      88.027  81.778  93.461  1.00  0.00           N
ATOM   1881  HN  PHE Z  19      88.293  82.266  94.297  1.00  0.00           H
ATOM   1882  CA  PHE Z  19      88.665  80.490  93.257  1.00  0.00           C
ATOM   1883  HA  PHE Z  19      89.186  80.521  92.310  1.00  0.00           H
ATOM   1884  CB  PHE Z  19      89.675  80.254  94.421  1.00  0.00           C
ATOM   1885  HB1 PHE Z  19      90.309  81.160  94.534  1.00  0.00           H
ATOM   1886  HB2 PHE Z  19      89.138  80.101  95.380  1.00  0.00           H
ATOM   1887  CG  PHE Z  19      90.595  79.082  94.195  1.00  0.00           C
ATOM   1888  CD1 PHE Z  19      90.206  77.782  94.562  1.00  0.00           C
ATOM   1889  HD1 PHE Z  19      89.230  77.613  94.995  1.00  0.00           H
ATOM   1890  CE1 PHE Z  19      91.068  76.697  94.357  1.00  0.00           C
ATOM   1891  HE1 PHE Z  19      90.753  75.700  94.627  1.00  0.00           H
ATOM   1892  CZ  PHE Z  19      92.330  76.903  93.788  1.00  0.00           C
ATOM   1893  HZ  PHE Z  19      92.992  76.064  93.628  1.00  0.00           H
ATOM   1894  CD2 PHE Z  19      91.874  79.279  93.647  1.00  0.00           C
ATOM   1895  HD2 PHE Z  19      92.193  80.277  93.385  1.00  0.00           H
ATOM   1896  CE2 PHE Z  19      92.741  78.197  93.446  1.00  0.00           C
ATOM   1897  HE2 PHE Z  19      93.725  78.358  93.030  1.00  0.00           H
ATOM   1898  C   PHE Z  19      87.650  79.356  93.180  1.00  0.00           C
ATOM   1899  O   PHE Z  19      87.628  78.595  92.219  1.00  0.00           O
ATOM   1900  N   LYS Z  20      86.719  79.261  94.148  1.00  0.00           N
ATOM   1901  HN  LYS Z  20      86.734  79.891  94.930  1.00  0.00           H
ATOM   1902  CA  LYS Z  20      85.696  78.227  94.166  1.00  0.00           C
ATOM   1903  HA  LYS Z  20      86.204  77.273  94.102  1.00  0.00           H
ATOM   1904  CB  LYS Z  20      84.922  78.256  95.505  1.00  0.00           C
ATOM   1905  HB1 LYS Z  20      84.239  77.381  95.560  1.00  0.00           H
ATOM   1906  HB2 LYS Z  20      85.673  78.144  96.321  1.00  0.00           H
ATOM   1907  CG  LYS Z  20      84.120  79.539  95.762  1.00  0.00           C
ATOM   1908  HG1 LYS Z  20      84.740  80.408  95.450  1.00  0.00           H
ATOM   1909  HG2 LYS Z  20      83.197  79.558  95.143  1.00  0.00           H
ATOM   1910  CD  LYS Z  20      83.771  79.749  97.239  1.00  0.00           C
ATOM   1911  HD1 LYS Z  20      84.687  79.598  97.855  1.00  0.00           H
ATOM   1912  HD2 LYS Z  20      83.459  80.812  97.358  1.00  0.00           H
ATOM   1913  CE  LYS Z  20      82.629  78.883  97.754  1.00  0.00           C
ATOM   1914  HE1 LYS Z  20      81.697  79.099  97.186  1.00  0.00           H
ATOM   1915  HE2 LYS Z  20      82.864  77.800  97.677  1.00  0.00           H
ATOM   1916  NZ  LYS Z  20      82.393  79.209  99.169  1.00  0.00           N
ATOM   1917  HZ1 LYS Z  20      81.395  78.971  99.413  1.00  0.00           H
ATOM   1918  HZ2 LYS Z  20      83.077  78.674  99.761  1.00  0.00           H
ATOM   1919  HZ3 LYS Z  20      82.568  80.228  99.341  1.00  0.00           H
ATOM   1920  C   LYS Z  20      84.736  78.278  92.982  1.00  0.00           C
ATOM   1921  O   LYS Z  20      84.347  77.251  92.425  1.00  0.00           O
ATOM   1922  N   ALA Z  21      84.331  79.488  92.549  1.00  0.00           N
ATOM   1923  HN  ALA Z  21      84.610  80.311  93.036  1.00  0.00           H
ATOM   1924  CA  ALA Z  21      83.510  79.684  91.376  1.00  0.00           C
ATOM   1925  HA  ALA Z  21      82.635  79.052  91.463  1.00  0.00           H
ATOM   1926  CB  ALA Z  21      83.060  81.155  91.331  1.00  0.00           C
ATOM   1927  HB1 ALA Z  21      83.930  81.837  91.233  1.00  0.00           H
ATOM   1928  HB2 ALA Z  21      82.366  81.327  90.482  1.00  0.00           H
ATOM   1929  HB3 ALA Z  21      82.521  81.412  92.270  1.00  0.00           H
ATOM   1930  C   ALA Z  21      84.219  79.291  90.080  1.00  0.00           C
ATOM   1931  O   ALA Z  21      83.665  78.589  89.237  1.00  0.00           O
ATOM   1932  N   LEU Z  22      85.496  79.691  89.911  1.00  0.00           N
ATOM   1933  HN  LEU Z  22      85.938  80.278  90.595  1.00  0.00           H
ATOM   1934  CA  LEU Z  22      86.306  79.324  88.762  1.00  0.00           C
ATOM   1935  HA  LEU Z  22      85.744  79.584  87.877  1.00  0.00           H
ATOM   1936  CB  LEU Z  22      87.637  80.113  88.780  1.00  0.00           C
ATOM   1937  HB1 LEU Z  22      87.422  81.167  89.064  1.00  0.00           H
ATOM   1938  HB2 LEU Z  22      88.300  79.697  89.571  1.00  0.00           H
ATOM   1939  CG  LEU Z  22      88.382  80.130  87.431  1.00  0.00           C
ATOM   1940  HG  LEU Z  22      88.368  79.101  86.997  1.00  0.00           H
ATOM   1941  CD1 LEU Z  22      87.708  81.086  86.435  1.00  0.00           C
ATOM   1942 1HD1 LEU Z  22      88.242  81.065  85.461  1.00  0.00           H
ATOM   1943 2HD1 LEU Z  22      86.649  80.802  86.264  1.00  0.00           H
ATOM   1944 3HD1 LEU Z  22      87.734  82.126  86.825  1.00  0.00           H
ATOM   1945  CD2 LEU Z  22      89.851  80.527  87.627  1.00  0.00           C
ATOM   1946 1HD2 LEU Z  22      89.923  81.536  88.085  1.00  0.00           H
ATOM   1947 2HD2 LEU Z  22      90.364  79.798  88.289  1.00  0.00           H
ATOM   1948 3HD2 LEU Z  22      90.377  80.546  86.648  1.00  0.00           H
ATOM   1949  C   LEU Z  22      86.604  77.829  88.675  1.00  0.00           C
ATOM   1950  O   LEU Z  22      86.508  77.210  87.616  1.00  0.00           O
ATOM   1951  N   VAL Z  23      86.940  77.195  89.816  1.00  0.00           N
ATOM   1952  HN  VAL Z  23      87.060  77.727  90.660  1.00  0.00           H
ATOM   1953  CA  VAL Z  23      87.191  75.765  89.935  1.00  0.00           C
ATOM   1954  HA  VAL Z  23      87.912  75.503  89.174  1.00  0.00           H
ATOM   1955  CB  VAL Z  23      87.827  75.441  91.283  1.00  0.00           C
ATOM   1956  HB  VAL Z  23      87.224  75.897  92.102  1.00  0.00           H
ATOM   1957  CG1 VAL Z  23      87.947  73.926  91.532  1.00  0.00           C
ATOM   1958 1HG1 VAL Z  23      88.501  73.741  92.478  1.00  0.00           H
ATOM   1959 2HG1 VAL Z  23      86.947  73.455  91.624  1.00  0.00           H
ATOM   1960 3HG1 VAL Z  23      88.497  73.437  90.700  1.00  0.00           H
ATOM   1961  CG2 VAL Z  23      89.241  76.058  91.285  1.00  0.00           C
ATOM   1962 1HG2 VAL Z  23      89.771  75.796  92.222  1.00  0.00           H
ATOM   1963 2HG2 VAL Z  23      89.829  75.675  90.429  1.00  0.00           H
ATOM   1964 3HG2 VAL Z  23      89.213  77.163  91.202  1.00  0.00           H
ATOM   1965  C   VAL Z  23      85.957  74.923  89.619  1.00  0.00           C
ATOM   1966  O   VAL Z  23      86.056  73.862  89.003  1.00  0.00           O
ATOM   1967  N   LEU Z  24      84.739  75.396  89.963  1.00  0.00           N
ATOM   1968  HN  LEU Z  24      84.654  76.226  90.515  1.00  0.00           H
ATOM   1969  CA  LEU Z  24      83.499  74.774  89.513  1.00  0.00           C
ATOM   1970  HA  LEU Z  24      83.508  73.746  89.840  1.00  0.00           H
ATOM   1971  CB  LEU Z  24      82.279  75.501  90.134  1.00  0.00           C
ATOM   1972  HB1 LEU Z  24      82.371  75.446  91.241  1.00  0.00           H
ATOM   1973  HB2 LEU Z  24      82.321  76.577  89.858  1.00  0.00           H
ATOM   1974  CG  LEU Z  24      80.890  74.952  89.735  1.00  0.00           C
ATOM   1975  HG  LEU Z  24      80.770  75.046  88.629  1.00  0.00           H
ATOM   1976  CD1 LEU Z  24      80.701  73.477  90.113  1.00  0.00           C
ATOM   1977 1HD1 LEU Z  24      79.706  73.111  89.789  1.00  0.00           H
ATOM   1978 2HD1 LEU Z  24      81.463  72.836  89.624  1.00  0.00           H
ATOM   1979 3HD1 LEU Z  24      80.776  73.342  91.212  1.00  0.00           H
ATOM   1980  CD2 LEU Z  24      79.793  75.793  90.393  1.00  0.00           C
ATOM   1981 1HD2 LEU Z  24      79.873  76.852  90.078  1.00  0.00           H
ATOM   1982 2HD2 LEU Z  24      78.787  75.417  90.113  1.00  0.00           H
ATOM   1983 3HD2 LEU Z  24      79.894  75.743  91.497  1.00  0.00           H
ATOM   1984  C   LEU Z  24      83.357  74.735  87.994  1.00  0.00           C
ATOM   1985  O   LEU Z  24      83.012  73.705  87.416  1.00  0.00           O
ATOM   1986  N   ILE Z  25      83.683  75.844  87.300  1.00  0.00           N
ATOM   1987  HN  ILE Z  25      83.952  76.672  87.792  1.00  0.00           H
ATOM   1988  CA  ILE Z  25      83.722  75.916  85.843  1.00  0.00           C
ATOM   1989  HA  ILE Z  25      82.770  75.559  85.476  1.00  0.00           H
ATOM   1990  CB  ILE Z  25      83.904  77.355  85.353  1.00  0.00           C
ATOM   1991  HB  ILE Z  25      84.889  77.735  85.712  1.00  0.00           H
ATOM   1992  CG2 ILE Z  25      83.882  77.389  83.807  1.00  0.00           C
ATOM   1993 1HG2 ILE Z  25      83.949  78.431  83.438  1.00  0.00           H
ATOM   1994 2HG2 ILE Z  25      84.732  76.825  83.371  1.00  0.00           H
ATOM   1995 3HG2 ILE Z  25      82.938  76.947  83.425  1.00  0.00           H
ATOM   1996  CG1 ILE Z  25      82.802  78.286  85.925  1.00  0.00           C
ATOM   1997 1HG1 ILE Z  25      81.835  78.051  85.429  1.00  0.00           H
ATOM   1998 2HG1 ILE Z  25      82.662  78.098  87.012  1.00  0.00           H
ATOM   1999  CD  ILE Z  25      83.124  79.777  85.762  1.00  0.00           C
ATOM   2000  HD1 ILE Z  25      84.081  80.024  86.269  1.00  0.00           H
ATOM   2001  HD2 ILE Z  25      83.210  80.056  84.692  1.00  0.00           H
ATOM   2002  HD3 ILE Z  25      82.325  80.399  86.219  1.00  0.00           H
ATOM   2003  C   ILE Z  25      84.789  74.986  85.255  1.00  0.00           C
ATOM   2004  O   ILE Z  25      84.556  74.279  84.275  1.00  0.00           O
ATOM   2005  N   ALA Z  26      85.984  74.916  85.879  1.00  0.00           N
ATOM   2006  HN  ALA Z  26      86.178  75.533  86.645  1.00  0.00           H
ATOM   2007  CA  ALA Z  26      87.045  74.004  85.488  1.00  0.00           C
ATOM   2008  HA  ALA Z  26      87.266  74.189  84.447  1.00  0.00           H
ATOM   2009  CB  ALA Z  26      88.305  74.281  86.328  1.00  0.00           C
ATOM   2010  HB1 ALA Z  26      88.129  74.053  87.400  1.00  0.00           H
ATOM   2011  HB2 ALA Z  26      89.156  73.662  85.974  1.00  0.00           H
ATOM   2012  HB3 ALA Z  26      88.595  75.350  86.242  1.00  0.00           H
ATOM   2013  C   ALA Z  26      86.678  72.524  85.580  1.00  0.00           C
ATOM   2014  O   ALA Z  26      86.922  71.751  84.655  1.00  0.00           O
ATOM   2015  N   PHE Z  27      86.020  72.091  86.672  1.00  0.00           N
ATOM   2016  HN  PHE Z  27      85.888  72.704  87.457  1.00  0.00           H
ATOM   2017  CA  PHE Z  27      85.492  70.739  86.769  1.00  0.00           C
ATOM   2018  HA  PHE Z  27      86.253  70.053  86.421  1.00  0.00           H
ATOM   2019  CB  PHE Z  27      85.097  70.384  88.227  1.00  0.00           C
ATOM   2020  HB1 PHE Z  27      84.605  71.249  88.721  1.00  0.00           H
ATOM   2021  HB2 PHE Z  27      84.403  69.517  88.256  1.00  0.00           H
ATOM   2022  CG  PHE Z  27      86.299  69.962  89.021  1.00  0.00           C
ATOM   2023  CD1 PHE Z  27      86.776  70.736  90.089  1.00  0.00           C
ATOM   2024  HD1 PHE Z  27      86.294  71.671  90.319  1.00  0.00           H
ATOM   2025  CE1 PHE Z  27      87.863  70.302  90.856  1.00  0.00           C
ATOM   2026  HE1 PHE Z  27      88.211  70.899  91.686  1.00  0.00           H
ATOM   2027  CZ  PHE Z  27      88.489  69.087  90.553  1.00  0.00           C
ATOM   2028  HZ  PHE Z  27      89.327  68.748  91.140  1.00  0.00           H
ATOM   2029  CD2 PHE Z  27      86.932  68.742  88.731  1.00  0.00           C
ATOM   2030  HD2 PHE Z  27      86.567  68.134  87.919  1.00  0.00           H
ATOM   2031  CE2 PHE Z  27      88.024  68.305  89.491  1.00  0.00           C
ATOM   2032  HE2 PHE Z  27      88.506  67.366  89.258  1.00  0.00           H
ATOM   2033  C   PHE Z  27      84.292  70.499  85.858  1.00  0.00           C
ATOM   2034  O   PHE Z  27      84.034  69.371  85.443  1.00  0.00           O
ATOM   2035  N   ALA Z  28      83.517  71.541  85.500  1.00  0.00           N
ATOM   2036  HN  ALA Z  28      83.697  72.454  85.872  1.00  0.00           H
ATOM   2037  CA  ALA Z  28      82.378  71.428  84.609  1.00  0.00           C
ATOM   2038  HA  ALA Z  28      81.720  70.678  85.023  1.00  0.00           H
ATOM   2039  CB  ALA Z  28      81.607  72.757  84.535  1.00  0.00           C
ATOM   2040  HB1 ALA Z  28      82.220  73.544  84.047  1.00  0.00           H
ATOM   2041  HB2 ALA Z  28      80.666  72.638  83.955  1.00  0.00           H
ATOM   2042  HB3 ALA Z  28      81.346  73.105  85.557  1.00  0.00           H
ATOM   2043  C   ALA Z  28      82.720  70.953  83.203  1.00  0.00           C
ATOM   2044  O   ALA Z  28      82.017  70.114  82.644  1.00  0.00           O
ATOM   2045  N   GLN Z  29      83.836  71.427  82.604  1.00  0.00           N
ATOM   2046  HN  GLN Z  29      84.396  72.119  83.061  1.00  0.00           H
ATOM   2047  CA  GLN Z  29      84.223  71.014  81.260  1.00  0.00           C
ATOM   2048  HA  GLN Z  29      83.349  71.114  80.631  1.00  0.00           H
ATOM   2049  CB  GLN Z  29      85.337  71.906  80.643  1.00  0.00           C
ATOM   2050  HB1 GLN Z  29      85.469  71.582  79.586  1.00  0.00           H
ATOM   2051  HB2 GLN Z  29      84.976  72.959  80.614  1.00  0.00           H
ATOM   2052  CG  GLN Z  29      86.710  71.878  81.367  1.00  0.00           C
ATOM   2053  HG1 GLN Z  29      86.657  72.499  82.284  1.00  0.00           H
ATOM   2054  HG2 GLN Z  29      86.984  70.843  81.660  1.00  0.00           H
ATOM   2055  CD  GLN Z  29      87.843  72.392  80.470  1.00  0.00           C
ATOM   2056  OE1 GLN Z  29      87.761  72.352  79.239  1.00  0.00           O
ATOM   2057  NE2 GLN Z  29      88.954  72.849  81.088  1.00  0.00           N
ATOM   2058 1HE2 GLN Z  29      89.037  72.810  82.080  1.00  0.00           H
ATOM   2059 2HE2 GLN Z  29      89.718  73.157  80.516  1.00  0.00           H
ATOM   2060  C   GLN Z  29      84.647  69.550  81.158  1.00  0.00           C
ATOM   2061  O   GLN Z  29      84.579  68.943  80.088  1.00  0.00           O
ATOM   2062  N   TYR Z  30      85.063  68.931  82.279  1.00  0.00           N
ATOM   2063  HN  TYR Z  30      85.113  69.439  83.137  1.00  0.00           H
ATOM   2064  CA  TYR Z  30      85.517  67.554  82.308  1.00  0.00           C
ATOM   2065  HA  TYR Z  30      85.828  67.228  81.324  1.00  0.00           H
ATOM   2066  CB  TYR Z  30      86.666  67.403  83.337  1.00  0.00           C
ATOM   2067  HB1 TYR Z  30      86.334  67.763  84.336  1.00  0.00           H
ATOM   2068  HB2 TYR Z  30      86.970  66.338  83.424  1.00  0.00           H
ATOM   2069  CG  TYR Z  30      87.898  68.156  82.936  1.00  0.00           C
ATOM   2070  CD1 TYR Z  30      88.540  69.015  83.845  1.00  0.00           C
ATOM   2071  HD1 TYR Z  30      88.125  69.165  84.831  1.00  0.00           H
ATOM   2072  CE1 TYR Z  30      89.721  69.677  83.483  1.00  0.00           C
ATOM   2073  HE1 TYR Z  30      90.206  70.338  84.187  1.00  0.00           H
ATOM   2074  CZ  TYR Z  30      90.268  69.481  82.211  1.00  0.00           C
ATOM   2075  OH  TYR Z  30      91.454  70.139  81.839  1.00  0.00           O
ATOM   2076  HH  TYR Z  30      91.613  69.936  80.895  1.00  0.00           H
ATOM   2077  CD2 TYR Z  30      88.465  67.959  81.668  1.00  0.00           C
ATOM   2078  HD2 TYR Z  30      88.010  67.276  80.967  1.00  0.00           H
ATOM   2079  CE2 TYR Z  30      89.643  68.621  81.305  1.00  0.00           C
ATOM   2080  HE2 TYR Z  30      90.066  68.447  80.328  1.00  0.00           H
ATOM   2081  C   TYR Z  30      84.450  66.589  82.779  1.00  0.00           C
ATOM   2082  O   TYR Z  30      84.640  65.375  82.732  1.00  0.00           O
ATOM   2083  N   LEU Z  31      83.301  67.093  83.251  1.00  0.00           N
ATOM   2084  HN  LEU Z  31      83.129  68.076  83.224  1.00  0.00           H
ATOM   2085  CA  LEU Z  31      82.420  66.279  84.058  1.00  0.00           C
ATOM   2086  HA  LEU Z  31      82.344  65.297  83.611  1.00  0.00           H
ATOM   2087  CB  LEU Z  31      82.982  66.167  85.501  1.00  0.00           C
ATOM   2088  HB1 LEU Z  31      84.063  65.913  85.437  1.00  0.00           H
ATOM   2089  HB2 LEU Z  31      82.915  67.160  85.993  1.00  0.00           H
ATOM   2090  CG  LEU Z  31      82.315  65.110  86.397  1.00  0.00           C
ATOM   2091  HG  LEU Z  31      81.223  65.325  86.406  1.00  0.00           H
ATOM   2092  CD1 LEU Z  31      82.532  63.678  85.888  1.00  0.00           C
ATOM   2093 1HD1 LEU Z  31      82.066  62.951  86.587  1.00  0.00           H
ATOM   2094 2HD1 LEU Z  31      82.083  63.529  84.884  1.00  0.00           H
ATOM   2095 3HD1 LEU Z  31      83.618  63.454  85.823  1.00  0.00           H
ATOM   2096  CD2 LEU Z  31      82.834  65.223  87.836  1.00  0.00           C
ATOM   2097 1HD2 LEU Z  31      82.720  66.259  88.217  1.00  0.00           H
ATOM   2098 2HD2 LEU Z  31      82.278  64.535  88.508  1.00  0.00           H
ATOM   2099 3HD2 LEU Z  31      83.910  64.955  87.877  1.00  0.00           H
ATOM   2100  C   LEU Z  31      81.031  66.889  84.021  1.00  0.00           C
ATOM   2101  O   LEU Z  31      80.514  67.451  84.987  1.00  0.00           O
ATOM   2102  N   GLN Z  32      80.396  66.831  82.837  1.00  0.00           N
ATOM   2103  HN  GLN Z  32      80.816  66.349  82.063  1.00  0.00           H
ATOM   2104  CA  GLN Z  32      79.134  67.481  82.569  1.00  0.00           C
ATOM   2105  HA  GLN Z  32      79.091  68.412  83.117  1.00  0.00           H
ATOM   2106  CB  GLN Z  32      79.011  67.776  81.054  1.00  0.00           C
ATOM   2107  HB1 GLN Z  32      78.994  66.807  80.502  1.00  0.00           H
ATOM   2108  HB2 GLN Z  32      78.049  68.299  80.861  1.00  0.00           H
ATOM   2109  CG  GLN Z  32      80.155  68.648  80.491  1.00  0.00           C
ATOM   2110  HG1 GLN Z  32      80.087  69.684  80.883  1.00  0.00           H
ATOM   2111  HG2 GLN Z  32      81.144  68.238  80.784  1.00  0.00           H
ATOM   2112  CD  GLN Z  32      80.120  68.679  78.966  1.00  0.00           C
ATOM   2113  OE1 GLN Z  32      80.943  68.048  78.297  1.00  0.00           O
ATOM   2114  NE2 GLN Z  32      79.148  69.418  78.397  1.00  0.00           N
ATOM   2115 1HE2 GLN Z  32      78.494  69.926  78.964  1.00  0.00           H
ATOM   2116 2HE2 GLN Z  32      79.107  69.440  77.392  1.00  0.00           H
ATOM   2117  C   GLN Z  32      77.919  66.654  82.963  1.00  0.00           C
ATOM   2118  O   GLN Z  32      76.838  67.210  83.149  1.00  0.00           O
ATOM   2119  N   GLN Z  33      78.044  65.318  83.116  1.00  0.00           N
ATOM   2120  HN  GLN Z  33      78.931  64.859  82.975  1.00  0.00           H
ATOM   2121  CA  GLN Z  33      76.900  64.440  83.326  1.00  0.00           C
ATOM   2122  HA  GLN Z  33      75.986  64.941  83.041  1.00  0.00           H
ATOM   2123  CB  GLN Z  33      77.038  63.157  82.465  1.00  0.00           C
ATOM   2124  HB1 GLN Z  33      77.970  62.621  82.758  1.00  0.00           H
ATOM   2125  HB2 GLN Z  33      76.178  62.481  82.683  1.00  0.00           H
ATOM   2126  CG  GLN Z  33      77.070  63.432  80.941  1.00  0.00           C
ATOM   2127  HG1 GLN Z  33      76.142  63.956  80.632  1.00  0.00           H
ATOM   2128  HG2 GLN Z  33      77.940  64.076  80.693  1.00  0.00           H
ATOM   2129  CD  GLN Z  33      77.158  62.128  80.144  1.00  0.00           C
ATOM   2130  OE1 GLN Z  33      76.474  61.141  80.437  1.00  0.00           O
ATOM   2131  NE2 GLN Z  33      78.021  62.098  79.108  1.00  0.00           N
ATOM   2132 1HE2 GLN Z  33      78.585  62.901  78.904  1.00  0.00           H
ATOM   2133 2HE2 GLN Z  33      78.090  61.260  78.561  1.00  0.00           H
ATOM   2134  C   GLN Z  33      76.736  64.021  84.780  1.00  0.00           C
ATOM   2135  O   GLN Z  33      75.733  63.413  85.154  1.00  0.00           O
ATOM   2136  N   CYS Z  34      77.702  64.370  85.652  1.00  0.00           N
ATOM   2137  HN  CYS Z  34      78.502  64.862  85.321  1.00  0.00           H
ATOM   2138  CA  CYS Z  34      77.641  64.098  87.080  1.00  0.00           C
ATOM   2139  HA  CYS Z  34      77.500  63.035  87.178  1.00  0.00           H
ATOM   2140  CB  CYS Z  34      78.993  64.456  87.759  1.00  0.00           C
ATOM   2141  HB1 CYS Z  34      79.783  63.936  87.174  1.00  0.00           H
ATOM   2142  HB2 CYS Z  34      79.169  65.549  87.649  1.00  0.00           H
ATOM   2143  SG  CYS Z  34      79.171  63.957  89.511  1.00  0.00           S
ATOM   2144  HG1 CYS Z  34      78.217  64.757  89.988  1.00  0.00           H
ATOM   2145  C   CYS Z  34      76.500  64.823  87.797  1.00  0.00           C
ATOM   2146  O   CYS Z  34      76.246  65.994  87.510  1.00  0.00           O
ATOM   2147  N   PRO Z  35      75.786  64.230  88.740  1.00  0.00           N
ATOM   2148  CD  PRO Z  35      75.618  62.780  88.866  1.00  0.00           C
ATOM   2149  HD1 PRO Z  35      76.525  62.345  89.344  1.00  0.00           H
ATOM   2150  HD2 PRO Z  35      75.435  62.302  87.877  1.00  0.00           H
ATOM   2151  CA  PRO Z  35      75.014  64.959  89.740  1.00  0.00           C
ATOM   2152  HA  PRO Z  35      74.190  65.417  89.213  1.00  0.00           H
ATOM   2153  CB  PRO Z  35      74.541  63.856  90.694  1.00  0.00           C
ATOM   2154  HB1 PRO Z  35      75.321  63.649  91.462  1.00  0.00           H
ATOM   2155  HB2 PRO Z  35      73.588  64.119  91.194  1.00  0.00           H
ATOM   2156  CG  PRO Z  35      74.409  62.634  89.783  1.00  0.00           C
ATOM   2157  HG1 PRO Z  35      74.415  61.671  90.331  1.00  0.00           H
ATOM   2158  HG2 PRO Z  35      73.477  62.710  89.178  1.00  0.00           H
ATOM   2159  C   PRO Z  35      75.757  66.094  90.443  1.00  0.00           C
ATOM   2160  O   PRO Z  35      76.909  65.921  90.845  1.00  0.00           O
ATOM   2161  N   PHE Z  36      75.107  67.263  90.618  1.00  0.00           N
ATOM   2162  HN  PHE Z  36      74.180  67.352  90.260  1.00  0.00           H
ATOM   2163  CA  PHE Z  36      75.688  68.479  91.176  1.00  0.00           C
ATOM   2164  HA  PHE Z  36      76.492  68.799  90.527  1.00  0.00           H
ATOM   2165  CB  PHE Z  36      74.570  69.565  91.205  1.00  0.00           C
ATOM   2166  HB1 PHE Z  36      74.304  69.836  90.161  1.00  0.00           H
ATOM   2167  HB2 PHE Z  36      73.663  69.139  91.686  1.00  0.00           H
ATOM   2168  CG  PHE Z  36      74.926  70.849  91.923  1.00  0.00           C
ATOM   2169  CD1 PHE Z  36      74.182  71.244  93.048  1.00  0.00           C
ATOM   2170  HD1 PHE Z  36      73.369  70.627  93.398  1.00  0.00           H
ATOM   2171  CE1 PHE Z  36      74.482  72.432  93.725  1.00  0.00           C
ATOM   2172  HE1 PHE Z  36      73.898  72.725  94.586  1.00  0.00           H
ATOM   2173  CZ  PHE Z  36      75.533  73.240  93.283  1.00  0.00           C
ATOM   2174  HZ  PHE Z  36      75.760  74.159  93.804  1.00  0.00           H
ATOM   2175  CD2 PHE Z  36      75.993  71.661  91.501  1.00  0.00           C
ATOM   2176  HD2 PHE Z  36      76.605  71.361  90.667  1.00  0.00           H
ATOM   2177  CE2 PHE Z  36      76.285  72.860  92.164  1.00  0.00           C
ATOM   2178  HE2 PHE Z  36      77.100  73.482  91.823  1.00  0.00           H
ATOM   2179  C   PHE Z  36      76.297  68.288  92.563  1.00  0.00           C
ATOM   2180  O   PHE Z  36      77.406  68.741  92.840  1.00  0.00           O
ATOM   2181  N   GLU Z  37      75.613  67.563  93.462  1.00  0.00           N
ATOM   2182  HN  GLU Z  37      74.725  67.167  93.231  1.00  0.00           H
ATOM   2183  CA  GLU Z  37      76.051  67.416  94.835  1.00  0.00           C
ATOM   2184  HA  GLU Z  37      76.291  68.398  95.219  1.00  0.00           H
ATOM   2185  CB  GLU Z  37      74.901  66.843  95.683  1.00  0.00           C
ATOM   2186  HB1 GLU Z  37      74.601  65.857  95.264  1.00  0.00           H
ATOM   2187  HB2 GLU Z  37      75.255  66.675  96.726  1.00  0.00           H
ATOM   2188  CG  GLU Z  37      73.679  67.792  95.721  1.00  0.00           C
ATOM   2189  HG1 GLU Z  37      73.946  68.723  96.265  1.00  0.00           H
ATOM   2190  HG2 GLU Z  37      73.351  68.075  94.700  1.00  0.00           H
ATOM   2191  CD  GLU Z  37      72.506  67.135  96.410  1.00  0.00           C
ATOM   2192  OE1 GLU Z  37      71.907  66.200  95.814  1.00  0.00           O
ATOM   2193  OE2 GLU Z  37      72.186  67.529  97.562  1.00  0.00           O
ATOM   2194  C   GLU Z  37      77.303  66.563  95.002  1.00  0.00           C
ATOM   2195  O   GLU Z  37      78.039  66.719  95.976  1.00  0.00           O
ATOM   2196  N   ASP Z  38      77.605  65.674  94.031  1.00  0.00           N
ATOM   2197  HN  ASP Z  38      76.974  65.532  93.271  1.00  0.00           H
ATOM   2198  CA  ASP Z  38      78.858  64.946  93.981  1.00  0.00           C
ATOM   2199  HA  ASP Z  38      79.228  64.799  94.984  1.00  0.00           H
ATOM   2200  CB  ASP Z  38      78.636  63.573  93.304  1.00  0.00           C
ATOM   2201  HB1 ASP Z  38      78.082  63.697  92.350  1.00  0.00           H
ATOM   2202  HB2 ASP Z  38      79.605  63.072  93.093  1.00  0.00           H
ATOM   2203  CG  ASP Z  38      77.849  62.674  94.226  1.00  0.00           C
ATOM   2204  OD1 ASP Z  38      76.706  62.283  93.876  1.00  0.00           O
ATOM   2205  OD2 ASP Z  38      78.379  62.323  95.316  1.00  0.00           O
ATOM   2206  C   ASP Z  38      79.949  65.722  93.243  1.00  0.00           C
ATOM   2207  O   ASP Z  38      81.138  65.544  93.508  1.00  0.00           O
ATOM   2208  N   HIS Z  39      79.561  66.639  92.330  1.00  0.00           N
ATOM   2209  HN  HIS Z  39      78.587  66.735  92.125  1.00  0.00           H
ATOM   2210  CA  HIS Z  39      80.456  67.546  91.623  1.00  0.00           C
ATOM   2211  HA  HIS Z  39      81.265  66.957  91.213  1.00  0.00           H
ATOM   2212  CB  HIS Z  39      79.697  68.226  90.454  1.00  0.00           C
ATOM   2213  HB1 HIS Z  39      79.083  67.455  89.943  1.00  0.00           H
ATOM   2214  HB2 HIS Z  39      79.005  69.008  90.830  1.00  0.00           H
ATOM   2215  ND1 HIS Z  39      81.060  70.103  89.541  1.00  0.00           N
ATOM   2216  CG  HIS Z  39      80.569  68.823  89.394  1.00  0.00           C
ATOM   2217  CE1 HIS Z  39      81.758  70.332  88.448  1.00  0.00           C
ATOM   2218  HE1 HIS Z  39      82.273  71.270  88.222  1.00  0.00           H
ATOM   2219  NE2 HIS Z  39      81.752  69.263  87.614  1.00  0.00           N
ATOM   2220  HE2 HIS Z  39      82.249  69.175  86.745  1.00  0.00           H
ATOM   2221  CD2 HIS Z  39      80.983  68.293  88.215  1.00  0.00           C
ATOM   2222  HD2 HIS Z  39      80.767  67.328  87.783  1.00  0.00           H
ATOM   2223  C   HIS Z  39      81.088  68.590  92.541  1.00  0.00           C
ATOM   2224  O   HIS Z  39      82.299  68.809  92.531  1.00  0.00           O
ATOM   2225  N   VAL Z  40      80.291  69.208  93.443  1.00  0.00           N
ATOM   2226  HN  VAL Z  40      79.301  69.051  93.429  1.00  0.00           H
ATOM   2227  CA  VAL Z  40      80.773  70.251  94.347  1.00  0.00           C
ATOM   2228  HA  VAL Z  40      81.315  70.965  93.742  1.00  0.00           H
ATOM   2229  CB  VAL Z  40      79.660  71.023  95.052  1.00  0.00           C
ATOM   2230  HB  VAL Z  40      80.110  71.803  95.715  1.00  0.00           H
ATOM   2231  CG1 VAL Z  40      78.816  71.758  93.999  1.00  0.00           C
ATOM   2232 1HG1 VAL Z  40      78.299  71.040  93.328  1.00  0.00           H
ATOM   2233 2HG1 VAL Z  40      78.037  72.372  94.501  1.00  0.00           H
ATOM   2234 3HG1 VAL Z  40      79.447  72.429  93.379  1.00  0.00           H
ATOM   2235  CG2 VAL Z  40      78.785  70.100  95.922  1.00  0.00           C
ATOM   2236 1HG2 VAL Z  40      79.371  69.645  96.748  1.00  0.00           H
ATOM   2237 2HG2 VAL Z  40      77.955  70.684  96.376  1.00  0.00           H
ATOM   2238 3HG2 VAL Z  40      78.340  69.292  95.310  1.00  0.00           H
ATOM   2239  C   VAL Z  40      81.756  69.758  95.397  1.00  0.00           C
ATOM   2240  O   VAL Z  40      82.540  70.538  95.935  1.00  0.00           O
ATOM   2241  N   LYS Z  41      81.787  68.440  95.683  1.00  0.00           N
ATOM   2242  HN  LYS Z  41      81.122  67.840  95.250  1.00  0.00           H
ATOM   2243  CA  LYS Z  41      82.782  67.806  96.534  1.00  0.00           C
ATOM   2244  HA  LYS Z  41      82.771  68.297  97.499  1.00  0.00           H
ATOM   2245  CB  LYS Z  41      82.452  66.303  96.714  1.00  0.00           C
ATOM   2246  HB1 LYS Z  41      82.403  65.825  95.711  1.00  0.00           H
ATOM   2247  HB2 LYS Z  41      83.266  65.803  97.285  1.00  0.00           H
ATOM   2248  CG  LYS Z  41      81.124  66.061  97.448  1.00  0.00           C
ATOM   2249  HG1 LYS Z  41      81.210  66.439  98.492  1.00  0.00           H
ATOM   2250  HG2 LYS Z  41      80.324  66.652  96.948  1.00  0.00           H
ATOM   2251  CD  LYS Z  41      80.690  64.583  97.463  1.00  0.00           C
ATOM   2252  HD1 LYS Z  41      80.669  64.215  96.414  1.00  0.00           H
ATOM   2253  HD2 LYS Z  41      81.445  63.984  98.019  1.00  0.00           H
ATOM   2254  CE  LYS Z  41      79.311  64.397  98.110  1.00  0.00           C
ATOM   2255  HE1 LYS Z  41      79.404  64.542  99.209  1.00  0.00           H
ATOM   2256  HE2 LYS Z  41      78.591  65.142  97.713  1.00  0.00           H
ATOM   2257  NZ  LYS Z  41      78.737  63.060  97.874  1.00  0.00           N
ATOM   2258  HZ1 LYS Z  41      78.758  62.784  96.856  1.00  0.00           H
ATOM   2259  HZ2 LYS Z  41      79.236  62.355  98.471  1.00  0.00           H
ATOM   2260  HZ3 LYS Z  41      77.723  63.073  98.153  1.00  0.00           H
ATOM   2261  C   LYS Z  41      84.194  67.946  95.974  1.00  0.00           C
ATOM   2262  O   LYS Z  41      85.141  68.272  96.689  1.00  0.00           O
ATOM   2263  N   LEU Z  42      84.350  67.762  94.645  1.00  0.00           N
ATOM   2264  HN  LEU Z  42      83.559  67.548  94.074  1.00  0.00           H
ATOM   2265  CA  LEU Z  42      85.603  67.937  93.930  1.00  0.00           C
ATOM   2266  HA  LEU Z  42      86.357  67.320  94.398  1.00  0.00           H
ATOM   2267  CB  LEU Z  42      85.420  67.523  92.445  1.00  0.00           C
ATOM   2268  HB1 LEU Z  42      84.694  68.216  91.962  1.00  0.00           H
ATOM   2269  HB2 LEU Z  42      86.385  67.630  91.904  1.00  0.00           H
ATOM   2270  CG  LEU Z  42      84.900  66.083  92.231  1.00  0.00           C
ATOM   2271  HG  LEU Z  42      83.977  65.937  92.842  1.00  0.00           H
ATOM   2272  CD1 LEU Z  42      84.503  65.874  90.765  1.00  0.00           C
ATOM   2273 1HD1 LEU Z  42      83.726  66.611  90.467  1.00  0.00           H
ATOM   2274 2HD1 LEU Z  42      85.384  66.006  90.104  1.00  0.00           H
ATOM   2275 3HD1 LEU Z  42      84.094  64.852  90.616  1.00  0.00           H
ATOM   2276  CD2 LEU Z  42      85.926  65.023  92.651  1.00  0.00           C
ATOM   2277 1HD2 LEU Z  42      86.172  65.116  93.729  1.00  0.00           H
ATOM   2278 2HD2 LEU Z  42      85.521  64.003  92.477  1.00  0.00           H
ATOM   2279 3HD2 LEU Z  42      86.862  65.134  92.063  1.00  0.00           H
ATOM   2280  C   LEU Z  42      86.088  69.382  93.996  1.00  0.00           C
ATOM   2281  O   LEU Z  42      87.248  69.669  94.294  1.00  0.00           O
ATOM   2282  N   VAL Z  43      85.157  70.335  93.783  1.00  0.00           N
ATOM   2283  HN  VAL Z  43      84.238  70.051  93.516  1.00  0.00           H
ATOM   2284  CA  VAL Z  43      85.382  71.769  93.883  1.00  0.00           C
ATOM   2285  HA  VAL Z  43      86.194  72.028  93.220  1.00  0.00           H
ATOM   2286  CB  VAL Z  43      84.120  72.520  93.460  1.00  0.00           C
ATOM   2287  HB  VAL Z  43      83.278  72.244  94.137  1.00  0.00           H
ATOM   2288  CG1 VAL Z  43      84.317  74.049  93.525  1.00  0.00           C
ATOM   2289 1HG1 VAL Z  43      83.409  74.561  93.141  1.00  0.00           H
ATOM   2290 2HG1 VAL Z  43      84.482  74.399  94.565  1.00  0.00           H
ATOM   2291 3HG1 VAL Z  43      85.178  74.364  92.900  1.00  0.00           H
ATOM   2292  CG2 VAL Z  43      83.738  72.103  92.028  1.00  0.00           C
ATOM   2293 1HG2 VAL Z  43      84.538  72.390  91.316  1.00  0.00           H
ATOM   2294 2HG2 VAL Z  43      83.547  71.015  91.928  1.00  0.00           H
ATOM   2295 3HG2 VAL Z  43      82.808  72.626  91.725  1.00  0.00           H
ATOM   2296  C   VAL Z  43      85.787  72.205  95.288  1.00  0.00           C
ATOM   2297  O   VAL Z  43      86.765  72.933  95.477  1.00  0.00           O
ATOM   2298  N   ASN Z  44      85.071  71.720  96.327  1.00  0.00           N
ATOM   2299  HN  ASN Z  44      84.269  71.145  96.141  1.00  0.00           H
ATOM   2300  CA  ASN Z  44      85.368  71.996  97.724  1.00  0.00           C
ATOM   2301  HA  ASN Z  44      85.420  73.068  97.856  1.00  0.00           H
ATOM   2302  CB  ASN Z  44      84.304  71.377  98.674  1.00  0.00           C
ATOM   2303  HB1 ASN Z  44      83.888  70.445  98.243  1.00  0.00           H
ATOM   2304  HB2 ASN Z  44      84.741  71.132  99.668  1.00  0.00           H
ATOM   2305  CG  ASN Z  44      83.191  72.378  98.951  1.00  0.00           C
ATOM   2306  OD1 ASN Z  44      83.206  73.056  99.985  1.00  0.00           O
ATOM   2307  ND2 ASN Z  44      82.208  72.482  98.037  1.00  0.00           N
ATOM   2308 1HD2 ASN Z  44      82.217  71.878  97.238  1.00  0.00           H
ATOM   2309 2HD2 ASN Z  44      81.426  73.061  98.254  1.00  0.00           H
ATOM   2310  C   ASN Z  44      86.722  71.474  98.153  1.00  0.00           C
ATOM   2311  O   ASN Z  44      87.491  72.186  98.792  1.00  0.00           O
ATOM   2312  N   GLU Z  45      87.070  70.227  97.792  1.00  0.00           N
ATOM   2313  HN  GLU Z  45      86.438  69.637  97.281  1.00  0.00           H
ATOM   2314  CA  GLU Z  45      88.331  69.643  98.197  1.00  0.00           C
ATOM   2315  HA  GLU Z  45      88.414  69.793  99.266  1.00  0.00           H
ATOM   2316  CB  GLU Z  45      88.316  68.123  97.968  1.00  0.00           C
ATOM   2317  HB1 GLU Z  45      87.307  67.770  98.287  1.00  0.00           H
ATOM   2318  HB2 GLU Z  45      88.418  67.879  96.889  1.00  0.00           H
ATOM   2319  CG  GLU Z  45      89.381  67.397  98.817  1.00  0.00           C
ATOM   2320  HG1 GLU Z  45      90.384  67.487  98.356  1.00  0.00           H
ATOM   2321  HG2 GLU Z  45      89.431  67.855  99.830  1.00  0.00           H
ATOM   2322  CD  GLU Z  45      89.027  65.941  99.010  1.00  0.00           C
ATOM   2323  OE1 GLU Z  45      87.989  65.654  99.661  1.00  0.00           O
ATOM   2324  OE2 GLU Z  45      89.782  65.063  98.517  1.00  0.00           O
ATOM   2325  C   GLU Z  45      89.553  70.312  97.587  1.00  0.00           C
ATOM   2326  O   GLU Z  45      90.529  70.590  98.279  1.00  0.00           O
ATOM   2327  N   VAL Z  46      89.505  70.673  96.286  1.00  0.00           N
ATOM   2328  HN  VAL Z  46      88.724  70.409  95.717  1.00  0.00           H
ATOM   2329  CA  VAL Z  46      90.532  71.496  95.648  1.00  0.00           C
ATOM   2330  HA  VAL Z  46      91.487  71.024  95.830  1.00  0.00           H
ATOM   2331  CB  VAL Z  46      90.339  71.572  94.136  1.00  0.00           C
ATOM   2332  HB  VAL Z  46      89.314  71.946  93.906  1.00  0.00           H
ATOM   2333  CG1 VAL Z  46      91.378  72.497  93.466  1.00  0.00           C
ATOM   2334 1HG1 VAL Z  46      91.248  73.555  93.772  1.00  0.00           H
ATOM   2335 2HG1 VAL Z  46      92.409  72.174  93.727  1.00  0.00           H
ATOM   2336 3HG1 VAL Z  46      91.271  72.446  92.361  1.00  0.00           H
ATOM   2337  CG2 VAL Z  46      90.500  70.152  93.563  1.00  0.00           C
ATOM   2338 1HG2 VAL Z  46      90.442  70.185  92.455  1.00  0.00           H
ATOM   2339 2HG2 VAL Z  46      91.489  69.728  93.843  1.00  0.00           H
ATOM   2340 3HG2 VAL Z  46      89.706  69.472  93.933  1.00  0.00           H
ATOM   2341  C   VAL Z  46      90.623  72.889  96.270  1.00  0.00           C
ATOM   2342  O   VAL Z  46      91.712  73.418  96.493  1.00  0.00           O
ATOM   2343  N   THR Z  47      89.474  73.509  96.620  1.00  0.00           N
ATOM   2344  HN  THR Z  47      88.601  73.066  96.417  1.00  0.00           H
ATOM   2345  CA  THR Z  47      89.436  74.788  97.342  1.00  0.00           C
ATOM   2346  HA  THR Z  47      90.008  75.505  96.773  1.00  0.00           H
ATOM   2347  CB  THR Z  47      88.022  75.343  97.520  1.00  0.00           C
ATOM   2348  HB  THR Z  47      87.424  74.678  98.186  1.00  0.00           H
ATOM   2349  OG1 THR Z  47      87.353  75.454  96.268  1.00  0.00           O
ATOM   2350  HG1 THR Z  47      87.232  74.547  95.927  1.00  0.00           H
ATOM   2351  CG2 THR Z  47      88.052  76.763  98.107  1.00  0.00           C
ATOM   2352 1HG2 THR Z  47      88.672  77.432  97.474  1.00  0.00           H
ATOM   2353 2HG2 THR Z  47      87.023  77.182  98.150  1.00  0.00           H
ATOM   2354 3HG2 THR Z  47      88.458  76.769  99.140  1.00  0.00           H
ATOM   2355  C   THR Z  47      90.084  74.703  98.717  1.00  0.00           C
ATOM   2356  O   THR Z  47      90.928  75.526  99.066  1.00  0.00           O
ATOM   2357  N   GLU Z  48      89.760  73.664  99.517  1.00  0.00           N
ATOM   2358  HN  GLU Z  48      89.042  73.018  99.235  1.00  0.00           H
ATOM   2359  CA  GLU Z  48      90.378  73.404 100.809  1.00  0.00           C
ATOM   2360  HA  GLU Z  48      90.299  74.313 101.390  1.00  0.00           H
ATOM   2361  CB  GLU Z  48      89.632  72.294 101.593  1.00  0.00           C
ATOM   2362  HB1 GLU Z  48      88.582  72.638 101.734  1.00  0.00           H
ATOM   2363  HB2 GLU Z  48      89.595  71.357 100.993  1.00  0.00           H
ATOM   2364  CG  GLU Z  48      90.279  72.005 102.973  1.00  0.00           C
ATOM   2365  HG1 GLU Z  48      91.128  71.300 102.859  1.00  0.00           H
ATOM   2366  HG2 GLU Z  48      90.673  72.958 103.390  1.00  0.00           H
ATOM   2367  CD  GLU Z  48      89.316  71.432 103.991  1.00  0.00           C
ATOM   2368  OE1 GLU Z  48      88.820  70.290 103.815  1.00  0.00           O
ATOM   2369  OE2 GLU Z  48      89.079  72.126 105.019  1.00  0.00           O
ATOM   2370  C   GLU Z  48      91.864  73.082 100.721  1.00  0.00           C
ATOM   2371  O   GLU Z  48      92.673  73.559 101.520  1.00  0.00           O
ATOM   2372  N   PHE Z  49      92.284  72.294  99.714  1.00  0.00           N
ATOM   2373  HN  PHE Z  49      91.610  71.839  99.122  1.00  0.00           H
ATOM   2374  CA  PHE Z  49      93.678  72.027  99.408  1.00  0.00           C
ATOM   2375  HA  PHE Z  49      94.141  71.585 100.280  1.00  0.00           H
ATOM   2376  CB  PHE Z  49      93.711  71.013  98.229  1.00  0.00           C
ATOM   2377  HB1 PHE Z  49      93.232  70.063  98.555  1.00  0.00           H
ATOM   2378  HB2 PHE Z  49      93.110  71.408  97.384  1.00  0.00           H
ATOM   2379  CG  PHE Z  49      95.082  70.681  97.707  1.00  0.00           C
ATOM   2380  CD1 PHE Z  49      95.578  71.364  96.584  1.00  0.00           C
ATOM   2381  HD1 PHE Z  49      94.984  72.145  96.133  1.00  0.00           H
ATOM   2382  CE1 PHE Z  49      96.818  71.024  96.033  1.00  0.00           C
ATOM   2383  HE1 PHE Z  49      97.187  71.547  95.162  1.00  0.00           H
ATOM   2384  CZ  PHE Z  49      97.571  69.992  96.602  1.00  0.00           C
ATOM   2385  HZ  PHE Z  49      98.514  69.708  96.161  1.00  0.00           H
ATOM   2386  CD2 PHE Z  49      95.853  69.656  98.281  1.00  0.00           C
ATOM   2387  HD2 PHE Z  49      95.470  69.108  99.130  1.00  0.00           H
ATOM   2388  CE2 PHE Z  49      97.095  69.311  97.730  1.00  0.00           C
ATOM   2389  HE2 PHE Z  49      97.678  68.508  98.159  1.00  0.00           H
ATOM   2390  C   PHE Z  49      94.450  73.311  99.092  1.00  0.00           C
ATOM   2391  O   PHE Z  49      95.490  73.573  99.691  1.00  0.00           O
ATOM   2392  N   ALA Z  50      93.917  74.191  98.219  1.00  0.00           N
ATOM   2393  HN  ALA Z  50      93.066  73.964  97.736  1.00  0.00           H
ATOM   2394  CA  ALA Z  50      94.514  75.474  97.890  1.00  0.00           C
ATOM   2395  HA  ALA Z  50      95.520  75.293  97.536  1.00  0.00           H
ATOM   2396  CB  ALA Z  50      93.682  76.125  96.776  1.00  0.00           C
ATOM   2397  HB1 ALA Z  50      92.651  76.350  97.125  1.00  0.00           H
ATOM   2398  HB2 ALA Z  50      94.153  77.066  96.421  1.00  0.00           H
ATOM   2399  HB3 ALA Z  50      93.602  75.429  95.914  1.00  0.00           H
ATOM   2400  C   ALA Z  50      94.623  76.430  99.075  1.00  0.00           C
ATOM   2401  O   ALA Z  50      95.665  77.038  99.320  1.00  0.00           O
ATOM   2402  N   LYS Z  51      93.545  76.507  99.880  1.00  0.00           N
ATOM   2403  HN  LYS Z  51      92.703  76.038  99.597  1.00  0.00           H
ATOM   2404  CA  LYS Z  51      93.452  77.235 101.131  1.00  0.00           C
ATOM   2405  HA  LYS Z  51      93.659  78.278 100.933  1.00  0.00           H
ATOM   2406  CB  LYS Z  51      92.003  77.074 101.654  1.00  0.00           C
ATOM   2407  HB1 LYS Z  51      91.331  77.490 100.866  1.00  0.00           H
ATOM   2408  HB2 LYS Z  51      91.755  75.995 101.746  1.00  0.00           H
ATOM   2409  CG  LYS Z  51      91.673  77.775 102.977  1.00  0.00           C
ATOM   2410  HG1 LYS Z  51      92.064  77.181 103.832  1.00  0.00           H
ATOM   2411  HG2 LYS Z  51      92.179  78.766 102.989  1.00  0.00           H
ATOM   2412  CD  LYS Z  51      90.157  78.001 103.130  1.00  0.00           C
ATOM   2413  HD1 LYS Z  51      89.829  78.612 102.258  1.00  0.00           H
ATOM   2414  HD2 LYS Z  51      89.624  77.025 103.078  1.00  0.00           H
ATOM   2415  CE  LYS Z  51      89.779  78.728 104.426  1.00  0.00           C
ATOM   2416  HE1 LYS Z  51      89.874  78.052 105.302  1.00  0.00           H
ATOM   2417  HE2 LYS Z  51      90.448  79.605 104.571  1.00  0.00           H
ATOM   2418  NZ  LYS Z  51      88.391  79.228 104.371  1.00  0.00           N
ATOM   2419  HZ1 LYS Z  51      88.253  79.936 105.128  1.00  0.00           H
ATOM   2420  HZ2 LYS Z  51      88.229  79.715 103.447  1.00  0.00           H
ATOM   2421  HZ3 LYS Z  51      87.700  78.450 104.479  1.00  0.00           H
ATOM   2422  C   LYS Z  51      94.465  76.762 102.165  1.00  0.00           C
ATOM   2423  O   LYS Z  51      95.062  77.542 102.905  1.00  0.00           O
ATOM   2424  N   THR Z  52      94.706  75.444 102.219  1.00  0.00           N
ATOM   2425  HN  THR Z  52      94.158  74.835 101.643  1.00  0.00           H
ATOM   2426  CA  THR Z  52      95.763  74.843 103.023  1.00  0.00           C
ATOM   2427  HA  THR Z  52      95.709  75.280 104.010  1.00  0.00           H
ATOM   2428  CB  THR Z  52      95.562  73.338 103.171  1.00  0.00           C
ATOM   2429  HB  THR Z  52      95.699  72.824 102.190  1.00  0.00           H
ATOM   2430  OG1 THR Z  52      94.254  73.051 103.666  1.00  0.00           O
ATOM   2431  HG1 THR Z  52      93.652  73.217 102.911  1.00  0.00           H
ATOM   2432  CG2 THR Z  52      96.536  72.768 104.198  1.00  0.00           C
ATOM   2433 1HG2 THR Z  52      97.584  72.841 103.838  1.00  0.00           H
ATOM   2434 2HG2 THR Z  52      96.457  73.313 105.163  1.00  0.00           H
ATOM   2435 3HG2 THR Z  52      96.314  71.697 104.387  1.00  0.00           H
ATOM   2436  C   THR Z  52      97.169  75.144 102.494  1.00  0.00           C
ATOM   2437  O   THR Z  52      98.054  75.534 103.256  1.00  0.00           O
ATOM   2438  N   CYS Z  53      97.401  75.017 101.165  1.00  0.00           N
ATOM   2439  HN  CYS Z  53      96.661  74.678 100.574  1.00  0.00           H
ATOM   2440  CA  CYS Z  53      98.679  75.243 100.484  1.00  0.00           C
ATOM   2441  HA  CYS Z  53      99.414  74.591 100.936  1.00  0.00           H
ATOM   2442  CB  CYS Z  53      98.589  74.932  98.961  1.00  0.00           C
ATOM   2443  HB1 CYS Z  53      97.730  75.495  98.535  1.00  0.00           H
ATOM   2444  HB2 CYS Z  53      99.507  75.288  98.444  1.00  0.00           H
ATOM   2445  SG  CYS Z  53      98.400  73.164  98.573  1.00  0.00           S
ATOM   2446  C   CYS Z  53      99.235  76.657 100.594  1.00  0.00           C
ATOM   2447  O   CYS Z  53     100.444  76.851 100.721  1.00  0.00           O
ATOM   2448  N   VAL Z  54      98.379  77.694 100.518  1.00  0.00           N
ATOM   2449  HN  VAL Z  54      97.403  77.528 100.356  1.00  0.00           H
ATOM   2450  CA  VAL Z  54      98.803  79.090 100.576  1.00  0.00           C
ATOM   2451  HA  VAL Z  54      99.559  79.220  99.815  1.00  0.00           H
ATOM   2452  CB  VAL Z  54      97.654  80.032 100.219  1.00  0.00           C
ATOM   2453  HB  VAL Z  54      97.279  79.736  99.208  1.00  0.00           H
ATOM   2454  CG1 VAL Z  54      96.480  79.906 101.205  1.00  0.00           C
ATOM   2455 1HG1 VAL Z  54      95.693  80.646 100.963  1.00  0.00           H
ATOM   2456 2HG1 VAL Z  54      96.030  78.896 101.139  1.00  0.00           H
ATOM   2457 3HG1 VAL Z  54      96.790  80.100 102.250  1.00  0.00           H
ATOM   2458  CG2 VAL Z  54      98.148  81.486 100.120  1.00  0.00           C
ATOM   2459 1HG2 VAL Z  54      97.329  82.138  99.751  1.00  0.00           H
ATOM   2460 2HG2 VAL Z  54      98.476  81.870 101.110  1.00  0.00           H
ATOM   2461 3HG2 VAL Z  54      98.999  81.553  99.410  1.00  0.00           H
ATOM   2462  C   VAL Z  54      99.485  79.493 101.883  1.00  0.00           C
ATOM   2463  O   VAL Z  54     100.513  80.169 101.884  1.00  0.00           O
ATOM   2464  N   ALA Z  55      98.968  79.039 103.042  1.00  0.00           N
ATOM   2465  HN  ALA Z  55      98.148  78.474 103.033  1.00  0.00           H
ATOM   2466  CA  ALA Z  55      99.484  79.431 104.339  1.00  0.00           C
ATOM   2467  HA  ALA Z  55      99.996  80.383 104.268  1.00  0.00           H
ATOM   2468  CB  ALA Z  55      98.306  79.571 105.320  1.00  0.00           C
ATOM   2469  HB1 ALA Z  55      97.576  80.310 104.927  1.00  0.00           H
ATOM   2470  HB2 ALA Z  55      97.783  78.602 105.465  1.00  0.00           H
ATOM   2471  HB3 ALA Z  55      98.658  79.940 106.308  1.00  0.00           H
ATOM   2472  C   ALA Z  55     100.486  78.414 104.865  1.00  0.00           C
ATOM   2473  O   ALA Z  55     101.086  78.584 105.928  1.00  0.00           O
ATOM   2474  N   ASP Z  56     100.720  77.336 104.088  1.00  0.00           N
ATOM   2475  HN  ASP Z  56     100.209  77.226 103.240  1.00  0.00           H
ATOM   2476  CA  ASP Z  56     101.785  76.386 104.298  1.00  0.00           C
ATOM   2477  HA  ASP Z  56     101.820  76.156 105.355  1.00  0.00           H
ATOM   2478  CB  ASP Z  56     101.476  75.099 103.480  1.00  0.00           C
ATOM   2479  HB1 ASP Z  56     100.388  74.894 103.553  1.00  0.00           H
ATOM   2480  HB2 ASP Z  56     101.722  75.248 102.409  1.00  0.00           H
ATOM   2481  CG  ASP Z  56     102.186  73.866 103.989  1.00  0.00           C
ATOM   2482  OD1 ASP Z  56     101.488  72.922 104.450  1.00  0.00           O
ATOM   2483  OD2 ASP Z  56     103.437  73.786 103.892  1.00  0.00           O
ATOM   2484  C   ASP Z  56     103.105  77.045 103.898  1.00  0.00           C
ATOM   2485  O   ASP Z  56     103.250  77.601 102.806  1.00  0.00           O
ATOM   2486  N   GLU Z  57     104.097  77.055 104.801  1.00  0.00           N
ATOM   2487  HN  GLU Z  57     103.945  76.651 105.707  1.00  0.00           H
ATOM   2488  CA  GLU Z  57     105.398  77.653 104.566  1.00  0.00           C
ATOM   2489  HA  GLU Z  57     105.250  78.680 104.260  1.00  0.00           H
ATOM   2490  CB  GLU Z  57     106.238  77.646 105.863  1.00  0.00           C
ATOM   2491  HB1 GLU Z  57     106.289  76.601 106.248  1.00  0.00           H
ATOM   2492  HB2 GLU Z  57     107.277  77.978 105.640  1.00  0.00           H
ATOM   2493  CG  GLU Z  57     105.665  78.578 106.955  1.00  0.00           C
ATOM   2494  HG1 GLU Z  57     105.772  79.641 106.655  1.00  0.00           H
ATOM   2495  HG2 GLU Z  57     104.585  78.367 107.111  1.00  0.00           H
ATOM   2496  CD  GLU Z  57     106.377  78.375 108.272  1.00  0.00           C
ATOM   2497  OE1 GLU Z  57     105.715  77.916 109.241  1.00  0.00           O
ATOM   2498  OE2 GLU Z  57     107.610  78.629 108.365  1.00  0.00           O
ATOM   2499  C   GLU Z  57     106.177  76.971 103.451  1.00  0.00           C
ATOM   2500  O   GLU Z  57     106.841  77.628 102.649  1.00  0.00           O
ATOM   2501  N   SER Z  58     106.103  75.629 103.381  1.00  0.00           N
ATOM   2502  HN  SER Z  58     105.585  75.140 104.086  1.00  0.00           H
ATOM   2503  CA  SER Z  58     106.852  74.835 102.418  1.00  0.00           C
ATOM   2504  HA  SER Z  58     107.671  75.416 102.017  1.00  0.00           H
ATOM   2505  CB  SER Z  58     107.439  73.577 103.100  1.00  0.00           C
ATOM   2506  HB1 SER Z  58     106.619  72.987 103.572  1.00  0.00           H
ATOM   2507  HB2 SER Z  58     107.955  72.938 102.350  1.00  0.00           H
ATOM   2508  OG  SER Z  58     108.391  73.954 104.095  1.00  0.00           O
ATOM   2509  HG1 SER Z  58     108.286  73.329 104.853  1.00  0.00           H
ATOM   2510  C   SER Z  58     106.027  74.358 101.234  1.00  0.00           C
ATOM   2511  O   SER Z  58     106.534  74.307 100.112  1.00  0.00           O
ATOM   2512  N   ALA Z  59     104.734  74.012 101.426  1.00  0.00           N
ATOM   2513  HN  ALA Z  59     104.336  74.069 102.352  1.00  0.00           H
ATOM   2514  CA  ALA Z  59     103.815  73.566 100.382  1.00  0.00           C
ATOM   2515  HA  ALA Z  59     102.948  73.184 100.904  1.00  0.00           H
ATOM   2516  CB  ALA Z  59     103.337  74.766  99.536  1.00  0.00           C
ATOM   2517  HB1 ALA Z  59     102.915  75.548 100.203  1.00  0.00           H
ATOM   2518  HB2 ALA Z  59     104.184  75.212  98.974  1.00  0.00           H
ATOM   2519  HB3 ALA Z  59     102.549  74.464  98.818  1.00  0.00           H
ATOM   2520  C   ALA Z  59     104.305  72.394  99.515  1.00  0.00           C
ATOM   2521  O   ALA Z  59     104.305  72.453  98.283  1.00  0.00           O
ATOM   2522  N   GLU Z  60     104.753  71.296 100.155  1.00  0.00           N
ATOM   2523  HN  GLU Z  60     104.660  71.240 101.153  1.00  0.00           H
ATOM   2524  CA  GLU Z  60     105.525  70.231  99.530  1.00  0.00           C
ATOM   2525  HA  GLU Z  60     106.273  70.689  98.896  1.00  0.00           H
ATOM   2526  CB  GLU Z  60     106.256  69.410 100.619  1.00  0.00           C
ATOM   2527  HB1 GLU Z  60     105.510  68.901 101.271  1.00  0.00           H
ATOM   2528  HB2 GLU Z  60     106.869  68.624 100.122  1.00  0.00           H
ATOM   2529  CG  GLU Z  60     107.182  70.287 101.493  1.00  0.00           C
ATOM   2530  HG1 GLU Z  60     107.851  70.883 100.838  1.00  0.00           H
ATOM   2531  HG2 GLU Z  60     106.578  70.982 102.111  1.00  0.00           H
ATOM   2532  CD  GLU Z  60     108.048  69.470 102.426  1.00  0.00           C
ATOM   2533  OE1 GLU Z  60     107.554  69.019 103.489  1.00  0.00           O
ATOM   2534  OE2 GLU Z  60     109.254  69.280 102.115  1.00  0.00           O
ATOM   2535  C   GLU Z  60     104.750  69.261  98.645  1.00  0.00           C
ATOM   2536  O   GLU Z  60     105.331  68.587  97.793  1.00  0.00           O
ATOM   2537  N   ASN Z  61     103.416  69.182  98.804  1.00  0.00           N
ATOM   2538  HN  ASN Z  61     102.970  69.711  99.536  1.00  0.00           H
ATOM   2539  CA  ASN Z  61     102.558  68.348  97.976  1.00  0.00           C
ATOM   2540  HA  ASN Z  61     103.151  67.717  97.324  1.00  0.00           H
ATOM   2541  CB  ASN Z  61     101.612  67.472  98.844  1.00  0.00           C
ATOM   2542  HB1 ASN Z  61     101.102  68.095  99.602  1.00  0.00           H
ATOM   2543  HB2 ASN Z  61     100.835  66.988  98.213  1.00  0.00           H
ATOM   2544  CG  ASN Z  61     102.389  66.365  99.552  1.00  0.00           C
ATOM   2545  OD1 ASN Z  61     102.671  66.417 100.755  1.00  0.00           O
ATOM   2546  ND2 ASN Z  61     102.715  65.299  98.788  1.00  0.00           N
ATOM   2547 1HD2 ASN Z  61     102.411  65.267  97.832  1.00  0.00           H
ATOM   2548 2HD2 ASN Z  61     103.232  64.546  99.190  1.00  0.00           H
ATOM   2549  C   ASN Z  61     101.714  69.216  97.053  1.00  0.00           C
ATOM   2550  O   ASN Z  61     100.794  68.736  96.395  1.00  0.00           O
ATOM   2551  N   CYS Z  62     102.019  70.524  96.951  1.00  0.00           N
ATOM   2552  HN  CYS Z  62     102.784  70.891  97.480  1.00  0.00           H
ATOM   2553  CA  CYS Z  62     101.260  71.475  96.150  1.00  0.00           C
ATOM   2554  HA  CYS Z  62     100.316  71.037  95.856  1.00  0.00           H
ATOM   2555  CB  CYS Z  62     100.963  72.771  96.950  1.00  0.00           C
ATOM   2556  HB1 CYS Z  62     101.905  73.350  97.057  1.00  0.00           H
ATOM   2557  HB2 CYS Z  62     100.248  73.398  96.374  1.00  0.00           H
ATOM   2558  SG  CYS Z  62     100.295  72.445  98.619  1.00  0.00           S
ATOM   2559  C   CYS Z  62     102.010  71.822  94.866  1.00  0.00           C
ATOM   2560  O   CYS Z  62     101.779  72.859  94.241  1.00  0.00           O
ATOM   2561  N   ASP Z  63     102.947  70.944  94.466  1.00  0.00           N
ATOM   2562  HN  ASP Z  63     103.078  70.090  94.981  1.00  0.00           H
ATOM   2563  CA  ASP Z  63     103.836  71.020  93.324  1.00  0.00           C
ATOM   2564  HA  ASP Z  63     104.374  71.956  93.386  1.00  0.00           H
ATOM   2565  CB  ASP Z  63     104.854  69.849  93.446  1.00  0.00           C
ATOM   2566  HB1 ASP Z  63     105.531  69.829  92.568  1.00  0.00           H
ATOM   2567  HB2 ASP Z  63     105.473  69.989  94.356  1.00  0.00           H
ATOM   2568  CG  ASP Z  63     104.151  68.512  93.567  1.00  0.00           C
ATOM   2569  OD1 ASP Z  63     103.576  68.213  94.644  1.00  0.00           O
ATOM   2570  OD2 ASP Z  63     104.111  67.757  92.567  1.00  0.00           O
ATOM   2571  C   ASP Z  63     103.162  71.005  91.946  1.00  0.00           C
ATOM   2572  O   ASP Z  63     103.568  71.726  91.031  1.00  0.00           O
ATOM   2573  N   LYS Z  64     102.128  70.158  91.760  1.00  0.00           N
ATOM   2574  HN  LYS Z  64     101.841  69.552  92.500  1.00  0.00           H
ATOM   2575  CA  LYS Z  64     101.420  69.986  90.506  1.00  0.00           C
ATOM   2576  HA  LYS Z  64     102.155  69.716  89.759  1.00  0.00           H
ATOM   2577  CB  LYS Z  64     100.407  68.820  90.630  1.00  0.00           C
ATOM   2578  HB1 LYS Z  64     100.968  67.959  91.059  1.00  0.00           H
ATOM   2579  HB2 LYS Z  64      99.614  69.091  91.360  1.00  0.00           H
ATOM   2580  CG  LYS Z  64      99.763  68.385  89.303  1.00  0.00           C
ATOM   2581  HG1 LYS Z  64      99.089  69.196  88.939  1.00  0.00           H
ATOM   2582  HG2 LYS Z  64     100.562  68.254  88.540  1.00  0.00           H
ATOM   2583  CD  LYS Z  64      98.960  67.074  89.396  1.00  0.00           C
ATOM   2584  HD1 LYS Z  64      98.198  67.180  90.199  1.00  0.00           H
ATOM   2585  HD2 LYS Z  64      98.421  66.933  88.430  1.00  0.00           H
ATOM   2586  CE  LYS Z  64      99.833  65.836  89.659  1.00  0.00           C
ATOM   2587  HE1 LYS Z  64     100.591  65.722  88.854  1.00  0.00           H
ATOM   2588  HE2 LYS Z  64     100.352  65.924  90.637  1.00  0.00           H
ATOM   2589  NZ  LYS Z  64      99.015  64.610  89.699  1.00  0.00           N
ATOM   2590  HZ1 LYS Z  64      99.604  63.782  89.952  1.00  0.00           H
ATOM   2591  HZ2 LYS Z  64      98.252  64.721  90.414  1.00  0.00           H
ATOM   2592  HZ3 LYS Z  64      98.573  64.451  88.751  1.00  0.00           H
ATOM   2593  C   LYS Z  64     100.731  71.253  90.024  1.00  0.00           C
ATOM   2594  O   LYS Z  64     100.097  71.980  90.790  1.00  0.00           O
ATOM   2595  N   SER Z  65     100.870  71.581  88.728  1.00  0.00           N
ATOM   2596  HN  SER Z  65     101.388  70.985  88.103  1.00  0.00           H
ATOM   2597  CA  SER Z  65     100.253  72.751  88.123  1.00  0.00           C
ATOM   2598  HA  SER Z  65     100.532  73.601  88.731  1.00  0.00           H
ATOM   2599  CB  SER Z  65     100.797  73.018  86.702  1.00  0.00           C
ATOM   2600  HB1 SER Z  65     100.684  72.098  86.083  1.00  0.00           H
ATOM   2601  HB2 SER Z  65     100.244  73.848  86.213  1.00  0.00           H
ATOM   2602  OG  SER Z  65     102.178  73.380  86.804  1.00  0.00           O
ATOM   2603  HG1 SER Z  65     102.573  73.345  85.911  1.00  0.00           H
ATOM   2604  C   SER Z  65      98.732  72.703  88.145  1.00  0.00           C
ATOM   2605  O   SER Z  65      98.109  71.648  88.081  1.00  0.00           O
ATOM   2606  N   LEU Z  66      98.072  73.869  88.294  1.00  0.00           N
ATOM   2607  HN  LEU Z  66      98.558  74.733  88.229  1.00  0.00           H
ATOM   2608  CA  LEU Z  66      96.652  73.950  88.602  1.00  0.00           C
ATOM   2609  HA  LEU Z  66      96.499  73.368  89.500  1.00  0.00           H
ATOM   2610  CB  LEU Z  66      96.270  75.424  88.893  1.00  0.00           C
ATOM   2611  HB1 LEU Z  66      96.966  75.812  89.670  1.00  0.00           H
ATOM   2612  HB2 LEU Z  66      96.432  76.027  87.972  1.00  0.00           H
ATOM   2613  CG  LEU Z  66      94.825  75.655  89.391  1.00  0.00           C
ATOM   2614  HG  LEU Z  66      94.131  75.339  88.575  1.00  0.00           H
ATOM   2615  CD1 LEU Z  66      94.479  74.846  90.650  1.00  0.00           C
ATOM   2616 1HD1 LEU Z  66      93.443  75.077  90.977  1.00  0.00           H
ATOM   2617 2HD1 LEU Z  66      94.536  73.755  90.450  1.00  0.00           H
ATOM   2618 3HD1 LEU Z  66      95.172  75.104  91.475  1.00  0.00           H
ATOM   2619  CD2 LEU Z  66      94.579  77.143  89.669  1.00  0.00           C
ATOM   2620 1HD2 LEU Z  66      93.526  77.310  89.980  1.00  0.00           H
ATOM   2621 2HD2 LEU Z  66      95.247  77.490  90.485  1.00  0.00           H
ATOM   2622 3HD2 LEU Z  66      94.779  77.750  88.762  1.00  0.00           H
ATOM   2623  C   LEU Z  66      95.736  73.335  87.545  1.00  0.00           C
ATOM   2624  O   LEU Z  66      94.797  72.609  87.863  1.00  0.00           O
ATOM   2625  N   HIS Z  67      96.033  73.557  86.250  1.00  0.00           N
ATOM   2626  HN  HIS Z  67      96.805  74.164  86.025  1.00  0.00           H
ATOM   2627  CA  HIS Z  67      95.304  72.964  85.139  1.00  0.00           C
ATOM   2628  HA  HIS Z  67      94.267  73.263  85.216  1.00  0.00           H
ATOM   2629  CB  HIS Z  67      95.889  73.466  83.795  1.00  0.00           C
ATOM   2630  HB1 HIS Z  67      95.791  74.572  83.747  1.00  0.00           H
ATOM   2631  HB2 HIS Z  67      96.974  73.232  83.755  1.00  0.00           H
ATOM   2632  ND1 HIS Z  67      94.153  73.466  81.986  1.00  0.00           N
ATOM   2633  CG  HIS Z  67      95.264  72.875  82.565  1.00  0.00           C
ATOM   2634  CE1 HIS Z  67      93.874  72.703  80.939  1.00  0.00           C
ATOM   2635  HE1 HIS Z  67      93.077  72.878  80.213  1.00  0.00           H
ATOM   2636  NE2 HIS Z  67      94.727  71.659  80.836  1.00  0.00           N
ATOM   2637  HE2 HIS Z  67      94.758  70.996  80.083  1.00  0.00           H
ATOM   2638  CD2 HIS Z  67      95.623  71.762  81.873  1.00  0.00           C
ATOM   2639  HD2 HIS Z  67      96.435  71.070  82.045  1.00  0.00           H
ATOM   2640  C   HIS Z  67      95.332  71.439  85.132  1.00  0.00           C
ATOM   2641  O   HIS Z  67      94.308  70.787  84.935  1.00  0.00           O
ATOM   2642  N   THR Z  68      96.505  70.816  85.363  1.00  0.00           N
ATOM   2643  HN  THR Z  68      97.338  71.316  85.595  1.00  0.00           H
ATOM   2644  CA  THR Z  68      96.651  69.363  85.381  1.00  0.00           C
ATOM   2645  HA  THR Z  68      96.057  68.948  84.580  1.00  0.00           H
ATOM   2646  CB  THR Z  68      98.080  68.898  85.158  1.00  0.00           C
ATOM   2647  HB  THR Z  68      98.145  67.794  85.294  1.00  0.00           H
ATOM   2648  OG1 THR Z  68      98.991  69.540  86.036  1.00  0.00           O
ATOM   2649  HG1 THR Z  68      99.770  68.958  86.060  1.00  0.00           H
ATOM   2650  CG2 THR Z  68      98.520  69.252  83.733  1.00  0.00           C
ATOM   2651 1HG2 THR Z  68      99.552  68.886  83.548  1.00  0.00           H
ATOM   2652 2HG2 THR Z  68      97.846  68.783  82.986  1.00  0.00           H
ATOM   2653 3HG2 THR Z  68      98.513  70.351  83.577  1.00  0.00           H
ATOM   2654  C   THR Z  68      96.126  68.741  86.660  1.00  0.00           C
ATOM   2655  O   THR Z  68      95.613  67.620  86.655  1.00  0.00           O
ATOM   2656  N   LEU Z  69      96.169  69.488  87.784  1.00  0.00           N
ATOM   2657  HN  LEU Z  69      96.681  70.353  87.769  1.00  0.00           H
ATOM   2658  CA  LEU Z  69      95.605  69.103  89.067  1.00  0.00           C
ATOM   2659  HA  LEU Z  69      96.084  68.185  89.372  1.00  0.00           H
ATOM   2660  CB  LEU Z  69      95.873  70.208  90.121  1.00  0.00           C
ATOM   2661  HB1 LEU Z  69      96.971  70.386  90.166  1.00  0.00           H
ATOM   2662  HB2 LEU Z  69      95.407  71.154  89.772  1.00  0.00           H
ATOM   2663  CG  LEU Z  69      95.367  69.913  91.550  1.00  0.00           C
ATOM   2664  HG  LEU Z  69      94.268  69.718  91.512  1.00  0.00           H
ATOM   2665  CD1 LEU Z  69      96.052  68.686  92.163  1.00  0.00           C
ATOM   2666 1HD1 LEU Z  69      95.807  67.765  91.593  1.00  0.00           H
ATOM   2667 2HD1 LEU Z  69      97.155  68.821  92.165  1.00  0.00           H
ATOM   2668 3HD1 LEU Z  69      95.716  68.544  93.212  1.00  0.00           H
ATOM   2669  CD2 LEU Z  69      95.584  71.132  92.455  1.00  0.00           C
ATOM   2670 1HD2 LEU Z  69      95.178  70.938  93.470  1.00  0.00           H
ATOM   2671 2HD2 LEU Z  69      96.671  71.336  92.541  1.00  0.00           H
ATOM   2672 3HD2 LEU Z  69      95.082  72.028  92.034  1.00  0.00           H
ATOM   2673  C   LEU Z  69      94.112  68.820  88.996  1.00  0.00           C
ATOM   2674  O   LEU Z  69      93.632  67.835  89.555  1.00  0.00           O
ATOM   2675  N   PHE Z  70      93.339  69.637  88.246  1.00  0.00           N
ATOM   2676  HN  PHE Z  70      93.733  70.463  87.839  1.00  0.00           H
ATOM   2677  CA  PHE Z  70      91.918  69.403  88.018  1.00  0.00           C
ATOM   2678  HA  PHE Z  70      91.418  69.400  88.977  1.00  0.00           H
ATOM   2679  CB  PHE Z  70      91.306  70.488  87.086  1.00  0.00           C
ATOM   2680  HB1 PHE Z  70      91.811  70.451  86.096  1.00  0.00           H
ATOM   2681  HB2 PHE Z  70      90.220  70.299  86.939  1.00  0.00           H
ATOM   2682  CG  PHE Z  70      91.426  71.895  87.612  1.00  0.00           C
ATOM   2683  CD1 PHE Z  70      91.766  72.929  86.723  1.00  0.00           C
ATOM   2684  HD1 PHE Z  70      91.976  72.696  85.689  1.00  0.00           H
ATOM   2685  CE1 PHE Z  70      91.831  74.259  87.154  1.00  0.00           C
ATOM   2686  HE1 PHE Z  70      92.100  75.041  86.458  1.00  0.00           H
ATOM   2687  CZ  PHE Z  70      91.550  74.569  88.489  1.00  0.00           C
ATOM   2688  HZ  PHE Z  70      91.608  75.595  88.824  1.00  0.00           H
ATOM   2689  CD2 PHE Z  70      91.143  72.222  88.951  1.00  0.00           C
ATOM   2690  HD2 PHE Z  70      90.855  71.454  89.651  1.00  0.00           H
ATOM   2691  CE2 PHE Z  70      91.218  73.550  89.389  1.00  0.00           C
ATOM   2692  HE2 PHE Z  70      91.016  73.786  90.423  1.00  0.00           H
ATOM   2693  C   PHE Z  70      91.630  68.048  87.369  1.00  0.00           C
ATOM   2694  O   PHE Z  70      90.727  67.321  87.780  1.00  0.00           O
ATOM   2695  N   GLY Z  71      92.429  67.660  86.353  1.00  0.00           N
ATOM   2696  HN  GLY Z  71      93.180  68.253  86.065  1.00  0.00           H
ATOM   2697  CA  GLY Z  71      92.248  66.412  85.622  1.00  0.00           C
ATOM   2698  HA1 GLY Z  71      91.199  66.303  85.395  1.00  0.00           H
ATOM   2699  HA2 GLY Z  71      92.859  66.467  84.735  1.00  0.00           H
ATOM   2700  C   GLY Z  71      92.679  65.181  86.375  1.00  0.00           C
ATOM   2701  O   GLY Z  71      91.990  64.163  86.364  1.00  0.00           O
ATOM   2702  N   ASP Z  72      93.825  65.233  87.079  1.00  0.00           N
ATOM   2703  HN  ASP Z  72      94.407  66.050  87.039  1.00  0.00           H
ATOM   2704  CA  ASP Z  72      94.269  64.146  87.936  1.00  0.00           C
ATOM   2705  HA  ASP Z  72      94.156  63.222  87.383  1.00  0.00           H
ATOM   2706  CB  ASP Z  72      95.750  64.320  88.357  1.00  0.00           C
ATOM   2707  HB1 ASP Z  72      95.949  65.382  88.608  1.00  0.00           H
ATOM   2708  HB2 ASP Z  72      95.978  63.698  89.250  1.00  0.00           H
ATOM   2709  CG  ASP Z  72      96.706  63.874  87.274  1.00  0.00           C
ATOM   2710  OD1 ASP Z  72      96.361  63.005  86.429  1.00  0.00           O
ATOM   2711  OD2 ASP Z  72      97.872  64.341  87.295  1.00  0.00           O
ATOM   2712  C   ASP Z  72      93.386  63.954  89.170  1.00  0.00           C
ATOM   2713  O   ASP Z  72      93.183  62.831  89.632  1.00  0.00           O
ATOM   2714  N   LYS Z  73      92.788  65.028  89.731  1.00  0.00           N
ATOM   2715  HN  LYS Z  73      92.997  65.956  89.409  1.00  0.00           H
ATOM   2716  CA  LYS Z  73      91.871  64.923  90.859  1.00  0.00           C
ATOM   2717  HA  LYS Z  73      92.418  64.456  91.666  1.00  0.00           H
ATOM   2718  CB  LYS Z  73      91.388  66.320  91.324  1.00  0.00           C
ATOM   2719  HB1 LYS Z  73      92.291  66.935  91.548  1.00  0.00           H
ATOM   2720  HB2 LYS Z  73      90.861  66.819  90.480  1.00  0.00           H
ATOM   2721  CG  LYS Z  73      90.481  66.327  92.573  1.00  0.00           C
ATOM   2722  HG1 LYS Z  73      90.177  67.381  92.768  1.00  0.00           H
ATOM   2723  HG2 LYS Z  73      89.551  65.749  92.374  1.00  0.00           H
ATOM   2724  CD  LYS Z  73      91.176  65.787  93.836  1.00  0.00           C
ATOM   2725  HD1 LYS Z  73      91.453  64.720  93.680  1.00  0.00           H
ATOM   2726  HD2 LYS Z  73      92.119  66.366  93.975  1.00  0.00           H
ATOM   2727  CE  LYS Z  73      90.322  65.889  95.106  1.00  0.00           C
ATOM   2728  HE1 LYS Z  73      89.925  66.920  95.229  1.00  0.00           H
ATOM   2729  HE2 LYS Z  73      89.472  65.174  95.070  1.00  0.00           H
ATOM   2730  NZ  LYS Z  73      91.152  65.579  96.279  1.00  0.00           N
ATOM   2731  HZ1 LYS Z  73      90.581  65.446  97.157  1.00  0.00           H
ATOM   2732  HZ2 LYS Z  73      91.724  64.711  96.129  1.00  0.00           H
ATOM   2733  HZ3 LYS Z  73      91.848  66.352  96.430  1.00  0.00           H
ATOM   2734  C   LYS Z  73      90.669  64.029  90.567  1.00  0.00           C
ATOM   2735  O   LYS Z  73      90.288  63.202  91.394  1.00  0.00           O
ATOM   2736  N   LEU Z  74      90.107  64.105  89.340  1.00  0.00           N
ATOM   2737  HN  LEU Z  74      90.458  64.769  88.680  1.00  0.00           H
ATOM   2738  CA  LEU Z  74      88.999  63.276  88.884  1.00  0.00           C
ATOM   2739  HA  LEU Z  74      88.130  63.500  89.487  1.00  0.00           H
ATOM   2740  CB  LEU Z  74      88.706  63.550  87.388  1.00  0.00           C
ATOM   2741  HB1 LEU Z  74      89.650  63.387  86.821  1.00  0.00           H
ATOM   2742  HB2 LEU Z  74      87.957  62.825  87.000  1.00  0.00           H
ATOM   2743  CG  LEU Z  74      88.202  64.964  87.057  1.00  0.00           C
ATOM   2744  HG  LEU Z  74      88.790  65.706  87.647  1.00  0.00           H
ATOM   2745  CD1 LEU Z  74      88.449  65.261  85.574  1.00  0.00           C
ATOM   2746 1HD1 LEU Z  74      89.498  65.026  85.302  1.00  0.00           H
ATOM   2747 2HD1 LEU Z  74      87.776  64.652  84.934  1.00  0.00           H
ATOM   2748 3HD1 LEU Z  74      88.271  66.337  85.370  1.00  0.00           H
ATOM   2749  CD2 LEU Z  74      86.713  65.126  87.389  1.00  0.00           C
ATOM   2750 1HD2 LEU Z  74      86.359  66.135  87.092  1.00  0.00           H
ATOM   2751 2HD2 LEU Z  74      86.112  64.376  86.832  1.00  0.00           H
ATOM   2752 3HD2 LEU Z  74      86.533  64.989  88.475  1.00  0.00           H
ATOM   2753  C   LEU Z  74      89.259  61.777  88.995  1.00  0.00           C
ATOM   2754  O   LEU Z  74      88.387  61.024  89.423  1.00  0.00           O
ATOM   2755  N   CYS Z  75      90.472  61.309  88.632  1.00  0.00           N
ATOM   2756  HN  CYS Z  75      91.161  61.944  88.286  1.00  0.00           H
ATOM   2757  CA  CYS Z  75      90.809  59.890  88.654  1.00  0.00           C
ATOM   2758  HA  CYS Z  75      89.909  59.295  88.624  1.00  0.00           H
ATOM   2759  CB  CYS Z  75      91.676  59.489  87.439  1.00  0.00           C
ATOM   2760  HB1 CYS Z  75      92.431  60.278  87.232  1.00  0.00           H
ATOM   2761  HB2 CYS Z  75      92.228  58.546  87.651  1.00  0.00           H
ATOM   2762  SG  CYS Z  75      90.653  59.153  85.981  1.00  0.00           S
ATOM   2763  C   CYS Z  75      91.538  59.471  89.915  1.00  0.00           C
ATOM   2764  O   CYS Z  75      91.729  58.284  90.175  1.00  0.00           O
ATOM   2765  N   THR Z  76      91.934  60.425  90.777  1.00  0.00           N
ATOM   2766  HN  THR Z  76      91.842  61.386  90.519  1.00  0.00           H
ATOM   2767  CA  THR Z  76      92.431  60.102  92.116  1.00  0.00           C
ATOM   2768  HA  THR Z  76      93.147  59.296  92.031  1.00  0.00           H
ATOM   2769  CB  THR Z  76      93.109  61.271  92.822  1.00  0.00           C
ATOM   2770  HB  THR Z  76      92.371  62.068  93.076  1.00  0.00           H
ATOM   2771  OG1 THR Z  76      94.127  61.835  92.003  1.00  0.00           O
ATOM   2772  HG1 THR Z  76      93.691  62.180  91.198  1.00  0.00           H
ATOM   2773  CG2 THR Z  76      93.810  60.778  94.098  1.00  0.00           C
ATOM   2774 1HG2 THR Z  76      94.360  61.608  94.586  1.00  0.00           H
ATOM   2775 2HG2 THR Z  76      93.083  60.378  94.835  1.00  0.00           H
ATOM   2776 3HG2 THR Z  76      94.540  59.976  93.854  1.00  0.00           H
ATOM   2777  C   THR Z  76      91.299  59.619  93.000  1.00  0.00           C
ATOM   2778  O   THR Z  76      91.411  58.624  93.717  1.00  0.00           O
ATOM   2779  N   VAL Z  77      90.149  60.320  92.930  1.00  0.00           N
ATOM   2780  HN  VAL Z  77      90.082  61.104  92.314  1.00  0.00           H
ATOM   2781  CA  VAL Z  77      88.961  60.063  93.725  1.00  0.00           C
ATOM   2782  HA  VAL Z  77      89.257  60.111  94.762  1.00  0.00           H
ATOM   2783  CB  VAL Z  77      87.927  61.161  93.486  1.00  0.00           C
ATOM   2784  HB  VAL Z  77      87.769  61.283  92.388  1.00  0.00           H
ATOM   2785  CG1 VAL Z  77      86.576  60.843  94.150  1.00  0.00           C
ATOM   2786 1HG1 VAL Z  77      85.882  61.703  94.025  1.00  0.00           H
ATOM   2787 2HG1 VAL Z  77      86.103  59.956  93.689  1.00  0.00           H
ATOM   2788 3HG1 VAL Z  77      86.708  60.660  95.238  1.00  0.00           H
ATOM   2789  CG2 VAL Z  77      88.473  62.478  94.068  1.00  0.00           C
ATOM   2790 1HG2 VAL Z  77      88.619  62.376  95.163  1.00  0.00           H
ATOM   2791 2HG2 VAL Z  77      89.443  62.760  93.615  1.00  0.00           H
ATOM   2792 3HG2 VAL Z  77      87.752  63.303  93.895  1.00  0.00           H
ATOM   2793  C   VAL Z  77      88.361  58.679  93.500  1.00  0.00           C
ATOM   2794  O   VAL Z  77      87.964  58.313  92.393  1.00  0.00           O
ATOM   2795  N   ALA Z  78      88.284  57.857  94.567  1.00  0.00           N
ATOM   2796  HN  ALA Z  78      88.636  58.166  95.457  1.00  0.00           H
ATOM   2797  CA  ALA Z  78      87.686  56.537  94.538  1.00  0.00           C
ATOM   2798  HA  ALA Z  78      88.048  56.007  93.670  1.00  0.00           H
ATOM   2799  CB  ALA Z  78      88.106  55.760  95.800  1.00  0.00           C
ATOM   2800  HB1 ALA Z  78      89.213  55.676  95.840  1.00  0.00           H
ATOM   2801  HB2 ALA Z  78      87.764  56.275  96.723  1.00  0.00           H
ATOM   2802  HB3 ALA Z  78      87.686  54.731  95.790  1.00  0.00           H
ATOM   2803  C   ALA Z  78      86.167  56.567  94.436  1.00  0.00           C
ATOM   2804  O   ALA Z  78      85.556  55.848  93.649  1.00  0.00           O
ATOM   2805  N   THR Z  79      85.521  57.445  95.227  1.00  0.00           N
ATOM   2806  HN  THR Z  79      86.041  58.086  95.787  1.00  0.00           H
ATOM   2807  CA  THR Z  79      84.075  57.507  95.418  1.00  0.00           C
ATOM   2808  HA  THR Z  79      83.745  56.537  95.761  1.00  0.00           H
ATOM   2809  CB  THR Z  79      83.681  58.543  96.462  1.00  0.00           C
ATOM   2810  HB  THR Z  79      82.574  58.673  96.482  1.00  0.00           H
ATOM   2811  OG1 THR Z  79      84.309  59.795  96.216  1.00  0.00           O
ATOM   2812  HG1 THR Z  79      83.933  60.414  96.866  1.00  0.00           H
ATOM   2813  CG2 THR Z  79      84.154  58.073  97.843  1.00  0.00           C
ATOM   2814 1HG2 THR Z  79      83.822  58.789  98.626  1.00  0.00           H
ATOM   2815 2HG2 THR Z  79      83.720  57.077  98.078  1.00  0.00           H
ATOM   2816 3HG2 THR Z  79      85.261  58.002  97.881  1.00  0.00           H
ATOM   2817  C   THR Z  79      83.283  57.796  94.161  1.00  0.00           C
ATOM   2818  O   THR Z  79      82.268  57.156  93.897  1.00  0.00           O
ATOM   2819  N   LEU Z  80      83.756  58.748  93.334  1.00  0.00           N
ATOM   2820  HN  LEU Z  80      84.542  59.277  93.636  1.00  0.00           H
ATOM   2821  CA  LEU Z  80      83.144  59.120  92.072  1.00  0.00           C
ATOM   2822  HA  LEU Z  80      82.131  59.437  92.274  1.00  0.00           H
ATOM   2823  CB  LEU Z  80      83.957  60.282  91.437  1.00  0.00           C
ATOM   2824  HB1 LEU Z  80      84.109  61.069  92.209  1.00  0.00           H
ATOM   2825  HB2 LEU Z  80      84.965  59.908  91.152  1.00  0.00           H
ATOM   2826  CG  LEU Z  80      83.313  60.954  90.204  1.00  0.00           C
ATOM   2827  HG  LEU Z  80      82.978  60.159  89.495  1.00  0.00           H
ATOM   2828  CD1 LEU Z  80      82.093  61.802  90.593  1.00  0.00           C
ATOM   2829 1HD1 LEU Z  80      81.328  61.191  91.113  1.00  0.00           H
ATOM   2830 2HD1 LEU Z  80      82.397  62.632  91.267  1.00  0.00           H
ATOM   2831 3HD1 LEU Z  80      81.629  62.242  89.685  1.00  0.00           H
ATOM   2832  CD2 LEU Z  80      84.340  61.829  89.468  1.00  0.00           C
ATOM   2833 1HD2 LEU Z  80      84.714  62.633  90.136  1.00  0.00           H
ATOM   2834 2HD2 LEU Z  80      85.206  61.216  89.137  1.00  0.00           H
ATOM   2835 3HD2 LEU Z  80      83.877  62.298  88.574  1.00  0.00           H
ATOM   2836  C   LEU Z  80      83.069  57.954  91.093  1.00  0.00           C
ATOM   2837  O   LEU Z  80      82.012  57.667  90.540  1.00  0.00           O
ATOM   2838  N   ARG Z  81      84.183  57.211  90.916  1.00  0.00           N
ATOM   2839  HN  ARG Z  81      85.019  57.447  91.402  1.00  0.00           H
ATOM   2840  CA  ARG Z  81      84.246  56.035  90.066  1.00  0.00           C
ATOM   2841  HA  ARG Z  81      83.755  56.294  89.138  1.00  0.00           H
ATOM   2842  CB  ARG Z  81      85.723  55.653  89.794  1.00  0.00           C
ATOM   2843  HB1 ARG Z  81      86.276  56.585  89.550  1.00  0.00           H
ATOM   2844  HB2 ARG Z  81      86.178  55.242  90.722  1.00  0.00           H
ATOM   2845  CG  ARG Z  81      85.950  54.675  88.619  1.00  0.00           C
ATOM   2846  HG1 ARG Z  81      87.033  54.412  88.592  1.00  0.00           H
ATOM   2847  HG2 ARG Z  81      85.378  53.740  88.793  1.00  0.00           H
ATOM   2848  CD  ARG Z  81      85.562  55.277  87.264  1.00  0.00           C
ATOM   2849  HD1 ARG Z  81      84.484  55.560  87.259  1.00  0.00           H
ATOM   2850  HD2 ARG Z  81      86.183  56.180  87.056  1.00  0.00           H
ATOM   2851  NE  ARG Z  81      85.803  54.253  86.201  1.00  0.00           N
ATOM   2852  HE  ARG Z  81      86.392  53.458  86.387  1.00  0.00           H
ATOM   2853  CZ  ARG Z  81      85.493  54.481  84.920  1.00  0.00           C
ATOM   2854  NH1 ARG Z  81      84.877  55.593  84.531  1.00  0.00           N
ATOM   2855 1HH1 ARG Z  81      84.662  56.310  85.200  1.00  0.00           H
ATOM   2856 2HH1 ARG Z  81      84.666  55.717  83.560  1.00  0.00           H
ATOM   2857  NH2 ARG Z  81      85.804  53.607  83.971  1.00  0.00           N
ATOM   2858 1HH2 ARG Z  81      86.204  52.709  84.174  1.00  0.00           H
ATOM   2859 2HH2 ARG Z  81      85.655  53.922  83.021  1.00  0.00           H
ATOM   2860  C   ARG Z  81      83.498  54.836  90.632  1.00  0.00           C
ATOM   2861  O   ARG Z  81      82.886  54.055  89.901  1.00  0.00           O
ATOM   2862  N   GLU Z  82      83.538  54.648  91.970  1.00  0.00           N
ATOM   2863  HN  GLU Z  82      84.110  55.240  92.545  1.00  0.00           H
ATOM   2864  CA  GLU Z  82      82.810  53.598  92.657  1.00  0.00           C
ATOM   2865  HA  GLU Z  82      83.110  52.648  92.236  1.00  0.00           H
ATOM   2866  CB  GLU Z  82      83.140  53.614  94.174  1.00  0.00           C
ATOM   2867  HB1 GLU Z  82      84.248  53.613  94.291  1.00  0.00           H
ATOM   2868  HB2 GLU Z  82      82.767  54.564  94.617  1.00  0.00           H
ATOM   2869  CG  GLU Z  82      82.567  52.405  94.957  1.00  0.00           C
ATOM   2870  HG1 GLU Z  82      81.484  52.277  94.749  1.00  0.00           H
ATOM   2871  HG2 GLU Z  82      83.092  51.479  94.643  1.00  0.00           H
ATOM   2872  CD  GLU Z  82      82.707  52.563  96.457  1.00  0.00           C
ATOM   2873  OE1 GLU Z  82      81.955  53.386  97.046  1.00  0.00           O
ATOM   2874  OE2 GLU Z  82      83.510  51.820  97.087  1.00  0.00           O
ATOM   2875  C   GLU Z  82      81.301  53.718  92.491  1.00  0.00           C
ATOM   2876  O   GLU Z  82      80.622  52.748  92.148  1.00  0.00           O
ATOM   2877  N   THR Z  83      80.731  54.926  92.696  1.00  0.00           N
ATOM   2878  HN  THR Z  83      81.272  55.707  93.022  1.00  0.00           H
ATOM   2879  CA  THR Z  83      79.306  55.149  92.470  1.00  0.00           C
ATOM   2880  HA  THR Z  83      78.770  54.303  92.878  1.00  0.00           H
ATOM   2881  CB  THR Z  83      78.741  56.397  93.148  1.00  0.00           C
ATOM   2882  HB  THR Z  83      79.111  57.319  92.641  1.00  0.00           H
ATOM   2883  OG1 THR Z  83      79.105  56.461  94.524  1.00  0.00           O
ATOM   2884  HG1 THR Z  83      78.726  57.306  94.822  1.00  0.00           H
ATOM   2885  CG2 THR Z  83      77.206  56.345  93.126  1.00  0.00           C
ATOM   2886 1HG2 THR Z  83      76.844  55.416  93.617  1.00  0.00           H
ATOM   2887 2HG2 THR Z  83      76.769  57.209  93.666  1.00  0.00           H
ATOM   2888 3HG2 THR Z  83      76.813  56.364  92.090  1.00  0.00           H
ATOM   2889  C   THR Z  83      78.955  55.223  90.992  1.00  0.00           C
ATOM   2890  O   THR Z  83      78.014  54.569  90.543  1.00  0.00           O
ATOM   2891  N   TYR Z  84      79.713  55.993  90.183  1.00  0.00           N
ATOM   2892  HN  TYR Z  84      80.524  56.486  90.512  1.00  0.00           H
ATOM   2893  CA  TYR Z  84      79.356  56.270  88.801  1.00  0.00           C
ATOM   2894  HA  TYR Z  84      78.430  55.775  88.539  1.00  0.00           H
ATOM   2895  CB  TYR Z  84      79.184  57.799  88.565  1.00  0.00           C
ATOM   2896  HB1 TYR Z  84      80.174  58.301  88.637  1.00  0.00           H
ATOM   2897  HB2 TYR Z  84      78.770  57.981  87.550  1.00  0.00           H
ATOM   2898  CG  TYR Z  84      78.255  58.458  89.562  1.00  0.00           C
ATOM   2899  CD1 TYR Z  84      78.724  59.514  90.366  1.00  0.00           C
ATOM   2900  HD1 TYR Z  84      79.748  59.837  90.261  1.00  0.00           H
ATOM   2901  CE1 TYR Z  84      77.882  60.143  91.296  1.00  0.00           C
ATOM   2902  HE1 TYR Z  84      78.263  60.947  91.905  1.00  0.00           H
ATOM   2903  CZ  TYR Z  84      76.554  59.724  91.432  1.00  0.00           C
ATOM   2904  OH  TYR Z  84      75.696  60.328  92.380  1.00  0.00           O
ATOM   2905  HH  TYR Z  84      76.180  61.048  92.838  1.00  0.00           H
ATOM   2906  CD2 TYR Z  84      76.914  58.060  89.694  1.00  0.00           C
ATOM   2907  HD2 TYR Z  84      76.527  57.261  89.078  1.00  0.00           H
ATOM   2908  CE2 TYR Z  84      76.070  58.688  90.624  1.00  0.00           C
ATOM   2909  HE2 TYR Z  84      75.045  58.366  90.721  1.00  0.00           H
ATOM   2910  C   TYR Z  84      80.439  55.744  87.859  1.00  0.00           C
ATOM   2911  O   TYR Z  84      81.520  56.310  87.705  1.00  0.00           O
ATOM   2912  N   GLY Z  85      80.167  54.621  87.163  1.00  0.00           N
ATOM   2913  HN  GLY Z  85      79.251  54.213  87.210  1.00  0.00           H
ATOM   2914  CA  GLY Z  85      81.161  53.925  86.349  1.00  0.00           C
ATOM   2915  HA1 GLY Z  85      82.118  53.985  86.849  1.00  0.00           H
ATOM   2916  HA2 GLY Z  85      80.825  52.907  86.239  1.00  0.00           H
ATOM   2917  C   GLY Z  85      81.363  54.457  84.956  1.00  0.00           C
ATOM   2918  O   GLY Z  85      82.226  53.974  84.224  1.00  0.00           O
ATOM   2919  N   GLU Z  86      80.576  55.459  84.537  1.00  0.00           N
ATOM   2920  HN  GLU Z  86      79.820  55.777  85.116  1.00  0.00           H
ATOM   2921  CA  GLU Z  86      80.672  56.063  83.218  1.00  0.00           C
ATOM   2922  HA  GLU Z  86      81.212  55.422  82.535  1.00  0.00           H
ATOM   2923  CB  GLU Z  86      79.251  56.320  82.661  1.00  0.00           C
ATOM   2924  HB1 GLU Z  86      78.732  57.016  83.359  1.00  0.00           H
ATOM   2925  HB2 GLU Z  86      79.309  56.826  81.673  1.00  0.00           H
ATOM   2926  CG  GLU Z  86      78.428  55.017  82.514  1.00  0.00           C
ATOM   2927  HG1 GLU Z  86      78.753  54.460  81.611  1.00  0.00           H
ATOM   2928  HG2 GLU Z  86      78.585  54.360  83.395  1.00  0.00           H
ATOM   2929  CD  GLU Z  86      76.938  55.274  82.442  1.00  0.00           C
ATOM   2930  OE1 GLU Z  86      76.274  54.770  81.497  1.00  0.00           O
ATOM   2931  OE2 GLU Z  86      76.402  55.957  83.355  1.00  0.00           O
ATOM   2932  C   GLU Z  86      81.410  57.385  83.290  1.00  0.00           C
ATOM   2933  O   GLU Z  86      81.550  58.092  82.294  1.00  0.00           O
ATOM   2934  N   MET Z  87      81.896  57.752  84.489  1.00  0.00           N
ATOM   2935  HN  MET Z  87      81.782  57.146  85.274  1.00  0.00           H
ATOM   2936  CA  MET Z  87      82.505  59.032  84.767  1.00  0.00           C
ATOM   2937  HA  MET Z  87      82.538  59.636  83.869  1.00  0.00           H
ATOM   2938  CB  MET Z  87      81.701  59.779  85.854  1.00  0.00           C
ATOM   2939  HB1 MET Z  87      81.674  59.156  86.778  1.00  0.00           H
ATOM   2940  HB2 MET Z  87      82.201  60.740  86.103  1.00  0.00           H
ATOM   2941  CG  MET Z  87      80.255  60.065  85.408  1.00  0.00           C
ATOM   2942  HG1 MET Z  87      80.276  60.692  84.488  1.00  0.00           H
ATOM   2943  HG2 MET Z  87      79.776  59.100  85.128  1.00  0.00           H
ATOM   2944  SD  MET Z  87      79.241  60.864  86.676  1.00  0.00           S
ATOM   2945  CE  MET Z  87      77.678  60.391  85.878  1.00  0.00           C
ATOM   2946  HE1 MET Z  87      76.804  60.738  86.469  1.00  0.00           H
ATOM   2947  HE2 MET Z  87      77.599  60.826  84.859  1.00  0.00           H
ATOM   2948  HE3 MET Z  87      77.597  59.285  85.783  1.00  0.00           H
ATOM   2949  C   MET Z  87      83.930  58.818  85.226  1.00  0.00           C
ATOM   2950  O   MET Z  87      84.233  57.844  85.914  1.00  0.00           O
ATOM   2951  N   ALA Z  88      84.853  59.702  84.794  1.00  0.00           N
ATOM   2952  HN  ALA Z  88      84.559  60.465  84.223  1.00  0.00           H
ATOM   2953  CA  ALA Z  88      86.279  59.629  85.072  1.00  0.00           C
ATOM   2954  HA  ALA Z  88      86.700  60.541  84.674  1.00  0.00           H
ATOM   2955  CB  ALA Z  88      86.605  59.618  86.586  1.00  0.00           C
ATOM   2956  HB1 ALA Z  88      87.701  59.678  86.759  1.00  0.00           H
ATOM   2957  HB2 ALA Z  88      86.123  60.480  87.091  1.00  0.00           H
ATOM   2958  HB3 ALA Z  88      86.239  58.687  87.068  1.00  0.00           H
ATOM   2959  C   ALA Z  88      86.994  58.506  84.321  1.00  0.00           C
ATOM   2960  O   ALA Z  88      87.966  57.922  84.793  1.00  0.00           O
ATOM   2961  N   ASP Z  89      86.558  58.185  83.087  1.00  0.00           N
ATOM   2962  HN  ASP Z  89      85.730  58.599  82.713  1.00  0.00           H
ATOM   2963  CA  ASP Z  89      87.291  57.292  82.209  1.00  0.00           C
ATOM   2964  HA  ASP Z  89      87.592  56.413  82.767  1.00  0.00           H
ATOM   2965  CB  ASP Z  89      86.422  56.886  80.994  1.00  0.00           C
ATOM   2966  HB1 ASP Z  89      86.062  57.783  80.450  1.00  0.00           H
ATOM   2967  HB2 ASP Z  89      87.009  56.264  80.286  1.00  0.00           H
ATOM   2968  CG  ASP Z  89      85.242  56.080  81.455  1.00  0.00           C
ATOM   2969  OD1 ASP Z  89      84.148  56.653  81.667  1.00  0.00           O
ATOM   2970  OD2 ASP Z  89      85.384  54.843  81.642  1.00  0.00           O
ATOM   2971  C   ASP Z  89      88.558  57.926  81.656  1.00  0.00           C
ATOM   2972  O   ASP Z  89      89.623  57.314  81.603  1.00  0.00           O
ATOM   2973  N   CYS Z  90      88.477  59.189  81.201  1.00  0.00           N
ATOM   2974  HN  CYS Z  90      87.630  59.719  81.316  1.00  0.00           H
ATOM   2975  CA  CYS Z  90      89.492  59.761  80.333  1.00  0.00           C
ATOM   2976  HA  CYS Z  90      89.760  59.021  79.592  1.00  0.00           H
ATOM   2977  CB  CYS Z  90      88.935  61.009  79.626  1.00  0.00           C
ATOM   2978  HB1 CYS Z  90      88.520  61.704  80.387  1.00  0.00           H
ATOM   2979  HB2 CYS Z  90      89.745  61.549  79.087  1.00  0.00           H
ATOM   2980  SG  CYS Z  90      87.635  60.578  78.436  1.00  0.00           S
ATOM   2981  C   CYS Z  90      90.788  60.123  81.016  1.00  0.00           C
ATOM   2982  O   CYS Z  90      91.847  60.123  80.397  1.00  0.00           O
ATOM   2983  N   CYS Z  91      90.755  60.377  82.333  1.00  0.00           N
ATOM   2984  HN  CYS Z  91      89.888  60.349  82.824  1.00  0.00           H
ATOM   2985  CA  CYS Z  91      91.939  60.693  83.109  1.00  0.00           C
ATOM   2986  HA  CYS Z  91      92.595  61.302  82.503  1.00  0.00           H
ATOM   2987  CB  CYS Z  91      91.585  61.538  84.361  1.00  0.00           C
ATOM   2988  HB1 CYS Z  91      92.464  61.616  85.037  1.00  0.00           H
ATOM   2989  HB2 CYS Z  91      91.370  62.573  84.014  1.00  0.00           H
ATOM   2990  SG  CYS Z  91      90.119  60.969  85.277  1.00  0.00           S
ATOM   2991  C   CYS Z  91      92.762  59.459  83.466  1.00  0.00           C
ATOM   2992  O   CYS Z  91      93.899  59.567  83.917  1.00  0.00           O
ATOM   2993  N   ALA Z  92      92.238  58.233  83.246  1.00  0.00           N
ATOM   2994  HN  ALA Z  92      91.294  58.129  82.937  1.00  0.00           H
ATOM   2995  CA  ALA Z  92      93.004  57.005  83.361  1.00  0.00           C
ATOM   2996  HA  ALA Z  92      93.471  56.986  84.335  1.00  0.00           H
ATOM   2997  CB  ALA Z  92      92.072  55.785  83.254  1.00  0.00           C
ATOM   2998  HB1 ALA Z  92      92.637  54.839  83.402  1.00  0.00           H
ATOM   2999  HB2 ALA Z  92      91.290  55.841  84.042  1.00  0.00           H
ATOM   3000  HB3 ALA Z  92      91.569  55.748  82.266  1.00  0.00           H
ATOM   3001  C   ALA Z  92      94.124  56.929  82.323  1.00  0.00           C
ATOM   3002  O   ALA Z  92      95.223  56.443  82.597  1.00  0.00           O
ATOM   3003  N   LYS Z  93      93.848  57.456  81.113  1.00  0.00           N
ATOM   3004  HN  LYS Z  93      92.949  57.854  80.956  1.00  0.00           H
ATOM   3005  CA  LYS Z  93      94.793  57.629  80.029  1.00  0.00           C
ATOM   3006  HA  LYS Z  93      95.352  56.709  79.920  1.00  0.00           H
ATOM   3007  CB  LYS Z  93      94.062  57.941  78.699  1.00  0.00           C
ATOM   3008  HB1 LYS Z  93      93.487  58.886  78.817  1.00  0.00           H
ATOM   3009  HB2 LYS Z  93      94.812  58.097  77.891  1.00  0.00           H
ATOM   3010  CG  LYS Z  93      93.103  56.837  78.231  1.00  0.00           C
ATOM   3011  HG1 LYS Z  93      93.685  55.898  78.096  1.00  0.00           H
ATOM   3012  HG2 LYS Z  93      92.339  56.649  79.017  1.00  0.00           H
ATOM   3013  CD  LYS Z  93      92.391  57.225  76.923  1.00  0.00           C
ATOM   3014  HD1 LYS Z  93      91.747  58.108  77.137  1.00  0.00           H
ATOM   3015  HD2 LYS Z  93      93.151  57.549  76.177  1.00  0.00           H
ATOM   3016  CE  LYS Z  93      91.510  56.131  76.303  1.00  0.00           C
ATOM   3017  HE1 LYS Z  93      90.781  55.741  77.046  1.00  0.00           H
ATOM   3018  HE2 LYS Z  93      90.954  56.542  75.431  1.00  0.00           H
ATOM   3019  NZ  LYS Z  93      92.333  55.009  75.824  1.00  0.00           N
ATOM   3020  HZ1 LYS Z  93      91.744  54.317  75.294  1.00  0.00           H
ATOM   3021  HZ2 LYS Z  93      93.116  55.338  75.200  1.00  0.00           H
ATOM   3022  HZ3 LYS Z  93      92.761  54.485  76.631  1.00  0.00           H
ATOM   3023  C   LYS Z  93      95.802  58.747  80.278  1.00  0.00           C
ATOM   3024  O   LYS Z  93      95.608  59.649  81.099  1.00  0.00           O
ATOM   3025  N   GLN Z  94      96.920  58.714  79.533  1.00  0.00           N
ATOM   3026  HN  GLN Z  94      97.043  57.990  78.843  1.00  0.00           H
ATOM   3027  CA  GLN Z  94      97.958  59.723  79.576  1.00  0.00           C
ATOM   3028  HA  GLN Z  94      97.927  60.251  80.520  1.00  0.00           H
ATOM   3029  CB  GLN Z  94      99.345  59.068  79.405  1.00  0.00           C
ATOM   3030  HB1 GLN Z  94      99.385  58.555  78.417  1.00  0.00           H
ATOM   3031  HB2 GLN Z  94     100.129  59.861  79.413  1.00  0.00           H
ATOM   3032  CG  GLN Z  94      99.654  58.049  80.520  1.00  0.00           C
ATOM   3033  HG1 GLN Z  94      99.609  58.550  81.509  1.00  0.00           H
ATOM   3034  HG2 GLN Z  94      98.921  57.215  80.521  1.00  0.00           H
ATOM   3035  CD  GLN Z  94     101.059  57.498  80.337  1.00  0.00           C
ATOM   3036  OE1 GLN Z  94     102.051  58.082  80.791  1.00  0.00           O
ATOM   3037  NE2 GLN Z  94     101.175  56.360  79.619  1.00  0.00           N
ATOM   3038 1HE2 GLN Z  94     102.097  56.022  79.413  1.00  0.00           H
ATOM   3039 2HE2 GLN Z  94     100.358  55.897  79.274  1.00  0.00           H
ATOM   3040  C   GLN Z  94      97.756  60.734  78.461  1.00  0.00           C
ATOM   3041  O   GLN Z  94      97.086  60.466  77.468  1.00  0.00           O
ATOM   3042  N   GLU Z  95      98.300  61.959  78.580  1.00  0.00           N
ATOM   3043  HN  GLU Z  95      98.851  62.189  79.390  1.00  0.00           H
ATOM   3044  CA  GLU Z  95      98.271  62.934  77.498  1.00  0.00           C
ATOM   3045  HA  GLU Z  95      97.248  62.999  77.162  1.00  0.00           H
ATOM   3046  CB  GLU Z  95      98.672  64.342  77.999  1.00  0.00           C
ATOM   3047  HB1 GLU Z  95      99.713  64.314  78.394  1.00  0.00           H
ATOM   3048  HB2 GLU Z  95      98.649  65.065  77.151  1.00  0.00           H
ATOM   3049  CG  GLU Z  95      97.718  64.851  79.108  1.00  0.00           C
ATOM   3050  HG1 GLU Z  95      96.671  64.850  78.743  1.00  0.00           H
ATOM   3051  HG2 GLU Z  95      97.781  64.183  79.994  1.00  0.00           H
ATOM   3052  CD  GLU Z  95      98.040  66.261  79.564  1.00  0.00           C
ATOM   3053  OE1 GLU Z  95      97.920  67.216  78.753  1.00  0.00           O
ATOM   3054  OE2 GLU Z  95      98.404  66.432  80.757  1.00  0.00           O
ATOM   3055  C   GLU Z  95      99.126  62.491  76.300  1.00  0.00           C
ATOM   3056  O   GLU Z  95     100.172  61.877  76.522  1.00  0.00           O
ATOM   3057  N   PRO Z  96      98.791  62.715  75.028  1.00  0.00           N
ATOM   3058  CD  PRO Z  96      99.708  62.299  73.961  1.00  0.00           C
ATOM   3059  HD1 PRO Z  96      99.965  61.219  74.048  1.00  0.00           H
ATOM   3060  HD2 PRO Z  96     100.635  62.913  74.021  1.00  0.00           H
ATOM   3061  CA  PRO Z  96      97.659  63.490  74.517  1.00  0.00           C
ATOM   3062  HA  PRO Z  96      97.514  64.383  75.108  1.00  0.00           H
ATOM   3063  CB  PRO Z  96      98.078  63.783  73.065  1.00  0.00           C
ATOM   3064  HB1 PRO Z  96      97.217  63.923  72.378  1.00  0.00           H
ATOM   3065  HB2 PRO Z  96      98.695  64.710  73.049  1.00  0.00           H
ATOM   3066  CG  PRO Z  96      98.955  62.594  72.667  1.00  0.00           C
ATOM   3067  HG1 PRO Z  96      98.315  61.724  72.396  1.00  0.00           H
ATOM   3068  HG2 PRO Z  96      99.635  62.829  71.822  1.00  0.00           H
ATOM   3069  C   PRO Z  96      96.363  62.701  74.526  1.00  0.00           C
ATOM   3070  O   PRO Z  96      95.300  63.292  74.341  1.00  0.00           O
ATOM   3071  N   GLU Z  97      96.414  61.373  74.731  1.00  0.00           N
ATOM   3072  HN  GLU Z  97      97.294  60.949  74.931  1.00  0.00           H
ATOM   3073  CA  GLU Z  97      95.297  60.450  74.617  1.00  0.00           C
ATOM   3074  HA  GLU Z  97      94.919  60.539  73.608  1.00  0.00           H
ATOM   3075  CB  GLU Z  97      95.801  59.004  74.830  1.00  0.00           C
ATOM   3076  HB1 GLU Z  97      96.874  58.964  74.541  1.00  0.00           H
ATOM   3077  HB2 GLU Z  97      95.752  58.728  75.906  1.00  0.00           H
ATOM   3078  CG  GLU Z  97      95.045  57.984  73.955  1.00  0.00           C
ATOM   3079  HG1 GLU Z  97      93.954  58.157  74.056  1.00  0.00           H
ATOM   3080  HG2 GLU Z  97      95.323  58.125  72.889  1.00  0.00           H
ATOM   3081  CD  GLU Z  97      95.316  56.539  74.322  1.00  0.00           C
ATOM   3082  OE1 GLU Z  97      94.354  55.730  74.193  1.00  0.00           O
ATOM   3083  OE2 GLU Z  97      96.454  56.189  74.734  1.00  0.00           O
ATOM   3084  C   GLU Z  97      94.139  60.758  75.565  1.00  0.00           C
ATOM   3085  O   GLU Z  97      92.964  60.660  75.210  1.00  0.00           O
ATOM   3086  N   ARG Z  98      94.477  61.204  76.791  1.00  0.00           N
ATOM   3087  HN  ARG Z  98      95.446  61.121  77.047  1.00  0.00           H
ATOM   3088  CA  ARG Z  98      93.592  61.763  77.799  1.00  0.00           C
ATOM   3089  HA  ARG Z  98      92.901  61.001  78.132  1.00  0.00           H
ATOM   3090  CB  ARG Z  98      94.486  62.255  78.973  1.00  0.00           C
ATOM   3091  HB1 ARG Z  98      95.023  61.371  79.378  1.00  0.00           H
ATOM   3092  HB2 ARG Z  98      95.259  62.948  78.572  1.00  0.00           H
ATOM   3093  CG  ARG Z  98      93.754  62.970  80.127  1.00  0.00           C
ATOM   3094  HG1 ARG Z  98      93.211  63.854  79.719  1.00  0.00           H
ATOM   3095  HG2 ARG Z  98      92.991  62.292  80.562  1.00  0.00           H
ATOM   3096  CD  ARG Z  98      94.659  63.508  81.245  1.00  0.00           C
ATOM   3097  HD1 ARG Z  98      95.444  64.185  80.841  1.00  0.00           H
ATOM   3098  HD2 ARG Z  98      94.030  64.074  81.972  1.00  0.00           H
ATOM   3099  NE  ARG Z  98      95.303  62.351  81.944  1.00  0.00           N
ATOM   3100  HE  ARG Z  98      95.307  61.429  81.541  1.00  0.00           H
ATOM   3101  CZ  ARG Z  98      95.778  62.434  83.193  1.00  0.00           C
ATOM   3102  NH1 ARG Z  98      96.129  61.326  83.834  1.00  0.00           N
ATOM   3103 1HH1 ARG Z  98      95.825  60.455  83.457  1.00  0.00           H
ATOM   3104 2HH1 ARG Z  98      96.423  61.435  84.780  1.00  0.00           H
ATOM   3105  NH2 ARG Z  98      95.879  63.580  83.854  1.00  0.00           N
ATOM   3106 1HH2 ARG Z  98      95.980  64.440  83.353  1.00  0.00           H
ATOM   3107 2HH2 ARG Z  98      96.157  63.518  84.827  1.00  0.00           H
ATOM   3108  C   ARG Z  98      92.779  62.949  77.300  1.00  0.00           C
ATOM   3109  O   ARG Z  98      91.564  63.015  77.461  1.00  0.00           O
ATOM   3110  N   ASN Z  99      93.439  63.914  76.637  1.00  0.00           N
ATOM   3111  HN  ASN Z  99      94.413  63.811  76.462  1.00  0.00           H
ATOM   3112  CA  ASN Z  99      92.825  65.138  76.149  1.00  0.00           C
ATOM   3113  HA  ASN Z  99      92.189  65.532  76.931  1.00  0.00           H
ATOM   3114  CB  ASN Z  99      93.894  66.196  75.783  1.00  0.00           C
ATOM   3115  HB1 ASN Z  99      94.509  65.848  74.927  1.00  0.00           H
ATOM   3116  HB2 ASN Z  99      93.411  67.158  75.513  1.00  0.00           H
ATOM   3117  CG  ASN Z  99      94.796  66.437  76.989  1.00  0.00           C
ATOM   3118  OD1 ASN Z  99      94.434  66.187  78.142  1.00  0.00           O
ATOM   3119  ND2 ASN Z  99      96.029  66.913  76.724  1.00  0.00           N
ATOM   3120 1HD2 ASN Z  99      96.259  67.221  75.796  1.00  0.00           H
ATOM   3121 2HD2 ASN Z  99      96.675  67.036  77.490  1.00  0.00           H
ATOM   3122  C   ASN Z  99      91.923  64.851  74.961  1.00  0.00           C
ATOM   3123  O   ASN Z  99      90.815  65.373  74.842  1.00  0.00           O
ATOM   3124  N   GLU Z 100      92.377  63.939  74.086  1.00  0.00           N
ATOM   3125  HN  GLU Z 100      93.313  63.595  74.189  1.00  0.00           H
ATOM   3126  CA  GLU Z 100      91.629  63.388  72.976  1.00  0.00           C
ATOM   3127  HA  GLU Z 100      91.324  64.208  72.339  1.00  0.00           H
ATOM   3128  CB  GLU Z 100      92.584  62.446  72.206  1.00  0.00           C
ATOM   3129  HB1 GLU Z 100      93.537  62.996  72.025  1.00  0.00           H
ATOM   3130  HB2 GLU Z 100      92.836  61.574  72.846  1.00  0.00           H
ATOM   3131  CG  GLU Z 100      92.054  61.935  70.852  1.00  0.00           C
ATOM   3132  HG1 GLU Z 100      92.804  61.251  70.401  1.00  0.00           H
ATOM   3133  HG2 GLU Z 100      91.112  61.365  70.994  1.00  0.00           H
ATOM   3134  CD  GLU Z 100      91.806  63.048  69.851  1.00  0.00           C
ATOM   3135  OE1 GLU Z 100      90.857  62.896  69.040  1.00  0.00           O
ATOM   3136  OE2 GLU Z 100      92.576  64.042  69.819  1.00  0.00           O
ATOM   3137  C   GLU Z 100      90.363  62.647  73.415  1.00  0.00           C
ATOM   3138  O   GLU Z 100      89.288  62.794  72.832  1.00  0.00           O
ATOM   3139  N   CYS Z 101      90.453  61.864  74.513  1.00  0.00           N
ATOM   3140  HN  CYS Z 101      91.352  61.716  74.930  1.00  0.00           H
ATOM   3141  CA  CYS Z 101      89.316  61.261  75.195  1.00  0.00           C
ATOM   3142  HA  CYS Z 101      88.746  60.702  74.465  1.00  0.00           H
ATOM   3143  CB  CYS Z 101      89.820  60.285  76.293  1.00  0.00           C
ATOM   3144  HB1 CYS Z 101      90.522  59.578  75.800  1.00  0.00           H
ATOM   3145  HB2 CYS Z 101      90.419  60.850  77.037  1.00  0.00           H
ATOM   3146  SG  CYS Z 101      88.559  59.285  77.160  1.00  0.00           S
ATOM   3147  C   CYS Z 101      88.378  62.300  75.796  1.00  0.00           C
ATOM   3148  O   CYS Z 101      87.165  62.228  75.617  1.00  0.00           O
ATOM   3149  N   PHE Z 102      88.900  63.343  76.482  1.00  0.00           N
ATOM   3150  HN  PHE Z 102      89.879  63.374  76.699  1.00  0.00           H
ATOM   3151  CA  PHE Z 102      88.073  64.420  77.013  1.00  0.00           C
ATOM   3152  HA  PHE Z 102      87.326  63.970  77.651  1.00  0.00           H
ATOM   3153  CB  PHE Z 102      88.890  65.485  77.805  1.00  0.00           C
ATOM   3154  HB1 PHE Z 102      89.813  65.742  77.243  1.00  0.00           H
ATOM   3155  HB2 PHE Z 102      88.293  66.414  77.931  1.00  0.00           H
ATOM   3156  CG  PHE Z 102      89.262  65.067  79.208  1.00  0.00           C
ATOM   3157  CD1 PHE Z 102      88.309  64.535  80.098  1.00  0.00           C
ATOM   3158  HD1 PHE Z 102      87.296  64.353  79.772  1.00  0.00           H
ATOM   3159  CE1 PHE Z 102      88.639  64.275  81.435  1.00  0.00           C
ATOM   3160  HE1 PHE Z 102      87.891  63.876  82.107  1.00  0.00           H
ATOM   3161  CZ  PHE Z 102      89.927  64.554  81.904  1.00  0.00           C
ATOM   3162  HZ  PHE Z 102      90.177  64.377  82.940  1.00  0.00           H
ATOM   3163  CD2 PHE Z 102      90.551  65.347  79.698  1.00  0.00           C
ATOM   3164  HD2 PHE Z 102      91.286  65.795  79.046  1.00  0.00           H
ATOM   3165  CE2 PHE Z 102      90.883  65.096  81.036  1.00  0.00           C
ATOM   3166  HE2 PHE Z 102      91.869  65.343  81.404  1.00  0.00           H
ATOM   3167  C   PHE Z 102      87.288  65.132  75.918  1.00  0.00           C
ATOM   3168  O   PHE Z 102      86.107  65.417  76.096  1.00  0.00           O
ATOM   3169  N   LEU Z 103      87.909  65.370  74.742  1.00  0.00           N
ATOM   3170  HN  LEU Z 103      88.887  65.163  74.660  1.00  0.00           H
ATOM   3171  CA  LEU Z 103      87.259  65.871  73.541  1.00  0.00           C
ATOM   3172  HA  LEU Z 103      86.791  66.812  73.787  1.00  0.00           H
ATOM   3173  CB  LEU Z 103      88.323  66.091  72.438  1.00  0.00           C
ATOM   3174  HB1 LEU Z 103      89.146  66.710  72.858  1.00  0.00           H
ATOM   3175  HB2 LEU Z 103      88.770  65.111  72.161  1.00  0.00           H
ATOM   3176  CG  LEU Z 103      87.823  66.774  71.147  1.00  0.00           C
ATOM   3177  HG  LEU Z 103      86.950  66.205  70.745  1.00  0.00           H
ATOM   3178  CD1 LEU Z 103      87.383  68.224  71.395  1.00  0.00           C
ATOM   3179 1HD1 LEU Z 103      87.087  68.703  70.437  1.00  0.00           H
ATOM   3180 2HD1 LEU Z 103      86.518  68.274  72.088  1.00  0.00           H
ATOM   3181 3HD1 LEU Z 103      88.223  68.810  71.822  1.00  0.00           H
ATOM   3182  CD2 LEU Z 103      88.922  66.737  70.076  1.00  0.00           C
ATOM   3183 1HD2 LEU Z 103      89.816  67.293  70.429  1.00  0.00           H
ATOM   3184 2HD2 LEU Z 103      89.220  65.690  69.855  1.00  0.00           H
ATOM   3185 3HD2 LEU Z 103      88.563  67.206  69.136  1.00  0.00           H
ATOM   3186  C   LEU Z 103      86.159  64.949  73.013  1.00  0.00           C
ATOM   3187  O   LEU Z 103      85.059  65.394  72.685  1.00  0.00           O
ATOM   3188  N   GLN Z 104      86.405  63.620  72.976  1.00  0.00           N
ATOM   3189  HN  GLN Z 104      87.317  63.286  73.221  1.00  0.00           H
ATOM   3190  CA  GLN Z 104      85.432  62.605  72.594  1.00  0.00           C
ATOM   3191  HA  GLN Z 104      85.087  62.843  71.598  1.00  0.00           H
ATOM   3192  CB  GLN Z 104      86.082  61.193  72.579  1.00  0.00           C
ATOM   3193  HB1 GLN Z 104      86.916  61.205  71.841  1.00  0.00           H
ATOM   3194  HB2 GLN Z 104      86.532  60.993  73.576  1.00  0.00           H
ATOM   3195  CG  GLN Z 104      85.110  60.037  72.233  1.00  0.00           C
ATOM   3196  HG1 GLN Z 104      84.293  59.979  72.985  1.00  0.00           H
ATOM   3197  HG2 GLN Z 104      84.654  60.209  71.239  1.00  0.00           H
ATOM   3198  CD  GLN Z 104      85.795  58.671  72.227  1.00  0.00           C
ATOM   3199  OE1 GLN Z 104      86.905  58.484  72.734  1.00  0.00           O
ATOM   3200  NE2 GLN Z 104      85.100  57.671  71.641  1.00  0.00           N
ATOM   3201 1HE2 GLN Z 104      85.403  56.722  71.759  1.00  0.00           H
ATOM   3202 2HE2 GLN Z 104      84.235  57.860  71.172  1.00  0.00           H
ATOM   3203  C   GLN Z 104      84.199  62.583  73.492  1.00  0.00           C
ATOM   3204  O   GLN Z 104      83.075  62.412  73.016  1.00  0.00           O
ATOM   3205  N   HIS Z 105      84.388  62.780  74.811  1.00  0.00           N
ATOM   3206  HN  HIS Z 105      85.328  62.876  75.149  1.00  0.00           H
ATOM   3207  CA  HIS Z 105      83.329  62.737  75.807  1.00  0.00           C
ATOM   3208  HA  HIS Z 105      82.523  62.105  75.458  1.00  0.00           H
ATOM   3209  CB  HIS Z 105      83.872  62.139  77.133  1.00  0.00           C
ATOM   3210  HB1 HIS Z 105      84.820  62.646  77.409  1.00  0.00           H
ATOM   3211  HB2 HIS Z 105      83.148  62.312  77.958  1.00  0.00           H
ATOM   3212  ND1 HIS Z 105      83.463  59.808  77.934  1.00  0.00           N
ATOM   3213  CG  HIS Z 105      84.151  60.658  77.081  1.00  0.00           C
ATOM   3214  CE1 HIS Z 105      83.986  58.612  77.726  1.00  0.00           C
ATOM   3215  HE1 HIS Z 105      83.699  57.697  78.246  1.00  0.00           H
ATOM   3216  NE2 HIS Z 105      84.954  58.644  76.782  1.00  0.00           N
ATOM   3217  HE2 HIS Z 105      85.543  57.876  76.494  1.00  0.00           H
ATOM   3218  CD2 HIS Z 105      85.063  59.951  76.361  1.00  0.00           C
ATOM   3219  HD2 HIS Z 105      85.771  60.275  75.615  1.00  0.00           H
ATOM   3220  C   HIS Z 105      82.717  64.111  76.102  1.00  0.00           C
ATOM   3221  O   HIS Z 105      81.823  64.227  76.938  1.00  0.00           O
ATOM   3222  N   LYS Z 106      83.133  65.198  75.414  1.00  0.00           N
ATOM   3223  HN  LYS Z 106      83.871  65.123  74.745  1.00  0.00           H
ATOM   3224  CA  LYS Z 106      82.533  66.518  75.589  1.00  0.00           C
ATOM   3225  HA  LYS Z 106      82.279  66.651  76.631  1.00  0.00           H
ATOM   3226  CB  LYS Z 106      83.509  67.663  75.192  1.00  0.00           C
ATOM   3227  HB1 LYS Z 106      84.149  67.303  74.357  1.00  0.00           H
ATOM   3228  HB2 LYS Z 106      82.950  68.553  74.819  1.00  0.00           H
ATOM   3229  CG  LYS Z 106      84.391  68.150  76.354  1.00  0.00           C
ATOM   3230  HG1 LYS Z 106      83.758  68.694  77.092  1.00  0.00           H
ATOM   3231  HG2 LYS Z 106      84.811  67.263  76.878  1.00  0.00           H
ATOM   3232  CD  LYS Z 106      85.549  69.052  75.888  1.00  0.00           C
ATOM   3233  HD1 LYS Z 106      86.090  68.522  75.072  1.00  0.00           H
ATOM   3234  HD2 LYS Z 106      85.132  69.993  75.463  1.00  0.00           H
ATOM   3235  CE  LYS Z 106      86.544  69.369  77.011  1.00  0.00           C
ATOM   3236  HE1 LYS Z 106      86.044  69.924  77.836  1.00  0.00           H
ATOM   3237  HE2 LYS Z 106      86.964  68.424  77.422  1.00  0.00           H
ATOM   3238  NZ  LYS Z 106      87.664  70.189  76.518  1.00  0.00           N
ATOM   3239  HZ1 LYS Z 106      87.438  71.212  76.610  1.00  0.00           H
ATOM   3240  HZ2 LYS Z 106      88.529  69.981  77.082  1.00  0.00           H
ATOM   3241  HZ3 LYS Z 106      87.894  70.028  75.507  1.00  0.00           H
ATOM   3242  C   LYS Z 106      81.240  66.678  74.798  1.00  0.00           C
ATOM   3243  O   LYS Z 106      81.241  66.784  73.570  1.00  0.00           O
ATOM   3244  N   ASP Z 107      80.094  66.751  75.501  1.00  0.00           N
ATOM   3245  HN  ASP Z 107      80.118  66.693  76.497  1.00  0.00           H
ATOM   3246  CA  ASP Z 107      78.801  67.028  74.907  1.00  0.00           C
ATOM   3247  HA  ASP Z 107      78.761  66.613  73.908  1.00  0.00           H
ATOM   3248  CB  ASP Z 107      77.657  66.461  75.784  1.00  0.00           C
ATOM   3249  HB1 ASP Z 107      77.888  66.628  76.856  1.00  0.00           H
ATOM   3250  HB2 ASP Z 107      76.690  66.957  75.551  1.00  0.00           H
ATOM   3251  CG  ASP Z 107      77.455  64.989  75.534  1.00  0.00           C
ATOM   3252  OD1 ASP Z 107      76.912  64.641  74.451  1.00  0.00           O
ATOM   3253  OD2 ASP Z 107      77.786  64.165  76.424  1.00  0.00           O
ATOM   3254  C   ASP Z 107      78.587  68.530  74.794  1.00  0.00           C
ATOM   3255  O   ASP Z 107      78.968  69.302  75.667  1.00  0.00           O
ATOM   3256  N   ASP Z 108      77.954  69.009  73.711  1.00  0.00           N
ATOM   3257  HN  ASP Z 108      77.728  68.403  72.946  1.00  0.00           H
ATOM   3258  CA  ASP Z 108      77.589  70.411  73.608  1.00  0.00           C
ATOM   3259  HA  ASP Z 108      78.434  71.017  73.917  1.00  0.00           H
ATOM   3260  CB  ASP Z 108      77.209  70.744  72.155  1.00  0.00           C
ATOM   3261  HB1 ASP Z 108      76.406  70.072  71.793  1.00  0.00           H
ATOM   3262  HB2 ASP Z 108      76.884  71.800  72.048  1.00  0.00           H
ATOM   3263  CG  ASP Z 108      78.449  70.538  71.342  1.00  0.00           C
ATOM   3264  OD1 ASP Z 108      78.523  69.554  70.563  1.00  0.00           O
ATOM   3265  OD2 ASP Z 108      79.395  71.348  71.493  1.00  0.00           O
ATOM   3266  C   ASP Z 108      76.438  70.785  74.525  1.00  0.00           C
ATOM   3267  O   ASP Z 108      76.525  71.738  75.295  1.00  0.00           O
ATOM   3268  N   ASN Z 109      75.349  69.999  74.498  1.00  0.00           N
ATOM   3269  HN  ASN Z 109      75.280  69.264  73.825  1.00  0.00           H
ATOM   3270  CA  ASN Z 109      74.279  70.101  75.466  1.00  0.00           C
ATOM   3271  HA  ASN Z 109      74.591  70.679  76.324  1.00  0.00           H
ATOM   3272  CB  ASN Z 109      73.006  70.752  74.870  1.00  0.00           C
ATOM   3273  HB1 ASN Z 109      72.709  70.243  73.933  1.00  0.00           H
ATOM   3274  HB2 ASN Z 109      72.162  70.687  75.590  1.00  0.00           H
ATOM   3275  CG  ASN Z 109      73.261  72.232  74.619  1.00  0.00           C
ATOM   3276  OD1 ASN Z 109      73.325  73.020  75.565  1.00  0.00           O
ATOM   3277  ND2 ASN Z 109      73.400  72.635  73.337  1.00  0.00           N
ATOM   3278 1HD2 ASN Z 109      73.240  71.981  72.601  1.00  0.00           H
ATOM   3279 2HD2 ASN Z 109      73.583  73.600  73.166  1.00  0.00           H
ATOM   3280  C   ASN Z 109      73.954  68.679  75.896  1.00  0.00           C
ATOM   3281  O   ASN Z 109      73.276  67.975  75.144  1.00  0.00           O
ATOM   3282  N   PRO Z 110      74.395  68.178  77.046  1.00  0.00           N
ATOM   3283  CD  PRO Z 110      75.366  68.831  77.927  1.00  0.00           C
ATOM   3284  HD1 PRO Z 110      75.052  69.861  78.201  1.00  0.00           H
ATOM   3285  HD2 PRO Z 110      76.359  68.854  77.423  1.00  0.00           H
ATOM   3286  CA  PRO Z 110      74.148  66.794  77.433  1.00  0.00           C
ATOM   3287  HA  PRO Z 110      74.340  66.142  76.590  1.00  0.00           H
ATOM   3288  CB  PRO Z 110      75.122  66.543  78.598  1.00  0.00           C
ATOM   3289  HB1 PRO Z 110      74.722  65.846  79.361  1.00  0.00           H
ATOM   3290  HB2 PRO Z 110      76.064  66.113  78.190  1.00  0.00           H
ATOM   3291  CG  PRO Z 110      75.405  67.937  79.163  1.00  0.00           C
ATOM   3292  HG1 PRO Z 110      74.582  68.234  79.849  1.00  0.00           H
ATOM   3293  HG2 PRO Z 110      76.371  67.995  79.697  1.00  0.00           H
ATOM   3294  C   PRO Z 110      72.706  66.590  77.852  1.00  0.00           C
ATOM   3295  O   PRO Z 110      72.094  67.486  78.432  1.00  0.00           O
ATOM   3296  N   ASN Z 111      72.124  65.419  77.545  1.00  0.00           N
ATOM   3297  HN  ASN Z 111      72.665  64.703  77.101  1.00  0.00           H
ATOM   3298  CA  ASN Z 111      70.734  65.139  77.860  1.00  0.00           C
ATOM   3299  HA  ASN Z 111      70.157  66.053  77.774  1.00  0.00           H
ATOM   3300  CB  ASN Z 111      70.137  64.083  76.900  1.00  0.00           C
ATOM   3301  HB1 ASN Z 111      70.726  63.145  76.921  1.00  0.00           H
ATOM   3302  HB2 ASN Z 111      69.089  63.857  77.195  1.00  0.00           H
ATOM   3303  CG  ASN Z 111      70.090  64.652  75.488  1.00  0.00           C
ATOM   3304  OD1 ASN Z 111      69.172  65.401  75.144  1.00  0.00           O
ATOM   3305  ND2 ASN Z 111      71.072  64.301  74.630  1.00  0.00           N
ATOM   3306 1HD2 ASN Z 111      71.758  63.612  74.876  1.00  0.00           H
ATOM   3307 2HD2 ASN Z 111      71.091  64.737  73.735  1.00  0.00           H
ATOM   3308  C   ASN Z 111      70.614  64.662  79.302  1.00  0.00           C
ATOM   3309  O   ASN Z 111      71.124  63.601  79.669  1.00  0.00           O
ATOM   3310  N   LEU Z 112      69.955  65.467  80.157  1.00  0.00           N
ATOM   3311  HN  LEU Z 112      69.484  66.279  79.816  1.00  0.00           H
ATOM   3312  CA  LEU Z 112      69.962  65.317  81.600  1.00  0.00           C
ATOM   3313  HA  LEU Z 112      70.153  64.287  81.852  1.00  0.00           H
ATOM   3314  CB  LEU Z 112      71.029  66.248  82.241  1.00  0.00           C
ATOM   3315  HB1 LEU Z 112      70.897  67.269  81.819  1.00  0.00           H
ATOM   3316  HB2 LEU Z 112      70.878  66.324  83.340  1.00  0.00           H
ATOM   3317  CG  LEU Z 112      72.486  65.802  82.002  1.00  0.00           C
ATOM   3318  HG  LEU Z 112      72.603  65.505  80.934  1.00  0.00           H
ATOM   3319  CD1 LEU Z 112      73.442  66.969  82.261  1.00  0.00           C
ATOM   3320 1HD1 LEU Z 112      73.318  67.324  83.305  1.00  0.00           H
ATOM   3321 2HD1 LEU Z 112      74.495  66.654  82.110  1.00  0.00           H
ATOM   3322 3HD1 LEU Z 112      73.217  67.814  81.577  1.00  0.00           H
ATOM   3323  CD2 LEU Z 112      72.864  64.603  82.883  1.00  0.00           C
ATOM   3324 1HD2 LEU Z 112      72.849  64.897  83.954  1.00  0.00           H
ATOM   3325 2HD2 LEU Z 112      72.159  63.759  82.743  1.00  0.00           H
ATOM   3326 3HD2 LEU Z 112      73.883  64.241  82.636  1.00  0.00           H
ATOM   3327  C   LEU Z 112      68.588  65.691  82.141  1.00  0.00           C
ATOM   3328  O   LEU Z 112      67.875  66.459  81.487  1.00  0.00           O
ATOM   3329  N   PRO Z 113      68.137  65.183  83.287  1.00  0.00           N
ATOM   3330  CD  PRO Z 113      68.847  64.202  84.120  1.00  0.00           C
ATOM   3331  HD1 PRO Z 113      69.856  64.570  84.413  1.00  0.00           H
ATOM   3332  HD2 PRO Z 113      68.935  63.244  83.561  1.00  0.00           H
ATOM   3333  CA  PRO Z 113      66.832  65.528  83.835  1.00  0.00           C
ATOM   3334  HA  PRO Z 113      66.093  65.591  83.047  1.00  0.00           H
ATOM   3335  CB  PRO Z 113      66.571  64.374  84.812  1.00  0.00           C
ATOM   3336  HB1 PRO Z 113      65.839  64.621  85.601  1.00  0.00           H
ATOM   3337  HB2 PRO Z 113      66.182  63.508  84.234  1.00  0.00           H
ATOM   3338  CG  PRO Z 113      67.958  64.016  85.352  1.00  0.00           C
ATOM   3339  HG1 PRO Z 113      68.255  64.741  86.142  1.00  0.00           H
ATOM   3340  HG2 PRO Z 113      68.007  62.986  85.761  1.00  0.00           H
ATOM   3341  C   PRO Z 113      66.879  66.864  84.557  1.00  0.00           C
ATOM   3342  O   PRO Z 113      67.959  67.344  84.901  1.00  0.00           O
ATOM   3343  N   ARG Z 114      65.715  67.492  84.784  1.00  0.00           N
ATOM   3344  HN  ARG Z 114      64.853  67.080  84.505  1.00  0.00           H
ATOM   3345  CA  ARG Z 114      65.617  68.781  85.437  1.00  0.00           C
ATOM   3346  HA  ARG Z 114      66.518  68.985  86.002  1.00  0.00           H
ATOM   3347  CB  ARG Z 114      65.352  69.908  84.409  1.00  0.00           C
ATOM   3348  HB1 ARG Z 114      65.469  70.893  84.906  1.00  0.00           H
ATOM   3349  HB2 ARG Z 114      66.133  69.844  83.618  1.00  0.00           H
ATOM   3350  CG  ARG Z 114      63.959  69.846  83.746  1.00  0.00           C
ATOM   3351  HG1 ARG Z 114      63.828  68.846  83.273  1.00  0.00           H
ATOM   3352  HG2 ARG Z 114      63.171  69.970  84.524  1.00  0.00           H
ATOM   3353  CD  ARG Z 114      63.744  70.919  82.684  1.00  0.00           C
ATOM   3354  HD1 ARG Z 114      63.862  71.942  83.111  1.00  0.00           H
ATOM   3355  HD2 ARG Z 114      64.459  70.770  81.843  1.00  0.00           H
ATOM   3356  NE  ARG Z 114      62.342  70.732  82.209  1.00  0.00           N
ATOM   3357  HE  ARG Z 114      61.737  70.051  82.621  1.00  0.00           H
ATOM   3358  CZ  ARG Z 114      61.832  71.361  81.150  1.00  0.00           C
ATOM   3359  NH1 ARG Z 114      60.585  71.087  80.780  1.00  0.00           N
ATOM   3360 1HH1 ARG Z 114      60.096  70.371  81.294  1.00  0.00           H
ATOM   3361 2HH1 ARG Z 114      60.254  71.551  79.954  1.00  0.00           H
ATOM   3362  NH2 ARG Z 114      62.519  72.223  80.415  1.00  0.00           N
ATOM   3363 1HH2 ARG Z 114      63.520  72.254  80.498  1.00  0.00           H
ATOM   3364 2HH2 ARG Z 114      62.082  72.428  79.530  1.00  0.00           H
ATOM   3365  C   ARG Z 114      64.460  68.741  86.410  1.00  0.00           C
ATOM   3366  O   ARG Z 114      63.594  67.874  86.314  1.00  0.00           O
ATOM   3367  N   LEU Z 115      64.386  69.684  87.368  1.00  0.00           N
ATOM   3368  HN  LEU Z 115      65.085  70.392  87.439  1.00  0.00           H
ATOM   3369  CA  LEU Z 115      63.299  69.750  88.332  1.00  0.00           C
ATOM   3370  HA  LEU Z 115      63.296  68.812  88.870  1.00  0.00           H
ATOM   3371  CB  LEU Z 115      63.586  70.900  89.329  1.00  0.00           C
ATOM   3372  HB1 LEU Z 115      64.634  70.795  89.690  1.00  0.00           H
ATOM   3373  HB2 LEU Z 115      63.527  71.867  88.781  1.00  0.00           H
ATOM   3374  CG  LEU Z 115      62.672  70.976  90.570  1.00  0.00           C
ATOM   3375  HG  LEU Z 115      61.607  70.994  90.235  1.00  0.00           H
ATOM   3376  CD1 LEU Z 115      62.876  69.785  91.515  1.00  0.00           C
ATOM   3377 1HD1 LEU Z 115      62.638  68.829  91.011  1.00  0.00           H
ATOM   3378 2HD1 LEU Z 115      63.931  69.744  91.862  1.00  0.00           H
ATOM   3379 3HD1 LEU Z 115      62.223  69.885  92.408  1.00  0.00           H
ATOM   3380  CD2 LEU Z 115      62.943  72.274  91.338  1.00  0.00           C
ATOM   3381 1HD2 LEU Z 115      62.208  72.396  92.162  1.00  0.00           H
ATOM   3382 2HD2 LEU Z 115      63.964  72.255  91.775  1.00  0.00           H
ATOM   3383 3HD2 LEU Z 115      62.873  73.148  90.659  1.00  0.00           H
ATOM   3384  C   LEU Z 115      61.906  69.925  87.709  1.00  0.00           C
ATOM   3385  O   LEU Z 115      61.685  70.781  86.849  1.00  0.00           O
ATOM   3386  N   VAL Z 116      60.928  69.099  88.137  1.00  0.00           N
ATOM   3387  HN  VAL Z 116      61.150  68.370  88.795  1.00  0.00           H
ATOM   3388  CA  VAL Z 116      59.530  69.143  87.735  1.00  0.00           C
ATOM   3389  HA  VAL Z 116      59.493  69.138  86.655  1.00  0.00           H
ATOM   3390  CB  VAL Z 116      58.782  67.906  88.247  1.00  0.00           C
ATOM   3391  HB  VAL Z 116      59.020  67.764  89.328  1.00  0.00           H
ATOM   3392  CG1 VAL Z 116      57.250  68.019  88.110  1.00  0.00           C
ATOM   3393 1HG1 VAL Z 116      56.772  67.062  88.412  1.00  0.00           H
ATOM   3394 2HG1 VAL Z 116      56.837  68.810  88.771  1.00  0.00           H
ATOM   3395 3HG1 VAL Z 116      56.964  68.233  87.065  1.00  0.00           H
ATOM   3396  CG2 VAL Z 116      59.275  66.670  87.468  1.00  0.00           C
ATOM   3397 1HG2 VAL Z 116      58.764  65.755  87.840  1.00  0.00           H
ATOM   3398 2HG2 VAL Z 116      59.052  66.775  86.385  1.00  0.00           H
ATOM   3399 3HG2 VAL Z 116      60.368  66.527  87.586  1.00  0.00           H
ATOM   3400  C   VAL Z 116      58.856  70.426  88.206  1.00  0.00           C
ATOM   3401  O   VAL Z 116      58.757  70.680  89.406  1.00  0.00           O
ATOM   3402  N   ARG Z 117      58.399  71.255  87.236  1.00  0.00           N
ATOM   3403  HN  ARG Z 117      58.580  70.985  86.288  1.00  0.00           H
ATOM   3404  CA  ARG Z 117      57.741  72.557  87.346  1.00  0.00           C
ATOM   3405  HA  ARG Z 117      58.197  73.148  86.567  1.00  0.00           H
ATOM   3406  CB  ARG Z 117      56.256  72.523  86.880  1.00  0.00           C
ATOM   3407  HB1 ARG Z 117      55.806  73.533  87.011  1.00  0.00           H
ATOM   3408  HB2 ARG Z 117      56.259  72.314  85.785  1.00  0.00           H
ATOM   3409  CG  ARG Z 117      55.352  71.466  87.548  1.00  0.00           C
ATOM   3410  HG1 ARG Z 117      55.842  70.473  87.455  1.00  0.00           H
ATOM   3411  HG2 ARG Z 117      55.247  71.684  88.633  1.00  0.00           H
ATOM   3412  CD  ARG Z 117      53.961  71.342  86.905  1.00  0.00           C
ATOM   3413  HD1 ARG Z 117      54.050  71.209  85.803  1.00  0.00           H
ATOM   3414  HD2 ARG Z 117      53.408  70.478  87.341  1.00  0.00           H
ATOM   3415  NE  ARG Z 117      53.210  72.599  87.190  1.00  0.00           N
ATOM   3416  HE  ARG Z 117      53.575  73.274  87.849  1.00  0.00           H
ATOM   3417  CZ  ARG Z 117      51.948  72.825  86.810  1.00  0.00           C
ATOM   3418  NH1 ARG Z 117      51.338  73.920  87.262  1.00  0.00           N
ATOM   3419 1HH1 ARG Z 117      51.843  74.508  87.893  1.00  0.00           H
ATOM   3420 2HH1 ARG Z 117      50.326  73.951  87.207  1.00  0.00           H
ATOM   3421  NH2 ARG Z 117      51.268  72.001  86.022  1.00  0.00           N
ATOM   3422 1HH2 ARG Z 117      51.638  71.099  85.774  1.00  0.00           H
ATOM   3423 2HH2 ARG Z 117      50.320  72.263  85.776  1.00  0.00           H
ATOM   3424  C   ARG Z 117      57.950  73.400  88.611  1.00  0.00           C
ATOM   3425  O   ARG Z 117      57.063  73.463  89.467  1.00  0.00           O
ATOM   3426  N   PRO Z 118      59.087  74.084  88.783  1.00  0.00           N
ATOM   3427  CD  PRO Z 118      60.299  73.943  87.969  1.00  0.00           C
ATOM   3428  HD1 PRO Z 118      60.087  74.003  86.879  1.00  0.00           H
ATOM   3429  HD2 PRO Z 118      60.786  72.973  88.215  1.00  0.00           H
ATOM   3430  CA  PRO Z 118      59.301  74.950  89.934  1.00  0.00           C
ATOM   3431  HA  PRO Z 118      59.040  74.419  90.838  1.00  0.00           H
ATOM   3432  CB  PRO Z 118      60.801  75.301  89.875  1.00  0.00           C
ATOM   3433  HB1 PRO Z 118      61.030  76.325  90.236  1.00  0.00           H
ATOM   3434  HB2 PRO Z 118      61.360  74.576  90.502  1.00  0.00           H
ATOM   3435  CG  PRO Z 118      61.185  75.108  88.406  1.00  0.00           C
ATOM   3436  HG1 PRO Z 118      60.900  76.018  87.833  1.00  0.00           H
ATOM   3437  HG2 PRO Z 118      62.266  74.910  88.259  1.00  0.00           H
ATOM   3438  C   PRO Z 118      58.456  76.208  89.864  1.00  0.00           C
ATOM   3439  O   PRO Z 118      58.330  76.814  88.798  1.00  0.00           O
ATOM   3440  N   GLU Z 119      57.878  76.634  90.996  1.00  0.00           N
ATOM   3441  HN  GLU Z 119      57.941  76.066  91.827  1.00  0.00           H
ATOM   3442  CA  GLU Z 119      57.239  77.925  91.134  1.00  0.00           C
ATOM   3443  HA  GLU Z 119      56.834  78.238  90.181  1.00  0.00           H
ATOM   3444  CB  GLU Z 119      56.098  77.887  92.181  1.00  0.00           C
ATOM   3445  HB1 GLU Z 119      56.495  77.431  93.118  1.00  0.00           H
ATOM   3446  HB2 GLU Z 119      55.761  78.920  92.422  1.00  0.00           H
ATOM   3447  CG  GLU Z 119      54.869  77.065  91.722  1.00  0.00           C
ATOM   3448  HG1 GLU Z 119      55.196  76.054  91.398  1.00  0.00           H
ATOM   3449  HG2 GLU Z 119      54.157  76.944  92.566  1.00  0.00           H
ATOM   3450  CD  GLU Z 119      54.127  77.728  90.580  1.00  0.00           C
ATOM   3451  OE1 GLU Z 119      54.146  77.178  89.448  1.00  0.00           O
ATOM   3452  OE2 GLU Z 119      53.491  78.798  90.793  1.00  0.00           O
ATOM   3453  C   GLU Z 119      58.275  78.951  91.549  1.00  0.00           C
ATOM   3454  O   GLU Z 119      59.197  78.673  92.316  1.00  0.00           O
ATOM   3455  N   VAL Z 120      58.165  80.200  91.060  1.00  0.00           N
ATOM   3456  HN  VAL Z 120      57.412  80.448  90.449  1.00  0.00           H
ATOM   3457  CA  VAL Z 120      59.206  81.201  91.278  1.00  0.00           C
ATOM   3458  HA  VAL Z 120      60.159  80.718  91.110  1.00  0.00           H
ATOM   3459  CB  VAL Z 120      59.119  82.335  90.258  1.00  0.00           C
ATOM   3460  HB  VAL Z 120      58.197  82.937  90.422  1.00  0.00           H
ATOM   3461  CG1 VAL Z 120      60.349  83.258  90.359  1.00  0.00           C
ATOM   3462 1HG1 VAL Z 120      60.323  84.019  89.549  1.00  0.00           H
ATOM   3463 2HG1 VAL Z 120      60.381  83.792  91.331  1.00  0.00           H
ATOM   3464 3HG1 VAL Z 120      61.283  82.667  90.250  1.00  0.00           H
ATOM   3465  CG2 VAL Z 120      59.063  81.717  88.844  1.00  0.00           C
ATOM   3466 1HG2 VAL Z 120      58.112  81.174  88.667  1.00  0.00           H
ATOM   3467 2HG2 VAL Z 120      59.144  82.514  88.077  1.00  0.00           H
ATOM   3468 3HG2 VAL Z 120      59.910  81.013  88.694  1.00  0.00           H
ATOM   3469  C   VAL Z 120      59.227  81.688  92.731  1.00  0.00           C
ATOM   3470  O   VAL Z 120      60.248  82.126  93.258  1.00  0.00           O
ATOM   3471  N   ASP Z 121      58.110  81.502  93.467  1.00  0.00           N
ATOM   3472  HN  ASP Z 121      57.262  81.217  93.020  1.00  0.00           H
ATOM   3473  CA  ASP Z 121      58.019  81.665  94.908  1.00  0.00           C
ATOM   3474  HA  ASP Z 121      58.276  82.685  95.155  1.00  0.00           H
ATOM   3475  CB  ASP Z 121      56.585  81.311  95.391  1.00  0.00           C
ATOM   3476  HB1 ASP Z 121      56.352  80.242  95.199  1.00  0.00           H
ATOM   3477  HB2 ASP Z 121      56.497  81.498  96.483  1.00  0.00           H
ATOM   3478  CG  ASP Z 121      55.540  82.139  94.691  1.00  0.00           C
ATOM   3479  OD1 ASP Z 121      55.211  81.861  93.509  1.00  0.00           O
ATOM   3480  OD2 ASP Z 121      55.018  83.098  95.316  1.00  0.00           O
ATOM   3481  C   ASP Z 121      58.982  80.769  95.683  1.00  0.00           C
ATOM   3482  O   ASP Z 121      59.658  81.214  96.610  1.00  0.00           O
ATOM   3483  N   VAL Z 122      59.062  79.486  95.279  1.00  0.00           N
ATOM   3484  HN  VAL Z 122      58.518  79.189  94.499  1.00  0.00           H
ATOM   3485  CA  VAL Z 122      59.938  78.460  95.819  1.00  0.00           C
ATOM   3486  HA  VAL Z 122      59.851  78.470  96.897  1.00  0.00           H
ATOM   3487  CB  VAL Z 122      59.496  77.090  95.308  1.00  0.00           C
ATOM   3488  HB  VAL Z 122      59.420  77.106  94.196  1.00  0.00           H
ATOM   3489  CG1 VAL Z 122      60.469  75.962  95.702  1.00  0.00           C
ATOM   3490 1HG1 VAL Z 122      60.589  75.915  96.803  1.00  0.00           H
ATOM   3491 2HG1 VAL Z 122      60.061  74.984  95.365  1.00  0.00           H
ATOM   3492 3HG1 VAL Z 122      61.466  76.093  95.233  1.00  0.00           H
ATOM   3493  CG2 VAL Z 122      58.097  76.800  95.890  1.00  0.00           C
ATOM   3494 1HG2 VAL Z 122      57.346  77.547  95.563  1.00  0.00           H
ATOM   3495 2HG2 VAL Z 122      57.748  75.799  95.559  1.00  0.00           H
ATOM   3496 3HG2 VAL Z 122      58.136  76.799  97.000  1.00  0.00           H
ATOM   3497  C   VAL Z 122      61.396  78.753  95.502  1.00  0.00           C
ATOM   3498  O   VAL Z 122      62.274  78.617  96.356  1.00  0.00           O
ATOM   3499  N   MET Z 123      61.686  79.222  94.268  1.00  0.00           N
ATOM   3500  HN  MET Z 123      60.958  79.274  93.585  1.00  0.00           H
ATOM   3501  CA  MET Z 123      63.010  79.661  93.851  1.00  0.00           C
ATOM   3502  HA  MET Z 123      63.697  78.844  94.029  1.00  0.00           H
ATOM   3503  CB  MET Z 123      63.040  80.007  92.342  1.00  0.00           C
ATOM   3504  HB1 MET Z 123      62.357  80.862  92.142  1.00  0.00           H
ATOM   3505  HB2 MET Z 123      64.070  80.328  92.069  1.00  0.00           H
ATOM   3506  CG  MET Z 123      62.641  78.827  91.433  1.00  0.00           C
ATOM   3507  HG1 MET Z 123      63.286  77.953  91.672  1.00  0.00           H
ATOM   3508  HG2 MET Z 123      61.599  78.528  91.673  1.00  0.00           H
ATOM   3509  SD  MET Z 123      62.742  79.190  89.653  1.00  0.00           S
ATOM   3510  CE  MET Z 123      64.547  79.034  89.513  1.00  0.00           C
ATOM   3511  HE1 MET Z 123      65.071  79.882  90.000  1.00  0.00           H
ATOM   3512  HE2 MET Z 123      64.907  78.094  89.983  1.00  0.00           H
ATOM   3513  HE3 MET Z 123      64.860  79.016  88.447  1.00  0.00           H
ATOM   3514  C   MET Z 123      63.536  80.854  94.648  1.00  0.00           C
ATOM   3515  O   MET Z 123      64.684  80.864  95.087  1.00  0.00           O
ATOM   3516  N   CYS Z 124      62.689  81.872  94.917  1.00  0.00           N
ATOM   3517  HN  CYS Z 124      61.779  81.891  94.494  1.00  0.00           H
ATOM   3518  CA  CYS Z 124      63.033  82.988  95.794  1.00  0.00           C
ATOM   3519  HA  CYS Z 124      63.933  83.449  95.409  1.00  0.00           H
ATOM   3520  CB  CYS Z 124      61.902  84.047  95.854  1.00  0.00           C
ATOM   3521  HB1 CYS Z 124      60.942  83.538  96.090  1.00  0.00           H
ATOM   3522  HB2 CYS Z 124      62.106  84.773  96.672  1.00  0.00           H
ATOM   3523  SG  CYS Z 124      61.742  84.977  94.299  1.00  0.00           S
ATOM   3524  C   CYS Z 124      63.358  82.553  97.217  1.00  0.00           C
ATOM   3525  O   CYS Z 124      64.310  83.031  97.827  1.00  0.00           O
ATOM   3526  N   THR Z 125      62.596  81.602  97.787  1.00  0.00           N
ATOM   3527  HN  THR Z 125      61.776  81.263  97.325  1.00  0.00           H
ATOM   3528  CA  THR Z 125      62.895  81.011  99.093  1.00  0.00           C
ATOM   3529  HA  THR Z 125      63.029  81.821  99.795  1.00  0.00           H
ATOM   3530  CB  THR Z 125      61.763  80.157  99.613  1.00  0.00           C
ATOM   3531  HB  THR Z 125      61.568  79.303  98.921  1.00  0.00           H
ATOM   3532  OG1 THR Z 125      60.607  80.976  99.688  1.00  0.00           O
ATOM   3533  HG1 THR Z 125      59.866  80.352  99.580  1.00  0.00           H
ATOM   3534  CG2 THR Z 125      62.032  79.630 101.032  1.00  0.00           C
ATOM   3535 1HG2 THR Z 125      62.876  78.908 101.040  1.00  0.00           H
ATOM   3536 2HG2 THR Z 125      62.278  80.470 101.717  1.00  0.00           H
ATOM   3537 3HG2 THR Z 125      61.137  79.106 101.427  1.00  0.00           H
ATOM   3538  C   THR Z 125      64.186  80.226  99.118  1.00  0.00           C
ATOM   3539  O   THR Z 125      64.960  80.327 100.063  1.00  0.00           O
ATOM   3540  N   ALA Z 126      64.495  79.460  98.057  1.00  0.00           N
ATOM   3541  HN  ALA Z 126      63.842  79.346  97.306  1.00  0.00           H
ATOM   3542  CA  ALA Z 126      65.758  78.762  97.912  1.00  0.00           C
ATOM   3543  HA  ALA Z 126      65.885  78.109  98.766  1.00  0.00           H
ATOM   3544  CB  ALA Z 126      65.700  77.917  96.629  1.00  0.00           C
ATOM   3545  HB1 ALA Z 126      64.840  77.215  96.673  1.00  0.00           H
ATOM   3546  HB2 ALA Z 126      65.584  78.556  95.730  1.00  0.00           H
ATOM   3547  HB3 ALA Z 126      66.624  77.316  96.525  1.00  0.00           H
ATOM   3548  C   ALA Z 126      66.970  79.698  97.873  1.00  0.00           C
ATOM   3549  O   ALA Z 126      67.999  79.443  98.501  1.00  0.00           O
ATOM   3550  N   PHE Z 127      66.839  80.833  97.157  1.00  0.00           N
ATOM   3551  HN  PHE Z 127      66.026  80.947  96.581  1.00  0.00           H
ATOM   3552  CA  PHE Z 127      67.773  81.947  97.155  1.00  0.00           C
ATOM   3553  HA  PHE Z 127      68.749  81.564  96.889  1.00  0.00           H
ATOM   3554  CB  PHE Z 127      67.279  82.965  96.087  1.00  0.00           C
ATOM   3555  HB1 PHE Z 127      67.151  82.431  95.119  1.00  0.00           H
ATOM   3556  HB2 PHE Z 127      66.289  83.371  96.377  1.00  0.00           H
ATOM   3557  CG  PHE Z 127      68.215  84.117  95.825  1.00  0.00           C
ATOM   3558  CD1 PHE Z 127      67.807  85.438  96.074  1.00  0.00           C
ATOM   3559  HD1 PHE Z 127      66.833  85.626  96.502  1.00  0.00           H
ATOM   3560  CE1 PHE Z 127      68.645  86.516  95.757  1.00  0.00           C
ATOM   3561  HE1 PHE Z 127      68.321  87.526  95.957  1.00  0.00           H
ATOM   3562  CZ  PHE Z 127      69.897  86.281  95.174  1.00  0.00           C
ATOM   3563  HZ  PHE Z 127      70.541  87.111  94.922  1.00  0.00           H
ATOM   3564  CD2 PHE Z 127      69.483  83.895  95.265  1.00  0.00           C
ATOM   3565  HD2 PHE Z 127      69.811  82.887  95.078  1.00  0.00           H
ATOM   3566  CE2 PHE Z 127      70.314  84.968  94.922  1.00  0.00           C
ATOM   3567  HE2 PHE Z 127      71.284  84.782  94.483  1.00  0.00           H
ATOM   3568  C   PHE Z 127      67.911  82.609  98.530  1.00  0.00           C
ATOM   3569  O   PHE Z 127      69.012  82.904  98.988  1.00  0.00           O
ATOM   3570  N   HIS Z 128      66.788  82.844  99.241  1.00  0.00           N
ATOM   3571  HN  HIS Z 128      65.898  82.675  98.810  1.00  0.00           H
ATOM   3572  CA  HIS Z 128      66.773  83.359 100.605  1.00  0.00           C
ATOM   3573  HA  HIS Z 128      67.386  84.248 100.626  1.00  0.00           H
ATOM   3574  CB  HIS Z 128      65.346  83.756 101.051  1.00  0.00           C
ATOM   3575  HB1 HIS Z 128      64.654  82.903 100.895  1.00  0.00           H
ATOM   3576  HB2 HIS Z 128      65.338  84.016 102.131  1.00  0.00           H
ATOM   3577  ND1 HIS Z 128      63.492  85.338 100.524  1.00  0.00           N
ATOM   3578  CG  HIS Z 128      64.812  84.957 100.327  1.00  0.00           C
ATOM   3579  CE1 HIS Z 128      63.365  86.477  99.857  1.00  0.00           C
ATOM   3580  HE1 HIS Z 128      62.455  87.080  99.799  1.00  0.00           H
ATOM   3581  NE2 HIS Z 128      64.523  86.842  99.258  1.00  0.00           N
ATOM   3582  HE2 HIS Z 128      64.697  87.679  98.733  1.00  0.00           H
ATOM   3583  CD2 HIS Z 128      65.456  85.873  99.556  1.00  0.00           C
ATOM   3584  HD2 HIS Z 128      66.488  85.916  99.235  1.00  0.00           H
ATOM   3585  C   HIS Z 128      67.373  82.428 101.652  1.00  0.00           C
ATOM   3586  O   HIS Z 128      68.089  82.869 102.551  1.00  0.00           O
ATOM   3587  N   ASP Z 129      67.105  81.110 101.594  1.00  0.00           N
ATOM   3588  HN  ASP Z 129      66.459  80.752 100.911  1.00  0.00           H
ATOM   3589  CA  ASP Z 129      67.684  80.140 102.504  1.00  0.00           C
ATOM   3590  HA  ASP Z 129      67.509  80.495 103.510  1.00  0.00           H
ATOM   3591  CB  ASP Z 129      66.950  78.783 102.343  1.00  0.00           C
ATOM   3592  HB1 ASP Z 129      65.854  78.945 102.420  1.00  0.00           H
ATOM   3593  HB2 ASP Z 129      67.163  78.354 101.342  1.00  0.00           H
ATOM   3594  CG  ASP Z 129      67.351  77.795 103.414  1.00  0.00           C
ATOM   3595  OD1 ASP Z 129      68.007  76.780 103.062  1.00  0.00           O
ATOM   3596  OD2 ASP Z 129      67.023  78.000 104.615  1.00  0.00           O
ATOM   3597  C   ASP Z 129      69.204  80.018 102.346  1.00  0.00           C
ATOM   3598  O   ASP Z 129      69.929  80.091 103.338  1.00  0.00           O
ATOM   3599  N   ASN Z 130      69.727  79.912 101.103  1.00  0.00           N
ATOM   3600  HN  ASN Z 130      69.138  79.838 100.295  1.00  0.00           H
ATOM   3601  CA  ASN Z 130      71.162  79.974 100.886  1.00  0.00           C
ATOM   3602  HA  ASN Z 130      71.573  80.666 101.609  1.00  0.00           H
ATOM   3603  CB  ASN Z 130      71.828  78.586 101.069  1.00  0.00           C
ATOM   3604  HB1 ASN Z 130      71.328  78.087 101.924  1.00  0.00           H
ATOM   3605  HB2 ASN Z 130      71.668  77.951 100.176  1.00  0.00           H
ATOM   3606  CG  ASN Z 130      73.325  78.697 101.362  1.00  0.00           C
ATOM   3607  OD1 ASN Z 130      74.107  79.323 100.639  1.00  0.00           O
ATOM   3608  ND2 ASN Z 130      73.759  78.056 102.472  1.00  0.00           N
ATOM   3609 1HD2 ASN Z 130      73.121  77.552 103.048  1.00  0.00           H
ATOM   3610 2HD2 ASN Z 130      74.721  78.116 102.722  1.00  0.00           H
ATOM   3611  C   ASN Z 130      71.486  80.540  99.511  1.00  0.00           C
ATOM   3612  O   ASN Z 130      71.284  79.906  98.473  1.00  0.00           O
ATOM   3613  N   GLU Z 131      72.040  81.764  99.498  1.00  0.00           N
ATOM   3614  HN  GLU Z 131      72.205  82.236 100.363  1.00  0.00           H
ATOM   3615  CA  GLU Z 131      72.381  82.512  98.307  1.00  0.00           C
ATOM   3616  HA  GLU Z 131      71.497  82.575  97.687  1.00  0.00           H
ATOM   3617  CB  GLU Z 131      72.805  83.928  98.756  1.00  0.00           C
ATOM   3618  HB1 GLU Z 131      72.067  84.229  99.533  1.00  0.00           H
ATOM   3619  HB2 GLU Z 131      73.797  83.910  99.258  1.00  0.00           H
ATOM   3620  CG  GLU Z 131      72.789  84.987  97.631  1.00  0.00           C
ATOM   3621  HG1 GLU Z 131      73.706  84.923  97.010  1.00  0.00           H
ATOM   3622  HG2 GLU Z 131      71.909  84.804  96.981  1.00  0.00           H
ATOM   3623  CD  GLU Z 131      72.639  86.392  98.182  1.00  0.00           C
ATOM   3624  OE1 GLU Z 131      71.712  86.616  99.006  1.00  0.00           O
ATOM   3625  OE2 GLU Z 131      73.417  87.302  97.794  1.00  0.00           O
ATOM   3626  C   GLU Z 131      73.478  81.867  97.483  1.00  0.00           C
ATOM   3627  O   GLU Z 131      73.369  81.710  96.266  1.00  0.00           O
ATOM   3628  N   GLU Z 132      74.549  81.410  98.162  1.00  0.00           N
ATOM   3629  HN  GLU Z 132      74.571  81.492  99.154  1.00  0.00           H
ATOM   3630  CA  GLU Z 132      75.687  80.770  97.535  1.00  0.00           C
ATOM   3631  HA  GLU Z 132      76.048  81.428  96.755  1.00  0.00           H
ATOM   3632  CB  GLU Z 132      76.821  80.544  98.559  1.00  0.00           C
ATOM   3633  HB1 GLU Z 132      77.005  81.506  99.087  1.00  0.00           H
ATOM   3634  HB2 GLU Z 132      76.491  79.801  99.319  1.00  0.00           H
ATOM   3635  CG  GLU Z 132      78.139  80.067  97.905  1.00  0.00           C
ATOM   3636  HG1 GLU Z 132      77.969  79.097  97.400  1.00  0.00           H
ATOM   3637  HG2 GLU Z 132      78.476  80.802  97.144  1.00  0.00           H
ATOM   3638  CD  GLU Z 132      79.254  79.883  98.909  1.00  0.00           C
ATOM   3639  OE1 GLU Z 132      79.700  78.725  99.134  1.00  0.00           O
ATOM   3640  OE2 GLU Z 132      79.748  80.908  99.452  1.00  0.00           O
ATOM   3641  C   GLU Z 132      75.327  79.452  96.877  1.00  0.00           C
ATOM   3642  O   GLU Z 132      75.692  79.207  95.729  1.00  0.00           O
ATOM   3643  N   THR Z 133      74.534  78.593  97.558  1.00  0.00           N
ATOM   3644  HN  THR Z 133      74.273  78.802  98.502  1.00  0.00           H
ATOM   3645  CA  THR Z 133      74.077  77.311  97.010  1.00  0.00           C
ATOM   3646  HA  THR Z 133      74.953  76.738  96.743  1.00  0.00           H
ATOM   3647  CB  THR Z 133      73.234  76.487  97.991  1.00  0.00           C
ATOM   3648  HB  THR Z 133      72.264  77.004  98.184  1.00  0.00           H
ATOM   3649  OG1 THR Z 133      73.907  76.302  99.234  1.00  0.00           O
ATOM   3650  HG1 THR Z 133      73.216  76.002  99.859  1.00  0.00           H
ATOM   3651  CG2 THR Z 133      72.983  75.077  97.442  1.00  0.00           C
ATOM   3652 1HG2 THR Z 133      73.945  74.559  97.242  1.00  0.00           H
ATOM   3653 2HG2 THR Z 133      72.410  74.468  98.174  1.00  0.00           H
ATOM   3654 3HG2 THR Z 133      72.400  75.103  96.498  1.00  0.00           H
ATOM   3655  C   THR Z 133      73.261  77.509  95.743  1.00  0.00           C
ATOM   3656  O   THR Z 133      73.460  76.832  94.736  1.00  0.00           O
ATOM   3657  N   PHE Z 134      72.349  78.503  95.745  1.00  0.00           N
ATOM   3658  HN  PHE Z 134      72.217  79.058  96.568  1.00  0.00           H
ATOM   3659  CA  PHE Z 134      71.527  78.857  94.604  1.00  0.00           C
ATOM   3660  HA  PHE Z 134      71.000  77.964  94.294  1.00  0.00           H
ATOM   3661  CB  PHE Z 134      70.519  79.933  95.079  1.00  0.00           C
ATOM   3662  HB1 PHE Z 134      70.086  79.625  96.056  1.00  0.00           H
ATOM   3663  HB2 PHE Z 134      71.022  80.913  95.231  1.00  0.00           H
ATOM   3664  CG  PHE Z 134      69.382  80.096  94.115  1.00  0.00           C
ATOM   3665  CD1 PHE Z 134      69.419  81.088  93.122  1.00  0.00           C
ATOM   3666  HD1 PHE Z 134      70.277  81.739  93.041  1.00  0.00           H
ATOM   3667  CE1 PHE Z 134      68.340  81.252  92.247  1.00  0.00           C
ATOM   3668  HE1 PHE Z 134      68.364  82.030  91.498  1.00  0.00           H
ATOM   3669  CZ  PHE Z 134      67.230  80.406  92.340  1.00  0.00           C
ATOM   3670  HZ  PHE Z 134      66.407  80.530  91.655  1.00  0.00           H
ATOM   3671  CD2 PHE Z 134      68.262  79.256  94.203  1.00  0.00           C
ATOM   3672  HD2 PHE Z 134      68.227  78.493  94.966  1.00  0.00           H
ATOM   3673  CE2 PHE Z 134      67.188  79.406  93.317  1.00  0.00           C
ATOM   3674  HE2 PHE Z 134      66.327  78.758  93.391  1.00  0.00           H
ATOM   3675  C   PHE Z 134      72.316  79.365  93.390  1.00  0.00           C
ATOM   3676  O   PHE Z 134      72.079  78.946  92.253  1.00  0.00           O
ATOM   3677  N   LEU Z 135      73.294  80.271  93.609  1.00  0.00           N
ATOM   3678  HN  LEU Z 135      73.440  80.636  94.533  1.00  0.00           H
ATOM   3679  CA  LEU Z 135      74.188  80.775  92.578  1.00  0.00           C
ATOM   3680  HA  LEU Z 135      73.588  81.121  91.748  1.00  0.00           H
ATOM   3681  CB  LEU Z 135      75.041  81.947  93.128  1.00  0.00           C
ATOM   3682  HB1 LEU Z 135      75.531  81.619  94.073  1.00  0.00           H
ATOM   3683  HB2 LEU Z 135      75.845  82.215  92.407  1.00  0.00           H
ATOM   3684  CG  LEU Z 135      74.233  83.230  93.415  1.00  0.00           C
ATOM   3685  HG  LEU Z 135      73.334  82.955  94.017  1.00  0.00           H
ATOM   3686  CD1 LEU Z 135      75.062  84.215  94.254  1.00  0.00           C
ATOM   3687 1HD1 LEU Z 135      75.353  83.749  95.220  1.00  0.00           H
ATOM   3688 2HD1 LEU Z 135      75.989  84.505  93.714  1.00  0.00           H
ATOM   3689 3HD1 LEU Z 135      74.478  85.133  94.472  1.00  0.00           H
ATOM   3690  CD2 LEU Z 135      73.759  83.908  92.122  1.00  0.00           C
ATOM   3691 1HD2 LEU Z 135      74.631  84.221  91.508  1.00  0.00           H
ATOM   3692 2HD2 LEU Z 135      73.126  83.229  91.517  1.00  0.00           H
ATOM   3693 3HD2 LEU Z 135      73.162  84.812  92.365  1.00  0.00           H
ATOM   3694  C   LEU Z 135      75.110  79.704  92.012  1.00  0.00           C
ATOM   3695  O   LEU Z 135      75.301  79.600  90.803  1.00  0.00           O
ATOM   3696  N   LYS Z 136      75.684  78.857  92.885  1.00  0.00           N
ATOM   3697  HN  LYS Z 136      75.531  78.987  93.870  1.00  0.00           H
ATOM   3698  CA  LYS Z 136      76.548  77.740  92.542  1.00  0.00           C
ATOM   3699  HA  LYS Z 136      77.378  78.120  91.962  1.00  0.00           H
ATOM   3700  CB  LYS Z 136      77.073  77.151  93.870  1.00  0.00           C
ATOM   3701  HB1 LYS Z 136      77.416  78.026  94.470  1.00  0.00           H
ATOM   3702  HB2 LYS Z 136      76.233  76.679  94.427  1.00  0.00           H
ATOM   3703  CG  LYS Z 136      78.254  76.177  93.774  1.00  0.00           C
ATOM   3704  HG1 LYS Z 136      77.994  75.326  93.106  1.00  0.00           H
ATOM   3705  HG2 LYS Z 136      79.121  76.712  93.321  1.00  0.00           H
ATOM   3706  CD  LYS Z 136      78.680  75.624  95.150  1.00  0.00           C
ATOM   3707  HD1 LYS Z 136      77.872  74.959  95.531  1.00  0.00           H
ATOM   3708  HD2 LYS Z 136      79.591  74.999  95.005  1.00  0.00           H
ATOM   3709  CE  LYS Z 136      78.962  76.709  96.205  1.00  0.00           C
ATOM   3710  HE1 LYS Z 136      79.689  77.455  95.815  1.00  0.00           H
ATOM   3711  HE2 LYS Z 136      78.015  77.225  96.476  1.00  0.00           H
ATOM   3712  NZ  LYS Z 136      79.519  76.131  97.441  1.00  0.00           N
ATOM   3713  HZ1 LYS Z 136      80.508  75.820  97.264  1.00  0.00           H
ATOM   3714  HZ2 LYS Z 136      79.514  76.832  98.216  1.00  0.00           H
ATOM   3715  HZ3 LYS Z 136      78.944  75.294  97.717  1.00  0.00           H
ATOM   3716  C   LYS Z 136      75.851  76.676  91.699  1.00  0.00           C
ATOM   3717  O   LYS Z 136      76.396  76.178  90.715  1.00  0.00           O
ATOM   3718  N   LYS Z 137      74.584  76.352  92.040  1.00  0.00           N
ATOM   3719  HN  LYS Z 137      74.190  76.722  92.884  1.00  0.00           H
ATOM   3720  CA  LYS Z 137      73.716  75.471  91.272  1.00  0.00           C
ATOM   3721  HA  LYS Z 137      74.193  74.506  91.183  1.00  0.00           H
ATOM   3722  CB  LYS Z 137      72.375  75.335  92.043  1.00  0.00           C
ATOM   3723  HB1 LYS Z 137      72.599  74.897  93.043  1.00  0.00           H
ATOM   3724  HB2 LYS Z 137      71.982  76.360  92.229  1.00  0.00           H
ATOM   3725  CG  LYS Z 137      71.246  74.512  91.393  1.00  0.00           C
ATOM   3726  HG1 LYS Z 137      70.339  74.663  92.027  1.00  0.00           H
ATOM   3727  HG2 LYS Z 137      71.005  74.913  90.384  1.00  0.00           H
ATOM   3728  CD  LYS Z 137      71.505  72.996  91.310  1.00  0.00           C
ATOM   3729  HD1 LYS Z 137      72.284  72.799  90.540  1.00  0.00           H
ATOM   3730  HD2 LYS Z 137      71.897  72.654  92.295  1.00  0.00           H
ATOM   3731  CE  LYS Z 137      70.222  72.210  90.991  1.00  0.00           C
ATOM   3732  HE1 LYS Z 137      69.476  72.363  91.804  1.00  0.00           H
ATOM   3733  HE2 LYS Z 137      69.784  72.564  90.033  1.00  0.00           H
ATOM   3734  NZ  LYS Z 137      70.469  70.761  90.871  1.00  0.00           N
ATOM   3735  HZ1 LYS Z 137      69.561  70.255  90.709  1.00  0.00           H
ATOM   3736  HZ2 LYS Z 137      71.114  70.555  90.065  1.00  0.00           H
ATOM   3737  HZ3 LYS Z 137      70.878  70.357  91.749  1.00  0.00           H
ATOM   3738  C   LYS Z 137      73.473  75.980  89.856  1.00  0.00           C
ATOM   3739  O   LYS Z 137      73.650  75.250  88.884  1.00  0.00           O
ATOM   3740  N   TYR Z 138      73.144  77.280  89.692  1.00  0.00           N
ATOM   3741  HN  TYR Z 138      73.011  77.861  90.494  1.00  0.00           H
ATOM   3742  CA  TYR Z 138      73.013  77.915  88.389  1.00  0.00           C
ATOM   3743  HA  TYR Z 138      72.311  77.337  87.803  1.00  0.00           H
ATOM   3744  CB  TYR Z 138      72.455  79.355  88.572  1.00  0.00           C
ATOM   3745  HB1 TYR Z 138      71.423  79.298  88.981  1.00  0.00           H
ATOM   3746  HB2 TYR Z 138      73.081  79.910  89.304  1.00  0.00           H
ATOM   3747  CG  TYR Z 138      72.401  80.152  87.289  1.00  0.00           C
ATOM   3748  CD1 TYR Z 138      71.381  79.964  86.338  1.00  0.00           C
ATOM   3749  HD1 TYR Z 138      70.599  79.245  86.532  1.00  0.00           H
ATOM   3750  CE1 TYR Z 138      71.360  80.726  85.156  1.00  0.00           C
ATOM   3751  HE1 TYR Z 138      70.563  80.596  84.439  1.00  0.00           H
ATOM   3752  CZ  TYR Z 138      72.361  81.679  84.924  1.00  0.00           C
ATOM   3753  OH  TYR Z 138      72.364  82.494  83.775  1.00  0.00           O
ATOM   3754  HH  TYR Z 138      71.922  82.013  83.049  1.00  0.00           H
ATOM   3755  CD2 TYR Z 138      73.410  81.093  87.027  1.00  0.00           C
ATOM   3756  HD2 TYR Z 138      74.209  81.231  87.741  1.00  0.00           H
ATOM   3757  CE2 TYR Z 138      73.388  81.850  85.851  1.00  0.00           C
ATOM   3758  HE2 TYR Z 138      74.159  82.576  85.655  1.00  0.00           H
ATOM   3759  C   TYR Z 138      74.326  77.926  87.604  1.00  0.00           C
ATOM   3760  O   TYR Z 138      74.350  77.620  86.412  1.00  0.00           O
ATOM   3761  N   LEU Z 139      75.455  78.253  88.266  1.00  0.00           N
ATOM   3762  HN  LEU Z 139      75.403  78.524  89.231  1.00  0.00           H
ATOM   3763  CA  LEU Z 139      76.766  78.327  87.649  1.00  0.00           C
ATOM   3764  HA  LEU Z 139      76.686  79.028  86.832  1.00  0.00           H
ATOM   3765  CB  LEU Z 139      77.805  78.859  88.668  1.00  0.00           C
ATOM   3766  HB1 LEU Z 139      77.405  79.803  89.103  1.00  0.00           H
ATOM   3767  HB2 LEU Z 139      77.900  78.132  89.504  1.00  0.00           H
ATOM   3768  CG  LEU Z 139      79.211  79.159  88.099  1.00  0.00           C
ATOM   3769  HG  LEU Z 139      79.644  78.206  87.708  1.00  0.00           H
ATOM   3770  CD1 LEU Z 139      79.175  80.174  86.947  1.00  0.00           C
ATOM   3771 1HD1 LEU Z 139      78.710  81.125  87.280  1.00  0.00           H
ATOM   3772 2HD1 LEU Z 139      80.204  80.400  86.601  1.00  0.00           H
ATOM   3773 3HD1 LEU Z 139      78.604  79.783  86.080  1.00  0.00           H
ATOM   3774  CD2 LEU Z 139      80.141  79.676  89.206  1.00  0.00           C
ATOM   3775 1HD2 LEU Z 139      79.771  80.645  89.602  1.00  0.00           H
ATOM   3776 2HD2 LEU Z 139      80.195  78.957  90.049  1.00  0.00           H
ATOM   3777 3HD2 LEU Z 139      81.168  79.825  88.807  1.00  0.00           H
ATOM   3778  C   LEU Z 139      77.218  77.001  87.049  1.00  0.00           C
ATOM   3779  O   LEU Z 139      77.707  76.949  85.921  1.00  0.00           O
ATOM   3780  N   TYR Z 140      77.000  75.869  87.754  1.00  0.00           N
ATOM   3781  HN  TYR Z 140      76.634  75.922  88.687  1.00  0.00           H
ATOM   3782  CA  TYR Z 140      77.215  74.547  87.187  1.00  0.00           C
ATOM   3783  HA  TYR Z 140      78.223  74.534  86.796  1.00  0.00           H
ATOM   3784  CB  TYR Z 140      77.063  73.449  88.277  1.00  0.00           C
ATOM   3785  HB1 TYR Z 140      77.738  73.679  89.127  1.00  0.00           H
ATOM   3786  HB2 TYR Z 140      76.020  73.443  88.663  1.00  0.00           H
ATOM   3787  CG  TYR Z 140      77.422  72.061  87.779  1.00  0.00           C
ATOM   3788  CD1 TYR Z 140      78.601  71.817  87.047  1.00  0.00           C
ATOM   3789  HD1 TYR Z 140      79.296  72.619  86.852  1.00  0.00           H
ATOM   3790  CE1 TYR Z 140      78.880  70.535  86.549  1.00  0.00           C
ATOM   3791  HE1 TYR Z 140      79.768  70.366  85.964  1.00  0.00           H
ATOM   3792  CZ  TYR Z 140      78.017  69.471  86.826  1.00  0.00           C
ATOM   3793  OH  TYR Z 140      78.273  68.175  86.330  1.00  0.00           O
ATOM   3794  HH  TYR Z 140      79.163  68.158  85.941  1.00  0.00           H
ATOM   3795  CD2 TYR Z 140      76.556  70.985  88.032  1.00  0.00           C
ATOM   3796  HD2 TYR Z 140      75.639  71.155  88.578  1.00  0.00           H
ATOM   3797  CE2 TYR Z 140      76.871  69.693  87.594  1.00  0.00           C
ATOM   3798  HE2 TYR Z 140      76.217  68.866  87.822  1.00  0.00           H
ATOM   3799  C   TYR Z 140      76.284  74.244  86.012  1.00  0.00           C
ATOM   3800  O   TYR Z 140      76.714  73.734  84.979  1.00  0.00           O
ATOM   3801  N   GLU Z 141      74.985  74.580  86.129  1.00  0.00           N
ATOM   3802  HN  GLU Z 141      74.642  74.988  86.977  1.00  0.00           H
ATOM   3803  CA  GLU Z 141      73.992  74.342  85.098  1.00  0.00           C
ATOM   3804  HA  GLU Z 141      74.039  73.294  84.854  1.00  0.00           H
ATOM   3805  CB  GLU Z 141      72.568  74.632  85.624  1.00  0.00           C
ATOM   3806  HB1 GLU Z 141      72.560  75.633  86.109  1.00  0.00           H
ATOM   3807  HB2 GLU Z 141      71.839  74.660  84.783  1.00  0.00           H
ATOM   3808  CG  GLU Z 141      72.088  73.566  86.642  1.00  0.00           C
ATOM   3809  HG1 GLU Z 141      72.815  73.466  87.473  1.00  0.00           H
ATOM   3810  HG2 GLU Z 141      71.110  73.871  87.069  1.00  0.00           H
ATOM   3811  CD  GLU Z 141      71.921  72.210  85.992  1.00  0.00           C
ATOM   3812  OE1 GLU Z 141      71.118  72.102  85.029  1.00  0.00           O
ATOM   3813  OE2 GLU Z 141      72.591  71.231  86.408  1.00  0.00           O
ATOM   3814  C   GLU Z 141      74.248  75.058  83.780  1.00  0.00           C
ATOM   3815  O   GLU Z 141      74.037  74.476  82.712  1.00  0.00           O
ATOM   3816  N   ILE Z 142      74.727  76.319  83.805  1.00  0.00           N
ATOM   3817  HN  ILE Z 142      74.790  76.820  84.674  1.00  0.00           H
ATOM   3818  CA  ILE Z 142      75.243  76.973  82.608  1.00  0.00           C
ATOM   3819  HA  ILE Z 142      74.545  76.764  81.807  1.00  0.00           H
ATOM   3820  CB  ILE Z 142      75.295  78.501  82.714  1.00  0.00           C
ATOM   3821  HB  ILE Z 142      75.619  78.911  81.728  1.00  0.00           H
ATOM   3822  CG2 ILE Z 142      73.853  78.987  82.969  1.00  0.00           C
ATOM   3823 1HG2 ILE Z 142      73.784  80.088  82.846  1.00  0.00           H
ATOM   3824 2HG2 ILE Z 142      73.151  78.518  82.250  1.00  0.00           H
ATOM   3825 3HG2 ILE Z 142      73.530  78.737  84.002  1.00  0.00           H
ATOM   3826  CG1 ILE Z 142      76.264  79.039  83.794  1.00  0.00           C
ATOM   3827 1HG1 ILE Z 142      75.919  78.683  84.789  1.00  0.00           H
ATOM   3828 2HG1 ILE Z 142      77.285  78.634  83.628  1.00  0.00           H
ATOM   3829  CD  ILE Z 142      76.367  80.567  83.820  1.00  0.00           C
ATOM   3830  HD1 ILE Z 142      76.712  80.950  82.836  1.00  0.00           H
ATOM   3831  HD2 ILE Z 142      75.383  81.027  84.051  1.00  0.00           H
ATOM   3832  HD3 ILE Z 142      77.088  80.896  84.599  1.00  0.00           H
ATOM   3833  C   ILE Z 142      76.575  76.392  82.128  1.00  0.00           C
ATOM   3834  O   ILE Z 142      76.747  76.104  80.946  1.00  0.00           O
ATOM   3835  N   ALA Z 143      77.551  76.143  83.030  1.00  0.00           N
ATOM   3836  HN  ALA Z 143      77.407  76.348  84.001  1.00  0.00           H
ATOM   3837  CA  ALA Z 143      78.879  75.669  82.678  1.00  0.00           C
ATOM   3838  HA  ALA Z 143      79.285  76.356  81.946  1.00  0.00           H
ATOM   3839  CB  ALA Z 143      79.786  75.692  83.922  1.00  0.00           C
ATOM   3840  HB1 ALA Z 143      80.830  75.420  83.657  1.00  0.00           H
ATOM   3841  HB2 ALA Z 143      79.796  76.713  84.362  1.00  0.00           H
ATOM   3842  HB3 ALA Z 143      79.410  74.990  84.696  1.00  0.00           H
ATOM   3843  C   ALA Z 143      78.899  74.290  82.026  1.00  0.00           C
ATOM   3844  O   ALA Z 143      79.611  74.049  81.052  1.00  0.00           O
ATOM   3845  N   ARG Z 144      78.054  73.355  82.507  1.00  0.00           N
ATOM   3846  HN  ARG Z 144      77.494  73.565  83.317  1.00  0.00           H
ATOM   3847  CA  ARG Z 144      77.944  72.007  81.971  1.00  0.00           C
ATOM   3848  HA  ARG Z 144      78.950  71.622  81.872  1.00  0.00           H
ATOM   3849  CB  ARG Z 144      77.173  71.079  82.953  1.00  0.00           C
ATOM   3850  HB1 ARG Z 144      77.383  70.020  82.690  1.00  0.00           H
ATOM   3851  HB2 ARG Z 144      77.584  71.257  83.973  1.00  0.00           H
ATOM   3852  CG  ARG Z 144      75.643  71.286  82.994  1.00  0.00           C
ATOM   3853  HG1 ARG Z 144      75.442  72.381  82.967  1.00  0.00           H
ATOM   3854  HG2 ARG Z 144      75.178  70.840  82.088  1.00  0.00           H
ATOM   3855  CD  ARG Z 144      74.939  70.741  84.247  1.00  0.00           C
ATOM   3856  HD1 ARG Z 144      75.364  71.207  85.167  1.00  0.00           H
ATOM   3857  HD2 ARG Z 144      73.847  70.953  84.197  1.00  0.00           H
ATOM   3858  NE  ARG Z 144      75.141  69.267  84.295  1.00  0.00           N
ATOM   3859  HE  ARG Z 144      75.759  68.815  83.654  1.00  0.00           H
ATOM   3860  CZ  ARG Z 144      74.739  68.501  85.319  1.00  0.00           C
ATOM   3861  NH1 ARG Z 144      73.949  68.938  86.288  1.00  0.00           N
ATOM   3862 1HH1 ARG Z 144      73.506  69.849  86.198  1.00  0.00           H
ATOM   3863 2HH1 ARG Z 144      73.590  68.279  86.951  1.00  0.00           H
ATOM   3864  NH2 ARG Z 144      75.195  67.255  85.366  1.00  0.00           N
ATOM   3865 1HH2 ARG Z 144      75.884  67.047  84.675  1.00  0.00           H
ATOM   3866 2HH2 ARG Z 144      75.323  66.842  86.274  1.00  0.00           H
ATOM   3867  C   ARG Z 144      77.318  71.955  80.577  1.00  0.00           C
ATOM   3868  O   ARG Z 144      77.348  70.923  79.910  1.00  0.00           O
ATOM   3869  N   ARG Z 145      76.753  73.083  80.097  1.00  0.00           N
ATOM   3870  HN  ARG Z 145      76.725  73.903  80.670  1.00  0.00           H
ATOM   3871  CA  ARG Z 145      76.188  73.233  78.769  1.00  0.00           C
ATOM   3872  HA  ARG Z 145      76.222  72.291  78.238  1.00  0.00           H
ATOM   3873  CB  ARG Z 145      74.712  73.691  78.874  1.00  0.00           C
ATOM   3874  HB1 ARG Z 145      74.663  74.636  79.460  1.00  0.00           H
ATOM   3875  HB2 ARG Z 145      74.312  73.897  77.855  1.00  0.00           H
ATOM   3876  CG  ARG Z 145      73.823  72.622  79.537  1.00  0.00           C
ATOM   3877  HG1 ARG Z 145      73.886  71.692  78.927  1.00  0.00           H
ATOM   3878  HG2 ARG Z 145      74.227  72.393  80.547  1.00  0.00           H
ATOM   3879  CD  ARG Z 145      72.352  73.020  79.681  1.00  0.00           C
ATOM   3880  HD1 ARG Z 145      72.226  73.920  80.325  1.00  0.00           H
ATOM   3881  HD2 ARG Z 145      71.909  73.236  78.681  1.00  0.00           H
ATOM   3882  NE  ARG Z 145      71.649  71.834  80.275  1.00  0.00           N
ATOM   3883  HE  ARG Z 145      71.234  71.133  79.687  1.00  0.00           H
ATOM   3884  CZ  ARG Z 145      71.544  71.564  81.584  1.00  0.00           C
ATOM   3885  NH1 ARG Z 145      72.032  72.349  82.532  1.00  0.00           N
ATOM   3886 1HH1 ARG Z 145      72.521  73.183  82.289  1.00  0.00           H
ATOM   3887 2HH1 ARG Z 145      71.695  72.202  83.484  1.00  0.00           H
ATOM   3888  NH2 ARG Z 145      70.928  70.436  81.928  1.00  0.00           N
ATOM   3889 1HH2 ARG Z 145      70.676  69.826  81.168  1.00  0.00           H
ATOM   3890 2HH2 ARG Z 145      71.042  70.093  82.878  1.00  0.00           H
ATOM   3891  C   ARG Z 145      76.993  74.223  77.932  1.00  0.00           C
ATOM   3892  O   ARG Z 145      76.538  74.680  76.883  1.00  0.00           O
ATOM   3893  N   HIS Z 146      78.234  74.556  78.352  1.00  0.00           N
ATOM   3894  HN  HIS Z 146      78.576  74.207  79.227  1.00  0.00           H
ATOM   3895  CA  HIS Z 146      79.098  75.485  77.633  1.00  0.00           C
ATOM   3896  HA  HIS Z 146      78.846  75.487  76.581  1.00  0.00           H
ATOM   3897  CB  HIS Z 146      78.941  76.924  78.186  1.00  0.00           C
ATOM   3898  HB1 HIS Z 146      79.058  76.920  79.289  1.00  0.00           H
ATOM   3899  HB2 HIS Z 146      79.704  77.595  77.748  1.00  0.00           H
ATOM   3900  ND1 HIS Z 146      77.296  77.674  76.512  1.00  0.00           N
ATOM   3901  CG  HIS Z 146      77.632  77.553  77.844  1.00  0.00           C
ATOM   3902  CE1 HIS Z 146      76.121  78.277  76.506  1.00  0.00           C
ATOM   3903  HE1 HIS Z 146      75.531  78.503  75.614  1.00  0.00           H
ATOM   3904  NE2 HIS Z 146      75.703  78.565  77.757  1.00  0.00           N
ATOM   3905  HE2 HIS Z 146      74.830  79.018  78.017  1.00  0.00           H
ATOM   3906  CD2 HIS Z 146      76.669  78.107  78.624  1.00  0.00           C
ATOM   3907  HD2 HIS Z 146      76.620  78.220  79.696  1.00  0.00           H
ATOM   3908  C   HIS Z 146      80.576  75.098  77.727  1.00  0.00           C
ATOM   3909  O   HIS Z 146      81.348  75.804  78.383  1.00  0.00           O
ATOM   3910  N   PRO Z 147      81.051  74.012  77.112  1.00  0.00           N
ATOM   3911  CD  PRO Z 147      80.252  73.104  76.281  1.00  0.00           C
ATOM   3912  HD1 PRO Z 147      79.803  73.642  75.419  1.00  0.00           H
ATOM   3913  HD2 PRO Z 147      79.454  72.632  76.899  1.00  0.00           H
ATOM   3914  CA  PRO Z 147      82.359  73.450  77.430  1.00  0.00           C
ATOM   3915  HA  PRO Z 147      82.544  73.542  78.493  1.00  0.00           H
ATOM   3916  CB  PRO Z 147      82.235  71.984  76.981  1.00  0.00           C
ATOM   3917  HB1 PRO Z 147      83.204  71.524  76.697  1.00  0.00           H
ATOM   3918  HB2 PRO Z 147      81.786  71.389  77.809  1.00  0.00           H
ATOM   3919  CG  PRO Z 147      81.242  72.037  75.819  1.00  0.00           C
ATOM   3920  HG1 PRO Z 147      81.759  72.382  74.898  1.00  0.00           H
ATOM   3921  HG2 PRO Z 147      80.759  71.059  75.621  1.00  0.00           H
ATOM   3922  C   PRO Z 147      83.518  74.132  76.718  1.00  0.00           C
ATOM   3923  O   PRO Z 147      84.641  73.984  77.192  1.00  0.00           O
ATOM   3924  N   TYR Z 148      83.333  74.863  75.600  1.00  0.00           N
ATOM   3925  HN  TYR Z 148      82.417  74.980  75.204  1.00  0.00           H
ATOM   3926  CA  TYR Z 148      84.440  75.475  74.858  1.00  0.00           C
ATOM   3927  HA  TYR Z 148      85.385  75.033  75.147  1.00  0.00           H
ATOM   3928  CB  TYR Z 148      84.266  75.339  73.322  1.00  0.00           C
ATOM   3929  HB1 TYR Z 148      83.329  75.839  72.992  1.00  0.00           H
ATOM   3930  HB2 TYR Z 148      85.122  75.800  72.785  1.00  0.00           H
ATOM   3931  CG  TYR Z 148      84.209  73.895  72.920  1.00  0.00           C
ATOM   3932  CD1 TYR Z 148      82.972  73.301  72.636  1.00  0.00           C
ATOM   3933  HD1 TYR Z 148      82.070  73.889  72.707  1.00  0.00           H
ATOM   3934  CE1 TYR Z 148      82.892  71.950  72.280  1.00  0.00           C
ATOM   3935  HE1 TYR Z 148      81.928  71.511  72.078  1.00  0.00           H
ATOM   3936  CZ  TYR Z 148      84.057  71.184  72.184  1.00  0.00           C
ATOM   3937  OH  TYR Z 148      83.951  69.826  71.826  1.00  0.00           O
ATOM   3938  HH  TYR Z 148      82.993  69.622  71.799  1.00  0.00           H
ATOM   3939  CD2 TYR Z 148      85.376  73.119  72.819  1.00  0.00           C
ATOM   3940  HD2 TYR Z 148      86.337  73.565  73.028  1.00  0.00           H
ATOM   3941  CE2 TYR Z 148      85.302  71.767  72.446  1.00  0.00           C
ATOM   3942  HE2 TYR Z 148      86.203  71.178  72.361  1.00  0.00           H
ATOM   3943  C   TYR Z 148      84.524  76.958  75.174  1.00  0.00           C
ATOM   3944  O   TYR Z 148      85.084  77.757  74.421  1.00  0.00           O
ATOM   3945  N   PHE Z 149      83.913  77.365  76.298  1.00  0.00           N
ATOM   3946  HN  PHE Z 149      83.553  76.682  76.927  1.00  0.00           H
ATOM   3947  CA  PHE Z 149      83.532  78.731  76.544  1.00  0.00           C
ATOM   3948  HA  PHE Z 149      83.778  79.327  75.674  1.00  0.00           H
ATOM   3949  CB  PHE Z 149      82.005  78.767  76.796  1.00  0.00           C
ATOM   3950  HB1 PHE Z 149      81.514  78.007  76.149  1.00  0.00           H
ATOM   3951  HB2 PHE Z 149      81.760  78.524  77.852  1.00  0.00           H
ATOM   3952  CG  PHE Z 149      81.414  80.091  76.423  1.00  0.00           C
ATOM   3953  CD1 PHE Z 149      80.961  80.987  77.401  1.00  0.00           C
ATOM   3954  HD1 PHE Z 149      81.044  80.728  78.445  1.00  0.00           H
ATOM   3955  CE1 PHE Z 149      80.390  82.210  77.029  1.00  0.00           C
ATOM   3956  HE1 PHE Z 149      80.008  82.883  77.782  1.00  0.00           H
ATOM   3957  CZ  PHE Z 149      80.294  82.556  75.677  1.00  0.00           C
ATOM   3958  HZ  PHE Z 149      79.863  83.506  75.397  1.00  0.00           H
ATOM   3959  CD2 PHE Z 149      81.297  80.437  75.069  1.00  0.00           C
ATOM   3960  HD2 PHE Z 149      81.620  79.739  74.311  1.00  0.00           H
ATOM   3961  CE2 PHE Z 149      80.752  81.671  74.695  1.00  0.00           C
ATOM   3962  HE2 PHE Z 149      80.674  81.934  73.649  1.00  0.00           H
ATOM   3963  C   PHE Z 149      84.272  79.331  77.725  1.00  0.00           C
ATOM   3964  O   PHE Z 149      84.516  78.682  78.744  1.00  0.00           O
ATOM   3965  N   TYR Z 150      84.656  80.611  77.576  1.00  0.00           N
ATOM   3966  HN  TYR Z 150      84.468  81.063  76.711  1.00  0.00           H
ATOM   3967  CA  TYR Z 150      85.334  81.466  78.533  1.00  0.00           C
ATOM   3968  HA  TYR Z 150      86.365  81.140  78.582  1.00  0.00           H
ATOM   3969  CB  TYR Z 150      85.269  82.942  78.044  1.00  0.00           C
ATOM   3970  HB1 TYR Z 150      84.220  83.295  78.102  1.00  0.00           H
ATOM   3971  HB2 TYR Z 150      85.908  83.601  78.669  1.00  0.00           H
ATOM   3972  CG  TYR Z 150      85.705  83.060  76.610  1.00  0.00           C
ATOM   3973  CD1 TYR Z 150      84.764  83.051  75.561  1.00  0.00           C
ATOM   3974  HD1 TYR Z 150      83.706  83.016  75.785  1.00  0.00           H
ATOM   3975  CE1 TYR Z 150      85.190  83.030  74.224  1.00  0.00           C
ATOM   3976  HE1 TYR Z 150      84.460  82.991  73.428  1.00  0.00           H
ATOM   3977  CZ  TYR Z 150      86.559  83.046  73.931  1.00  0.00           C
ATOM   3978  OH  TYR Z 150      87.014  82.974  72.602  1.00  0.00           O
ATOM   3979  HH  TYR Z 150      86.286  82.631  72.062  1.00  0.00           H
ATOM   3980  CD2 TYR Z 150      87.069  83.116  76.300  1.00  0.00           C
ATOM   3981  HD2 TYR Z 150      87.800  83.108  77.096  1.00  0.00           H
ATOM   3982  CE2 TYR Z 150      87.495  83.114  74.965  1.00  0.00           C
ATOM   3983  HE2 TYR Z 150      88.550  83.114  74.735  1.00  0.00           H
ATOM   3984  C   TYR Z 150      84.767  81.435  79.951  1.00  0.00           C
ATOM   3985  O   TYR Z 150      83.610  81.786  80.190  1.00  0.00           O
ATOM   3986  N   ALA Z 151      85.590  81.061  80.948  1.00  0.00           N
ATOM   3987  HN  ALA Z 151      86.539  80.788  80.764  1.00  0.00           H
ATOM   3988  CA  ALA Z 151      85.187  81.037  82.340  1.00  0.00           C
ATOM   3989  HA  ALA Z 151      84.284  80.443  82.386  1.00  0.00           H
ATOM   3990  CB  ALA Z 151      86.238  80.299  83.190  1.00  0.00           C
ATOM   3991  HB1 ALA Z 151      85.898  80.202  84.242  1.00  0.00           H
ATOM   3992  HB2 ALA Z 151      86.388  79.274  82.785  1.00  0.00           H
ATOM   3993  HB3 ALA Z 151      87.221  80.812  83.171  1.00  0.00           H
ATOM   3994  C   ALA Z 151      84.791  82.402  82.925  1.00  0.00           C
ATOM   3995  O   ALA Z 151      83.780  82.452  83.629  1.00  0.00           O
ATOM   3996  N   PRO Z 152      85.450  83.539  82.654  1.00  0.00           N
ATOM   3997  CD  PRO Z 152      86.865  83.602  82.258  1.00  0.00           C
ATOM   3998  HD1 PRO Z 152      86.946  83.426  81.163  1.00  0.00           H
ATOM   3999  HD2 PRO Z 152      87.483  82.858  82.807  1.00  0.00           H
ATOM   4000  CA  PRO Z 152      84.949  84.859  83.041  1.00  0.00           C
ATOM   4001  HA  PRO Z 152      84.906  84.876  84.121  1.00  0.00           H
ATOM   4002  CB  PRO Z 152      86.008  85.820  82.489  1.00  0.00           C
ATOM   4003  HB1 PRO Z 152      85.814  86.041  81.417  1.00  0.00           H
ATOM   4004  HB2 PRO Z 152      86.048  86.774  83.056  1.00  0.00           H
ATOM   4005  CG  PRO Z 152      87.308  85.023  82.606  1.00  0.00           C
ATOM   4006  HG1 PRO Z 152      88.109  85.400  81.939  1.00  0.00           H
ATOM   4007  HG2 PRO Z 152      87.669  85.054  83.659  1.00  0.00           H
ATOM   4008  C   PRO Z 152      83.546  85.212  82.559  1.00  0.00           C
ATOM   4009  O   PRO Z 152      82.821  85.891  83.282  1.00  0.00           O
ATOM   4010  N   GLU Z 153      83.121  84.787  81.351  1.00  0.00           N
ATOM   4011  HN  GLU Z 153      83.711  84.231  80.775  1.00  0.00           H
ATOM   4012  CA  GLU Z 153      81.769  85.028  80.859  1.00  0.00           C
ATOM   4013  HA  GLU Z 153      81.552  86.085  80.935  1.00  0.00           H
ATOM   4014  CB  GLU Z 153      81.631  84.578  79.386  1.00  0.00           C
ATOM   4015  HB1 GLU Z 153      81.891  83.497  79.319  1.00  0.00           H
ATOM   4016  HB2 GLU Z 153      80.570  84.686  79.058  1.00  0.00           H
ATOM   4017  CG  GLU Z 153      82.528  85.345  78.388  1.00  0.00           C
ATOM   4018  HG1 GLU Z 153      83.564  85.428  78.772  1.00  0.00           H
ATOM   4019  HG2 GLU Z 153      82.557  84.788  77.425  1.00  0.00           H
ATOM   4020  CD  GLU Z 153      82.012  86.731  78.074  1.00  0.00           C
ATOM   4021  OE1 GLU Z 153      82.580  87.722  78.605  1.00  0.00           O
ATOM   4022  OE2 GLU Z 153      81.087  86.851  77.232  1.00  0.00           O
ATOM   4023  C   GLU Z 153      80.717  84.288  81.674  1.00  0.00           C
ATOM   4024  O   GLU Z 153      79.683  84.838  82.049  1.00  0.00           O
ATOM   4025  N   LEU Z 154      80.995  83.008  81.994  1.00  0.00           N
ATOM   4026  HN  LEU Z 154      81.841  82.596  81.658  1.00  0.00           H
ATOM   4027  CA  LEU Z 154      80.171  82.155  82.832  1.00  0.00           C
ATOM   4028  HA  LEU Z 154      79.162  82.178  82.445  1.00  0.00           H
ATOM   4029  CB  LEU Z 154      80.706  80.702  82.782  1.00  0.00           C
ATOM   4030  HB1 LEU Z 154      81.765  80.703  83.120  1.00  0.00           H
ATOM   4031  HB2 LEU Z 154      80.127  80.056  83.478  1.00  0.00           H
ATOM   4032  CG  LEU Z 154      80.646  80.076  81.369  1.00  0.00           C
ATOM   4033  HG  LEU Z 154      81.077  80.808  80.645  1.00  0.00           H
ATOM   4034  CD1 LEU Z 154      81.507  78.808  81.281  1.00  0.00           C
ATOM   4035 1HD1 LEU Z 154      82.573  79.050  81.479  1.00  0.00           H
ATOM   4036 2HD1 LEU Z 154      81.170  78.053  82.021  1.00  0.00           H
ATOM   4037 3HD1 LEU Z 154      81.437  78.364  80.265  1.00  0.00           H
ATOM   4038  CD2 LEU Z 154      79.205  79.770  80.933  1.00  0.00           C
ATOM   4039 1HD2 LEU Z 154      79.197  79.355  79.903  1.00  0.00           H
ATOM   4040 2HD2 LEU Z 154      78.742  79.027  81.616  1.00  0.00           H
ATOM   4041 3HD2 LEU Z 154      78.580  80.687  80.930  1.00  0.00           H
ATOM   4042  C   LEU Z 154      80.083  82.658  84.267  1.00  0.00           C
ATOM   4043  O   LEU Z 154      79.006  82.707  84.860  1.00  0.00           O
ATOM   4044  N   LEU Z 155      81.217  83.120  84.836  1.00  0.00           N
ATOM   4045  HN  LEU Z 155      82.091  83.014  84.354  1.00  0.00           H
ATOM   4046  CA  LEU Z 155      81.275  83.785  86.128  1.00  0.00           C
ATOM   4047  HA  LEU Z 155      80.885  83.107  86.875  1.00  0.00           H
ATOM   4048  CB  LEU Z 155      82.753  84.143  86.440  1.00  0.00           C
ATOM   4049  HB1 LEU Z 155      83.364  83.218  86.348  1.00  0.00           H
ATOM   4050  HB2 LEU Z 155      83.118  84.850  85.664  1.00  0.00           H
ATOM   4051  CG  LEU Z 155      83.023  84.762  87.828  1.00  0.00           C
ATOM   4052  HG  LEU Z 155      82.330  85.623  87.982  1.00  0.00           H
ATOM   4053  CD1 LEU Z 155      82.794  83.753  88.960  1.00  0.00           C
ATOM   4054 1HD1 LEU Z 155      81.742  83.399  88.975  1.00  0.00           H
ATOM   4055 2HD1 LEU Z 155      83.463  82.875  88.832  1.00  0.00           H
ATOM   4056 3HD1 LEU Z 155      83.017  84.221  89.943  1.00  0.00           H
ATOM   4057  CD2 LEU Z 155      84.456  85.310  87.899  1.00  0.00           C
ATOM   4058 1HD2 LEU Z 155      84.618  86.088  87.123  1.00  0.00           H
ATOM   4059 2HD2 LEU Z 155      84.646  85.766  88.895  1.00  0.00           H
ATOM   4060 3HD2 LEU Z 155      85.194  84.495  87.742  1.00  0.00           H
ATOM   4061  C   LEU Z 155      80.426  85.055  86.171  1.00  0.00           C
ATOM   4062  O   LEU Z 155      79.665  85.293  87.108  1.00  0.00           O
ATOM   4063  N   PHE Z 156      80.499  85.890  85.111  1.00  0.00           N
ATOM   4064  HN  PHE Z 156      81.162  85.711  84.381  1.00  0.00           H
ATOM   4065  CA  PHE Z 156      79.675  87.074  84.954  1.00  0.00           C
ATOM   4066  HA  PHE Z 156      79.797  87.636  85.869  1.00  0.00           H
ATOM   4067  CB  PHE Z 156      80.181  87.923  83.752  1.00  0.00           C
ATOM   4068  HB1 PHE Z 156      81.284  88.026  83.830  1.00  0.00           H
ATOM   4069  HB2 PHE Z 156      79.952  87.397  82.800  1.00  0.00           H
ATOM   4070  CG  PHE Z 156      79.627  89.332  83.679  1.00  0.00           C
ATOM   4071  CD1 PHE Z 156      79.481  89.929  82.415  1.00  0.00           C
ATOM   4072  HD1 PHE Z 156      79.737  89.369  81.526  1.00  0.00           H
ATOM   4073  CE1 PHE Z 156      78.994  91.236  82.288  1.00  0.00           C
ATOM   4074  HE1 PHE Z 156      78.866  91.675  81.311  1.00  0.00           H
ATOM   4075  CZ  PHE Z 156      78.653  91.971  83.428  1.00  0.00           C
ATOM   4076  HZ  PHE Z 156      78.277  92.980  83.326  1.00  0.00           H
ATOM   4077  CD2 PHE Z 156      79.293  90.092  84.820  1.00  0.00           C
ATOM   4078  HD2 PHE Z 156      79.408  89.687  85.813  1.00  0.00           H
ATOM   4079  CE2 PHE Z 156      78.804  91.399  84.696  1.00  0.00           C
ATOM   4080  HE2 PHE Z 156      78.547  91.968  85.580  1.00  0.00           H
ATOM   4081  C   PHE Z 156      78.182  86.766  84.838  1.00  0.00           C
ATOM   4082  O   PHE Z 156      77.356  87.454  85.434  1.00  0.00           O
ATOM   4083  N   PHE Z 157      77.785  85.692  84.118  1.00  0.00           N
ATOM   4084  HN  PHE Z 157      78.464  85.156  83.613  1.00  0.00           H
ATOM   4085  CA  PHE Z 157      76.391  85.275  83.998  1.00  0.00           C
ATOM   4086  HA  PHE Z 157      75.843  86.114  83.595  1.00  0.00           H
ATOM   4087  CB  PHE Z 157      76.219  84.033  83.077  1.00  0.00           C
ATOM   4088  HB1 PHE Z 157      77.103  83.368  83.167  1.00  0.00           H
ATOM   4089  HB2 PHE Z 157      75.313  83.448  83.353  1.00  0.00           H
ATOM   4090  CG  PHE Z 157      76.016  84.419  81.637  1.00  0.00           C
ATOM   4091  CD1 PHE Z 157      76.881  83.957  80.631  1.00  0.00           C
ATOM   4092  HD1 PHE Z 157      77.727  83.338  80.890  1.00  0.00           H
ATOM   4093  CE1 PHE Z 157      76.658  84.293  79.289  1.00  0.00           C
ATOM   4094  HE1 PHE Z 157      77.340  83.945  78.525  1.00  0.00           H
ATOM   4095  CZ  PHE Z 157      75.563  85.093  78.940  1.00  0.00           C
ATOM   4096  HZ  PHE Z 157      75.404  85.370  77.908  1.00  0.00           H
ATOM   4097  CD2 PHE Z 157      74.904  85.196  81.270  1.00  0.00           C
ATOM   4098  HD2 PHE Z 157      74.209  85.526  82.029  1.00  0.00           H
ATOM   4099  CE2 PHE Z 157      74.679  85.538  79.930  1.00  0.00           C
ATOM   4100  HE2 PHE Z 157      73.832  86.154  79.660  1.00  0.00           H
ATOM   4101  C   PHE Z 157      75.715  84.984  85.333  1.00  0.00           C
ATOM   4102  O   PHE Z 157      74.570  85.377  85.541  1.00  0.00           O
ATOM   4103  N   ALA Z 158      76.405  84.340  86.297  1.00  0.00           N
ATOM   4104  HN  ALA Z 158      77.327  84.000  86.115  1.00  0.00           H
ATOM   4105  CA  ALA Z 158      75.878  84.151  87.640  1.00  0.00           C
ATOM   4106  HA  ALA Z 158      74.920  83.656  87.547  1.00  0.00           H
ATOM   4107  CB  ALA Z 158      76.807  83.235  88.457  1.00  0.00           C
ATOM   4108  HB1 ALA Z 158      76.387  83.046  89.468  1.00  0.00           H
ATOM   4109  HB2 ALA Z 158      76.912  82.255  87.942  1.00  0.00           H
ATOM   4110  HB3 ALA Z 158      77.817  83.685  88.565  1.00  0.00           H
ATOM   4111  C   ALA Z 158      75.597  85.459  88.387  1.00  0.00           C
ATOM   4112  O   ALA Z 158      74.584  85.598  89.070  1.00  0.00           O
ATOM   4113  N   LYS Z 159      76.462  86.480  88.237  1.00  0.00           N
ATOM   4114  HN  LYS Z 159      77.290  86.351  87.695  1.00  0.00           H
ATOM   4115  CA  LYS Z 159      76.215  87.821  88.748  1.00  0.00           C
ATOM   4116  HA  LYS Z 159      75.964  87.728  89.796  1.00  0.00           H
ATOM   4117  CB  LYS Z 159      77.485  88.695  88.638  1.00  0.00           C
ATOM   4118  HB1 LYS Z 159      77.699  88.923  87.570  1.00  0.00           H
ATOM   4119  HB2 LYS Z 159      77.292  89.660  89.158  1.00  0.00           H
ATOM   4120  CG  LYS Z 159      78.727  88.041  89.263  1.00  0.00           C
ATOM   4121  HG1 LYS Z 159      78.464  87.611  90.258  1.00  0.00           H
ATOM   4122  HG2 LYS Z 159      79.064  87.202  88.614  1.00  0.00           H
ATOM   4123  CD  LYS Z 159      79.876  89.044  89.445  1.00  0.00           C
ATOM   4124  HD1 LYS Z 159      79.987  89.640  88.510  1.00  0.00           H
ATOM   4125  HD2 LYS Z 159      79.591  89.748  90.261  1.00  0.00           H
ATOM   4126  CE  LYS Z 159      81.219  88.380  89.766  1.00  0.00           C
ATOM   4127  HE1 LYS Z 159      81.116  87.663  90.608  1.00  0.00           H
ATOM   4128  HE2 LYS Z 159      81.599  87.834  88.875  1.00  0.00           H
ATOM   4129  NZ  LYS Z 159      82.211  89.400  90.146  1.00  0.00           N
ATOM   4130  HZ1 LYS Z 159      83.185  89.056  89.943  1.00  0.00           H
ATOM   4131  HZ2 LYS Z 159      82.042  90.298  89.623  1.00  0.00           H
ATOM   4132  HZ3 LYS Z 159      82.130  89.613  91.166  1.00  0.00           H
ATOM   4133  C   LYS Z 159      75.034  88.529  88.074  1.00  0.00           C
ATOM   4134  O   LYS Z 159      74.218  89.186  88.719  1.00  0.00           O
ATOM   4135  N   ARG Z 160      74.887  88.380  86.743  1.00  0.00           N
ATOM   4136  HN  ARG Z 160      75.597  87.894  86.229  1.00  0.00           H
ATOM   4137  CA  ARG Z 160      73.747  88.875  85.981  1.00  0.00           C
ATOM   4138  HA  ARG Z 160      73.638  89.927  86.198  1.00  0.00           H
ATOM   4139  CB  ARG Z 160      74.008  88.719  84.458  1.00  0.00           C
ATOM   4140  HB1 ARG Z 160      74.170  87.643  84.233  1.00  0.00           H
ATOM   4141  HB2 ARG Z 160      73.114  89.057  83.888  1.00  0.00           H
ATOM   4142  CG  ARG Z 160      75.234  89.531  83.971  1.00  0.00           C
ATOM   4143  HG1 ARG Z 160      75.012  90.619  84.041  1.00  0.00           H
ATOM   4144  HG2 ARG Z 160      76.088  89.344  84.657  1.00  0.00           H
ATOM   4145  CD  ARG Z 160      75.737  89.187  82.560  1.00  0.00           C
ATOM   4146  HD1 ARG Z 160      76.720  89.671  82.371  1.00  0.00           H
ATOM   4147  HD2 ARG Z 160      75.843  88.086  82.437  1.00  0.00           H
ATOM   4148  NE  ARG Z 160      74.745  89.724  81.583  1.00  0.00           N
ATOM   4149  HE  ARG Z 160      74.106  90.456  81.861  1.00  0.00           H
ATOM   4150  CZ  ARG Z 160      74.759  89.445  80.276  1.00  0.00           C
ATOM   4151  NH1 ARG Z 160      75.670  88.664  79.709  1.00  0.00           N
ATOM   4152 1HH1 ARG Z 160      76.428  88.265  80.234  1.00  0.00           H
ATOM   4153 2HH1 ARG Z 160      75.640  88.600  78.697  1.00  0.00           H
ATOM   4154  NH2 ARG Z 160      73.819  89.964  79.491  1.00  0.00           N
ATOM   4155 1HH2 ARG Z 160      73.106  90.550  79.865  1.00  0.00           H
ATOM   4156 2HH2 ARG Z 160      73.737  89.610  78.544  1.00  0.00           H
ATOM   4157  C   ARG Z 160      72.425  88.215  86.398  1.00  0.00           C
ATOM   4158  O   ARG Z 160      71.388  88.867  86.531  1.00  0.00           O
ATOM   4159  N   TYR Z 161      72.445  86.896  86.663  1.00  0.00           N
ATOM   4160  HN  TYR Z 161      73.277  86.375  86.448  1.00  0.00           H
ATOM   4161  CA  TYR Z 161      71.367  86.125  87.262  1.00  0.00           C
ATOM   4162  HA  TYR Z 161      70.483  86.248  86.651  1.00  0.00           H
ATOM   4163  CB  TYR Z 161      71.817  84.643  87.249  1.00  0.00           C
ATOM   4164  HB1 TYR Z 161      72.050  84.353  86.200  1.00  0.00           H
ATOM   4165  HB2 TYR Z 161      72.754  84.530  87.831  1.00  0.00           H
ATOM   4166  CG  TYR Z 161      70.816  83.647  87.767  1.00  0.00           C
ATOM   4167  CD1 TYR Z 161      69.714  83.259  86.989  1.00  0.00           C
ATOM   4168  HD1 TYR Z 161      69.536  83.741  86.039  1.00  0.00           H
ATOM   4169  CE1 TYR Z 161      68.903  82.187  87.394  1.00  0.00           C
ATOM   4170  HE1 TYR Z 161      68.085  81.866  86.766  1.00  0.00           H
ATOM   4171  CZ  TYR Z 161      69.186  81.505  88.584  1.00  0.00           C
ATOM   4172  OH  TYR Z 161      68.447  80.358  88.947  1.00  0.00           O
ATOM   4173  HH  TYR Z 161      67.962  80.059  88.153  1.00  0.00           H
ATOM   4174  CD2 TYR Z 161      71.059  82.991  88.984  1.00  0.00           C
ATOM   4175  HD2 TYR Z 161      71.918  83.271  89.575  1.00  0.00           H
ATOM   4176  CE2 TYR Z 161      70.248  81.925  89.392  1.00  0.00           C
ATOM   4177  HE2 TYR Z 161      70.478  81.390  90.300  1.00  0.00           H
ATOM   4178  C   TYR Z 161      71.006  86.589  88.677  1.00  0.00           C
ATOM   4179  O   TYR Z 161      69.832  86.729  89.017  1.00  0.00           O
ATOM   4180  N   LYS Z 162      72.013  86.895  89.525  1.00  0.00           N
ATOM   4181  HN  LYS Z 162      72.958  86.711  89.248  1.00  0.00           H
ATOM   4182  CA  LYS Z 162      71.837  87.446  90.863  1.00  0.00           C
ATOM   4183  HA  LYS Z 162      71.255  86.745  91.445  1.00  0.00           H
ATOM   4184  CB  LYS Z 162      73.232  87.650  91.510  1.00  0.00           C
ATOM   4185  HB1 LYS Z 162      73.822  86.715  91.391  1.00  0.00           H
ATOM   4186  HB2 LYS Z 162      73.774  88.439  90.945  1.00  0.00           H
ATOM   4187  CG  LYS Z 162      73.239  88.048  92.996  1.00  0.00           C
ATOM   4188  HG1 LYS Z 162      72.515  88.877  93.147  1.00  0.00           H
ATOM   4189  HG2 LYS Z 162      72.906  87.190  93.621  1.00  0.00           H
ATOM   4190  CD  LYS Z 162      74.647  88.509  93.423  1.00  0.00           C
ATOM   4191  HD1 LYS Z 162      75.348  87.646  93.334  1.00  0.00           H
ATOM   4192  HD2 LYS Z 162      74.999  89.288  92.709  1.00  0.00           H
ATOM   4193  CE  LYS Z 162      74.766  89.074  94.845  1.00  0.00           C
ATOM   4194  HE1 LYS Z 162      74.544  88.285  95.595  1.00  0.00           H
ATOM   4195  HE2 LYS Z 162      75.796  89.456  95.019  1.00  0.00           H
ATOM   4196  NZ  LYS Z 162      73.815  90.178  95.053  1.00  0.00           N
ATOM   4197  HZ1 LYS Z 162      74.242  90.979  95.583  1.00  0.00           H
ATOM   4198  HZ2 LYS Z 162      73.450  90.561  94.149  1.00  0.00           H
ATOM   4199  HZ3 LYS Z 162      72.987  89.825  95.595  1.00  0.00           H
ATOM   4200  C   LYS Z 162      71.088  88.778  90.858  1.00  0.00           C
ATOM   4201  O   LYS Z 162      70.152  88.985  91.628  1.00  0.00           O
ATOM   4202  N   ALA Z 163      71.451  89.685  89.926  1.00  0.00           N
ATOM   4203  HN  ALA Z 163      72.248  89.494  89.350  1.00  0.00           H
ATOM   4204  CA  ALA Z 163      70.786  90.954  89.697  1.00  0.00           C
ATOM   4205  HA  ALA Z 163      70.801  91.513  90.623  1.00  0.00           H
ATOM   4206  CB  ALA Z 163      71.552  91.725  88.607  1.00  0.00           C
ATOM   4207  HB1 ALA Z 163      71.162  92.760  88.499  1.00  0.00           H
ATOM   4208  HB2 ALA Z 163      72.623  91.776  88.887  1.00  0.00           H
ATOM   4209  HB3 ALA Z 163      71.478  91.213  87.624  1.00  0.00           H
ATOM   4210  C   ALA Z 163      69.327  90.820  89.276  1.00  0.00           C
ATOM   4211  O   ALA Z 163      68.450  91.574  89.706  1.00  0.00           O
ATOM   4212  N   ALA Z 164      69.023  89.834  88.409  1.00  0.00           N
ATOM   4213  HN  ALA Z 164      69.751  89.264  88.030  1.00  0.00           H
ATOM   4214  CA  ALA Z 164      67.663  89.487  88.059  1.00  0.00           C
ATOM   4215  HA  ALA Z 164      67.160  90.387  87.728  1.00  0.00           H
ATOM   4216  CB  ALA Z 164      67.664  88.460  86.909  1.00  0.00           C
ATOM   4217  HB1 ALA Z 164      68.208  88.876  86.034  1.00  0.00           H
ATOM   4218  HB2 ALA Z 164      68.168  87.520  87.219  1.00  0.00           H
ATOM   4219  HB3 ALA Z 164      66.626  88.220  86.595  1.00  0.00           H
ATOM   4220  C   ALA Z 164      66.871  88.949  89.248  1.00  0.00           C
ATOM   4221  O   ALA Z 164      65.750  89.376  89.500  1.00  0.00           O
ATOM   4222  N   PHE Z 165      67.452  88.034  90.050  1.00  0.00           N
ATOM   4223  HN  PHE Z 165      68.365  87.681  89.827  1.00  0.00           H
ATOM   4224  CA  PHE Z 165      66.800  87.474  91.225  1.00  0.00           C
ATOM   4225  HA  PHE Z 165      65.826  87.131  90.897  1.00  0.00           H
ATOM   4226  CB  PHE Z 165      67.623  86.286  91.805  1.00  0.00           C
ATOM   4227  HB1 PHE Z 165      68.640  86.257  91.361  1.00  0.00           H
ATOM   4228  HB2 PHE Z 165      67.723  86.333  92.910  1.00  0.00           H
ATOM   4229  CG  PHE Z 165      66.900  85.017  91.463  1.00  0.00           C
ATOM   4230  CD1 PHE Z 165      65.854  84.584  92.293  1.00  0.00           C
ATOM   4231  HD1 PHE Z 165      65.662  85.115  93.212  1.00  0.00           H
ATOM   4232  CE1 PHE Z 165      65.034  83.515  91.914  1.00  0.00           C
ATOM   4233  HE1 PHE Z 165      64.212  83.214  92.547  1.00  0.00           H
ATOM   4234  CZ  PHE Z 165      65.275  82.853  90.705  1.00  0.00           C
ATOM   4235  HZ  PHE Z 165      64.636  82.040  90.397  1.00  0.00           H
ATOM   4236  CD2 PHE Z 165      67.154  84.328  90.268  1.00  0.00           C
ATOM   4237  HD2 PHE Z 165      67.954  84.657  89.619  1.00  0.00           H
ATOM   4238  CE2 PHE Z 165      66.349  83.243  89.894  1.00  0.00           C
ATOM   4239  HE2 PHE Z 165      66.541  82.720  88.969  1.00  0.00           H
ATOM   4240  C   PHE Z 165      66.478  88.491  92.313  1.00  0.00           C
ATOM   4241  O   PHE Z 165      65.370  88.505  92.852  1.00  0.00           O
ATOM   4242  N   THR Z 166      67.405  89.414  92.639  1.00  0.00           N
ATOM   4243  HN  THR Z 166      68.320  89.402  92.221  1.00  0.00           H
ATOM   4244  CA  THR Z 166      67.137  90.480  93.605  1.00  0.00           C
ATOM   4245  HA  THR Z 166      66.738  90.001  94.487  1.00  0.00           H
ATOM   4246  CB  THR Z 166      68.364  91.250  94.082  1.00  0.00           C
ATOM   4247  HB  THR Z 166      68.063  92.051  94.800  1.00  0.00           H
ATOM   4248  OG1 THR Z 166      69.113  91.827  93.018  1.00  0.00           O
ATOM   4249  HG1 THR Z 166      68.733  92.716  92.876  1.00  0.00           H
ATOM   4250  CG2 THR Z 166      69.290  90.273  94.818  1.00  0.00           C
ATOM   4251 1HG2 THR Z 166      68.759  89.805  95.673  1.00  0.00           H
ATOM   4252 2HG2 THR Z 166      69.645  89.472  94.136  1.00  0.00           H
ATOM   4253 3HG2 THR Z 166      70.180  90.806  95.213  1.00  0.00           H
ATOM   4254  C   THR Z 166      66.051  91.447  93.162  1.00  0.00           C
ATOM   4255  O   THR Z 166      65.245  91.896  93.978  1.00  0.00           O
ATOM   4256  N   GLU Z 167      65.974  91.790  91.858  1.00  0.00           N
ATOM   4257  HN  GLU Z 167      66.679  91.480  91.218  1.00  0.00           H
ATOM   4258  CA  GLU Z 167      64.848  92.526  91.298  1.00  0.00           C
ATOM   4259  HA  GLU Z 167      64.694  93.423  91.883  1.00  0.00           H
ATOM   4260  CB  GLU Z 167      65.168  92.925  89.831  1.00  0.00           C
ATOM   4261  HB1 GLU Z 167      66.085  93.557  89.845  1.00  0.00           H
ATOM   4262  HB2 GLU Z 167      65.413  92.006  89.251  1.00  0.00           H
ATOM   4263  CG  GLU Z 167      64.036  93.694  89.095  1.00  0.00           C
ATOM   4264  HG1 GLU Z 167      63.127  93.060  89.024  1.00  0.00           H
ATOM   4265  HG2 GLU Z 167      63.772  94.613  89.657  1.00  0.00           H
ATOM   4266  CD  GLU Z 167      64.398  94.097  87.675  1.00  0.00           C
ATOM   4267  OE1 GLU Z 167      63.499  94.604  86.955  1.00  0.00           O
ATOM   4268  OE2 GLU Z 167      65.569  93.925  87.251  1.00  0.00           O
ATOM   4269  C   GLU Z 167      63.533  91.744  91.318  1.00  0.00           C
ATOM   4270  O   GLU Z 167      62.489  92.235  91.755  1.00  0.00           O
ATOM   4271  N   CYS Z 168      63.551  90.475  90.863  1.00  0.00           N
ATOM   4272  HN  CYS Z 168      64.407  90.080  90.511  1.00  0.00           H
ATOM   4273  CA  CYS Z 168      62.340  89.713  90.616  1.00  0.00           C
ATOM   4274  HA  CYS Z 168      61.594  90.391  90.229  1.00  0.00           H
ATOM   4275  CB  CYS Z 168      62.566  88.594  89.574  1.00  0.00           C
ATOM   4276  HB1 CYS Z 168      63.379  87.922  89.927  1.00  0.00           H
ATOM   4277  HB2 CYS Z 168      61.643  87.982  89.468  1.00  0.00           H
ATOM   4278  SG  CYS Z 168      62.998  89.259  87.935  1.00  0.00           S
ATOM   4279  C   CYS Z 168      61.697  89.117  91.842  1.00  0.00           C
ATOM   4280  O   CYS Z 168      60.501  88.846  91.831  1.00  0.00           O
ATOM   4281  N   CYS Z 169      62.410  88.981  92.975  1.00  0.00           N
ATOM   4282  HN  CYS Z 169      63.406  89.111  92.974  1.00  0.00           H
ATOM   4283  CA  CYS Z 169      61.779  88.501  94.198  1.00  0.00           C
ATOM   4284  HA  CYS Z 169      60.976  87.819  93.953  1.00  0.00           H
ATOM   4285  CB  CYS Z 169      62.778  87.741  95.105  1.00  0.00           C
ATOM   4286  HB1 CYS Z 169      63.649  88.398  95.319  1.00  0.00           H
ATOM   4287  HB2 CYS Z 169      62.297  87.485  96.074  1.00  0.00           H
ATOM   4288  SG  CYS Z 169      63.360  86.206  94.319  1.00  0.00           S
ATOM   4289  C   CYS Z 169      61.144  89.647  94.976  1.00  0.00           C
ATOM   4290  O   CYS Z 169      60.542  89.440  96.029  1.00  0.00           O
ATOM   4291  N   GLN Z 170      61.201  90.881  94.431  1.00  0.00           N
ATOM   4292  HN  GLN Z 170      61.759  91.041  93.617  1.00  0.00           H
ATOM   4293  CA  GLN Z 170      60.444  92.020  94.917  1.00  0.00           C
ATOM   4294  HA  GLN Z 170      59.930  91.762  95.832  1.00  0.00           H
ATOM   4295  CB  GLN Z 170      61.371  93.235  95.193  1.00  0.00           C
ATOM   4296  HB1 GLN Z 170      61.843  93.551  94.235  1.00  0.00           H
ATOM   4297  HB2 GLN Z 170      60.761  94.091  95.560  1.00  0.00           H
ATOM   4298  CG  GLN Z 170      62.503  92.965  96.216  1.00  0.00           C
ATOM   4299  HG1 GLN Z 170      63.169  92.165  95.827  1.00  0.00           H
ATOM   4300  HG2 GLN Z 170      63.107  93.890  96.337  1.00  0.00           H
ATOM   4301  CD  GLN Z 170      61.995  92.558  97.602  1.00  0.00           C
ATOM   4302  OE1 GLN Z 170      60.820  92.669  97.968  1.00  0.00           O
ATOM   4303  NE2 GLN Z 170      62.936  92.047  98.430  1.00  0.00           N
ATOM   4304 1HE2 GLN Z 170      63.886  91.980  98.133  1.00  0.00           H
ATOM   4305 2HE2 GLN Z 170      62.661  91.692  99.319  1.00  0.00           H
ATOM   4306  C   GLN Z 170      59.361  92.435  93.925  1.00  0.00           C
ATOM   4307  O   GLN Z 170      58.695  93.452  94.106  1.00  0.00           O
ATOM   4308  N   ALA Z 171      59.125  91.650  92.854  1.00  0.00           N
ATOM   4309  HN  ALA Z 171      59.640  90.809  92.707  1.00  0.00           H
ATOM   4310  CA  ALA Z 171      58.103  91.943  91.866  1.00  0.00           C
ATOM   4311  HA  ALA Z 171      57.961  93.013  91.798  1.00  0.00           H
ATOM   4312  CB  ALA Z 171      58.547  91.425  90.483  1.00  0.00           C
ATOM   4313  HB1 ALA Z 171      59.511  91.898  90.198  1.00  0.00           H
ATOM   4314  HB2 ALA Z 171      58.689  90.324  90.502  1.00  0.00           H
ATOM   4315  HB3 ALA Z 171      57.796  91.672  89.702  1.00  0.00           H
ATOM   4316  C   ALA Z 171      56.761  91.318  92.232  1.00  0.00           C
ATOM   4317  O   ALA Z 171      56.697  90.241  92.827  1.00  0.00           O
ATOM   4318  N   ALA Z 172      55.631  91.970  91.874  1.00  0.00           N
ATOM   4319  HN  ALA Z 172      55.672  92.885  91.462  1.00  0.00           H
ATOM   4320  CA  ALA Z 172      54.296  91.418  92.029  1.00  0.00           C
ATOM   4321  HA  ALA Z 172      54.162  91.151  93.067  1.00  0.00           H
ATOM   4322  CB  ALA Z 172      53.225  92.464  91.658  1.00  0.00           C
ATOM   4323  HB1 ALA Z 172      53.356  93.373  92.285  1.00  0.00           H
ATOM   4324  HB2 ALA Z 172      53.306  92.767  90.593  1.00  0.00           H
ATOM   4325  HB3 ALA Z 172      52.202  92.071  91.840  1.00  0.00           H
ATOM   4326  C   ALA Z 172      54.091  90.156  91.199  1.00  0.00           C
ATOM   4327  O   ALA Z 172      53.630  89.137  91.716  1.00  0.00           O
ATOM   4328  N   ASP Z 173      54.513  90.180  89.920  1.00  0.00           N
ATOM   4329  HN  ASP Z 173      54.854  91.039  89.524  1.00  0.00           H
ATOM   4330  CA  ASP Z 173      54.604  89.008  89.075  1.00  0.00           C
ATOM   4331  HA  ASP Z 173      54.063  88.182  89.517  1.00  0.00           H
ATOM   4332  CB  ASP Z 173      54.047  89.308  87.668  1.00  0.00           C
ATOM   4333  HB1 ASP Z 173      54.365  90.315  87.332  1.00  0.00           H
ATOM   4334  HB2 ASP Z 173      54.412  88.563  86.933  1.00  0.00           H
ATOM   4335  CG  ASP Z 173      52.548  89.208  87.676  1.00  0.00           C
ATOM   4336  OD1 ASP Z 173      51.873  90.247  87.461  1.00  0.00           O
ATOM   4337  OD2 ASP Z 173      52.017  88.076  87.850  1.00  0.00           O
ATOM   4338  C   ASP Z 173      56.051  88.553  88.968  1.00  0.00           C
ATOM   4339  O   ASP Z 173      56.844  89.040  88.161  1.00  0.00           O
ATOM   4340  N   LYS Z 174      56.433  87.570  89.800  1.00  0.00           N
ATOM   4341  HN  LYS Z 174      55.784  87.180  90.454  1.00  0.00           H
ATOM   4342  CA  LYS Z 174      57.785  87.056  89.859  1.00  0.00           C
ATOM   4343  HA  LYS Z 174      58.456  87.904  89.921  1.00  0.00           H
ATOM   4344  CB  LYS Z 174      57.974  86.226  91.147  1.00  0.00           C
ATOM   4345  HB1 LYS Z 174      57.293  85.346  91.124  1.00  0.00           H
ATOM   4346  HB2 LYS Z 174      59.023  85.856  91.192  1.00  0.00           H
ATOM   4347  CG  LYS Z 174      57.706  87.073  92.406  1.00  0.00           C
ATOM   4348  HG1 LYS Z 174      58.344  87.984  92.352  1.00  0.00           H
ATOM   4349  HG2 LYS Z 174      56.659  87.438  92.419  1.00  0.00           H
ATOM   4350  CD  LYS Z 174      58.020  86.353  93.723  1.00  0.00           C
ATOM   4351  HD1 LYS Z 174      59.082  86.018  93.687  1.00  0.00           H
ATOM   4352  HD2 LYS Z 174      57.938  87.082  94.561  1.00  0.00           H
ATOM   4353  CE  LYS Z 174      57.140  85.134  94.023  1.00  0.00           C
ATOM   4354  HE1 LYS Z 174      57.212  84.375  93.216  1.00  0.00           H
ATOM   4355  HE2 LYS Z 174      57.480  84.673  94.978  1.00  0.00           H
ATOM   4356  NZ  LYS Z 174      55.717  85.494  94.197  1.00  0.00           N
ATOM   4357  HZ1 LYS Z 174      55.626  86.197  94.968  1.00  0.00           H
ATOM   4358  HZ2 LYS Z 174      55.287  85.866  93.314  1.00  0.00           H
ATOM   4359  HZ3 LYS Z 174      55.192  84.624  94.482  1.00  0.00           H
ATOM   4360  C   LYS Z 174      58.208  86.279  88.619  1.00  0.00           C
ATOM   4361  O   LYS Z 174      59.321  86.446  88.125  1.00  0.00           O
ATOM   4362  N   ALA Z 175      57.325  85.426  88.055  1.00  0.00           N
ATOM   4363  HN  ALA Z 175      56.419  85.282  88.454  1.00  0.00           H
ATOM   4364  CA  ALA Z 175      57.594  84.726  86.811  1.00  0.00           C
ATOM   4365  HA  ALA Z 175      58.569  84.266  86.899  1.00  0.00           H
ATOM   4366  CB  ALA Z 175      56.560  83.615  86.574  1.00  0.00           C
ATOM   4367  HB1 ALA Z 175      55.545  84.042  86.430  1.00  0.00           H
ATOM   4368  HB2 ALA Z 175      56.818  83.016  85.674  1.00  0.00           H
ATOM   4369  HB3 ALA Z 175      56.530  82.931  87.449  1.00  0.00           H
ATOM   4370  C   ALA Z 175      57.670  85.632  85.588  1.00  0.00           C
ATOM   4371  O   ALA Z 175      58.581  85.496  84.774  1.00  0.00           O
ATOM   4372  N   ALA Z 176      56.752  86.614  85.450  1.00  0.00           N
ATOM   4373  HN  ALA Z 176      55.972  86.658  86.078  1.00  0.00           H
ATOM   4374  CA  ALA Z 176      56.794  87.604  84.382  1.00  0.00           C
ATOM   4375  HA  ALA Z 176      56.806  87.069  83.441  1.00  0.00           H
ATOM   4376  CB  ALA Z 176      55.551  88.512  84.414  1.00  0.00           C
ATOM   4377  HB1 ALA Z 176      55.577  89.187  85.294  1.00  0.00           H
ATOM   4378  HB2 ALA Z 176      55.503  89.143  83.500  1.00  0.00           H
ATOM   4379  HB3 ALA Z 176      54.626  87.898  84.459  1.00  0.00           H
ATOM   4380  C   ALA Z 176      58.053  88.467  84.414  1.00  0.00           C
ATOM   4381  O   ALA Z 176      58.601  88.856  83.383  1.00  0.00           O
ATOM   4382  N   CYS Z 177      58.566  88.782  85.619  1.00  0.00           N
ATOM   4383  HN  CYS Z 177      58.051  88.579  86.453  1.00  0.00           H
ATOM   4384  CA  CYS Z 177      59.896  89.340  85.763  1.00  0.00           C
ATOM   4385  HA  CYS Z 177      59.978  90.201  85.113  1.00  0.00           H
ATOM   4386  CB  CYS Z 177      60.080  89.813  87.230  1.00  0.00           C
ATOM   4387  HB1 CYS Z 177      59.227  90.489  87.462  1.00  0.00           H
ATOM   4388  HB2 CYS Z 177      59.983  88.943  87.914  1.00  0.00           H
ATOM   4389  SG  CYS Z 177      61.623  90.717  87.587  1.00  0.00           S
ATOM   4390  C   CYS Z 177      61.009  88.362  85.372  1.00  0.00           C
ATOM   4391  O   CYS Z 177      61.810  88.658  84.484  1.00  0.00           O
ATOM   4392  N   LEU Z 178      61.069  87.161  85.996  1.00  0.00           N
ATOM   4393  HN  LEU Z 178      60.378  86.905  86.680  1.00  0.00           H
ATOM   4394  CA  LEU Z 178      62.199  86.253  85.851  1.00  0.00           C
ATOM   4395  HA  LEU Z 178      63.102  86.826  86.006  1.00  0.00           H
ATOM   4396  CB  LEU Z 178      62.143  85.104  86.900  1.00  0.00           C
ATOM   4397  HB1 LEU Z 178      62.050  85.550  87.914  1.00  0.00           H
ATOM   4398  HB2 LEU Z 178      61.224  84.502  86.726  1.00  0.00           H
ATOM   4399  CG  LEU Z 178      63.368  84.153  86.895  1.00  0.00           C
ATOM   4400  HG  LEU Z 178      63.578  83.829  85.848  1.00  0.00           H
ATOM   4401  CD1 LEU Z 178      64.630  84.848  87.427  1.00  0.00           C
ATOM   4402 1HD1 LEU Z 178      65.500  84.162  87.358  1.00  0.00           H
ATOM   4403 2HD1 LEU Z 178      64.866  85.761  86.843  1.00  0.00           H
ATOM   4404 3HD1 LEU Z 178      64.495  85.131  88.493  1.00  0.00           H
ATOM   4405  CD2 LEU Z 178      63.089  82.865  87.687  1.00  0.00           C
ATOM   4406 1HD2 LEU Z 178      63.967  82.185  87.634  1.00  0.00           H
ATOM   4407 2HD2 LEU Z 178      62.893  83.099  88.753  1.00  0.00           H
ATOM   4408 3HD2 LEU Z 178      62.211  82.331  87.267  1.00  0.00           H
ATOM   4409  C   LEU Z 178      62.328  85.598  84.494  1.00  0.00           C
ATOM   4410  O   LEU Z 178      63.397  85.611  83.889  1.00  0.00           O
ATOM   4411  N   LEU Z 179      61.245  84.997  83.971  1.00  0.00           N
ATOM   4412  HN  LEU Z 179      60.341  85.091  84.400  1.00  0.00           H
ATOM   4413  CA  LEU Z 179      61.322  84.134  82.807  1.00  0.00           C
ATOM   4414  HA  LEU Z 179      62.130  83.440  82.996  1.00  0.00           H
ATOM   4415  CB  LEU Z 179      60.050  83.262  82.625  1.00  0.00           C
ATOM   4416  HB1 LEU Z 179      59.178  83.915  82.407  1.00  0.00           H
ATOM   4417  HB2 LEU Z 179      60.198  82.593  81.749  1.00  0.00           H
ATOM   4418  CG  LEU Z 179      59.691  82.375  83.843  1.00  0.00           C
ATOM   4419  HG  LEU Z 179      59.455  83.045  84.703  1.00  0.00           H
ATOM   4420  CD1 LEU Z 179      58.435  81.542  83.546  1.00  0.00           C
ATOM   4421 1HD1 LEU Z 179      58.155  80.929  84.428  1.00  0.00           H
ATOM   4422 2HD1 LEU Z 179      57.579  82.202  83.288  1.00  0.00           H
ATOM   4423 3HD1 LEU Z 179      58.622  80.857  82.691  1.00  0.00           H
ATOM   4424  CD2 LEU Z 179      60.836  81.443  84.274  1.00  0.00           C
ATOM   4425 1HD2 LEU Z 179      60.503  80.783  85.102  1.00  0.00           H
ATOM   4426 2HD2 LEU Z 179      61.154  80.802  83.425  1.00  0.00           H
ATOM   4427 3HD2 LEU Z 179      61.714  82.022  84.629  1.00  0.00           H
ATOM   4428  C   LEU Z 179      61.743  84.836  81.519  1.00  0.00           C
ATOM   4429  O   LEU Z 179      62.615  84.289  80.845  1.00  0.00           O
ATOM   4430  N   PRO Z 180      61.282  86.024  81.116  1.00  0.00           N
ATOM   4431  CD  PRO Z 180      60.082  86.687  81.621  1.00  0.00           C
ATOM   4432  HD1 PRO Z 180      60.382  87.357  82.456  1.00  0.00           H
ATOM   4433  HD2 PRO Z 180      59.306  85.974  81.975  1.00  0.00           H
ATOM   4434  CA  PRO Z 180      61.825  86.710  79.949  1.00  0.00           C
ATOM   4435  HA  PRO Z 180      61.811  86.014  79.121  1.00  0.00           H
ATOM   4436  CB  PRO Z 180      60.876  87.899  79.717  1.00  0.00           C
ATOM   4437  HB1 PRO Z 180      61.276  88.828  80.177  1.00  0.00           H
ATOM   4438  HB2 PRO Z 180      60.700  88.076  78.635  1.00  0.00           H
ATOM   4439  CG  PRO Z 180      59.583  87.498  80.432  1.00  0.00           C
ATOM   4440  HG1 PRO Z 180      58.963  88.366  80.732  1.00  0.00           H
ATOM   4441  HG2 PRO Z 180      58.983  86.834  79.771  1.00  0.00           H
ATOM   4442  C   PRO Z 180      63.266  87.158  80.135  1.00  0.00           C
ATOM   4443  O   PRO Z 180      64.024  87.111  79.168  1.00  0.00           O
ATOM   4444  N   LYS Z 181      63.675  87.593  81.351  1.00  0.00           N
ATOM   4445  HN  LYS Z 181      63.029  87.615  82.111  1.00  0.00           H
ATOM   4446  CA  LYS Z 181      65.056  87.951  81.659  1.00  0.00           C
ATOM   4447  HA  LYS Z 181      65.396  88.682  80.939  1.00  0.00           H
ATOM   4448  CB  LYS Z 181      65.189  88.525  83.093  1.00  0.00           C
ATOM   4449  HB1 LYS Z 181      64.622  87.870  83.793  1.00  0.00           H
ATOM   4450  HB2 LYS Z 181      66.257  88.507  83.412  1.00  0.00           H
ATOM   4451  CG  LYS Z 181      64.706  89.975  83.274  1.00  0.00           C
ATOM   4452  HG1 LYS Z 181      65.356  90.662  82.687  1.00  0.00           H
ATOM   4453  HG2 LYS Z 181      63.665  90.074  82.893  1.00  0.00           H
ATOM   4454  CD  LYS Z 181      64.741  90.351  84.766  1.00  0.00           C
ATOM   4455  HD1 LYS Z 181      64.079  89.627  85.295  1.00  0.00           H
ATOM   4456  HD2 LYS Z 181      65.767  90.202  85.169  1.00  0.00           H
ATOM   4457  CE  LYS Z 181      64.245  91.757  85.125  1.00  0.00           C
ATOM   4458  HE1 LYS Z 181      63.285  91.990  84.618  1.00  0.00           H
ATOM   4459  HE2 LYS Z 181      64.084  91.806  86.225  1.00  0.00           H
ATOM   4460  NZ  LYS Z 181      65.230  92.800  84.781  1.00  0.00           N
ATOM   4461  HZ1 LYS Z 181      65.316  93.451  85.610  1.00  0.00           H
ATOM   4462  HZ2 LYS Z 181      66.177  92.390  84.591  1.00  0.00           H
ATOM   4463  HZ3 LYS Z 181      64.895  93.339  83.943  1.00  0.00           H
ATOM   4464  C   LYS Z 181      65.995  86.756  81.560  1.00  0.00           C
ATOM   4465  O   LYS Z 181      67.057  86.833  80.942  1.00  0.00           O
ATOM   4466  N   LEU Z 182      65.584  85.603  82.133  1.00  0.00           N
ATOM   4467  HN  LEU Z 182      64.729  85.596  82.663  1.00  0.00           H
ATOM   4468  CA  LEU Z 182      66.275  84.329  82.052  1.00  0.00           C
ATOM   4469  HA  LEU Z 182      67.281  84.456  82.428  1.00  0.00           H
ATOM   4470  CB  LEU Z 182      65.516  83.274  82.901  1.00  0.00           C
ATOM   4471  HB1 LEU Z 182      65.574  83.583  83.967  1.00  0.00           H
ATOM   4472  HB2 LEU Z 182      64.441  83.304  82.614  1.00  0.00           H
ATOM   4473  CG  LEU Z 182      65.991  81.807  82.784  1.00  0.00           C
ATOM   4474  HG  LEU Z 182      65.840  81.472  81.728  1.00  0.00           H
ATOM   4475  CD1 LEU Z 182      67.477  81.615  83.129  1.00  0.00           C
ATOM   4476 1HD1 LEU Z 182      68.126  82.173  82.422  1.00  0.00           H
ATOM   4477 2HD1 LEU Z 182      67.687  81.965  84.161  1.00  0.00           H
ATOM   4478 3HD1 LEU Z 182      67.746  80.539  83.058  1.00  0.00           H
ATOM   4479  CD2 LEU Z 182      65.118  80.905  83.669  1.00  0.00           C
ATOM   4480 1HD2 LEU Z 182      65.414  79.841  83.550  1.00  0.00           H
ATOM   4481 2HD2 LEU Z 182      65.226  81.184  84.738  1.00  0.00           H
ATOM   4482 3HD2 LEU Z 182      64.048  81.000  83.383  1.00  0.00           H
ATOM   4483  C   LEU Z 182      66.391  83.845  80.623  1.00  0.00           C
ATOM   4484  O   LEU Z 182      67.465  83.451  80.178  1.00  0.00           O
ATOM   4485  N   ASP Z 183      65.300  83.927  79.839  1.00  0.00           N
ATOM   4486  HN  ASP Z 183      64.417  84.206  80.226  1.00  0.00           H
ATOM   4487  CA  ASP Z 183      65.290  83.564  78.441  1.00  0.00           C
ATOM   4488  HA  ASP Z 183      65.687  82.558  78.391  1.00  0.00           H
ATOM   4489  CB  ASP Z 183      63.819  83.551  77.951  1.00  0.00           C
ATOM   4490  HB1 ASP Z 183      63.178  83.147  78.765  1.00  0.00           H
ATOM   4491  HB2 ASP Z 183      63.469  84.574  77.712  1.00  0.00           H
ATOM   4492  CG  ASP Z 183      63.616  82.632  76.774  1.00  0.00           C
ATOM   4493  OD1 ASP Z 183      63.996  81.433  76.847  1.00  0.00           O
ATOM   4494  OD2 ASP Z 183      63.046  83.082  75.748  1.00  0.00           O
ATOM   4495  C   ASP Z 183      66.236  84.433  77.600  1.00  0.00           C
ATOM   4496  O   ASP Z 183      66.966  83.910  76.762  1.00  0.00           O
ATOM   4497  N   GLU Z 184      66.323  85.765  77.858  1.00  0.00           N
ATOM   4498  HN  GLU Z 184      65.703  86.194  78.516  1.00  0.00           H
ATOM   4499  CA  GLU Z 184      67.338  86.617  77.241  1.00  0.00           C
ATOM   4500  HA  GLU Z 184      67.235  86.524  76.169  1.00  0.00           H
ATOM   4501  CB  GLU Z 184      67.223  88.116  77.651  1.00  0.00           C
ATOM   4502  HB1 GLU Z 184      67.176  88.181  78.760  1.00  0.00           H
ATOM   4503  HB2 GLU Z 184      68.145  88.658  77.327  1.00  0.00           H
ATOM   4504  CG  GLU Z 184      66.034  88.916  77.070  1.00  0.00           C
ATOM   4505  HG1 GLU Z 184      65.082  88.556  77.502  1.00  0.00           H
ATOM   4506  HG2 GLU Z 184      66.147  89.985  77.352  1.00  0.00           H
ATOM   4507  CD  GLU Z 184      65.949  88.848  75.561  1.00  0.00           C
ATOM   4508  OE1 GLU Z 184      66.947  89.170  74.863  1.00  0.00           O
ATOM   4509  OE2 GLU Z 184      64.857  88.479  75.045  1.00  0.00           O
ATOM   4510  C   GLU Z 184      68.773  86.212  77.576  1.00  0.00           C
ATOM   4511  O   GLU Z 184      69.612  86.127  76.677  1.00  0.00           O
ATOM   4512  N   LEU Z 185      69.079  85.939  78.868  1.00  0.00           N
ATOM   4513  HN  LEU Z 185      68.373  86.031  79.572  1.00  0.00           H
ATOM   4514  CA  LEU Z 185      70.396  85.513  79.331  1.00  0.00           C
ATOM   4515  HA  LEU Z 185      71.127  86.231  78.987  1.00  0.00           H
ATOM   4516  CB  LEU Z 185      70.436  85.402  80.882  1.00  0.00           C
ATOM   4517  HB1 LEU Z 185      69.579  84.772  81.209  1.00  0.00           H
ATOM   4518  HB2 LEU Z 185      71.368  84.887  81.207  1.00  0.00           H
ATOM   4519  CG  LEU Z 185      70.367  86.745  81.639  1.00  0.00           C
ATOM   4520  HG  LEU Z 185      69.513  87.330  81.227  1.00  0.00           H
ATOM   4521  CD1 LEU Z 185      70.086  86.515  83.132  1.00  0.00           C
ATOM   4522 1HD1 LEU Z 185      69.115  85.992  83.264  1.00  0.00           H
ATOM   4523 2HD1 LEU Z 185      70.888  85.895  83.587  1.00  0.00           H
ATOM   4524 3HD1 LEU Z 185      70.039  87.486  83.670  1.00  0.00           H
ATOM   4525  CD2 LEU Z 185      71.646  87.578  81.469  1.00  0.00           C
ATOM   4526 1HD2 LEU Z 185      72.520  87.032  81.880  1.00  0.00           H
ATOM   4527 2HD2 LEU Z 185      71.838  87.804  80.399  1.00  0.00           H
ATOM   4528 3HD2 LEU Z 185      71.549  88.542  82.012  1.00  0.00           H
ATOM   4529  C   LEU Z 185      70.806  84.160  78.768  1.00  0.00           C
ATOM   4530  O   LEU Z 185      71.932  83.966  78.305  1.00  0.00           O
ATOM   4531  N   ARG Z 186      69.871  83.193  78.782  1.00  0.00           N
ATOM   4532  HN  ARG Z 186      68.981  83.378  79.212  1.00  0.00           H
ATOM   4533  CA  ARG Z 186      70.027  81.855  78.249  1.00  0.00           C
ATOM   4534  HA  ARG Z 186      70.900  81.408  78.704  1.00  0.00           H
ATOM   4535  CB  ARG Z 186      68.773  81.034  78.636  1.00  0.00           C
ATOM   4536  HB1 ARG Z 186      68.687  81.086  79.747  1.00  0.00           H
ATOM   4537  HB2 ARG Z 186      67.865  81.524  78.220  1.00  0.00           H
ATOM   4538  CG  ARG Z 186      68.791  79.547  78.233  1.00  0.00           C
ATOM   4539  HG1 ARG Z 186      68.616  79.446  77.140  1.00  0.00           H
ATOM   4540  HG2 ARG Z 186      69.805  79.143  78.441  1.00  0.00           H
ATOM   4541  CD  ARG Z 186      67.779  78.690  79.010  1.00  0.00           C
ATOM   4542  HD1 ARG Z 186      67.854  77.618  78.722  1.00  0.00           H
ATOM   4543  HD2 ARG Z 186      67.968  78.795  80.104  1.00  0.00           H
ATOM   4544  NE  ARG Z 186      66.418  79.201  78.654  1.00  0.00           N
ATOM   4545  HE  ARG Z 186      66.292  79.625  77.747  1.00  0.00           H
ATOM   4546  CZ  ARG Z 186      65.390  79.292  79.507  1.00  0.00           C
ATOM   4547  NH1 ARG Z 186      65.396  78.676  80.687  1.00  0.00           N
ATOM   4548 1HH1 ARG Z 186      66.097  77.977  80.859  1.00  0.00           H
ATOM   4549 2HH1 ARG Z 186      64.580  78.726  81.253  1.00  0.00           H
ATOM   4550  NH2 ARG Z 186      64.324  80.019  79.181  1.00  0.00           N
ATOM   4551 1HH2 ARG Z 186      64.257  80.490  78.289  1.00  0.00           H
ATOM   4552 2HH2 ARG Z 186      63.568  80.082  79.846  1.00  0.00           H
ATOM   4553  C   ARG Z 186      70.260  81.856  76.748  1.00  0.00           C
ATOM   4554  O   ARG Z 186      71.180  81.212  76.248  1.00  0.00           O
ATOM   4555  N   ASP Z 187      69.485  82.661  75.990  1.00  0.00           N
ATOM   4556  HN  ASP Z 187      68.709  83.157  76.391  1.00  0.00           H
ATOM   4557  CA  ASP Z 187      69.692  82.852  74.570  1.00  0.00           C
ATOM   4558  HA  ASP Z 187      69.675  81.869  74.114  1.00  0.00           H
ATOM   4559  CB  ASP Z 187      68.562  83.737  73.993  1.00  0.00           C
ATOM   4560  HB1 ASP Z 187      67.583  83.411  74.396  1.00  0.00           H
ATOM   4561  HB2 ASP Z 187      68.705  84.801  74.266  1.00  0.00           H
ATOM   4562  CG  ASP Z 187      68.525  83.583  72.495  1.00  0.00           C
ATOM   4563  OD1 ASP Z 187      68.143  82.480  72.029  1.00  0.00           O
ATOM   4564  OD2 ASP Z 187      68.916  84.534  71.771  1.00  0.00           O
ATOM   4565  C   ASP Z 187      71.044  83.482  74.243  1.00  0.00           C
ATOM   4566  O   ASP Z 187      71.733  83.057  73.318  1.00  0.00           O
ATOM   4567  N   GLU Z 188      71.463  84.502  75.020  1.00  0.00           N
ATOM   4568  HN  GLU Z 188      70.874  84.838  75.757  1.00  0.00           H
ATOM   4569  CA  GLU Z 188      72.714  85.208  74.819  1.00  0.00           C
ATOM   4570  HA  GLU Z 188      72.704  85.627  73.822  1.00  0.00           H
ATOM   4571  CB  GLU Z 188      72.856  86.341  75.860  1.00  0.00           C
ATOM   4572  HB1 GLU Z 188      71.938  86.968  75.810  1.00  0.00           H
ATOM   4573  HB2 GLU Z 188      72.895  85.907  76.884  1.00  0.00           H
ATOM   4574  CG  GLU Z 188      74.092  87.239  75.626  1.00  0.00           C
ATOM   4575  HG1 GLU Z 188      75.031  86.647  75.657  1.00  0.00           H
ATOM   4576  HG2 GLU Z 188      74.021  87.725  74.632  1.00  0.00           H
ATOM   4577  CD  GLU Z 188      74.202  88.336  76.655  1.00  0.00           C
ATOM   4578  OE1 GLU Z 188      75.345  88.682  77.050  1.00  0.00           O
ATOM   4579  OE2 GLU Z 188      73.163  88.918  77.060  1.00  0.00           O
ATOM   4580  C   GLU Z 188      73.933  84.313  74.928  1.00  0.00           C
ATOM   4581  O   GLU Z 188      74.836  84.357  74.087  1.00  0.00           O
ATOM   4582  N   GLY Z 189      73.946  83.433  75.954  1.00  0.00           N
ATOM   4583  HN  GLY Z 189      73.183  83.437  76.603  1.00  0.00           H
ATOM   4584  CA  GLY Z 189      75.013  82.466  76.160  1.00  0.00           C
ATOM   4585  HA1 GLY Z 189      75.966  82.970  76.084  1.00  0.00           H
ATOM   4586  HA2 GLY Z 189      74.860  82.001  77.123  1.00  0.00           H
ATOM   4587  C   GLY Z 189      74.993  81.374  75.131  1.00  0.00           C
ATOM   4588  O   GLY Z 189      76.033  81.000  74.599  1.00  0.00           O
ATOM   4589  N   LYS Z 190      73.801  80.861  74.773  1.00  0.00           N
ATOM   4590  HN  LYS Z 190      72.965  81.149  75.247  1.00  0.00           H
ATOM   4591  CA  LYS Z 190      73.627  79.867  73.728  1.00  0.00           C
ATOM   4592  HA  LYS Z 190      74.250  79.018  73.976  1.00  0.00           H
ATOM   4593  CB  LYS Z 190      72.151  79.407  73.712  1.00  0.00           C
ATOM   4594  HB1 LYS Z 190      71.831  79.262  74.770  1.00  0.00           H
ATOM   4595  HB2 LYS Z 190      71.507  80.209  73.290  1.00  0.00           H
ATOM   4596  CG  LYS Z 190      71.899  78.080  72.981  1.00  0.00           C
ATOM   4597  HG1 LYS Z 190      72.261  78.141  71.931  1.00  0.00           H
ATOM   4598  HG2 LYS Z 190      72.490  77.289  73.501  1.00  0.00           H
ATOM   4599  CD  LYS Z 190      70.411  77.691  72.998  1.00  0.00           C
ATOM   4600  HD1 LYS Z 190      69.997  77.956  73.999  1.00  0.00           H
ATOM   4601  HD2 LYS Z 190      69.860  78.302  72.248  1.00  0.00           H
ATOM   4602  CE  LYS Z 190      70.128  76.198  72.783  1.00  0.00           C
ATOM   4603  HE1 LYS Z 190      70.662  75.585  73.542  1.00  0.00           H
ATOM   4604  HE2 LYS Z 190      69.037  76.004  72.872  1.00  0.00           H
ATOM   4605  NZ  LYS Z 190      70.556  75.751  71.446  1.00  0.00           N
ATOM   4606  HZ1 LYS Z 190      70.049  76.306  70.711  1.00  0.00           H
ATOM   4607  HZ2 LYS Z 190      71.596  75.830  71.335  1.00  0.00           H
ATOM   4608  HZ3 LYS Z 190      70.286  74.746  71.311  1.00  0.00           H
ATOM   4609  C   LYS Z 190      74.052  80.347  72.338  1.00  0.00           C
ATOM   4610  O   LYS Z 190      74.744  79.644  71.603  1.00  0.00           O
ATOM   4611  N   ALA Z 191      73.685  81.588  71.952  1.00  0.00           N
ATOM   4612  HN  ALA Z 191      73.082  82.137  72.543  1.00  0.00           H
ATOM   4613  CA  ALA Z 191      74.100  82.214  70.709  1.00  0.00           C
ATOM   4614  HA  ALA Z 191      73.849  81.553  69.891  1.00  0.00           H
ATOM   4615  CB  ALA Z 191      73.340  83.545  70.532  1.00  0.00           C
ATOM   4616  HB1 ALA Z 191      73.567  84.248  71.361  1.00  0.00           H
ATOM   4617  HB2 ALA Z 191      73.602  84.028  69.567  1.00  0.00           H
ATOM   4618  HB3 ALA Z 191      72.245  83.356  70.536  1.00  0.00           H
ATOM   4619  C   ALA Z 191      75.600  82.471  70.620  1.00  0.00           C
ATOM   4620  O   ALA Z 191      76.253  82.140  69.631  1.00  0.00           O
ATOM   4621  N   SER Z 192      76.203  83.027  71.691  1.00  0.00           N
ATOM   4622  HN  SER Z 192      75.650  83.300  72.481  1.00  0.00           H
ATOM   4623  CA  SER Z 192      77.640  83.272  71.765  1.00  0.00           C
ATOM   4624  HA  SER Z 192      77.923  83.828  70.881  1.00  0.00           H
ATOM   4625  CB  SER Z 192      77.996  84.131  73.006  1.00  0.00           C
ATOM   4626  HB1 SER Z 192      77.315  85.014  73.021  1.00  0.00           H
ATOM   4627  HB2 SER Z 192      77.812  83.553  73.940  1.00  0.00           H
ATOM   4628  OG  SER Z 192      79.345  84.606  72.973  1.00  0.00           O
ATOM   4629  HG1 SER Z 192      79.436  85.221  73.741  1.00  0.00           H
ATOM   4630  C   SER Z 192      78.456  81.983  71.757  1.00  0.00           C
ATOM   4631  O   SER Z 192      79.479  81.866  71.087  1.00  0.00           O
ATOM   4632  N   SER Z 193      77.992  80.949  72.485  1.00  0.00           N
ATOM   4633  HN  SER Z 193      77.179  81.074  73.062  1.00  0.00           H
ATOM   4634  CA  SER Z 193      78.586  79.616  72.510  1.00  0.00           C
ATOM   4635  HA  SER Z 193      79.631  79.735  72.752  1.00  0.00           H
ATOM   4636  CB  SER Z 193      77.935  78.766  73.615  1.00  0.00           C
ATOM   4637  HB1 SER Z 193      77.841  79.419  74.513  1.00  0.00           H
ATOM   4638  HB2 SER Z 193      76.909  78.447  73.323  1.00  0.00           H
ATOM   4639  OG  SER Z 193      78.715  77.641  74.018  1.00  0.00           O
ATOM   4640  HG1 SER Z 193      78.305  77.398  74.875  1.00  0.00           H
ATOM   4641  C   SER Z 193      78.520  78.880  71.184  1.00  0.00           C
ATOM   4642  O   SER Z 193      79.486  78.249  70.760  1.00  0.00           O
ATOM   4643  N   ALA Z 194      77.394  78.989  70.448  1.00  0.00           N
ATOM   4644  HN  ALA Z 194      76.580  79.441  70.823  1.00  0.00           H
ATOM   4645  CA  ALA Z 194      77.262  78.482  69.094  1.00  0.00           C
ATOM   4646  HA  ALA Z 194      77.449  77.416  69.107  1.00  0.00           H
ATOM   4647  CB  ALA Z 194      75.827  78.754  68.604  1.00  0.00           C
ATOM   4648  HB1 ALA Z 194      75.102  78.201  69.241  1.00  0.00           H
ATOM   4649  HB2 ALA Z 194      75.584  79.836  68.665  1.00  0.00           H
ATOM   4650  HB3 ALA Z 194      75.693  78.424  67.554  1.00  0.00           H
ATOM   4651  C   ALA Z 194      78.262  79.107  68.118  1.00  0.00           C
ATOM   4652  O   ALA Z 194      78.915  78.422  67.330  1.00  0.00           O
ATOM   4653  N   LYS Z 195      78.455  80.437  68.201  1.00  0.00           N
ATOM   4654  HN  LYS Z 195      77.874  80.985  68.806  1.00  0.00           H
ATOM   4655  CA  LYS Z 195      79.498  81.151  67.486  1.00  0.00           C
ATOM   4656  HA  LYS Z 195      79.402  80.923  66.433  1.00  0.00           H
ATOM   4657  CB  LYS Z 195      79.316  82.668  67.683  1.00  0.00           C
ATOM   4658  HB1 LYS Z 195      79.241  82.885  68.771  1.00  0.00           H
ATOM   4659  HB2 LYS Z 195      80.196  83.221  67.286  1.00  0.00           H
ATOM   4660  CG  LYS Z 195      78.067  83.207  66.978  1.00  0.00           C
ATOM   4661  HG1 LYS Z 195      78.219  83.130  65.877  1.00  0.00           H
ATOM   4662  HG2 LYS Z 195      77.182  82.584  67.241  1.00  0.00           H
ATOM   4663  CD  LYS Z 195      77.768  84.663  67.359  1.00  0.00           C
ATOM   4664  HD1 LYS Z 195      77.502  84.697  68.441  1.00  0.00           H
ATOM   4665  HD2 LYS Z 195      78.687  85.274  67.212  1.00  0.00           H
ATOM   4666  CE  LYS Z 195      76.627  85.235  66.520  1.00  0.00           C
ATOM   4667  HE1 LYS Z 195      76.923  85.235  65.449  1.00  0.00           H
ATOM   4668  HE2 LYS Z 195      75.707  84.620  66.634  1.00  0.00           H
ATOM   4669  NZ  LYS Z 195      76.304  86.617  66.910  1.00  0.00           N
ATOM   4670  HZ1 LYS Z 195      75.816  86.625  67.840  1.00  0.00           H
ATOM   4671  HZ2 LYS Z 195      77.152  87.219  67.006  1.00  0.00           H
ATOM   4672  HZ3 LYS Z 195      75.685  87.022  66.163  1.00  0.00           H
ATOM   4673  C   LYS Z 195      80.909  80.736  67.891  1.00  0.00           C
ATOM   4674  O   LYS Z 195      81.775  80.535  67.043  1.00  0.00           O
ATOM   4675  N   GLN Z 196      81.178  80.540  69.197  1.00  0.00           N
ATOM   4676  HN  GLN Z 196      80.487  80.791  69.882  1.00  0.00           H
ATOM   4677  CA  GLN Z 196      82.437  80.007  69.700  1.00  0.00           C
ATOM   4678  HA  GLN Z 196      83.228  80.650  69.343  1.00  0.00           H
ATOM   4679  CB  GLN Z 196      82.432  80.016  71.253  1.00  0.00           C
ATOM   4680  HB1 GLN Z 196      82.244  81.059  71.594  1.00  0.00           H
ATOM   4681  HB2 GLN Z 196      81.568  79.407  71.600  1.00  0.00           H
ATOM   4682  CG  GLN Z 196      83.704  79.469  71.950  1.00  0.00           C
ATOM   4683  HG1 GLN Z 196      83.554  79.500  73.051  1.00  0.00           H
ATOM   4684  HG2 GLN Z 196      83.861  78.407  71.666  1.00  0.00           H
ATOM   4685  CD  GLN Z 196      84.979  80.258  71.641  1.00  0.00           C
ATOM   4686  OE1 GLN Z 196      84.972  81.398  71.162  1.00  0.00           O
ATOM   4687  NE2 GLN Z 196      86.137  79.633  71.950  1.00  0.00           N
ATOM   4688 1HE2 GLN Z 196      86.104  78.767  72.450  1.00  0.00           H
ATOM   4689 2HE2 GLN Z 196      86.998  80.031  71.636  1.00  0.00           H
ATOM   4690  C   GLN Z 196      82.744  78.608  69.171  1.00  0.00           C
ATOM   4691  O   GLN Z 196      83.866  78.314  68.761  1.00  0.00           O
ATOM   4692  N   ARG Z 197      81.730  77.723  69.110  1.00  0.00           N
ATOM   4693  HN  ARG Z 197      80.841  77.972  69.510  1.00  0.00           H
ATOM   4694  CA  ARG Z 197      81.817  76.401  68.514  1.00  0.00           C
ATOM   4695  HA  ARG Z 197      82.609  75.868  69.021  1.00  0.00           H
ATOM   4696  CB  ARG Z 197      80.466  75.676  68.724  1.00  0.00           C
ATOM   4697  HB1 ARG Z 197      80.176  75.791  69.795  1.00  0.00           H
ATOM   4698  HB2 ARG Z 197      79.677  76.191  68.132  1.00  0.00           H
ATOM   4699  CG  ARG Z 197      80.431  74.171  68.386  1.00  0.00           C
ATOM   4700  HG1 ARG Z 197      79.369  73.850  68.514  1.00  0.00           H
ATOM   4701  HG2 ARG Z 197      80.706  73.994  67.324  1.00  0.00           H
ATOM   4702  CD  ARG Z 197      81.317  73.306  69.289  1.00  0.00           C
ATOM   4703  HD1 ARG Z 197      82.384  73.295  68.989  1.00  0.00           H
ATOM   4704  HD2 ARG Z 197      81.258  73.692  70.333  1.00  0.00           H
ATOM   4705  NE  ARG Z 197      80.750  71.926  69.304  1.00  0.00           N
ATOM   4706  HE  ARG Z 197      80.193  71.653  70.113  1.00  0.00           H
ATOM   4707  CZ  ARG Z 197      80.932  70.951  68.407  1.00  0.00           C
ATOM   4708  NH1 ARG Z 197      81.723  71.041  67.351  1.00  0.00           N
ATOM   4709 1HH1 ARG Z 197      82.340  71.830  67.237  1.00  0.00           H
ATOM   4710 2HH1 ARG Z 197      81.798  70.216  66.769  1.00  0.00           H
ATOM   4711  NH2 ARG Z 197      80.279  69.805  68.589  1.00  0.00           N
ATOM   4712 1HH2 ARG Z 197      79.654  69.717  69.381  1.00  0.00           H
ATOM   4713 2HH2 ARG Z 197      80.564  68.996  68.050  1.00  0.00           H
ATOM   4714  C   ARG Z 197      82.169  76.435  67.027  1.00  0.00           C
ATOM   4715  O   ARG Z 197      83.053  75.708  66.574  1.00  0.00           O
ATOM   4716  N   LEU Z 198      81.533  77.336  66.248  1.00  0.00           N
ATOM   4717  HN  LEU Z 198      80.788  77.881  66.642  1.00  0.00           H
ATOM   4718  CA  LEU Z 198      81.840  77.610  64.849  1.00  0.00           C
ATOM   4719  HA  LEU Z 198      81.744  76.686  64.294  1.00  0.00           H
ATOM   4720  CB  LEU Z 198      80.812  78.641  64.316  1.00  0.00           C
ATOM   4721  HB1 LEU Z 198      79.801  78.186  64.402  1.00  0.00           H
ATOM   4722  HB2 LEU Z 198      80.819  79.530  64.982  1.00  0.00           H
ATOM   4723  CG  LEU Z 198      80.993  79.141  62.865  1.00  0.00           C
ATOM   4724  HG  LEU Z 198      81.962  79.692  62.798  1.00  0.00           H
ATOM   4725  CD1 LEU Z 198      81.017  78.014  61.823  1.00  0.00           C
ATOM   4726 1HD1 LEU Z 198      81.837  77.293  62.021  1.00  0.00           H
ATOM   4727 2HD1 LEU Z 198      80.051  77.468  61.827  1.00  0.00           H
ATOM   4728 3HD1 LEU Z 198      81.170  78.443  60.809  1.00  0.00           H
ATOM   4729  CD2 LEU Z 198      79.871  80.131  62.521  1.00  0.00           C
ATOM   4730 1HD2 LEU Z 198      78.880  79.632  62.569  1.00  0.00           H
ATOM   4731 2HD2 LEU Z 198      79.874  80.986  63.230  1.00  0.00           H
ATOM   4732 3HD2 LEU Z 198      80.014  80.527  61.493  1.00  0.00           H
ATOM   4733  C   LEU Z 198      83.266  78.123  64.637  1.00  0.00           C
ATOM   4734  O   LEU Z 198      83.989  77.697  63.735  1.00  0.00           O
ATOM   4735  N   LYS Z 199      83.741  79.034  65.504  1.00  0.00           N
ATOM   4736  HN  LYS Z 199      83.119  79.440  66.180  1.00  0.00           H
ATOM   4737  CA  LYS Z 199      85.116  79.504  65.518  1.00  0.00           C
ATOM   4738  HA  LYS Z 199      85.361  79.832  64.516  1.00  0.00           H
ATOM   4739  CB  LYS Z 199      85.246  80.724  66.459  1.00  0.00           C
ATOM   4740  HB1 LYS Z 199      84.847  80.440  67.458  1.00  0.00           H
ATOM   4741  HB2 LYS Z 199      86.313  81.012  66.583  1.00  0.00           H
ATOM   4742  CG  LYS Z 199      84.477  81.956  65.941  1.00  0.00           C
ATOM   4743  HG1 LYS Z 199      85.044  82.433  65.111  1.00  0.00           H
ATOM   4744  HG2 LYS Z 199      83.500  81.625  65.520  1.00  0.00           H
ATOM   4745  CD  LYS Z 199      84.187  82.980  67.049  1.00  0.00           C
ATOM   4746  HD1 LYS Z 199      83.774  82.410  67.912  1.00  0.00           H
ATOM   4747  HD2 LYS Z 199      85.137  83.458  67.375  1.00  0.00           H
ATOM   4748  CE  LYS Z 199      83.157  84.047  66.652  1.00  0.00           C
ATOM   4749  HE1 LYS Z 199      83.552  84.685  65.834  1.00  0.00           H
ATOM   4750  HE2 LYS Z 199      82.220  83.561  66.303  1.00  0.00           H
ATOM   4751  NZ  LYS Z 199      82.825  84.905  67.804  1.00  0.00           N
ATOM   4752  HZ1 LYS Z 199      82.042  85.572  67.579  1.00  0.00           H
ATOM   4753  HZ2 LYS Z 199      82.528  84.336  68.633  1.00  0.00           H
ATOM   4754  HZ3 LYS Z 199      83.641  85.482  68.117  1.00  0.00           H
ATOM   4755  C   LYS Z 199      86.134  78.415  65.872  1.00  0.00           C
ATOM   4756  O   LYS Z 199      87.198  78.323  65.259  1.00  0.00           O
ATOM   4757  N   CYS Z 200      85.852  77.531  66.857  1.00  0.00           N
ATOM   4758  HN  CYS Z 200      85.034  77.661  67.427  1.00  0.00           H
ATOM   4759  CA  CYS Z 200      86.671  76.348  67.133  1.00  0.00           C
ATOM   4760  HA  CYS Z 200      87.697  76.675  67.230  1.00  0.00           H
ATOM   4761  CB  CYS Z 200      86.283  75.624  68.451  1.00  0.00           C
ATOM   4762  HB1 CYS Z 200      85.212  75.331  68.407  1.00  0.00           H
ATOM   4763  HB2 CYS Z 200      86.880  74.689  68.547  1.00  0.00           H
ATOM   4764  SG  CYS Z 200      86.577  76.621  69.949  1.00  0.00           S
ATOM   4765  C   CYS Z 200      86.675  75.335  65.988  1.00  0.00           C
ATOM   4766  O   CYS Z 200      87.715  74.764  65.656  1.00  0.00           O
ATOM   4767  N   ALA Z 201      85.517  75.120  65.319  1.00  0.00           N
ATOM   4768  HN  ALA Z 201      84.670  75.561  65.626  1.00  0.00           H
ATOM   4769  CA  ALA Z 201      85.398  74.299  64.123  1.00  0.00           C
ATOM   4770  HA  ALA Z 201      85.779  73.311  64.351  1.00  0.00           H
ATOM   4771  CB  ALA Z 201      83.925  74.190  63.676  1.00  0.00           C
ATOM   4772  HB1 ALA Z 201      83.299  73.768  64.488  1.00  0.00           H
ATOM   4773  HB2 ALA Z 201      83.511  75.183  63.403  1.00  0.00           H
ATOM   4774  HB3 ALA Z 201      83.830  73.519  62.794  1.00  0.00           H
ATOM   4775  C   ALA Z 201      86.222  74.849  62.969  1.00  0.00           C
ATOM   4776  O   ALA Z 201      86.964  74.124  62.310  1.00  0.00           O
ATOM   4777  N   SER Z 202      86.170  76.184  62.763  1.00  0.00           N
ATOM   4778  HN  SER Z 202      85.495  76.718  63.277  1.00  0.00           H
ATOM   4779  CA  SER Z 202      86.986  76.901  61.790  1.00  0.00           C
ATOM   4780  HA  SER Z 202      86.770  76.505  60.811  1.00  0.00           H
ATOM   4781  CB  SER Z 202      86.742  78.435  61.792  1.00  0.00           C
ATOM   4782  HB1 SER Z 202      86.960  78.862  62.795  1.00  0.00           H
ATOM   4783  HB2 SER Z 202      87.422  78.921  61.055  1.00  0.00           H
ATOM   4784  OG  SER Z 202      85.402  78.761  61.427  1.00  0.00           O
ATOM   4785  HG1 SER Z 202      84.810  78.380  62.101  1.00  0.00           H
ATOM   4786  C   SER Z 202      88.465  76.719  62.043  1.00  0.00           C
ATOM   4787  O   SER Z 202      89.222  76.417  61.129  1.00  0.00           O
ATOM   4788  N   LEU Z 203      88.891  76.838  63.316  1.00  0.00           N
ATOM   4789  HN  LEU Z 203      88.240  77.096  64.031  1.00  0.00           H
ATOM   4790  CA  LEU Z 203      90.260  76.633  63.754  1.00  0.00           C
ATOM   4791  HA  LEU Z 203      90.889  77.313  63.197  1.00  0.00           H
ATOM   4792  CB  LEU Z 203      90.338  76.937  65.273  1.00  0.00           C
ATOM   4793  HB1 LEU Z 203      89.822  77.903  65.463  1.00  0.00           H
ATOM   4794  HB2 LEU Z 203      89.781  76.156  65.834  1.00  0.00           H
ATOM   4795  CG  LEU Z 203      91.757  77.042  65.863  1.00  0.00           C
ATOM   4796  HG  LEU Z 203      92.348  76.146  65.556  1.00  0.00           H
ATOM   4797  CD1 LEU Z 203      92.479  78.295  65.355  1.00  0.00           C
ATOM   4798 1HD1 LEU Z 203      92.584  78.254  64.252  1.00  0.00           H
ATOM   4799 2HD1 LEU Z 203      91.913  79.211  65.626  1.00  0.00           H
ATOM   4800 3HD1 LEU Z 203      93.493  78.364  65.803  1.00  0.00           H
ATOM   4801  CD2 LEU Z 203      91.703  77.048  67.397  1.00  0.00           C
ATOM   4802 1HD2 LEU Z 203      91.109  77.908  67.770  1.00  0.00           H
ATOM   4803 2HD2 LEU Z 203      91.247  76.110  67.780  1.00  0.00           H
ATOM   4804 3HD2 LEU Z 203      92.733  77.129  67.805  1.00  0.00           H
ATOM   4805  C   LEU Z 203      90.775  75.221  63.496  1.00  0.00           C
ATOM   4806  O   LEU Z 203      91.896  75.015  63.035  1.00  0.00           O
ATOM   4807  N   GLN Z 204      89.951  74.194  63.778  1.00  0.00           N
ATOM   4808  HN  GLN Z 204      89.050  74.374  64.177  1.00  0.00           H
ATOM   4809  CA  GLN Z 204      90.313  72.810  63.547  1.00  0.00           C
ATOM   4810  HA  GLN Z 204      91.319  72.648  63.915  1.00  0.00           H
ATOM   4811  CB  GLN Z 204      89.336  71.913  64.344  1.00  0.00           C
ATOM   4812  HB1 GLN Z 204      89.418  72.205  65.416  1.00  0.00           H
ATOM   4813  HB2 GLN Z 204      88.292  72.133  64.024  1.00  0.00           H
ATOM   4814  CG  GLN Z 204      89.604  70.397  64.228  1.00  0.00           C
ATOM   4815  HG1 GLN Z 204      89.423  70.048  63.189  1.00  0.00           H
ATOM   4816  HG2 GLN Z 204      90.654  70.163  64.497  1.00  0.00           H
ATOM   4817  CD  GLN Z 204      88.650  69.629  65.137  1.00  0.00           C
ATOM   4818  OE1 GLN Z 204      87.509  69.334  64.764  1.00  0.00           O
ATOM   4819  NE2 GLN Z 204      89.106  69.287  66.362  1.00  0.00           N
ATOM   4820 1HE2 GLN Z 204      90.020  69.557  66.655  1.00  0.00           H
ATOM   4821 2HE2 GLN Z 204      88.489  68.801  66.978  1.00  0.00           H
ATOM   4822  C   GLN Z 204      90.294  72.390  62.081  1.00  0.00           C
ATOM   4823  O   GLN Z 204      91.257  71.811  61.573  1.00  0.00           O
ATOM   4824  N   LYS Z 205      89.194  72.670  61.354  1.00  0.00           N
ATOM   4825  HN  LYS Z 205      88.422  73.170  61.763  1.00  0.00           H
ATOM   4826  CA  LYS Z 205      88.984  72.175  60.005  1.00  0.00           C
ATOM   4827  HA  LYS Z 205      89.433  71.195  59.921  1.00  0.00           H
ATOM   4828  CB  LYS Z 205      87.473  72.035  59.690  1.00  0.00           C
ATOM   4829  HB1 LYS Z 205      86.996  73.040  59.760  1.00  0.00           H
ATOM   4830  HB2 LYS Z 205      87.339  71.677  58.644  1.00  0.00           H
ATOM   4831  CG  LYS Z 205      86.700  71.084  60.625  1.00  0.00           C
ATOM   4832  HG1 LYS Z 205      86.777  71.445  61.674  1.00  0.00           H
ATOM   4833  HG2 LYS Z 205      85.623  71.139  60.342  1.00  0.00           H
ATOM   4834  CD  LYS Z 205      87.141  69.610  60.554  1.00  0.00           C
ATOM   4835  HD1 LYS Z 205      87.130  69.278  59.491  1.00  0.00           H
ATOM   4836  HD2 LYS Z 205      88.185  69.529  60.928  1.00  0.00           H
ATOM   4837  CE  LYS Z 205      86.227  68.690  61.378  1.00  0.00           C
ATOM   4838  HE1 LYS Z 205      86.170  69.046  62.430  1.00  0.00           H
ATOM   4839  HE2 LYS Z 205      85.204  68.677  60.945  1.00  0.00           H
ATOM   4840  NZ  LYS Z 205      86.729  67.304  61.392  1.00  0.00           N
ATOM   4841  HZ1 LYS Z 205      86.770  66.917  60.413  1.00  0.00           H
ATOM   4842  HZ2 LYS Z 205      87.706  67.284  61.786  1.00  0.00           H
ATOM   4843  HZ3 LYS Z 205      86.092  66.708  61.980  1.00  0.00           H
ATOM   4844  C   LYS Z 205      89.643  73.028  58.936  1.00  0.00           C
ATOM   4845  O   LYS Z 205      90.183  72.500  57.964  1.00  0.00           O
ATOM   4846  N   PHE Z 206      89.632  74.368  59.088  1.00  0.00           N
ATOM   4847  HN  PHE Z 206      89.225  74.790  59.900  1.00  0.00           H
ATOM   4848  CA  PHE Z 206      90.081  75.303  58.062  1.00  0.00           C
ATOM   4849  HA  PHE Z 206      90.413  74.766  57.183  1.00  0.00           H
ATOM   4850  CB  PHE Z 206      88.929  76.261  57.659  1.00  0.00           C
ATOM   4851  HB1 PHE Z 206      88.586  76.848  58.537  1.00  0.00           H
ATOM   4852  HB2 PHE Z 206      89.256  76.962  56.862  1.00  0.00           H
ATOM   4853  CG  PHE Z 206      87.771  75.462  57.122  1.00  0.00           C
ATOM   4854  CD1 PHE Z 206      87.839  74.877  55.846  1.00  0.00           C
ATOM   4855  HD1 PHE Z 206      88.717  75.024  55.235  1.00  0.00           H
ATOM   4856  CE1 PHE Z 206      86.786  74.085  55.368  1.00  0.00           C
ATOM   4857  HE1 PHE Z 206      86.852  73.632  54.389  1.00  0.00           H
ATOM   4858  CZ  PHE Z 206      85.656  73.870  56.166  1.00  0.00           C
ATOM   4859  HZ  PHE Z 206      84.846  73.252  55.810  1.00  0.00           H
ATOM   4860  CD2 PHE Z 206      86.624  75.248  57.905  1.00  0.00           C
ATOM   4861  HD2 PHE Z 206      86.555  75.683  58.887  1.00  0.00           H
ATOM   4862  CE2 PHE Z 206      85.573  74.453  57.435  1.00  0.00           C
ATOM   4863  HE2 PHE Z 206      84.702  74.285  58.053  1.00  0.00           H
ATOM   4864  C   PHE Z 206      91.285  76.108  58.540  1.00  0.00           C
ATOM   4865  O   PHE Z 206      91.748  77.035  57.869  1.00  0.00           O
ATOM   4866  N   GLY Z 207      91.848  75.709  59.698  1.00  0.00           N
ATOM   4867  HN  GLY Z 207      91.386  74.999  60.221  1.00  0.00           H
ATOM   4868  CA  GLY Z 207      93.092  76.210  60.257  1.00  0.00           C
ATOM   4869  HA1 GLY Z 207      93.415  75.487  60.992  1.00  0.00           H
ATOM   4870  HA2 GLY Z 207      93.800  76.305  59.447  1.00  0.00           H
ATOM   4871  C   GLY Z 207      93.059  77.545  60.954  1.00  0.00           C
ATOM   4872  O   GLY Z 207      92.077  78.284  60.981  1.00  0.00           O
ATOM   4873  N   GLU Z 208      94.224  77.902  61.524  1.00  0.00           N
ATOM   4874  HN  GLU Z 208      94.984  77.246  61.496  1.00  0.00           H
ATOM   4875  CA  GLU Z 208      94.525  79.166  62.173  1.00  0.00           C
ATOM   4876  HA  GLU Z 208      93.840  79.304  62.994  1.00  0.00           H
ATOM   4877  CB  GLU Z 208      95.974  79.091  62.714  1.00  0.00           C
ATOM   4878  HB1 GLU Z 208      96.049  78.179  63.350  1.00  0.00           H
ATOM   4879  HB2 GLU Z 208      96.680  78.961  61.864  1.00  0.00           H
ATOM   4880  CG  GLU Z 208      96.388  80.307  63.568  1.00  0.00           C
ATOM   4881  HG1 GLU Z 208      96.350  81.225  62.950  1.00  0.00           H
ATOM   4882  HG2 GLU Z 208      95.673  80.414  64.411  1.00  0.00           H
ATOM   4883  CD  GLU Z 208      97.786  80.168  64.141  1.00  0.00           C
ATOM   4884  OE1 GLU Z 208      97.924  80.066  65.391  1.00  0.00           O
ATOM   4885  OE2 GLU Z 208      98.765  80.149  63.345  1.00  0.00           O
ATOM   4886  C   GLU Z 208      94.335  80.354  61.235  1.00  0.00           C
ATOM   4887  O   GLU Z 208      93.810  81.406  61.603  1.00  0.00           O
ATOM   4888  N   ARG Z 209      94.684  80.145  59.952  1.00  0.00           N
ATOM   4889  HN  ARG Z 209      95.155  79.285  59.737  1.00  0.00           H
ATOM   4890  CA  ARG Z 209      94.454  81.024  58.822  1.00  0.00           C
ATOM   4891  HA  ARG Z 209      95.085  81.897  58.925  1.00  0.00           H
ATOM   4892  CB  ARG Z 209      94.866  80.204  57.573  1.00  0.00           C
ATOM   4893  HB1 ARG Z 209      95.963  80.028  57.658  1.00  0.00           H
ATOM   4894  HB2 ARG Z 209      94.374  79.205  57.622  1.00  0.00           H
ATOM   4895  CG  ARG Z 209      94.566  80.814  56.191  1.00  0.00           C
ATOM   4896  HG1 ARG Z 209      93.466  80.783  56.019  1.00  0.00           H
ATOM   4897  HG2 ARG Z 209      94.867  81.881  56.178  1.00  0.00           H
ATOM   4898  CD  ARG Z 209      95.253  80.077  55.029  1.00  0.00           C
ATOM   4899  HD1 ARG Z 209      95.075  78.980  55.083  1.00  0.00           H
ATOM   4900  HD2 ARG Z 209      94.853  80.453  54.060  1.00  0.00           H
ATOM   4901  NE  ARG Z 209      96.718  80.407  55.079  1.00  0.00           N
ATOM   4902  HE  ARG Z 209      97.020  81.342  54.827  1.00  0.00           H
ATOM   4903  CZ  ARG Z 209      97.710  79.593  55.472  1.00  0.00           C
ATOM   4904  NH1 ARG Z 209      97.503  78.337  55.859  1.00  0.00           N
ATOM   4905 1HH1 ARG Z 209      96.591  77.941  55.824  1.00  0.00           H
ATOM   4906 2HH1 ARG Z 209      98.284  77.736  56.049  1.00  0.00           H
ATOM   4907  NH2 ARG Z 209      98.953  80.069  55.501  1.00  0.00           N
ATOM   4908 1HH2 ARG Z 209      99.149  81.012  55.186  1.00  0.00           H
ATOM   4909 2HH2 ARG Z 209      99.677  79.519  55.931  1.00  0.00           H
ATOM   4910  C   ARG Z 209      93.013  81.516  58.676  1.00  0.00           C
ATOM   4911  O   ARG Z 209      92.772  82.704  58.447  1.00  0.00           O
ATOM   4912  N   ALA Z 210      92.013  80.624  58.850  1.00  0.00           N
ATOM   4913  HN  ALA Z 210      92.217  79.671  59.077  1.00  0.00           H
ATOM   4914  CA  ALA Z 210      90.605  80.963  58.789  1.00  0.00           C
ATOM   4915  HA  ALA Z 210      90.424  81.460  57.844  1.00  0.00           H
ATOM   4916  CB  ALA Z 210      89.760  79.677  58.842  1.00  0.00           C
ATOM   4917  HB1 ALA Z 210      89.931  79.121  59.789  1.00  0.00           H
ATOM   4918  HB2 ALA Z 210      88.677  79.904  58.746  1.00  0.00           H
ATOM   4919  HB3 ALA Z 210      90.047  79.015  57.998  1.00  0.00           H
ATOM   4920  C   ALA Z 210      90.150  81.921  59.886  1.00  0.00           C
ATOM   4921  O   ALA Z 210      89.402  82.867  59.630  1.00  0.00           O
ATOM   4922  N   PHE Z 211      90.620  81.720  61.139  1.00  0.00           N
ATOM   4923  HN  PHE Z 211      91.240  80.956  61.312  1.00  0.00           H
ATOM   4924  CA  PHE Z 211      90.334  82.615  62.252  1.00  0.00           C
ATOM   4925  HA  PHE Z 211      89.259  82.727  62.316  1.00  0.00           H
ATOM   4926  CB  PHE Z 211      90.876  82.026  63.588  1.00  0.00           C
ATOM   4927  HB1 PHE Z 211      90.535  80.974  63.692  1.00  0.00           H
ATOM   4928  HB2 PHE Z 211      91.988  82.030  63.600  1.00  0.00           H
ATOM   4929  CG  PHE Z 211      90.371  82.797  64.786  1.00  0.00           C
ATOM   4930  CD1 PHE Z 211      91.087  83.904  65.276  1.00  0.00           C
ATOM   4931  HD1 PHE Z 211      92.006  84.200  64.792  1.00  0.00           H
ATOM   4932  CE1 PHE Z 211      90.614  84.638  66.371  1.00  0.00           C
ATOM   4933  HE1 PHE Z 211      91.174  85.490  66.728  1.00  0.00           H
ATOM   4934  CZ  PHE Z 211      89.420  84.263  66.998  1.00  0.00           C
ATOM   4935  HZ  PHE Z 211      89.050  84.823  67.845  1.00  0.00           H
ATOM   4936  CD2 PHE Z 211      89.167  82.440  65.416  1.00  0.00           C
ATOM   4937  HD2 PHE Z 211      88.603  81.595  65.051  1.00  0.00           H
ATOM   4938  CE2 PHE Z 211      88.695  83.166  66.518  1.00  0.00           C
ATOM   4939  HE2 PHE Z 211      87.773  82.879  67.005  1.00  0.00           H
ATOM   4940  C   PHE Z 211      90.914  84.004  62.012  1.00  0.00           C
ATOM   4941  O   PHE Z 211      90.233  85.014  62.173  1.00  0.00           O
ATOM   4942  N   LYS Z 212      92.180  84.082  61.553  1.00  0.00           N
ATOM   4943  HN  LYS Z 212      92.725  83.248  61.442  1.00  0.00           H
ATOM   4944  CA  LYS Z 212      92.832  85.337  61.226  1.00  0.00           C
ATOM   4945  HA  LYS Z 212      92.762  85.971  62.097  1.00  0.00           H
ATOM   4946  CB  LYS Z 212      94.328  85.139  60.886  1.00  0.00           C
ATOM   4947  HB1 LYS Z 212      94.430  84.462  60.009  1.00  0.00           H
ATOM   4948  HB2 LYS Z 212      94.768  86.125  60.605  1.00  0.00           H
ATOM   4949  CG  LYS Z 212      95.157  84.582  62.054  1.00  0.00           C
ATOM   4950  HG1 LYS Z 212      94.965  85.188  62.966  1.00  0.00           H
ATOM   4951  HG2 LYS Z 212      94.837  83.541  62.279  1.00  0.00           H
ATOM   4952  CD  LYS Z 212      96.661  84.602  61.735  1.00  0.00           C
ATOM   4953  HD1 LYS Z 212      96.824  83.992  60.818  1.00  0.00           H
ATOM   4954  HD2 LYS Z 212      96.960  85.651  61.504  1.00  0.00           H
ATOM   4955  CE  LYS Z 212      97.535  84.067  62.873  1.00  0.00           C
ATOM   4956  HE1 LYS Z 212      97.457  84.720  63.769  1.00  0.00           H
ATOM   4957  HE2 LYS Z 212      97.221  83.042  63.155  1.00  0.00           H
ATOM   4958  NZ  LYS Z 212      98.949  84.012  62.459  1.00  0.00           N
ATOM   4959  HZ1 LYS Z 212      99.509  83.543  63.220  1.00  0.00           H
ATOM   4960  HZ2 LYS Z 212      99.067  83.482  61.561  1.00  0.00           H
ATOM   4961  HZ3 LYS Z 212      99.303  84.993  62.319  1.00  0.00           H
ATOM   4962  C   LYS Z 212      92.155  86.098  60.096  1.00  0.00           C
ATOM   4963  O   LYS Z 212      92.069  87.326  60.122  1.00  0.00           O
ATOM   4964  N   ALA Z 213      91.645  85.379  59.073  1.00  0.00           N
ATOM   4965  HN  ALA Z 213      91.762  84.384  59.056  1.00  0.00           H
ATOM   4966  CA  ALA Z 213      90.891  85.956  57.977  1.00  0.00           C
ATOM   4967  HA  ALA Z 213      91.492  86.735  57.527  1.00  0.00           H
ATOM   4968  CB  ALA Z 213      90.608  84.861  56.928  1.00  0.00           C
ATOM   4969  HB1 ALA Z 213      91.559  84.398  56.588  1.00  0.00           H
ATOM   4970  HB2 ALA Z 213      89.969  84.057  57.350  1.00  0.00           H
ATOM   4971  HB3 ALA Z 213      90.095  85.286  56.038  1.00  0.00           H
ATOM   4972  C   ALA Z 213      89.582  86.604  58.422  1.00  0.00           C
ATOM   4973  O   ALA Z 213      89.254  87.723  58.030  1.00  0.00           O
ATOM   4974  N   TRP Z 214      88.811  85.926  59.297  1.00  0.00           N
ATOM   4975  HN  TRP Z 214      89.075  85.003  59.579  1.00  0.00           H
ATOM   4976  CA  TRP Z 214      87.613  86.486  59.902  1.00  0.00           C
ATOM   4977  HA  TRP Z 214      86.969  86.864  59.119  1.00  0.00           H
ATOM   4978  CB  TRP Z 214      86.878  85.355  60.689  1.00  0.00           C
ATOM   4979  HB1 TRP Z 214      86.481  84.624  59.952  1.00  0.00           H
ATOM   4980  HB2 TRP Z 214      87.631  84.820  61.307  1.00  0.00           H
ATOM   4981  CG  TRP Z 214      85.737  85.791  61.612  1.00  0.00           C
ATOM   4982  CD1 TRP Z 214      84.431  86.092  61.326  1.00  0.00           C
ATOM   4983  HD1 TRP Z 214      83.978  85.998  60.352  1.00  0.00           H
ATOM   4984  NE1 TRP Z 214      83.795  86.539  62.467  1.00  0.00           N
ATOM   4985  HE1 TRP Z 214      82.830  86.771  62.574  1.00  0.00           H
ATOM   4986  CE2 TRP Z 214      84.690  86.544  63.511  1.00  0.00           C
ATOM   4987  CD2 TRP Z 214      85.925  86.042  63.011  1.00  0.00           C
ATOM   4988  CE3 TRP Z 214      87.025  85.903  63.853  1.00  0.00           C
ATOM   4989  HE3 TRP Z 214      87.969  85.508  63.501  1.00  0.00           H
ATOM   4990  CZ3 TRP Z 214      86.899  86.308  65.186  1.00  0.00           C
ATOM   4991  HZ3 TRP Z 214      87.748  86.232  65.849  1.00  0.00           H
ATOM   4992  CZ2 TRP Z 214      84.566  86.929  64.834  1.00  0.00           C
ATOM   4993  HZ2 TRP Z 214      83.634  87.331  65.212  1.00  0.00           H
ATOM   4994  CH2 TRP Z 214      85.686  86.824  65.669  1.00  0.00           C
ATOM   4995  HH2 TRP Z 214      85.628  87.151  66.695  1.00  0.00           H
ATOM   4996  C   TRP Z 214      87.933  87.672  60.812  1.00  0.00           C
ATOM   4997  O   TRP Z 214      87.310  88.732  60.740  1.00  0.00           O
ATOM   4998  N   ALA Z 215      88.951  87.515  61.678  1.00  0.00           N
ATOM   4999  HN  ALA Z 215      89.451  86.645  61.708  1.00  0.00           H
ATOM   5000  CA  ALA Z 215      89.310  88.473  62.695  1.00  0.00           C
ATOM   5001  HA  ALA Z 215      88.415  88.680  63.268  1.00  0.00           H
ATOM   5002  CB  ALA Z 215      90.348  87.850  63.643  1.00  0.00           C
ATOM   5003  HB1 ALA Z 215      89.954  86.900  64.063  1.00  0.00           H
ATOM   5004  HB2 ALA Z 215      91.284  87.622  63.092  1.00  0.00           H
ATOM   5005  HB3 ALA Z 215      90.574  88.533  64.489  1.00  0.00           H
ATOM   5006  C   ALA Z 215      89.787  89.813  62.158  1.00  0.00           C
ATOM   5007  O   ALA Z 215      89.405  90.856  62.679  1.00  0.00           O
ATOM   5008  N   VAL Z 216      90.601  89.841  61.080  1.00  0.00           N
ATOM   5009  HN  VAL Z 216      90.932  88.990  60.668  1.00  0.00           H
ATOM   5010  CA  VAL Z 216      91.045  91.093  60.472  1.00  0.00           C
ATOM   5011  HA  VAL Z 216      91.487  91.683  61.263  1.00  0.00           H
ATOM   5012  CB  VAL Z 216      92.143  90.874  59.429  1.00  0.00           C
ATOM   5013  HB  VAL Z 216      92.975  90.323  59.930  1.00  0.00           H
ATOM   5014  CG1 VAL Z 216      91.670  90.036  58.227  1.00  0.00           C
ATOM   5015 1HG1 VAL Z 216      92.523  89.844  57.542  1.00  0.00           H
ATOM   5016 2HG1 VAL Z 216      91.260  89.062  58.552  1.00  0.00           H
ATOM   5017 3HG1 VAL Z 216      90.892  90.575  57.651  1.00  0.00           H
ATOM   5018  CG2 VAL Z 216      92.700  92.223  58.943  1.00  0.00           C
ATOM   5019 1HG2 VAL Z 216      93.054  92.842  59.792  1.00  0.00           H
ATOM   5020 2HG2 VAL Z 216      93.553  92.053  58.252  1.00  0.00           H
ATOM   5021 3HG2 VAL Z 216      91.922  92.786  58.386  1.00  0.00           H
ATOM   5022  C   VAL Z 216      89.894  91.940  59.933  1.00  0.00           C
ATOM   5023  O   VAL Z 216      89.829  93.148  60.158  1.00  0.00           O
ATOM   5024  N   ALA Z 217      88.906  91.318  59.258  1.00  0.00           N
ATOM   5025  HN  ALA Z 217      88.963  90.336  59.084  1.00  0.00           H
ATOM   5026  CA  ALA Z 217      87.703  91.989  58.821  1.00  0.00           C
ATOM   5027  HA  ALA Z 217      87.986  92.879  58.274  1.00  0.00           H
ATOM   5028  CB  ALA Z 217      86.939  91.039  57.881  1.00  0.00           C
ATOM   5029  HB1 ALA Z 217      86.740  90.070  58.388  1.00  0.00           H
ATOM   5030  HB2 ALA Z 217      85.974  91.483  57.559  1.00  0.00           H
ATOM   5031  HB3 ALA Z 217      87.547  90.831  56.976  1.00  0.00           H
ATOM   5032  C   ALA Z 217      86.809  92.440  59.978  1.00  0.00           C
ATOM   5033  O   ALA Z 217      86.374  93.590  60.038  1.00  0.00           O
ATOM   5034  N   ARG Z 218      86.568  91.551  60.967  1.00  0.00           N
ATOM   5035  HN  ARG Z 218      86.932  90.618  60.890  1.00  0.00           H
ATOM   5036  CA  ARG Z 218      85.761  91.826  62.145  1.00  0.00           C
ATOM   5037  HA  ARG Z 218      84.782  92.146  61.810  1.00  0.00           H
ATOM   5038  CB  ARG Z 218      85.644  90.517  62.974  1.00  0.00           C
ATOM   5039  HB1 ARG Z 218      85.202  89.733  62.317  1.00  0.00           H
ATOM   5040  HB2 ARG Z 218      86.670  90.170  63.232  1.00  0.00           H
ATOM   5041  CG  ARG Z 218      84.815  90.581  64.278  1.00  0.00           C
ATOM   5042  HG1 ARG Z 218      84.867  89.573  64.748  1.00  0.00           H
ATOM   5043  HG2 ARG Z 218      85.273  91.299  64.993  1.00  0.00           H
ATOM   5044  CD  ARG Z 218      83.346  90.952  64.066  1.00  0.00           C
ATOM   5045  HD1 ARG Z 218      83.269  92.035  63.819  1.00  0.00           H
ATOM   5046  HD2 ARG Z 218      82.902  90.342  63.246  1.00  0.00           H
ATOM   5047  NE  ARG Z 218      82.608  90.678  65.340  1.00  0.00           N
ATOM   5048  HE  ARG Z 218      83.056  90.165  66.087  1.00  0.00           H
ATOM   5049  CZ  ARG Z 218      81.282  90.822  65.440  1.00  0.00           C
ATOM   5050  NH1 ARG Z 218      80.539  91.321  64.458  1.00  0.00           N
ATOM   5051 1HH1 ARG Z 218      80.970  91.781  63.671  1.00  0.00           H
ATOM   5052 2HH1 ARG Z 218      79.556  91.419  64.632  1.00  0.00           H
ATOM   5053  NH2 ARG Z 218      80.649  90.465  66.556  1.00  0.00           N
ATOM   5054 1HH2 ARG Z 218      81.159  90.153  67.362  1.00  0.00           H
ATOM   5055 2HH2 ARG Z 218      79.660  90.594  66.575  1.00  0.00           H
ATOM   5056  C   ARG Z 218      86.318  92.941  63.024  1.00  0.00           C
ATOM   5057  O   ARG Z 218      85.602  93.855  63.433  1.00  0.00           O
ATOM   5058  N   LEU Z 219      87.634  92.929  63.310  1.00  0.00           N
ATOM   5059  HN  LEU Z 219      88.228  92.180  62.996  1.00  0.00           H
ATOM   5060  CA  LEU Z 219      88.250  93.944  64.140  1.00  0.00           C
ATOM   5061  HA  LEU Z 219      87.568  94.185  64.941  1.00  0.00           H
ATOM   5062  CB  LEU Z 219      89.566  93.443  64.781  1.00  0.00           C
ATOM   5063  HB1 LEU Z 219      90.280  93.166  63.973  1.00  0.00           H
[truncated: 452,122 more chars]
