# Supplementary material for: Molecular Basis for the Involvement of Mammalian Serum Albumin in the AGE/RAGE Axis: A Comprehensive Computational Study
Source: Int J Mol Sci. 2024 Mar 11;25(6):3204. doi: 10.3390/ijms25063204 (PMC10970403; doi:10.3390/ijms25063204)
Supplement: Supplementary file 1 [file ijms-25-03204-s001.zip › File S3/HSA-CML574-RAGE-100ns.pdb]

ATOM      1  N   ALA X  21      95.324  24.443  72.433  1.00  0.00           N
ATOM      2  H1  ALA X  21      94.798  24.259  73.324  1.00  0.00           H
ATOM      3  H2  ALA X  21      94.924  23.859  71.653  1.00  0.00           H
ATOM      4  H3  ALA X  21      96.305  24.096  72.586  1.00  0.00           H
ATOM      5  CA  ALA X  21      95.311  25.874  72.044  1.00  0.00           C
ATOM      6  HA  ALA X  21      95.952  25.974  71.179  1.00  0.00           H
ATOM      7  CB  ALA X  21      93.867  26.247  71.647  1.00  0.00           C
ATOM      8  HB1 ALA X  21      93.821  27.296  71.282  1.00  0.00           H
ATOM      9  HB2 ALA X  21      93.501  25.589  70.829  1.00  0.00           H
ATOM     10  HB3 ALA X  21      93.176  26.149  72.511  1.00  0.00           H
ATOM     11  C   ALA X  21      95.847  26.821  73.110  1.00  0.00           C
ATOM     12  O   ALA X  21      95.846  26.504  74.300  1.00  0.00           O
ATOM     13  N   MET X  22      96.340  28.006  72.693  1.00  0.00           N
ATOM     14  HN  MET X  22      96.383  28.224  71.708  1.00  0.00           H
ATOM     15  CA  MET X  22      96.925  29.001  73.573  1.00  0.00           C
ATOM     16  HA  MET X  22      96.863  28.678  74.604  1.00  0.00           H
ATOM     17  CB  MET X  22      98.405  29.266  73.204  1.00  0.00           C
ATOM     18  HB1 MET X  22      98.449  29.602  72.144  1.00  0.00           H
ATOM     19  HB2 MET X  22      98.813  30.088  73.835  1.00  0.00           H
ATOM     20  CG  MET X  22      99.323  28.042  73.377  1.00  0.00           C
ATOM     21  HG1 MET X  22      99.323  27.758  74.452  1.00  0.00           H
ATOM     22  HG2 MET X  22      98.900  27.181  72.815  1.00  0.00           H
ATOM     23  SD  MET X  22     101.031  28.334  72.826  1.00  0.00           S
ATOM     24  CE  MET X  22     100.692  28.335  71.040  1.00  0.00           C
ATOM     25  HE1 MET X  22     100.139  27.420  70.738  1.00  0.00           H
ATOM     26  HE2 MET X  22     100.081  29.214  70.741  1.00  0.00           H
ATOM     27  HE3 MET X  22     101.634  28.373  70.452  1.00  0.00           H
ATOM     28  C   MET X  22      96.198  30.330  73.461  1.00  0.00           C
ATOM     29  O   MET X  22      95.834  30.781  72.372  1.00  0.00           O
ATOM     30  N   ALA X  23      95.993  31.026  74.597  1.00  0.00           N
ATOM     31  HN  ALA X  23      96.192  30.619  75.495  1.00  0.00           H
ATOM     32  CA  ALA X  23      95.561  32.408  74.618  1.00  0.00           C
ATOM     33  HA  ALA X  23      94.637  32.467  74.058  1.00  0.00           H
ATOM     34  CB  ALA X  23      95.289  32.859  76.068  1.00  0.00           C
ATOM     35  HB1 ALA X  23      96.220  32.810  76.673  1.00  0.00           H
ATOM     36  HB2 ALA X  23      94.897  33.897  76.098  1.00  0.00           H
ATOM     37  HB3 ALA X  23      94.536  32.190  76.536  1.00  0.00           H
ATOM     38  C   ALA X  23      96.553  33.368  73.956  1.00  0.00           C
ATOM     39  O   ALA X  23      97.774  33.205  74.041  1.00  0.00           O
ATOM     40  N   GLN X  24      96.037  34.401  73.271  1.00  0.00           N
ATOM     41  HN  GLN X  24      95.040  34.502  73.179  1.00  0.00           H
ATOM     42  CA  GLN X  24      96.824  35.436  72.634  1.00  0.00           C
ATOM     43  HA  GLN X  24      97.689  34.979  72.171  1.00  0.00           H
ATOM     44  CB  GLN X  24      95.991  36.134  71.531  1.00  0.00           C
ATOM     45  HB1 GLN X  24      95.100  36.612  71.998  1.00  0.00           H
ATOM     46  HB2 GLN X  24      96.606  36.930  71.056  1.00  0.00           H
ATOM     47  CG  GLN X  24      95.517  35.151  70.432  1.00  0.00           C
ATOM     48  HG1 GLN X  24      96.402  34.656  69.979  1.00  0.00           H
ATOM     49  HG2 GLN X  24      94.866  34.367  70.874  1.00  0.00           H
ATOM     50  CD  GLN X  24      94.724  35.837  69.317  1.00  0.00           C
ATOM     51  OE1 GLN X  24      94.370  37.019  69.371  1.00  0.00           O
ATOM     52  NE2 GLN X  24      94.428  35.054  68.253  1.00  0.00           N
ATOM     53 1HE2 GLN X  24      94.688  34.086  68.258  1.00  0.00           H
ATOM     54 2HE2 GLN X  24      93.967  35.455  67.458  1.00  0.00           H
ATOM     55  C   GLN X  24      97.328  36.454  73.654  1.00  0.00           C
ATOM     56  O   GLN X  24      96.575  37.004  74.455  1.00  0.00           O
ATOM     57  N   ASN X  25      98.643  36.722  73.682  1.00  0.00           N
ATOM     58  HN  ASN X  25      99.257  36.320  72.990  1.00  0.00           H
ATOM     59  CA  ASN X  25      99.243  37.590  74.677  1.00  0.00           C
ATOM     60  HA  ASN X  25      98.745  37.427  75.626  1.00  0.00           H
ATOM     61  CB  ASN X  25     100.761  37.310  74.847  1.00  0.00           C
ATOM     62  HB1 ASN X  25     101.270  37.390  73.864  1.00  0.00           H
ATOM     63  HB2 ASN X  25     101.209  38.041  75.550  1.00  0.00           H
ATOM     64  CG  ASN X  25     100.989  35.923  75.436  1.00  0.00           C
ATOM     65  OD1 ASN X  25     100.161  35.385  76.176  1.00  0.00           O
ATOM     66  ND2 ASN X  25     102.162  35.320  75.136  1.00  0.00           N
ATOM     67 1HD2 ASN X  25     102.843  35.766  74.553  1.00  0.00           H
ATOM     68 2HD2 ASN X  25     102.325  34.407  75.498  1.00  0.00           H
ATOM     69  C   ASN X  25      99.058  39.060  74.327  1.00  0.00           C
ATOM     70  O   ASN X  25      99.329  39.500  73.209  1.00  0.00           O
ATOM     71  N   ILE X  26      98.594  39.864  75.300  1.00  0.00           N
ATOM     72  HN  ILE X  26      98.266  39.482  76.170  1.00  0.00           H
ATOM     73  CA  ILE X  26      98.476  41.304  75.186  1.00  0.00           C
ATOM     74  HA  ILE X  26      98.832  41.642  74.223  1.00  0.00           H
ATOM     75  CB  ILE X  26      97.034  41.778  75.391  1.00  0.00           C
ATOM     76  HB  ILE X  26      96.654  41.320  76.335  1.00  0.00           H
ATOM     77  CG2 ILE X  26      96.955  43.314  75.547  1.00  0.00           C
ATOM     78 1HG2 ILE X  26      95.892  43.638  75.555  1.00  0.00           H
ATOM     79 2HG2 ILE X  26      97.416  43.651  76.499  1.00  0.00           H
ATOM     80 3HG2 ILE X  26      97.465  43.827  74.705  1.00  0.00           H
ATOM     81  CG1 ILE X  26      96.103  41.291  74.251  1.00  0.00           C
ATOM     82 1HG1 ILE X  26      96.188  40.186  74.151  1.00  0.00           H
ATOM     83 2HG1 ILE X  26      95.051  41.510  74.544  1.00  0.00           H
ATOM     84  CD  ILE X  26      96.366  41.945  72.887  1.00  0.00           C
ATOM     85  HD1 ILE X  26      95.666  41.534  72.127  1.00  0.00           H
ATOM     86  HD2 ILE X  26      96.204  43.043  72.930  1.00  0.00           H
ATOM     87  HD3 ILE X  26      97.402  41.751  72.538  1.00  0.00           H
ATOM     88  C   ILE X  26      99.378  41.919  76.240  1.00  0.00           C
ATOM     89  O   ILE X  26      99.228  41.685  77.441  1.00  0.00           O
ATOM     90  N   THR X  27     100.354  42.742  75.805  1.00  0.00           N
ATOM     91  HN  THR X  27     100.529  42.877  74.831  1.00  0.00           H
ATOM     92  CA  THR X  27     101.194  43.521  76.706  1.00  0.00           C
ATOM     93  HA  THR X  27     101.360  42.961  77.616  1.00  0.00           H
ATOM     94  CB  THR X  27     102.547  43.887  76.117  1.00  0.00           C
ATOM     95  HB  THR X  27     102.415  44.496  75.190  1.00  0.00           H
ATOM     96  OG1 THR X  27     103.240  42.697  75.789  1.00  0.00           O
ATOM     97  HG1 THR X  27     103.952  42.968  75.165  1.00  0.00           H
ATOM     98  CG2 THR X  27     103.433  44.639  77.124  1.00  0.00           C
ATOM     99 1HG2 THR X  27     104.437  44.822  76.683  1.00  0.00           H
ATOM    100 2HG2 THR X  27     103.001  45.625  77.392  1.00  0.00           H
ATOM    101 3HG2 THR X  27     103.565  44.040  78.050  1.00  0.00           H
ATOM    102  C   THR X  27     100.479  44.799  77.056  1.00  0.00           C
ATOM    103  O   THR X  27     100.082  45.573  76.181  1.00  0.00           O
ATOM    104  N   ALA X  28     100.279  45.044  78.357  1.00  0.00           N
ATOM    105  HN  ALA X  28     100.572  44.394  79.065  1.00  0.00           H
ATOM    106  CA  ALA X  28      99.583  46.197  78.858  1.00  0.00           C
ATOM    107  HA  ALA X  28      99.347  46.882  78.053  1.00  0.00           H
ATOM    108  CB  ALA X  28      98.284  45.713  79.526  1.00  0.00           C
ATOM    109  HB1 ALA X  28      97.667  46.559  79.876  1.00  0.00           H
ATOM    110  HB2 ALA X  28      97.689  45.134  78.788  1.00  0.00           H
ATOM    111  HB3 ALA X  28      98.505  45.042  80.382  1.00  0.00           H
ATOM    112  C   ALA X  28     100.477  46.939  79.838  1.00  0.00           C
ATOM    113  O   ALA X  28     101.246  46.335  80.582  1.00  0.00           O
ATOM    114  N   ARG X  29     100.416  48.281  79.849  1.00  0.00           N
ATOM    115  HN  ARG X  29      99.789  48.769  79.236  1.00  0.00           H
ATOM    116  CA  ARG X  29     101.221  49.116  80.723  1.00  0.00           C
ATOM    117  HA  ARG X  29     101.885  48.522  81.338  1.00  0.00           H
ATOM    118  CB  ARG X  29     102.049  50.132  79.897  1.00  0.00           C
ATOM    119  HB1 ARG X  29     101.384  50.608  79.143  1.00  0.00           H
ATOM    120  HB2 ARG X  29     102.433  50.933  80.570  1.00  0.00           H
ATOM    121  CG  ARG X  29     103.261  49.494  79.183  1.00  0.00           C
ATOM    122  HG1 ARG X  29     104.010  49.206  79.955  1.00  0.00           H
ATOM    123  HG2 ARG X  29     102.935  48.563  78.669  1.00  0.00           H
ATOM    124  CD  ARG X  29     103.947  50.388  78.136  1.00  0.00           C
ATOM    125  HD1 ARG X  29     104.877  49.920  77.753  1.00  0.00           H
ATOM    126  HD2 ARG X  29     103.262  50.559  77.274  1.00  0.00           H
ATOM    127  NE  ARG X  29     104.233  51.711  78.771  1.00  0.00           N
ATOM    128  HE  ARG X  29     103.499  52.398  78.808  1.00  0.00           H
ATOM    129  CZ  ARG X  29     105.274  51.980  79.572  1.00  0.00           C
ATOM    130  NH1 ARG X  29     106.415  51.309  79.572  1.00  0.00           N
ATOM    131 1HH1 ARG X  29     106.617  50.685  78.805  1.00  0.00           H
ATOM    132 2HH1 ARG X  29     107.137  51.637  80.196  1.00  0.00           H
ATOM    133  NH2 ARG X  29     105.153  53.010  80.399  1.00  0.00           N
ATOM    134 1HH2 ARG X  29     104.264  53.492  80.404  1.00  0.00           H
ATOM    135 2HH2 ARG X  29     105.943  53.296  80.965  1.00  0.00           H
ATOM    136  C   ARG X  29     100.284  49.861  81.653  1.00  0.00           C
ATOM    137  O   ARG X  29      99.278  50.421  81.216  1.00  0.00           O
ATOM    138  N   ILE X  30     100.558  49.852  82.976  1.00  0.00           N
ATOM    139  HN  ILE X  30     101.388  49.402  83.324  1.00  0.00           H
ATOM    140  CA  ILE X  30      99.628  50.347  83.984  1.00  0.00           C
ATOM    141  HA  ILE X  30      98.724  49.775  83.830  1.00  0.00           H
ATOM    142  CB  ILE X  30     100.072  50.019  85.412  1.00  0.00           C
ATOM    143  HB  ILE X  30     100.417  48.957  85.410  1.00  0.00           H
ATOM    144  CG2 ILE X  30     101.272  50.892  85.843  1.00  0.00           C
ATOM    145 1HG2 ILE X  30     102.071  50.872  85.071  1.00  0.00           H
ATOM    146 2HG2 ILE X  30     100.960  51.945  86.002  1.00  0.00           H
ATOM    147 3HG2 ILE X  30     101.703  50.519  86.795  1.00  0.00           H
ATOM    148  CG1 ILE X  30      98.878  50.102  86.394  1.00  0.00           C
ATOM    149 1HG1 ILE X  30      98.468  51.136  86.389  1.00  0.00           H
ATOM    150 2HG1 ILE X  30      98.076  49.421  86.031  1.00  0.00           H
ATOM    151  CD  ILE X  30      99.229  49.725  87.836  1.00  0.00           C
ATOM    152  HD1 ILE X  30      99.658  48.703  87.887  1.00  0.00           H
ATOM    153  HD2 ILE X  30      99.964  50.440  88.265  1.00  0.00           H
ATOM    154  HD3 ILE X  30      98.322  49.752  88.474  1.00  0.00           H
ATOM    155  C   ILE X  30      99.223  51.815  83.823  1.00  0.00           C
ATOM    156  O   ILE X  30     100.037  52.740  83.745  1.00  0.00           O
ATOM    157  N   GLY X  31      97.901  52.055  83.711  1.00  0.00           N
ATOM    158  HN  GLY X  31      97.256  51.289  83.788  1.00  0.00           H
ATOM    159  CA  GLY X  31      97.329  53.380  83.513  1.00  0.00           C
ATOM    160  HA1 GLY X  31      96.280  53.314  83.756  1.00  0.00           H
ATOM    161  HA2 GLY X  31      97.847  54.084  84.148  1.00  0.00           H
ATOM    162  C   GLY X  31      97.416  53.909  82.104  1.00  0.00           C
ATOM    163  O   GLY X  31      96.971  55.022  81.840  1.00  0.00           O
ATOM    164  N   GLU X  32      97.961  53.131  81.150  1.00  0.00           N
ATOM    165  HN  GLU X  32      98.340  52.233  81.380  1.00  0.00           H
ATOM    166  CA  GLU X  32      98.018  53.499  79.747  1.00  0.00           C
ATOM    167  HA  GLU X  32      97.810  54.551  79.663  1.00  0.00           H
ATOM    168  CB  GLU X  32      99.436  53.260  79.151  1.00  0.00           C
ATOM    169  HB1 GLU X  32      99.793  52.259  79.476  1.00  0.00           H
ATOM    170  HB2 GLU X  32      99.392  53.261  78.039  1.00  0.00           H
ATOM    171  CG  GLU X  32     100.442  54.358  79.595  1.00  0.00           C
ATOM    172  HG1 GLU X  32     100.179  55.319  79.105  1.00  0.00           H
ATOM    173  HG2 GLU X  32     100.358  54.503  80.694  1.00  0.00           H
ATOM    174  CD  GLU X  32     101.898  54.060  79.283  1.00  0.00           C
ATOM    175  OE1 GLU X  32     102.723  54.080  80.236  1.00  0.00           O
ATOM    176  OE2 GLU X  32     102.271  53.821  78.102  1.00  0.00           O
ATOM    177  C   GLU X  32      96.930  52.724  78.998  1.00  0.00           C
ATOM    178  O   GLU X  32      96.565  51.635  79.455  1.00  0.00           O
ATOM    179  N   PRO X  33      96.340  53.222  77.903  1.00  0.00           N
ATOM    180  CD  PRO X  33      96.610  54.549  77.345  1.00  0.00           C
ATOM    181  HD1 PRO X  33      97.476  54.477  76.652  1.00  0.00           H
ATOM    182  HD2 PRO X  33      96.810  55.314  78.124  1.00  0.00           H
ATOM    183  CA  PRO X  33      95.192  52.588  77.251  1.00  0.00           C
ATOM    184  HA  PRO X  33      94.436  52.473  78.012  1.00  0.00           H
ATOM    185  CB  PRO X  33      94.757  53.577  76.155  1.00  0.00           C
ATOM    186  HB1 PRO X  33      95.178  53.296  75.167  1.00  0.00           H
ATOM    187  HB2 PRO X  33      93.651  53.611  76.064  1.00  0.00           H
ATOM    188  CG  PRO X  33      95.334  54.924  76.598  1.00  0.00           C
ATOM    189  HG1 PRO X  33      95.537  55.608  75.750  1.00  0.00           H
ATOM    190  HG2 PRO X  33      94.628  55.415  77.305  1.00  0.00           H
ATOM    191  C   PRO X  33      95.436  51.202  76.676  1.00  0.00           C
ATOM    192  O   PRO X  33      96.584  50.790  76.509  1.00  0.00           O
ATOM    193  N   LEU X  34      94.359  50.459  76.367  1.00  0.00           N
ATOM    194  HN  LEU X  34      93.436  50.821  76.535  1.00  0.00           H
ATOM    195  CA  LEU X  34      94.471  49.108  75.862  1.00  0.00           C
ATOM    196  HA  LEU X  34      95.384  49.036  75.288  1.00  0.00           H
ATOM    197  CB  LEU X  34      94.483  48.108  77.045  1.00  0.00           C
ATOM    198  HB1 LEU X  34      95.042  48.579  77.885  1.00  0.00           H
ATOM    199  HB2 LEU X  34      93.445  47.939  77.405  1.00  0.00           H
ATOM    200  CG  LEU X  34      95.159  46.758  76.749  1.00  0.00           C
ATOM    201  HG  LEU X  34      94.701  46.306  75.837  1.00  0.00           H
ATOM    202  CD1 LEU X  34      96.664  46.944  76.510  1.00  0.00           C
ATOM    203 1HD1 LEU X  34      97.168  45.964  76.388  1.00  0.00           H
ATOM    204 2HD1 LEU X  34      96.861  47.542  75.597  1.00  0.00           H
ATOM    205 3HD1 LEU X  34      97.126  47.469  77.372  1.00  0.00           H
ATOM    206  CD2 LEU X  34      94.922  45.793  77.916  1.00  0.00           C
ATOM    207 1HD2 LEU X  34      95.353  46.205  78.852  1.00  0.00           H
ATOM    208 2HD2 LEU X  34      93.834  45.628  78.069  1.00  0.00           H
ATOM    209 3HD2 LEU X  34      95.398  44.813  77.704  1.00  0.00           H
ATOM    210  C   LEU X  34      93.329  48.758  74.918  1.00  0.00           C
ATOM    211  O   LEU X  34      92.189  49.176  75.116  1.00  0.00           O
ATOM    212  N   VAL X  35      93.622  47.960  73.867  1.00  0.00           N
ATOM    213  HN  VAL X  35      94.546  47.617  73.737  1.00  0.00           H
ATOM    214  CA  VAL X  35      92.650  47.511  72.881  1.00  0.00           C
ATOM    215  HA  VAL X  35      91.694  47.989  73.051  1.00  0.00           H
ATOM    216  CB  VAL X  35      93.092  47.746  71.435  1.00  0.00           C
ATOM    217  HB  VAL X  35      93.915  47.041  71.160  1.00  0.00           H
ATOM    218  CG1 VAL X  35      91.899  47.512  70.483  1.00  0.00           C
ATOM    219 1HG1 VAL X  35      91.066  48.206  70.727  1.00  0.00           H
ATOM    220 2HG1 VAL X  35      92.206  47.696  69.431  1.00  0.00           H
ATOM    221 3HG1 VAL X  35      91.517  46.473  70.555  1.00  0.00           H
ATOM    222  CG2 VAL X  35      93.644  49.169  71.256  1.00  0.00           C
ATOM    223 1HG2 VAL X  35      92.876  49.926  71.515  1.00  0.00           H
ATOM    224 2HG2 VAL X  35      94.549  49.342  71.874  1.00  0.00           H
ATOM    225 3HG2 VAL X  35      93.930  49.309  70.193  1.00  0.00           H
ATOM    226  C   VAL X  35      92.475  46.014  73.031  1.00  0.00           C
ATOM    227  O   VAL X  35      93.438  45.257  72.900  1.00  0.00           O
ATOM    228  N   LEU X  36      91.245  45.549  73.299  1.00  0.00           N
ATOM    229  HN  LEU X  36      90.460  46.169  73.415  1.00  0.00           H
ATOM    230  CA  LEU X  36      90.926  44.149  73.480  1.00  0.00           C
ATOM    231  HA  LEU X  36      91.780  43.532  73.238  1.00  0.00           H
ATOM    232  CB  LEU X  36      90.496  43.879  74.943  1.00  0.00           C
ATOM    233  HB1 LEU X  36      89.600  44.498  75.167  1.00  0.00           H
ATOM    234  HB2 LEU X  36      90.214  42.810  75.067  1.00  0.00           H
ATOM    235  CG  LEU X  36      91.579  44.229  75.990  1.00  0.00           C
ATOM    236  HG  LEU X  36      91.876  45.296  75.846  1.00  0.00           H
ATOM    237  CD1 LEU X  36      91.023  44.106  77.415  1.00  0.00           C
ATOM    238 1HD1 LEU X  36      90.153  44.782  77.554  1.00  0.00           H
ATOM    239 2HD1 LEU X  36      90.691  43.065  77.610  1.00  0.00           H
ATOM    240 3HD1 LEU X  36      91.797  44.372  78.165  1.00  0.00           H
ATOM    241  CD2 LEU X  36      92.837  43.362  75.828  1.00  0.00           C
ATOM    242 1HD2 LEU X  36      93.577  43.610  76.615  1.00  0.00           H
ATOM    243 2HD2 LEU X  36      92.577  42.287  75.911  1.00  0.00           H
ATOM    244 3HD2 LEU X  36      93.317  43.532  74.842  1.00  0.00           H
ATOM    245  C   LEU X  36      89.826  43.770  72.500  1.00  0.00           C
ATOM    246  O   LEU X  36      88.994  44.591  72.117  1.00  0.00           O
ATOM    247  N   LYS X  37      89.814  42.517  72.011  1.00  0.00           N
ATOM    248  HN  LYS X  37      90.492  41.835  72.295  1.00  0.00           H
ATOM    249  CA  LYS X  37      88.895  42.098  70.968  1.00  0.00           C
ATOM    250  HA  LYS X  37      88.228  42.907  70.705  1.00  0.00           H
ATOM    251  CB  LYS X  37      89.661  41.649  69.693  1.00  0.00           C
ATOM    252  HB1 LYS X  37      90.368  40.838  69.985  1.00  0.00           H
ATOM    253  HB2 LYS X  37      88.955  41.227  68.945  1.00  0.00           H
ATOM    254  CG  LYS X  37      90.478  42.768  69.012  1.00  0.00           C
ATOM    255  HG1 LYS X  37      91.152  43.232  69.767  1.00  0.00           H
ATOM    256  HG2 LYS X  37      91.123  42.297  68.236  1.00  0.00           H
ATOM    257  CD  LYS X  37      89.609  43.859  68.359  1.00  0.00           C
ATOM    258  HD1 LYS X  37      88.976  43.394  67.574  1.00  0.00           H
ATOM    259  HD2 LYS X  37      88.926  44.274  69.137  1.00  0.00           H
ATOM    260  CE  LYS X  37      90.385  45.052  67.774  1.00  0.00           C
ATOM    261  HE1 LYS X  37      89.669  45.857  67.497  1.00  0.00           H
ATOM    262  HE2 LYS X  37      91.098  45.454  68.524  1.00  0.00           H
ATOM    263  NZ  LYS X  37      91.141  44.693  66.559  1.00  0.00           N
ATOM    264  HZ1 LYS X  37      91.868  43.955  66.731  1.00  0.00           H
ATOM    265  HZ2 LYS X  37      90.505  44.385  65.793  1.00  0.00           H
ATOM    266  HZ3 LYS X  37      91.639  45.543  66.175  1.00  0.00           H
ATOM    267  C   LYS X  37      88.004  40.969  71.449  1.00  0.00           C
ATOM    268  O   LYS X  37      88.408  40.093  72.205  1.00  0.00           O
ATOM    269  N   CYS X  38      86.737  40.963  71.000  1.00  0.00           N
ATOM    270  HN  CYS X  38      86.397  41.728  70.445  1.00  0.00           H
ATOM    271  CA  CYS X  38      85.769  39.919  71.300  1.00  0.00           C
ATOM    272  HA  CYS X  38      86.201  39.183  71.963  1.00  0.00           H
ATOM    273  CB  CYS X  38      84.489  40.501  71.949  1.00  0.00           C
ATOM    274  HB1 CYS X  38      84.029  41.226  71.251  1.00  0.00           H
ATOM    275  HB2 CYS X  38      83.746  39.690  72.117  1.00  0.00           H
ATOM    276  SG  CYS X  38      84.836  41.336  73.528  1.00  0.00           S
ATOM    277  C   CYS X  38      85.402  39.188  70.023  1.00  0.00           C
ATOM    278  O   CYS X  38      84.306  38.654  69.876  1.00  0.00           O
ATOM    279  N   LYS X  39      86.316  39.182  69.038  1.00  0.00           N
ATOM    280  HN  LYS X  39      87.225  39.558  69.188  1.00  0.00           H
ATOM    281  CA  LYS X  39      86.048  38.699  67.704  1.00  0.00           C
ATOM    282  HA  LYS X  39      85.366  37.860  67.757  1.00  0.00           H
ATOM    283  CB  LYS X  39      85.449  39.830  66.831  1.00  0.00           C
ATOM    284  HB1 LYS X  39      85.169  39.413  65.843  1.00  0.00           H
ATOM    285  HB2 LYS X  39      84.515  40.184  67.324  1.00  0.00           H
ATOM    286  CG  LYS X  39      86.384  41.036  66.624  1.00  0.00           C
ATOM    287  HG1 LYS X  39      86.745  41.400  67.613  1.00  0.00           H
ATOM    288  HG2 LYS X  39      87.272  40.705  66.041  1.00  0.00           H
ATOM    289  CD  LYS X  39      85.686  42.199  65.906  1.00  0.00           C
ATOM    290  HD1 LYS X  39      85.210  41.836  64.969  1.00  0.00           H
ATOM    291  HD2 LYS X  39      84.866  42.564  66.566  1.00  0.00           H
ATOM    292  CE  LYS X  39      86.598  43.385  65.587  1.00  0.00           C
ATOM    293  HE1 LYS X  39      86.013  44.223  65.153  1.00  0.00           H
ATOM    294  HE2 LYS X  39      87.105  43.751  66.504  1.00  0.00           H
ATOM    295  NZ  LYS X  39      87.623  42.990  64.607  1.00  0.00           N
ATOM    296  HZ1 LYS X  39      88.148  43.833  64.263  1.00  0.00           H
ATOM    297  HZ2 LYS X  39      88.331  42.352  65.054  1.00  0.00           H
ATOM    298  HZ3 LYS X  39      87.195  42.483  63.807  1.00  0.00           H
ATOM    299  C   LYS X  39      87.337  38.202  67.077  1.00  0.00           C
ATOM    300  O   LYS X  39      88.424  38.630  67.463  1.00  0.00           O
ATOM    301  N   GLY X  40      87.245  37.269  66.104  1.00  0.00           N
ATOM    302  HN  GLY X  40      86.347  36.894  65.846  1.00  0.00           H
ATOM    303  CA  GLY X  40      88.416  36.615  65.518  1.00  0.00           C
ATOM    304  HA1 GLY X  40      89.229  36.635  66.231  1.00  0.00           H
ATOM    305  HA2 GLY X  40      88.120  35.603  65.286  1.00  0.00           H
ATOM    306  C   GLY X  40      88.945  37.209  64.235  1.00  0.00           C
ATOM    307  O   GLY X  40      89.988  36.782  63.740  1.00  0.00           O
ATOM    308  N   ALA X  41      88.248  38.202  63.645  1.00  0.00           N
ATOM    309  HN  ALA X  41      87.438  38.576  64.083  1.00  0.00           H
ATOM    310  CA  ALA X  41      88.665  38.798  62.388  1.00  0.00           C
ATOM    311  HA  ALA X  41      89.732  38.946  62.451  1.00  0.00           H
ATOM    312  CB  ALA X  41      88.361  37.865  61.189  1.00  0.00           C
ATOM    313  HB1 ALA X  41      87.276  37.774  61.003  1.00  0.00           H
ATOM    314  HB2 ALA X  41      88.837  38.234  60.257  1.00  0.00           H
ATOM    315  HB3 ALA X  41      88.760  36.848  61.388  1.00  0.00           H
ATOM    316  C   ALA X  41      88.024  40.179  62.192  1.00  0.00           C
ATOM    317  O   ALA X  41      87.140  40.558  62.971  1.00  0.00           O
ATOM    318  N   PRO X  42      88.439  40.995  61.224  1.00  0.00           N
ATOM    319  CD  PRO X  42      89.749  40.891  60.571  1.00  0.00           C
ATOM    320  HD1 PRO X  42      89.646  40.263  59.658  1.00  0.00           H
ATOM    321  HD2 PRO X  42      90.536  40.474  61.239  1.00  0.00           H
ATOM    322  CA  PRO X  42      87.792  42.269  60.908  1.00  0.00           C
ATOM    323  HA  PRO X  42      87.791  42.847  61.815  1.00  0.00           H
ATOM    324  CB  PRO X  42      88.707  42.895  59.847  1.00  0.00           C
ATOM    325  HB1 PRO X  42      88.417  42.551  58.829  1.00  0.00           H
ATOM    326  HB2 PRO X  42      88.685  44.004  59.881  1.00  0.00           H
ATOM    327  CG  PRO X  42      90.081  42.330  60.190  1.00  0.00           C
ATOM    328  HG1 PRO X  42      90.801  42.400  59.351  1.00  0.00           H
ATOM    329  HG2 PRO X  42      90.496  42.855  61.079  1.00  0.00           H
ATOM    330  C   PRO X  42      86.353  42.224  60.410  1.00  0.00           C
ATOM    331  O   PRO X  42      85.892  41.202  59.903  1.00  0.00           O
ATOM    332  N   LYS X  43      85.650  43.366  60.541  1.00  0.00           N
ATOM    333  HN  LYS X  43      86.099  44.126  61.024  1.00  0.00           H
ATOM    334  CA  LYS X  43      84.338  43.667  59.984  1.00  0.00           C
ATOM    335  HA  LYS X  43      84.067  44.621  60.413  1.00  0.00           H
ATOM    336  CB  LYS X  43      84.352  43.882  58.445  1.00  0.00           C
ATOM    337  HB1 LYS X  43      84.607  42.928  57.932  1.00  0.00           H
ATOM    338  HB2 LYS X  43      83.329  44.177  58.117  1.00  0.00           H
ATOM    339  CG  LYS X  43      85.323  44.988  58.002  1.00  0.00           C
ATOM    340  HG1 LYS X  43      85.250  45.820  58.737  1.00  0.00           H
ATOM    341  HG2 LYS X  43      86.367  44.602  58.034  1.00  0.00           H
ATOM    342  CD  LYS X  43      85.005  45.561  56.610  1.00  0.00           C
ATOM    343  HD1 LYS X  43      85.102  44.756  55.848  1.00  0.00           H
ATOM    344  HD2 LYS X  43      83.943  45.898  56.613  1.00  0.00           H
ATOM    345  CE  LYS X  43      85.905  46.749  56.240  1.00  0.00           C
ATOM    346  HE1 LYS X  43      85.853  47.531  57.030  1.00  0.00           H
ATOM    347  HE2 LYS X  43      86.961  46.417  56.132  1.00  0.00           H
ATOM    348  NZ  LYS X  43      85.478  47.361  54.970  1.00  0.00           N
ATOM    349  HZ1 LYS X  43      85.464  46.653  54.196  1.00  0.00           H
ATOM    350  HZ2 LYS X  43      84.507  47.769  55.081  1.00  0.00           H
ATOM    351  HZ3 LYS X  43      86.110  48.167  54.739  1.00  0.00           H
ATOM    352  C   LYS X  43      83.205  42.739  60.397  1.00  0.00           C
ATOM    353  O   LYS X  43      82.367  42.342  59.587  1.00  0.00           O
ATOM    354  N   LYS X  44      83.115  42.414  61.698  1.00  0.00           N
ATOM    355  HN  LYS X  44      83.773  42.788  62.353  1.00  0.00           H
ATOM    356  CA  LYS X  44      82.012  41.661  62.260  1.00  0.00           C
ATOM    357  HA  LYS X  44      81.674  40.958  61.515  1.00  0.00           H
ATOM    358  CB  LYS X  44      82.443  40.883  63.529  1.00  0.00           C
ATOM    359  HB1 LYS X  44      82.701  41.611  64.334  1.00  0.00           H
ATOM    360  HB2 LYS X  44      81.587  40.272  63.889  1.00  0.00           H
ATOM    361  CG  LYS X  44      83.650  39.952  63.321  1.00  0.00           C
ATOM    362  HG1 LYS X  44      84.552  40.561  63.085  1.00  0.00           H
ATOM    363  HG2 LYS X  44      83.841  39.420  64.279  1.00  0.00           H
ATOM    364  CD  LYS X  44      83.454  38.904  62.217  1.00  0.00           C
ATOM    365  HD1 LYS X  44      82.524  38.326  62.417  1.00  0.00           H
ATOM    366  HD2 LYS X  44      83.327  39.431  61.244  1.00  0.00           H
ATOM    367  CE  LYS X  44      84.638  37.940  62.098  1.00  0.00           C
ATOM    368  HE1 LYS X  44      85.576  38.520  61.968  1.00  0.00           H
ATOM    369  HE2 LYS X  44      84.723  37.297  62.998  1.00  0.00           H
ATOM    370  NZ  LYS X  44      84.459  37.082  60.920  1.00  0.00           N
ATOM    371  HZ1 LYS X  44      84.405  37.692  60.061  1.00  0.00           H
ATOM    372  HZ2 LYS X  44      85.248  36.402  60.785  1.00  0.00           H
ATOM    373  HZ3 LYS X  44      83.559  36.546  61.010  1.00  0.00           H
ATOM    374  C   LYS X  44      80.870  42.610  62.621  1.00  0.00           C
ATOM    375  O   LYS X  44      81.150  43.742  63.028  1.00  0.00           O
ATOM    376  N   PRO X  45      79.595  42.250  62.482  1.00  0.00           N
ATOM    377  CD  PRO X  45      79.141  40.984  61.893  1.00  0.00           C
ATOM    378  HD1 PRO X  45      79.523  40.108  62.461  1.00  0.00           H
ATOM    379  HD2 PRO X  45      79.478  40.932  60.834  1.00  0.00           H
ATOM    380  CA  PRO X  45      78.502  43.194  62.669  1.00  0.00           C
ATOM    381  HA  PRO X  45      78.806  44.160  62.310  1.00  0.00           H
ATOM    382  CB  PRO X  45      77.363  42.564  61.845  1.00  0.00           C
ATOM    383  HB1 PRO X  45      76.350  42.848  62.197  1.00  0.00           H
ATOM    384  HB2 PRO X  45      77.476  42.879  60.784  1.00  0.00           H
ATOM    385  CG  PRO X  45      77.617  41.059  61.942  1.00  0.00           C
ATOM    386  HG1 PRO X  45      77.254  40.675  62.921  1.00  0.00           H
ATOM    387  HG2 PRO X  45      77.139  40.482  61.124  1.00  0.00           H
ATOM    388  C   PRO X  45      78.118  43.315  64.138  1.00  0.00           C
ATOM    389  O   PRO X  45      78.619  42.520  64.938  1.00  0.00           O
ATOM    390  N   PRO X  46      77.255  44.263  64.530  1.00  0.00           N
ATOM    391  CD  PRO X  46      76.979  45.487  63.774  1.00  0.00           C
ATOM    392  HD1 PRO X  46      76.302  45.250  62.924  1.00  0.00           H
ATOM    393  HD2 PRO X  46      77.922  45.948  63.409  1.00  0.00           H
ATOM    394  CA  PRO X  46      76.632  44.304  65.847  1.00  0.00           C
ATOM    395  HA  PRO X  46      77.411  44.518  66.558  1.00  0.00           H
ATOM    396  CB  PRO X  46      75.621  45.452  65.740  1.00  0.00           C
ATOM    397  HB1 PRO X  46      74.671  45.091  65.285  1.00  0.00           H
ATOM    398  HB2 PRO X  46      75.409  45.911  66.728  1.00  0.00           H
ATOM    399  CG  PRO X  46      76.292  46.424  64.771  1.00  0.00           C
ATOM    400  HG1 PRO X  46      75.570  47.113  64.287  1.00  0.00           H
ATOM    401  HG2 PRO X  46      77.060  47.018  65.316  1.00  0.00           H
ATOM    402  C   PRO X  46      75.976  43.008  66.278  1.00  0.00           C
ATOM    403  O   PRO X  46      75.074  42.518  65.597  1.00  0.00           O
ATOM    404  N   GLN X  47      76.420  42.447  67.409  1.00  0.00           N
ATOM    405  HN  GLN X  47      77.114  42.912  67.967  1.00  0.00           H
ATOM    406  CA  GLN X  47      76.075  41.110  67.830  1.00  0.00           C
ATOM    407  HA  GLN X  47      75.077  40.848  67.502  1.00  0.00           H
ATOM    408  CB  GLN X  47      77.120  40.088  67.317  1.00  0.00           C
ATOM    409  HB1 GLN X  47      78.130  40.531  67.472  1.00  0.00           H
ATOM    410  HB2 GLN X  47      77.069  39.151  67.913  1.00  0.00           H
ATOM    411  CG  GLN X  47      76.923  39.720  65.830  1.00  0.00           C
ATOM    412  HG1 GLN X  47      75.960  39.183  65.703  1.00  0.00           H
ATOM    413  HG2 GLN X  47      76.896  40.634  65.203  1.00  0.00           H
ATOM    414  CD  GLN X  47      78.041  38.822  65.318  1.00  0.00           C
ATOM    415  OE1 GLN X  47      77.842  37.638  65.038  1.00  0.00           O
ATOM    416  NE2 GLN X  47      79.257  39.395  65.177  1.00  0.00           N
ATOM    417 1HE2 GLN X  47      79.339  40.381  65.328  1.00  0.00           H
ATOM    418 2HE2 GLN X  47      79.996  38.827  64.823  1.00  0.00           H
ATOM    419  C   GLN X  47      76.075  41.100  69.337  1.00  0.00           C
ATOM    420  O   GLN X  47      76.660  41.973  69.976  1.00  0.00           O
ATOM    421  N   ARG X  48      75.375  40.139  69.961  1.00  0.00           N
ATOM    422  HN  ARG X  48      74.893  39.433  69.439  1.00  0.00           H
ATOM    423  CA  ARG X  48      75.364  40.024  71.406  1.00  0.00           C
ATOM    424  HA  ARG X  48      75.168  41.013  71.802  1.00  0.00           H
ATOM    425  CB  ARG X  48      74.210  39.116  71.871  1.00  0.00           C
ATOM    426  HB1 ARG X  48      73.295  39.428  71.316  1.00  0.00           H
ATOM    427  HB2 ARG X  48      74.420  38.059  71.593  1.00  0.00           H
ATOM    428  CG  ARG X  48      73.921  39.234  73.376  1.00  0.00           C
ATOM    429  HG1 ARG X  48      74.767  38.793  73.950  1.00  0.00           H
ATOM    430  HG2 ARG X  48      73.856  40.313  73.649  1.00  0.00           H
ATOM    431  CD  ARG X  48      72.612  38.560  73.776  1.00  0.00           C
ATOM    432  HD1 ARG X  48      71.761  39.065  73.266  1.00  0.00           H
ATOM    433  HD2 ARG X  48      72.590  37.482  73.504  1.00  0.00           H
ATOM    434  NE  ARG X  48      72.449  38.740  75.248  1.00  0.00           N
ATOM    435  HE  ARG X  48      71.857  39.488  75.599  1.00  0.00           H
ATOM    436  CZ  ARG X  48      73.032  37.978  76.182  1.00  0.00           C
ATOM    437  NH1 ARG X  48      73.776  36.930  75.857  1.00  0.00           N
ATOM    438 1HH1 ARG X  48      73.850  36.657  74.900  1.00  0.00           H
ATOM    439 2HH1 ARG X  48      74.271  36.393  76.557  1.00  0.00           H
ATOM    440  NH2 ARG X  48      72.835  38.284  77.461  1.00  0.00           N
ATOM    441 1HH2 ARG X  48      72.268  39.071  77.675  1.00  0.00           H
ATOM    442 2HH2 ARG X  48      73.233  37.684  78.173  1.00  0.00           H
ATOM    443  C   ARG X  48      76.706  39.578  71.983  1.00  0.00           C
ATOM    444  O   ARG X  48      77.367  38.686  71.446  1.00  0.00           O
ATOM    445  N   LEU X  49      77.141  40.212  73.092  1.00  0.00           N
ATOM    446  HN  LEU X  49      76.574  40.901  73.550  1.00  0.00           H
ATOM    447  CA  LEU X  49      78.476  40.056  73.632  1.00  0.00           C
ATOM    448  HA  LEU X  49      79.045  39.360  73.031  1.00  0.00           H
ATOM    449  CB  LEU X  49      79.211  41.422  73.678  1.00  0.00           C
ATOM    450  HB1 LEU X  49      78.587  42.135  74.262  1.00  0.00           H
ATOM    451  HB2 LEU X  49      80.183  41.311  74.207  1.00  0.00           H
ATOM    452  CG  LEU X  49      79.497  42.046  72.297  1.00  0.00           C
ATOM    453  HG  LEU X  49      78.556  42.024  71.697  1.00  0.00           H
ATOM    454  CD1 LEU X  49      79.921  43.514  72.441  1.00  0.00           C
ATOM    455 1HD1 LEU X  49      79.124  44.099  72.946  1.00  0.00           H
ATOM    456 2HD1 LEU X  49      80.854  43.594  73.037  1.00  0.00           H
ATOM    457 3HD1 LEU X  49      80.102  43.956  71.439  1.00  0.00           H
ATOM    458  CD2 LEU X  49      80.573  41.263  71.534  1.00  0.00           C
ATOM    459 1HD2 LEU X  49      81.535  41.290  72.088  1.00  0.00           H
ATOM    460 2HD2 LEU X  49      80.272  40.203  71.409  1.00  0.00           H
ATOM    461 3HD2 LEU X  49      80.722  41.701  70.525  1.00  0.00           H
ATOM    462  C   LEU X  49      78.443  39.506  75.046  1.00  0.00           C
ATOM    463  O   LEU X  49      77.716  39.990  75.914  1.00  0.00           O
ATOM    464  N   GLU X  50      79.280  38.490  75.328  1.00  0.00           N
ATOM    465  HN  GLU X  50      79.868  38.105  74.616  1.00  0.00           H
ATOM    466  CA  GLU X  50      79.482  38.000  76.678  1.00  0.00           C
ATOM    467  HA  GLU X  50      79.221  38.777  77.384  1.00  0.00           H
ATOM    468  CB  GLU X  50      78.661  36.727  77.040  1.00  0.00           C
ATOM    469  HB1 GLU X  50      78.867  35.923  76.302  1.00  0.00           H
ATOM    470  HB2 GLU X  50      78.989  36.367  78.043  1.00  0.00           H
ATOM    471  CG  GLU X  50      77.134  36.991  77.114  1.00  0.00           C
ATOM    472  HG1 GLU X  50      76.953  37.923  77.691  1.00  0.00           H
ATOM    473  HG2 GLU X  50      76.732  37.141  76.090  1.00  0.00           H
ATOM    474  CD  GLU X  50      76.349  35.888  77.797  1.00  0.00           C
ATOM    475  OE1 GLU X  50      76.549  35.642  79.013  1.00  0.00           O
ATOM    476  OE2 GLU X  50      75.449  35.281  77.161  1.00  0.00           O
ATOM    477  C   GLU X  50      80.962  37.743  76.877  1.00  0.00           C
ATOM    478  O   GLU X  50      81.705  37.442  75.941  1.00  0.00           O
ATOM    479  N   TRP X  51      81.425  37.902  78.129  1.00  0.00           N
ATOM    480  HN  TRP X  51      80.799  38.124  78.881  1.00  0.00           H
ATOM    481  CA  TRP X  51      82.820  37.831  78.502  1.00  0.00           C
ATOM    482  HA  TRP X  51      83.432  37.579  77.645  1.00  0.00           H
ATOM    483  CB  TRP X  51      83.249  39.210  79.081  1.00  0.00           C
ATOM    484  HB1 TRP X  51      83.093  39.970  78.284  1.00  0.00           H
ATOM    485  HB2 TRP X  51      82.560  39.472  79.913  1.00  0.00           H
ATOM    486  CG  TRP X  51      84.684  39.378  79.568  1.00  0.00           C
ATOM    487  CD1 TRP X  51      85.842  38.808  79.110  1.00  0.00           C
ATOM    488  HD1 TRP X  51      85.905  38.129  78.272  1.00  0.00           H
ATOM    489  NE1 TRP X  51      86.913  39.249  79.857  1.00  0.00           N
ATOM    490  HE1 TRP X  51      87.862  39.086  79.674  1.00  0.00           H
ATOM    491  CE2 TRP X  51      86.463  40.132  80.803  1.00  0.00           C
ATOM    492  CD2 TRP X  51      85.064  40.259  80.641  1.00  0.00           C
ATOM    493  CE3 TRP X  51      84.328  41.130  81.441  1.00  0.00           C
ATOM    494  HE3 TRP X  51      83.263  41.258  81.317  1.00  0.00           H
ATOM    495  CZ3 TRP X  51      85.018  41.882  82.405  1.00  0.00           C
ATOM    496  HZ3 TRP X  51      84.478  42.590  83.018  1.00  0.00           H
ATOM    497  CZ2 TRP X  51      87.139  40.856  81.774  1.00  0.00           C
ATOM    498  HZ2 TRP X  51      88.206  40.759  81.907  1.00  0.00           H
ATOM    499  CH2 TRP X  51      86.404  41.739  82.578  1.00  0.00           C
ATOM    500  HH2 TRP X  51      86.915  42.326  83.328  1.00  0.00           H
ATOM    501  C   TRP X  51      82.976  36.721  79.528  1.00  0.00           C
ATOM    502  O   TRP X  51      82.154  36.569  80.429  1.00  0.00           O
ATOM    503  N   LYS X  52      84.019  35.884  79.398  1.00  0.00           N
ATOM    504  HN  LYS X  52      84.655  35.967  78.624  1.00  0.00           H
ATOM    505  CA  LYS X  52      84.284  34.788  80.304  1.00  0.00           C
ATOM    506  HA  LYS X  52      83.572  34.803  81.118  1.00  0.00           H
ATOM    507  CB  LYS X  52      84.162  33.434  79.560  1.00  0.00           C
ATOM    508  HB1 LYS X  52      83.257  33.498  78.914  1.00  0.00           H
ATOM    509  HB2 LYS X  52      85.029  33.293  78.884  1.00  0.00           H
ATOM    510  CG  LYS X  52      83.986  32.216  80.481  1.00  0.00           C
ATOM    511  HG1 LYS X  52      84.889  32.072  81.113  1.00  0.00           H
ATOM    512  HG2 LYS X  52      83.127  32.436  81.159  1.00  0.00           H
ATOM    513  CD  LYS X  52      83.672  30.923  79.702  1.00  0.00           C
ATOM    514  HD1 LYS X  52      82.982  31.179  78.865  1.00  0.00           H
ATOM    515  HD2 LYS X  52      84.609  30.516  79.261  1.00  0.00           H
ATOM    516  CE  LYS X  52      82.991  29.867  80.583  1.00  0.00           C
ATOM    517  HE1 LYS X  52      83.652  29.580  81.426  1.00  0.00           H
ATOM    518  HE2 LYS X  52      82.046  30.284  80.997  1.00  0.00           H
ATOM    519  NZ  LYS X  52      82.655  28.641  79.837  1.00  0.00           N
ATOM    520  HZ1 LYS X  52      81.983  28.071  80.393  1.00  0.00           H
ATOM    521  HZ2 LYS X  52      82.249  28.850  78.892  1.00  0.00           H
ATOM    522  HZ3 LYS X  52      83.516  28.063  79.658  1.00  0.00           H
ATOM    523  C   LYS X  52      85.670  34.947  80.904  1.00  0.00           C
ATOM    524  O   LYS X  52      86.661  35.146  80.201  1.00  0.00           O
ATOM    525  N   LEU X  53      85.771  34.880  82.244  1.00  0.00           N
ATOM    526  HN  LEU X  53      84.946  34.740  82.801  1.00  0.00           H
ATOM    527  CA  LEU X  53      87.016  35.059  82.962  1.00  0.00           C
ATOM    528  HA  LEU X  53      87.745  35.536  82.322  1.00  0.00           H
ATOM    529  CB  LEU X  53      86.855  35.917  84.247  1.00  0.00           C
ATOM    530  HB1 LEU X  53      86.064  35.479  84.895  1.00  0.00           H
ATOM    531  HB2 LEU X  53      87.814  35.870  84.813  1.00  0.00           H
ATOM    532  CG  LEU X  53      86.545  37.416  84.021  1.00  0.00           C
ATOM    533  HG  LEU X  53      87.159  37.775  83.160  1.00  0.00           H
ATOM    534  CD1 LEU X  53      85.071  37.705  83.688  1.00  0.00           C
ATOM    535 1HD1 LEU X  53      84.795  37.271  82.704  1.00  0.00           H
ATOM    536 2HD1 LEU X  53      84.398  37.279  84.461  1.00  0.00           H
ATOM    537 3HD1 LEU X  53      84.903  38.802  83.622  1.00  0.00           H
ATOM    538  CD2 LEU X  53      86.974  38.226  85.255  1.00  0.00           C
ATOM    539 1HD2 LEU X  53      86.445  37.867  86.162  1.00  0.00           H
ATOM    540 2HD2 LEU X  53      88.066  38.125  85.423  1.00  0.00           H
ATOM    541 3HD2 LEU X  53      86.748  39.305  85.108  1.00  0.00           H
ATOM    542  C   LEU X  53      87.572  33.700  83.352  1.00  0.00           C
ATOM    543  O   LEU X  53      86.955  32.943  84.105  1.00  0.00           O
ATOM    544  N   ASN X  54      88.772  33.354  82.845  1.00  0.00           N
ATOM    545  HN  ASN X  54      89.286  33.987  82.253  1.00  0.00           H
ATOM    546  CA  ASN X  54      89.364  32.037  83.005  1.00  0.00           C
ATOM    547  HA  ASN X  54      88.635  31.343  83.403  1.00  0.00           H
ATOM    548  CB  ASN X  54      89.886  31.515  81.640  1.00  0.00           C
ATOM    549  HB1 ASN X  54      90.763  32.116  81.316  1.00  0.00           H
ATOM    550  HB2 ASN X  54      90.199  30.455  81.719  1.00  0.00           H
ATOM    551  CG  ASN X  54      88.842  31.648  80.537  1.00  0.00           C
ATOM    552  OD1 ASN X  54      88.990  32.483  79.642  1.00  0.00           O
ATOM    553  ND2 ASN X  54      87.779  30.818  80.551  1.00  0.00           N
ATOM    554 1HD2 ASN X  54      87.121  30.903  79.810  1.00  0.00           H
ATOM    555 2HD2 ASN X  54      87.708  30.055  81.191  1.00  0.00           H
ATOM    556  C   ASN X  54      90.545  32.065  83.974  1.00  0.00           C
ATOM    557  O   ASN X  54      91.183  31.042  84.228  1.00  0.00           O
ATOM    558  N   THR X  55      90.859  33.246  84.545  1.00  0.00           N
ATOM    559  HN  THR X  55      90.388  34.076  84.250  1.00  0.00           H
ATOM    560  CA  THR X  55      91.982  33.497  85.450  1.00  0.00           C
ATOM    561  HA  THR X  55      92.892  33.245  84.924  1.00  0.00           H
ATOM    562  CB  THR X  55      92.041  34.964  85.884  1.00  0.00           C
ATOM    563  HB  THR X  55      91.281  35.171  86.672  1.00  0.00           H
ATOM    564  OG1 THR X  55      91.761  35.829  84.793  1.00  0.00           O
ATOM    565  HG1 THR X  55      91.575  36.703  85.189  1.00  0.00           H
ATOM    566  CG2 THR X  55      93.441  35.330  86.399  1.00  0.00           C
ATOM    567 1HG2 THR X  55      93.482  36.404  86.680  1.00  0.00           H
ATOM    568 2HG2 THR X  55      93.707  34.734  87.297  1.00  0.00           H
ATOM    569 3HG2 THR X  55      94.206  35.143  85.616  1.00  0.00           H
ATOM    570  C   THR X  55      91.949  32.704  86.742  1.00  0.00           C
ATOM    571  O   THR X  55      92.959  32.160  87.187  1.00  0.00           O
ATOM    572  N   GLY X  56      90.770  32.640  87.394  1.00  0.00           N
ATOM    573  HN  GLY X  56      89.939  33.015  86.977  1.00  0.00           H
ATOM    574  CA  GLY X  56      90.602  32.030  88.705  1.00  0.00           C
ATOM    575  HA1 GLY X  56      91.462  32.275  89.312  1.00  0.00           H
ATOM    576  HA2 GLY X  56      89.685  32.422  89.120  1.00  0.00           H
ATOM    577  C   GLY X  56      90.473  30.532  88.700  1.00  0.00           C
ATOM    578  O   GLY X  56      90.538  29.860  87.673  1.00  0.00           O
ATOM    579  N   ARG X  57      90.228  29.973  89.898  1.00  0.00           N
ATOM    580  HN  ARG X  57      90.179  30.572  90.702  1.00  0.00           H
ATOM    581  CA  ARG X  57      90.084  28.558  90.184  1.00  0.00           C
ATOM    582  HA  ARG X  57      91.000  28.054  89.906  1.00  0.00           H
ATOM    583  CB  ARG X  57      89.841  28.409  91.706  1.00  0.00           C
ATOM    584  HB1 ARG X  57      90.738  28.804  92.235  1.00  0.00           H
ATOM    585  HB2 ARG X  57      88.981  29.054  91.999  1.00  0.00           H
ATOM    586  CG  ARG X  57      89.566  26.982  92.209  1.00  0.00           C
ATOM    587  HG1 ARG X  57      88.631  26.603  91.737  1.00  0.00           H
ATOM    588  HG2 ARG X  57      90.399  26.309  91.906  1.00  0.00           H
ATOM    589  CD  ARG X  57      89.404  26.932  93.731  1.00  0.00           C
ATOM    590  HD1 ARG X  57      90.377  27.137  94.230  1.00  0.00           H
ATOM    591  HD2 ARG X  57      88.664  27.680  94.095  1.00  0.00           H
ATOM    592  NE  ARG X  57      88.979  25.542  94.075  1.00  0.00           N
ATOM    593  HE  ARG X  57      89.686  24.844  94.209  1.00  0.00           H
ATOM    594  CZ  ARG X  57      87.700  25.156  94.175  1.00  0.00           C
ATOM    595  NH1 ARG X  57      86.682  26.001  94.032  1.00  0.00           N
ATOM    596 1HH1 ARG X  57      86.832  26.971  93.819  1.00  0.00           H
ATOM    597 2HH1 ARG X  57      85.759  25.695  94.286  1.00  0.00           H
ATOM    598  NH2 ARG X  57      87.419  23.879  94.421  1.00  0.00           N
ATOM    599 1HH2 ARG X  57      88.153  23.190  94.414  1.00  0.00           H
ATOM    600 2HH2 ARG X  57      86.471  23.560  94.260  1.00  0.00           H
ATOM    601  C   ARG X  57      88.949  27.918  89.399  1.00  0.00           C
ATOM    602  O   ARG X  57      89.088  26.829  88.836  1.00  0.00           O
ATOM    603  N   THR X  58      87.813  28.625  89.294  1.00  0.00           N
ATOM    604  HN  THR X  58      87.735  29.511  89.746  1.00  0.00           H
ATOM    605  CA  THR X  58      86.703  28.244  88.439  1.00  0.00           C
ATOM    606  HA  THR X  58      86.997  27.400  87.832  1.00  0.00           H
ATOM    607  CB  THR X  58      85.461  27.822  89.227  1.00  0.00           C
ATOM    608  HB  THR X  58      85.775  27.044  89.965  1.00  0.00           H
ATOM    609  OG1 THR X  58      84.461  27.258  88.391  1.00  0.00           O
ATOM    610  HG1 THR X  58      83.718  27.034  88.986  1.00  0.00           H
ATOM    611  CG2 THR X  58      84.827  28.991  89.984  1.00  0.00           C
ATOM    612 1HG2 THR X  58      84.442  29.759  89.279  1.00  0.00           H
ATOM    613 2HG2 THR X  58      83.977  28.635  90.603  1.00  0.00           H
ATOM    614 3HG2 THR X  58      85.566  29.466  90.662  1.00  0.00           H
ATOM    615  C   THR X  58      86.426  29.383  87.470  1.00  0.00           C
ATOM    616  O   THR X  58      86.696  30.553  87.748  1.00  0.00           O
ATOM    617  N   GLU X  59      85.938  29.064  86.256  1.00  0.00           N
ATOM    618  HN  GLU X  59      85.779  28.098  86.023  1.00  0.00           H
ATOM    619  CA  GLU X  59      85.478  30.021  85.268  1.00  0.00           C
ATOM    620  HA  GLU X  59      86.279  30.722  85.089  1.00  0.00           H
ATOM    621  CB  GLU X  59      85.115  29.322  83.938  1.00  0.00           C
ATOM    622  HB1 GLU X  59      84.323  28.563  84.137  1.00  0.00           H
ATOM    623  HB2 GLU X  59      84.700  30.074  83.229  1.00  0.00           H
ATOM    624  CG  GLU X  59      86.307  28.620  83.253  1.00  0.00           C
ATOM    625  HG1 GLU X  59      87.076  29.367  82.974  1.00  0.00           H
ATOM    626  HG2 GLU X  59      86.764  27.875  83.936  1.00  0.00           H
ATOM    627  CD  GLU X  59      85.854  27.887  82.007  1.00  0.00           C
ATOM    628  OE1 GLU X  59      86.227  28.311  80.884  1.00  0.00           O
ATOM    629  OE2 GLU X  59      85.124  26.871  82.124  1.00  0.00           O
ATOM    630  C   GLU X  59      84.260  30.817  85.721  1.00  0.00           C
ATOM    631  O   GLU X  59      83.433  30.330  86.491  1.00  0.00           O
ATOM    632  N   ALA X  60      84.102  32.061  85.235  1.00  0.00           N
ATOM    633  HN  ALA X  60      84.795  32.486  84.653  1.00  0.00           H
ATOM    634  CA  ALA X  60      82.910  32.838  85.504  1.00  0.00           C
ATOM    635  HA  ALA X  60      82.075  32.178  85.710  1.00  0.00           H
ATOM    636  CB  ALA X  60      83.125  33.782  86.705  1.00  0.00           C
ATOM    637  HB1 ALA X  60      83.390  33.190  87.607  1.00  0.00           H
ATOM    638  HB2 ALA X  60      83.951  34.497  86.503  1.00  0.00           H
ATOM    639  HB3 ALA X  60      82.201  34.357  86.931  1.00  0.00           H
ATOM    640  C   ALA X  60      82.533  33.652  84.279  1.00  0.00           C
ATOM    641  O   ALA X  60      83.387  34.242  83.618  1.00  0.00           O
ATOM    642  N   TRP X  61      81.232  33.689  83.939  1.00  0.00           N
ATOM    643  HN  TRP X  61      80.553  33.156  84.457  1.00  0.00           H
ATOM    644  CA  TRP X  61      80.686  34.543  82.902  1.00  0.00           C
ATOM    645  HA  TRP X  61      81.410  34.647  82.104  1.00  0.00           H
ATOM    646  CB  TRP X  61      79.364  33.966  82.326  1.00  0.00           C
ATOM    647  HB1 TRP X  61      78.663  33.756  83.164  1.00  0.00           H
ATOM    648  HB2 TRP X  61      78.882  34.725  81.670  1.00  0.00           H
ATOM    649  CG  TRP X  61      79.507  32.712  81.480  1.00  0.00           C
ATOM    650  CD1 TRP X  61      79.137  31.423  81.758  1.00  0.00           C
ATOM    651  HD1 TRP X  61      78.722  31.095  82.702  1.00  0.00           H
ATOM    652  NE1 TRP X  61      79.314  30.625  80.644  1.00  0.00           N
ATOM    653  HE1 TRP X  61      78.963  29.714  80.514  1.00  0.00           H
ATOM    654  CE2 TRP X  61      79.796  31.404  79.620  1.00  0.00           C
ATOM    655  CD2 TRP X  61      79.937  32.721  80.106  1.00  0.00           C
ATOM    656  CE3 TRP X  61      80.376  33.751  79.275  1.00  0.00           C
ATOM    657  HE3 TRP X  61      80.474  34.767  79.625  1.00  0.00           H
ATOM    658  CZ3 TRP X  61      80.683  33.435  77.943  1.00  0.00           C
ATOM    659  HZ3 TRP X  61      81.035  34.211  77.277  1.00  0.00           H
ATOM    660  CZ2 TRP X  61      80.095  31.093  78.302  1.00  0.00           C
ATOM    661  HZ2 TRP X  61      79.976  30.092  77.917  1.00  0.00           H
ATOM    662  CH2 TRP X  61      80.547  32.123  77.464  1.00  0.00           C
ATOM    663  HH2 TRP X  61      80.794  31.900  76.436  1.00  0.00           H
ATOM    664  C   TRP X  61      80.391  35.938  83.439  1.00  0.00           C
ATOM    665  O   TRP X  61      80.143  36.134  84.630  1.00  0.00           O
ATOM    666  N   LYS X  62      80.406  36.948  82.554  1.00  0.00           N
ATOM    667  HN  LYS X  62      80.762  36.802  81.625  1.00  0.00           H
ATOM    668  CA  LYS X  62      79.961  38.291  82.844  1.00  0.00           C
ATOM    669  HA  LYS X  62      79.236  38.263  83.647  1.00  0.00           H
ATOM    670  CB  LYS X  62      81.161  39.188  83.252  1.00  0.00           C
ATOM    671  HB1 LYS X  62      81.664  38.695  84.111  1.00  0.00           H
ATOM    672  HB2 LYS X  62      81.898  39.214  82.418  1.00  0.00           H
ATOM    673  CG  LYS X  62      80.790  40.624  83.661  1.00  0.00           C
ATOM    674  HG1 LYS X  62      80.507  41.186  82.739  1.00  0.00           H
ATOM    675  HG2 LYS X  62      79.898  40.612  84.327  1.00  0.00           H
ATOM    676  CD  LYS X  62      81.936  41.381  84.366  1.00  0.00           C
ATOM    677  HD1 LYS X  62      82.908  41.010  83.978  1.00  0.00           H
ATOM    678  HD2 LYS X  62      81.848  42.456  84.085  1.00  0.00           H
ATOM    679  CE  LYS X  62      81.909  41.284  85.900  1.00  0.00           C
ATOM    680  HE1 LYS X  62      80.911  41.599  86.280  1.00  0.00           H
ATOM    681  HE2 LYS X  62      82.109  40.246  86.237  1.00  0.00           H
ATOM    682  NZ  LYS X  62      82.917  42.175  86.511  1.00  0.00           N
ATOM    683  HZ1 LYS X  62      83.896  41.974  86.198  1.00  0.00           H
ATOM    684  HZ2 LYS X  62      82.681  43.176  86.276  1.00  0.00           H
ATOM    685  HZ3 LYS X  62      82.897  42.073  87.560  1.00  0.00           H
ATOM    686  C   LYS X  62      79.251  38.835  81.610  1.00  0.00           C
ATOM    687  O   LYS X  62      79.736  38.716  80.482  1.00  0.00           O
ATOM    688  N   VAL X  63      78.050  39.426  81.792  1.00  0.00           N
ATOM    689  HN  VAL X  63      77.657  39.494  82.707  1.00  0.00           H
ATOM    690  CA  VAL X  63      77.258  40.002  80.712  1.00  0.00           C
ATOM    691  HA  VAL X  63      77.250  39.302  79.888  1.00  0.00           H
ATOM    692  CB  VAL X  63      75.816  40.276  81.137  1.00  0.00           C
ATOM    693  HB  VAL X  63      75.806  41.047  81.943  1.00  0.00           H
ATOM    694  CG1 VAL X  63      74.978  40.777  79.939  1.00  0.00           C
ATOM    695 1HG1 VAL X  63      75.329  41.765  79.576  1.00  0.00           H
ATOM    696 2HG1 VAL X  63      75.032  40.053  79.097  1.00  0.00           H
ATOM    697 3HG1 VAL X  63      73.910  40.881  80.229  1.00  0.00           H
ATOM    698  CG2 VAL X  63      75.207  38.978  81.696  1.00  0.00           C
ATOM    699 1HG2 VAL X  63      74.119  39.104  81.873  1.00  0.00           H
ATOM    700 2HG2 VAL X  63      75.347  38.149  80.971  1.00  0.00           H
ATOM    701 3HG2 VAL X  63      75.679  38.681  82.654  1.00  0.00           H
ATOM    702  C   VAL X  63      77.879  41.301  80.226  1.00  0.00           C
ATOM    703  O   VAL X  63      78.026  42.251  80.994  1.00  0.00           O
ATOM    704  N   LEU X  64      78.262  41.391  78.935  1.00  0.00           N
ATOM    705  HN  LEU X  64      78.075  40.668  78.273  1.00  0.00           H
ATOM    706  CA  LEU X  64      79.022  42.523  78.443  1.00  0.00           C
ATOM    707  HA  LEU X  64      79.419  43.077  79.280  1.00  0.00           H
ATOM    708  CB  LEU X  64      80.228  42.045  77.601  1.00  0.00           C
ATOM    709  HB1 LEU X  64      80.731  41.220  78.154  1.00  0.00           H
ATOM    710  HB2 LEU X  64      79.858  41.620  76.644  1.00  0.00           H
ATOM    711  CG  LEU X  64      81.285  43.132  77.313  1.00  0.00           C
ATOM    712  HG  LEU X  64      80.768  44.005  76.852  1.00  0.00           H
ATOM    713  CD1 LEU X  64      81.997  43.610  78.589  1.00  0.00           C
ATOM    714 1HD1 LEU X  64      82.787  44.348  78.332  1.00  0.00           H
ATOM    715 2HD1 LEU X  64      81.293  44.097  79.295  1.00  0.00           H
ATOM    716 3HD1 LEU X  64      82.480  42.754  79.107  1.00  0.00           H
ATOM    717  CD2 LEU X  64      82.325  42.623  76.307  1.00  0.00           C
ATOM    718 1HD2 LEU X  64      82.890  41.770  76.738  1.00  0.00           H
ATOM    719 2HD2 LEU X  64      81.836  42.285  75.370  1.00  0.00           H
ATOM    720 3HD2 LEU X  64      83.048  43.427  76.055  1.00  0.00           H
ATOM    721  C   LEU X  64      78.124  43.468  77.656  1.00  0.00           C
ATOM    722  O   LEU X  64      77.578  43.137  76.603  1.00  0.00           O
ATOM    723  N   SER X  65      77.917  44.689  78.185  1.00  0.00           N
ATOM    724  HN  SER X  65      78.366  44.943  79.047  1.00  0.00           H
ATOM    725  CA  SER X  65      76.900  45.605  77.695  1.00  0.00           C
ATOM    726  HA  SER X  65      76.253  45.095  76.999  1.00  0.00           H
ATOM    727  CB  SER X  65      75.989  46.082  78.861  1.00  0.00           C
ATOM    728  HB1 SER X  65      75.590  45.176  79.373  1.00  0.00           H
ATOM    729  HB2 SER X  65      76.589  46.649  79.609  1.00  0.00           H
ATOM    730  OG  SER X  65      74.885  46.878  78.413  1.00  0.00           O
ATOM    731  HG1 SER X  65      74.238  46.863  79.154  1.00  0.00           H
ATOM    732  C   SER X  65      77.517  46.842  77.052  1.00  0.00           C
ATOM    733  O   SER X  65      78.317  47.525  77.697  1.00  0.00           O
ATOM    734  N   PRO X  66      77.145  47.224  75.823  1.00  0.00           N
ATOM    735  CD  PRO X  66      76.675  46.272  74.808  1.00  0.00           C
ATOM    736  HD1 PRO X  66      75.570  46.166  74.892  1.00  0.00           H
ATOM    737  HD2 PRO X  66      77.161  45.274  74.913  1.00  0.00           H
ATOM    738  CA  PRO X  66      77.504  48.516  75.221  1.00  0.00           C
ATOM    739  HA  PRO X  66      78.576  48.615  75.244  1.00  0.00           H
ATOM    740  CB  PRO X  66      76.952  48.406  73.789  1.00  0.00           C
ATOM    741  HB1 PRO X  66      75.880  48.707  73.754  1.00  0.00           H
ATOM    742  HB2 PRO X  66      77.529  49.033  73.078  1.00  0.00           H
ATOM    743  CG  PRO X  66      77.052  46.913  73.475  1.00  0.00           C
ATOM    744  HG1 PRO X  66      76.380  46.597  72.651  1.00  0.00           H
ATOM    745  HG2 PRO X  66      78.103  46.653  73.219  1.00  0.00           H
ATOM    746  C   PRO X  66      76.931  49.736  75.928  1.00  0.00           C
ATOM    747  O   PRO X  66      77.222  50.863  75.529  1.00  0.00           O
ATOM    748  N   GLN X  67      76.084  49.545  76.956  1.00  0.00           N
ATOM    749  HN  GLN X  67      75.835  48.615  77.224  1.00  0.00           H
ATOM    750  CA  GLN X  67      75.423  50.615  77.673  1.00  0.00           C
ATOM    751  HA  GLN X  67      75.721  51.572  77.267  1.00  0.00           H
ATOM    752  CB  GLN X  67      73.892  50.474  77.516  1.00  0.00           C
ATOM    753  HB1 GLN X  67      73.544  49.551  78.032  1.00  0.00           H
ATOM    754  HB2 GLN X  67      73.398  51.347  78.000  1.00  0.00           H
ATOM    755  CG  GLN X  67      73.490  50.401  76.024  1.00  0.00           C
ATOM    756  HG1 GLN X  67      73.949  51.241  75.462  1.00  0.00           H
ATOM    757  HG2 GLN X  67      73.852  49.452  75.574  1.00  0.00           H
ATOM    758  CD  GLN X  67      71.983  50.448  75.822  1.00  0.00           C
ATOM    759  OE1 GLN X  67      71.364  49.458  75.424  1.00  0.00           O
ATOM    760  NE2 GLN X  67      71.374  51.622  76.084  1.00  0.00           N
ATOM    761 1HE2 GLN X  67      71.917  52.397  76.399  1.00  0.00           H
ATOM    762 2HE2 GLN X  67      70.409  51.725  75.831  1.00  0.00           H
ATOM    763  C   GLN X  67      75.821  50.630  79.140  1.00  0.00           C
ATOM    764  O   GLN X  67      75.140  51.223  79.980  1.00  0.00           O
ATOM    765  N   GLY X  68      76.948  49.972  79.488  1.00  0.00           N
ATOM    766  HN  GLY X  68      77.469  49.498  78.779  1.00  0.00           H
ATOM    767  CA  GLY X  68      77.530  49.975  80.829  1.00  0.00           C
ATOM    768  HA1 GLY X  68      76.796  49.554  81.499  1.00  0.00           H
ATOM    769  HA2 GLY X  68      78.435  49.386  80.783  1.00  0.00           H
ATOM    770  C   GLY X  68      77.927  51.327  81.384  1.00  0.00           C
ATOM    771  O   GLY X  68      78.051  52.316  80.664  1.00  0.00           O
ATOM    772  N   GLY X  69      78.170  51.380  82.705  1.00  0.00           N
ATOM    773  HN  GLY X  69      78.049  50.541  83.239  1.00  0.00           H
ATOM    774  CA  GLY X  69      78.600  52.600  83.386  1.00  0.00           C
ATOM    775  HA1 GLY X  69      79.604  52.828  83.058  1.00  0.00           H
ATOM    776  HA2 GLY X  69      77.896  53.387  83.153  1.00  0.00           H
ATOM    777  C   GLY X  69      78.643  52.488  84.892  1.00  0.00           C
ATOM    778  O   GLY X  69      78.883  53.474  85.586  1.00  0.00           O
ATOM    779  N   GLY X  70      78.402  51.282  85.452  1.00  0.00           N
ATOM    780  HN  GLY X  70      78.158  50.496  84.881  1.00  0.00           H
ATOM    781  CA  GLY X  70      78.471  50.989  86.882  1.00  0.00           C
ATOM    782  HA1 GLY X  70      77.824  51.689  87.391  1.00  0.00           H
ATOM    783  HA2 GLY X  70      78.154  49.963  86.990  1.00  0.00           H
ATOM    784  C   GLY X  70      79.847  51.103  87.512  1.00  0.00           C
ATOM    785  O   GLY X  70      80.819  51.455  86.845  1.00  0.00           O
ATOM    786  N   PRO X  71      79.992  50.801  88.799  1.00  0.00           N
ATOM    787  CD  PRO X  71      78.950  50.175  89.617  1.00  0.00           C
ATOM    788  HD1 PRO X  71      78.426  49.351  89.082  1.00  0.00           H
ATOM    789  HD2 PRO X  71      78.223  50.955  89.936  1.00  0.00           H
ATOM    790  CA  PRO X  71      81.196  51.101  89.577  1.00  0.00           C
ATOM    791  HA  PRO X  71      81.380  52.165  89.510  1.00  0.00           H
ATOM    792  CB  PRO X  71      80.833  50.656  91.007  1.00  0.00           C
ATOM    793  HB1 PRO X  71      81.694  50.249  91.575  1.00  0.00           H
ATOM    794  HB2 PRO X  71      80.427  51.534  91.559  1.00  0.00           H
ATOM    795  CG  PRO X  71      79.711  49.628  90.823  1.00  0.00           C
ATOM    796  HG1 PRO X  71      80.147  48.636  90.564  1.00  0.00           H
ATOM    797  HG2 PRO X  71      79.070  49.521  91.721  1.00  0.00           H
ATOM    798  C   PRO X  71      82.464  50.432  89.069  1.00  0.00           C
ATOM    799  O   PRO X  71      83.545  50.993  89.261  1.00  0.00           O
ATOM    800  N   TRP X  72      82.375  49.245  88.439  1.00  0.00           N
ATOM    801  HN  TRP X  72      81.480  48.799  88.318  1.00  0.00           H
ATOM    802  CA  TRP X  72      83.518  48.531  87.899  1.00  0.00           C
ATOM    803  HA  TRP X  72      84.441  48.999  88.214  1.00  0.00           H
ATOM    804  CB  TRP X  72      83.495  47.055  88.374  1.00  0.00           C
ATOM    805  HB1 TRP X  72      82.603  46.549  87.942  1.00  0.00           H
ATOM    806  HB2 TRP X  72      84.398  46.534  87.991  1.00  0.00           H
ATOM    807  CG  TRP X  72      83.469  46.864  89.885  1.00  0.00           C
ATOM    808  CD1 TRP X  72      84.431  47.165  90.814  1.00  0.00           C
ATOM    809  HD1 TRP X  72      85.378  47.631  90.584  1.00  0.00           H
ATOM    810  NE1 TRP X  72      84.018  46.755  92.065  1.00  0.00           N
ATOM    811  HE1 TRP X  72      84.549  46.734  92.907  1.00  0.00           H
ATOM    812  CE2 TRP X  72      82.766  46.201  91.967  1.00  0.00           C
ATOM    813  CD2 TRP X  72      82.384  46.251  90.601  1.00  0.00           C
ATOM    814  CE3 TRP X  72      81.156  45.743  90.188  1.00  0.00           C
ATOM    815  HE3 TRP X  72      80.844  45.767  89.153  1.00  0.00           H
ATOM    816  CZ3 TRP X  72      80.311  45.183  91.156  1.00  0.00           C
ATOM    817  HZ3 TRP X  72      79.352  44.784  90.855  1.00  0.00           H
ATOM    818  CZ2 TRP X  72      81.932  45.642  92.920  1.00  0.00           C
ATOM    819  HZ2 TRP X  72      82.221  45.589  93.961  1.00  0.00           H
ATOM    820  CH2 TRP X  72      80.695  45.130  92.506  1.00  0.00           C
ATOM    821  HH2 TRP X  72      80.027  44.693  93.234  1.00  0.00           H
ATOM    822  C   TRP X  72      83.501  48.541  86.373  1.00  0.00           C
ATOM    823  O   TRP X  72      84.395  47.998  85.718  1.00  0.00           O
ATOM    824  N   ASP X  73      82.484  49.177  85.763  1.00  0.00           N
ATOM    825  HN  ASP X  73      81.771  49.595  86.328  1.00  0.00           H
ATOM    826  CA  ASP X  73      82.257  49.207  84.329  1.00  0.00           C
ATOM    827  HA  ASP X  73      83.006  48.623  83.809  1.00  0.00           H
ATOM    828  CB  ASP X  73      80.833  48.663  84.062  1.00  0.00           C
ATOM    829  HB1 ASP X  73      80.127  49.005  84.844  1.00  0.00           H
ATOM    830  HB2 ASP X  73      80.444  48.969  83.070  1.00  0.00           H
ATOM    831  CG  ASP X  73      80.929  47.164  84.074  1.00  0.00           C
ATOM    832  OD1 ASP X  73      80.377  46.499  84.990  1.00  0.00           O
ATOM    833  OD2 ASP X  73      81.619  46.630  83.164  1.00  0.00           O
ATOM    834  C   ASP X  73      82.394  50.607  83.761  1.00  0.00           C
ATOM    835  O   ASP X  73      82.222  50.829  82.562  1.00  0.00           O
ATOM    836  N   SER X  74      82.746  51.578  84.620  1.00  0.00           N
ATOM    837  HN  SER X  74      82.819  51.340  85.587  1.00  0.00           H
ATOM    838  CA  SER X  74      82.964  52.971  84.275  1.00  0.00           C
ATOM    839  HA  SER X  74      82.080  53.336  83.771  1.00  0.00           H
ATOM    840  CB  SER X  74      83.187  53.800  85.568  1.00  0.00           C
ATOM    841  HB1 SER X  74      82.309  53.642  86.237  1.00  0.00           H
ATOM    842  HB2 SER X  74      84.088  53.418  86.102  1.00  0.00           H
ATOM    843  OG  SER X  74      83.331  55.203  85.321  1.00  0.00           O
ATOM    844  HG1 SER X  74      83.553  55.594  86.191  1.00  0.00           H
ATOM    845  C   SER X  74      84.141  53.194  83.342  1.00  0.00           C
ATOM    846  O   SER X  74      84.038  53.942  82.368  1.00  0.00           O
ATOM    847  N   VAL X  75      85.305  52.560  83.598  1.00  0.00           N
ATOM    848  HN  VAL X  75      85.393  51.946  84.384  1.00  0.00           H
ATOM    849  CA  VAL X  75      86.479  52.734  82.748  1.00  0.00           C
ATOM    850  HA  VAL X  75      86.606  53.790  82.560  1.00  0.00           H
ATOM    851  CB  VAL X  75      87.764  52.237  83.409  1.00  0.00           C
ATOM    852  HB  VAL X  75      87.669  51.157  83.661  1.00  0.00           H
ATOM    853  CG1 VAL X  75      88.981  52.425  82.475  1.00  0.00           C
ATOM    854 1HG1 VAL X  75      88.918  51.769  81.582  1.00  0.00           H
ATOM    855 2HG1 VAL X  75      89.059  53.484  82.147  1.00  0.00           H
ATOM    856 3HG1 VAL X  75      89.911  52.163  83.022  1.00  0.00           H
ATOM    857  CG2 VAL X  75      87.996  53.031  84.709  1.00  0.00           C
ATOM    858 1HG2 VAL X  75      88.115  54.112  84.483  1.00  0.00           H
ATOM    859 2HG2 VAL X  75      87.154  52.909  85.420  1.00  0.00           H
ATOM    860 3HG2 VAL X  75      88.922  52.674  85.208  1.00  0.00           H
ATOM    861  C   VAL X  75      86.306  52.071  81.392  1.00  0.00           C
ATOM    862  O   VAL X  75      86.524  52.703  80.357  1.00  0.00           O
ATOM    863  N   ALA X  76      85.869  50.797  81.363  1.00  0.00           N
ATOM    864  HN  ALA X  76      85.695  50.310  82.224  1.00  0.00           H
ATOM    865  CA  ALA X  76      85.678  50.037  80.145  1.00  0.00           C
ATOM    866  HA  ALA X  76      86.620  50.047  79.618  1.00  0.00           H
ATOM    867  CB  ALA X  76      85.314  48.576  80.481  1.00  0.00           C
ATOM    868  HB1 ALA X  76      86.092  48.130  81.136  1.00  0.00           H
ATOM    869  HB2 ALA X  76      84.342  48.532  81.019  1.00  0.00           H
ATOM    870  HB3 ALA X  76      85.236  47.961  79.560  1.00  0.00           H
ATOM    871  C   ALA X  76      84.645  50.608  79.184  1.00  0.00           C
ATOM    872  O   ALA X  76      83.553  51.013  79.578  1.00  0.00           O
ATOM    873  N   ARG X  77      84.980  50.629  77.881  1.00  0.00           N
ATOM    874  HN  ARG X  77      85.901  50.357  77.584  1.00  0.00           H
ATOM    875  CA  ARG X  77      84.101  51.069  76.822  1.00  0.00           C
ATOM    876  HA  ARG X  77      83.138  51.352  77.224  1.00  0.00           H
ATOM    877  CB  ARG X  77      84.702  52.275  76.051  1.00  0.00           C
ATOM    878  HB1 ARG X  77      85.659  51.967  75.575  1.00  0.00           H
ATOM    879  HB2 ARG X  77      84.000  52.578  75.243  1.00  0.00           H
ATOM    880  CG  ARG X  77      84.970  53.487  76.965  1.00  0.00           C
ATOM    881  HG1 ARG X  77      84.025  53.737  77.497  1.00  0.00           H
ATOM    882  HG2 ARG X  77      85.719  53.187  77.734  1.00  0.00           H
ATOM    883  CD  ARG X  77      85.476  54.739  76.240  1.00  0.00           C
ATOM    884  HD1 ARG X  77      86.424  54.532  75.696  1.00  0.00           H
ATOM    885  HD2 ARG X  77      84.708  55.119  75.527  1.00  0.00           H
ATOM    886  NE  ARG X  77      85.731  55.742  77.319  1.00  0.00           N
ATOM    887  HE  ARG X  77      85.726  55.460  78.289  1.00  0.00           H
ATOM    888  CZ  ARG X  77      85.765  57.069  77.155  1.00  0.00           C
ATOM    889  NH1 ARG X  77      85.841  57.662  75.974  1.00  0.00           N
ATOM    890 1HH1 ARG X  77      86.153  57.143  75.174  1.00  0.00           H
ATOM    891 2HH1 ARG X  77      85.868  58.679  75.980  1.00  0.00           H
ATOM    892  NH2 ARG X  77      85.718  57.822  78.250  1.00  0.00           N
ATOM    893 1HH2 ARG X  77      85.513  57.361  79.110  1.00  0.00           H
ATOM    894 2HH2 ARG X  77      85.591  58.822  78.146  1.00  0.00           H
ATOM    895  C   ARG X  77      83.888  49.898  75.881  1.00  0.00           C
ATOM    896  O   ARG X  77      84.833  49.324  75.340  1.00  0.00           O
ATOM    897  N   VAL X  78      82.621  49.495  75.685  1.00  0.00           N
ATOM    898  HN  VAL X  78      81.865  49.999  76.101  1.00  0.00           H
ATOM    899  CA  VAL X  78      82.257  48.307  74.932  1.00  0.00           C
ATOM    900  HA  VAL X  78      83.137  47.736  74.667  1.00  0.00           H
ATOM    901  CB  VAL X  78      81.288  47.417  75.712  1.00  0.00           C
ATOM    902  HB  VAL X  78      80.374  48.006  75.953  1.00  0.00           H
ATOM    903  CG1 VAL X  78      80.885  46.169  74.898  1.00  0.00           C
ATOM    904 1HG1 VAL X  78      81.780  45.555  74.659  1.00  0.00           H
ATOM    905 2HG1 VAL X  78      80.182  45.545  75.489  1.00  0.00           H
ATOM    906 3HG1 VAL X  78      80.374  46.435  73.951  1.00  0.00           H
ATOM    907  CG2 VAL X  78      81.918  46.988  77.050  1.00  0.00           C
ATOM    908 1HG2 VAL X  78      82.208  47.862  77.669  1.00  0.00           H
ATOM    909 2HG2 VAL X  78      81.190  46.385  77.635  1.00  0.00           H
ATOM    910 3HG2 VAL X  78      82.815  46.366  76.870  1.00  0.00           H
ATOM    911  C   VAL X  78      81.579  48.760  73.657  1.00  0.00           C
ATOM    912  O   VAL X  78      80.693  49.614  73.680  1.00  0.00           O
ATOM    913  N   LEU X  79      81.984  48.212  72.497  1.00  0.00           N
ATOM    914  HN  LEU X  79      82.761  47.577  72.469  1.00  0.00           H
ATOM    915  CA  LEU X  79      81.399  48.541  71.213  1.00  0.00           C
ATOM    916  HA  LEU X  79      80.700  49.355  71.325  1.00  0.00           H
ATOM    917  CB  LEU X  79      82.474  48.935  70.171  1.00  0.00           C
ATOM    918  HB1 LEU X  79      83.317  48.213  70.227  1.00  0.00           H
ATOM    919  HB2 LEU X  79      82.038  48.855  69.149  1.00  0.00           H
ATOM    920  CG  LEU X  79      83.035  50.368  70.286  1.00  0.00           C
ATOM    921  HG  LEU X  79      82.178  51.084  70.242  1.00  0.00           H
ATOM    922  CD1 LEU X  79      83.832  50.654  71.568  1.00  0.00           C
ATOM    923 1HD1 LEU X  79      84.314  51.653  71.506  1.00  0.00           H
ATOM    924 2HD1 LEU X  79      83.171  50.657  72.458  1.00  0.00           H
ATOM    925 3HD1 LEU X  79      84.623  49.888  71.715  1.00  0.00           H
ATOM    926  CD2 LEU X  79      83.930  50.628  69.073  1.00  0.00           C
ATOM    927 1HD2 LEU X  79      84.795  49.932  69.080  1.00  0.00           H
ATOM    928 2HD2 LEU X  79      83.371  50.476  68.129  1.00  0.00           H
ATOM    929 3HD2 LEU X  79      84.310  51.670  69.094  1.00  0.00           H
ATOM    930  C   LEU X  79      80.665  47.308  70.694  1.00  0.00           C
ATOM    931  O   LEU X  79      81.192  46.199  70.823  1.00  0.00           O
ATOM    932  N   PRO X  80      79.469  47.410  70.100  1.00  0.00           N
ATOM    933  CD  PRO X  80      78.860  48.675  69.670  1.00  0.00           C
ATOM    934  HD1 PRO X  80      79.575  49.304  69.094  1.00  0.00           H
ATOM    935  HD2 PRO X  80      78.500  49.226  70.569  1.00  0.00           H
ATOM    936  CA  PRO X  80      78.575  46.269  69.876  1.00  0.00           C
ATOM    937  HA  PRO X  80      78.495  45.693  70.786  1.00  0.00           H
ATOM    938  CB  PRO X  80      77.250  46.934  69.460  1.00  0.00           C
ATOM    939  HB1 PRO X  80      76.627  46.299  68.797  1.00  0.00           H
ATOM    940  HB2 PRO X  80      76.658  47.161  70.375  1.00  0.00           H
ATOM    941  CG  PRO X  80      77.674  48.251  68.806  1.00  0.00           C
ATOM    942  HG1 PRO X  80      78.016  48.064  67.764  1.00  0.00           H
ATOM    943  HG2 PRO X  80      76.861  49.005  68.795  1.00  0.00           H
ATOM    944  C   PRO X  80      79.071  45.323  68.799  1.00  0.00           C
ATOM    945  O   PRO X  80      78.506  44.246  68.636  1.00  0.00           O
ATOM    946  N   ASN X  81      80.129  45.689  68.054  1.00  0.00           N
ATOM    947  HN  ASN X  81      80.526  46.595  68.188  1.00  0.00           H
ATOM    948  CA  ASN X  81      80.715  44.866  67.017  1.00  0.00           C
ATOM    949  HA  ASN X  81      79.972  44.173  66.642  1.00  0.00           H
ATOM    950  CB  ASN X  81      81.184  45.759  65.835  1.00  0.00           C
ATOM    951  HB1 ASN X  81      81.609  45.130  65.027  1.00  0.00           H
ATOM    952  HB2 ASN X  81      80.305  46.295  65.422  1.00  0.00           H
ATOM    953  CG  ASN X  81      82.204  46.813  66.264  1.00  0.00           C
ATOM    954  OD1 ASN X  81      81.851  47.906  66.716  1.00  0.00           O
ATOM    955  ND2 ASN X  81      83.506  46.478  66.128  1.00  0.00           N
ATOM    956 1HD2 ASN X  81      84.201  47.185  66.293  1.00  0.00           H
ATOM    957 2HD2 ASN X  81      83.748  45.580  65.768  1.00  0.00           H
ATOM    958  C   ASN X  81      81.870  44.014  67.540  1.00  0.00           C
ATOM    959  O   ASN X  81      82.558  43.348  66.771  1.00  0.00           O
ATOM    960  N   GLY X  82      82.114  44.008  68.868  1.00  0.00           N
ATOM    961  HN  GLY X  82      81.547  44.565  69.478  1.00  0.00           H
ATOM    962  CA  GLY X  82      83.126  43.146  69.470  1.00  0.00           C
ATOM    963  HA1 GLY X  82      82.786  42.933  70.472  1.00  0.00           H
ATOM    964  HA2 GLY X  82      83.240  42.247  68.878  1.00  0.00           H
ATOM    965  C   GLY X  82      84.491  43.759  69.613  1.00  0.00           C
ATOM    966  O   GLY X  82      85.505  43.070  69.509  1.00  0.00           O
ATOM    967  N   SER X  83      84.555  45.071  69.891  1.00  0.00           N
ATOM    968  HN  SER X  83      83.715  45.600  69.993  1.00  0.00           H
ATOM    969  CA  SER X  83      85.795  45.747  70.251  1.00  0.00           C
ATOM    970  HA  SER X  83      86.606  45.033  70.302  1.00  0.00           H
ATOM    971  CB  SER X  83      86.208  46.862  69.250  1.00  0.00           C
ATOM    972  HB1 SER X  83      86.167  46.435  68.222  1.00  0.00           H
ATOM    973  HB2 SER X  83      85.490  47.710  69.296  1.00  0.00           H
ATOM    974  OG  SER X  83      87.540  47.324  69.498  1.00  0.00           O
ATOM    975  HG1 SER X  83      87.861  47.786  68.697  1.00  0.00           H
ATOM    976  C   SER X  83      85.616  46.311  71.646  1.00  0.00           C
ATOM    977  O   SER X  83      84.564  46.854  71.985  1.00  0.00           O
ATOM    978  N   LEU X  84      86.626  46.129  72.511  1.00  0.00           N
ATOM    979  HN  LEU X  84      87.486  45.698  72.215  1.00  0.00           H
ATOM    980  CA  LEU X  84      86.586  46.472  73.914  1.00  0.00           C
ATOM    981  HA  LEU X  84      85.681  47.016  74.151  1.00  0.00           H
ATOM    982  CB  LEU X  84      86.672  45.167  74.750  1.00  0.00           C
ATOM    983  HB1 LEU X  84      85.779  44.548  74.515  1.00  0.00           H
ATOM    984  HB2 LEU X  84      87.557  44.592  74.399  1.00  0.00           H
ATOM    985  CG  LEU X  84      86.770  45.317  76.283  1.00  0.00           C
ATOM    986  HG  LEU X  84      87.649  45.961  76.526  1.00  0.00           H
ATOM    987  CD1 LEU X  84      85.514  45.957  76.883  1.00  0.00           C
ATOM    988 1HD1 LEU X  84      84.633  45.318  76.661  1.00  0.00           H
ATOM    989 2HD1 LEU X  84      85.613  46.041  77.986  1.00  0.00           H
ATOM    990 3HD1 LEU X  84      85.336  46.971  76.468  1.00  0.00           H
ATOM    991  CD2 LEU X  84      87.006  43.942  76.929  1.00  0.00           C
ATOM    992 1HD2 LEU X  84      87.104  44.039  78.031  1.00  0.00           H
ATOM    993 2HD2 LEU X  84      86.157  43.260  76.710  1.00  0.00           H
ATOM    994 3HD2 LEU X  84      87.934  43.475  76.536  1.00  0.00           H
ATOM    995  C   LEU X  84      87.769  47.382  74.188  1.00  0.00           C
ATOM    996  O   LEU X  84      88.920  47.041  73.921  1.00  0.00           O
ATOM    997  N   PHE X  85      87.518  48.600  74.698  1.00  0.00           N
ATOM    998  HN  PHE X  85      86.580  48.877  74.934  1.00  0.00           H
ATOM    999  CA  PHE X  85      88.553  49.600  74.847  1.00  0.00           C
ATOM   1000  HA  PHE X  85      89.513  49.178  74.581  1.00  0.00           H
ATOM   1001  CB  PHE X  85      88.259  50.810  73.915  1.00  0.00           C
ATOM   1002  HB1 PHE X  85      88.048  50.433  72.892  1.00  0.00           H
ATOM   1003  HB2 PHE X  85      87.365  51.368  74.264  1.00  0.00           H
ATOM   1004  CG  PHE X  85      89.432  51.748  73.801  1.00  0.00           C
ATOM   1005  CD1 PHE X  85      90.647  51.295  73.261  1.00  0.00           C
ATOM   1006  HD1 PHE X  85      90.740  50.271  72.932  1.00  0.00           H
ATOM   1007  CE1 PHE X  85      91.746  52.156  73.156  1.00  0.00           C
ATOM   1008  HE1 PHE X  85      92.682  51.799  72.749  1.00  0.00           H
ATOM   1009  CZ  PHE X  85      91.635  53.482  73.583  1.00  0.00           C
ATOM   1010  HZ  PHE X  85      92.481  54.143  73.491  1.00  0.00           H
ATOM   1011  CD2 PHE X  85      89.332  53.084  74.225  1.00  0.00           C
ATOM   1012  HD2 PHE X  85      88.399  53.444  74.633  1.00  0.00           H
ATOM   1013  CE2 PHE X  85      90.429  53.948  74.121  1.00  0.00           C
ATOM   1014  HE2 PHE X  85      90.348  54.976  74.447  1.00  0.00           H
ATOM   1015  C   PHE X  85      88.665  50.035  76.297  1.00  0.00           C
ATOM   1016  O   PHE X  85      87.676  50.336  76.965  1.00  0.00           O
ATOM   1017  N   LEU X  86      89.904  50.087  76.819  1.00  0.00           N
ATOM   1018  HN  LEU X  86      90.696  49.811  76.267  1.00  0.00           H
ATOM   1019  CA  LEU X  86      90.180  50.599  78.144  1.00  0.00           C
ATOM   1020  HA  LEU X  86      89.266  50.828  78.671  1.00  0.00           H
ATOM   1021  CB  LEU X  86      91.023  49.619  79.008  1.00  0.00           C
ATOM   1022  HB1 LEU X  86      91.996  49.431  78.502  1.00  0.00           H
ATOM   1023  HB2 LEU X  86      91.243  50.103  79.987  1.00  0.00           H
ATOM   1024  CG  LEU X  86      90.383  48.247  79.309  1.00  0.00           C
ATOM   1025  HG  LEU X  86      90.279  47.689  78.347  1.00  0.00           H
ATOM   1026  CD1 LEU X  86      91.300  47.436  80.237  1.00  0.00           C
ATOM   1027 1HD1 LEU X  86      92.303  47.306  79.780  1.00  0.00           H
ATOM   1028 2HD1 LEU X  86      91.416  47.958  81.211  1.00  0.00           H
ATOM   1029 3HD1 LEU X  86      90.865  46.431  80.429  1.00  0.00           H
ATOM   1030  CD2 LEU X  86      88.990  48.370  79.940  1.00  0.00           C
ATOM   1031 1HD2 LEU X  86      89.022  49.014  80.845  1.00  0.00           H
ATOM   1032 2HD2 LEU X  86      88.276  48.802  79.209  1.00  0.00           H
ATOM   1033 3HD2 LEU X  86      88.613  47.368  80.236  1.00  0.00           H
ATOM   1034  C   LEU X  86      91.008  51.864  78.001  1.00  0.00           C
ATOM   1035  O   LEU X  86      92.129  51.779  77.502  1.00  0.00           O
ATOM   1036  N   PRO X  87      90.569  53.044  78.430  1.00  0.00           N
ATOM   1037  CD  PRO X  87      89.157  53.431  78.421  1.00  0.00           C
ATOM   1038  HD1 PRO X  87      88.707  53.142  79.393  1.00  0.00           H
ATOM   1039  HD2 PRO X  87      88.599  52.954  77.583  1.00  0.00           H
ATOM   1040  CA  PRO X  87      91.447  54.200  78.598  1.00  0.00           C
ATOM   1041  HA  PRO X  87      91.943  54.378  77.654  1.00  0.00           H
ATOM   1042  CB  PRO X  87      90.488  55.334  78.985  1.00  0.00           C
ATOM   1043  HB1 PRO X  87      90.309  55.342  80.085  1.00  0.00           H
ATOM   1044  HB2 PRO X  87      90.873  56.328  78.675  1.00  0.00           H
ATOM   1045  CG  PRO X  87      89.187  54.954  78.274  1.00  0.00           C
ATOM   1046  HG1 PRO X  87      88.298  55.445  78.719  1.00  0.00           H
ATOM   1047  HG2 PRO X  87      89.258  55.223  77.197  1.00  0.00           H
ATOM   1048  C   PRO X  87      92.535  53.986  79.637  1.00  0.00           C
ATOM   1049  O   PRO X  87      93.610  54.569  79.511  1.00  0.00           O
ATOM   1050  N   ALA X  88      92.282  53.175  80.678  1.00  0.00           N
ATOM   1051  HN  ALA X  88      91.381  52.772  80.797  1.00  0.00           H
ATOM   1052  CA  ALA X  88      93.290  52.835  81.654  1.00  0.00           C
ATOM   1053  HA  ALA X  88      94.275  52.945  81.216  1.00  0.00           H
ATOM   1054  CB  ALA X  88      93.171  53.751  82.889  1.00  0.00           C
ATOM   1055  HB1 ALA X  88      93.919  53.483  83.664  1.00  0.00           H
ATOM   1056  HB2 ALA X  88      93.339  54.807  82.584  1.00  0.00           H
ATOM   1057  HB3 ALA X  88      92.153  53.681  83.329  1.00  0.00           H
ATOM   1058  C   ALA X  88      93.153  51.384  82.087  1.00  0.00           C
ATOM   1059  O   ALA X  88      92.099  50.936  82.537  1.00  0.00           O
ATOM   1060  N   VAL X  89      94.243  50.606  81.975  1.00  0.00           N
ATOM   1061  HN  VAL X  89      95.068  50.944  81.527  1.00  0.00           H
ATOM   1062  CA  VAL X  89      94.319  49.248  82.488  1.00  0.00           C
ATOM   1063  HA  VAL X  89      93.320  48.841  82.578  1.00  0.00           H
ATOM   1064  CB  VAL X  89      95.096  48.355  81.524  1.00  0.00           C
ATOM   1065  HB  VAL X  89      94.639  48.487  80.512  1.00  0.00           H
ATOM   1066  CG1 VAL X  89      96.572  48.787  81.430  1.00  0.00           C
ATOM   1067 1HG1 VAL X  89      96.670  49.882  81.283  1.00  0.00           H
ATOM   1068 2HG1 VAL X  89      97.129  48.509  82.348  1.00  0.00           H
ATOM   1069 3HG1 VAL X  89      97.064  48.304  80.565  1.00  0.00           H
ATOM   1070  CG2 VAL X  89      94.954  46.871  81.912  1.00  0.00           C
ATOM   1071 1HG2 VAL X  89      95.494  46.231  81.183  1.00  0.00           H
ATOM   1072 2HG2 VAL X  89      95.379  46.677  82.919  1.00  0.00           H
ATOM   1073 3HG2 VAL X  89      93.886  46.568  81.911  1.00  0.00           H
ATOM   1074  C   VAL X  89      94.935  49.265  83.883  1.00  0.00           C
ATOM   1075  O   VAL X  89      95.890  50.000  84.154  1.00  0.00           O
ATOM   1076  N   GLY X  90      94.373  48.504  84.845  1.00  0.00           N
ATOM   1077  HN  GLY X  90      93.538  47.969  84.669  1.00  0.00           H
ATOM   1078  CA  GLY X  90      94.923  48.404  86.194  1.00  0.00           C
ATOM   1079  HA1 GLY X  90      95.884  48.893  86.254  1.00  0.00           H
ATOM   1080  HA2 GLY X  90      94.196  48.828  86.870  1.00  0.00           H
ATOM   1081  C   GLY X  90      95.147  46.977  86.606  1.00  0.00           C
ATOM   1082  O   GLY X  90      95.033  46.039  85.820  1.00  0.00           O
ATOM   1083  N   ILE X  91      95.463  46.757  87.895  1.00  0.00           N
ATOM   1084  HN  ILE X  91      95.546  47.513  88.541  1.00  0.00           H
ATOM   1085  CA  ILE X  91      95.830  45.443  88.405  1.00  0.00           C
ATOM   1086  HA  ILE X  91      96.496  44.991  87.681  1.00  0.00           H
ATOM   1087  CB  ILE X  91      96.607  45.523  89.718  1.00  0.00           C
ATOM   1088  HB  ILE X  91      96.895  44.491  90.036  1.00  0.00           H
ATOM   1089  CG2 ILE X  91      97.924  46.286  89.452  1.00  0.00           C
ATOM   1090 1HG2 ILE X  91      98.486  45.825  88.614  1.00  0.00           H
ATOM   1091 2HG2 ILE X  91      97.730  47.352  89.211  1.00  0.00           H
ATOM   1092 3HG2 ILE X  91      98.568  46.252  90.359  1.00  0.00           H
ATOM   1093  CG1 ILE X  91      95.812  46.169  90.879  1.00  0.00           C
ATOM   1094 1HG1 ILE X  91      96.503  46.832  91.450  1.00  0.00           H
ATOM   1095 2HG1 ILE X  91      94.998  46.816  90.488  1.00  0.00           H
ATOM   1096  CD  ILE X  91      95.237  45.140  91.859  1.00  0.00           C
ATOM   1097  HD1 ILE X  91      94.577  44.411  91.346  1.00  0.00           H
ATOM   1098  HD2 ILE X  91      96.061  44.578  92.350  1.00  0.00           H
ATOM   1099  HD3 ILE X  91      94.652  45.644  92.657  1.00  0.00           H
ATOM   1100  C   ILE X  91      94.663  44.474  88.532  1.00  0.00           C
ATOM   1101  O   ILE X  91      94.866  43.262  88.593  1.00  0.00           O
ATOM   1102  N   GLN X  92      93.400  44.952  88.503  1.00  0.00           N
ATOM   1103  HN  GLN X  92      93.217  45.935  88.404  1.00  0.00           H
ATOM   1104  CA  GLN X  92      92.230  44.091  88.584  1.00  0.00           C
ATOM   1105  HA  GLN X  92      92.486  43.163  89.079  1.00  0.00           H
ATOM   1106  CB  GLN X  92      91.097  44.774  89.391  1.00  0.00           C
ATOM   1107  HB1 GLN X  92      90.740  45.675  88.844  1.00  0.00           H
ATOM   1108  HB2 GLN X  92      90.243  44.063  89.465  1.00  0.00           H
ATOM   1109  CG  GLN X  92      91.535  45.196  90.815  1.00  0.00           C
ATOM   1110  HG1 GLN X  92      91.981  44.326  91.341  1.00  0.00           H
ATOM   1111  HG2 GLN X  92      92.297  46.002  90.757  1.00  0.00           H
ATOM   1112  CD  GLN X  92      90.350  45.685  91.649  1.00  0.00           C
ATOM   1113  OE1 GLN X  92      89.190  45.343  91.390  1.00  0.00           O
ATOM   1114  NE2 GLN X  92      90.642  46.483  92.700  1.00  0.00           N
ATOM   1115 1HE2 GLN X  92      91.593  46.747  92.891  1.00  0.00           H
ATOM   1116 2HE2 GLN X  92      89.892  46.830  93.256  1.00  0.00           H
ATOM   1117  C   GLN X  92      91.714  43.739  87.192  1.00  0.00           C
ATOM   1118  O   GLN X  92      90.740  43.001  87.028  1.00  0.00           O
ATOM   1119  N   ASP X  93      92.398  44.236  86.143  1.00  0.00           N
ATOM   1120  HN  ASP X  93      93.143  44.885  86.298  1.00  0.00           H
ATOM   1121  CA  ASP X  93      92.087  43.960  84.754  1.00  0.00           C
ATOM   1122  HA  ASP X  93      91.106  43.512  84.664  1.00  0.00           H
ATOM   1123  CB  ASP X  93      92.132  45.284  83.953  1.00  0.00           C
ATOM   1124  HB1 ASP X  93      93.156  45.713  83.986  1.00  0.00           H
ATOM   1125  HB2 ASP X  93      91.851  45.110  82.894  1.00  0.00           H
ATOM   1126  CG  ASP X  93      91.172  46.287  84.547  1.00  0.00           C
ATOM   1127  OD1 ASP X  93      91.636  47.388  84.944  1.00  0.00           O
ATOM   1128  OD2 ASP X  93      89.946  45.997  84.634  1.00  0.00           O
ATOM   1129  C   ASP X  93      93.087  42.964  84.164  1.00  0.00           C
ATOM   1130  O   ASP X  93      92.992  42.578  83.001  1.00  0.00           O
ATOM   1131  N   GLU X  94      94.053  42.504  84.988  1.00  0.00           N
ATOM   1132  HN  GLU X  94      94.078  42.847  85.921  1.00  0.00           H
ATOM   1133  CA  GLU X  94      95.046  41.496  84.660  1.00  0.00           C
ATOM   1134  HA  GLU X  94      95.399  41.668  83.652  1.00  0.00           H
ATOM   1135  CB  GLU X  94      96.231  41.611  85.662  1.00  0.00           C
ATOM   1136  HB1 GLU X  94      96.633  42.647  85.604  1.00  0.00           H
ATOM   1137  HB2 GLU X  94      95.821  41.477  86.685  1.00  0.00           H
ATOM   1138  CG  GLU X  94      97.393  40.607  85.446  1.00  0.00           C
ATOM   1139  HG1 GLU X  94      97.001  39.568  85.463  1.00  0.00           H
ATOM   1140  HG2 GLU X  94      97.861  40.777  84.454  1.00  0.00           H
ATOM   1141  CD  GLU X  94      98.469  40.685  86.518  1.00  0.00           C
ATOM   1142  OE1 GLU X  94      98.148  40.567  87.734  1.00  0.00           O
ATOM   1143  OE2 GLU X  94      99.671  40.792  86.164  1.00  0.00           O
ATOM   1144  C   GLU X  94      94.454  40.089  84.718  1.00  0.00           C
ATOM   1145  O   GLU X  94      93.766  39.720  85.677  1.00  0.00           O
ATOM   1146  N   GLY X  95      94.699  39.245  83.695  1.00  0.00           N
ATOM   1147  HN  GLY X  95      95.282  39.505  82.922  1.00  0.00           H
ATOM   1148  CA  GLY X  95      94.150  37.897  83.713  1.00  0.00           C
ATOM   1149  HA1 GLY X  95      94.780  37.296  84.351  1.00  0.00           H
ATOM   1150  HA2 GLY X  95      93.125  37.950  84.048  1.00  0.00           H
ATOM   1151  C   GLY X  95      94.099  37.215  82.379  1.00  0.00           C
ATOM   1152  O   GLY X  95      94.680  37.666  81.394  1.00  0.00           O
ATOM   1153  N   ILE X  96      93.379  36.079  82.341  1.00  0.00           N
ATOM   1154  HN  ILE X  96      92.859  35.801  83.155  1.00  0.00           H
ATOM   1155  CA  ILE X  96      93.213  35.225  81.179  1.00  0.00           C
ATOM   1156  HA  ILE X  96      93.729  35.652  80.331  1.00  0.00           H
ATOM   1157  CB  ILE X  96      93.720  33.798  81.414  1.00  0.00           C
ATOM   1158  HB  ILE X  96      93.136  33.338  82.245  1.00  0.00           H
ATOM   1159  CG2 ILE X  96      93.518  32.954  80.133  1.00  0.00           C
ATOM   1160 1HG2 ILE X  96      93.869  31.913  80.288  1.00  0.00           H
ATOM   1161 2HG2 ILE X  96      92.448  32.894  79.845  1.00  0.00           H
ATOM   1162 3HG2 ILE X  96      94.084  33.393  79.285  1.00  0.00           H
ATOM   1163  CG1 ILE X  96      95.208  33.824  81.842  1.00  0.00           C
ATOM   1164 1HG1 ILE X  96      95.799  34.294  81.028  1.00  0.00           H
ATOM   1165 2HG1 ILE X  96      95.323  34.462  82.748  1.00  0.00           H
ATOM   1166  CD  ILE X  96      95.800  32.446  82.163  1.00  0.00           C
ATOM   1167  HD1 ILE X  96      96.840  32.557  82.544  1.00  0.00           H
ATOM   1168  HD2 ILE X  96      95.193  31.943  82.947  1.00  0.00           H
ATOM   1169  HD3 ILE X  96      95.831  31.804  81.258  1.00  0.00           H
ATOM   1170  C   ILE X  96      91.731  35.203  80.859  1.00  0.00           C
ATOM   1171  O   ILE X  96      90.892  34.884  81.703  1.00  0.00           O
ATOM   1172  N   PHE X  97      91.367  35.581  79.623  1.00  0.00           N
ATOM   1173  HN  PHE X  97      92.053  35.788  78.916  1.00  0.00           H
ATOM   1174  CA  PHE X  97      90.009  35.940  79.288  1.00  0.00           C
ATOM   1175  HA  PHE X  97      89.319  35.578  80.039  1.00  0.00           H
ATOM   1176  CB  PHE X  97      89.891  37.477  79.120  1.00  0.00           C
ATOM   1177  HB1 PHE X  97      90.557  37.809  78.293  1.00  0.00           H
ATOM   1178  HB2 PHE X  97      88.852  37.769  78.869  1.00  0.00           H
ATOM   1179  CG  PHE X  97      90.297  38.209  80.372  1.00  0.00           C
ATOM   1180  CD1 PHE X  97      91.377  39.106  80.349  1.00  0.00           C
ATOM   1181  HD1 PHE X  97      91.916  39.265  79.428  1.00  0.00           H
ATOM   1182  CE1 PHE X  97      91.759  39.796  81.504  1.00  0.00           C
ATOM   1183  HE1 PHE X  97      92.581  40.495  81.471  1.00  0.00           H
ATOM   1184  CZ  PHE X  97      91.070  39.588  82.703  1.00  0.00           C
ATOM   1185  HZ  PHE X  97      91.364  40.125  83.594  1.00  0.00           H
ATOM   1186  CD2 PHE X  97      89.613  38.007  81.581  1.00  0.00           C
ATOM   1187  HD2 PHE X  97      88.780  37.324  81.610  1.00  0.00           H
ATOM   1188  CE2 PHE X  97      90.003  38.684  82.745  1.00  0.00           C
ATOM   1189  HE2 PHE X  97      89.477  38.520  83.672  1.00  0.00           H
ATOM   1190  C   PHE X  97      89.589  35.330  77.969  1.00  0.00           C
ATOM   1191  O   PHE X  97      90.402  35.000  77.103  1.00  0.00           O
ATOM   1192  N   ARG X  98      88.273  35.164  77.787  1.00  0.00           N
ATOM   1193  HN  ARG X  98      87.636  35.315  78.550  1.00  0.00           H
ATOM   1194  CA  ARG X  98      87.683  34.772  76.531  1.00  0.00           C
ATOM   1195  HA  ARG X  98      88.385  34.916  75.721  1.00  0.00           H
ATOM   1196  CB  ARG X  98      87.235  33.291  76.603  1.00  0.00           C
ATOM   1197  HB1 ARG X  98      88.126  32.700  76.914  1.00  0.00           H
ATOM   1198  HB2 ARG X  98      86.483  33.182  77.411  1.00  0.00           H
ATOM   1199  CG  ARG X  98      86.674  32.696  75.294  1.00  0.00           C
ATOM   1200  HG1 ARG X  98      85.807  33.308  74.956  1.00  0.00           H
ATOM   1201  HG2 ARG X  98      87.454  32.756  74.503  1.00  0.00           H
ATOM   1202  CD  ARG X  98      86.191  31.241  75.427  1.00  0.00           C
ATOM   1203  HD1 ARG X  98      85.365  31.180  76.172  1.00  0.00           H
ATOM   1204  HD2 ARG X  98      85.837  30.855  74.445  1.00  0.00           H
ATOM   1205  NE  ARG X  98      87.362  30.423  75.877  1.00  0.00           N
ATOM   1206  HE  ARG X  98      88.289  30.742  75.643  1.00  0.00           H
ATOM   1207  CZ  ARG X  98      87.280  29.289  76.583  1.00  0.00           C
ATOM   1208  NH1 ARG X  98      86.138  28.631  76.741  1.00  0.00           N
ATOM   1209 1HH1 ARG X  98      85.382  28.832  76.106  1.00  0.00           H
ATOM   1210 2HH1 ARG X  98      86.209  27.695  77.096  1.00  0.00           H
ATOM   1211  NH2 ARG X  98      88.372  28.787  77.153  1.00  0.00           N
ATOM   1212 1HH2 ARG X  98      89.235  29.297  77.142  1.00  0.00           H
ATOM   1213 2HH2 ARG X  98      88.238  28.095  77.864  1.00  0.00           H
ATOM   1214  C   ARG X  98      86.504  35.691  76.297  1.00  0.00           C
ATOM   1215  O   ARG X  98      85.600  35.778  77.125  1.00  0.00           O
ATOM   1216  N   CYS X  99      86.482  36.434  75.179  1.00  0.00           N
ATOM   1217  HN  CYS X  99      87.216  36.362  74.498  1.00  0.00           H
ATOM   1218  CA  CYS X  99      85.378  37.327  74.869  1.00  0.00           C
ATOM   1219  HA  CYS X  99      84.554  37.150  75.549  1.00  0.00           H
ATOM   1220  CB  CYS X  99      85.773  38.824  74.966  1.00  0.00           C
ATOM   1221  HB1 CYS X  99      86.300  38.981  75.933  1.00  0.00           H
ATOM   1222  HB2 CYS X  99      86.504  39.072  74.166  1.00  0.00           H
ATOM   1223  SG  CYS X  99      84.336  39.942  74.914  1.00  0.00           S
ATOM   1224  C   CYS X  99      84.869  36.984  73.489  1.00  0.00           C
ATOM   1225  O   CYS X  99      85.646  36.633  72.599  1.00  0.00           O
ATOM   1226  N   GLN X 100      83.540  37.032  73.290  1.00  0.00           N
ATOM   1227  HN  GLN X 100      82.912  37.354  74.000  1.00  0.00           H
ATOM   1228  CA  GLN X 100      82.931  36.471  72.105  1.00  0.00           C
ATOM   1229  HA  GLN X 100      83.625  36.539  71.278  1.00  0.00           H
ATOM   1230  CB  GLN X 100      82.562  34.986  72.353  1.00  0.00           C
ATOM   1231  HB1 GLN X 100      82.205  34.524  71.405  1.00  0.00           H
ATOM   1232  HB2 GLN X 100      83.504  34.464  72.641  1.00  0.00           H
ATOM   1233  CG  GLN X 100      81.513  34.774  73.469  1.00  0.00           C
ATOM   1234  HG1 GLN X 100      81.791  35.357  74.373  1.00  0.00           H
ATOM   1235  HG2 GLN X 100      80.515  35.115  73.129  1.00  0.00           H
ATOM   1236  CD  GLN X 100      81.469  33.309  73.887  1.00  0.00           C
ATOM   1237  OE1 GLN X 100      82.424  32.785  74.464  1.00  0.00           O
ATOM   1238  NE2 GLN X 100      80.354  32.613  73.582  1.00  0.00           N
ATOM   1239 1HE2 GLN X 100      79.581  33.054  73.135  1.00  0.00           H
ATOM   1240 2HE2 GLN X 100      80.317  31.627  73.763  1.00  0.00           H
ATOM   1241  C   GLN X 100      81.693  37.225  71.674  1.00  0.00           C
ATOM   1242  O   GLN X 100      80.984  37.828  72.480  1.00  0.00           O
ATOM   1243  N   ALA X 101      81.415  37.177  70.359  1.00  0.00           N
ATOM   1244  HN  ALA X 101      82.059  36.717  69.738  1.00  0.00           H
ATOM   1245  CA  ALA X 101      80.253  37.756  69.735  1.00  0.00           C
ATOM   1246  HA  ALA X 101      79.627  38.227  70.481  1.00  0.00           H
ATOM   1247  CB  ALA X 101      80.685  38.802  68.688  1.00  0.00           C
ATOM   1248  HB1 ALA X 101      81.284  39.597  69.181  1.00  0.00           H
ATOM   1249  HB2 ALA X 101      81.320  38.333  67.908  1.00  0.00           H
ATOM   1250  HB3 ALA X 101      79.805  39.271  68.205  1.00  0.00           H
ATOM   1251  C   ALA X 101      79.442  36.651  69.074  1.00  0.00           C
ATOM   1252  O   ALA X 101      79.952  35.848  68.289  1.00  0.00           O
ATOM   1253  N   MET X 102      78.142  36.574  69.400  1.00  0.00           N
ATOM   1254  HN  MET X 102      77.735  37.261  70.009  1.00  0.00           H
ATOM   1255  CA  MET X 102      77.273  35.479  69.011  1.00  0.00           C
ATOM   1256  HA  MET X 102      77.782  34.793  68.347  1.00  0.00           H
ATOM   1257  CB  MET X 102      76.771  34.730  70.264  1.00  0.00           C
ATOM   1258  HB1 MET X 102      76.291  35.469  70.945  1.00  0.00           H
ATOM   1259  HB2 MET X 102      75.990  33.990  69.977  1.00  0.00           H
ATOM   1260  CG  MET X 102      77.868  33.973  71.031  1.00  0.00           C
ATOM   1261  HG1 MET X 102      78.231  33.140  70.386  1.00  0.00           H
ATOM   1262  HG2 MET X 102      78.732  34.646  71.218  1.00  0.00           H
ATOM   1263  SD  MET X 102      77.250  33.311  72.603  1.00  0.00           S
ATOM   1264  CE  MET X 102      77.450  34.839  73.568  1.00  0.00           C
ATOM   1265  HE1 MET X 102      78.481  34.933  73.966  1.00  0.00           H
ATOM   1266  HE2 MET X 102      77.235  35.744  72.961  1.00  0.00           H
ATOM   1267  HE3 MET X 102      76.760  34.848  74.439  1.00  0.00           H
ATOM   1268  C   MET X 102      76.065  36.019  68.274  1.00  0.00           C
ATOM   1269  O   MET X 102      75.739  37.200  68.374  1.00  0.00           O
ATOM   1270  N   ASN X 103      75.368  35.171  67.487  1.00  0.00           N
ATOM   1271  HN  ASN X 103      75.611  34.206  67.417  1.00  0.00           H
ATOM   1272  CA  ASN X 103      74.263  35.652  66.680  1.00  0.00           C
ATOM   1273  HA  ASN X 103      73.833  36.510  67.182  1.00  0.00           H
ATOM   1274  CB  ASN X 103      74.733  36.148  65.278  1.00  0.00           C
ATOM   1275  HB1 ASN X 103      73.897  36.613  64.719  1.00  0.00           H
ATOM   1276  HB2 ASN X 103      75.491  36.940  65.450  1.00  0.00           H
ATOM   1277  CG  ASN X 103      75.337  35.060  64.391  1.00  0.00           C
ATOM   1278  OD1 ASN X 103      74.808  33.952  64.249  1.00  0.00           O
ATOM   1279  ND2 ASN X 103      76.460  35.406  63.722  1.00  0.00           N
ATOM   1280 1HD2 ASN X 103      76.902  36.284  63.923  1.00  0.00           H
ATOM   1281 2HD2 ASN X 103      76.838  34.765  63.062  1.00  0.00           H
ATOM   1282  C   ASN X 103      73.089  34.692  66.568  1.00  0.00           C
ATOM   1283  O   ASN X 103      73.104  33.535  66.995  1.00  0.00           O
ATOM   1284  N   ARG X 104      72.010  35.198  65.947  1.00  0.00           N
ATOM   1285  HN  ARG X 104      72.031  36.168  65.687  1.00  0.00           H
ATOM   1286  CA  ARG X 104      70.737  34.549  65.717  1.00  0.00           C
ATOM   1287  HA  ARG X 104      70.301  34.344  66.686  1.00  0.00           H
ATOM   1288  CB  ARG X 104      69.811  35.534  64.967  1.00  0.00           C
ATOM   1289  HB1 ARG X 104      68.795  35.087  64.880  1.00  0.00           H
ATOM   1290  HB2 ARG X 104      69.707  36.447  65.592  1.00  0.00           H
ATOM   1291  CG  ARG X 104      70.307  35.952  63.569  1.00  0.00           C
ATOM   1292  HG1 ARG X 104      71.299  36.449  63.642  1.00  0.00           H
ATOM   1293  HG2 ARG X 104      70.441  35.037  62.948  1.00  0.00           H
ATOM   1294  CD  ARG X 104      69.336  36.889  62.843  1.00  0.00           C
ATOM   1295  HD1 ARG X 104      68.312  36.456  62.785  1.00  0.00           H
ATOM   1296  HD2 ARG X 104      69.280  37.871  63.364  1.00  0.00           H
ATOM   1297  NE  ARG X 104      69.890  37.107  61.472  1.00  0.00           N
ATOM   1298  HE  ARG X 104      70.463  37.926  61.292  1.00  0.00           H
ATOM   1299  CZ  ARG X 104      69.698  36.270  60.441  1.00  0.00           C
ATOM   1300  NH1 ARG X 104      68.949  35.180  60.550  1.00  0.00           N
ATOM   1301 1HH1 ARG X 104      68.671  34.850  61.456  1.00  0.00           H
ATOM   1302 2HH1 ARG X 104      68.875  34.541  59.773  1.00  0.00           H
ATOM   1303  NH2 ARG X 104      70.303  36.527  59.285  1.00  0.00           N
ATOM   1304 1HH2 ARG X 104      70.994  37.261  59.299  1.00  0.00           H
ATOM   1305 2HH2 ARG X 104      70.371  35.792  58.595  1.00  0.00           H
ATOM   1306  C   ARG X 104      70.773  33.217  64.969  1.00  0.00           C
ATOM   1307  O   ARG X 104      69.867  32.397  65.117  1.00  0.00           O
ATOM   1308  N   ASN X 105      71.822  32.938  64.166  1.00  0.00           N
ATOM   1309  HN  ASN X 105      72.570  33.595  64.059  1.00  0.00           H
ATOM   1310  CA  ASN X 105      71.933  31.696  63.417  1.00  0.00           C
ATOM   1311  HA  ASN X 105      70.951  31.279  63.229  1.00  0.00           H
ATOM   1312  CB  ASN X 105      72.675  31.938  62.079  1.00  0.00           C
ATOM   1313  HB1 ASN X 105      73.645  32.444  62.261  1.00  0.00           H
ATOM   1314  HB2 ASN X 105      72.862  30.978  61.551  1.00  0.00           H
ATOM   1315  CG  ASN X 105      71.852  32.827  61.156  1.00  0.00           C
ATOM   1316  OD1 ASN X 105      72.194  33.986  60.909  1.00  0.00           O
ATOM   1317  ND2 ASN X 105      70.767  32.256  60.592  1.00  0.00           N
ATOM   1318 1HD2 ASN X 105      70.601  31.273  60.719  1.00  0.00           H
ATOM   1319 2HD2 ASN X 105      70.210  32.788  59.952  1.00  0.00           H
ATOM   1320  C   ASN X 105      72.718  30.645  64.192  1.00  0.00           C
ATOM   1321  O   ASN X 105      72.878  29.512  63.739  1.00  0.00           O
ATOM   1322  N   GLY X 106      73.209  30.981  65.403  1.00  0.00           N
ATOM   1323  HN  GLY X 106      73.063  31.905  65.763  1.00  0.00           H
ATOM   1324  CA  GLY X 106      73.960  30.050  66.239  1.00  0.00           C
ATOM   1325  HA1 GLY X 106      73.877  30.395  67.259  1.00  0.00           H
ATOM   1326  HA2 GLY X 106      73.568  29.051  66.110  1.00  0.00           H
ATOM   1327  C   GLY X 106      75.429  30.002  65.920  1.00  0.00           C
ATOM   1328  O   GLY X 106      76.121  29.059  66.302  1.00  0.00           O
ATOM   1329  N   LYS X 107      75.947  31.022  65.208  1.00  0.00           N
ATOM   1330  HN  LYS X 107      75.363  31.772  64.903  1.00  0.00           H
ATOM   1331  CA  LYS X 107      77.363  31.160  64.919  1.00  0.00           C
ATOM   1332  HA  LYS X 107      77.797  30.172  64.838  1.00  0.00           H
ATOM   1333  CB  LYS X 107      77.635  31.925  63.596  1.00  0.00           C
ATOM   1334  HB1 LYS X 107      77.462  33.009  63.774  1.00  0.00           H
ATOM   1335  HB2 LYS X 107      78.705  31.805  63.312  1.00  0.00           H
ATOM   1336  CG  LYS X 107      76.759  31.517  62.396  1.00  0.00           C
ATOM   1337  HG1 LYS X 107      75.691  31.700  62.643  1.00  0.00           H
ATOM   1338  HG2 LYS X 107      77.016  32.186  61.541  1.00  0.00           H
ATOM   1339  CD  LYS X 107      76.937  30.059  61.939  1.00  0.00           C
ATOM   1340  HD1 LYS X 107      78.013  29.888  61.706  1.00  0.00           H
ATOM   1341  HD2 LYS X 107      76.654  29.374  62.771  1.00  0.00           H
ATOM   1342  CE  LYS X 107      76.094  29.722  60.701  1.00  0.00           C
ATOM   1343  HE1 LYS X 107      75.012  29.853  60.922  1.00  0.00           H
ATOM   1344  HE2 LYS X 107      76.371  30.384  59.851  1.00  0.00           H
ATOM   1345  NZ  LYS X 107      76.314  28.328  60.286  1.00  0.00           N
ATOM   1346  HZ1 LYS X 107      77.325  28.171  60.050  1.00  0.00           H
ATOM   1347  HZ2 LYS X 107      76.025  27.667  61.051  1.00  0.00           H
ATOM   1348  HZ3 LYS X 107      75.748  28.102  59.433  1.00  0.00           H
ATOM   1349  C   LYS X 107      78.071  31.882  66.062  1.00  0.00           C
ATOM   1350  O   LYS X 107      77.442  32.402  66.987  1.00  0.00           O
ATOM   1351  N   GLU X 108      79.414  31.913  66.023  1.00  0.00           N
ATOM   1352  HN  GLU X 108      79.927  31.495  65.277  1.00  0.00           H
ATOM   1353  CA  GLU X 108      80.224  32.511  67.061  1.00  0.00           C
ATOM   1354  HA  GLU X 108      79.691  33.335  67.515  1.00  0.00           H
ATOM   1355  CB  GLU X 108      80.568  31.429  68.118  1.00  0.00           C
ATOM   1356  HB1 GLU X 108      79.608  30.936  68.396  1.00  0.00           H
ATOM   1357  HB2 GLU X 108      81.203  30.651  67.639  1.00  0.00           H
ATOM   1358  CG  GLU X 108      81.239  31.917  69.426  1.00  0.00           C
ATOM   1359  HG1 GLU X 108      82.214  32.401  69.212  1.00  0.00           H
ATOM   1360  HG2 GLU X 108      80.582  32.644  69.946  1.00  0.00           H
ATOM   1361  CD  GLU X 108      81.483  30.746  70.361  1.00  0.00           C
ATOM   1362  OE1 GLU X 108      82.652  30.525  70.777  1.00  0.00           O
ATOM   1363  OE2 GLU X 108      80.515  30.001  70.673  1.00  0.00           O
ATOM   1364  C   GLU X 108      81.492  33.060  66.426  1.00  0.00           C
ATOM   1365  O   GLU X 108      81.951  32.570  65.393  1.00  0.00           O
ATOM   1366  N   THR X 109      82.084  34.113  67.013  1.00  0.00           N
ATOM   1367  HN  THR X 109      81.649  34.580  67.785  1.00  0.00           H
ATOM   1368  CA  THR X 109      83.419  34.583  66.671  1.00  0.00           C
ATOM   1369  HA  THR X 109      84.024  33.727  66.405  1.00  0.00           H
ATOM   1370  CB  THR X 109      83.473  35.605  65.530  1.00  0.00           C
ATOM   1371  HB  THR X 109      82.953  35.157  64.648  1.00  0.00           H
ATOM   1372  OG1 THR X 109      84.809  35.929  65.150  1.00  0.00           O
ATOM   1373  HG1 THR X 109      85.147  35.149  64.662  1.00  0.00           H
ATOM   1374  CG2 THR X 109      82.755  36.914  65.893  1.00  0.00           C
ATOM   1375 1HG2 THR X 109      81.717  36.705  66.225  1.00  0.00           H
ATOM   1376 2HG2 THR X 109      83.283  37.452  66.707  1.00  0.00           H
ATOM   1377 3HG2 THR X 109      82.704  37.576  65.005  1.00  0.00           H
ATOM   1378  C   THR X 109      83.984  35.138  67.956  1.00  0.00           C
ATOM   1379  O   THR X 109      83.238  35.648  68.792  1.00  0.00           O
ATOM   1380  N   LYS X 110      85.297  34.985  68.201  1.00  0.00           N
ATOM   1381  HN  LYS X 110      85.910  34.550  67.527  1.00  0.00           H
ATOM   1382  CA  LYS X 110      85.826  35.209  69.528  1.00  0.00           C
ATOM   1383  HA  LYS X 110      85.367  36.096  69.945  1.00  0.00           H
ATOM   1384  CB  LYS X 110      85.544  33.988  70.437  1.00  0.00           C
ATOM   1385  HB1 LYS X 110      85.922  34.182  71.465  1.00  0.00           H
ATOM   1386  HB2 LYS X 110      84.440  33.868  70.518  1.00  0.00           H
ATOM   1387  CG  LYS X 110      86.117  32.660  69.915  1.00  0.00           C
ATOM   1388  HG1 LYS X 110      85.560  32.378  68.993  1.00  0.00           H
ATOM   1389  HG2 LYS X 110      87.189  32.766  69.635  1.00  0.00           H
ATOM   1390  CD  LYS X 110      85.983  31.573  70.985  1.00  0.00           C
ATOM   1391  HD1 LYS X 110      86.737  31.768  71.780  1.00  0.00           H
ATOM   1392  HD2 LYS X 110      84.981  31.680  71.455  1.00  0.00           H
ATOM   1393  CE  LYS X 110      86.142  30.138  70.481  1.00  0.00           C
ATOM   1394  HE1 LYS X 110      87.068  30.018  69.878  1.00  0.00           H
ATOM   1395  HE2 LYS X 110      86.181  29.443  71.350  1.00  0.00           H
ATOM   1396  NZ  LYS X 110      84.986  29.752  69.657  1.00  0.00           N
ATOM   1397  HZ1 LYS X 110      85.008  28.724  69.484  1.00  0.00           H
ATOM   1398  HZ2 LYS X 110      84.081  29.996  70.145  1.00  0.00           H
ATOM   1399  HZ3 LYS X 110      84.976  30.251  68.735  1.00  0.00           H
ATOM   1400  C   LYS X 110      87.318  35.450  69.563  1.00  0.00           C
ATOM   1401  O   LYS X 110      88.054  35.212  68.607  1.00  0.00           O
ATOM   1402  N   SER X 111      87.806  35.914  70.726  1.00  0.00           N
ATOM   1403  HN  SER X 111      87.180  36.145  71.478  1.00  0.00           H
ATOM   1404  CA  SER X 111      89.225  35.994  71.010  1.00  0.00           C
ATOM   1405  HA  SER X 111      89.779  35.401  70.294  1.00  0.00           H
ATOM   1406  CB  SER X 111      89.750  37.451  70.973  1.00  0.00           C
ATOM   1407  HB1 SER X 111      89.330  37.955  70.072  1.00  0.00           H
ATOM   1408  HB2 SER X 111      89.390  37.998  71.871  1.00  0.00           H
ATOM   1409  OG  SER X 111      91.176  37.507  70.904  1.00  0.00           O
ATOM   1410  HG1 SER X 111      91.435  38.404  71.171  1.00  0.00           H
ATOM   1411  C   SER X 111      89.483  35.413  72.387  1.00  0.00           C
ATOM   1412  O   SER X 111      88.794  35.733  73.358  1.00  0.00           O
ATOM   1413  N   ASN X 112      90.484  34.522  72.504  1.00  0.00           N
ATOM   1414  HN  ASN X 112      90.958  34.204  71.677  1.00  0.00           H
ATOM   1415  CA  ASN X 112      91.006  34.026  73.763  1.00  0.00           C
ATOM   1416  HA  ASN X 112      90.324  34.245  74.575  1.00  0.00           H
ATOM   1417  CB  ASN X 112      91.357  32.513  73.723  1.00  0.00           C
ATOM   1418  HB1 ASN X 112      92.068  32.302  72.895  1.00  0.00           H
ATOM   1419  HB2 ASN X 112      91.833  32.206  74.679  1.00  0.00           H
ATOM   1420  CG  ASN X 112      90.124  31.642  73.541  1.00  0.00           C
ATOM   1421  OD1 ASN X 112      89.623  31.029  74.489  1.00  0.00           O
ATOM   1422  ND2 ASN X 112      89.627  31.523  72.291  1.00  0.00           N
ATOM   1423 1HD2 ASN X 112      90.082  32.010  71.534  1.00  0.00           H
ATOM   1424 2HD2 ASN X 112      88.900  30.866  72.126  1.00  0.00           H
ATOM   1425  C   ASN X 112      92.301  34.772  74.008  1.00  0.00           C
ATOM   1426  O   ASN X 112      93.246  34.652  73.230  1.00  0.00           O
ATOM   1427  N   TYR X 113      92.390  35.569  75.084  1.00  0.00           N
ATOM   1428  HN  TYR X 113      91.657  35.621  75.768  1.00  0.00           H
ATOM   1429  CA  TYR X 113      93.504  36.478  75.253  1.00  0.00           C
ATOM   1430  HA  TYR X 113      94.361  36.069  74.740  1.00  0.00           H
ATOM   1431  CB  TYR X 113      93.237  37.885  74.634  1.00  0.00           C
ATOM   1432  HB1 TYR X 113      94.120  38.547  74.761  1.00  0.00           H
ATOM   1433  HB2 TYR X 113      93.061  37.769  73.543  1.00  0.00           H
ATOM   1434  CG  TYR X 113      92.030  38.569  75.219  1.00  0.00           C
ATOM   1435  CD1 TYR X 113      90.752  38.320  74.698  1.00  0.00           C
ATOM   1436  HD1 TYR X 113      90.640  37.637  73.872  1.00  0.00           H
ATOM   1437  CE1 TYR X 113      89.624  38.944  75.244  1.00  0.00           C
ATOM   1438  HE1 TYR X 113      88.649  38.741  74.833  1.00  0.00           H
ATOM   1439  CZ  TYR X 113      89.763  39.828  76.316  1.00  0.00           C
ATOM   1440  OH  TYR X 113      88.616  40.414  76.888  1.00  0.00           O
ATOM   1441  HH  TYR X 113      88.895  40.914  77.680  1.00  0.00           H
ATOM   1442  CD2 TYR X 113      92.164  39.476  76.283  1.00  0.00           C
ATOM   1443  HD2 TYR X 113      93.146  39.684  76.678  1.00  0.00           H
ATOM   1444  CE2 TYR X 113      91.035  40.105  76.830  1.00  0.00           C
ATOM   1445  HE2 TYR X 113      91.147  40.793  77.654  1.00  0.00           H
ATOM   1446  C   TYR X 113      93.942  36.570  76.700  1.00  0.00           C
ATOM   1447  O   TYR X 113      93.211  36.251  77.635  1.00  0.00           O
ATOM   1448  N   ARG X 114      95.198  36.986  76.912  1.00  0.00           N
ATOM   1449  HN  ARG X 114      95.791  37.185  76.124  1.00  0.00           H
ATOM   1450  CA  ARG X 114      95.772  37.156  78.225  1.00  0.00           C
ATOM   1451  HA  ARG X 114      95.014  37.039  78.987  1.00  0.00           H
ATOM   1452  CB  ARG X 114      96.899  36.126  78.466  1.00  0.00           C
ATOM   1453  HB1 ARG X 114      96.450  35.110  78.382  1.00  0.00           H
ATOM   1454  HB2 ARG X 114      97.662  36.217  77.660  1.00  0.00           H
ATOM   1455  CG  ARG X 114      97.582  36.257  79.840  1.00  0.00           C
ATOM   1456  HG1 ARG X 114      98.119  37.229  79.893  1.00  0.00           H
ATOM   1457  HG2 ARG X 114      96.799  36.264  80.633  1.00  0.00           H
ATOM   1458  CD  ARG X 114      98.563  35.120  80.115  1.00  0.00           C
ATOM   1459  HD1 ARG X 114      98.018  34.147  80.117  1.00  0.00           H
ATOM   1460  HD2 ARG X 114      99.373  35.093  79.350  1.00  0.00           H
ATOM   1461  NE  ARG X 114      99.156  35.372  81.461  1.00  0.00           N
ATOM   1462  HE  ARG X 114      99.042  36.255  81.933  1.00  0.00           H
ATOM   1463  CZ  ARG X 114      99.790  34.443  82.189  1.00  0.00           C
ATOM   1464  NH1 ARG X 114      99.995  33.210  81.750  1.00  0.00           N
ATOM   1465 1HH1 ARG X 114      99.726  32.968  80.818  1.00  0.00           H
ATOM   1466 2HH1 ARG X 114     100.580  32.590  82.286  1.00  0.00           H
ATOM   1467  NH2 ARG X 114     100.235  34.807  83.388  1.00  0.00           N
ATOM   1468 1HH2 ARG X 114     100.022  35.743  83.673  1.00  0.00           H
ATOM   1469 2HH2 ARG X 114     100.573  34.116  84.036  1.00  0.00           H
ATOM   1470  C   ARG X 114      96.319  38.559  78.345  1.00  0.00           C
ATOM   1471  O   ARG X 114      97.196  38.970  77.587  1.00  0.00           O
ATOM   1472  N   VAL X 115      95.814  39.333  79.321  1.00  0.00           N
ATOM   1473  HN  VAL X 115      95.162  38.947  79.980  1.00  0.00           H
ATOM   1474  CA  VAL X 115      96.229  40.705  79.538  1.00  0.00           C
ATOM   1475  HA  VAL X 115      96.673  41.103  78.635  1.00  0.00           H
ATOM   1476  CB  VAL X 115      95.075  41.619  79.933  1.00  0.00           C
ATOM   1477  HB  VAL X 115      94.588  41.239  80.861  1.00  0.00           H
ATOM   1478  CG1 VAL X 115      95.576  43.055  80.186  1.00  0.00           C
ATOM   1479 1HG1 VAL X 115      94.711  43.730  80.363  1.00  0.00           H
ATOM   1480 2HG1 VAL X 115      96.228  43.098  81.080  1.00  0.00           H
ATOM   1481 3HG1 VAL X 115      96.144  43.429  79.309  1.00  0.00           H
ATOM   1482  CG2 VAL X 115      94.039  41.623  78.795  1.00  0.00           C
ATOM   1483 1HG2 VAL X 115      93.213  42.330  79.028  1.00  0.00           H
ATOM   1484 2HG2 VAL X 115      94.513  41.939  77.842  1.00  0.00           H
ATOM   1485 3HG2 VAL X 115      93.599  40.616  78.656  1.00  0.00           H
ATOM   1486  C   VAL X 115      97.287  40.719  80.615  1.00  0.00           C
ATOM   1487  O   VAL X 115      97.019  40.463  81.791  1.00  0.00           O
ATOM   1488  N   ARG X 116      98.538  41.022  80.224  1.00  0.00           N
ATOM   1489  HN  ARG X 116      98.741  41.229  79.261  1.00  0.00           H
ATOM   1490  CA  ARG X 116      99.663  41.036  81.130  1.00  0.00           C
ATOM   1491  HA  ARG X 116      99.398  40.540  82.054  1.00  0.00           H
ATOM   1492  CB  ARG X 116     100.876  40.291  80.510  1.00  0.00           C
ATOM   1493  HB1 ARG X 116     101.242  40.845  79.618  1.00  0.00           H
ATOM   1494  HB2 ARG X 116     101.695  40.261  81.263  1.00  0.00           H
ATOM   1495  CG  ARG X 116     100.510  38.847  80.102  1.00  0.00           C
ATOM   1496  HG1 ARG X 116      99.933  38.408  80.949  1.00  0.00           H
ATOM   1497  HG2 ARG X 116      99.831  38.862  79.221  1.00  0.00           H
ATOM   1498  CD  ARG X 116     101.686  37.900  79.834  1.00  0.00           C
ATOM   1499  HD1 ARG X 116     102.407  37.924  80.685  1.00  0.00           H
ATOM   1500  HD2 ARG X 116     101.306  36.858  79.708  1.00  0.00           H
ATOM   1501  NE  ARG X 116     102.371  38.317  78.570  1.00  0.00           N
ATOM   1502  HE  ARG X 116     102.028  39.080  78.031  1.00  0.00           H
ATOM   1503  CZ  ARG X 116     103.459  37.695  78.088  1.00  0.00           C
ATOM   1504  NH1 ARG X 116     104.015  36.659  78.706  1.00  0.00           N
ATOM   1505 1HH1 ARG X 116     103.581  36.261  79.522  1.00  0.00           H
ATOM   1506 2HH1 ARG X 116     104.767  36.169  78.257  1.00  0.00           H
ATOM   1507  NH2 ARG X 116     104.008  38.125  76.957  1.00  0.00           N
ATOM   1508 1HH2 ARG X 116     103.582  38.887  76.450  1.00  0.00           H
ATOM   1509 2HH2 ARG X 116     104.898  37.745  76.658  1.00  0.00           H
ATOM   1510  C   ARG X 116     100.004  42.477  81.456  1.00  0.00           C
ATOM   1511  O   ARG X 116     100.527  43.214  80.621  1.00  0.00           O
ATOM   1512  N   VAL X 117      99.679  42.926  82.688  1.00  0.00           N
ATOM   1513  HN  VAL X 117      99.287  42.308  83.363  1.00  0.00           H
ATOM   1514  CA  VAL X 117      99.753  44.332  83.061  1.00  0.00           C
ATOM   1515  HA  VAL X 117      99.727  44.938  82.168  1.00  0.00           H
ATOM   1516  CB  VAL X 117      98.595  44.783  83.951  1.00  0.00           C
ATOM   1517  HB  VAL X 117      98.663  44.288  84.947  1.00  0.00           H
ATOM   1518  CG1 VAL X 117      98.636  46.316  84.137  1.00  0.00           C
ATOM   1519 1HG1 VAL X 117      99.546  46.638  84.685  1.00  0.00           H
ATOM   1520 2HG1 VAL X 117      98.620  46.826  83.150  1.00  0.00           H
ATOM   1521 3HG1 VAL X 117      97.748  46.651  84.714  1.00  0.00           H
ATOM   1522  CG2 VAL X 117      97.260  44.379  83.301  1.00  0.00           C
ATOM   1523 1HG2 VAL X 117      97.169  44.834  82.292  1.00  0.00           H
ATOM   1524 2HG2 VAL X 117      97.169  43.277  83.202  1.00  0.00           H
ATOM   1525 3HG2 VAL X 117      96.410  44.737  83.921  1.00  0.00           H
ATOM   1526  C   VAL X 117     101.059  44.622  83.764  1.00  0.00           C
ATOM   1527  O   VAL X 117     101.278  44.246  84.916  1.00  0.00           O
ATOM   1528  N   TYR X 118     101.974  45.312  83.072  1.00  0.00           N
ATOM   1529  HN  TYR X 118     101.770  45.626  82.138  1.00  0.00           H
ATOM   1530  CA  TYR X 118     103.268  45.679  83.595  1.00  0.00           C
ATOM   1531  HA  TYR X 118     103.591  44.920  84.297  1.00  0.00           H
ATOM   1532  CB  TYR X 118     104.323  45.805  82.464  1.00  0.00           C
ATOM   1533  HB1 TYR X 118     103.879  46.286  81.566  1.00  0.00           H
ATOM   1534  HB2 TYR X 118     105.190  46.409  82.799  1.00  0.00           H
ATOM   1535  CG  TYR X 118     104.843  44.444  82.084  1.00  0.00           C
ATOM   1536  CD1 TYR X 118     104.053  43.527  81.367  1.00  0.00           C
ATOM   1537  HD1 TYR X 118     103.061  43.810  81.046  1.00  0.00           H
ATOM   1538  CE1 TYR X 118     104.535  42.241  81.080  1.00  0.00           C
ATOM   1539  HE1 TYR X 118     103.914  41.544  80.538  1.00  0.00           H
ATOM   1540  CZ  TYR X 118     105.823  41.872  81.486  1.00  0.00           C
ATOM   1541  OH  TYR X 118     106.314  40.580  81.219  1.00  0.00           O
ATOM   1542  HH  TYR X 118     105.563  39.974  81.242  1.00  0.00           H
ATOM   1543  CD2 TYR X 118     106.138  44.062  82.475  1.00  0.00           C
ATOM   1544  HD2 TYR X 118     106.762  44.756  83.018  1.00  0.00           H
ATOM   1545  CE2 TYR X 118     106.628  42.785  82.173  1.00  0.00           C
ATOM   1546  HE2 TYR X 118     107.623  42.499  82.484  1.00  0.00           H
ATOM   1547  C   TYR X 118     103.190  46.974  84.383  1.00  0.00           C
ATOM   1548  O   TYR X 118     102.371  47.851  84.121  1.00  0.00           O
ATOM   1549  N   GLN X 119     104.067  47.101  85.395  1.00  0.00           N
ATOM   1550  HN  GLN X 119     104.689  46.337  85.601  1.00  0.00           H
ATOM   1551  CA  GLN X 119     104.164  48.258  86.259  1.00  0.00           C
ATOM   1552  HA  GLN X 119     103.496  49.036  85.914  1.00  0.00           H
ATOM   1553  CB  GLN X 119     103.827  47.905  87.735  1.00  0.00           C
ATOM   1554  HB1 GLN X 119     104.577  47.182  88.128  1.00  0.00           H
ATOM   1555  HB2 GLN X 119     103.896  48.834  88.346  1.00  0.00           H
ATOM   1556  CG  GLN X 119     102.412  47.303  87.899  1.00  0.00           C
ATOM   1557  HG1 GLN X 119     101.679  47.972  87.399  1.00  0.00           H
ATOM   1558  HG2 GLN X 119     102.351  46.308  87.411  1.00  0.00           H
ATOM   1559  CD  GLN X 119     101.994  47.188  89.366  1.00  0.00           C
ATOM   1560  OE1 GLN X 119     101.487  48.142  89.966  1.00  0.00           O
ATOM   1561  NE2 GLN X 119     102.177  45.994  89.970  1.00  0.00           N
ATOM   1562 1HE2 GLN X 119     102.652  45.242  89.510  1.00  0.00           H
ATOM   1563 2HE2 GLN X 119     101.828  45.870  90.895  1.00  0.00           H
ATOM   1564  C   GLN X 119     105.574  48.808  86.151  1.00  0.00           C
ATOM   1565  O   GLN X 119     106.285  48.991  87.139  1.00  0.00           O
ATOM   1566  N   ILE X 120     106.021  49.057  84.911  1.00  0.00           N
ATOM   1567  HN  ILE X 120     105.393  48.958  84.140  1.00  0.00           H
ATOM   1568  CA  ILE X 120     107.347  49.554  84.579  1.00  0.00           C
ATOM   1569  HA  ILE X 120     107.992  49.427  85.435  1.00  0.00           H
ATOM   1570  CB  ILE X 120     107.959  48.806  83.395  1.00  0.00           C
ATOM   1571  HB  ILE X 120     108.923  49.291  83.108  1.00  0.00           H
ATOM   1572  CG2 ILE X 120     108.295  47.373  83.865  1.00  0.00           C
ATOM   1573 1HG2 ILE X 120     108.959  47.405  84.755  1.00  0.00           H
ATOM   1574 2HG2 ILE X 120     107.373  46.817  84.128  1.00  0.00           H
ATOM   1575 3HG2 ILE X 120     108.827  46.819  83.062  1.00  0.00           H
ATOM   1576  CG1 ILE X 120     107.046  48.828  82.144  1.00  0.00           C
ATOM   1577 1HG1 ILE X 120     106.143  48.211  82.330  1.00  0.00           H
ATOM   1578 2HG1 ILE X 120     106.697  49.868  81.957  1.00  0.00           H
ATOM   1579  CD  ILE X 120     107.750  48.333  80.876  1.00  0.00           C
ATOM   1580  HD1 ILE X 120     107.049  48.343  80.013  1.00  0.00           H
ATOM   1581  HD2 ILE X 120     108.607  48.997  80.630  1.00  0.00           H
ATOM   1582  HD3 ILE X 120     108.132  47.299  81.002  1.00  0.00           H
ATOM   1583  C   ILE X 120     107.275  51.042  84.263  1.00  0.00           C
ATOM   1584  O   ILE X 120     106.171  51.564  84.083  1.00  0.00           O
ATOM   1585  N   PRO X 121     108.380  51.774  84.183  1.00  0.00           N
ATOM   1586  CD  PRO X 121     109.650  51.452  84.846  1.00  0.00           C
ATOM   1587  HD1 PRO X 121     110.241  50.776  84.189  1.00  0.00           H
ATOM   1588  HD2 PRO X 121     109.492  50.983  85.842  1.00  0.00           H
ATOM   1589  CA  PRO X 121     108.367  53.130  83.657  1.00  0.00           C
ATOM   1590  HA  PRO X 121     107.712  53.728  84.273  1.00  0.00           H
ATOM   1591  CB  PRO X 121     109.829  53.578  83.777  1.00  0.00           C
ATOM   1592  HB1 PRO X 121     110.403  53.269  82.876  1.00  0.00           H
ATOM   1593  HB2 PRO X 121     109.912  54.676  83.905  1.00  0.00           H
ATOM   1594  CG  PRO X 121     110.354  52.801  84.987  1.00  0.00           C
ATOM   1595  HG1 PRO X 121     111.459  52.709  84.991  1.00  0.00           H
ATOM   1596  HG2 PRO X 121     110.021  53.300  85.924  1.00  0.00           H
ATOM   1597  C   PRO X 121     107.866  53.216  82.227  1.00  0.00           C
ATOM   1598  OT1 PRO X 121     107.014  54.104  81.954  1.00  0.00           O
ATOM   1599  OT2 PRO X 121     108.294  52.434  81.334  1.00  0.00           O
TER
ATOM   1600  N   ASP Z   1      33.779  36.727  72.833  1.00  0.00           N
ATOM   1601  H1  ASP Z   1      32.818  36.296  72.831  1.00  0.00           H
ATOM   1602  H2  ASP Z   1      34.504  35.967  72.884  1.00  0.00           H
ATOM   1603  H3  ASP Z   1      33.829  37.331  73.700  1.00  0.00           H
ATOM   1604  CA  ASP Z   1      33.944  37.596  71.639  1.00  0.00           C
ATOM   1605  HA  ASP Z   1      33.799  36.985  70.760  1.00  0.00           H
ATOM   1606  CB  ASP Z   1      32.839  38.697  71.714  1.00  0.00           C
ATOM   1607  HB1 ASP Z   1      31.837  38.220  71.652  1.00  0.00           H
ATOM   1608  HB2 ASP Z   1      32.893  39.242  72.679  1.00  0.00           H
ATOM   1609  CG  ASP Z   1      32.912  39.726  70.607  1.00  0.00           C
ATOM   1610  OD1 ASP Z   1      32.355  40.835  70.812  1.00  0.00           O
ATOM   1611  OD2 ASP Z   1      33.529  39.468  69.544  1.00  0.00           O
ATOM   1612  C   ASP Z   1      35.367  38.127  71.573  1.00  0.00           C
ATOM   1613  O   ASP Z   1      36.233  37.527  70.932  1.00  0.00           O
ATOM   1614  N   ALA Z   2      35.625  39.260  72.246  1.00  0.00           N
ATOM   1615  HN  ALA Z   2      34.923  39.668  72.829  1.00  0.00           H
ATOM   1616  CA  ALA Z   2      36.805  40.065  72.067  1.00  0.00           C
ATOM   1617  HA  ALA Z   2      37.667  39.531  72.440  1.00  0.00           H
ATOM   1618  CB  ALA Z   2      37.005  40.509  70.604  1.00  0.00           C
ATOM   1619  HB1 ALA Z   2      37.821  41.258  70.529  1.00  0.00           H
ATOM   1620  HB2 ALA Z   2      37.287  39.643  69.969  1.00  0.00           H
ATOM   1621  HB3 ALA Z   2      36.074  40.956  70.194  1.00  0.00           H
ATOM   1622  C   ALA Z   2      36.615  41.312  72.895  1.00  0.00           C
ATOM   1623  O   ALA Z   2      35.510  41.850  72.994  1.00  0.00           O
ATOM   1624  N   HIS Z   3      37.683  41.795  73.550  1.00  0.00           N
ATOM   1625  HN  HIS Z   3      38.583  41.364  73.452  1.00  0.00           H
ATOM   1626  CA  HIS Z   3      37.630  43.033  74.303  1.00  0.00           C
ATOM   1627  HA  HIS Z   3      36.790  42.972  74.983  1.00  0.00           H
ATOM   1628  CB  HIS Z   3      38.907  43.217  75.146  1.00  0.00           C
ATOM   1629  HB1 HIS Z   3      39.801  43.147  74.492  1.00  0.00           H
ATOM   1630  HB2 HIS Z   3      38.920  44.212  75.638  1.00  0.00           H
ATOM   1631  ND1 HIS Z   3      38.377  42.428  77.427  1.00  0.00           N
ATOM   1632  CG  HIS Z   3      39.015  42.186  76.226  1.00  0.00           C
ATOM   1633  CE1 HIS Z   3      38.660  41.379  78.182  1.00  0.00           C
ATOM   1634  HE1 HIS Z   3      38.353  41.255  79.224  1.00  0.00           H
ATOM   1635  NE2 HIS Z   3      39.424  40.475  77.522  1.00  0.00           N
ATOM   1636  HE2 HIS Z   3      39.802  39.626  77.908  1.00  0.00           H
ATOM   1637  CD2 HIS Z   3      39.653  40.986  76.261  1.00  0.00           C
ATOM   1638  HD2 HIS Z   3      40.231  40.488  75.497  1.00  0.00           H
ATOM   1639  C   HIS Z   3      37.408  44.268  73.436  1.00  0.00           C
ATOM   1640  O   HIS Z   3      37.949  44.389  72.337  1.00  0.00           O
ATOM   1641  N   LYS Z   4      36.615  45.237  73.938  1.00  0.00           N
ATOM   1642  HN  LYS Z   4      36.069  45.081  74.769  1.00  0.00           H
ATOM   1643  CA  LYS Z   4      36.418  46.540  73.319  1.00  0.00           C
ATOM   1644  HA  LYS Z   4      36.685  46.499  72.271  1.00  0.00           H
ATOM   1645  CB  LYS Z   4      34.943  46.991  73.453  1.00  0.00           C
ATOM   1646  HB1 LYS Z   4      34.702  47.190  74.522  1.00  0.00           H
ATOM   1647  HB2 LYS Z   4      34.807  47.943  72.891  1.00  0.00           H
ATOM   1648  CG  LYS Z   4      33.950  45.949  72.917  1.00  0.00           C
ATOM   1649  HG1 LYS Z   4      34.308  45.597  71.925  1.00  0.00           H
ATOM   1650  HG2 LYS Z   4      33.944  45.072  73.602  1.00  0.00           H
ATOM   1651  CD  LYS Z   4      32.528  46.504  72.756  1.00  0.00           C
ATOM   1652  HD1 LYS Z   4      32.179  46.929  73.725  1.00  0.00           H
ATOM   1653  HD2 LYS Z   4      32.570  47.347  72.029  1.00  0.00           H
ATOM   1654  CE  LYS Z   4      31.509  45.478  72.238  1.00  0.00           C
ATOM   1655  HE1 LYS Z   4      30.549  45.989  72.007  1.00  0.00           H
ATOM   1656  HE2 LYS Z   4      31.883  44.978  71.319  1.00  0.00           H
ATOM   1657  NZ  LYS Z   4      31.238  44.448  73.258  1.00  0.00           N
ATOM   1658  HZ1 LYS Z   4      32.076  43.836  73.429  1.00  0.00           H
ATOM   1659  HZ2 LYS Z   4      31.010  44.911  74.169  1.00  0.00           H
ATOM   1660  HZ3 LYS Z   4      30.449  43.831  72.975  1.00  0.00           H
ATOM   1661  C   LYS Z   4      37.315  47.573  73.986  1.00  0.00           C
ATOM   1662  O   LYS Z   4      37.205  48.781  73.770  1.00  0.00           O
ATOM   1663  N   SER Z   5      38.231  47.084  74.841  1.00  0.00           N
ATOM   1664  HN  SER Z   5      38.278  46.100  74.959  1.00  0.00           H
ATOM   1665  CA  SER Z   5      39.205  47.839  75.600  1.00  0.00           C
ATOM   1666  HA  SER Z   5      38.633  48.576  76.147  1.00  0.00           H
ATOM   1667  CB  SER Z   5      39.940  46.983  76.666  1.00  0.00           C
ATOM   1668  HB1 SER Z   5      40.466  47.650  77.381  1.00  0.00           H
ATOM   1669  HB2 SER Z   5      39.175  46.422  77.249  1.00  0.00           H
ATOM   1670  OG  SER Z   5      40.873  46.051  76.111  1.00  0.00           O
ATOM   1671  HG1 SER Z   5      41.426  45.772  76.862  1.00  0.00           H
ATOM   1672  C   SER Z   5      40.197  48.629  74.767  1.00  0.00           C
ATOM   1673  O   SER Z   5      40.411  48.388  73.579  1.00  0.00           O
ATOM   1674  N   GLU Z   6      40.818  49.646  75.385  1.00  0.00           N
ATOM   1675  HN  GLU Z   6      40.652  49.819  76.358  1.00  0.00           H
ATOM   1676  CA  GLU Z   6      41.660  50.613  74.716  1.00  0.00           C
ATOM   1677  HA  GLU Z   6      41.058  51.116  73.972  1.00  0.00           H
ATOM   1678  CB  GLU Z   6      42.120  51.635  75.770  1.00  0.00           C
ATOM   1679  HB1 GLU Z   6      41.227  51.928  76.371  1.00  0.00           H
ATOM   1680  HB2 GLU Z   6      42.836  51.145  76.470  1.00  0.00           H
ATOM   1681  CG  GLU Z   6      42.731  52.919  75.183  1.00  0.00           C
ATOM   1682  HG1 GLU Z   6      43.544  52.669  74.469  1.00  0.00           H
ATOM   1683  HG2 GLU Z   6      41.959  53.511  74.648  1.00  0.00           H
ATOM   1684  CD  GLU Z   6      43.308  53.763  76.293  1.00  0.00           C
ATOM   1685  OE1 GLU Z   6      44.549  53.957  76.297  1.00  0.00           O
ATOM   1686  OE2 GLU Z   6      42.555  54.220  77.193  1.00  0.00           O
ATOM   1687  C   GLU Z   6      42.868  50.017  73.999  1.00  0.00           C
ATOM   1688  O   GLU Z   6      43.156  50.355  72.850  1.00  0.00           O
ATOM   1689  N   VAL Z   7      43.579  49.055  74.631  1.00  0.00           N
ATOM   1690  HN  VAL Z   7      43.343  48.799  75.569  1.00  0.00           H
ATOM   1691  CA  VAL Z   7      44.682  48.342  73.991  1.00  0.00           C
ATOM   1692  HA  VAL Z   7      45.351  49.096  73.601  1.00  0.00           H
ATOM   1693  CB  VAL Z   7      45.510  47.483  74.951  1.00  0.00           C
ATOM   1694  HB  VAL Z   7      46.366  47.040  74.384  1.00  0.00           H
ATOM   1695  CG1 VAL Z   7      46.101  48.395  76.044  1.00  0.00           C
ATOM   1696 1HG1 VAL Z   7      46.796  47.821  76.693  1.00  0.00           H
ATOM   1697 2HG1 VAL Z   7      46.664  49.237  75.591  1.00  0.00           H
ATOM   1698 3HG1 VAL Z   7      45.303  48.817  76.688  1.00  0.00           H
ATOM   1699  CG2 VAL Z   7      44.696  46.327  75.570  1.00  0.00           C
ATOM   1700 1HG2 VAL Z   7      44.385  45.594  74.797  1.00  0.00           H
ATOM   1701 2HG2 VAL Z   7      45.314  45.781  76.313  1.00  0.00           H
ATOM   1702 3HG2 VAL Z   7      43.791  46.705  76.086  1.00  0.00           H
ATOM   1703  C   VAL Z   7      44.246  47.526  72.779  1.00  0.00           C
ATOM   1704  O   VAL Z   7      44.924  47.511  71.752  1.00  0.00           O
ATOM   1705  N   ALA Z   8      43.070  46.862  72.855  1.00  0.00           N
ATOM   1706  HN  ALA Z   8      42.515  46.930  73.682  1.00  0.00           H
ATOM   1707  CA  ALA Z   8      42.480  46.114  71.766  1.00  0.00           C
ATOM   1708  HA  ALA Z   8      43.217  45.409  71.404  1.00  0.00           H
ATOM   1709  CB  ALA Z   8      41.243  45.357  72.288  1.00  0.00           C
ATOM   1710  HB1 ALA Z   8      40.774  44.753  71.484  1.00  0.00           H
ATOM   1711  HB2 ALA Z   8      41.533  44.674  73.114  1.00  0.00           H
ATOM   1712  HB3 ALA Z   8      40.477  46.060  72.680  1.00  0.00           H
ATOM   1713  C   ALA Z   8      42.092  47.002  70.589  1.00  0.00           C
ATOM   1714  O   ALA Z   8      42.415  46.715  69.438  1.00  0.00           O
ATOM   1715  N   HIS Z   9      41.449  48.155  70.873  1.00  0.00           N
ATOM   1716  HN  HIS Z   9      41.167  48.325  71.823  1.00  0.00           H
ATOM   1717  CA  HIS Z   9      41.090  49.164  69.886  1.00  0.00           C
ATOM   1718  HA  HIS Z   9      40.445  48.709  69.145  1.00  0.00           H
ATOM   1719  CB  HIS Z   9      40.342  50.329  70.587  1.00  0.00           C
ATOM   1720  HB1 HIS Z   9      39.345  49.971  70.919  1.00  0.00           H
ATOM   1721  HB2 HIS Z   9      40.904  50.621  71.500  1.00  0.00           H
ATOM   1722  ND1 HIS Z   9      39.437  51.555  68.592  1.00  0.00           N
ATOM   1723  CG  HIS Z   9      40.165  51.579  69.770  1.00  0.00           C
ATOM   1724  CE1 HIS Z   9      39.536  52.787  68.108  1.00  0.00           C
ATOM   1725  HE1 HIS Z   9      39.079  53.144  67.180  1.00  0.00           H
ATOM   1726  NE2 HIS Z   9      40.287  53.581  68.906  1.00  0.00           N
ATOM   1727  HE2 HIS Z   9      40.486  54.565  68.780  1.00  0.00           H
ATOM   1728  CD2 HIS Z   9      40.694  52.813  69.973  1.00  0.00           C
ATOM   1729  HD2 HIS Z   9      41.316  53.177  70.779  1.00  0.00           H
ATOM   1730  C   HIS Z   9      42.294  49.729  69.148  1.00  0.00           C
ATOM   1731  O   HIS Z   9      42.313  49.790  67.917  1.00  0.00           O
ATOM   1732  N   ARG Z  10      43.361  50.110  69.881  1.00  0.00           N
ATOM   1733  HN  ARG Z  10      43.326  50.064  70.883  1.00  0.00           H
ATOM   1734  CA  ARG Z  10      44.590  50.605  69.288  1.00  0.00           C
ATOM   1735  HA  ARG Z  10      44.324  51.400  68.604  1.00  0.00           H
ATOM   1736  CB  ARG Z  10      45.554  51.160  70.365  1.00  0.00           C
ATOM   1737  HB1 ARG Z  10      45.711  50.374  71.139  1.00  0.00           H
ATOM   1738  HB2 ARG Z  10      46.543  51.383  69.902  1.00  0.00           H
ATOM   1739  CG  ARG Z  10      45.065  52.448  71.063  1.00  0.00           C
ATOM   1740  HG1 ARG Z  10      44.094  52.258  71.571  1.00  0.00           H
ATOM   1741  HG2 ARG Z  10      45.805  52.705  71.856  1.00  0.00           H
ATOM   1742  CD  ARG Z  10      44.904  53.651  70.128  1.00  0.00           C
ATOM   1743  HD1 ARG Z  10      45.832  53.812  69.533  1.00  0.00           H
ATOM   1744  HD2 ARG Z  10      44.038  53.510  69.442  1.00  0.00           H
ATOM   1745  NE  ARG Z  10      44.667  54.846  70.990  1.00  0.00           N
ATOM   1746  HE  ARG Z  10      44.772  54.788  71.998  1.00  0.00           H
ATOM   1747  CZ  ARG Z  10      44.426  56.065  70.500  1.00  0.00           C
ATOM   1748  NH1 ARG Z  10      44.350  56.309  69.194  1.00  0.00           N
ATOM   1749 1HH1 ARG Z  10      44.575  55.607  68.514  1.00  0.00           H
ATOM   1750 2HH1 ARG Z  10      44.236  57.271  68.909  1.00  0.00           H
ATOM   1751  NH2 ARG Z  10      44.262  57.101  71.317  1.00  0.00           N
ATOM   1752 1HH2 ARG Z  10      44.227  57.015  72.319  1.00  0.00           H
ATOM   1753 2HH2 ARG Z  10      44.019  57.976  70.861  1.00  0.00           H
ATOM   1754  C   ARG Z  10      45.308  49.571  68.433  1.00  0.00           C
ATOM   1755  O   ARG Z  10      45.780  49.890  67.345  1.00  0.00           O
ATOM   1756  N   PHE Z  11      45.381  48.297  68.870  1.00  0.00           N
ATOM   1757  HN  PHE Z  11      45.023  48.043  69.772  1.00  0.00           H
ATOM   1758  CA  PHE Z  11      45.953  47.220  68.075  1.00  0.00           C
ATOM   1759  HA  PHE Z  11      46.957  47.518  67.799  1.00  0.00           H
ATOM   1760  CB  PHE Z  11      46.002  45.925  68.923  1.00  0.00           C
ATOM   1761  HB1 PHE Z  11      46.346  46.181  69.947  1.00  0.00           H
ATOM   1762  HB2 PHE Z  11      45.005  45.443  69.009  1.00  0.00           H
ATOM   1763  CG  PHE Z  11      46.985  44.949  68.342  1.00  0.00           C
ATOM   1764  CD1 PHE Z  11      46.598  44.033  67.351  1.00  0.00           C
ATOM   1765  HD1 PHE Z  11      45.578  44.016  67.002  1.00  0.00           H
ATOM   1766  CE1 PHE Z  11      47.532  43.160  66.783  1.00  0.00           C
ATOM   1767  HE1 PHE Z  11      47.222  42.459  66.022  1.00  0.00           H
ATOM   1768  CZ  PHE Z  11      48.866  43.197  67.204  1.00  0.00           C
ATOM   1769  HZ  PHE Z  11      49.585  42.518  66.771  1.00  0.00           H
ATOM   1770  CD2 PHE Z  11      48.325  44.980  68.752  1.00  0.00           C
ATOM   1771  HD2 PHE Z  11      48.635  45.691  69.501  1.00  0.00           H
ATOM   1772  CE2 PHE Z  11      49.263  44.106  68.192  1.00  0.00           C
ATOM   1773  HE2 PHE Z  11      50.287  44.136  68.526  1.00  0.00           H
ATOM   1774  C   PHE Z  11      45.186  46.962  66.778  1.00  0.00           C
ATOM   1775  O   PHE Z  11      45.762  46.797  65.701  1.00  0.00           O
ATOM   1776  N   LYS Z  12      43.843  46.956  66.856  1.00  0.00           N
ATOM   1777  HN  LYS Z  12      43.396  47.046  67.751  1.00  0.00           H
ATOM   1778  CA  LYS Z  12      42.959  46.801  65.718  1.00  0.00           C
ATOM   1779  HA  LYS Z  12      43.205  45.869  65.227  1.00  0.00           H
ATOM   1780  CB  LYS Z  12      41.502  46.735  66.235  1.00  0.00           C
ATOM   1781  HB1 LYS Z  12      41.493  46.116  67.160  1.00  0.00           H
ATOM   1782  HB2 LYS Z  12      41.157  47.746  66.537  1.00  0.00           H
ATOM   1783  CG  LYS Z  12      40.496  46.108  65.261  1.00  0.00           C
ATOM   1784  HG1 LYS Z  12      40.490  46.680  64.305  1.00  0.00           H
ATOM   1785  HG2 LYS Z  12      40.814  45.066  65.027  1.00  0.00           H
ATOM   1786  CD  LYS Z  12      39.075  46.089  65.851  1.00  0.00           C
ATOM   1787  HD1 LYS Z  12      39.085  45.526  66.812  1.00  0.00           H
ATOM   1788  HD2 LYS Z  12      38.788  47.142  66.075  1.00  0.00           H
ATOM   1789  CE  LYS Z  12      38.036  45.472  64.907  1.00  0.00           C
ATOM   1790  HE1 LYS Z  12      38.050  46.002  63.929  1.00  0.00           H
ATOM   1791  HE2 LYS Z  12      38.246  44.394  64.735  1.00  0.00           H
ATOM   1792  NZ  LYS Z  12      36.679  45.595  65.470  1.00  0.00           N
ATOM   1793  HZ1 LYS Z  12      35.982  45.380  64.713  1.00  0.00           H
ATOM   1794  HZ2 LYS Z  12      36.512  44.896  66.237  1.00  0.00           H
ATOM   1795  HZ3 LYS Z  12      36.509  46.570  65.828  1.00  0.00           H
ATOM   1796  C   LYS Z  12      43.110  47.924  64.691  1.00  0.00           C
ATOM   1797  O   LYS Z  12      43.159  47.689  63.482  1.00  0.00           O
ATOM   1798  N   ASP Z  13      43.219  49.182  65.168  1.00  0.00           N
ATOM   1799  HN  ASP Z  13      43.162  49.342  66.155  1.00  0.00           H
ATOM   1800  CA  ASP Z  13      43.422  50.357  64.346  1.00  0.00           C
ATOM   1801  HA  ASP Z  13      42.687  50.343  63.551  1.00  0.00           H
ATOM   1802  CB  ASP Z  13      43.197  51.590  65.269  1.00  0.00           C
ATOM   1803  HB1 ASP Z  13      42.208  51.496  65.766  1.00  0.00           H
ATOM   1804  HB2 ASP Z  13      43.974  51.641  66.058  1.00  0.00           H
ATOM   1805  CG  ASP Z  13      43.183  52.884  64.497  1.00  0.00           C
ATOM   1806  OD1 ASP Z  13      42.398  52.977  63.518  1.00  0.00           O
ATOM   1807  OD2 ASP Z  13      43.947  53.824  64.835  1.00  0.00           O
ATOM   1808  C   ASP Z  13      44.806  50.434  63.692  1.00  0.00           C
ATOM   1809  O   ASP Z  13      44.939  50.606  62.478  1.00  0.00           O
ATOM   1810  N   LEU Z  14      45.877  50.309  64.497  1.00  0.00           N
ATOM   1811  HN  LEU Z  14      45.754  50.140  65.479  1.00  0.00           H
ATOM   1812  CA  LEU Z  14      47.241  50.528  64.055  1.00  0.00           C
ATOM   1813  HA  LEU Z  14      47.256  51.407  63.426  1.00  0.00           H
ATOM   1814  CB  LEU Z  14      48.173  50.760  65.275  1.00  0.00           C
ATOM   1815  HB1 LEU Z  14      48.047  49.908  65.980  1.00  0.00           H
ATOM   1816  HB2 LEU Z  14      49.235  50.764  64.951  1.00  0.00           H
ATOM   1817  CG  LEU Z  14      47.909  52.081  66.036  1.00  0.00           C
ATOM   1818  HG  LEU Z  14      46.820  52.128  66.282  1.00  0.00           H
ATOM   1819  CD1 LEU Z  14      48.688  52.114  67.358  1.00  0.00           C
ATOM   1820 1HD1 LEU Z  14      49.779  52.028  67.167  1.00  0.00           H
ATOM   1821 2HD1 LEU Z  14      48.497  53.066  67.898  1.00  0.00           H
ATOM   1822 3HD1 LEU Z  14      48.374  51.274  68.010  1.00  0.00           H
ATOM   1823  CD2 LEU Z  14      48.269  53.313  65.194  1.00  0.00           C
ATOM   1824 1HD2 LEU Z  14      47.643  53.367  64.279  1.00  0.00           H
ATOM   1825 2HD2 LEU Z  14      48.111  54.246  65.775  1.00  0.00           H
ATOM   1826 3HD2 LEU Z  14      49.335  53.271  64.887  1.00  0.00           H
ATOM   1827  C   LEU Z  14      47.798  49.404  63.202  1.00  0.00           C
ATOM   1828  O   LEU Z  14      48.490  49.643  62.212  1.00  0.00           O
ATOM   1829  N   GLY Z  15      47.514  48.141  63.571  1.00  0.00           N
ATOM   1830  HN  GLY Z  15      46.877  47.966  64.324  1.00  0.00           H
ATOM   1831  CA  GLY Z  15      48.234  46.989  63.046  1.00  0.00           C
ATOM   1832  HA1 GLY Z  15      47.605  46.129  63.176  1.00  0.00           H
ATOM   1833  HA2 GLY Z  15      48.497  47.159  62.013  1.00  0.00           H
ATOM   1834  C   GLY Z  15      49.501  46.720  63.812  1.00  0.00           C
ATOM   1835  O   GLY Z  15      50.080  47.606  64.438  1.00  0.00           O
ATOM   1836  N   GLU Z  16      49.964  45.460  63.785  1.00  0.00           N
ATOM   1837  HN  GLU Z  16      49.472  44.764  63.256  1.00  0.00           H
ATOM   1838  CA  GLU Z  16      51.056  44.957  64.598  1.00  0.00           C
ATOM   1839  HA  GLU Z  16      50.767  45.066  65.634  1.00  0.00           H
ATOM   1840  CB  GLU Z  16      51.223  43.452  64.281  1.00  0.00           C
ATOM   1841  HB1 GLU Z  16      50.203  43.006  64.333  1.00  0.00           H
ATOM   1842  HB2 GLU Z  16      51.579  43.324  63.235  1.00  0.00           H
ATOM   1843  CG  GLU Z  16      52.141  42.669  65.248  1.00  0.00           C
ATOM   1844  HG1 GLU Z  16      53.199  42.981  65.130  1.00  0.00           H
ATOM   1845  HG2 GLU Z  16      51.831  42.863  66.296  1.00  0.00           H
ATOM   1846  CD  GLU Z  16      52.037  41.176  65.008  1.00  0.00           C
ATOM   1847  OE1 GLU Z  16      53.083  40.478  64.955  1.00  0.00           O
ATOM   1848  OE2 GLU Z  16      50.897  40.652  64.896  1.00  0.00           O
ATOM   1849  C   GLU Z  16      52.387  45.681  64.432  1.00  0.00           C
ATOM   1850  O   GLU Z  16      53.020  46.053  65.418  1.00  0.00           O
ATOM   1851  N   GLU Z  17      52.823  45.964  63.187  1.00  0.00           N
ATOM   1852  HN  GLU Z  17      52.283  45.662  62.397  1.00  0.00           H
ATOM   1853  CA  GLU Z  17      54.053  46.694  62.913  1.00  0.00           C
ATOM   1854  HA  GLU Z  17      54.858  46.187  63.426  1.00  0.00           H
ATOM   1855  CB  GLU Z  17      54.343  46.679  61.390  1.00  0.00           C
ATOM   1856  HB1 GLU Z  17      54.270  45.628  61.027  1.00  0.00           H
ATOM   1857  HB2 GLU Z  17      53.537  47.248  60.874  1.00  0.00           H
ATOM   1858  CG  GLU Z  17      55.714  47.261  60.949  1.00  0.00           C
ATOM   1859  HG1 GLU Z  17      55.679  47.426  59.850  1.00  0.00           H
ATOM   1860  HG2 GLU Z  17      55.909  48.241  61.428  1.00  0.00           H
ATOM   1861  CD  GLU Z  17      56.892  46.342  61.227  1.00  0.00           C
ATOM   1862  OE1 GLU Z  17      57.536  45.884  60.243  1.00  0.00           O
ATOM   1863  OE2 GLU Z  17      57.219  46.085  62.414  1.00  0.00           O
ATOM   1864  C   GLU Z  17      54.029  48.135  63.426  1.00  0.00           C
ATOM   1865  O   GLU Z  17      54.965  48.601  64.081  1.00  0.00           O
ATOM   1866  N   ASN Z  18      52.922  48.873  63.192  1.00  0.00           N
ATOM   1867  HN  ASN Z  18      52.176  48.481  62.648  1.00  0.00           H
ATOM   1868  CA  ASN Z  18      52.729  50.211  63.733  1.00  0.00           C
ATOM   1869  HA  ASN Z  18      53.616  50.793  63.513  1.00  0.00           H
ATOM   1870  CB  ASN Z  18      51.484  50.904  63.134  1.00  0.00           C
ATOM   1871  HB1 ASN Z  18      50.617  50.219  63.216  1.00  0.00           H
ATOM   1872  HB2 ASN Z  18      51.256  51.846  63.677  1.00  0.00           H
ATOM   1873  CG  ASN Z  18      51.726  51.275  61.678  1.00  0.00           C
ATOM   1874  OD1 ASN Z  18      52.844  51.602  61.268  1.00  0.00           O
ATOM   1875  ND2 ASN Z  18      50.645  51.262  60.869  1.00  0.00           N
ATOM   1876 1HD2 ASN Z  18      49.763  50.930  61.207  1.00  0.00           H
ATOM   1877 2HD2 ASN Z  18      50.782  51.492  59.900  1.00  0.00           H
ATOM   1878  C   ASN Z  18      52.595  50.235  65.249  1.00  0.00           C
ATOM   1879  O   ASN Z  18      53.136  51.118  65.910  1.00  0.00           O
ATOM   1880  N   PHE Z  19      51.876  49.261  65.848  1.00  0.00           N
ATOM   1881  HN  PHE Z  19      51.396  48.573  65.293  1.00  0.00           H
ATOM   1882  CA  PHE Z  19      51.740  49.129  67.290  1.00  0.00           C
ATOM   1883  HA  PHE Z  19      51.346  50.061  67.672  1.00  0.00           H
ATOM   1884  CB  PHE Z  19      50.758  47.966  67.603  1.00  0.00           C
ATOM   1885  HB1 PHE Z  19      49.857  48.066  66.961  1.00  0.00           H
ATOM   1886  HB2 PHE Z  19      51.221  46.980  67.380  1.00  0.00           H
ATOM   1887  CG  PHE Z  19      50.297  47.980  69.034  1.00  0.00           C
ATOM   1888  CD1 PHE Z  19      50.988  47.255  70.018  1.00  0.00           C
ATOM   1889  HD1 PHE Z  19      51.871  46.690  69.750  1.00  0.00           H
ATOM   1890  CE1 PHE Z  19      50.537  47.251  71.343  1.00  0.00           C
ATOM   1891  HE1 PHE Z  19      51.059  46.666  72.082  1.00  0.00           H
ATOM   1892  CZ  PHE Z  19      49.400  47.987  71.700  1.00  0.00           C
ATOM   1893  HZ  PHE Z  19      49.053  47.983  72.723  1.00  0.00           H
ATOM   1894  CD2 PHE Z  19      49.145  48.696  69.398  1.00  0.00           C
ATOM   1895  HD2 PHE Z  19      48.591  49.229  68.640  1.00  0.00           H
ATOM   1896  CE2 PHE Z  19      48.697  48.703  70.725  1.00  0.00           C
ATOM   1897  HE2 PHE Z  19      47.806  49.247  70.995  1.00  0.00           H
ATOM   1898  C   PHE Z  19      53.088  48.892  67.965  1.00  0.00           C
ATOM   1899  O   PHE Z  19      53.452  49.587  68.910  1.00  0.00           O
ATOM   1900  N   LYS Z  20      53.896  47.965  67.413  1.00  0.00           N
ATOM   1901  HN  LYS Z  20      53.554  47.410  66.649  1.00  0.00           H
ATOM   1902  CA  LYS Z  20      55.246  47.644  67.844  1.00  0.00           C
ATOM   1903  HA  LYS Z  20      55.215  47.275  68.860  1.00  0.00           H
ATOM   1904  CB  LYS Z  20      55.754  46.547  66.877  1.00  0.00           C
ATOM   1905  HB1 LYS Z  20      55.014  45.714  66.918  1.00  0.00           H
ATOM   1906  HB2 LYS Z  20      55.721  46.957  65.843  1.00  0.00           H
ATOM   1907  CG  LYS Z  20      57.147  45.938  67.107  1.00  0.00           C
ATOM   1908  HG1 LYS Z  20      57.875  46.741  67.362  1.00  0.00           H
ATOM   1909  HG2 LYS Z  20      57.109  45.229  67.964  1.00  0.00           H
ATOM   1910  CD  LYS Z  20      57.663  45.219  65.838  1.00  0.00           C
ATOM   1911  HD1 LYS Z  20      57.817  46.005  65.066  1.00  0.00           H
ATOM   1912  HD2 LYS Z  20      58.658  44.768  66.049  1.00  0.00           H
ATOM   1913  CE  LYS Z  20      56.734  44.138  65.257  1.00  0.00           C
ATOM   1914  HE1 LYS Z  20      56.801  43.204  65.852  1.00  0.00           H
ATOM   1915  HE2 LYS Z  20      55.674  44.473  65.241  1.00  0.00           H
ATOM   1916  NZ  LYS Z  20      57.097  43.844  63.859  1.00  0.00           N
ATOM   1917  HZ1 LYS Z  20      58.023  43.349  63.777  1.00  0.00           H
ATOM   1918  HZ2 LYS Z  20      56.345  43.272  63.398  1.00  0.00           H
ATOM   1919  HZ3 LYS Z  20      57.167  44.741  63.306  1.00  0.00           H
ATOM   1920  C   LYS Z  20      56.167  48.857  67.800  1.00  0.00           C
ATOM   1921  O   LYS Z  20      56.884  49.153  68.754  1.00  0.00           O
ATOM   1922  N   ALA Z  21      56.110  49.638  66.701  1.00  0.00           N
ATOM   1923  HN  ALA Z  21      55.527  49.369  65.935  1.00  0.00           H
ATOM   1924  CA  ALA Z  21      56.831  50.884  66.554  1.00  0.00           C
ATOM   1925  HA  ALA Z  21      57.880  50.687  66.735  1.00  0.00           H
ATOM   1926  CB  ALA Z  21      56.646  51.394  65.113  1.00  0.00           C
ATOM   1927  HB1 ALA Z  21      55.586  51.660  64.913  1.00  0.00           H
ATOM   1928  HB2 ALA Z  21      57.283  52.282  64.928  1.00  0.00           H
ATOM   1929  HB3 ALA Z  21      56.941  50.609  64.387  1.00  0.00           H
ATOM   1930  C   ALA Z  21      56.403  51.979  67.530  1.00  0.00           C
ATOM   1931  O   ALA Z  21      57.231  52.653  68.141  1.00  0.00           O
ATOM   1932  N   LEU Z  22      55.082  52.176  67.722  1.00  0.00           N
ATOM   1933  HN  LEU Z  22      54.414  51.635  67.202  1.00  0.00           H
ATOM   1934  CA  LEU Z  22      54.548  53.174  68.631  1.00  0.00           C
ATOM   1935  HA  LEU Z  22      55.004  54.122  68.380  1.00  0.00           H
ATOM   1936  CB  LEU Z  22      53.014  53.305  68.442  1.00  0.00           C
ATOM   1937  HB1 LEU Z  22      52.841  53.540  67.368  1.00  0.00           H
ATOM   1938  HB2 LEU Z  22      52.522  52.328  68.639  1.00  0.00           H
ATOM   1939  CG  LEU Z  22      52.341  54.405  69.296  1.00  0.00           C
ATOM   1940  HG  LEU Z  22      53.128  55.142  69.593  1.00  0.00           H
ATOM   1941  CD1 LEU Z  22      51.286  55.172  68.484  1.00  0.00           C
ATOM   1942 1HD1 LEU Z  22      51.750  55.629  67.584  1.00  0.00           H
ATOM   1943 2HD1 LEU Z  22      50.477  54.483  68.159  1.00  0.00           H
ATOM   1944 3HD1 LEU Z  22      50.843  55.979  69.106  1.00  0.00           H
ATOM   1945  CD2 LEU Z  22      51.705  53.840  70.578  1.00  0.00           C
ATOM   1946 1HD2 LEU Z  22      50.886  53.135  70.322  1.00  0.00           H
ATOM   1947 2HD2 LEU Z  22      52.452  53.299  71.194  1.00  0.00           H
ATOM   1948 3HD2 LEU Z  22      51.287  54.663  71.194  1.00  0.00           H
ATOM   1949  C   LEU Z  22      54.885  52.910  70.089  1.00  0.00           C
ATOM   1950  O   LEU Z  22      55.335  53.809  70.800  1.00  0.00           O
ATOM   1951  N   VAL Z  23      54.723  51.660  70.575  1.00  0.00           N
ATOM   1952  HN  VAL Z  23      54.349  50.927  69.997  1.00  0.00           H
ATOM   1953  CA  VAL Z  23      55.047  51.312  71.953  1.00  0.00           C
ATOM   1954  HA  VAL Z  23      54.590  52.072  72.571  1.00  0.00           H
ATOM   1955  CB  VAL Z  23      54.443  49.991  72.430  1.00  0.00           C
ATOM   1956  HB  VAL Z  23      54.610  49.910  73.532  1.00  0.00           H
ATOM   1957  CG1 VAL Z  23      52.920  50.014  72.178  1.00  0.00           C
ATOM   1958 1HG1 VAL Z  23      52.688  49.964  71.097  1.00  0.00           H
ATOM   1959 2HG1 VAL Z  23      52.438  49.139  72.662  1.00  0.00           H
ATOM   1960 3HG1 VAL Z  23      52.461  50.939  72.580  1.00  0.00           H
ATOM   1961  CG2 VAL Z  23      55.088  48.765  71.764  1.00  0.00           C
ATOM   1962 1HG2 VAL Z  23      54.568  47.836  72.082  1.00  0.00           H
ATOM   1963 2HG2 VAL Z  23      55.020  48.835  70.660  1.00  0.00           H
ATOM   1964 3HG2 VAL Z  23      56.156  48.678  72.046  1.00  0.00           H
ATOM   1965  C   VAL Z  23      56.540  51.413  72.244  1.00  0.00           C
ATOM   1966  O   VAL Z  23      56.952  51.865  73.310  1.00  0.00           O
ATOM   1967  N   LEU Z  24      57.397  51.058  71.263  1.00  0.00           N
ATOM   1968  HN  LEU Z  24      57.035  50.667  70.415  1.00  0.00           H
ATOM   1969  CA  LEU Z  24      58.841  51.205  71.319  1.00  0.00           C
ATOM   1970  HA  LEU Z  24      59.215  50.625  72.149  1.00  0.00           H
ATOM   1971  CB  LEU Z  24      59.402  50.675  69.981  1.00  0.00           C
ATOM   1972  HB1 LEU Z  24      59.073  49.619  69.854  1.00  0.00           H
ATOM   1973  HB2 LEU Z  24      58.928  51.250  69.156  1.00  0.00           H
ATOM   1974  CG  LEU Z  24      60.925  50.727  69.776  1.00  0.00           C
ATOM   1975  HG  LEU Z  24      61.312  51.729  70.079  1.00  0.00           H
ATOM   1976  CD1 LEU Z  24      61.651  49.650  70.585  1.00  0.00           C
ATOM   1977 1HD1 LEU Z  24      61.400  49.747  71.661  1.00  0.00           H
ATOM   1978 2HD1 LEU Z  24      61.340  48.639  70.244  1.00  0.00           H
ATOM   1979 3HD1 LEU Z  24      62.751  49.741  70.459  1.00  0.00           H
ATOM   1980  CD2 LEU Z  24      61.209  50.552  68.283  1.00  0.00           C
ATOM   1981 1HD2 LEU Z  24      60.721  51.363  67.703  1.00  0.00           H
ATOM   1982 2HD2 LEU Z  24      62.301  50.583  68.095  1.00  0.00           H
ATOM   1983 3HD2 LEU Z  24      60.805  49.583  67.921  1.00  0.00           H
ATOM   1984  C   LEU Z  24      59.301  52.644  71.524  1.00  0.00           C
ATOM   1985  O   LEU Z  24      60.158  52.917  72.370  1.00  0.00           O
ATOM   1986  N   ILE Z  25      58.703  53.603  70.781  1.00  0.00           N
ATOM   1987  HN  ILE Z  25      58.051  53.340  70.066  1.00  0.00           H
ATOM   1988  CA  ILE Z  25      58.895  55.034  70.986  1.00  0.00           C
ATOM   1989  HA  ILE Z  25      59.957  55.237  70.988  1.00  0.00           H
ATOM   1990  CB  ILE Z  25      58.233  55.858  69.875  1.00  0.00           C
ATOM   1991  HB  ILE Z  25      57.166  55.544  69.789  1.00  0.00           H
ATOM   1992  CG2 ILE Z  25      58.269  57.372  70.206  1.00  0.00           C
ATOM   1993 1HG2 ILE Z  25      59.309  57.707  70.387  1.00  0.00           H
ATOM   1994 2HG2 ILE Z  25      57.860  57.966  69.366  1.00  0.00           H
ATOM   1995 3HG2 ILE Z  25      57.656  57.617  71.099  1.00  0.00           H
ATOM   1996  CG1 ILE Z  25      58.919  55.576  68.516  1.00  0.00           C
ATOM   1997 1HG1 ILE Z  25      59.968  55.944  68.551  1.00  0.00           H
ATOM   1998 2HG1 ILE Z  25      58.961  54.477  68.346  1.00  0.00           H
ATOM   1999  CD  ILE Z  25      58.189  56.209  67.323  1.00  0.00           C
ATOM   2000  HD1 ILE Z  25      58.662  55.898  66.369  1.00  0.00           H
ATOM   2001  HD2 ILE Z  25      57.126  55.884  67.303  1.00  0.00           H
ATOM   2002  HD3 ILE Z  25      58.217  57.316  67.375  1.00  0.00           H
ATOM   2003  C   ILE Z  25      58.363  55.480  72.339  1.00  0.00           C
ATOM   2004  O   ILE Z  25      59.036  56.191  73.081  1.00  0.00           O
ATOM   2005  N   ALA Z  26      57.148  55.039  72.716  1.00  0.00           N
ATOM   2006  HN  ALA Z  26      56.610  54.457  72.100  1.00  0.00           H
ATOM   2007  CA  ALA Z  26      56.485  55.439  73.939  1.00  0.00           C
ATOM   2008  HA  ALA Z  26      56.404  56.517  73.930  1.00  0.00           H
ATOM   2009  CB  ALA Z  26      55.078  54.830  73.965  1.00  0.00           C
ATOM   2010  HB1 ALA Z  26      55.121  53.722  74.032  1.00  0.00           H
ATOM   2011  HB2 ALA Z  26      54.512  55.215  74.839  1.00  0.00           H
ATOM   2012  HB3 ALA Z  26      54.523  55.103  73.043  1.00  0.00           H
ATOM   2013  C   ALA Z  26      57.230  55.072  75.216  1.00  0.00           C
ATOM   2014  O   ALA Z  26      57.373  55.896  76.118  1.00  0.00           O
ATOM   2015  N   PHE Z  27      57.788  53.845  75.297  1.00  0.00           N
ATOM   2016  HN  PHE Z  27      57.596  53.166  74.582  1.00  0.00           H
ATOM   2017  CA  PHE Z  27      58.662  53.435  76.385  1.00  0.00           C
ATOM   2018  HA  PHE Z  27      58.126  53.548  77.318  1.00  0.00           H
ATOM   2019  CB  PHE Z  27      59.142  51.968  76.182  1.00  0.00           C
ATOM   2020  HB1 PHE Z  27      59.435  51.808  75.122  1.00  0.00           H
ATOM   2021  HB2 PHE Z  27      60.019  51.744  76.828  1.00  0.00           H
ATOM   2022  CG  PHE Z  27      58.099  50.955  76.559  1.00  0.00           C
ATOM   2023  CD1 PHE Z  27      57.662  49.980  75.645  1.00  0.00           C
ATOM   2024  HD1 PHE Z  27      58.045  49.989  74.636  1.00  0.00           H
ATOM   2025  CE1 PHE Z  27      56.747  48.993  76.033  1.00  0.00           C
ATOM   2026  HE1 PHE Z  27      56.415  48.250  75.321  1.00  0.00           H
ATOM   2027  CZ  PHE Z  27      56.285  48.956  77.354  1.00  0.00           C
ATOM   2028  HZ  PHE Z  27      55.607  48.180  77.671  1.00  0.00           H
ATOM   2029  CD2 PHE Z  27      57.622  50.906  77.877  1.00  0.00           C
ATOM   2030  HD2 PHE Z  27      57.967  51.628  78.600  1.00  0.00           H
ATOM   2031  CE2 PHE Z  27      56.730  49.907  78.277  1.00  0.00           C
ATOM   2032  HE2 PHE Z  27      56.390  49.880  79.300  1.00  0.00           H
ATOM   2033  C   PHE Z  27      59.909  54.309  76.500  1.00  0.00           C
ATOM   2034  O   PHE Z  27      60.299  54.720  77.590  1.00  0.00           O
ATOM   2035  N   ALA Z  28      60.549  54.628  75.357  1.00  0.00           N
ATOM   2036  HN  ALA Z  28      60.174  54.331  74.480  1.00  0.00           H
ATOM   2037  CA  ALA Z  28      61.734  55.459  75.289  1.00  0.00           C
ATOM   2038  HA  ALA Z  28      62.441  55.083  76.013  1.00  0.00           H
ATOM   2039  CB  ALA Z  28      62.349  55.342  73.882  1.00  0.00           C
ATOM   2040  HB1 ALA Z  28      63.275  55.950  73.803  1.00  0.00           H
ATOM   2041  HB2 ALA Z  28      62.613  54.284  73.670  1.00  0.00           H
ATOM   2042  HB3 ALA Z  28      61.625  55.680  73.113  1.00  0.00           H
ATOM   2043  C   ALA Z  28      61.507  56.919  75.666  1.00  0.00           C
ATOM   2044  O   ALA Z  28      62.325  57.541  76.341  1.00  0.00           O
ATOM   2045  N   GLN Z  29      60.374  57.510  75.242  1.00  0.00           N
ATOM   2046  HN  GLN Z  29      59.757  57.017  74.624  1.00  0.00           H
ATOM   2047  CA  GLN Z  29      59.979  58.846  75.650  1.00  0.00           C
ATOM   2048  HA  GLN Z  29      60.848  59.482  75.546  1.00  0.00           H
ATOM   2049  CB  GLN Z  29      58.884  59.424  74.729  1.00  0.00           C
ATOM   2050  HB1 GLN Z  29      57.979  58.778  74.756  1.00  0.00           H
ATOM   2051  HB2 GLN Z  29      58.600  60.429  75.118  1.00  0.00           H
ATOM   2052  CG  GLN Z  29      59.385  59.575  73.275  1.00  0.00           C
ATOM   2053  HG1 GLN Z  29      60.425  59.963  73.286  1.00  0.00           H
ATOM   2054  HG2 GLN Z  29      59.396  58.591  72.767  1.00  0.00           H
ATOM   2055  CD  GLN Z  29      58.499  60.523  72.473  1.00  0.00           C
ATOM   2056  OE1 GLN Z  29      57.266  60.447  72.505  1.00  0.00           O
ATOM   2057  NE2 GLN Z  29      59.134  61.457  71.729  1.00  0.00           N
ATOM   2058 1HE2 GLN Z  29      60.125  61.580  71.808  1.00  0.00           H
ATOM   2059 2HE2 GLN Z  29      58.576  62.112  71.215  1.00  0.00           H
ATOM   2060  C   GLN Z  29      59.576  58.959  77.116  1.00  0.00           C
ATOM   2061  O   GLN Z  29      59.847  59.971  77.761  1.00  0.00           O
ATOM   2062  N   TYR Z  30      58.931  57.921  77.696  1.00  0.00           N
ATOM   2063  HN  TYR Z  30      58.628  57.143  77.143  1.00  0.00           H
ATOM   2064  CA  TYR Z  30      58.689  57.840  79.131  1.00  0.00           C
ATOM   2065  HA  TYR Z  30      58.160  58.733  79.437  1.00  0.00           H
ATOM   2066  CB  TYR Z  30      57.868  56.558  79.466  1.00  0.00           C
ATOM   2067  HB1 TYR Z  30      57.822  55.896  78.576  1.00  0.00           H
ATOM   2068  HB2 TYR Z  30      58.330  55.966  80.284  1.00  0.00           H
ATOM   2069  CG  TYR Z  30      56.465  56.866  79.906  1.00  0.00           C
ATOM   2070  CD1 TYR Z  30      55.387  56.774  79.010  1.00  0.00           C
ATOM   2071  HD1 TYR Z  30      55.575  56.544  77.970  1.00  0.00           H
ATOM   2072  CE1 TYR Z  30      54.068  56.931  79.464  1.00  0.00           C
ATOM   2073  HE1 TYR Z  30      53.244  56.834  78.771  1.00  0.00           H
ATOM   2074  CZ  TYR Z  30      53.821  57.183  80.817  1.00  0.00           C
ATOM   2075  OH  TYR Z  30      52.498  57.237  81.297  1.00  0.00           O
ATOM   2076  HH  TYR Z  30      51.951  56.741  80.658  1.00  0.00           H
ATOM   2077  CD2 TYR Z  30      56.206  57.170  81.254  1.00  0.00           C
ATOM   2078  HD2 TYR Z  30      57.026  57.243  81.955  1.00  0.00           H
ATOM   2079  CE2 TYR Z  30      54.888  57.330  81.707  1.00  0.00           C
ATOM   2080  HE2 TYR Z  30      54.698  57.537  82.749  1.00  0.00           H
ATOM   2081  C   TYR Z  30      59.982  57.794  79.948  1.00  0.00           C
ATOM   2082  O   TYR Z  30      60.137  58.517  80.936  1.00  0.00           O
ATOM   2083  N   LEU Z  31      60.943  56.941  79.537  1.00  0.00           N
ATOM   2084  HN  LEU Z  31      60.801  56.352  78.737  1.00  0.00           H
ATOM   2085  CA  LEU Z  31      62.202  56.788  80.233  1.00  0.00           C
ATOM   2086  HA  LEU Z  31      62.439  57.715  80.736  1.00  0.00           H
ATOM   2087  CB  LEU Z  31      62.076  55.643  81.266  1.00  0.00           C
ATOM   2088  HB1 LEU Z  31      61.155  55.822  81.864  1.00  0.00           H
ATOM   2089  HB2 LEU Z  31      61.926  54.686  80.717  1.00  0.00           H
ATOM   2090  CG  LEU Z  31      63.251  55.488  82.246  1.00  0.00           C
ATOM   2091  HG  LEU Z  31      64.193  55.374  81.659  1.00  0.00           H
ATOM   2092  CD1 LEU Z  31      63.399  56.692  83.187  1.00  0.00           C
ATOM   2093 1HD1 LEU Z  31      64.221  56.519  83.913  1.00  0.00           H
ATOM   2094 2HD1 LEU Z  31      63.629  57.617  82.622  1.00  0.00           H
ATOM   2095 3HD1 LEU Z  31      62.459  56.855  83.755  1.00  0.00           H
ATOM   2096  CD2 LEU Z  31      63.068  54.218  83.081  1.00  0.00           C
ATOM   2097 1HD2 LEU Z  31      63.042  53.318  82.431  1.00  0.00           H
ATOM   2098 2HD2 LEU Z  31      63.917  54.130  83.786  1.00  0.00           H
ATOM   2099 3HD2 LEU Z  31      62.122  54.268  83.662  1.00  0.00           H
ATOM   2100  C   LEU Z  31      63.344  56.508  79.263  1.00  0.00           C
ATOM   2101  O   LEU Z  31      63.358  55.521  78.526  1.00  0.00           O
ATOM   2102  N   GLN Z  32      64.375  57.375  79.261  1.00  0.00           N
ATOM   2103  HN  GLN Z  32      64.375  58.165  79.888  1.00  0.00           H
ATOM   2104  CA  GLN Z  32      65.449  57.351  78.281  1.00  0.00           C
ATOM   2105  HA  GLN Z  32      65.056  57.055  77.317  1.00  0.00           H
ATOM   2106  CB  GLN Z  32      66.070  58.770  78.205  1.00  0.00           C
ATOM   2107  HB1 GLN Z  32      66.495  59.015  79.208  1.00  0.00           H
ATOM   2108  HB2 GLN Z  32      66.905  58.783  77.470  1.00  0.00           H
ATOM   2109  CG  GLN Z  32      65.049  59.867  77.825  1.00  0.00           C
ATOM   2110  HG1 GLN Z  32      64.753  59.781  76.761  1.00  0.00           H
ATOM   2111  HG2 GLN Z  32      64.126  59.775  78.437  1.00  0.00           H
ATOM   2112  CD  GLN Z  32      65.610  61.258  78.115  1.00  0.00           C
ATOM   2113  OE1 GLN Z  32      65.520  61.751  79.240  1.00  0.00           O
ATOM   2114  NE2 GLN Z  32      66.181  61.924  77.093  1.00  0.00           N
ATOM   2115 1HE2 GLN Z  32      66.211  61.490  76.186  1.00  0.00           H
ATOM   2116 2HE2 GLN Z  32      66.390  62.895  77.222  1.00  0.00           H
ATOM   2117  C   GLN Z  32      66.563  56.388  78.665  1.00  0.00           C
ATOM   2118  O   GLN Z  32      67.416  56.018  77.858  1.00  0.00           O
ATOM   2119  N   GLN Z  33      66.562  55.985  79.946  1.00  0.00           N
ATOM   2120  HN  GLN Z  33      65.832  56.332  80.525  1.00  0.00           H
ATOM   2121  CA  GLN Z  33      67.578  55.203  80.615  1.00  0.00           C
ATOM   2122  HA  GLN Z  33      68.526  55.686  80.434  1.00  0.00           H
ATOM   2123  CB  GLN Z  33      67.294  55.201  82.137  1.00  0.00           C
ATOM   2124  HB1 GLN Z  33      66.366  54.614  82.327  1.00  0.00           H
ATOM   2125  HB2 GLN Z  33      68.120  54.670  82.661  1.00  0.00           H
ATOM   2126  CG  GLN Z  33      67.099  56.602  82.772  1.00  0.00           C
ATOM   2127  HG1 GLN Z  33      66.285  57.164  82.273  1.00  0.00           H
ATOM   2128  HG2 GLN Z  33      66.810  56.475  83.837  1.00  0.00           H
ATOM   2129  CD  GLN Z  33      68.352  57.480  82.735  1.00  0.00           C
ATOM   2130  OE1 GLN Z  33      68.394  58.531  82.092  1.00  0.00           O
ATOM   2131  NE2 GLN Z  33      69.402  57.055  83.471  1.00  0.00           N
ATOM   2132 1HE2 GLN Z  33      69.337  56.180  83.957  1.00  0.00           H
ATOM   2133 2HE2 GLN Z  33      70.208  57.636  83.521  1.00  0.00           H
ATOM   2134  C   GLN Z  33      67.720  53.761  80.140  1.00  0.00           C
ATOM   2135  O   GLN Z  33      68.824  53.211  80.117  1.00  0.00           O
ATOM   2136  N   CYS Z  34      66.582  53.122  79.796  1.00  0.00           N
ATOM   2137  HN  CYS Z  34      65.733  53.642  79.764  1.00  0.00           H
ATOM   2138  CA  CYS Z  34      66.411  51.699  79.535  1.00  0.00           C
ATOM   2139  HA  CYS Z  34      66.422  51.212  80.498  1.00  0.00           H
ATOM   2140  CB  CYS Z  34      65.030  51.418  78.886  1.00  0.00           C
ATOM   2141  HB1 CYS Z  34      65.052  51.770  77.831  1.00  0.00           H
ATOM   2142  HB2 CYS Z  34      64.852  50.320  78.855  1.00  0.00           H
ATOM   2143  SG  CYS Z  34      63.652  52.245  79.739  1.00  0.00           S
ATOM   2144  HG1 CYS Z  34      62.731  51.911  78.842  1.00  0.00           H
ATOM   2145  C   CYS Z  34      67.444  51.057  78.611  1.00  0.00           C
ATOM   2146  O   CYS Z  34      67.542  51.486  77.460  1.00  0.00           O
ATOM   2147  N   PRO Z  35      68.210  50.033  78.989  1.00  0.00           N
ATOM   2148  CD  PRO Z  35      68.461  49.651  80.378  1.00  0.00           C
ATOM   2149  HD1 PRO Z  35      67.673  48.933  80.693  1.00  0.00           H
ATOM   2150  HD2 PRO Z  35      68.479  50.534  81.057  1.00  0.00           H
ATOM   2151  CA  PRO Z  35      69.048  49.281  78.057  1.00  0.00           C
ATOM   2152  HA  PRO Z  35      69.719  49.982  77.584  1.00  0.00           H
ATOM   2153  CB  PRO Z  35      69.781  48.268  78.954  1.00  0.00           C
ATOM   2154  HB1 PRO Z  35      69.194  47.326  79.049  1.00  0.00           H
ATOM   2155  HB2 PRO Z  35      70.794  48.031  78.570  1.00  0.00           H
ATOM   2156  CG  PRO Z  35      69.817  48.955  80.322  1.00  0.00           C
ATOM   2157  HG1 PRO Z  35      69.968  48.240  81.155  1.00  0.00           H
ATOM   2158  HG2 PRO Z  35      70.624  49.722  80.332  1.00  0.00           H
ATOM   2159  C   PRO Z  35      68.250  48.594  76.961  1.00  0.00           C
ATOM   2160  O   PRO Z  35      67.132  48.153  77.219  1.00  0.00           O
ATOM   2161  N   PHE Z  36      68.790  48.479  75.731  1.00  0.00           N
ATOM   2162  HN  PHE Z  36      69.713  48.848  75.564  1.00  0.00           H
ATOM   2163  CA  PHE Z  36      68.088  47.968  74.562  1.00  0.00           C
ATOM   2164  HA  PHE Z  36      67.221  48.597  74.415  1.00  0.00           H
ATOM   2165  CB  PHE Z  36      69.010  48.071  73.315  1.00  0.00           C
ATOM   2166  HB1 PHE Z  36      69.428  49.099  73.256  1.00  0.00           H
ATOM   2167  HB2 PHE Z  36      69.860  47.361  73.399  1.00  0.00           H
ATOM   2168  CG  PHE Z  36      68.275  47.806  72.025  1.00  0.00           C
ATOM   2169  CD1 PHE Z  36      68.503  46.625  71.300  1.00  0.00           C
ATOM   2170  HD1 PHE Z  36      69.203  45.894  71.677  1.00  0.00           H
ATOM   2171  CE1 PHE Z  36      67.821  46.379  70.101  1.00  0.00           C
ATOM   2172  HE1 PHE Z  36      67.997  45.459  69.561  1.00  0.00           H
ATOM   2173  CZ  PHE Z  36      66.905  47.320  69.614  1.00  0.00           C
ATOM   2174  HZ  PHE Z  36      66.379  47.133  68.688  1.00  0.00           H
ATOM   2175  CD2 PHE Z  36      67.346  48.735  71.532  1.00  0.00           C
ATOM   2176  HD2 PHE Z  36      67.152  49.636  72.093  1.00  0.00           H
ATOM   2177  CE2 PHE Z  36      66.666  48.500  70.330  1.00  0.00           C
ATOM   2178  HE2 PHE Z  36      65.956  49.225  69.958  1.00  0.00           H
ATOM   2179  C   PHE Z  36      67.580  46.540  74.744  1.00  0.00           C
ATOM   2180  O   PHE Z  36      66.437  46.230  74.412  1.00  0.00           O
ATOM   2181  N   GLU Z  37      68.405  45.661  75.350  1.00  0.00           N
ATOM   2182  HN  GLU Z  37      69.327  45.952  75.587  1.00  0.00           H
ATOM   2183  CA  GLU Z  37      68.064  44.284  75.665  1.00  0.00           C
ATOM   2184  HA  GLU Z  37      67.821  43.780  74.738  1.00  0.00           H
ATOM   2185  CB  GLU Z  37      69.298  43.597  76.308  1.00  0.00           C
ATOM   2186  HB1 GLU Z  37      70.119  43.625  75.554  1.00  0.00           H
ATOM   2187  HB2 GLU Z  37      69.639  44.184  77.189  1.00  0.00           H
ATOM   2188  CG  GLU Z  37      69.055  42.131  76.739  1.00  0.00           C
ATOM   2189  HG1 GLU Z  37      68.482  42.094  77.689  1.00  0.00           H
ATOM   2190  HG2 GLU Z  37      68.466  41.618  75.950  1.00  0.00           H
ATOM   2191  CD  GLU Z  37      70.343  41.354  76.925  1.00  0.00           C
ATOM   2192  OE1 GLU Z  37      70.594  40.438  76.097  1.00  0.00           O
ATOM   2193  OE2 GLU Z  37      71.117  41.638  77.873  1.00  0.00           O
ATOM   2194  C   GLU Z  37      66.845  44.143  76.574  1.00  0.00           C
ATOM   2195  O   GLU Z  37      65.960  43.318  76.339  1.00  0.00           O
ATOM   2196  N   ASP Z  38      66.742  44.979  77.624  1.00  0.00           N
ATOM   2197  HN  ASP Z  38      67.477  45.614  77.842  1.00  0.00           H
ATOM   2198  CA  ASP Z  38      65.544  45.107  78.427  1.00  0.00           C
ATOM   2199  HA  ASP Z  38      65.206  44.118  78.713  1.00  0.00           H
ATOM   2200  CB  ASP Z  38      65.868  45.943  79.685  1.00  0.00           C
ATOM   2201  HB1 ASP Z  38      66.326  46.913  79.400  1.00  0.00           H
ATOM   2202  HB2 ASP Z  38      64.943  46.138  80.269  1.00  0.00           H
ATOM   2203  CG  ASP Z  38      66.822  45.191  80.574  1.00  0.00           C
ATOM   2204  OD1 ASP Z  38      68.031  45.535  80.631  1.00  0.00           O
ATOM   2205  OD2 ASP Z  38      66.364  44.262  81.293  1.00  0.00           O
ATOM   2206  C   ASP Z  38      64.384  45.758  77.667  1.00  0.00           C
ATOM   2207  O   ASP Z  38      63.255  45.282  77.706  1.00  0.00           O
ATOM   2208  N   HIS Z  39      64.648  46.855  76.928  1.00  0.00           N
ATOM   2209  HN  HIS Z  39      65.590  47.204  76.914  1.00  0.00           H
ATOM   2210  CA  HIS Z  39      63.654  47.674  76.245  1.00  0.00           C
ATOM   2211  HA  HIS Z  39      62.962  48.037  76.993  1.00  0.00           H
ATOM   2212  CB  HIS Z  39      64.358  48.891  75.590  1.00  0.00           C
ATOM   2213  HB1 HIS Z  39      65.054  49.341  76.330  1.00  0.00           H
ATOM   2214  HB2 HIS Z  39      64.968  48.553  74.728  1.00  0.00           H
ATOM   2215  ND1 HIS Z  39      63.119  51.022  75.988  1.00  0.00           N
ATOM   2216  CG  HIS Z  39      63.452  49.992  75.129  1.00  0.00           C
ATOM   2217  CE1 HIS Z  39      62.340  51.815  75.280  1.00  0.00           C
ATOM   2218  HE1 HIS Z  39      61.895  52.737  75.654  1.00  0.00           H
ATOM   2219  NE2 HIS Z  39      62.153  51.356  74.020  1.00  0.00           N
ATOM   2220  HE2 HIS Z  39      61.584  51.790  73.312  1.00  0.00           H
ATOM   2221  CD2 HIS Z  39      62.873  50.184  73.916  1.00  0.00           C
ATOM   2222  HD2 HIS Z  39      62.959  49.571  73.033  1.00  0.00           H
ATOM   2223  C   HIS Z  39      62.825  46.933  75.195  1.00  0.00           C
ATOM   2224  O   HIS Z  39      61.603  47.065  75.140  1.00  0.00           O
ATOM   2225  N   VAL Z  40      63.455  46.091  74.347  1.00  0.00           N
ATOM   2226  HN  VAL Z  40      64.454  45.995  74.372  1.00  0.00           H
ATOM   2227  CA  VAL Z  40      62.750  45.303  73.335  1.00  0.00           C
ATOM   2228  HA  VAL Z  40      62.097  45.985  72.808  1.00  0.00           H
ATOM   2229  CB  VAL Z  40      63.677  44.700  72.282  1.00  0.00           C
ATOM   2230  HB  VAL Z  40      63.057  44.168  71.521  1.00  0.00           H
ATOM   2231  CG1 VAL Z  40      64.413  45.844  71.560  1.00  0.00           C
ATOM   2232 1HG1 VAL Z  40      63.694  46.583  71.150  1.00  0.00           H
ATOM   2233 2HG1 VAL Z  40      65.111  46.370  72.244  1.00  0.00           H
ATOM   2234 3HG1 VAL Z  40      65.012  45.433  70.719  1.00  0.00           H
ATOM   2235  CG2 VAL Z  40      64.674  43.686  72.882  1.00  0.00           C
ATOM   2236 1HG2 VAL Z  40      64.149  42.811  73.318  1.00  0.00           H
ATOM   2237 2HG2 VAL Z  40      65.352  43.312  72.084  1.00  0.00           H
ATOM   2238 3HG2 VAL Z  40      65.300  44.154  73.668  1.00  0.00           H
ATOM   2239  C   VAL Z  40      61.827  44.231  73.909  1.00  0.00           C
ATOM   2240  O   VAL Z  40      60.779  43.913  73.348  1.00  0.00           O
ATOM   2241  N   LYS Z  41      62.173  43.672  75.085  1.00  0.00           N
ATOM   2242  HN  LYS Z  41      63.018  43.969  75.526  1.00  0.00           H
ATOM   2243  CA  LYS Z  41      61.391  42.683  75.809  1.00  0.00           C
ATOM   2244  HA  LYS Z  41      61.234  41.834  75.156  1.00  0.00           H
ATOM   2245  CB  LYS Z  41      62.211  42.248  77.045  1.00  0.00           C
ATOM   2246  HB1 LYS Z  41      63.239  42.040  76.674  1.00  0.00           H
ATOM   2247  HB2 LYS Z  41      62.283  43.097  77.759  1.00  0.00           H
ATOM   2248  CG  LYS Z  41      61.696  41.016  77.807  1.00  0.00           C
ATOM   2249  HG1 LYS Z  41      60.658  41.211  78.165  1.00  0.00           H
ATOM   2250  HG2 LYS Z  41      61.654  40.141  77.119  1.00  0.00           H
ATOM   2251  CD  LYS Z  41      62.574  40.675  79.030  1.00  0.00           C
ATOM   2252  HD1 LYS Z  41      62.572  41.559  79.708  1.00  0.00           H
ATOM   2253  HD2 LYS Z  41      62.107  39.825  79.577  1.00  0.00           H
ATOM   2254  CE  LYS Z  41      64.018  40.306  78.662  1.00  0.00           C
ATOM   2255  HE1 LYS Z  41      64.047  39.360  78.078  1.00  0.00           H
ATOM   2256  HE2 LYS Z  41      64.480  41.114  78.054  1.00  0.00           H
ATOM   2257  NZ  LYS Z  41      64.868  40.148  79.853  1.00  0.00           N
ATOM   2258  HZ1 LYS Z  41      64.648  39.273  80.388  1.00  0.00           H
ATOM   2259  HZ2 LYS Z  41      65.870  40.074  79.538  1.00  0.00           H
ATOM   2260  HZ3 LYS Z  41      64.771  40.978  80.494  1.00  0.00           H
ATOM   2261  C   LYS Z  41      60.023  43.211  76.228  1.00  0.00           C
ATOM   2262  O   LYS Z  41      59.003  42.522  76.148  1.00  0.00           O
ATOM   2263  N   LEU Z  42      59.977  44.493  76.648  1.00  0.00           N
ATOM   2264  HN  LEU Z  42      60.828  45.010  76.725  1.00  0.00           H
ATOM   2265  CA  LEU Z  42      58.764  45.215  76.983  1.00  0.00           C
ATOM   2266  HA  LEU Z  42      58.238  44.642  77.734  1.00  0.00           H
ATOM   2267  CB  LEU Z  42      59.092  46.628  77.540  1.00  0.00           C
ATOM   2268  HB1 LEU Z  42      59.342  47.309  76.694  1.00  0.00           H
ATOM   2269  HB2 LEU Z  42      58.187  47.039  78.036  1.00  0.00           H
ATOM   2270  CG  LEU Z  42      60.278  46.715  78.526  1.00  0.00           C
ATOM   2271  HG  LEU Z  42      61.195  46.400  77.978  1.00  0.00           H
ATOM   2272  CD1 LEU Z  42      60.497  48.173  78.951  1.00  0.00           C
ATOM   2273 1HD1 LEU Z  42      61.380  48.253  79.620  1.00  0.00           H
ATOM   2274 2HD1 LEU Z  42      60.669  48.816  78.061  1.00  0.00           H
ATOM   2275 3HD1 LEU Z  42      59.605  48.554  79.492  1.00  0.00           H
ATOM   2276  CD2 LEU Z  42      60.140  45.820  79.766  1.00  0.00           C
ATOM   2277 1HD2 LEU Z  42      59.290  46.156  80.391  1.00  0.00           H
ATOM   2278 2HD2 LEU Z  42      59.993  44.756  79.485  1.00  0.00           H
ATOM   2279 3HD2 LEU Z  42      61.064  45.882  80.380  1.00  0.00           H
ATOM   2280  C   LEU Z  42      57.831  45.374  75.785  1.00  0.00           C
ATOM   2281  O   LEU Z  42      56.622  45.155  75.873  1.00  0.00           O
ATOM   2282  N   VAL Z  43      58.401  45.723  74.610  1.00  0.00           N
ATOM   2283  HN  VAL Z  43      59.385  45.893  74.584  1.00  0.00           H
ATOM   2284  CA  VAL Z  43      57.699  45.866  73.340  1.00  0.00           C
ATOM   2285  HA  VAL Z  43      56.889  46.568  73.478  1.00  0.00           H
ATOM   2286  CB  VAL Z  43      58.637  46.397  72.258  1.00  0.00           C
ATOM   2287  HB  VAL Z  43      59.530  45.733  72.176  1.00  0.00           H
ATOM   2288  CG1 VAL Z  43      57.961  46.458  70.870  1.00  0.00           C
ATOM   2289 1HG1 VAL Z  43      57.006  47.017  70.912  1.00  0.00           H
ATOM   2290 2HG1 VAL Z  43      58.625  46.974  70.144  1.00  0.00           H
ATOM   2291 3HG1 VAL Z  43      57.755  45.442  70.470  1.00  0.00           H
ATOM   2292  CG2 VAL Z  43      59.107  47.798  72.683  1.00  0.00           C
ATOM   2293 1HG2 VAL Z  43      59.735  48.233  71.881  1.00  0.00           H
ATOM   2294 2HG2 VAL Z  43      58.237  48.468  72.842  1.00  0.00           H
ATOM   2295 3HG2 VAL Z  43      59.709  47.769  73.614  1.00  0.00           H
ATOM   2296  C   VAL Z  43      57.074  44.568  72.873  1.00  0.00           C
ATOM   2297  O   VAL Z  43      55.900  44.531  72.499  1.00  0.00           O
ATOM   2298  N   ASN Z  44      57.824  43.447  72.941  1.00  0.00           N
ATOM   2299  HN  ASN Z  44      58.794  43.516  73.190  1.00  0.00           H
ATOM   2300  CA  ASN Z  44      57.324  42.130  72.583  1.00  0.00           C
ATOM   2301  HA  ASN Z  44      56.970  42.164  71.560  1.00  0.00           H
ATOM   2302  CB  ASN Z  44      58.426  41.047  72.734  1.00  0.00           C
ATOM   2303  HB1 ASN Z  44      58.904  41.132  73.733  1.00  0.00           H
ATOM   2304  HB2 ASN Z  44      57.976  40.034  72.644  1.00  0.00           H
ATOM   2305  CG  ASN Z  44      59.513  41.153  71.666  1.00  0.00           C
ATOM   2306  OD1 ASN Z  44      59.564  42.041  70.813  1.00  0.00           O
ATOM   2307  ND2 ASN Z  44      60.443  40.169  71.699  1.00  0.00           N
ATOM   2308 1HD2 ASN Z  44      60.438  39.519  72.464  1.00  0.00           H
ATOM   2309 2HD2 ASN Z  44      61.100  40.108  70.953  1.00  0.00           H
ATOM   2310  C   ASN Z  44      56.134  41.710  73.448  1.00  0.00           C
ATOM   2311  O   ASN Z  44      55.112  41.246  72.941  1.00  0.00           O
ATOM   2312  N   GLU Z  45      56.220  41.915  74.778  1.00  0.00           N
ATOM   2313  HN  GLU Z  45      57.058  42.289  75.176  1.00  0.00           H
ATOM   2314  CA  GLU Z  45      55.141  41.595  75.694  1.00  0.00           C
ATOM   2315  HA  GLU Z  45      54.857  40.565  75.523  1.00  0.00           H
ATOM   2316  CB  GLU Z  45      55.627  41.728  77.153  1.00  0.00           C
ATOM   2317  HB1 GLU Z  45      56.520  41.074  77.269  1.00  0.00           H
ATOM   2318  HB2 GLU Z  45      55.954  42.772  77.355  1.00  0.00           H
ATOM   2319  CG  GLU Z  45      54.549  41.304  78.178  1.00  0.00           C
ATOM   2320  HG1 GLU Z  45      53.744  42.067  78.232  1.00  0.00           H
ATOM   2321  HG2 GLU Z  45      54.098  40.340  77.865  1.00  0.00           H
ATOM   2322  CD  GLU Z  45      55.124  41.116  79.561  1.00  0.00           C
ATOM   2323  OE1 GLU Z  45      55.953  40.186  79.752  1.00  0.00           O
ATOM   2324  OE2 GLU Z  45      54.758  41.895  80.477  1.00  0.00           O
ATOM   2325  C   GLU Z  45      53.880  42.431  75.511  1.00  0.00           C
ATOM   2326  O   GLU Z  45      52.772  41.902  75.447  1.00  0.00           O
ATOM   2327  N   VAL Z  46      54.009  43.767  75.375  1.00  0.00           N
ATOM   2328  HN  VAL Z  46      54.914  44.194  75.452  1.00  0.00           H
ATOM   2329  CA  VAL Z  46      52.879  44.664  75.157  1.00  0.00           C
ATOM   2330  HA  VAL Z  46      52.135  44.431  75.905  1.00  0.00           H
ATOM   2331  CB  VAL Z  46      53.280  46.120  75.377  1.00  0.00           C
ATOM   2332  HB  VAL Z  46      54.220  46.341  74.819  1.00  0.00           H
ATOM   2333  CG1 VAL Z  46      52.189  47.111  74.928  1.00  0.00           C
ATOM   2334 1HG1 VAL Z  46      52.110  47.131  73.823  1.00  0.00           H
ATOM   2335 2HG1 VAL Z  46      51.203  46.836  75.359  1.00  0.00           H
ATOM   2336 3HG1 VAL Z  46      52.445  48.139  75.264  1.00  0.00           H
ATOM   2337  CG2 VAL Z  46      53.531  46.302  76.888  1.00  0.00           C
ATOM   2338 1HG2 VAL Z  46      52.638  45.990  77.471  1.00  0.00           H
ATOM   2339 2HG2 VAL Z  46      54.402  45.703  77.227  1.00  0.00           H
ATOM   2340 3HG2 VAL Z  46      53.724  47.371  77.113  1.00  0.00           H
ATOM   2341  C   VAL Z  46      52.183  44.412  73.822  1.00  0.00           C
ATOM   2342  O   VAL Z  46      50.954  44.421  73.732  1.00  0.00           O
ATOM   2343  N   THR Z  47      52.954  44.107  72.758  1.00  0.00           N
ATOM   2344  HN  THR Z  47      53.951  44.145  72.847  1.00  0.00           H
ATOM   2345  CA  THR Z  47      52.431  43.690  71.453  1.00  0.00           C
ATOM   2346  HA  THR Z  47      51.760  44.459  71.099  1.00  0.00           H
ATOM   2347  CB  THR Z  47      53.550  43.516  70.425  1.00  0.00           C
ATOM   2348  HB  THR Z  47      54.240  42.697  70.738  1.00  0.00           H
ATOM   2349  OG1 THR Z  47      54.292  44.724  70.314  1.00  0.00           O
ATOM   2350  HG1 THR Z  47      54.948  44.706  71.031  1.00  0.00           H
ATOM   2351  CG2 THR Z  47      53.016  43.221  69.018  1.00  0.00           C
ATOM   2352 1HG2 THR Z  47      53.869  43.094  68.315  1.00  0.00           H
ATOM   2353 2HG2 THR Z  47      52.411  42.292  68.988  1.00  0.00           H
ATOM   2354 3HG2 THR Z  47      52.406  44.071  68.652  1.00  0.00           H
ATOM   2355  C   THR Z  47      51.622  42.398  71.535  1.00  0.00           C
ATOM   2356  O   THR Z  47      50.512  42.304  71.012  1.00  0.00           O
ATOM   2357  N   GLU Z  48      52.132  41.378  72.260  1.00  0.00           N
ATOM   2358  HN  GLU Z  48      53.039  41.462  72.675  1.00  0.00           H
ATOM   2359  CA  GLU Z  48      51.436  40.123  72.510  1.00  0.00           C
ATOM   2360  HA  GLU Z  48      51.151  39.700  71.556  1.00  0.00           H
ATOM   2361  CB  GLU Z  48      52.392  39.146  73.232  1.00  0.00           C
ATOM   2362  HB1 GLU Z  48      53.336  39.102  72.642  1.00  0.00           H
ATOM   2363  HB2 GLU Z  48      52.656  39.552  74.234  1.00  0.00           H
ATOM   2364  CG  GLU Z  48      51.833  37.712  73.378  1.00  0.00           C
ATOM   2365  HG1 GLU Z  48      50.919  37.707  74.006  1.00  0.00           H
ATOM   2366  HG2 GLU Z  48      51.569  37.306  72.378  1.00  0.00           H
ATOM   2367  CD  GLU Z  48      52.862  36.795  73.996  1.00  0.00           C
ATOM   2368  OE1 GLU Z  48      53.900  36.535  73.337  1.00  0.00           O
ATOM   2369  OE2 GLU Z  48      52.661  36.331  75.155  1.00  0.00           O
ATOM   2370  C   GLU Z  48      50.163  40.273  73.338  1.00  0.00           C
ATOM   2371  O   GLU Z  48      49.112  39.708  73.025  1.00  0.00           O
ATOM   2372  N   PHE Z  49      50.222  41.086  74.411  1.00  0.00           N
ATOM   2373  HN  PHE Z  49      51.109  41.487  74.662  1.00  0.00           H
ATOM   2374  CA  PHE Z  49      49.110  41.414  75.289  1.00  0.00           C
ATOM   2375  HA  PHE Z  49      48.742  40.505  75.746  1.00  0.00           H
ATOM   2376  CB  PHE Z  49      49.675  42.389  76.367  1.00  0.00           C
ATOM   2377  HB1 PHE Z  49      50.447  41.856  76.961  1.00  0.00           H
ATOM   2378  HB2 PHE Z  49      50.181  43.237  75.860  1.00  0.00           H
ATOM   2379  CG  PHE Z  49      48.668  42.966  77.329  1.00  0.00           C
ATOM   2380  CD1 PHE Z  49      48.214  42.229  78.433  1.00  0.00           C
ATOM   2381  HD1 PHE Z  49      48.556  41.215  78.583  1.00  0.00           H
ATOM   2382  CE1 PHE Z  49      47.327  42.801  79.355  1.00  0.00           C
ATOM   2383  HE1 PHE Z  49      46.982  42.228  80.203  1.00  0.00           H
ATOM   2384  CZ  PHE Z  49      46.886  44.118  79.181  1.00  0.00           C
ATOM   2385  HZ  PHE Z  49      46.211  44.559  79.900  1.00  0.00           H
ATOM   2386  CD2 PHE Z  49      48.211  44.286  77.159  1.00  0.00           C
ATOM   2387  HD2 PHE Z  49      48.558  44.866  76.316  1.00  0.00           H
ATOM   2388  CE2 PHE Z  49      47.326  44.860  78.080  1.00  0.00           C
ATOM   2389  HE2 PHE Z  49      46.988  45.878  77.950  1.00  0.00           H
ATOM   2390  C   PHE Z  49      47.953  42.051  74.527  1.00  0.00           C
ATOM   2391  O   PHE Z  49      46.810  41.603  74.605  1.00  0.00           O
ATOM   2392  N   ALA Z  50      48.247  43.075  73.705  1.00  0.00           N
ATOM   2393  HN  ALA Z  50      49.189  43.410  73.635  1.00  0.00           H
ATOM   2394  CA  ALA Z  50      47.264  43.767  72.904  1.00  0.00           C
ATOM   2395  HA  ALA Z  50      46.471  44.095  73.563  1.00  0.00           H
ATOM   2396  CB  ALA Z  50      47.939  44.996  72.286  1.00  0.00           C
ATOM   2397  HB1 ALA Z  50      48.743  44.691  71.582  1.00  0.00           H
ATOM   2398  HB2 ALA Z  50      47.203  45.629  71.751  1.00  0.00           H
ATOM   2399  HB3 ALA Z  50      48.405  45.610  73.087  1.00  0.00           H
ATOM   2400  C   ALA Z  50      46.608  42.898  71.833  1.00  0.00           C
ATOM   2401  O   ALA Z  50      45.388  42.918  71.666  1.00  0.00           O
ATOM   2402  N   LYS Z  51      47.403  42.060  71.127  1.00  0.00           N
ATOM   2403  HN  LYS Z  51      48.397  42.095  71.240  1.00  0.00           H
ATOM   2404  CA  LYS Z  51      46.899  41.091  70.165  1.00  0.00           C
ATOM   2405  HA  LYS Z  51      46.326  41.635  69.429  1.00  0.00           H
ATOM   2406  CB  LYS Z  51      48.061  40.392  69.421  1.00  0.00           C
ATOM   2407  HB1 LYS Z  51      48.713  41.194  69.009  1.00  0.00           H
ATOM   2408  HB2 LYS Z  51      48.676  39.801  70.134  1.00  0.00           H
ATOM   2409  CG  LYS Z  51      47.585  39.501  68.259  1.00  0.00           C
ATOM   2410  HG1 LYS Z  51      47.246  38.516  68.652  1.00  0.00           H
ATOM   2411  HG2 LYS Z  51      46.700  39.988  67.782  1.00  0.00           H
ATOM   2412  CD  LYS Z  51      48.637  39.299  67.154  1.00  0.00           C
ATOM   2413  HD1 LYS Z  51      48.177  38.679  66.350  1.00  0.00           H
ATOM   2414  HD2 LYS Z  51      48.868  40.294  66.710  1.00  0.00           H
ATOM   2415  CE  LYS Z  51      49.940  38.641  67.615  1.00  0.00           C
ATOM   2416  HE1 LYS Z  51      50.455  39.267  68.377  1.00  0.00           H
ATOM   2417  HE2 LYS Z  51      49.747  37.634  68.040  1.00  0.00           H
ATOM   2418  NZ  LYS Z  51      50.843  38.493  66.464  1.00  0.00           N
ATOM   2419  HZ1 LYS Z  51      51.793  38.169  66.756  1.00  0.00           H
ATOM   2420  HZ2 LYS Z  51      50.436  37.833  65.760  1.00  0.00           H
ATOM   2421  HZ3 LYS Z  51      50.945  39.412  65.953  1.00  0.00           H
ATOM   2422  C   LYS Z  51      45.973  40.050  70.791  1.00  0.00           C
ATOM   2423  O   LYS Z  51      44.909  39.719  70.268  1.00  0.00           O
ATOM   2424  N   THR Z  52      46.339  39.555  71.987  1.00  0.00           N
ATOM   2425  HN  THR Z  52      47.217  39.844  72.369  1.00  0.00           H
ATOM   2426  CA  THR Z  52      45.532  38.622  72.774  1.00  0.00           C
ATOM   2427  HA  THR Z  52      45.320  37.763  72.151  1.00  0.00           H
ATOM   2428  CB  THR Z  52      46.260  38.145  74.028  1.00  0.00           C
ATOM   2429  HB  THR Z  52      46.416  38.996  74.733  1.00  0.00           H
ATOM   2430  OG1 THR Z  52      47.533  37.601  73.684  1.00  0.00           O
ATOM   2431  HG1 THR Z  52      48.083  38.364  73.413  1.00  0.00           H
ATOM   2432  CG2 THR Z  52      45.472  37.030  74.737  1.00  0.00           C
ATOM   2433 1HG2 THR Z  52      45.297  36.179  74.044  1.00  0.00           H
ATOM   2434 2HG2 THR Z  52      46.033  36.655  75.617  1.00  0.00           H
ATOM   2435 3HG2 THR Z  52      44.492  37.394  75.105  1.00  0.00           H
ATOM   2436  C   THR Z  52      44.193  39.213  73.190  1.00  0.00           C
ATOM   2437  O   THR Z  52      43.154  38.556  73.131  1.00  0.00           O
ATOM   2438  N   CYS Z  53      44.174  40.492  73.619  1.00  0.00           N
ATOM   2439  HN  CYS Z  53      45.034  40.996  73.716  1.00  0.00           H
ATOM   2440  CA  CYS Z  53      42.957  41.213  73.966  1.00  0.00           C
ATOM   2441  HA  CYS Z  53      42.403  40.597  74.661  1.00  0.00           H
ATOM   2442  CB  CYS Z  53      43.283  42.561  74.660  1.00  0.00           C
ATOM   2443  HB1 CYS Z  53      43.884  43.187  73.965  1.00  0.00           H
ATOM   2444  HB2 CYS Z  53      42.341  43.107  74.882  1.00  0.00           H
ATOM   2445  SG  CYS Z  53      44.206  42.330  76.214  1.00  0.00           S
ATOM   2446  C   CYS Z  53      42.007  41.478  72.799  1.00  0.00           C
ATOM   2447  O   CYS Z  53      40.789  41.388  72.951  1.00  0.00           O
ATOM   2448  N   VAL Z  54      42.524  41.845  71.605  1.00  0.00           N
ATOM   2449  HN  VAL Z  54      43.512  41.971  71.493  1.00  0.00           H
ATOM   2450  CA  VAL Z  54      41.693  42.050  70.421  1.00  0.00           C
ATOM   2451  HA  VAL Z  54      40.825  42.606  70.747  1.00  0.00           H
ATOM   2452  CB  VAL Z  54      42.372  42.933  69.368  1.00  0.00           C
ATOM   2453  HB  VAL Z  54      42.766  43.836  69.892  1.00  0.00           H
ATOM   2454  CG1 VAL Z  54      43.558  42.240  68.685  1.00  0.00           C
ATOM   2455 1HG1 VAL Z  54      43.243  41.337  68.123  1.00  0.00           H
ATOM   2456 2HG1 VAL Z  54      44.034  42.934  67.963  1.00  0.00           H
ATOM   2457 3HG1 VAL Z  54      44.311  41.953  69.441  1.00  0.00           H
ATOM   2458  CG2 VAL Z  54      41.368  43.417  68.308  1.00  0.00           C
ATOM   2459 1HG2 VAL Z  54      40.531  43.977  68.776  1.00  0.00           H
ATOM   2460 2HG2 VAL Z  54      41.883  44.089  67.590  1.00  0.00           H
ATOM   2461 3HG2 VAL Z  54      40.957  42.564  67.728  1.00  0.00           H
ATOM   2462  C   VAL Z  54      41.127  40.765  69.817  1.00  0.00           C
ATOM   2463  O   VAL Z  54      39.968  40.725  69.408  1.00  0.00           O
ATOM   2464  N   ALA Z  55      41.912  39.671  69.738  1.00  0.00           N
ATOM   2465  HN  ALA Z  55      42.860  39.695  70.063  1.00  0.00           H
ATOM   2466  CA  ALA Z  55      41.513  38.481  69.008  1.00  0.00           C
ATOM   2467  HA  ALA Z  55      41.045  38.786  68.080  1.00  0.00           H
ATOM   2468  CB  ALA Z  55      42.779  37.667  68.674  1.00  0.00           C
ATOM   2469  HB1 ALA Z  55      42.533  36.771  68.065  1.00  0.00           H
ATOM   2470  HB2 ALA Z  55      43.490  38.295  68.096  1.00  0.00           H
ATOM   2471  HB3 ALA Z  55      43.292  37.337  69.603  1.00  0.00           H
ATOM   2472  C   ALA Z  55      40.517  37.573  69.728  1.00  0.00           C
ATOM   2473  O   ALA Z  55      39.795  36.800  69.089  1.00  0.00           O
ATOM   2474  N   ASP Z  56      40.443  37.658  71.071  1.00  0.00           N
ATOM   2475  HN  ASP Z  56      40.992  38.336  71.558  1.00  0.00           H
ATOM   2476  CA  ASP Z  56      39.680  36.749  71.897  1.00  0.00           C
ATOM   2477  HA  ASP Z  56      38.738  36.540  71.408  1.00  0.00           H
ATOM   2478  CB  ASP Z  56      40.493  35.432  72.114  1.00  0.00           C
ATOM   2479  HB1 ASP Z  56      40.790  35.031  71.122  1.00  0.00           H
ATOM   2480  HB2 ASP Z  56      41.422  35.660  72.676  1.00  0.00           H
ATOM   2481  CG  ASP Z  56      39.750  34.320  72.832  1.00  0.00           C
ATOM   2482  OD1 ASP Z  56      38.491  34.343  72.887  1.00  0.00           O
ATOM   2483  OD2 ASP Z  56      40.440  33.436  73.406  1.00  0.00           O
ATOM   2484  C   ASP Z  56      39.347  37.457  73.210  1.00  0.00           C
ATOM   2485  O   ASP Z  56      39.825  38.550  73.505  1.00  0.00           O
ATOM   2486  N   GLU Z  57      38.482  36.852  74.034  1.00  0.00           N
ATOM   2487  HN  GLU Z  57      38.144  35.943  73.759  1.00  0.00           H
ATOM   2488  CA  GLU Z  57      38.008  37.399  75.290  1.00  0.00           C
ATOM   2489  HA  GLU Z  57      38.379  38.405  75.435  1.00  0.00           H
ATOM   2490  CB  GLU Z  57      36.465  37.405  75.255  1.00  0.00           C
ATOM   2491  HB1 GLU Z  57      36.171  37.605  74.203  1.00  0.00           H
ATOM   2492  HB2 GLU Z  57      36.076  36.392  75.505  1.00  0.00           H
ATOM   2493  CG  GLU Z  57      35.780  38.471  76.137  1.00  0.00           C
ATOM   2494  HG1 GLU Z  57      36.056  38.338  77.204  1.00  0.00           H
ATOM   2495  HG2 GLU Z  57      36.078  39.489  75.812  1.00  0.00           H
ATOM   2496  CD  GLU Z  57      34.280  38.342  75.998  1.00  0.00           C
ATOM   2497  OE1 GLU Z  57      33.584  38.043  77.003  1.00  0.00           O
ATOM   2498  OE2 GLU Z  57      33.769  38.488  74.856  1.00  0.00           O
ATOM   2499  C   GLU Z  57      38.471  36.547  76.459  1.00  0.00           C
ATOM   2500  O   GLU Z  57      38.084  36.755  77.606  1.00  0.00           O
ATOM   2501  N   SER Z  58      39.322  35.534  76.207  1.00  0.00           N
ATOM   2502  HN  SER Z  58      39.671  35.380  75.286  1.00  0.00           H
ATOM   2503  CA  SER Z  58      39.688  34.555  77.220  1.00  0.00           C
ATOM   2504  HA  SER Z  58      38.787  34.289  77.755  1.00  0.00           H
ATOM   2505  CB  SER Z  58      40.256  33.245  76.615  1.00  0.00           C
ATOM   2506  HB1 SER Z  58      40.476  32.510  77.422  1.00  0.00           H
ATOM   2507  HB2 SER Z  58      39.477  32.795  75.957  1.00  0.00           H
ATOM   2508  OG  SER Z  58      41.436  33.469  75.843  1.00  0.00           O
ATOM   2509  HG1 SER Z  58      41.136  33.493  74.903  1.00  0.00           H
ATOM   2510  C   SER Z  58      40.660  35.055  78.269  1.00  0.00           C
ATOM   2511  O   SER Z  58      40.737  34.481  79.356  1.00  0.00           O
ATOM   2512  N   ALA Z  59      41.414  36.141  78.009  1.00  0.00           N
ATOM   2513  HN  ALA Z  59      41.385  36.596  77.115  1.00  0.00           H
ATOM   2514  CA  ALA Z  59      42.215  36.784  79.028  1.00  0.00           C
ATOM   2515  HA  ALA Z  59      42.727  36.016  79.590  1.00  0.00           H
ATOM   2516  CB  ALA Z  59      43.292  37.685  78.399  1.00  0.00           C
ATOM   2517  HB1 ALA Z  59      43.944  38.131  79.180  1.00  0.00           H
ATOM   2518  HB2 ALA Z  59      43.931  37.085  77.716  1.00  0.00           H
ATOM   2519  HB3 ALA Z  59      42.826  38.503  77.810  1.00  0.00           H
ATOM   2520  C   ALA Z  59      41.357  37.576  80.014  1.00  0.00           C
ATOM   2521  O   ALA Z  59      40.501  38.381  79.635  1.00  0.00           O
ATOM   2522  N   GLU Z  60      41.557  37.356  81.332  1.00  0.00           N
ATOM   2523  HN  GLU Z  60      42.209  36.662  81.648  1.00  0.00           H
ATOM   2524  CA  GLU Z  60      40.838  38.088  82.360  1.00  0.00           C
ATOM   2525  HA  GLU Z  60      39.779  37.985  82.170  1.00  0.00           H
ATOM   2526  CB  GLU Z  60      41.132  37.556  83.780  1.00  0.00           C
ATOM   2527  HB1 GLU Z  60      42.208  37.713  84.015  1.00  0.00           H
ATOM   2528  HB2 GLU Z  60      40.539  38.159  84.508  1.00  0.00           H
ATOM   2529  CG  GLU Z  60      40.787  36.067  84.005  1.00  0.00           C
ATOM   2530  HG1 GLU Z  60      39.742  35.858  83.695  1.00  0.00           H
ATOM   2531  HG2 GLU Z  60      41.469  35.415  83.421  1.00  0.00           H
ATOM   2532  CD  GLU Z  60      40.938  35.725  85.470  1.00  0.00           C
ATOM   2533  OE1 GLU Z  60      39.977  35.190  86.086  1.00  0.00           O
ATOM   2534  OE2 GLU Z  60      42.021  36.010  86.047  1.00  0.00           O
ATOM   2535  C   GLU Z  60      41.159  39.574  82.375  1.00  0.00           C
ATOM   2536  O   GLU Z  60      40.267  40.412  82.487  1.00  0.00           O
ATOM   2537  N   ASN Z  61      42.449  39.936  82.247  1.00  0.00           N
ATOM   2538  HN  ASN Z  61      43.157  39.236  82.129  1.00  0.00           H
ATOM   2539  CA  ASN Z  61      42.901  41.304  82.408  1.00  0.00           C
ATOM   2540  HA  ASN Z  61      42.073  41.934  82.708  1.00  0.00           H
ATOM   2541  CB  ASN Z  61      43.990  41.383  83.508  1.00  0.00           C
ATOM   2542  HB1 ASN Z  61      44.841  40.716  83.262  1.00  0.00           H
ATOM   2543  HB2 ASN Z  61      44.364  42.423  83.609  1.00  0.00           H
ATOM   2544  CG  ASN Z  61      43.359  40.980  84.839  1.00  0.00           C
ATOM   2545  OD1 ASN Z  61      42.443  41.649  85.332  1.00  0.00           O
ATOM   2546  ND2 ASN Z  61      43.820  39.870  85.452  1.00  0.00           N
ATOM   2547 1HD2 ASN Z  61      44.596  39.361  85.081  1.00  0.00           H
ATOM   2548 2HD2 ASN Z  61      43.314  39.521  86.243  1.00  0.00           H
ATOM   2549  C   ASN Z  61      43.402  41.867  81.083  1.00  0.00           C
ATOM   2550  O   ASN Z  61      44.303  41.325  80.442  1.00  0.00           O
ATOM   2551  N   CYS Z  62      42.780  42.979  80.640  1.00  0.00           N
ATOM   2552  HN  CYS Z  62      42.039  43.368  81.200  1.00  0.00           H
ATOM   2553  CA  CYS Z  62      43.013  43.613  79.346  1.00  0.00           C
ATOM   2554  HA  CYS Z  62      44.059  43.546  79.081  1.00  0.00           H
ATOM   2555  CB  CYS Z  62      42.106  42.983  78.246  1.00  0.00           C
ATOM   2556  HB1 CYS Z  62      41.122  42.726  78.696  1.00  0.00           H
ATOM   2557  HB2 CYS Z  62      41.908  43.698  77.422  1.00  0.00           H
ATOM   2558  SG  CYS Z  62      42.846  41.515  77.478  1.00  0.00           S
ATOM   2559  C   CYS Z  62      42.669  45.093  79.448  1.00  0.00           C
ATOM   2560  O   CYS Z  62      42.443  45.786  78.453  1.00  0.00           O
ATOM   2561  N   ASP Z  63      42.592  45.616  80.682  1.00  0.00           N
ATOM   2562  HN  ASP Z  63      42.975  45.110  81.456  1.00  0.00           H
ATOM   2563  CA  ASP Z  63      41.783  46.771  81.006  1.00  0.00           C
ATOM   2564  HA  ASP Z  63      41.064  46.956  80.217  1.00  0.00           H
ATOM   2565  CB  ASP Z  63      41.035  46.493  82.335  1.00  0.00           C
ATOM   2566  HB1 ASP Z  63      41.755  46.368  83.170  1.00  0.00           H
ATOM   2567  HB2 ASP Z  63      40.354  47.337  82.577  1.00  0.00           H
ATOM   2568  CG  ASP Z  63      40.210  45.234  82.221  1.00  0.00           C
ATOM   2569  OD1 ASP Z  63      39.008  45.336  81.877  1.00  0.00           O
ATOM   2570  OD2 ASP Z  63      40.741  44.122  82.485  1.00  0.00           O
ATOM   2571  C   ASP Z  63      42.587  48.049  81.188  1.00  0.00           C
ATOM   2572  O   ASP Z  63      42.033  49.144  81.104  1.00  0.00           O
ATOM   2573  N   LYS Z  64      43.915  47.962  81.410  1.00  0.00           N
ATOM   2574  HN  LYS Z  64      44.350  47.064  81.496  1.00  0.00           H
ATOM   2575  CA  LYS Z  64      44.773  49.133  81.554  1.00  0.00           C
ATOM   2576  HA  LYS Z  64      44.383  49.728  82.369  1.00  0.00           H
ATOM   2577  CB  LYS Z  64      46.231  48.719  81.895  1.00  0.00           C
ATOM   2578  HB1 LYS Z  64      46.559  47.960  81.149  1.00  0.00           H
ATOM   2579  HB2 LYS Z  64      46.911  49.596  81.804  1.00  0.00           H
ATOM   2580  CG  LYS Z  64      46.396  48.139  83.312  1.00  0.00           C
ATOM   2581  HG1 LYS Z  64      46.238  48.947  84.062  1.00  0.00           H
ATOM   2582  HG2 LYS Z  64      45.610  47.370  83.484  1.00  0.00           H
ATOM   2583  CD  LYS Z  64      47.775  47.484  83.526  1.00  0.00           C
ATOM   2584  HD1 LYS Z  64      47.916  46.721  82.725  1.00  0.00           H
ATOM   2585  HD2 LYS Z  64      48.568  48.256  83.409  1.00  0.00           H
ATOM   2586  CE  LYS Z  64      47.922  46.792  84.890  1.00  0.00           C
ATOM   2587  HE1 LYS Z  64      47.844  47.531  85.717  1.00  0.00           H
ATOM   2588  HE2 LYS Z  64      47.129  46.024  85.012  1.00  0.00           H
ATOM   2589  NZ  LYS Z  64      49.227  46.117  84.990  1.00  0.00           N
ATOM   2590  HZ1 LYS Z  64      49.997  46.821  85.160  1.00  0.00           H
ATOM   2591  HZ2 LYS Z  64      49.248  45.398  85.745  1.00  0.00           H
ATOM   2592  HZ3 LYS Z  64      49.454  45.615  84.093  1.00  0.00           H
ATOM   2593  C   LYS Z  64      44.796  50.033  80.319  1.00  0.00           C
ATOM   2594  O   LYS Z  64      44.827  49.558  79.183  1.00  0.00           O
ATOM   2595  N   SER Z  65      44.787  51.372  80.509  1.00  0.00           N
ATOM   2596  HN  SER Z  65      44.709  51.760  81.430  1.00  0.00           H
ATOM   2597  CA  SER Z  65      45.013  52.329  79.429  1.00  0.00           C
ATOM   2598  HA  SER Z  65      44.325  52.089  78.630  1.00  0.00           H
ATOM   2599  CB  SER Z  65      44.733  53.794  79.870  1.00  0.00           C
ATOM   2600  HB1 SER Z  65      43.670  53.868  80.184  1.00  0.00           H
ATOM   2601  HB2 SER Z  65      45.355  54.029  80.756  1.00  0.00           H
ATOM   2602  OG  SER Z  65      44.997  54.774  78.861  1.00  0.00           O
ATOM   2603  HG1 SER Z  65      44.463  54.530  78.071  1.00  0.00           H
ATOM   2604  C   SER Z  65      46.416  52.196  78.861  1.00  0.00           C
ATOM   2605  O   SER Z  65      47.371  51.893  79.578  1.00  0.00           O
ATOM   2606  N   LEU Z  66      46.581  52.399  77.540  1.00  0.00           N
ATOM   2607  HN  LEU Z  66      45.819  52.760  76.989  1.00  0.00           H
ATOM   2608  CA  LEU Z  66      47.839  52.171  76.854  1.00  0.00           C
ATOM   2609  HA  LEU Z  66      48.156  51.168  77.102  1.00  0.00           H
ATOM   2610  CB  LEU Z  66      47.605  52.259  75.325  1.00  0.00           C
ATOM   2611  HB1 LEU Z  66      46.771  51.569  75.070  1.00  0.00           H
ATOM   2612  HB2 LEU Z  66      47.264  53.286  75.070  1.00  0.00           H
ATOM   2613  CG  LEU Z  66      48.813  51.898  74.435  1.00  0.00           C
ATOM   2614  HG  LEU Z  66      49.594  52.674  74.613  1.00  0.00           H
ATOM   2615  CD1 LEU Z  66      49.426  50.524  74.755  1.00  0.00           C
ATOM   2616 1HD1 LEU Z  66      50.254  50.304  74.048  1.00  0.00           H
ATOM   2617 2HD1 LEU Z  66      49.846  50.507  75.783  1.00  0.00           H
ATOM   2618 3HD1 LEU Z  66      48.663  49.724  74.661  1.00  0.00           H
ATOM   2619  CD2 LEU Z  66      48.425  51.955  72.951  1.00  0.00           C
ATOM   2620 1HD2 LEU Z  66      47.652  51.189  72.729  1.00  0.00           H
ATOM   2621 2HD2 LEU Z  66      48.015  52.955  72.695  1.00  0.00           H
ATOM   2622 3HD2 LEU Z  66      49.310  51.759  72.310  1.00  0.00           H
ATOM   2623  C   LEU Z  66      48.947  53.102  77.342  1.00  0.00           C
ATOM   2624  O   LEU Z  66      50.054  52.666  77.653  1.00  0.00           O
ATOM   2625  N   HIS Z  67      48.634  54.403  77.525  1.00  0.00           N
ATOM   2626  HN  HIS Z  67      47.750  54.751  77.196  1.00  0.00           H
ATOM   2627  CA  HIS Z  67      49.535  55.382  78.116  1.00  0.00           C
ATOM   2628  HA  HIS Z  67      50.437  55.362  77.524  1.00  0.00           H
ATOM   2629  CB  HIS Z  67      48.944  56.809  78.031  1.00  0.00           C
ATOM   2630  HB1 HIS Z  67      48.453  56.926  77.042  1.00  0.00           H
ATOM   2631  HB2 HIS Z  67      48.174  56.974  78.812  1.00  0.00           H
ATOM   2632  ND1 HIS Z  67      50.885  57.971  77.044  1.00  0.00           N
ATOM   2633  CG  HIS Z  67      49.986  57.882  78.090  1.00  0.00           C
ATOM   2634  CE1 HIS Z  67      51.690  58.965  77.368  1.00  0.00           C
ATOM   2635  HE1 HIS Z  67      52.539  59.307  76.772  1.00  0.00           H
ATOM   2636  NE2 HIS Z  67      51.344  59.524  78.550  1.00  0.00           N
ATOM   2637  HE2 HIS Z  67      51.795  60.317  78.984  1.00  0.00           H
ATOM   2638  CD2 HIS Z  67      50.250  58.832  79.023  1.00  0.00           C
ATOM   2639  HD2 HIS Z  67      49.746  59.050  79.955  1.00  0.00           H
ATOM   2640  C   HIS Z  67      49.947  55.071  79.556  1.00  0.00           C
ATOM   2641  O   HIS Z  67      51.085  55.313  79.960  1.00  0.00           O
ATOM   2642  N   THR Z  68      49.027  54.509  80.374  1.00  0.00           N
ATOM   2643  HN  THR Z  68      48.102  54.352  80.036  1.00  0.00           H
ATOM   2644  CA  THR Z  68      49.307  54.017  81.730  1.00  0.00           C
ATOM   2645  HA  THR Z  68      49.763  54.819  82.294  1.00  0.00           H
ATOM   2646  CB  THR Z  68      48.061  53.525  82.468  1.00  0.00           C
ATOM   2647  HB  THR Z  68      47.647  52.614  81.976  1.00  0.00           H
ATOM   2648  OG1 THR Z  68      47.050  54.516  82.460  1.00  0.00           O
ATOM   2649  HG1 THR Z  68      46.252  54.056  82.794  1.00  0.00           H
ATOM   2650  CG2 THR Z  68      48.353  53.231  83.946  1.00  0.00           C
ATOM   2651 1HG2 THR Z  68      49.072  52.395  84.069  1.00  0.00           H
ATOM   2652 2HG2 THR Z  68      48.764  54.133  84.448  1.00  0.00           H
ATOM   2653 3HG2 THR Z  68      47.417  52.943  84.473  1.00  0.00           H
ATOM   2654  C   THR Z  68      50.258  52.841  81.730  1.00  0.00           C
ATOM   2655  O   THR Z  68      51.203  52.770  82.518  1.00  0.00           O
ATOM   2656  N   LEU Z  69      50.023  51.883  80.808  1.00  0.00           N
ATOM   2657  HN  LEU Z  69      49.255  51.997  80.171  1.00  0.00           H
ATOM   2658  CA  LEU Z  69      50.729  50.621  80.692  1.00  0.00           C
ATOM   2659  HA  LEU Z  69      50.631  50.121  81.644  1.00  0.00           H
ATOM   2660  CB  LEU Z  69      50.077  49.741  79.597  1.00  0.00           C
ATOM   2661  HB1 LEU Z  69      48.994  49.643  79.838  1.00  0.00           H
ATOM   2662  HB2 LEU Z  69      50.146  50.269  78.621  1.00  0.00           H
ATOM   2663  CG  LEU Z  69      50.664  48.320  79.434  1.00  0.00           C
ATOM   2664  HG  LEU Z  69      51.729  48.413  79.111  1.00  0.00           H
ATOM   2665  CD1 LEU Z  69      50.637  47.506  80.739  1.00  0.00           C
ATOM   2666 1HD1 LEU Z  69      51.033  46.483  80.561  1.00  0.00           H
ATOM   2667 2HD1 LEU Z  69      51.263  47.978  81.524  1.00  0.00           H
ATOM   2668 3HD1 LEU Z  69      49.597  47.412  81.116  1.00  0.00           H
ATOM   2669  CD2 LEU Z  69      49.907  47.562  78.334  1.00  0.00           C
ATOM   2670 1HD2 LEU Z  69      50.341  46.549  78.193  1.00  0.00           H
ATOM   2671 2HD2 LEU Z  69      48.839  47.446  78.618  1.00  0.00           H
ATOM   2672 3HD2 LEU Z  69      49.962  48.112  77.372  1.00  0.00           H
ATOM   2673  C   LEU Z  69      52.217  50.782  80.444  1.00  0.00           C
ATOM   2674  O   LEU Z  69      53.029  50.039  80.996  1.00  0.00           O
ATOM   2675  N   PHE Z  70      52.627  51.798  79.654  1.00  0.00           N
ATOM   2676  HN  PHE Z  70      51.955  52.353  79.160  1.00  0.00           H
ATOM   2677  CA  PHE Z  70      54.032  52.111  79.432  1.00  0.00           C
ATOM   2678  HA  PHE Z  70      54.497  51.243  78.991  1.00  0.00           H
ATOM   2679  CB  PHE Z  70      54.211  53.350  78.515  1.00  0.00           C
ATOM   2680  HB1 PHE Z  70      53.795  54.250  79.017  1.00  0.00           H
ATOM   2681  HB2 PHE Z  70      55.287  53.525  78.298  1.00  0.00           H
ATOM   2682  CG  PHE Z  70      53.516  53.195  77.196  1.00  0.00           C
ATOM   2683  CD1 PHE Z  70      52.772  54.265  76.671  1.00  0.00           C
ATOM   2684  HD1 PHE Z  70      52.704  55.192  77.220  1.00  0.00           H
ATOM   2685  CE1 PHE Z  70      52.110  54.144  75.443  1.00  0.00           C
ATOM   2686  HE1 PHE Z  70      51.539  54.976  75.054  1.00  0.00           H
ATOM   2687  CZ  PHE Z  70      52.197  52.946  74.724  1.00  0.00           C
ATOM   2688  HZ  PHE Z  70      51.691  52.848  73.775  1.00  0.00           H
ATOM   2689  CD2 PHE Z  70      53.601  52.002  76.462  1.00  0.00           C
ATOM   2690  HD2 PHE Z  70      54.182  51.168  76.827  1.00  0.00           H
ATOM   2691  CE2 PHE Z  70      52.925  51.871  75.246  1.00  0.00           C
ATOM   2692  HE2 PHE Z  70      52.965  50.929  74.728  1.00  0.00           H
ATOM   2693  C   PHE Z  70      54.787  52.404  80.718  1.00  0.00           C
ATOM   2694  O   PHE Z  70      55.861  51.859  80.962  1.00  0.00           O
ATOM   2695  N   GLY Z  71      54.199  53.219  81.619  1.00  0.00           N
ATOM   2696  HN  GLY Z  71      53.305  53.614  81.414  1.00  0.00           H
ATOM   2697  CA  GLY Z  71      54.804  53.498  82.914  1.00  0.00           C
ATOM   2698  HA1 GLY Z  71      55.851  53.731  82.770  1.00  0.00           H
ATOM   2699  HA2 GLY Z  71      54.253  54.306  83.369  1.00  0.00           H
ATOM   2700  C   GLY Z  71      54.729  52.319  83.847  1.00  0.00           C
ATOM   2701  O   GLY Z  71      55.705  51.988  84.513  1.00  0.00           O
ATOM   2702  N   ASP Z  72      53.577  51.618  83.885  1.00  0.00           N
ATOM   2703  HN  ASP Z  72      52.810  51.897  83.304  1.00  0.00           H
ATOM   2704  CA  ASP Z  72      53.343  50.471  84.748  1.00  0.00           C
ATOM   2705  HA  ASP Z  72      53.488  50.794  85.772  1.00  0.00           H
ATOM   2706  CB  ASP Z  72      51.882  49.990  84.536  1.00  0.00           C
ATOM   2707  HB1 ASP Z  72      51.192  50.858  84.592  1.00  0.00           H
ATOM   2708  HB2 ASP Z  72      51.771  49.521  83.537  1.00  0.00           H
ATOM   2709  CG  ASP Z  72      51.467  48.999  85.598  1.00  0.00           C
ATOM   2710  OD1 ASP Z  72      51.342  49.402  86.782  1.00  0.00           O
ATOM   2711  OD2 ASP Z  72      51.255  47.804  85.269  1.00  0.00           O
ATOM   2712  C   ASP Z  72      54.318  49.320  84.488  1.00  0.00           C
ATOM   2713  O   ASP Z  72      54.904  48.746  85.410  1.00  0.00           O
ATOM   2714  N   LYS Z  73      54.548  48.983  83.204  1.00  0.00           N
ATOM   2715  HN  LYS Z  73      54.046  49.444  82.465  1.00  0.00           H
ATOM   2716  CA  LYS Z  73      55.499  47.967  82.808  1.00  0.00           C
ATOM   2717  HA  LYS Z  73      55.268  47.080  83.380  1.00  0.00           H
ATOM   2718  CB  LYS Z  73      55.339  47.637  81.303  1.00  0.00           C
ATOM   2719  HB1 LYS Z  73      54.284  47.324  81.129  1.00  0.00           H
ATOM   2720  HB2 LYS Z  73      55.496  48.569  80.719  1.00  0.00           H
ATOM   2721  CG  LYS Z  73      56.273  46.536  80.765  1.00  0.00           C
ATOM   2722  HG1 LYS Z  73      56.100  46.424  79.670  1.00  0.00           H
ATOM   2723  HG2 LYS Z  73      57.327  46.865  80.900  1.00  0.00           H
ATOM   2724  CD  LYS Z  73      56.075  45.165  81.441  1.00  0.00           C
ATOM   2725  HD1 LYS Z  73      56.136  45.286  82.546  1.00  0.00           H
ATOM   2726  HD2 LYS Z  73      55.057  44.786  81.196  1.00  0.00           H
ATOM   2727  CE  LYS Z  73      57.131  44.134  81.027  1.00  0.00           C
ATOM   2728  HE1 LYS Z  73      57.113  43.969  79.927  1.00  0.00           H
ATOM   2729  HE2 LYS Z  73      58.143  44.480  81.328  1.00  0.00           H
ATOM   2730  NZ  LYS Z  73      56.877  42.850  81.688  1.00  0.00           N
ATOM   2731  HZ1 LYS Z  73      56.731  42.959  82.722  1.00  0.00           H
ATOM   2732  HZ2 LYS Z  73      56.001  42.417  81.276  1.00  0.00           H
ATOM   2733  HZ3 LYS Z  73      57.659  42.175  81.527  1.00  0.00           H
ATOM   2734  C   LYS Z  73      56.938  48.337  83.154  1.00  0.00           C
ATOM   2735  O   LYS Z  73      57.672  47.515  83.702  1.00  0.00           O
ATOM   2736  N   LEU Z  74      57.358  49.604  82.915  1.00  0.00           N
ATOM   2737  HN  LEU Z  74      56.758  50.270  82.471  1.00  0.00           H
ATOM   2738  CA  LEU Z  74      58.674  50.091  83.314  1.00  0.00           C
ATOM   2739  HA  LEU Z  74      59.423  49.453  82.866  1.00  0.00           H
ATOM   2740  CB  LEU Z  74      58.896  51.560  82.868  1.00  0.00           C
ATOM   2741  HB1 LEU Z  74      58.031  52.169  83.213  1.00  0.00           H
ATOM   2742  HB2 LEU Z  74      59.811  51.972  83.351  1.00  0.00           H
ATOM   2743  CG  LEU Z  74      59.057  51.754  81.349  1.00  0.00           C
ATOM   2744  HG  LEU Z  74      58.227  51.212  80.837  1.00  0.00           H
ATOM   2745  CD1 LEU Z  74      58.944  53.242  80.984  1.00  0.00           C
ATOM   2746 1HD1 LEU Z  74      59.738  53.825  81.495  1.00  0.00           H
ATOM   2747 2HD1 LEU Z  74      59.053  53.386  79.888  1.00  0.00           H
ATOM   2748 3HD1 LEU Z  74      57.954  53.641  81.294  1.00  0.00           H
ATOM   2749  CD2 LEU Z  74      60.386  51.193  80.833  1.00  0.00           C
ATOM   2750 1HD2 LEU Z  74      60.460  51.333  79.732  1.00  0.00           H
ATOM   2751 2HD2 LEU Z  74      61.237  51.723  81.311  1.00  0.00           H
ATOM   2752 3HD2 LEU Z  74      60.479  50.111  81.054  1.00  0.00           H
ATOM   2753  C   LEU Z  74      58.896  50.025  84.817  1.00  0.00           C
ATOM   2754  O   LEU Z  74      59.897  49.487  85.276  1.00  0.00           O
ATOM   2755  N   CYS Z  75      57.927  50.494  85.629  1.00  0.00           N
ATOM   2756  HN  CYS Z  75      57.126  50.952  85.229  1.00  0.00           H
ATOM   2757  CA  CYS Z  75      57.988  50.440  87.082  1.00  0.00           C
ATOM   2758  HA  CYS Z  75      58.871  50.973  87.410  1.00  0.00           H
ATOM   2759  CB  CYS Z  75      56.720  51.066  87.699  1.00  0.00           C
ATOM   2760  HB1 CYS Z  75      55.824  50.563  87.272  1.00  0.00           H
ATOM   2761  HB2 CYS Z  75      56.708  50.901  88.800  1.00  0.00           H
ATOM   2762  SG  CYS Z  75      56.599  52.851  87.419  1.00  0.00           S
ATOM   2763  C   CYS Z  75      58.074  49.030  87.640  1.00  0.00           C
ATOM   2764  O   CYS Z  75      58.805  48.744  88.587  1.00  0.00           O
ATOM   2765  N   THR Z  76      57.306  48.092  87.062  1.00  0.00           N
ATOM   2766  HN  THR Z  76      56.727  48.360  86.289  1.00  0.00           H
ATOM   2767  CA  THR Z  76      57.241  46.697  87.497  1.00  0.00           C
ATOM   2768  HA  THR Z  76      57.035  46.704  88.558  1.00  0.00           H
ATOM   2769  CB  THR Z  76      56.107  45.929  86.831  1.00  0.00           C
ATOM   2770  HB  THR Z  76      56.285  45.838  85.733  1.00  0.00           H
ATOM   2771  OG1 THR Z  76      54.878  46.616  87.061  1.00  0.00           O
ATOM   2772  HG1 THR Z  76      54.867  47.375  86.441  1.00  0.00           H
ATOM   2773  CG2 THR Z  76      55.937  44.535  87.451  1.00  0.00           C
ATOM   2774 1HG2 THR Z  76      55.783  44.607  88.548  1.00  0.00           H
ATOM   2775 2HG2 THR Z  76      55.054  44.026  87.008  1.00  0.00           H
ATOM   2776 3HG2 THR Z  76      56.822  43.895  87.256  1.00  0.00           H
ATOM   2777  C   THR Z  76      58.564  45.964  87.345  1.00  0.00           C
ATOM   2778  O   THR Z  76      58.956  45.176  88.207  1.00  0.00           O
ATOM   2779  N   VAL Z  77      59.329  46.246  86.271  1.00  0.00           N
ATOM   2780  HN  VAL Z  77      59.016  46.870  85.554  1.00  0.00           H
ATOM   2781  CA  VAL Z  77      60.621  45.608  86.057  1.00  0.00           C
ATOM   2782  HA  VAL Z  77      60.613  44.630  86.519  1.00  0.00           H
ATOM   2783  CB  VAL Z  77      60.920  45.392  84.571  1.00  0.00           C
ATOM   2784  HB  VAL Z  77      61.860  44.795  84.473  1.00  0.00           H
ATOM   2785  CG1 VAL Z  77      59.779  44.567  83.946  1.00  0.00           C
ATOM   2786 1HG1 VAL Z  77      60.037  44.303  82.898  1.00  0.00           H
ATOM   2787 2HG1 VAL Z  77      59.619  43.625  84.513  1.00  0.00           H
ATOM   2788 3HG1 VAL Z  77      58.829  45.140  83.933  1.00  0.00           H
ATOM   2789  CG2 VAL Z  77      61.110  46.720  83.806  1.00  0.00           C
ATOM   2790 1HG2 VAL Z  77      60.196  47.344  83.869  1.00  0.00           H
ATOM   2791 2HG2 VAL Z  77      61.966  47.307  84.198  1.00  0.00           H
ATOM   2792 3HG2 VAL Z  77      61.304  46.511  82.733  1.00  0.00           H
ATOM   2793  C   VAL Z  77      61.778  46.385  86.681  1.00  0.00           C
ATOM   2794  O   VAL Z  77      62.916  45.906  86.690  1.00  0.00           O
ATOM   2795  N   ALA Z  78      61.516  47.591  87.231  1.00  0.00           N
ATOM   2796  HN  ALA Z  78      60.582  47.945  87.215  1.00  0.00           H
ATOM   2797  CA  ALA Z  78      62.533  48.538  87.640  1.00  0.00           C
ATOM   2798  HA  ALA Z  78      63.350  48.488  86.935  1.00  0.00           H
ATOM   2799  CB  ALA Z  78      61.938  49.962  87.638  1.00  0.00           C
ATOM   2800  HB1 ALA Z  78      61.620  50.248  86.617  1.00  0.00           H
ATOM   2801  HB2 ALA Z  78      61.052  50.023  88.304  1.00  0.00           H
ATOM   2802  HB3 ALA Z  78      62.680  50.718  87.973  1.00  0.00           H
ATOM   2803  C   ALA Z  78      63.132  48.377  89.021  1.00  0.00           C
ATOM   2804  O   ALA Z  78      64.181  48.953  89.291  1.00  0.00           O
ATOM   2805  N   THR Z  79      62.508  47.630  89.952  1.00  0.00           N
ATOM   2806  HN  THR Z  79      61.714  47.081  89.703  1.00  0.00           H
ATOM   2807  CA  THR Z  79      62.763  47.815  91.387  1.00  0.00           C
ATOM   2808  HA  THR Z  79      62.576  48.863  91.571  1.00  0.00           H
ATOM   2809  CB  THR Z  79      61.800  47.083  92.315  1.00  0.00           C
ATOM   2810  HB  THR Z  79      61.982  47.403  93.371  1.00  0.00           H
ATOM   2811  OG1 THR Z  79      61.898  45.669  92.231  1.00  0.00           O
ATOM   2812  HG1 THR Z  79      61.451  45.351  93.035  1.00  0.00           H
ATOM   2813  CG2 THR Z  79      60.365  47.449  91.922  1.00  0.00           C
ATOM   2814 1HG2 THR Z  79      59.645  47.037  92.660  1.00  0.00           H
ATOM   2815 2HG2 THR Z  79      60.240  48.551  91.898  1.00  0.00           H
ATOM   2816 3HG2 THR Z  79      60.099  47.044  90.923  1.00  0.00           H
ATOM   2817  C   THR Z  79      64.194  47.597  91.857  1.00  0.00           C
ATOM   2818  O   THR Z  79      64.693  48.343  92.702  1.00  0.00           O
ATOM   2819  N   LEU Z  80      64.897  46.604  91.278  1.00  0.00           N
ATOM   2820  HN  LEU Z  80      64.432  45.976  90.656  1.00  0.00           H
ATOM   2821  CA  LEU Z  80      66.290  46.300  91.565  1.00  0.00           C
ATOM   2822  HA  LEU Z  80      66.572  46.723  92.520  1.00  0.00           H
ATOM   2823  CB  LEU Z  80      66.474  44.762  91.621  1.00  0.00           C
ATOM   2824  HB1 LEU Z  80      66.318  44.338  90.603  1.00  0.00           H
ATOM   2825  HB2 LEU Z  80      67.518  44.526  91.924  1.00  0.00           H
ATOM   2826  CG  LEU Z  80      65.510  44.034  92.589  1.00  0.00           C
ATOM   2827  HG  LEU Z  80      64.461  44.251  92.275  1.00  0.00           H
ATOM   2828  CD1 LEU Z  80      65.699  42.513  92.492  1.00  0.00           C
ATOM   2829 1HD1 LEU Z  80      65.550  42.179  91.445  1.00  0.00           H
ATOM   2830 2HD1 LEU Z  80      66.722  42.229  92.817  1.00  0.00           H
ATOM   2831 3HD1 LEU Z  80      64.962  41.992  93.139  1.00  0.00           H
ATOM   2832  CD2 LEU Z  80      65.660  44.494  94.047  1.00  0.00           C
ATOM   2833 1HD2 LEU Z  80      66.695  44.313  94.404  1.00  0.00           H
ATOM   2834 2HD2 LEU Z  80      65.429  45.575  94.154  1.00  0.00           H
ATOM   2835 3HD2 LEU Z  80      64.960  43.928  94.699  1.00  0.00           H
ATOM   2836  C   LEU Z  80      67.233  46.892  90.511  1.00  0.00           C
ATOM   2837  O   LEU Z  80      68.441  46.663  90.514  1.00  0.00           O
ATOM   2838  N   ARG Z  81      66.694  47.695  89.572  1.00  0.00           N
ATOM   2839  HN  ARG Z  81      65.712  47.899  89.600  1.00  0.00           H
ATOM   2840  CA  ARG Z  81      67.416  48.262  88.444  1.00  0.00           C
ATOM   2841  HA  ARG Z  81      68.427  47.877  88.402  1.00  0.00           H
ATOM   2842  CB  ARG Z  81      66.666  47.926  87.134  1.00  0.00           C
ATOM   2843  HB1 ARG Z  81      65.667  48.411  87.174  1.00  0.00           H
ATOM   2844  HB2 ARG Z  81      67.213  48.354  86.265  1.00  0.00           H
ATOM   2845  CG  ARG Z  81      66.417  46.426  86.877  1.00  0.00           C
ATOM   2846  HG1 ARG Z  81      65.869  45.983  87.738  1.00  0.00           H
ATOM   2847  HG2 ARG Z  81      65.742  46.350  85.994  1.00  0.00           H
ATOM   2848  CD  ARG Z  81      67.660  45.569  86.607  1.00  0.00           C
ATOM   2849  HD1 ARG Z  81      68.371  45.632  87.462  1.00  0.00           H
ATOM   2850  HD2 ARG Z  81      67.391  44.498  86.462  1.00  0.00           H
ATOM   2851  NE  ARG Z  81      68.331  46.099  85.376  1.00  0.00           N
ATOM   2852  HE  ARG Z  81      69.128  46.718  85.483  1.00  0.00           H
ATOM   2853  CZ  ARG Z  81      67.985  45.783  84.119  1.00  0.00           C
ATOM   2854  NH1 ARG Z  81      66.971  44.972  83.832  1.00  0.00           N
ATOM   2855 1HH1 ARG Z  81      66.377  44.607  84.555  1.00  0.00           H
ATOM   2856 2HH1 ARG Z  81      66.781  44.746  82.862  1.00  0.00           H
ATOM   2857  NH2 ARG Z  81      68.683  46.300  83.110  1.00  0.00           N
ATOM   2858 1HH2 ARG Z  81      69.502  46.856  83.314  1.00  0.00           H
ATOM   2859 2HH2 ARG Z  81      68.450  46.008  82.164  1.00  0.00           H
ATOM   2860  C   ARG Z  81      67.512  49.783  88.543  1.00  0.00           C
ATOM   2861  O   ARG Z  81      68.034  50.463  87.659  1.00  0.00           O
ATOM   2862  N   GLU Z  82      67.025  50.373  89.651  1.00  0.00           N
ATOM   2863  HN  GLU Z  82      66.511  49.838  90.316  1.00  0.00           H
ATOM   2864  CA  GLU Z  82      67.165  51.794  89.917  1.00  0.00           C
ATOM   2865  HA  GLU Z  82      67.009  52.349  89.001  1.00  0.00           H
ATOM   2866  CB  GLU Z  82      66.141  52.276  90.975  1.00  0.00           C
ATOM   2867  HB1 GLU Z  82      66.261  51.676  91.904  1.00  0.00           H
ATOM   2868  HB2 GLU Z  82      66.368  53.340  91.226  1.00  0.00           H
ATOM   2869  CG  GLU Z  82      64.667  52.211  90.511  1.00  0.00           C
ATOM   2870  HG1 GLU Z  82      64.582  52.679  89.510  1.00  0.00           H
ATOM   2871  HG2 GLU Z  82      64.321  51.161  90.438  1.00  0.00           H
ATOM   2872  CD  GLU Z  82      63.751  52.955  91.467  1.00  0.00           C
ATOM   2873  OE1 GLU Z  82      63.204  54.021  91.071  1.00  0.00           O
ATOM   2874  OE2 GLU Z  82      63.587  52.499  92.631  1.00  0.00           O
ATOM   2875  C   GLU Z  82      68.557  52.142  90.426  1.00  0.00           C
ATOM   2876  O   GLU Z  82      68.967  53.302  90.420  1.00  0.00           O
ATOM   2877  N   THR Z  83      69.330  51.131  90.867  1.00  0.00           N
ATOM   2878  HN  THR Z  83      68.985  50.196  90.829  1.00  0.00           H
ATOM   2879  CA  THR Z  83      70.588  51.267  91.593  1.00  0.00           C
ATOM   2880  HA  THR Z  83      70.373  51.834  92.488  1.00  0.00           H
ATOM   2881  CB  THR Z  83      71.117  49.907  92.027  1.00  0.00           C
ATOM   2882  HB  THR Z  83      71.402  49.296  91.137  1.00  0.00           H
ATOM   2883  OG1 THR Z  83      70.083  49.238  92.738  1.00  0.00           O
ATOM   2884  HG1 THR Z  83      70.458  48.381  93.047  1.00  0.00           H
ATOM   2885  CG2 THR Z  83      72.308  50.035  92.984  1.00  0.00           C
ATOM   2886 1HG2 THR Z  83      72.647  49.029  93.313  1.00  0.00           H
ATOM   2887 2HG2 THR Z  83      73.170  50.532  92.491  1.00  0.00           H
ATOM   2888 3HG2 THR Z  83      72.034  50.622  93.884  1.00  0.00           H
ATOM   2889  C   THR Z  83      71.662  52.038  90.858  1.00  0.00           C
ATOM   2890  O   THR Z  83      72.275  52.932  91.435  1.00  0.00           O
ATOM   2891  N   TYR Z  84      71.875  51.783  89.549  1.00  0.00           N
ATOM   2892  HN  TYR Z  84      71.449  50.990  89.102  1.00  0.00           H
ATOM   2893  CA  TYR Z  84      72.794  52.590  88.745  1.00  0.00           C
ATOM   2894  HA  TYR Z  84      73.320  53.299  89.372  1.00  0.00           H
ATOM   2895  CB  TYR Z  84      73.852  51.722  88.010  1.00  0.00           C
ATOM   2896  HB1 TYR Z  84      73.370  51.122  87.207  1.00  0.00           H
ATOM   2897  HB2 TYR Z  84      74.643  52.361  87.563  1.00  0.00           H
ATOM   2898  CG  TYR Z  84      74.506  50.783  88.988  1.00  0.00           C
ATOM   2899  CD1 TYR Z  84      75.134  51.257  90.156  1.00  0.00           C
ATOM   2900  HD1 TYR Z  84      75.222  52.320  90.334  1.00  0.00           H
ATOM   2901  CE1 TYR Z  84      75.589  50.359  91.134  1.00  0.00           C
ATOM   2902  HE1 TYR Z  84      76.034  50.735  92.044  1.00  0.00           H
ATOM   2903  CZ  TYR Z  84      75.437  48.982  90.936  1.00  0.00           C
ATOM   2904  OH  TYR Z  84      75.821  48.062  91.927  1.00  0.00           O
ATOM   2905  HH  TYR Z  84      75.830  48.524  92.788  1.00  0.00           H
ATOM   2906  CD2 TYR Z  84      74.406  49.399  88.785  1.00  0.00           C
ATOM   2907  HD2 TYR Z  84      73.931  49.020  87.892  1.00  0.00           H
ATOM   2908  CE2 TYR Z  84      74.866  48.502  89.755  1.00  0.00           C
ATOM   2909  HE2 TYR Z  84      74.744  47.440  89.602  1.00  0.00           H
ATOM   2910  C   TYR Z  84      72.018  53.424  87.737  1.00  0.00           C
ATOM   2911  O   TYR Z  84      72.573  54.018  86.811  1.00  0.00           O
ATOM   2912  N   GLY Z  85      70.682  53.507  87.910  1.00  0.00           N
ATOM   2913  HN  GLY Z  85      70.279  53.088  88.725  1.00  0.00           H
ATOM   2914  CA  GLY Z  85      69.803  54.301  87.064  1.00  0.00           C
ATOM   2915  HA1 GLY Z  85      68.843  54.357  87.557  1.00  0.00           H
ATOM   2916  HA2 GLY Z  85      70.246  55.275  86.919  1.00  0.00           H
ATOM   2917  C   GLY Z  85      69.561  53.715  85.702  1.00  0.00           C
ATOM   2918  O   GLY Z  85      69.547  54.438  84.710  1.00  0.00           O
ATOM   2919  N   GLU Z  86      69.388  52.382  85.611  1.00  0.00           N
ATOM   2920  HN  GLU Z  86      69.469  51.803  86.421  1.00  0.00           H
ATOM   2921  CA  GLU Z  86      68.957  51.710  84.396  1.00  0.00           C
ATOM   2922  HA  GLU Z  86      69.498  52.117  83.552  1.00  0.00           H
ATOM   2923  CB  GLU Z  86      69.193  50.185  84.487  1.00  0.00           C
ATOM   2924  HB1 GLU Z  86      68.533  49.761  85.277  1.00  0.00           H
ATOM   2925  HB2 GLU Z  86      68.899  49.718  83.518  1.00  0.00           H
ATOM   2926  CG  GLU Z  86      70.644  49.782  84.817  1.00  0.00           C
ATOM   2927  HG1 GLU Z  86      71.341  50.168  84.047  1.00  0.00           H
ATOM   2928  HG2 GLU Z  86      70.952  50.182  85.805  1.00  0.00           H
ATOM   2929  CD  GLU Z  86      70.726  48.276  84.859  1.00  0.00           C
ATOM   2930  OE1 GLU Z  86      70.935  47.658  83.782  1.00  0.00           O
ATOM   2931  OE2 GLU Z  86      70.521  47.670  85.942  1.00  0.00           O
ATOM   2932  C   GLU Z  86      67.473  51.907  84.139  1.00  0.00           C
ATOM   2933  O   GLU Z  86      67.025  52.052  83.006  1.00  0.00           O
ATOM   2934  N   MET Z  87      66.681  51.883  85.225  1.00  0.00           N
ATOM   2935  HN  MET Z  87      67.097  51.763  86.126  1.00  0.00           H
ATOM   2936  CA  MET Z  87      65.240  51.979  85.201  1.00  0.00           C
ATOM   2937  HA  MET Z  87      64.924  52.399  84.258  1.00  0.00           H
ATOM   2938  CB  MET Z  87      64.562  50.604  85.412  1.00  0.00           C
ATOM   2939  HB1 MET Z  87      64.903  50.195  86.387  1.00  0.00           H
ATOM   2940  HB2 MET Z  87      63.458  50.734  85.465  1.00  0.00           H
ATOM   2941  CG  MET Z  87      64.834  49.567  84.307  1.00  0.00           C
ATOM   2942  HG1 MET Z  87      65.931  49.465  84.160  1.00  0.00           H
ATOM   2943  HG2 MET Z  87      64.461  48.578  84.657  1.00  0.00           H
ATOM   2944  SD  MET Z  87      64.028  49.975  82.733  1.00  0.00           S
ATOM   2945  CE  MET Z  87      64.761  48.566  81.862  1.00  0.00           C
ATOM   2946  HE1 MET Z  87      64.458  47.603  82.326  1.00  0.00           H
ATOM   2947  HE2 MET Z  87      64.441  48.549  80.798  1.00  0.00           H
ATOM   2948  HE3 MET Z  87      65.870  48.621  81.886  1.00  0.00           H
ATOM   2949  C   MET Z  87      64.794  52.920  86.312  1.00  0.00           C
ATOM   2950  O   MET Z  87      65.599  53.387  87.118  1.00  0.00           O
ATOM   2951  N   ALA Z  88      63.488  53.245  86.371  1.00  0.00           N
ATOM   2952  HN  ALA Z  88      62.830  52.889  85.713  1.00  0.00           H
ATOM   2953  CA  ALA Z  88      62.933  54.116  87.383  1.00  0.00           C
ATOM   2954  HA  ALA Z  88      63.540  54.084  88.278  1.00  0.00           H
ATOM   2955  CB  ALA Z  88      62.846  55.565  86.859  1.00  0.00           C
ATOM   2956  HB1 ALA Z  88      63.858  55.928  86.580  1.00  0.00           H
ATOM   2957  HB2 ALA Z  88      62.198  55.618  85.957  1.00  0.00           H
ATOM   2958  HB3 ALA Z  88      62.436  56.246  87.635  1.00  0.00           H
ATOM   2959  C   ALA Z  88      61.543  53.631  87.759  1.00  0.00           C
ATOM   2960  O   ALA Z  88      60.750  53.262  86.894  1.00  0.00           O
ATOM   2961  N   ASP Z  89      61.214  53.613  89.067  1.00  0.00           N
ATOM   2962  HN  ASP Z  89      61.894  53.839  89.778  1.00  0.00           H
ATOM   2963  CA  ASP Z  89      59.893  53.267  89.550  1.00  0.00           C
ATOM   2964  HA  ASP Z  89      59.276  52.915  88.734  1.00  0.00           H
ATOM   2965  CB  ASP Z  89      59.997  52.138  90.616  1.00  0.00           C
ATOM   2966  HB1 ASP Z  89      60.516  51.271  90.156  1.00  0.00           H
ATOM   2967  HB2 ASP Z  89      60.612  52.480  91.474  1.00  0.00           H
ATOM   2968  CG  ASP Z  89      58.666  51.637  91.145  1.00  0.00           C
ATOM   2969  OD1 ASP Z  89      58.684  50.608  91.870  1.00  0.00           O
ATOM   2970  OD2 ASP Z  89      57.594  52.247  90.884  1.00  0.00           O
ATOM   2971  C   ASP Z  89      59.249  54.531  90.103  1.00  0.00           C
ATOM   2972  O   ASP Z  89      59.691  55.095  91.105  1.00  0.00           O
ATOM   2973  N   CYS Z  90      58.174  54.996  89.440  1.00  0.00           N
ATOM   2974  HN  CYS Z  90      57.888  54.526  88.609  1.00  0.00           H
ATOM   2975  CA  CYS Z  90      57.392  56.157  89.827  1.00  0.00           C
ATOM   2976  HA  CYS Z  90      57.763  56.581  90.749  1.00  0.00           H
ATOM   2977  CB  CYS Z  90      57.446  57.214  88.700  1.00  0.00           C
ATOM   2978  HB1 CYS Z  90      57.184  56.731  87.736  1.00  0.00           H
ATOM   2979  HB2 CYS Z  90      56.694  58.013  88.878  1.00  0.00           H
ATOM   2980  SG  CYS Z  90      59.082  57.990  88.555  1.00  0.00           S
ATOM   2981  C   CYS Z  90      55.930  55.799  90.060  1.00  0.00           C
ATOM   2982  O   CYS Z  90      55.082  56.670  90.240  1.00  0.00           O
ATOM   2983  N   CYS Z  91      55.575  54.499  90.074  1.00  0.00           N
ATOM   2984  HN  CYS Z  91      56.274  53.779  90.056  1.00  0.00           H
ATOM   2985  CA  CYS Z  91      54.186  54.078  89.953  1.00  0.00           C
ATOM   2986  HA  CYS Z  91      53.610  54.866  89.483  1.00  0.00           H
ATOM   2987  CB  CYS Z  91      54.049  52.825  89.066  1.00  0.00           C
ATOM   2988  HB1 CYS Z  91      54.618  51.981  89.515  1.00  0.00           H
ATOM   2989  HB2 CYS Z  91      52.981  52.514  89.023  1.00  0.00           H
ATOM   2990  SG  CYS Z  91      54.593  53.122  87.358  1.00  0.00           S
ATOM   2991  C   CYS Z  91      53.512  53.802  91.284  1.00  0.00           C
ATOM   2992  O   CYS Z  91      52.342  53.418  91.330  1.00  0.00           O
ATOM   2993  N   ALA Z  92      54.200  54.060  92.412  1.00  0.00           N
ATOM   2994  HN  ALA Z  92      55.184  54.254  92.382  1.00  0.00           H
ATOM   2995  CA  ALA Z  92      53.587  54.038  93.725  1.00  0.00           C
ATOM   2996  HA  ALA Z  92      52.738  53.366  93.734  1.00  0.00           H
ATOM   2997  CB  ALA Z  92      54.620  53.558  94.761  1.00  0.00           C
ATOM   2998  HB1 ALA Z  92      54.988  52.548  94.479  1.00  0.00           H
ATOM   2999  HB2 ALA Z  92      55.492  54.246  94.803  1.00  0.00           H
ATOM   3000  HB3 ALA Z  92      54.164  53.494  95.771  1.00  0.00           H
ATOM   3001  C   ALA Z  92      53.085  55.428  94.109  1.00  0.00           C
ATOM   3002  O   ALA Z  92      52.475  55.628  95.162  1.00  0.00           O
ATOM   3003  N   LYS Z  93      53.301  56.423  93.227  1.00  0.00           N
ATOM   3004  HN  LYS Z  93      53.814  56.241  92.392  1.00  0.00           H
ATOM   3005  CA  LYS Z  93      52.739  57.750  93.341  1.00  0.00           C
ATOM   3006  HA  LYS Z  93      52.514  57.968  94.378  1.00  0.00           H
ATOM   3007  CB  LYS Z  93      53.702  58.825  92.793  1.00  0.00           C
ATOM   3008  HB1 LYS Z  93      53.967  58.588  91.738  1.00  0.00           H
ATOM   3009  HB2 LYS Z  93      53.201  59.821  92.808  1.00  0.00           H
ATOM   3010  CG  LYS Z  93      54.982  58.929  93.622  1.00  0.00           C
ATOM   3011  HG1 LYS Z  93      54.679  59.064  94.685  1.00  0.00           H
ATOM   3012  HG2 LYS Z  93      55.554  57.976  93.548  1.00  0.00           H
ATOM   3013  CD  LYS Z  93      55.872  60.098  93.179  1.00  0.00           C
ATOM   3014  HD1 LYS Z  93      56.147  59.947  92.111  1.00  0.00           H
ATOM   3015  HD2 LYS Z  93      55.291  61.046  93.241  1.00  0.00           H
ATOM   3016  CE  LYS Z  93      57.157  60.240  93.998  1.00  0.00           C
ATOM   3017  HE1 LYS Z  93      57.794  59.334  93.899  1.00  0.00           H
ATOM   3018  HE2 LYS Z  93      57.740  61.124  93.660  1.00  0.00           H
ATOM   3019  NZ  LYS Z  93      56.831  60.421  95.421  1.00  0.00           N
ATOM   3020  HZ1 LYS Z  93      56.471  59.530  95.850  1.00  0.00           H
ATOM   3021  HZ2 LYS Z  93      57.707  60.699  95.939  1.00  0.00           H
ATOM   3022  HZ3 LYS Z  93      56.106  61.167  95.556  1.00  0.00           H
ATOM   3023  C   LYS Z  93      51.452  57.861  92.556  1.00  0.00           C
ATOM   3024  O   LYS Z  93      51.234  57.172  91.558  1.00  0.00           O
ATOM   3025  N   GLN Z  94      50.565  58.768  92.987  1.00  0.00           N
ATOM   3026  HN  GLN Z  94      50.730  59.282  93.833  1.00  0.00           H
ATOM   3027  CA  GLN Z  94      49.371  59.111  92.247  1.00  0.00           C
ATOM   3028  HA  GLN Z  94      49.070  58.274  91.630  1.00  0.00           H
ATOM   3029  CB  GLN Z  94      48.209  59.424  93.218  1.00  0.00           C
ATOM   3030  HB1 GLN Z  94      48.492  60.287  93.862  1.00  0.00           H
ATOM   3031  HB2 GLN Z  94      47.303  59.711  92.636  1.00  0.00           H
ATOM   3032  CG  GLN Z  94      47.861  58.208  94.111  1.00  0.00           C
ATOM   3033  HG1 GLN Z  94      47.544  57.354  93.476  1.00  0.00           H
ATOM   3034  HG2 GLN Z  94      48.747  57.890  94.699  1.00  0.00           H
ATOM   3035  CD  GLN Z  94      46.709  58.536  95.057  1.00  0.00           C
ATOM   3036  OE1 GLN Z  94      45.591  58.832  94.628  1.00  0.00           O
ATOM   3037  NE2 GLN Z  94      46.976  58.495  96.382  1.00  0.00           N
ATOM   3038 1HE2 GLN Z  94      47.878  58.219  96.701  1.00  0.00           H
ATOM   3039 2HE2 GLN Z  94      46.264  58.818  97.005  1.00  0.00           H
ATOM   3040  C   GLN Z  94      49.645  60.286  91.315  1.00  0.00           C
ATOM   3041  O   GLN Z  94      50.585  61.062  91.496  1.00  0.00           O
ATOM   3042  N   GLU Z  95      48.850  60.440  90.240  1.00  0.00           N
ATOM   3043  HN  GLU Z  95      48.125  59.772  90.045  1.00  0.00           H
ATOM   3044  CA  GLU Z  95      48.920  61.607  89.375  1.00  0.00           C
ATOM   3045  HA  GLU Z  95      49.956  61.740  89.102  1.00  0.00           H
ATOM   3046  CB  GLU Z  95      48.112  61.384  88.075  1.00  0.00           C
ATOM   3047  HB1 GLU Z  95      47.046  61.225  88.351  1.00  0.00           H
ATOM   3048  HB2 GLU Z  95      48.169  62.295  87.436  1.00  0.00           H
ATOM   3049  CG  GLU Z  95      48.603  60.167  87.252  1.00  0.00           C
ATOM   3050  HG1 GLU Z  95      49.661  60.312  86.946  1.00  0.00           H
ATOM   3051  HG2 GLU Z  95      48.537  59.242  87.861  1.00  0.00           H
ATOM   3052  CD  GLU Z  95      47.768  59.948  86.007  1.00  0.00           C
ATOM   3053  OE1 GLU Z  95      46.511  59.983  86.108  1.00  0.00           O
ATOM   3054  OE2 GLU Z  95      48.341  59.710  84.910  1.00  0.00           O
ATOM   3055  C   GLU Z  95      48.442  62.875  90.100  1.00  0.00           C
ATOM   3056  O   GLU Z  95      47.374  62.844  90.722  1.00  0.00           O
ATOM   3057  N   PRO Z  96      49.159  63.997  90.097  1.00  0.00           N
ATOM   3058  CD  PRO Z  96      48.666  65.150  90.864  1.00  0.00           C
ATOM   3059  HD1 PRO Z  96      48.807  64.985  91.955  1.00  0.00           H
ATOM   3060  HD2 PRO Z  96      47.587  65.324  90.643  1.00  0.00           H
ATOM   3061  CA  PRO Z  96      50.069  64.409  89.028  1.00  0.00           C
ATOM   3062  HA  PRO Z  96      49.861  63.886  88.105  1.00  0.00           H
ATOM   3063  CB  PRO Z  96      49.798  65.920  88.930  1.00  0.00           C
ATOM   3064  HB1 PRO Z  96      50.637  66.502  88.501  1.00  0.00           H
ATOM   3065  HB2 PRO Z  96      48.895  66.085  88.299  1.00  0.00           H
ATOM   3066  CG  PRO Z  96      49.486  66.333  90.367  1.00  0.00           C
ATOM   3067  HG1 PRO Z  96      50.429  66.412  90.954  1.00  0.00           H
ATOM   3068  HG2 PRO Z  96      48.936  67.294  90.430  1.00  0.00           H
ATOM   3069  C   PRO Z  96      51.521  64.155  89.399  1.00  0.00           C
ATOM   3070  O   PRO Z  96      52.388  64.350  88.546  1.00  0.00           O
ATOM   3071  N   GLU Z  97      51.826  63.724  90.641  1.00  0.00           N
ATOM   3072  HN  GLU Z  97      51.103  63.566  91.309  1.00  0.00           H
ATOM   3073  CA  GLU Z  97      53.187  63.557  91.130  1.00  0.00           C
ATOM   3074  HA  GLU Z  97      53.733  64.458  90.885  1.00  0.00           H
ATOM   3075  CB  GLU Z  97      53.223  63.392  92.668  1.00  0.00           C
ATOM   3076  HB1 GLU Z  97      52.698  62.459  92.970  1.00  0.00           H
ATOM   3077  HB2 GLU Z  97      54.290  63.303  92.981  1.00  0.00           H
ATOM   3078  CG  GLU Z  97      52.597  64.593  93.416  1.00  0.00           C
ATOM   3079  HG1 GLU Z  97      52.924  65.539  92.934  1.00  0.00           H
ATOM   3080  HG2 GLU Z  97      51.489  64.549  93.385  1.00  0.00           H
ATOM   3081  CD  GLU Z  97      53.040  64.640  94.862  1.00  0.00           C
ATOM   3082  OE1 GLU Z  97      53.778  65.589  95.240  1.00  0.00           O
ATOM   3083  OE2 GLU Z  97      52.691  63.716  95.644  1.00  0.00           O
ATOM   3084  C   GLU Z  97      53.935  62.397  90.483  1.00  0.00           C
ATOM   3085  O   GLU Z  97      55.162  62.405  90.377  1.00  0.00           O
ATOM   3086  N   ARG Z  98      53.192  61.389  89.985  1.00  0.00           N
ATOM   3087  HN  ARG Z  98      52.220  61.370  90.222  1.00  0.00           H
ATOM   3088  CA  ARG Z  98      53.683  60.302  89.150  1.00  0.00           C
ATOM   3089  HA  ARG Z  98      54.436  59.753  89.698  1.00  0.00           H
ATOM   3090  CB  ARG Z  98      52.475  59.380  88.846  1.00  0.00           C
ATOM   3091  HB1 ARG Z  98      52.106  58.989  89.822  1.00  0.00           H
ATOM   3092  HB2 ARG Z  98      51.653  59.989  88.406  1.00  0.00           H
ATOM   3093  CG  ARG Z  98      52.731  58.177  87.916  1.00  0.00           C
ATOM   3094  HG1 ARG Z  98      52.904  58.548  86.881  1.00  0.00           H
ATOM   3095  HG2 ARG Z  98      53.643  57.632  88.246  1.00  0.00           H
ATOM   3096  CD  ARG Z  98      51.543  57.205  87.923  1.00  0.00           C
ATOM   3097  HD1 ARG Z  98      51.466  56.717  88.923  1.00  0.00           H
ATOM   3098  HD2 ARG Z  98      50.595  57.748  87.706  1.00  0.00           H
ATOM   3099  NE  ARG Z  98      51.760  56.190  86.845  1.00  0.00           N
ATOM   3100  HE  ARG Z  98      52.088  56.484  85.939  1.00  0.00           H
ATOM   3101  CZ  ARG Z  98      51.308  54.933  86.883  1.00  0.00           C
ATOM   3102  NH1 ARG Z  98      51.463  54.157  85.813  1.00  0.00           N
ATOM   3103 1HH1 ARG Z  98      51.759  54.600  84.971  1.00  0.00           H
ATOM   3104 2HH1 ARG Z  98      51.044  53.249  85.861  1.00  0.00           H
ATOM   3105  NH2 ARG Z  98      50.663  54.424  87.924  1.00  0.00           N
ATOM   3106 1HH2 ARG Z  98      50.181  55.067  88.524  1.00  0.00           H
ATOM   3107 2HH2 ARG Z  98      50.316  53.491  87.792  1.00  0.00           H
ATOM   3108  C   ARG Z  98      54.332  60.787  87.853  1.00  0.00           C
ATOM   3109  O   ARG Z  98      55.430  60.368  87.492  1.00  0.00           O
ATOM   3110  N   ASN Z  99      53.695  61.745  87.151  1.00  0.00           N
ATOM   3111  HN  ASN Z  99      52.779  62.033  87.414  1.00  0.00           H
ATOM   3112  CA  ASN Z  99      54.234  62.391  85.963  1.00  0.00           C
ATOM   3113  HA  ASN Z  99      54.556  61.619  85.274  1.00  0.00           H
ATOM   3114  CB  ASN Z  99      53.183  63.301  85.265  1.00  0.00           C
ATOM   3115  HB1 ASN Z  99      52.844  64.097  85.957  1.00  0.00           H
ATOM   3116  HB2 ASN Z  99      53.650  63.783  84.380  1.00  0.00           H
ATOM   3117  CG  ASN Z  99      51.948  62.528  84.805  1.00  0.00           C
ATOM   3118  OD1 ASN Z  99      51.475  61.589  85.449  1.00  0.00           O
ATOM   3119  ND2 ASN Z  99      51.365  62.954  83.664  1.00  0.00           N
ATOM   3120 1HD2 ASN Z  99      51.745  63.731  83.153  1.00  0.00           H
ATOM   3121 2HD2 ASN Z  99      50.540  62.483  83.353  1.00  0.00           H
ATOM   3122  C   ASN Z  99      55.468  63.227  86.293  1.00  0.00           C
ATOM   3123  O   ASN Z  99      56.484  63.155  85.607  1.00  0.00           O
ATOM   3124  N   GLU Z 100      55.427  63.990  87.412  1.00  0.00           N
ATOM   3125  HN  GLU Z 100      54.578  64.034  87.935  1.00  0.00           H
ATOM   3126  CA  GLU Z 100      56.535  64.796  87.915  1.00  0.00           C
ATOM   3127  HA  GLU Z 100      56.820  65.477  87.126  1.00  0.00           H
ATOM   3128  CB  GLU Z 100      56.088  65.648  89.137  1.00  0.00           C
ATOM   3129  HB1 GLU Z 100      55.237  66.284  88.804  1.00  0.00           H
ATOM   3130  HB2 GLU Z 100      55.708  64.978  89.938  1.00  0.00           H
ATOM   3131  CG  GLU Z 100      57.193  66.565  89.732  1.00  0.00           C
ATOM   3132  HG1 GLU Z 100      57.962  65.939  90.229  1.00  0.00           H
ATOM   3133  HG2 GLU Z 100      57.682  67.139  88.916  1.00  0.00           H
ATOM   3134  CD  GLU Z 100      56.681  67.553  90.770  1.00  0.00           C
ATOM   3135  OE1 GLU Z 100      56.001  67.127  91.739  1.00  0.00           O
ATOM   3136  OE2 GLU Z 100      56.982  68.773  90.647  1.00  0.00           O
ATOM   3137  C   GLU Z 100      57.774  63.960  88.245  1.00  0.00           C
ATOM   3138  O   GLU Z 100      58.915  64.359  88.011  1.00  0.00           O
ATOM   3139  N   CYS Z 101      57.579  62.737  88.773  1.00  0.00           N
ATOM   3140  HN  CYS Z 101      56.647  62.457  89.012  1.00  0.00           H
ATOM   3141  CA  CYS Z 101      58.636  61.768  89.012  1.00  0.00           C
ATOM   3142  HA  CYS Z 101      59.374  62.234  89.649  1.00  0.00           H
ATOM   3143  CB  CYS Z 101      58.019  60.552  89.755  1.00  0.00           C
ATOM   3144  HB1 CYS Z 101      57.572  60.943  90.694  1.00  0.00           H
ATOM   3145  HB2 CYS Z 101      57.178  60.156  89.150  1.00  0.00           H
ATOM   3146  SG  CYS Z 101      59.138  59.183  90.195  1.00  0.00           S
ATOM   3147  C   CYS Z 101      59.367  61.326  87.748  1.00  0.00           C
ATOM   3148  O   CYS Z 101      60.600  61.326  87.712  1.00  0.00           O
ATOM   3149  N   PHE Z 102      58.633  60.984  86.664  1.00  0.00           N
ATOM   3150  HN  PHE Z 102      57.635  60.948  86.723  1.00  0.00           H
ATOM   3151  CA  PHE Z 102      59.216  60.687  85.362  1.00  0.00           C
ATOM   3152  HA  PHE Z 102      60.022  59.982  85.515  1.00  0.00           H
ATOM   3153  CB  PHE Z 102      58.181  60.088  84.370  1.00  0.00           C
ATOM   3154  HB1 PHE Z 102      57.257  60.707  84.358  1.00  0.00           H
ATOM   3155  HB2 PHE Z 102      58.597  60.060  83.339  1.00  0.00           H
ATOM   3156  CG  PHE Z 102      57.825  58.663  84.702  1.00  0.00           C
ATOM   3157  CD1 PHE Z 102      58.802  57.650  84.664  1.00  0.00           C
ATOM   3158  HD1 PHE Z 102      59.829  57.901  84.441  1.00  0.00           H
ATOM   3159  CE1 PHE Z 102      58.453  56.309  84.875  1.00  0.00           C
ATOM   3160  HE1 PHE Z 102      59.212  55.539  84.843  1.00  0.00           H
ATOM   3161  CZ  PHE Z 102      57.117  55.965  85.115  1.00  0.00           C
ATOM   3162  HZ  PHE Z 102      56.845  54.930  85.263  1.00  0.00           H
ATOM   3163  CD2 PHE Z 102      56.491  58.304  84.959  1.00  0.00           C
ATOM   3164  HD2 PHE Z 102      55.728  59.070  84.967  1.00  0.00           H
ATOM   3165  CE2 PHE Z 102      56.135  56.963  85.162  1.00  0.00           C
ATOM   3166  HE2 PHE Z 102      55.102  56.702  85.342  1.00  0.00           H
ATOM   3167  C   PHE Z 102      59.856  61.905  84.706  1.00  0.00           C
ATOM   3168  O   PHE Z 102      60.941  61.804  84.135  1.00  0.00           O
ATOM   3169  N   LEU Z 103      59.207  63.086  84.800  1.00  0.00           N
ATOM   3170  HN  LEU Z 103      58.301  63.103  85.237  1.00  0.00           H
ATOM   3171  CA  LEU Z 103      59.641  64.367  84.258  1.00  0.00           C
ATOM   3172  HA  LEU Z 103      59.704  64.281  83.182  1.00  0.00           H
ATOM   3173  CB  LEU Z 103      58.594  65.446  84.639  1.00  0.00           C
ATOM   3174  HB1 LEU Z 103      57.626  65.179  84.159  1.00  0.00           H
ATOM   3175  HB2 LEU Z 103      58.436  65.397  85.736  1.00  0.00           H
ATOM   3176  CG  LEU Z 103      58.926  66.913  84.289  1.00  0.00           C
ATOM   3177  HG  LEU Z 103      59.875  67.201  84.802  1.00  0.00           H
ATOM   3178  CD1 LEU Z 103      59.107  67.134  82.784  1.00  0.00           C
ATOM   3179 1HD1 LEU Z 103      59.363  68.197  82.584  1.00  0.00           H
ATOM   3180 2HD1 LEU Z 103      59.924  66.501  82.382  1.00  0.00           H
ATOM   3181 3HD1 LEU Z 103      58.170  66.892  82.240  1.00  0.00           H
ATOM   3182  CD2 LEU Z 103      57.825  67.841  84.821  1.00  0.00           C
ATOM   3183 1HD2 LEU Z 103      58.083  68.900  84.618  1.00  0.00           H
ATOM   3184 2HD2 LEU Z 103      56.859  67.614  84.322  1.00  0.00           H
ATOM   3185 3HD2 LEU Z 103      57.695  67.710  85.916  1.00  0.00           H
ATOM   3186  C   LEU Z 103      61.010  64.800  84.756  1.00  0.00           C
ATOM   3187  O   LEU Z 103      61.848  65.269  83.989  1.00  0.00           O
ATOM   3188  N   GLN Z 104      61.303  64.607  86.054  1.00  0.00           N
ATOM   3189  HN  GLN Z 104      60.590  64.283  86.678  1.00  0.00           H
ATOM   3190  CA  GLN Z 104      62.610  64.881  86.629  1.00  0.00           C
ATOM   3191  HA  GLN Z 104      62.848  65.918  86.430  1.00  0.00           H
ATOM   3192  CB  GLN Z 104      62.578  64.682  88.159  1.00  0.00           C
ATOM   3193  HB1 GLN Z 104      62.114  63.695  88.382  1.00  0.00           H
ATOM   3194  HB2 GLN Z 104      63.618  64.669  88.562  1.00  0.00           H
ATOM   3195  CG  GLN Z 104      61.804  65.816  88.866  1.00  0.00           C
ATOM   3196  HG1 GLN Z 104      62.367  66.770  88.776  1.00  0.00           H
ATOM   3197  HG2 GLN Z 104      60.807  65.967  88.402  1.00  0.00           H
ATOM   3198  CD  GLN Z 104      61.639  65.501  90.348  1.00  0.00           C
ATOM   3199  OE1 GLN Z 104      62.554  65.696  91.152  1.00  0.00           O
ATOM   3200  NE2 GLN Z 104      60.455  64.976  90.725  1.00  0.00           N
ATOM   3201 1HE2 GLN Z 104      59.775  64.756  90.028  1.00  0.00           H
ATOM   3202 2HE2 GLN Z 104      60.319  64.760  91.695  1.00  0.00           H
ATOM   3203  C   GLN Z 104      63.749  64.073  86.015  1.00  0.00           C
ATOM   3204  O   GLN Z 104      64.854  64.584  85.855  1.00  0.00           O
ATOM   3205  N   HIS Z 105      63.519  62.803  85.622  1.00  0.00           N
ATOM   3206  HN  HIS Z 105      62.616  62.397  85.747  1.00  0.00           H
ATOM   3207  CA  HIS Z 105      64.531  62.015  84.926  1.00  0.00           C
ATOM   3208  HA  HIS Z 105      65.501  62.226  85.357  1.00  0.00           H
ATOM   3209  CB  HIS Z 105      64.269  60.498  85.062  1.00  0.00           C
ATOM   3210  HB1 HIS Z 105      63.243  60.262  84.713  1.00  0.00           H
ATOM   3211  HB2 HIS Z 105      64.987  59.922  84.438  1.00  0.00           H
ATOM   3212  ND1 HIS Z 105      65.670  59.937  87.048  1.00  0.00           N
ATOM   3213  CG  HIS Z 105      64.416  59.989  86.461  1.00  0.00           C
ATOM   3214  CE1 HIS Z 105      65.472  59.376  88.231  1.00  0.00           C
ATOM   3215  HE1 HIS Z 105      66.247  59.166  88.975  1.00  0.00           H
ATOM   3216  NE2 HIS Z 105      64.166  59.086  88.429  1.00  0.00           N
ATOM   3217  HE2 HIS Z 105      63.756  58.691  89.262  1.00  0.00           H
ATOM   3218  CD2 HIS Z 105      63.481  59.476  87.299  1.00  0.00           C
ATOM   3219  HD2 HIS Z 105      62.414  59.363  87.165  1.00  0.00           H
ATOM   3220  C   HIS Z 105      64.644  62.325  83.435  1.00  0.00           C
ATOM   3221  O   HIS Z 105      65.644  61.978  82.806  1.00  0.00           O
ATOM   3222  N   LYS Z 106      63.638  62.985  82.819  1.00  0.00           N
ATOM   3223  HN  LYS Z 106      62.834  63.279  83.330  1.00  0.00           H
ATOM   3224  CA  LYS Z 106      63.712  63.431  81.433  1.00  0.00           C
ATOM   3225  HA  LYS Z 106      64.044  62.583  80.856  1.00  0.00           H
ATOM   3226  CB  LYS Z 106      62.337  63.849  80.842  1.00  0.00           C
ATOM   3227  HB1 LYS Z 106      61.914  64.677  81.451  1.00  0.00           H
ATOM   3228  HB2 LYS Z 106      62.483  64.235  79.807  1.00  0.00           H
ATOM   3229  CG  LYS Z 106      61.320  62.695  80.770  1.00  0.00           C
ATOM   3230  HG1 LYS Z 106      61.757  61.852  80.186  1.00  0.00           H
ATOM   3231  HG2 LYS Z 106      61.138  62.329  81.801  1.00  0.00           H
ATOM   3232  CD  LYS Z 106      59.970  63.097  80.145  1.00  0.00           C
ATOM   3233  HD1 LYS Z 106      59.623  64.034  80.638  1.00  0.00           H
ATOM   3234  HD2 LYS Z 106      60.129  63.320  79.066  1.00  0.00           H
ATOM   3235  CE  LYS Z 106      58.887  62.015  80.302  1.00  0.00           C
ATOM   3236  HE1 LYS Z 106      59.201  61.069  79.816  1.00  0.00           H
ATOM   3237  HE2 LYS Z 106      58.704  61.818  81.381  1.00  0.00           H
ATOM   3238  NZ  LYS Z 106      57.614  62.451  79.699  1.00  0.00           N
ATOM   3239  HZ1 LYS Z 106      56.849  61.749  79.853  1.00  0.00           H
ATOM   3240  HZ2 LYS Z 106      57.317  63.368  80.124  1.00  0.00           H
ATOM   3241  HZ3 LYS Z 106      57.707  62.571  78.657  1.00  0.00           H
ATOM   3242  C   LYS Z 106      64.741  64.541  81.208  1.00  0.00           C
ATOM   3243  O   LYS Z 106      64.968  65.405  82.058  1.00  0.00           O
ATOM   3244  N   ASP Z 107      65.406  64.539  80.040  1.00  0.00           N
ATOM   3245  HN  ASP Z 107      65.311  63.768  79.405  1.00  0.00           H
ATOM   3246  CA  ASP Z 107      66.351  65.569  79.678  1.00  0.00           C
ATOM   3247  HA  ASP Z 107      65.935  66.522  79.981  1.00  0.00           H
ATOM   3248  CB  ASP Z 107      67.729  65.308  80.354  1.00  0.00           C
ATOM   3249  HB1 ASP Z 107      67.570  65.014  81.413  1.00  0.00           H
ATOM   3250  HB2 ASP Z 107      68.257  64.475  79.847  1.00  0.00           H
ATOM   3251  CG  ASP Z 107      68.594  66.543  80.350  1.00  0.00           C
ATOM   3252  OD1 ASP Z 107      69.650  66.556  79.671  1.00  0.00           O
ATOM   3253  OD2 ASP Z 107      68.232  67.530  81.043  1.00  0.00           O
ATOM   3254  C   ASP Z 107      66.510  65.619  78.164  1.00  0.00           C
ATOM   3255  O   ASP Z 107      66.054  64.747  77.430  1.00  0.00           O
ATOM   3256  N   ASP Z 108      67.196  66.659  77.660  1.00  0.00           N
ATOM   3257  HN  ASP Z 108      67.533  67.370  78.272  1.00  0.00           H
ATOM   3258  CA  ASP Z 108      67.522  66.845  76.266  1.00  0.00           C
ATOM   3259  HA  ASP Z 108      66.653  66.615  75.663  1.00  0.00           H
ATOM   3260  CB  ASP Z 108      67.974  68.312  76.072  1.00  0.00           C
ATOM   3261  HB1 ASP Z 108      68.818  68.535  76.758  1.00  0.00           H
ATOM   3262  HB2 ASP Z 108      68.319  68.490  75.034  1.00  0.00           H
ATOM   3263  CG  ASP Z 108      66.840  69.258  76.374  1.00  0.00           C
ATOM   3264  OD1 ASP Z 108      65.999  69.511  75.466  1.00  0.00           O
ATOM   3265  OD2 ASP Z 108      66.784  69.791  77.513  1.00  0.00           O
ATOM   3266  C   ASP Z 108      68.654  65.933  75.791  1.00  0.00           C
ATOM   3267  O   ASP Z 108      68.856  65.756  74.589  1.00  0.00           O
ATOM   3268  N   ASN Z 109      69.432  65.347  76.725  1.00  0.00           N
ATOM   3269  HN  ASN Z 109      69.273  65.530  77.697  1.00  0.00           H
ATOM   3270  CA  ASN Z 109      70.540  64.465  76.407  1.00  0.00           C
ATOM   3271  HA  ASN Z 109      70.551  64.264  75.347  1.00  0.00           H
ATOM   3272  CB  ASN Z 109      71.895  65.128  76.769  1.00  0.00           C
ATOM   3273  HB1 ASN Z 109      71.920  65.403  77.842  1.00  0.00           H
ATOM   3274  HB2 ASN Z 109      72.731  64.426  76.563  1.00  0.00           H
ATOM   3275  CG  ASN Z 109      72.128  66.370  75.914  1.00  0.00           C
ATOM   3276  OD1 ASN Z 109      72.638  66.286  74.793  1.00  0.00           O
ATOM   3277  ND2 ASN Z 109      71.771  67.564  76.435  1.00  0.00           N
ATOM   3278 1HD2 ASN Z 109      71.356  67.621  77.341  1.00  0.00           H
ATOM   3279 2HD2 ASN Z 109      71.916  68.384  75.885  1.00  0.00           H
ATOM   3280  C   ASN Z 109      70.391  63.140  77.176  1.00  0.00           C
ATOM   3281  O   ASN Z 109      70.243  63.174  78.401  1.00  0.00           O
ATOM   3282  N   PRO Z 110      70.403  61.957  76.548  1.00  0.00           N
ATOM   3283  CD  PRO Z 110      70.153  61.795  75.113  1.00  0.00           C
ATOM   3284  HD1 PRO Z 110      71.100  61.985  74.560  1.00  0.00           H
ATOM   3285  HD2 PRO Z 110      69.352  62.482  74.759  1.00  0.00           H
ATOM   3286  CA  PRO Z 110      70.454  60.655  77.223  1.00  0.00           C
ATOM   3287  HA  PRO Z 110      69.543  60.573  77.799  1.00  0.00           H
ATOM   3288  CB  PRO Z 110      70.515  59.645  76.069  1.00  0.00           C
ATOM   3289  HB1 PRO Z 110      71.565  59.503  75.726  1.00  0.00           H
ATOM   3290  HB2 PRO Z 110      70.086  58.660  76.346  1.00  0.00           H
ATOM   3291  CG  PRO Z 110      69.728  60.335  74.962  1.00  0.00           C
ATOM   3292  HG1 PRO Z 110      69.949  59.917  73.959  1.00  0.00           H
ATOM   3293  HG2 PRO Z 110      68.639  60.243  75.173  1.00  0.00           H
ATOM   3294  C   PRO Z 110      71.593  60.414  78.201  1.00  0.00           C
ATOM   3295  O   PRO Z 110      72.534  61.202  78.291  1.00  0.00           O
ATOM   3296  N   ASN Z 111      71.515  59.300  78.946  1.00  0.00           N
ATOM   3297  HN  ASN Z 111      70.760  58.653  78.822  1.00  0.00           H
ATOM   3298  CA  ASN Z 111      72.503  58.840  79.900  1.00  0.00           C
ATOM   3299  HA  ASN Z 111      72.844  59.708  80.450  1.00  0.00           H
ATOM   3300  CB  ASN Z 111      71.861  57.870  80.936  1.00  0.00           C
ATOM   3301  HB1 ASN Z 111      72.637  57.510  81.643  1.00  0.00           H
ATOM   3302  HB2 ASN Z 111      71.101  58.437  81.514  1.00  0.00           H
ATOM   3303  CG  ASN Z 111      71.139  56.679  80.298  1.00  0.00           C
ATOM   3304  OD1 ASN Z 111      70.484  56.769  79.257  1.00  0.00           O
ATOM   3305  ND2 ASN Z 111      71.218  55.505  80.961  1.00  0.00           N
ATOM   3306 1HD2 ASN Z 111      71.646  55.469  81.868  1.00  0.00           H
ATOM   3307 2HD2 ASN Z 111      70.813  54.698  80.537  1.00  0.00           H
ATOM   3308  C   ASN Z 111      73.748  58.226  79.250  1.00  0.00           C
ATOM   3309  O   ASN Z 111      73.670  57.270  78.473  1.00  0.00           O
ATOM   3310  N   LEU Z 112      74.926  58.807  79.561  1.00  0.00           N
ATOM   3311  HN  LEU Z 112      74.915  59.619  80.157  1.00  0.00           H
ATOM   3312  CA  LEU Z 112      76.261  58.413  79.131  1.00  0.00           C
ATOM   3313  HA  LEU Z 112      76.862  59.292  79.307  1.00  0.00           H
ATOM   3314  CB  LEU Z 112      76.824  57.303  80.064  1.00  0.00           C
ATOM   3315  HB1 LEU Z 112      76.538  57.560  81.108  1.00  0.00           H
ATOM   3316  HB2 LEU Z 112      76.321  56.343  79.821  1.00  0.00           H
ATOM   3317  CG  LEU Z 112      78.358  57.091  80.048  1.00  0.00           C
ATOM   3318  HG  LEU Z 112      78.674  56.855  79.005  1.00  0.00           H
ATOM   3319  CD1 LEU Z 112      79.141  58.329  80.514  1.00  0.00           C
ATOM   3320 1HD1 LEU Z 112      80.230  58.110  80.537  1.00  0.00           H
ATOM   3321 2HD1 LEU Z 112      78.977  59.193  79.839  1.00  0.00           H
ATOM   3322 3HD1 LEU Z 112      78.828  58.618  81.540  1.00  0.00           H
ATOM   3323  CD2 LEU Z 112      78.734  55.888  80.928  1.00  0.00           C
ATOM   3324 1HD2 LEU Z 112      78.423  56.068  81.979  1.00  0.00           H
ATOM   3325 2HD2 LEU Z 112      78.234  54.966  80.564  1.00  0.00           H
ATOM   3326 3HD2 LEU Z 112      79.832  55.724  80.916  1.00  0.00           H
ATOM   3327  C   LEU Z 112      76.464  58.093  77.639  1.00  0.00           C
ATOM   3328  O   LEU Z 112      76.854  56.970  77.311  1.00  0.00           O
ATOM   3329  N   PRO Z 113      76.231  58.973  76.661  1.00  0.00           N
ATOM   3330  CD  PRO Z 113      75.619  60.290  76.825  1.00  0.00           C
ATOM   3331  HD1 PRO Z 113      76.389  61.000  77.197  1.00  0.00           H
ATOM   3332  HD2 PRO Z 113      74.747  60.272  77.511  1.00  0.00           H
ATOM   3333  CA  PRO Z 113      76.768  58.807  75.312  1.00  0.00           C
ATOM   3334  HA  PRO Z 113      76.370  57.887  74.911  1.00  0.00           H
ATOM   3335  CB  PRO Z 113      76.266  60.039  74.531  1.00  0.00           C
ATOM   3336  HB1 PRO Z 113      77.079  60.787  74.402  1.00  0.00           H
ATOM   3337  HB2 PRO Z 113      75.879  59.753  73.531  1.00  0.00           H
ATOM   3338  CG  PRO Z 113      75.172  60.654  75.411  1.00  0.00           C
ATOM   3339  HG1 PRO Z 113      75.077  61.750  75.266  1.00  0.00           H
ATOM   3340  HG2 PRO Z 113      74.196  60.167  75.196  1.00  0.00           H
ATOM   3341  C   PRO Z 113      78.288  58.693  75.269  1.00  0.00           C
ATOM   3342  O   PRO Z 113      78.967  59.561  75.819  1.00  0.00           O
ATOM   3343  N   ARG Z 114      78.834  57.649  74.622  1.00  0.00           N
ATOM   3344  HN  ARG Z 114      78.223  56.933  74.270  1.00  0.00           H
ATOM   3345  CA  ARG Z 114      80.268  57.535  74.404  1.00  0.00           C
ATOM   3346  HA  ARG Z 114      80.617  58.491  74.035  1.00  0.00           H
ATOM   3347  CB  ARG Z 114      81.048  57.207  75.709  1.00  0.00           C
ATOM   3348  HB1 ARG Z 114      82.140  57.198  75.490  1.00  0.00           H
ATOM   3349  HB2 ARG Z 114      80.879  58.047  76.422  1.00  0.00           H
ATOM   3350  CG  ARG Z 114      80.661  55.897  76.424  1.00  0.00           C
ATOM   3351  HG1 ARG Z 114      79.561  55.883  76.599  1.00  0.00           H
ATOM   3352  HG2 ARG Z 114      80.923  55.030  75.778  1.00  0.00           H
ATOM   3353  CD  ARG Z 114      81.382  55.775  77.770  1.00  0.00           C
ATOM   3354  HD1 ARG Z 114      82.485  55.813  77.609  1.00  0.00           H
ATOM   3355  HD2 ARG Z 114      81.080  56.606  78.448  1.00  0.00           H
ATOM   3356  NE  ARG Z 114      80.999  54.471  78.392  1.00  0.00           N
ATOM   3357  HE  ARG Z 114      80.146  54.004  78.128  1.00  0.00           H
ATOM   3358  CZ  ARG Z 114      81.711  53.863  79.350  1.00  0.00           C
ATOM   3359  NH1 ARG Z 114      81.358  52.640  79.731  1.00  0.00           N
ATOM   3360 1HH1 ARG Z 114      80.650  52.194  79.197  1.00  0.00           H
ATOM   3361 2HH1 ARG Z 114      82.096  52.067  80.102  1.00  0.00           H
ATOM   3362  NH2 ARG Z 114      82.771  54.429  79.911  1.00  0.00           N
ATOM   3363 1HH2 ARG Z 114      82.911  55.420  79.782  1.00  0.00           H
ATOM   3364 2HH2 ARG Z 114      83.158  54.010  80.734  1.00  0.00           H
ATOM   3365  C   ARG Z 114      80.634  56.529  73.319  1.00  0.00           C
ATOM   3366  O   ARG Z 114      81.809  56.263  73.068  1.00  0.00           O
ATOM   3367  N   LEU Z 115      79.650  55.944  72.606  1.00  0.00           N
ATOM   3368  HN  LEU Z 115      78.685  56.054  72.852  1.00  0.00           H
ATOM   3369  CA  LEU Z 115      79.908  55.148  71.420  1.00  0.00           C
ATOM   3370  HA  LEU Z 115      80.719  54.469  71.644  1.00  0.00           H
ATOM   3371  CB  LEU Z 115      78.673  54.312  71.008  1.00  0.00           C
ATOM   3372  HB1 LEU Z 115      77.786  54.983  70.978  1.00  0.00           H
ATOM   3373  HB2 LEU Z 115      78.807  53.891  69.986  1.00  0.00           H
ATOM   3374  CG  LEU Z 115      78.381  53.133  71.955  1.00  0.00           C
ATOM   3375  HG  LEU Z 115      78.444  53.494  73.009  1.00  0.00           H
ATOM   3376  CD1 LEU Z 115      76.965  52.596  71.723  1.00  0.00           C
ATOM   3377 1HD1 LEU Z 115      76.212  53.403  71.851  1.00  0.00           H
ATOM   3378 2HD1 LEU Z 115      76.879  52.189  70.695  1.00  0.00           H
ATOM   3379 3HD1 LEU Z 115      76.733  51.783  72.444  1.00  0.00           H
ATOM   3380  CD2 LEU Z 115      79.392  51.996  71.761  1.00  0.00           C
ATOM   3381 1HD2 LEU Z 115      80.425  52.331  71.990  1.00  0.00           H
ATOM   3382 2HD2 LEU Z 115      79.141  51.152  72.438  1.00  0.00           H
ATOM   3383 3HD2 LEU Z 115      79.363  51.630  70.713  1.00  0.00           H
ATOM   3384  C   LEU Z 115      80.345  55.973  70.216  1.00  0.00           C
ATOM   3385  O   LEU Z 115      79.687  56.931  69.802  1.00  0.00           O
ATOM   3386  N   VAL Z 116      81.475  55.576  69.604  1.00  0.00           N
ATOM   3387  HN  VAL Z 116      82.036  54.861  70.009  1.00  0.00           H
ATOM   3388  CA  VAL Z 116      81.946  56.053  68.317  1.00  0.00           C
ATOM   3389  HA  VAL Z 116      81.977  57.133  68.373  1.00  0.00           H
ATOM   3390  CB  VAL Z 116      83.354  55.578  67.994  1.00  0.00           C
ATOM   3391  HB  VAL Z 116      83.691  56.052  67.040  1.00  0.00           H
ATOM   3392  CG1 VAL Z 116      84.304  56.053  69.108  1.00  0.00           C
ATOM   3393 1HG1 VAL Z 116      84.133  55.501  70.056  1.00  0.00           H
ATOM   3394 2HG1 VAL Z 116      85.350  55.885  68.784  1.00  0.00           H
ATOM   3395 3HG1 VAL Z 116      84.177  57.140  69.299  1.00  0.00           H
ATOM   3396  CG2 VAL Z 116      83.416  54.046  67.825  1.00  0.00           C
ATOM   3397 1HG2 VAL Z 116      83.057  53.528  68.737  1.00  0.00           H
ATOM   3398 2HG2 VAL Z 116      82.806  53.709  66.961  1.00  0.00           H
ATOM   3399 3HG2 VAL Z 116      84.465  53.732  67.638  1.00  0.00           H
ATOM   3400  C   VAL Z 116      81.021  55.703  67.161  1.00  0.00           C
ATOM   3401  O   VAL Z 116      80.215  54.772  67.230  1.00  0.00           O
ATOM   3402  N   ARG Z 117      81.083  56.468  66.057  1.00  0.00           N
ATOM   3403  HN  ARG Z 117      81.686  57.268  66.029  1.00  0.00           H
ATOM   3404  CA  ARG Z 117      80.391  56.140  64.823  1.00  0.00           C
ATOM   3405  HA  ARG Z 117      79.355  55.991  65.083  1.00  0.00           H
ATOM   3406  CB  ARG Z 117      80.450  57.366  63.878  1.00  0.00           C
ATOM   3407  HB1 ARG Z 117      80.216  58.251  64.516  1.00  0.00           H
ATOM   3408  HB2 ARG Z 117      81.484  57.513  63.497  1.00  0.00           H
ATOM   3409  CG  ARG Z 117      79.424  57.402  62.724  1.00  0.00           C
ATOM   3410  HG1 ARG Z 117      78.455  56.997  63.092  1.00  0.00           H
ATOM   3411  HG2 ARG Z 117      79.244  58.470  62.463  1.00  0.00           H
ATOM   3412  CD  ARG Z 117      79.817  56.668  61.435  1.00  0.00           C
ATOM   3413  HD1 ARG Z 117      80.043  55.611  61.667  1.00  0.00           H
ATOM   3414  HD2 ARG Z 117      78.986  56.713  60.694  1.00  0.00           H
ATOM   3415  NE  ARG Z 117      81.016  57.354  60.855  1.00  0.00           N
ATOM   3416  HE  ARG Z 117      81.137  58.348  61.007  1.00  0.00           H
ATOM   3417  CZ  ARG Z 117      81.833  56.794  59.949  1.00  0.00           C
ATOM   3418  NH1 ARG Z 117      82.714  57.561  59.317  1.00  0.00           N
ATOM   3419 1HH1 ARG Z 117      82.640  58.561  59.480  1.00  0.00           H
ATOM   3420 2HH1 ARG Z 117      83.280  57.188  58.582  1.00  0.00           H
ATOM   3421  NH2 ARG Z 117      81.785  55.504  59.643  1.00  0.00           N
ATOM   3422 1HH2 ARG Z 117      81.249  54.876  60.211  1.00  0.00           H
ATOM   3423 2HH2 ARG Z 117      82.448  55.151  58.963  1.00  0.00           H
ATOM   3424  C   ARG Z 117      80.961  54.865  64.166  1.00  0.00           C
ATOM   3425  O   ARG Z 117      82.180  54.785  63.993  1.00  0.00           O
ATOM   3426  N   PRO Z 118      80.191  53.839  63.800  1.00  0.00           N
ATOM   3427  CD  PRO Z 118      78.756  53.734  64.085  1.00  0.00           C
ATOM   3428  HD1 PRO Z 118      78.192  54.600  63.672  1.00  0.00           H
ATOM   3429  HD2 PRO Z 118      78.608  53.669  65.186  1.00  0.00           H
ATOM   3430  CA  PRO Z 118      80.751  52.573  63.321  1.00  0.00           C
ATOM   3431  HA  PRO Z 118      81.631  52.312  63.892  1.00  0.00           H
ATOM   3432  CB  PRO Z 118      79.595  51.575  63.532  1.00  0.00           C
ATOM   3433  HB1 PRO Z 118      79.604  50.732  62.811  1.00  0.00           H
ATOM   3434  HB2 PRO Z 118      79.659  51.164  64.565  1.00  0.00           H
ATOM   3435  CG  PRO Z 118      78.332  52.430  63.418  1.00  0.00           C
ATOM   3436  HG1 PRO Z 118      78.117  52.626  62.344  1.00  0.00           H
ATOM   3437  HG2 PRO Z 118      77.445  51.969  63.897  1.00  0.00           H
ATOM   3438  C   PRO Z 118      81.141  52.628  61.850  1.00  0.00           C
ATOM   3439  O   PRO Z 118      80.633  53.464  61.103  1.00  0.00           O
ATOM   3440  N   GLU Z 119      82.048  51.738  61.395  1.00  0.00           N
ATOM   3441  HN  GLU Z 119      82.522  51.132  62.043  1.00  0.00           H
ATOM   3442  CA  GLU Z 119      82.369  51.536  59.986  1.00  0.00           C
ATOM   3443  HA  GLU Z 119      82.772  52.463  59.601  1.00  0.00           H
ATOM   3444  CB  GLU Z 119      83.452  50.426  59.863  1.00  0.00           C
ATOM   3445  HB1 GLU Z 119      84.361  50.775  60.403  1.00  0.00           H
ATOM   3446  HB2 GLU Z 119      83.076  49.536  60.412  1.00  0.00           H
ATOM   3447  CG  GLU Z 119      83.877  49.953  58.443  1.00  0.00           C
ATOM   3448  HG1 GLU Z 119      84.602  49.119  58.554  1.00  0.00           H
ATOM   3449  HG2 GLU Z 119      83.004  49.563  57.882  1.00  0.00           H
ATOM   3450  CD  GLU Z 119      84.545  51.015  57.587  1.00  0.00           C
ATOM   3451  OE1 GLU Z 119      83.835  51.962  57.163  1.00  0.00           O
ATOM   3452  OE2 GLU Z 119      85.760  50.881  57.272  1.00  0.00           O
ATOM   3453  C   GLU Z 119      81.127  51.198  59.153  1.00  0.00           C
ATOM   3454  O   GLU Z 119      80.234  50.469  59.583  1.00  0.00           O
ATOM   3455  N   VAL Z 120      81.021  51.755  57.932  1.00  0.00           N
ATOM   3456  HN  VAL Z 120      81.818  52.236  57.556  1.00  0.00           H
ATOM   3457  CA  VAL Z 120      79.800  51.764  57.129  1.00  0.00           C
ATOM   3458  HA  VAL Z 120      79.016  52.174  57.749  1.00  0.00           H
ATOM   3459  CB  VAL Z 120      79.953  52.686  55.923  1.00  0.00           C
ATOM   3460  HB  VAL Z 120      80.911  52.461  55.399  1.00  0.00           H
ATOM   3461  CG1 VAL Z 120      78.794  52.533  54.918  1.00  0.00           C
ATOM   3462 1HG1 VAL Z 120      78.850  53.330  54.146  1.00  0.00           H
ATOM   3463 2HG1 VAL Z 120      78.841  51.552  54.399  1.00  0.00           H
ATOM   3464 3HG1 VAL Z 120      77.815  52.612  55.434  1.00  0.00           H
ATOM   3465  CG2 VAL Z 120      79.999  54.133  56.456  1.00  0.00           C
ATOM   3466 1HG2 VAL Z 120      80.848  54.283  57.154  1.00  0.00           H
ATOM   3467 2HG2 VAL Z 120      80.114  54.851  55.621  1.00  0.00           H
ATOM   3468 3HG2 VAL Z 120      79.057  54.375  56.992  1.00  0.00           H
ATOM   3469  C   VAL Z 120      79.309  50.373  56.755  1.00  0.00           C
ATOM   3470  O   VAL Z 120      78.108  50.093  56.760  1.00  0.00           O
ATOM   3471  N   ASP Z 121      80.247  49.439  56.497  1.00  0.00           N
ATOM   3472  HN  ASP Z 121      81.208  49.702  56.490  1.00  0.00           H
ATOM   3473  CA  ASP Z 121      79.968  48.058  56.162  1.00  0.00           C
ATOM   3474  HA  ASP Z 121      79.454  48.034  55.210  1.00  0.00           H
ATOM   3475  CB  ASP Z 121      81.298  47.271  56.109  1.00  0.00           C
ATOM   3476  HB1 ASP Z 121      81.854  47.391  57.063  1.00  0.00           H
ATOM   3477  HB2 ASP Z 121      81.109  46.188  55.942  1.00  0.00           H
ATOM   3478  CG  ASP Z 121      82.159  47.766  54.980  1.00  0.00           C
ATOM   3479  OD1 ASP Z 121      81.947  47.326  53.823  1.00  0.00           O
ATOM   3480  OD2 ASP Z 121      83.111  48.545  55.239  1.00  0.00           O
ATOM   3481  C   ASP Z 121      79.078  47.335  57.164  1.00  0.00           C
ATOM   3482  O   ASP Z 121      78.138  46.641  56.785  1.00  0.00           O
ATOM   3483  N   VAL Z 122      79.320  47.497  58.483  1.00  0.00           N
ATOM   3484  HN  VAL Z 122      80.019  48.131  58.805  1.00  0.00           H
ATOM   3485  CA  VAL Z 122      78.574  46.747  59.480  1.00  0.00           C
ATOM   3486  HA  VAL Z 122      78.506  45.729  59.122  1.00  0.00           H
ATOM   3487  CB  VAL Z 122      79.244  46.655  60.845  1.00  0.00           C
ATOM   3488  HB  VAL Z 122      78.648  45.937  61.450  1.00  0.00           H
ATOM   3489  CG1 VAL Z 122      80.649  46.059  60.663  1.00  0.00           C
ATOM   3490 1HG1 VAL Z 122      80.596  45.081  60.139  1.00  0.00           H
ATOM   3491 2HG1 VAL Z 122      81.300  46.738  60.076  1.00  0.00           H
ATOM   3492 3HG1 VAL Z 122      81.124  45.895  61.654  1.00  0.00           H
ATOM   3493  CG2 VAL Z 122      79.283  47.985  61.622  1.00  0.00           C
ATOM   3494 1HG2 VAL Z 122      79.757  47.827  62.615  1.00  0.00           H
ATOM   3495 2HG2 VAL Z 122      79.882  48.741  61.082  1.00  0.00           H
ATOM   3496 3HG2 VAL Z 122      78.265  48.391  61.795  1.00  0.00           H
ATOM   3497  C   VAL Z 122      77.145  47.220  59.637  1.00  0.00           C
ATOM   3498  O   VAL Z 122      76.260  46.439  59.981  1.00  0.00           O
ATOM   3499  N   MET Z 123      76.873  48.507  59.340  1.00  0.00           N
ATOM   3500  HN  MET Z 123      77.611  49.118  59.058  1.00  0.00           H
ATOM   3501  CA  MET Z 123      75.528  49.039  59.282  1.00  0.00           C
ATOM   3502  HA  MET Z 123      75.014  48.758  60.192  1.00  0.00           H
ATOM   3503  CB  MET Z 123      75.553  50.582  59.189  1.00  0.00           C
ATOM   3504  HB1 MET Z 123      76.054  50.899  58.248  1.00  0.00           H
ATOM   3505  HB2 MET Z 123      74.501  50.943  59.156  1.00  0.00           H
ATOM   3506  CG  MET Z 123      76.246  51.259  60.388  1.00  0.00           C
ATOM   3507  HG1 MET Z 123      75.912  50.734  61.311  1.00  0.00           H
ATOM   3508  HG2 MET Z 123      77.347  51.113  60.312  1.00  0.00           H
ATOM   3509  SD  MET Z 123      75.857  53.031  60.568  1.00  0.00           S
ATOM   3510  CE  MET Z 123      76.959  53.655  59.267  1.00  0.00           C
ATOM   3511  HE1 MET Z 123      76.730  53.191  58.284  1.00  0.00           H
ATOM   3512  HE2 MET Z 123      76.850  54.756  59.158  1.00  0.00           H
ATOM   3513  HE3 MET Z 123      78.022  53.442  59.513  1.00  0.00           H
ATOM   3514  C   MET Z 123      74.730  48.439  58.130  1.00  0.00           C
ATOM   3515  O   MET Z 123      73.592  48.005  58.302  1.00  0.00           O
ATOM   3516  N   CYS Z 124      75.342  48.328  56.930  1.00  0.00           N
ATOM   3517  HN  CYS Z 124      76.259  48.707  56.797  1.00  0.00           H
ATOM   3518  CA  CYS Z 124      74.752  47.622  55.799  1.00  0.00           C
ATOM   3519  HA  CYS Z 124      73.759  48.019  55.645  1.00  0.00           H
ATOM   3520  CB  CYS Z 124      75.585  47.801  54.505  1.00  0.00           C
ATOM   3521  HB1 CYS Z 124      76.638  47.498  54.696  1.00  0.00           H
ATOM   3522  HB2 CYS Z 124      75.187  47.134  53.708  1.00  0.00           H
ATOM   3523  SG  CYS Z 124      75.536  49.510  53.889  1.00  0.00           S
ATOM   3524  C   CYS Z 124      74.557  46.136  56.050  1.00  0.00           C
ATOM   3525  O   CYS Z 124      73.493  45.591  55.768  1.00  0.00           O
ATOM   3526  N   THR Z 125      75.557  45.451  56.642  1.00  0.00           N
ATOM   3527  HN  THR Z 125      76.452  45.889  56.784  1.00  0.00           H
ATOM   3528  CA  THR Z 125      75.461  44.041  57.022  1.00  0.00           C
ATOM   3529  HA  THR Z 125      75.219  43.476  56.133  1.00  0.00           H
ATOM   3530  CB  THR Z 125      76.766  43.494  57.601  1.00  0.00           C
ATOM   3531  HB  THR Z 125      77.031  44.057  58.526  1.00  0.00           H
ATOM   3532  OG1 THR Z 125      77.825  43.635  56.662  1.00  0.00           O
ATOM   3533  HG1 THR Z 125      78.646  43.650  57.200  1.00  0.00           H
ATOM   3534  CG2 THR Z 125      76.677  41.991  57.911  1.00  0.00           C
ATOM   3535 1HG2 THR Z 125      76.375  41.427  57.002  1.00  0.00           H
ATOM   3536 2HG2 THR Z 125      77.664  41.606  58.248  1.00  0.00           H
ATOM   3537 3HG2 THR Z 125      75.943  41.784  58.717  1.00  0.00           H
ATOM   3538  C   THR Z 125      74.347  43.791  58.025  1.00  0.00           C
ATOM   3539  O   THR Z 125      73.549  42.875  57.854  1.00  0.00           O
ATOM   3540  N   ALA Z 126      74.210  44.629  59.077  1.00  0.00           N
ATOM   3541  HN  ALA Z 126      74.867  45.372  59.231  1.00  0.00           H
ATOM   3542  CA  ALA Z 126      73.127  44.535  60.041  1.00  0.00           C
ATOM   3543  HA  ALA Z 126      73.126  43.530  60.444  1.00  0.00           H
ATOM   3544  CB  ALA Z 126      73.369  45.537  61.188  1.00  0.00           C
ATOM   3545  HB1 ALA Z 126      72.584  45.447  61.969  1.00  0.00           H
ATOM   3546  HB2 ALA Z 126      74.354  45.337  61.660  1.00  0.00           H
ATOM   3547  HB3 ALA Z 126      73.376  46.580  60.804  1.00  0.00           H
ATOM   3548  C   ALA Z 126      71.737  44.770  59.450  1.00  0.00           C
ATOM   3549  O   ALA Z 126      70.791  44.039  59.746  1.00  0.00           O
ATOM   3550  N   PHE Z 127      71.591  45.787  58.576  1.00  0.00           N
ATOM   3551  HN  PHE Z 127      72.361  46.405  58.401  1.00  0.00           H
ATOM   3552  CA  PHE Z 127      70.370  46.074  57.844  1.00  0.00           C
ATOM   3553  HA  PHE Z 127      69.569  46.158  58.566  1.00  0.00           H
ATOM   3554  CB  PHE Z 127      70.560  47.425  57.090  1.00  0.00           C
ATOM   3555  HB1 PHE Z 127      70.844  48.208  57.828  1.00  0.00           H
ATOM   3556  HB2 PHE Z 127      71.396  47.329  56.364  1.00  0.00           H
ATOM   3557  CG  PHE Z 127      69.333  47.927  56.368  1.00  0.00           C
ATOM   3558  CD1 PHE Z 127      68.090  48.031  57.017  1.00  0.00           C
ATOM   3559  HD1 PHE Z 127      67.994  47.729  58.048  1.00  0.00           H
ATOM   3560  CE1 PHE Z 127      66.966  48.524  56.341  1.00  0.00           C
ATOM   3561  HE1 PHE Z 127      66.018  48.597  56.856  1.00  0.00           H
ATOM   3562  CZ  PHE Z 127      67.073  48.910  54.999  1.00  0.00           C
ATOM   3563  HZ  PHE Z 127      66.210  49.279  54.464  1.00  0.00           H
ATOM   3564  CD2 PHE Z 127      69.427  48.323  55.023  1.00  0.00           C
ATOM   3565  HD2 PHE Z 127      70.376  48.255  54.510  1.00  0.00           H
ATOM   3566  CE2 PHE Z 127      68.304  48.806  54.339  1.00  0.00           C
ATOM   3567  HE2 PHE Z 127      68.387  49.100  53.302  1.00  0.00           H
ATOM   3568  C   PHE Z 127      69.972  44.955  56.881  1.00  0.00           C
ATOM   3569  O   PHE Z 127      68.805  44.579  56.785  1.00  0.00           O
ATOM   3570  N   HIS Z 128      70.936  44.381  56.137  1.00  0.00           N
ATOM   3571  HN  HIS Z 128      71.874  44.742  56.167  1.00  0.00           H
ATOM   3572  CA  HIS Z 128      70.704  43.233  55.274  1.00  0.00           C
ATOM   3573  HA  HIS Z 128      69.818  43.443  54.688  1.00  0.00           H
ATOM   3574  CB  HIS Z 128      71.869  43.018  54.279  1.00  0.00           C
ATOM   3575  HB1 HIS Z 128      72.835  42.988  54.825  1.00  0.00           H
ATOM   3576  HB2 HIS Z 128      71.743  42.049  53.748  1.00  0.00           H
ATOM   3577  ND1 HIS Z 128      72.863  43.944  52.195  1.00  0.00           N
ATOM   3578  CG  HIS Z 128      71.937  44.083  53.216  1.00  0.00           C
ATOM   3579  CE1 HIS Z 128      72.633  44.961  51.379  1.00  0.00           C
ATOM   3580  HE1 HIS Z 128      73.178  45.161  50.452  1.00  0.00           H
ATOM   3581  NE2 HIS Z 128      71.609  45.735  51.812  1.00  0.00           N
ATOM   3582  HE2 HIS Z 128      71.206  46.523  51.325  1.00  0.00           H
ATOM   3583  CD2 HIS Z 128      71.158  45.179  52.992  1.00  0.00           C
ATOM   3584  HD2 HIS Z 128      70.325  45.571  53.559  1.00  0.00           H
ATOM   3585  C   HIS Z 128      70.378  41.943  56.022  1.00  0.00           C
ATOM   3586  O   HIS Z 128      69.552  41.161  55.553  1.00  0.00           O
ATOM   3587  N   ASP Z 129      71.005  41.699  57.198  1.00  0.00           N
ATOM   3588  HN  ASP Z 129      71.741  42.309  57.499  1.00  0.00           H
ATOM   3589  CA  ASP Z 129      70.742  40.566  58.074  1.00  0.00           C
ATOM   3590  HA  ASP Z 129      70.882  39.663  57.494  1.00  0.00           H
ATOM   3591  CB  ASP Z 129      71.767  40.635  59.248  1.00  0.00           C
ATOM   3592  HB1 ASP Z 129      72.783  40.777  58.826  1.00  0.00           H
ATOM   3593  HB2 ASP Z 129      71.545  41.508  59.895  1.00  0.00           H
ATOM   3594  CG  ASP Z 129      71.804  39.387  60.093  1.00  0.00           C
ATOM   3595  OD1 ASP Z 129      71.331  39.419  61.258  1.00  0.00           O
ATOM   3596  OD2 ASP Z 129      72.321  38.342  59.614  1.00  0.00           O
ATOM   3597  C   ASP Z 129      69.311  40.549  58.622  1.00  0.00           C
ATOM   3598  O   ASP Z 129      68.621  39.524  58.586  1.00  0.00           O
ATOM   3599  N   ASN Z 130      68.832  41.707  59.118  1.00  0.00           N
ATOM   3600  HN  ASN Z 130      69.418  42.520  59.161  1.00  0.00           H
ATOM   3601  CA  ASN Z 130      67.449  41.878  59.500  1.00  0.00           C
ATOM   3602  HA  ASN Z 130      66.839  41.271  58.842  1.00  0.00           H
ATOM   3603  CB  ASN Z 130      67.216  41.475  60.981  1.00  0.00           C
ATOM   3604  HB1 ASN Z 130      67.655  40.474  61.171  1.00  0.00           H
ATOM   3605  HB2 ASN Z 130      67.704  42.199  61.664  1.00  0.00           H
ATOM   3606  CG  ASN Z 130      65.725  41.434  61.289  1.00  0.00           C
ATOM   3607  OD1 ASN Z 130      65.152  42.385  61.820  1.00  0.00           O
ATOM   3608  ND2 ASN Z 130      65.059  40.332  60.888  1.00  0.00           N
ATOM   3609 1HD2 ASN Z 130      64.062  40.327  60.981  1.00  0.00           H
ATOM   3610 2HD2 ASN Z 130      65.565  39.563  60.490  1.00  0.00           H
ATOM   3611  C   ASN Z 130      67.030  43.326  59.287  1.00  0.00           C
ATOM   3612  O   ASN Z 130      67.602  44.255  59.859  1.00  0.00           O
ATOM   3613  N   GLU Z 131      65.977  43.540  58.476  1.00  0.00           N
ATOM   3614  HN  GLU Z 131      65.550  42.779  57.983  1.00  0.00           H
ATOM   3615  CA  GLU Z 131      65.428  44.855  58.220  1.00  0.00           C
ATOM   3616  HA  GLU Z 131      66.237  45.499  57.902  1.00  0.00           H
ATOM   3617  CB  GLU Z 131      64.397  44.729  57.072  1.00  0.00           C
ATOM   3618  HB1 GLU Z 131      64.874  44.150  56.246  1.00  0.00           H
ATOM   3619  HB2 GLU Z 131      63.524  44.136  57.426  1.00  0.00           H
ATOM   3620  CG  GLU Z 131      63.917  46.076  56.487  1.00  0.00           C
ATOM   3621  HG1 GLU Z 131      63.506  46.717  57.295  1.00  0.00           H
ATOM   3622  HG2 GLU Z 131      64.766  46.604  56.006  1.00  0.00           H
ATOM   3623  CD  GLU Z 131      62.835  45.866  55.448  1.00  0.00           C
ATOM   3624  OE1 GLU Z 131      63.115  45.309  54.356  1.00  0.00           O
ATOM   3625  OE2 GLU Z 131      61.670  46.264  55.722  1.00  0.00           O
ATOM   3626  C   GLU Z 131      64.777  45.507  59.443  1.00  0.00           C
ATOM   3627  O   GLU Z 131      65.028  46.672  59.761  1.00  0.00           O
ATOM   3628  N   GLU Z 132      63.940  44.750  60.189  1.00  0.00           N
ATOM   3629  HN  GLU Z 132      63.795  43.790  59.953  1.00  0.00           H
ATOM   3630  CA  GLU Z 132      63.162  45.259  61.307  1.00  0.00           C
ATOM   3631  HA  GLU Z 132      62.581  46.096  60.946  1.00  0.00           H
ATOM   3632  CB  GLU Z 132      62.197  44.159  61.823  1.00  0.00           C
ATOM   3633  HB1 GLU Z 132      61.608  43.768  60.961  1.00  0.00           H
ATOM   3634  HB2 GLU Z 132      62.806  43.308  62.204  1.00  0.00           H
ATOM   3635  CG  GLU Z 132      61.208  44.629  62.920  1.00  0.00           C
ATOM   3636  HG1 GLU Z 132      61.710  45.275  63.670  1.00  0.00           H
ATOM   3637  HG2 GLU Z 132      60.381  45.214  62.467  1.00  0.00           H
ATOM   3638  CD  GLU Z 132      60.620  43.460  63.681  1.00  0.00           C
ATOM   3639  OE1 GLU Z 132      61.228  43.061  64.710  1.00  0.00           O
ATOM   3640  OE2 GLU Z 132      59.545  42.945  63.278  1.00  0.00           O
ATOM   3641  C   GLU Z 132      63.989  45.756  62.490  1.00  0.00           C
ATOM   3642  O   GLU Z 132      63.754  46.853  63.005  1.00  0.00           O
ATOM   3643  N   THR Z 133      64.996  44.972  62.933  1.00  0.00           N
ATOM   3644  HN  THR Z 133      65.128  44.070  62.499  1.00  0.00           H
ATOM   3645  CA  THR Z 133      65.846  45.248  64.095  1.00  0.00           C
ATOM   3646  HA  THR Z 133      65.199  45.377  64.948  1.00  0.00           H
ATOM   3647  CB  THR Z 133      66.822  44.117  64.408  1.00  0.00           C
ATOM   3648  HB  THR Z 133      67.521  43.965  63.552  1.00  0.00           H
ATOM   3649  OG1 THR Z 133      66.108  42.910  64.632  1.00  0.00           O
ATOM   3650  HG1 THR Z 133      66.769  42.195  64.493  1.00  0.00           H
ATOM   3651  CG2 THR Z 133      67.618  44.384  65.698  1.00  0.00           C
ATOM   3652 1HG2 THR Z 133      66.931  44.595  66.544  1.00  0.00           H
ATOM   3653 2HG2 THR Z 133      68.229  43.493  65.963  1.00  0.00           H
ATOM   3654 3HG2 THR Z 133      68.308  45.243  65.578  1.00  0.00           H
ATOM   3655  C   THR Z 133      66.644  46.521  63.940  1.00  0.00           C
ATOM   3656  O   THR Z 133      66.783  47.316  64.869  1.00  0.00           O
ATOM   3657  N   PHE Z 134      67.169  46.778  62.731  1.00  0.00           N
ATOM   3658  HN  PHE Z 134      67.038  46.125  61.986  1.00  0.00           H
ATOM   3659  CA  PHE Z 134      67.935  47.968  62.421  1.00  0.00           C
ATOM   3660  HA  PHE Z 134      68.762  48.011  63.117  1.00  0.00           H
ATOM   3661  CB  PHE Z 134      68.451  47.813  60.970  1.00  0.00           C
ATOM   3662  HB1 PHE Z 134      68.861  46.788  60.831  1.00  0.00           H
ATOM   3663  HB2 PHE Z 134      67.628  47.952  60.237  1.00  0.00           H
ATOM   3664  CG  PHE Z 134      69.563  48.775  60.684  1.00  0.00           C
ATOM   3665  CD1 PHE Z 134      70.825  48.574  61.266  1.00  0.00           C
ATOM   3666  HD1 PHE Z 134      70.993  47.719  61.905  1.00  0.00           H
ATOM   3667  CE1 PHE Z 134      71.869  49.473  61.025  1.00  0.00           C
ATOM   3668  HE1 PHE Z 134      72.836  49.314  61.481  1.00  0.00           H
ATOM   3669  CZ  PHE Z 134      71.656  50.579  60.194  1.00  0.00           C
ATOM   3670  HZ  PHE Z 134      72.457  51.279  60.010  1.00  0.00           H
ATOM   3671  CD2 PHE Z 134      69.360  49.885  59.849  1.00  0.00           C
ATOM   3672  HD2 PHE Z 134      68.395  50.048  59.393  1.00  0.00           H
ATOM   3673  CE2 PHE Z 134      70.405  50.782  59.600  1.00  0.00           C
ATOM   3674  HE2 PHE Z 134      70.249  51.632  58.951  1.00  0.00           H
ATOM   3675  C   PHE Z 134      67.132  49.264  62.581  1.00  0.00           C
ATOM   3676  O   PHE Z 134      67.599  50.255  63.147  1.00  0.00           O
ATOM   3677  N   LEU Z 135      65.872  49.258  62.104  1.00  0.00           N
ATOM   3678  HN  LEU Z 135      65.535  48.449  61.624  1.00  0.00           H
ATOM   3679  CA  LEU Z 135      64.908  50.330  62.275  1.00  0.00           C
ATOM   3680  HA  LEU Z 135      65.392  51.260  62.013  1.00  0.00           H
ATOM   3681  CB  LEU Z 135      63.702  50.110  61.334  1.00  0.00           C
ATOM   3682  HB1 LEU Z 135      63.185  49.174  61.633  1.00  0.00           H
ATOM   3683  HB2 LEU Z 135      62.977  50.947  61.440  1.00  0.00           H
ATOM   3684  CG  LEU Z 135      64.085  49.978  59.842  1.00  0.00           C
ATOM   3685  HG  LEU Z 135      64.869  49.190  59.744  1.00  0.00           H
ATOM   3686  CD1 LEU Z 135      62.877  49.501  59.023  1.00  0.00           C
ATOM   3687 1HD1 LEU Z 135      63.178  49.324  57.971  1.00  0.00           H
ATOM   3688 2HD1 LEU Z 135      62.482  48.547  59.436  1.00  0.00           H
ATOM   3689 3HD1 LEU Z 135      62.067  50.259  59.043  1.00  0.00           H
ATOM   3690  CD2 LEU Z 135      64.654  51.281  59.259  1.00  0.00           C
ATOM   3691 1HD2 LEU Z 135      65.560  51.605  59.811  1.00  0.00           H
ATOM   3692 2HD2 LEU Z 135      64.934  51.130  58.195  1.00  0.00           H
ATOM   3693 3HD2 LEU Z 135      63.894  52.091  59.309  1.00  0.00           H
ATOM   3694  C   LEU Z 135      64.444  50.483  63.721  1.00  0.00           C
ATOM   3695  O   LEU Z 135      64.288  51.591  64.229  1.00  0.00           O
ATOM   3696  N   LYS Z 136      64.256  49.362  64.444  1.00  0.00           N
ATOM   3697  HN  LYS Z 136      64.329  48.474  63.986  1.00  0.00           H
ATOM   3698  CA  LYS Z 136      63.933  49.315  65.863  1.00  0.00           C
ATOM   3699  HA  LYS Z 136      63.013  49.863  66.013  1.00  0.00           H
ATOM   3700  CB  LYS Z 136      63.720  47.829  66.238  1.00  0.00           C
ATOM   3701  HB1 LYS Z 136      62.976  47.429  65.512  1.00  0.00           H
ATOM   3702  HB2 LYS Z 136      64.669  47.277  66.072  1.00  0.00           H
ATOM   3703  CG  LYS Z 136      63.225  47.513  67.659  1.00  0.00           C
ATOM   3704  HG1 LYS Z 136      63.935  47.942  68.402  1.00  0.00           H
ATOM   3705  HG2 LYS Z 136      62.232  47.982  67.825  1.00  0.00           H
ATOM   3706  CD  LYS Z 136      63.114  45.993  67.899  1.00  0.00           C
ATOM   3707  HD1 LYS Z 136      64.107  45.544  67.669  1.00  0.00           H
ATOM   3708  HD2 LYS Z 136      62.903  45.804  68.975  1.00  0.00           H
ATOM   3709  CE  LYS Z 136      62.026  45.299  67.060  1.00  0.00           C
ATOM   3710  HE1 LYS Z 136      61.010  45.573  67.418  1.00  0.00           H
ATOM   3711  HE2 LYS Z 136      62.111  45.582  65.989  1.00  0.00           H
ATOM   3712  NZ  LYS Z 136      62.174  43.838  67.129  1.00  0.00           N
ATOM   3713  HZ1 LYS Z 136      63.187  43.566  67.047  1.00  0.00           H
ATOM   3714  HZ2 LYS Z 136      61.837  43.443  68.042  1.00  0.00           H
ATOM   3715  HZ3 LYS Z 136      61.664  43.388  66.325  1.00  0.00           H
ATOM   3716  C   LYS Z 136      65.004  49.965  66.743  1.00  0.00           C
ATOM   3717  O   LYS Z 136      64.710  50.754  67.640  1.00  0.00           O
ATOM   3718  N   LYS Z 137      66.298  49.706  66.451  1.00  0.00           N
ATOM   3719  HN  LYS Z 137      66.519  49.002  65.771  1.00  0.00           H
ATOM   3720  CA  LYS Z 137      67.426  50.408  67.047  1.00  0.00           C
ATOM   3721  HA  LYS Z 137      67.366  50.300  68.121  1.00  0.00           H
ATOM   3722  CB  LYS Z 137      68.774  49.822  66.554  1.00  0.00           C
ATOM   3723  HB1 LYS Z 137      68.758  49.742  65.445  1.00  0.00           H
ATOM   3724  HB2 LYS Z 137      69.609  50.507  66.831  1.00  0.00           H
ATOM   3725  CG  LYS Z 137      69.108  48.453  67.165  1.00  0.00           C
ATOM   3726  HG1 LYS Z 137      69.154  48.571  68.273  1.00  0.00           H
ATOM   3727  HG2 LYS Z 137      68.300  47.725  66.933  1.00  0.00           H
ATOM   3728  CD  LYS Z 137      70.458  47.902  66.673  1.00  0.00           C
ATOM   3729  HD1 LYS Z 137      70.381  47.682  65.585  1.00  0.00           H
ATOM   3730  HD2 LYS Z 137      71.231  48.696  66.805  1.00  0.00           H
ATOM   3731  CE  LYS Z 137      70.901  46.649  67.439  1.00  0.00           C
ATOM   3732  HE1 LYS Z 137      71.041  46.893  68.516  1.00  0.00           H
ATOM   3733  HE2 LYS Z 137      70.142  45.841  67.347  1.00  0.00           H
ATOM   3734  NZ  LYS Z 137      72.181  46.143  66.915  1.00  0.00           N
ATOM   3735  HZ1 LYS Z 137      72.532  45.354  67.517  1.00  0.00           H
ATOM   3736  HZ2 LYS Z 137      72.071  45.773  65.938  1.00  0.00           H
ATOM   3737  HZ3 LYS Z 137      72.905  46.909  66.948  1.00  0.00           H
ATOM   3738  C   LYS Z 137      67.421  51.907  66.764  1.00  0.00           C
ATOM   3739  O   LYS Z 137      67.720  52.718  67.643  1.00  0.00           O
ATOM   3740  N   TYR Z 138      67.073  52.315  65.526  1.00  0.00           N
ATOM   3741  HN  TYR Z 138      66.864  51.639  64.822  1.00  0.00           H
ATOM   3742  CA  TYR Z 138      66.940  53.712  65.148  1.00  0.00           C
ATOM   3743  HA  TYR Z 138      67.862  54.213  65.412  1.00  0.00           H
ATOM   3744  CB  TYR Z 138      66.721  53.803  63.611  1.00  0.00           C
ATOM   3745  HB1 TYR Z 138      67.531  53.246  63.093  1.00  0.00           H
ATOM   3746  HB2 TYR Z 138      65.751  53.351  63.321  1.00  0.00           H
ATOM   3747  CG  TYR Z 138      66.764  55.222  63.115  1.00  0.00           C
ATOM   3748  CD1 TYR Z 138      67.974  55.928  63.131  1.00  0.00           C
ATOM   3749  HD1 TYR Z 138      68.877  55.442  63.470  1.00  0.00           H
ATOM   3750  CE1 TYR Z 138      68.023  57.260  62.707  1.00  0.00           C
ATOM   3751  HE1 TYR Z 138      68.965  57.780  62.713  1.00  0.00           H
ATOM   3752  CZ  TYR Z 138      66.861  57.906  62.276  1.00  0.00           C
ATOM   3753  OH  TYR Z 138      66.901  59.271  61.928  1.00  0.00           O
ATOM   3754  HH  TYR Z 138      67.762  59.618  62.219  1.00  0.00           H
ATOM   3755  CD2 TYR Z 138      65.602  55.865  62.654  1.00  0.00           C
ATOM   3756  HD2 TYR Z 138      64.663  55.333  62.647  1.00  0.00           H
ATOM   3757  CE2 TYR Z 138      65.654  57.201  62.229  1.00  0.00           C
ATOM   3758  HE2 TYR Z 138      64.759  57.705  61.901  1.00  0.00           H
ATOM   3759  C   TYR Z 138      65.816  54.436  65.893  1.00  0.00           C
ATOM   3760  O   TYR Z 138      66.046  55.488  66.486  1.00  0.00           O
ATOM   3761  N   LEU Z 139      64.592  53.856  65.942  1.00  0.00           N
ATOM   3762  HN  LEU Z 139      64.432  52.998  65.444  1.00  0.00           H
ATOM   3763  CA  LEU Z 139      63.438  54.443  66.615  1.00  0.00           C
ATOM   3764  HA  LEU Z 139      63.276  55.428  66.206  1.00  0.00           H
ATOM   3765  CB  LEU Z 139      62.157  53.588  66.445  1.00  0.00           C
ATOM   3766  HB1 LEU Z 139      62.397  52.539  66.726  1.00  0.00           H
ATOM   3767  HB2 LEU Z 139      61.373  53.954  67.148  1.00  0.00           H
ATOM   3768  CG  LEU Z 139      61.519  53.583  65.042  1.00  0.00           C
ATOM   3769  HG  LEU Z 139      62.242  53.133  64.321  1.00  0.00           H
ATOM   3770  CD1 LEU Z 139      60.256  52.708  65.062  1.00  0.00           C
ATOM   3771 1HD1 LEU Z 139      59.517  53.116  65.786  1.00  0.00           H
ATOM   3772 2HD1 LEU Z 139      59.784  52.675  64.058  1.00  0.00           H
ATOM   3773 3HD1 LEU Z 139      60.505  51.668  65.364  1.00  0.00           H
ATOM   3774  CD2 LEU Z 139      61.161  54.994  64.552  1.00  0.00           C
ATOM   3775 1HD2 LEU Z 139      60.522  55.513  65.295  1.00  0.00           H
ATOM   3776 2HD2 LEU Z 139      62.073  55.603  64.383  1.00  0.00           H
ATOM   3777 3HD2 LEU Z 139      60.604  54.936  63.593  1.00  0.00           H
ATOM   3778  C   LEU Z 139      63.655  54.640  68.103  1.00  0.00           C
ATOM   3779  O   LEU Z 139      63.325  55.687  68.655  1.00  0.00           O
ATOM   3780  N   TYR Z 140      64.272  53.647  68.775  1.00  0.00           N
ATOM   3781  HN  TYR Z 140      64.492  52.797  68.293  1.00  0.00           H
ATOM   3782  CA  TYR Z 140      64.688  53.721  70.164  1.00  0.00           C
ATOM   3783  HA  TYR Z 140      63.820  53.869  70.791  1.00  0.00           H
ATOM   3784  CB  TYR Z 140      65.377  52.356  70.481  1.00  0.00           C
ATOM   3785  HB1 TYR Z 140      64.601  51.565  70.558  1.00  0.00           H
ATOM   3786  HB2 TYR Z 140      66.036  52.085  69.627  1.00  0.00           H
ATOM   3787  CG  TYR Z 140      66.221  52.305  71.732  1.00  0.00           C
ATOM   3788  CD1 TYR Z 140      65.638  52.219  73.006  1.00  0.00           C
ATOM   3789  HD1 TYR Z 140      64.564  52.228  73.106  1.00  0.00           H
ATOM   3790  CE1 TYR Z 140      66.442  52.111  74.151  1.00  0.00           C
ATOM   3791  HE1 TYR Z 140      65.983  52.043  75.128  1.00  0.00           H
ATOM   3792  CZ  TYR Z 140      67.835  52.099  74.023  1.00  0.00           C
ATOM   3793  OH  TYR Z 140      68.663  51.989  75.149  1.00  0.00           O
ATOM   3794  HH  TYR Z 140      68.094  51.911  75.940  1.00  0.00           H
ATOM   3795  CD2 TYR Z 140      67.624  52.315  71.622  1.00  0.00           C
ATOM   3796  HD2 TYR Z 140      68.089  52.388  70.649  1.00  0.00           H
ATOM   3797  CE2 TYR Z 140      68.427  52.209  72.764  1.00  0.00           C
ATOM   3798  HE2 TYR Z 140      69.504  52.208  72.677  1.00  0.00           H
ATOM   3799  C   TYR Z 140      65.633  54.895  70.415  1.00  0.00           C
ATOM   3800  O   TYR Z 140      65.447  55.680  71.344  1.00  0.00           O
ATOM   3801  N   GLU Z 141      66.655  55.054  69.557  1.00  0.00           N
ATOM   3802  HN  GLU Z 141      66.761  54.430  68.784  1.00  0.00           H
ATOM   3803  CA  GLU Z 141      67.660  56.082  69.694  1.00  0.00           C
ATOM   3804  HA  GLU Z 141      68.040  56.035  70.703  1.00  0.00           H
ATOM   3805  CB  GLU Z 141      68.821  55.747  68.745  1.00  0.00           C
ATOM   3806  HB1 GLU Z 141      69.047  54.670  68.927  1.00  0.00           H
ATOM   3807  HB2 GLU Z 141      68.502  55.836  67.683  1.00  0.00           H
ATOM   3808  CG  GLU Z 141      70.096  56.581  68.993  1.00  0.00           C
ATOM   3809  HG1 GLU Z 141      70.069  57.514  68.394  1.00  0.00           H
ATOM   3810  HG2 GLU Z 141      70.186  56.851  70.066  1.00  0.00           H
ATOM   3811  CD  GLU Z 141      71.311  55.768  68.618  1.00  0.00           C
ATOM   3812  OE1 GLU Z 141      71.998  56.090  67.619  1.00  0.00           O
ATOM   3813  OE2 GLU Z 141      71.580  54.751  69.315  1.00  0.00           O
ATOM   3814  C   GLU Z 141      67.159  57.500  69.484  1.00  0.00           C
ATOM   3815  O   GLU Z 141      67.421  58.389  70.292  1.00  0.00           O
ATOM   3816  N   ILE Z 142      66.367  57.752  68.424  1.00  0.00           N
ATOM   3817  HN  ILE Z 142      66.176  57.035  67.748  1.00  0.00           H
ATOM   3818  CA  ILE Z 142      65.771  59.062  68.199  1.00  0.00           C
ATOM   3819  HA  ILE Z 142      66.558  59.789  68.346  1.00  0.00           H
ATOM   3820  CB  ILE Z 142      65.292  59.275  66.764  1.00  0.00           C
ATOM   3821  HB  ILE Z 142      64.907  60.319  66.673  1.00  0.00           H
ATOM   3822  CG2 ILE Z 142      66.531  59.156  65.846  1.00  0.00           C
ATOM   3823 1HG2 ILE Z 142      66.289  59.482  64.813  1.00  0.00           H
ATOM   3824 2HG2 ILE Z 142      67.361  59.792  66.217  1.00  0.00           H
ATOM   3825 3HG2 ILE Z 142      66.886  58.105  65.798  1.00  0.00           H
ATOM   3826  CG1 ILE Z 142      64.162  58.308  66.338  1.00  0.00           C
ATOM   3827 1HG1 ILE Z 142      64.533  57.267  66.403  1.00  0.00           H
ATOM   3828 2HG1 ILE Z 142      63.307  58.396  67.043  1.00  0.00           H
ATOM   3829  CD  ILE Z 142      63.651  58.560  64.915  1.00  0.00           C
ATOM   3830  HD1 ILE Z 142      63.260  59.593  64.814  1.00  0.00           H
ATOM   3831  HD2 ILE Z 142      64.467  58.429  64.178  1.00  0.00           H
ATOM   3832  HD3 ILE Z 142      62.839  57.847  64.659  1.00  0.00           H
ATOM   3833  C   ILE Z 142      64.714  59.430  69.238  1.00  0.00           C
ATOM   3834  O   ILE Z 142      64.638  60.578  69.678  1.00  0.00           O
ATOM   3835  N   ALA Z 143      63.893  58.458  69.695  1.00  0.00           N
ATOM   3836  HN  ALA Z 143      63.939  57.530  69.317  1.00  0.00           H
ATOM   3837  CA  ALA Z 143      62.924  58.657  70.755  1.00  0.00           C
ATOM   3838  HA  ALA Z 143      62.310  59.508  70.492  1.00  0.00           H
ATOM   3839  CB  ALA Z 143      62.039  57.406  70.878  1.00  0.00           C
ATOM   3840  HB1 ALA Z 143      61.533  57.205  69.910  1.00  0.00           H
ATOM   3841  HB2 ALA Z 143      62.655  56.515  71.128  1.00  0.00           H
ATOM   3842  HB3 ALA Z 143      61.263  57.536  71.663  1.00  0.00           H
ATOM   3843  C   ALA Z 143      63.527  58.972  72.116  1.00  0.00           C
ATOM   3844  O   ALA Z 143      63.075  59.888  72.799  1.00  0.00           O
ATOM   3845  N   ARG Z 144      64.581  58.241  72.540  1.00  0.00           N
ATOM   3846  HN  ARG Z 144      64.912  57.457  72.008  1.00  0.00           H
ATOM   3847  CA  ARG Z 144      65.275  58.535  73.784  1.00  0.00           C
ATOM   3848  HA  ARG Z 144      64.508  58.683  74.535  1.00  0.00           H
ATOM   3849  CB  ARG Z 144      66.143  57.350  74.289  1.00  0.00           C
ATOM   3850  HB1 ARG Z 144      66.392  57.517  75.360  1.00  0.00           H
ATOM   3851  HB2 ARG Z 144      65.513  56.432  74.240  1.00  0.00           H
ATOM   3852  CG  ARG Z 144      67.449  57.097  73.515  1.00  0.00           C
ATOM   3853  HG1 ARG Z 144      67.220  57.181  72.431  1.00  0.00           H
ATOM   3854  HG2 ARG Z 144      68.200  57.880  73.757  1.00  0.00           H
ATOM   3855  CD  ARG Z 144      68.061  55.707  73.735  1.00  0.00           C
ATOM   3856  HD1 ARG Z 144      67.298  54.918  73.544  1.00  0.00           H
ATOM   3857  HD2 ARG Z 144      68.912  55.554  73.034  1.00  0.00           H
ATOM   3858  NE  ARG Z 144      68.506  55.620  75.165  1.00  0.00           N
ATOM   3859  HE  ARG Z 144      67.837  55.713  75.905  1.00  0.00           H
ATOM   3860  CZ  ARG Z 144      69.721  55.237  75.578  1.00  0.00           C
ATOM   3861  NH1 ARG Z 144      70.724  54.981  74.747  1.00  0.00           N
ATOM   3862 1HH1 ARG Z 144      70.606  55.095  73.763  1.00  0.00           H
ATOM   3863 2HH1 ARG Z 144      71.613  54.699  75.110  1.00  0.00           H
ATOM   3864  NH2 ARG Z 144      69.933  55.128  76.885  1.00  0.00           N
ATOM   3865 1HH2 ARG Z 144      69.218  55.457  77.504  1.00  0.00           H
ATOM   3866 2HH2 ARG Z 144      70.871  54.996  77.221  1.00  0.00           H
ATOM   3867  C   ARG Z 144      66.058  59.841  73.735  1.00  0.00           C
ATOM   3868  O   ARG Z 144      66.146  60.555  74.728  1.00  0.00           O
ATOM   3869  N   ARG Z 145      66.639  60.223  72.576  1.00  0.00           N
ATOM   3870  HN  ARG Z 145      66.637  59.615  71.781  1.00  0.00           H
ATOM   3871  CA  ARG Z 145      67.253  61.531  72.400  1.00  0.00           C
ATOM   3872  HA  ARG Z 145      67.953  61.682  73.205  1.00  0.00           H
ATOM   3873  CB  ARG Z 145      68.036  61.616  71.067  1.00  0.00           C
ATOM   3874  HB1 ARG Z 145      67.411  61.189  70.253  1.00  0.00           H
ATOM   3875  HB2 ARG Z 145      68.234  62.684  70.815  1.00  0.00           H
ATOM   3876  CG  ARG Z 145      69.401  60.893  71.119  1.00  0.00           C
ATOM   3877  HG1 ARG Z 145      70.058  61.410  71.853  1.00  0.00           H
ATOM   3878  HG2 ARG Z 145      69.241  59.854  71.488  1.00  0.00           H
ATOM   3879  CD  ARG Z 145      70.134  60.798  69.772  1.00  0.00           C
ATOM   3880  HD1 ARG Z 145      71.123  60.301  69.899  1.00  0.00           H
ATOM   3881  HD2 ARG Z 145      69.522  60.197  69.062  1.00  0.00           H
ATOM   3882  NE  ARG Z 145      70.357  62.200  69.272  1.00  0.00           N
ATOM   3883  HE  ARG Z 145      71.000  62.812  69.750  1.00  0.00           H
ATOM   3884  CZ  ARG Z 145      69.771  62.722  68.187  1.00  0.00           C
ATOM   3885  NH1 ARG Z 145      69.204  61.956  67.260  1.00  0.00           N
ATOM   3886 1HH1 ARG Z 145      69.567  61.014  67.205  1.00  0.00           H
ATOM   3887 2HH1 ARG Z 145      68.899  62.373  66.409  1.00  0.00           H
ATOM   3888  NH2 ARG Z 145      69.769  64.040  68.011  1.00  0.00           N
ATOM   3889 1HH2 ARG Z 145      70.123  64.645  68.741  1.00  0.00           H
ATOM   3890 2HH2 ARG Z 145      69.337  64.399  67.182  1.00  0.00           H
ATOM   3891  C   ARG Z 145      66.280  62.701  72.500  1.00  0.00           C
ATOM   3892  O   ARG Z 145      66.598  63.722  73.108  1.00  0.00           O
ATOM   3893  N   HIS Z 146      65.072  62.581  71.919  1.00  0.00           N
ATOM   3894  HN  HIS Z 146      64.833  61.741  71.429  1.00  0.00           H
ATOM   3895  CA  HIS Z 146      64.088  63.653  71.909  1.00  0.00           C
ATOM   3896  HA  HIS Z 146      64.465  64.525  72.422  1.00  0.00           H
ATOM   3897  CB  HIS Z 146      63.786  64.088  70.459  1.00  0.00           C
ATOM   3898  HB1 HIS Z 146      63.367  63.231  69.890  1.00  0.00           H
ATOM   3899  HB2 HIS Z 146      63.046  64.914  70.465  1.00  0.00           H
ATOM   3900  ND1 HIS Z 146      65.600  65.766  70.102  1.00  0.00           N
ATOM   3901  CG  HIS Z 146      64.988  64.584  69.714  1.00  0.00           C
ATOM   3902  CE1 HIS Z 146      66.564  65.958  69.214  1.00  0.00           C
ATOM   3903  HE1 HIS Z 146      67.255  66.806  69.207  1.00  0.00           H
ATOM   3904  NE2 HIS Z 146      66.591  64.976  68.281  1.00  0.00           N
ATOM   3905  HE2 HIS Z 146      67.192  64.930  67.476  1.00  0.00           H
ATOM   3906  CD2 HIS Z 146      65.589  64.086  68.602  1.00  0.00           C
ATOM   3907  HD2 HIS Z 146      65.361  63.192  68.039  1.00  0.00           H
ATOM   3908  C   HIS Z 146      62.780  63.249  72.591  1.00  0.00           C
ATOM   3909  O   HIS Z 146      61.820  62.892  71.898  1.00  0.00           O
ATOM   3910  N   PRO Z 147      62.653  63.287  73.921  1.00  0.00           N
ATOM   3911  CD  PRO Z 147      63.690  63.747  74.851  1.00  0.00           C
ATOM   3912  HD1 PRO Z 147      64.048  64.768  74.596  1.00  0.00           H
ATOM   3913  HD2 PRO Z 147      64.539  63.027  74.834  1.00  0.00           H
ATOM   3914  CA  PRO Z 147      61.539  62.659  74.622  1.00  0.00           C
ATOM   3915  HA  PRO Z 147      61.347  61.693  74.182  1.00  0.00           H
ATOM   3916  CB  PRO Z 147      62.040  62.550  76.073  1.00  0.00           C
ATOM   3917  HB1 PRO Z 147      61.225  62.560  76.825  1.00  0.00           H
ATOM   3918  HB2 PRO Z 147      62.607  61.597  76.182  1.00  0.00           H
ATOM   3919  CG  PRO Z 147      63.008  63.724  76.218  1.00  0.00           C
ATOM   3920  HG1 PRO Z 147      62.442  64.669  76.369  1.00  0.00           H
ATOM   3921  HG2 PRO Z 147      63.728  63.590  77.050  1.00  0.00           H
ATOM   3922  C   PRO Z 147      60.245  63.451  74.553  1.00  0.00           C
ATOM   3923  O   PRO Z 147      59.214  62.906  74.937  1.00  0.00           O
ATOM   3924  N   TYR Z 148      60.233  64.721  74.102  1.00  0.00           N
ATOM   3925  HN  TYR Z 148      61.088  65.186  73.846  1.00  0.00           H
ATOM   3926  CA  TYR Z 148      59.003  65.501  74.026  1.00  0.00           C
ATOM   3927  HA  TYR Z 148      58.217  65.043  74.614  1.00  0.00           H
ATOM   3928  CB  TYR Z 148      59.239  66.957  74.502  1.00  0.00           C
ATOM   3929  HB1 TYR Z 148      60.016  67.453  73.880  1.00  0.00           H
ATOM   3930  HB2 TYR Z 148      58.299  67.549  74.446  1.00  0.00           H
ATOM   3931  CG  TYR Z 148      59.688  66.942  75.928  1.00  0.00           C
ATOM   3932  CD1 TYR Z 148      58.794  66.527  76.927  1.00  0.00           C
ATOM   3933  HD1 TYR Z 148      57.787  66.232  76.667  1.00  0.00           H
ATOM   3934  CE1 TYR Z 148      59.203  66.484  78.263  1.00  0.00           C
ATOM   3935  HE1 TYR Z 148      58.515  66.168  79.032  1.00  0.00           H
ATOM   3936  CZ  TYR Z 148      60.498  66.870  78.609  1.00  0.00           C
ATOM   3937  OH  TYR Z 148      60.843  66.884  79.967  1.00  0.00           O
ATOM   3938  HH  TYR Z 148      61.788  67.132  80.045  1.00  0.00           H
ATOM   3939  CD2 TYR Z 148      60.996  67.316  76.283  1.00  0.00           C
ATOM   3940  HD2 TYR Z 148      61.697  67.625  75.521  1.00  0.00           H
ATOM   3941  CE2 TYR Z 148      61.402  67.283  77.625  1.00  0.00           C
ATOM   3942  HE2 TYR Z 148      62.404  67.584  77.894  1.00  0.00           H
ATOM   3943  C   TYR Z 148      58.492  65.596  72.607  1.00  0.00           C
ATOM   3944  O   TYR Z 148      57.358  66.006  72.358  1.00  0.00           O
ATOM   3945  N   PHE Z 149      59.320  65.195  71.633  1.00  0.00           N
ATOM   3946  HN  PHE Z 149      60.208  64.815  71.887  1.00  0.00           H
ATOM   3947  CA  PHE Z 149      59.050  65.325  70.221  1.00  0.00           C
ATOM   3948  HA  PHE Z 149      58.692  66.335  70.074  1.00  0.00           H
ATOM   3949  CB  PHE Z 149      60.384  65.169  69.455  1.00  0.00           C
ATOM   3950  HB1 PHE Z 149      61.145  65.827  69.930  1.00  0.00           H
ATOM   3951  HB2 PHE Z 149      60.744  64.119  69.513  1.00  0.00           H
ATOM   3952  CG  PHE Z 149      60.283  65.599  68.024  1.00  0.00           C
ATOM   3953  CD1 PHE Z 149      60.044  66.939  67.681  1.00  0.00           C
ATOM   3954  HD1 PHE Z 149      59.959  67.684  68.457  1.00  0.00           H
ATOM   3955  CE1 PHE Z 149      59.927  67.317  66.337  1.00  0.00           C
ATOM   3956  HE1 PHE Z 149      59.751  68.353  66.078  1.00  0.00           H
ATOM   3957  CZ  PHE Z 149      60.064  66.354  65.329  1.00  0.00           C
ATOM   3958  HZ  PHE Z 149      59.981  66.633  64.288  1.00  0.00           H
ATOM   3959  CD2 PHE Z 149      60.404  64.646  67.008  1.00  0.00           C
ATOM   3960  HD2 PHE Z 149      60.556  63.612  67.269  1.00  0.00           H
ATOM   3961  CE2 PHE Z 149      60.313  65.021  65.668  1.00  0.00           C
ATOM   3962  HE2 PHE Z 149      60.423  64.273  64.898  1.00  0.00           H
ATOM   3963  C   PHE Z 149      57.939  64.400  69.712  1.00  0.00           C
ATOM   3964  O   PHE Z 149      57.600  63.389  70.324  1.00  0.00           O
ATOM   3965  N   TYR Z 150      57.305  64.759  68.579  1.00  0.00           N
ATOM   3966  HN  TYR Z 150      57.623  65.555  68.075  1.00  0.00           H
ATOM   3967  CA  TYR Z 150      56.210  64.021  67.972  1.00  0.00           C
ATOM   3968  HA  TYR Z 150      55.436  63.892  68.717  1.00  0.00           H
ATOM   3969  CB  TYR Z 150      55.633  64.781  66.743  1.00  0.00           C
ATOM   3970  HB1 TYR Z 150      56.466  65.141  66.102  1.00  0.00           H
ATOM   3971  HB2 TYR Z 150      55.007  64.093  66.132  1.00  0.00           H
ATOM   3972  CG  TYR Z 150      54.771  65.972  67.094  1.00  0.00           C
ATOM   3973  CD1 TYR Z 150      55.287  67.134  67.704  1.00  0.00           C
ATOM   3974  HD1 TYR Z 150      56.323  67.181  67.995  1.00  0.00           H
ATOM   3975  CE1 TYR Z 150      54.469  68.259  67.911  1.00  0.00           C
ATOM   3976  HE1 TYR Z 150      54.875  69.148  68.367  1.00  0.00           H
ATOM   3977  CZ  TYR Z 150      53.135  68.241  67.495  1.00  0.00           C
ATOM   3978  OH  TYR Z 150      52.314  69.383  67.613  1.00  0.00           O
ATOM   3979  HH  TYR Z 150      52.763  70.040  68.172  1.00  0.00           H
ATOM   3980  CD2 TYR Z 150      53.418  65.962  66.713  1.00  0.00           C
ATOM   3981  HD2 TYR Z 150      53.001  65.089  66.233  1.00  0.00           H
ATOM   3982  CE2 TYR Z 150      52.610  67.089  66.906  1.00  0.00           C
ATOM   3983  HE2 TYR Z 150      51.581  67.075  66.586  1.00  0.00           H
ATOM   3984  C   TYR Z 150      56.617  62.625  67.489  1.00  0.00           C
ATOM   3985  O   TYR Z 150      57.479  62.465  66.627  1.00  0.00           O
ATOM   3986  N   ALA Z 151      55.960  61.568  68.001  1.00  0.00           N
ATOM   3987  HN  ALA Z 151      55.229  61.710  68.674  1.00  0.00           H
ATOM   3988  CA  ALA Z 151      56.206  60.189  67.626  1.00  0.00           C
ATOM   3989  HA  ALA Z 151      57.267  60.021  67.751  1.00  0.00           H
ATOM   3990  CB  ALA Z 151      55.486  59.233  68.603  1.00  0.00           C
ATOM   3991  HB1 ALA Z 151      54.393  59.410  68.622  1.00  0.00           H
ATOM   3992  HB2 ALA Z 151      55.678  58.172  68.336  1.00  0.00           H
ATOM   3993  HB3 ALA Z 151      55.867  59.404  69.634  1.00  0.00           H
ATOM   3994  C   ALA Z 151      55.923  59.866  66.151  1.00  0.00           C
ATOM   3995  O   ALA Z 151      56.758  59.198  65.539  1.00  0.00           O
ATOM   3996  N   PRO Z 152      54.857  60.329  65.484  1.00  0.00           N
ATOM   3997  CD  PRO Z 152      53.575  60.674  66.117  1.00  0.00           C
ATOM   3998  HD1 PRO Z 152      53.617  61.724  66.480  1.00  0.00           H
ATOM   3999  HD2 PRO Z 152      53.329  59.993  66.960  1.00  0.00           H
ATOM   4000  CA  PRO Z 152      54.715  60.196  64.033  1.00  0.00           C
ATOM   4001  HA  PRO Z 152      54.727  59.141  63.806  1.00  0.00           H
ATOM   4002  CB  PRO Z 152      53.354  60.842  63.752  1.00  0.00           C
ATOM   4003  HB1 PRO Z 152      53.462  61.947  63.675  1.00  0.00           H
ATOM   4004  HB2 PRO Z 152      52.884  60.453  62.826  1.00  0.00           H
ATOM   4005  CG  PRO Z 152      52.539  60.525  65.004  1.00  0.00           C
ATOM   4006  HG1 PRO Z 152      51.668  61.200  65.132  1.00  0.00           H
ATOM   4007  HG2 PRO Z 152      52.182  59.471  64.961  1.00  0.00           H
ATOM   4008  C   PRO Z 152      55.825  60.820  63.198  1.00  0.00           C
ATOM   4009  O   PRO Z 152      56.098  60.346  62.097  1.00  0.00           O
ATOM   4010  N   GLU Z 153      56.483  61.896  63.667  1.00  0.00           N
ATOM   4011  HN  GLU Z 153      56.249  62.290  64.551  1.00  0.00           H
ATOM   4012  CA  GLU Z 153      57.655  62.443  63.003  1.00  0.00           C
ATOM   4013  HA  GLU Z 153      57.444  62.524  61.946  1.00  0.00           H
ATOM   4014  CB  GLU Z 153      58.009  63.843  63.536  1.00  0.00           C
ATOM   4015  HB1 GLU Z 153      58.105  63.801  64.642  1.00  0.00           H
ATOM   4016  HB2 GLU Z 153      58.998  64.155  63.121  1.00  0.00           H
ATOM   4017  CG  GLU Z 153      56.988  64.936  63.160  1.00  0.00           C
ATOM   4018  HG1 GLU Z 153      55.984  64.696  63.567  1.00  0.00           H
ATOM   4019  HG2 GLU Z 153      57.321  65.907  63.580  1.00  0.00           H
ATOM   4020  CD  GLU Z 153      56.888  65.096  61.659  1.00  0.00           C
ATOM   4021  OE1 GLU Z 153      55.745  65.055  61.131  1.00  0.00           O
ATOM   4022  OE2 GLU Z 153      57.928  65.303  60.990  1.00  0.00           O
ATOM   4023  C   GLU Z 153      58.863  61.529  63.107  1.00  0.00           C
ATOM   4024  O   GLU Z 153      59.603  61.348  62.144  1.00  0.00           O
ATOM   4025  N   LEU Z 154      59.066  60.879  64.269  1.00  0.00           N
ATOM   4026  HN  LEU Z 154      58.476  61.064  65.054  1.00  0.00           H
ATOM   4027  CA  LEU Z 154      60.085  59.858  64.454  1.00  0.00           C
ATOM   4028  HA  LEU Z 154      61.036  60.289  64.181  1.00  0.00           H
ATOM   4029  CB  LEU Z 154      60.144  59.398  65.933  1.00  0.00           C
ATOM   4030  HB1 LEU Z 154      59.177  58.918  66.195  1.00  0.00           H
ATOM   4031  HB2 LEU Z 154      60.938  58.628  66.048  1.00  0.00           H
ATOM   4032  CG  LEU Z 154      60.411  60.521  66.963  1.00  0.00           C
ATOM   4033  HG  LEU Z 154      59.614  61.294  66.863  1.00  0.00           H
ATOM   4034  CD1 LEU Z 154      60.330  59.960  68.388  1.00  0.00           C
ATOM   4035 1HD1 LEU Z 154      61.079  59.151  68.520  1.00  0.00           H
ATOM   4036 2HD1 LEU Z 154      60.533  60.758  69.134  1.00  0.00           H
ATOM   4037 3HD1 LEU Z 154      59.322  59.543  68.586  1.00  0.00           H
ATOM   4038  CD2 LEU Z 154      61.766  61.216  66.767  1.00  0.00           C
ATOM   4039 1HD2 LEU Z 154      61.938  61.960  67.573  1.00  0.00           H
ATOM   4040 2HD2 LEU Z 154      62.588  60.479  66.821  1.00  0.00           H
ATOM   4041 3HD2 LEU Z 154      61.811  61.740  65.790  1.00  0.00           H
ATOM   4042  C   LEU Z 154      59.883  58.652  63.531  1.00  0.00           C
ATOM   4043  O   LEU Z 154      60.827  58.145  62.924  1.00  0.00           O
ATOM   4044  N   LEU Z 155      58.620  58.205  63.345  1.00  0.00           N
ATOM   4045  HN  LEU Z 155      57.878  58.585  63.900  1.00  0.00           H
ATOM   4046  CA  LEU Z 155      58.252  57.196  62.358  1.00  0.00           C
ATOM   4047  HA  LEU Z 155      58.837  56.308  62.556  1.00  0.00           H
ATOM   4048  CB  LEU Z 155      56.740  56.855  62.445  1.00  0.00           C
ATOM   4049  HB1 LEU Z 155      56.152  57.783  62.275  1.00  0.00           H
ATOM   4050  HB2 LEU Z 155      56.470  56.140  61.634  1.00  0.00           H
ATOM   4051  CG  LEU Z 155      56.283  56.231  63.782  1.00  0.00           C
ATOM   4052  HG  LEU Z 155      56.583  56.908  64.615  1.00  0.00           H
ATOM   4053  CD1 LEU Z 155      54.753  56.090  63.819  1.00  0.00           C
ATOM   4054 1HD1 LEU Z 155      54.259  57.073  63.680  1.00  0.00           H
ATOM   4055 2HD1 LEU Z 155      54.412  55.412  63.006  1.00  0.00           H
ATOM   4056 3HD1 LEU Z 155      54.428  55.664  64.791  1.00  0.00           H
ATOM   4057  CD2 LEU Z 155      56.923  54.859  64.027  1.00  0.00           C
ATOM   4058 1HD2 LEU Z 155      56.556  54.439  64.988  1.00  0.00           H
ATOM   4059 2HD2 LEU Z 155      56.647  54.158  63.210  1.00  0.00           H
ATOM   4060 3HD2 LEU Z 155      58.029  54.930  64.082  1.00  0.00           H
ATOM   4061  C   LEU Z 155      58.570  57.607  60.918  1.00  0.00           C
ATOM   4062  O   LEU Z 155      59.099  56.819  60.133  1.00  0.00           O
ATOM   4063  N   PHE Z 156      58.279  58.872  60.547  1.00  0.00           N
ATOM   4064  HN  PHE Z 156      57.797  59.470  61.187  1.00  0.00           H
ATOM   4065  CA  PHE Z 156      58.618  59.454  59.257  1.00  0.00           C
ATOM   4066  HA  PHE Z 156      58.247  58.774  58.501  1.00  0.00           H
ATOM   4067  CB  PHE Z 156      57.888  60.815  59.100  1.00  0.00           C
ATOM   4068  HB1 PHE Z 156      56.817  60.689  59.367  1.00  0.00           H
ATOM   4069  HB2 PHE Z 156      58.328  61.584  59.770  1.00  0.00           H
ATOM   4070  CG  PHE Z 156      57.935  61.305  57.678  1.00  0.00           C
ATOM   4071  CD1 PHE Z 156      57.100  60.743  56.698  1.00  0.00           C
ATOM   4072  HD1 PHE Z 156      56.413  59.957  56.966  1.00  0.00           H
ATOM   4073  CE1 PHE Z 156      57.154  61.194  55.373  1.00  0.00           C
ATOM   4074  HE1 PHE Z 156      56.514  60.754  54.622  1.00  0.00           H
ATOM   4075  CZ  PHE Z 156      58.045  62.214  55.019  1.00  0.00           C
ATOM   4076  HZ  PHE Z 156      58.075  62.574  54.002  1.00  0.00           H
ATOM   4077  CD2 PHE Z 156      58.834  62.315  57.307  1.00  0.00           C
ATOM   4078  HD2 PHE Z 156      59.490  62.741  58.049  1.00  0.00           H
ATOM   4079  CE2 PHE Z 156      58.891  62.771  55.986  1.00  0.00           C
ATOM   4080  HE2 PHE Z 156      59.580  63.558  55.719  1.00  0.00           H
ATOM   4081  C   PHE Z 156      60.130  59.583  59.012  1.00  0.00           C
ATOM   4082  O   PHE Z 156      60.626  59.268  57.930  1.00  0.00           O
ATOM   4083  N   PHE Z 157      60.926  59.990  60.031  1.00  0.00           N
ATOM   4084  HN  PHE Z 157      60.512  60.322  60.884  1.00  0.00           H
ATOM   4085  CA  PHE Z 157      62.385  60.012  59.953  1.00  0.00           C
ATOM   4086  HA  PHE Z 157      62.666  60.641  59.120  1.00  0.00           H
ATOM   4087  CB  PHE Z 157      63.065  60.503  61.266  1.00  0.00           C
ATOM   4088  HB1 PHE Z 157      62.679  59.902  62.119  1.00  0.00           H
ATOM   4089  HB2 PHE Z 157      64.166  60.354  61.206  1.00  0.00           H
ATOM   4090  CG  PHE Z 157      62.868  61.964  61.584  1.00  0.00           C
ATOM   4091  CD1 PHE Z 157      62.842  62.974  60.602  1.00  0.00           C
ATOM   4092  HD1 PHE Z 157      62.936  62.731  59.556  1.00  0.00           H
ATOM   4093  CE1 PHE Z 157      62.706  64.321  60.968  1.00  0.00           C
ATOM   4094  HE1 PHE Z 157      62.683  65.092  60.209  1.00  0.00           H
ATOM   4095  CZ  PHE Z 157      62.582  64.672  62.316  1.00  0.00           C
ATOM   4096  HZ  PHE Z 157      62.448  65.709  62.593  1.00  0.00           H
ATOM   4097  CD2 PHE Z 157      62.804  62.343  62.936  1.00  0.00           C
ATOM   4098  HD2 PHE Z 157      62.872  61.586  63.702  1.00  0.00           H
ATOM   4099  CE2 PHE Z 157      62.660  63.685  63.304  1.00  0.00           C
ATOM   4100  HE2 PHE Z 157      62.618  63.957  64.348  1.00  0.00           H
ATOM   4101  C   PHE Z 157      62.968  58.640  59.651  1.00  0.00           C
ATOM   4102  O   PHE Z 157      63.897  58.510  58.857  1.00  0.00           O
ATOM   4103  N   ALA Z 158      62.402  57.569  60.242  1.00  0.00           N
ATOM   4104  HN  ALA Z 158      61.674  57.701  60.917  1.00  0.00           H
ATOM   4105  CA  ALA Z 158      62.777  56.201  59.950  1.00  0.00           C
ATOM   4106  HA  ALA Z 158      63.838  56.117  60.136  1.00  0.00           H
ATOM   4107  CB  ALA Z 158      62.055  55.241  60.910  1.00  0.00           C
ATOM   4108  HB1 ALA Z 158      62.266  55.537  61.960  1.00  0.00           H
ATOM   4109  HB2 ALA Z 158      60.958  55.276  60.757  1.00  0.00           H
ATOM   4110  HB3 ALA Z 158      62.401  54.195  60.765  1.00  0.00           H
ATOM   4111  C   ALA Z 158      62.567  55.786  58.491  1.00  0.00           C
ATOM   4112  O   ALA Z 158      63.404  55.095  57.918  1.00  0.00           O
ATOM   4113  N   LYS Z 159      61.480  56.234  57.826  1.00  0.00           N
ATOM   4114  HN  LYS Z 159      60.796  56.782  58.306  1.00  0.00           H
ATOM   4115  CA  LYS Z 159      61.279  56.043  56.391  1.00  0.00           C
ATOM   4116  HA  LYS Z 159      61.387  54.986  56.185  1.00  0.00           H
ATOM   4117  CB  LYS Z 159      59.856  56.485  55.953  1.00  0.00           C
ATOM   4118  HB1 LYS Z 159      59.663  57.499  56.371  1.00  0.00           H
ATOM   4119  HB2 LYS Z 159      59.797  56.568  54.846  1.00  0.00           H
ATOM   4120  CG  LYS Z 159      58.742  55.531  56.426  1.00  0.00           C
ATOM   4121  HG1 LYS Z 159      58.969  55.209  57.468  1.00  0.00           H
ATOM   4122  HG2 LYS Z 159      57.775  56.082  56.465  1.00  0.00           H
ATOM   4123  CD  LYS Z 159      58.551  54.277  55.542  1.00  0.00           C
ATOM   4124  HD1 LYS Z 159      59.538  53.826  55.299  1.00  0.00           H
ATOM   4125  HD2 LYS Z 159      57.988  53.534  56.153  1.00  0.00           H
ATOM   4126  CE  LYS Z 159      57.751  54.540  54.252  1.00  0.00           C
ATOM   4127  HE1 LYS Z 159      56.789  55.039  54.504  1.00  0.00           H
ATOM   4128  HE2 LYS Z 159      58.323  55.196  53.561  1.00  0.00           H
ATOM   4129  NZ  LYS Z 159      57.430  53.286  53.535  1.00  0.00           N
ATOM   4130  HZ1 LYS Z 159      58.306  52.831  53.170  1.00  0.00           H
ATOM   4131  HZ2 LYS Z 159      56.922  52.614  54.157  1.00  0.00           H
ATOM   4132  HZ3 LYS Z 159      56.831  53.505  52.698  1.00  0.00           H
ATOM   4133  C   LYS Z 159      62.330  56.743  55.524  1.00  0.00           C
ATOM   4134  O   LYS Z 159      62.793  56.187  54.526  1.00  0.00           O
ATOM   4135  N   ARG Z 160      62.754  57.978  55.882  1.00  0.00           N
ATOM   4136  HN  ARG Z 160      62.320  58.443  56.654  1.00  0.00           H
ATOM   4137  CA  ARG Z 160      63.893  58.647  55.254  1.00  0.00           C
ATOM   4138  HA  ARG Z 160      63.742  58.626  54.183  1.00  0.00           H
ATOM   4139  CB  ARG Z 160      64.016  60.132  55.690  1.00  0.00           C
ATOM   4140  HB1 ARG Z 160      64.047  60.187  56.800  1.00  0.00           H
ATOM   4141  HB2 ARG Z 160      64.979  60.539  55.305  1.00  0.00           H
ATOM   4142  CG  ARG Z 160      62.880  61.035  55.159  1.00  0.00           C
ATOM   4143  HG1 ARG Z 160      62.818  60.937  54.051  1.00  0.00           H
ATOM   4144  HG2 ARG Z 160      61.912  60.673  55.576  1.00  0.00           H
ATOM   4145  CD  ARG Z 160      63.016  62.527  55.513  1.00  0.00           C
ATOM   4146  HD1 ARG Z 160      62.125  63.093  55.155  1.00  0.00           H
ATOM   4147  HD2 ARG Z 160      63.114  62.653  56.615  1.00  0.00           H
ATOM   4148  NE  ARG Z 160      64.239  63.063  54.828  1.00  0.00           N
ATOM   4149  HE  ARG Z 160      64.653  62.568  54.052  1.00  0.00           H
ATOM   4150  CZ  ARG Z 160      64.762  64.273  55.062  1.00  0.00           C
ATOM   4151  NH1 ARG Z 160      64.218  65.134  55.916  1.00  0.00           N
ATOM   4152 1HH1 ARG Z 160      63.333  64.932  56.344  1.00  0.00           H
ATOM   4153 2HH1 ARG Z 160      64.608  66.053  55.952  1.00  0.00           H
ATOM   4154  NH2 ARG Z 160      65.857  64.660  54.414  1.00  0.00           N
ATOM   4155 1HH2 ARG Z 160      66.217  64.139  53.642  1.00  0.00           H
ATOM   4156 2HH2 ARG Z 160      66.161  65.617  54.545  1.00  0.00           H
ATOM   4157  C   ARG Z 160      65.227  57.936  55.506  1.00  0.00           C
ATOM   4158  O   ARG Z 160      66.028  57.750  54.591  1.00  0.00           O
ATOM   4159  N   TYR Z 161      65.478  57.474  56.750  1.00  0.00           N
ATOM   4160  HN  TYR Z 161      64.838  57.699  57.492  1.00  0.00           H
ATOM   4161  CA  TYR Z 161      66.644  56.686  57.133  1.00  0.00           C
ATOM   4162  HA  TYR Z 161      67.533  57.260  56.906  1.00  0.00           H
ATOM   4163  CB  TYR Z 161      66.550  56.399  58.659  1.00  0.00           C
ATOM   4164  HB1 TYR Z 161      66.442  57.361  59.203  1.00  0.00           H
ATOM   4165  HB2 TYR Z 161      65.643  55.798  58.875  1.00  0.00           H
ATOM   4166  CG  TYR Z 161      67.740  55.693  59.259  1.00  0.00           C
ATOM   4167  CD1 TYR Z 161      68.952  56.374  59.448  1.00  0.00           C
ATOM   4168  HD1 TYR Z 161      69.055  57.390  59.098  1.00  0.00           H
ATOM   4169  CE1 TYR Z 161      70.004  55.771  60.154  1.00  0.00           C
ATOM   4170  HE1 TYR Z 161      70.919  56.316  60.324  1.00  0.00           H
ATOM   4171  CZ  TYR Z 161      69.854  54.481  60.673  1.00  0.00           C
ATOM   4172  OH  TYR Z 161      70.878  53.926  61.471  1.00  0.00           O
ATOM   4173  HH  TYR Z 161      70.519  53.121  61.884  1.00  0.00           H
ATOM   4174  CD2 TYR Z 161      67.615  54.379  59.743  1.00  0.00           C
ATOM   4175  HD2 TYR Z 161      66.681  53.852  59.616  1.00  0.00           H
ATOM   4176  CE2 TYR Z 161      68.667  53.774  60.448  1.00  0.00           C
ATOM   4177  HE2 TYR Z 161      68.541  52.779  60.848  1.00  0.00           H
ATOM   4178  C   TYR Z 161      66.730  55.376  56.358  1.00  0.00           C
ATOM   4179  O   TYR Z 161      67.769  55.026  55.802  1.00  0.00           O
ATOM   4180  N   LYS Z 162      65.598  54.652  56.244  1.00  0.00           N
ATOM   4181  HN  LYS Z 162      64.775  54.936  56.748  1.00  0.00           H
ATOM   4182  CA  LYS Z 162      65.474  53.441  55.461  1.00  0.00           C
ATOM   4183  HA  LYS Z 162      66.224  52.747  55.814  1.00  0.00           H
ATOM   4184  CB  LYS Z 162      64.073  52.811  55.646  1.00  0.00           C
ATOM   4185  HB1 LYS Z 162      63.818  52.826  56.731  1.00  0.00           H
ATOM   4186  HB2 LYS Z 162      63.307  53.428  55.127  1.00  0.00           H
ATOM   4187  CG  LYS Z 162      63.992  51.356  55.161  1.00  0.00           C
ATOM   4188  HG1 LYS Z 162      64.375  51.277  54.118  1.00  0.00           H
ATOM   4189  HG2 LYS Z 162      64.650  50.735  55.811  1.00  0.00           H
ATOM   4190  CD  LYS Z 162      62.563  50.794  55.187  1.00  0.00           C
ATOM   4191  HD1 LYS Z 162      62.096  51.030  56.170  1.00  0.00           H
ATOM   4192  HD2 LYS Z 162      61.968  51.303  54.394  1.00  0.00           H
ATOM   4193  CE  LYS Z 162      62.542  49.278  54.971  1.00  0.00           C
ATOM   4194  HE1 LYS Z 162      63.117  49.001  54.060  1.00  0.00           H
ATOM   4195  HE2 LYS Z 162      63.004  48.773  55.848  1.00  0.00           H
ATOM   4196  NZ  LYS Z 162      61.171  48.757  54.814  1.00  0.00           N
ATOM   4197  HZ1 LYS Z 162      61.160  47.748  55.124  1.00  0.00           H
ATOM   4198  HZ2 LYS Z 162      60.478  49.314  55.376  1.00  0.00           H
ATOM   4199  HZ3 LYS Z 162      60.914  48.801  53.794  1.00  0.00           H
ATOM   4200  C   LYS Z 162      65.728  53.668  53.979  1.00  0.00           C
ATOM   4201  O   LYS Z 162      66.421  52.886  53.330  1.00  0.00           O
ATOM   4202  N   ALA Z 163      65.206  54.772  53.405  1.00  0.00           N
ATOM   4203  HN  ALA Z 163      64.622  55.387  53.937  1.00  0.00           H
ATOM   4204  CA  ALA Z 163      65.462  55.157  52.031  1.00  0.00           C
ATOM   4205  HA  ALA Z 163      65.180  54.329  51.394  1.00  0.00           H
ATOM   4206  CB  ALA Z 163      64.604  56.385  51.666  1.00  0.00           C
ATOM   4207  HB1 ALA Z 163      64.865  57.257  52.303  1.00  0.00           H
ATOM   4208  HB2 ALA Z 163      64.749  56.672  50.602  1.00  0.00           H
ATOM   4209  HB3 ALA Z 163      63.528  56.157  51.814  1.00  0.00           H
ATOM   4210  C   ALA Z 163      66.934  55.451  51.751  1.00  0.00           C
ATOM   4211  O   ALA Z 163      67.492  54.980  50.758  1.00  0.00           O
ATOM   4212  N   ALA Z 164      67.618  56.199  52.642  1.00  0.00           N
ATOM   4213  HN  ALA Z 164      67.138  56.620  53.417  1.00  0.00           H
ATOM   4214  CA  ALA Z 164      69.043  56.461  52.547  1.00  0.00           C
ATOM   4215  HA  ALA Z 164      69.243  56.906  51.581  1.00  0.00           H
ATOM   4216  CB  ALA Z 164      69.450  57.449  53.660  1.00  0.00           C
ATOM   4217  HB1 ALA Z 164      69.239  57.023  54.664  1.00  0.00           H
ATOM   4218  HB2 ALA Z 164      70.530  57.699  53.597  1.00  0.00           H
ATOM   4219  HB3 ALA Z 164      68.868  58.391  53.557  1.00  0.00           H
ATOM   4220  C   ALA Z 164      69.891  55.194  52.645  1.00  0.00           C
ATOM   4221  O   ALA Z 164      70.783  54.952  51.831  1.00  0.00           O
ATOM   4222  N   PHE Z 165      69.577  54.313  53.616  1.00  0.00           N
ATOM   4223  HN  PHE Z 165      68.877  54.550  54.295  1.00  0.00           H
ATOM   4224  CA  PHE Z 165      70.219  53.020  53.774  1.00  0.00           C
ATOM   4225  HA  PHE Z 165      71.289  53.192  53.793  1.00  0.00           H
ATOM   4226  CB  PHE Z 165      69.745  52.340  55.090  1.00  0.00           C
ATOM   4227  HB1 PHE Z 165      68.792  52.777  55.448  1.00  0.00           H
ATOM   4228  HB2 PHE Z 165      69.608  51.244  54.975  1.00  0.00           H
ATOM   4229  CG  PHE Z 165      70.807  52.551  56.123  1.00  0.00           C
ATOM   4230  CD1 PHE Z 165      71.870  51.641  56.174  1.00  0.00           C
ATOM   4231  HD1 PHE Z 165      71.850  50.771  55.537  1.00  0.00           H
ATOM   4232  CE1 PHE Z 165      72.969  51.872  57.003  1.00  0.00           C
ATOM   4233  HE1 PHE Z 165      73.796  51.179  56.990  1.00  0.00           H
ATOM   4234  CZ  PHE Z 165      72.993  53.005  57.825  1.00  0.00           C
ATOM   4235  HZ  PHE Z 165      73.840  53.193  58.466  1.00  0.00           H
ATOM   4236  CD2 PHE Z 165      70.830  53.681  56.956  1.00  0.00           C
ATOM   4237  HD2 PHE Z 165      70.022  54.396  56.919  1.00  0.00           H
ATOM   4238  CE2 PHE Z 165      71.920  53.903  57.811  1.00  0.00           C
ATOM   4239  HE2 PHE Z 165      71.946  54.776  58.445  1.00  0.00           H
ATOM   4240  C   PHE Z 165      70.008  52.081  52.597  1.00  0.00           C
ATOM   4241  O   PHE Z 165      70.947  51.450  52.118  1.00  0.00           O
ATOM   4242  N   THR Z 166      68.776  51.996  52.058  1.00  0.00           N
ATOM   4243  HN  THR Z 166      68.027  52.514  52.478  1.00  0.00           H
ATOM   4244  CA  THR Z 166      68.451  51.136  50.916  1.00  0.00           C
ATOM   4245  HA  THR Z 166      68.727  50.124  51.176  1.00  0.00           H
ATOM   4246  CB  THR Z 166      66.966  51.152  50.553  1.00  0.00           C
ATOM   4247  HB  THR Z 166      66.659  52.169  50.210  1.00  0.00           H
ATOM   4248  OG1 THR Z 166      66.173  50.790  51.677  1.00  0.00           O
ATOM   4249  HG1 THR Z 166      66.247  51.533  52.306  1.00  0.00           H
ATOM   4250  CG2 THR Z 166      66.645  50.118  49.464  1.00  0.00           C
ATOM   4251 1HG2 THR Z 166      66.931  49.099  49.802  1.00  0.00           H
ATOM   4252 2HG2 THR Z 166      65.555  50.118  49.247  1.00  0.00           H
ATOM   4253 3HG2 THR Z 166      67.180  50.340  48.520  1.00  0.00           H
ATOM   4254  C   THR Z 166      69.244  51.512  49.678  1.00  0.00           C
ATOM   4255  O   THR Z 166      69.845  50.657  49.027  1.00  0.00           O
ATOM   4256  N   GLU Z 167      69.318  52.826  49.371  1.00  0.00           N
ATOM   4257  HN  GLU Z 167      68.834  53.499  49.931  1.00  0.00           H
ATOM   4258  CA  GLU Z 167      70.073  53.365  48.254  1.00  0.00           C
ATOM   4259  HA  GLU Z 167      69.728  52.888  47.347  1.00  0.00           H
ATOM   4260  CB  GLU Z 167      69.824  54.895  48.185  1.00  0.00           C
ATOM   4261  HB1 GLU Z 167      68.734  55.069  48.311  1.00  0.00           H
ATOM   4262  HB2 GLU Z 167      70.321  55.392  49.049  1.00  0.00           H
ATOM   4263  CG  GLU Z 167      70.278  55.584  46.875  1.00  0.00           C
ATOM   4264  HG1 GLU Z 167      70.239  56.687  47.005  1.00  0.00           H
ATOM   4265  HG2 GLU Z 167      71.322  55.308  46.625  1.00  0.00           H
ATOM   4266  CD  GLU Z 167      69.375  55.231  45.710  1.00  0.00           C
ATOM   4267  OE1 GLU Z 167      69.772  54.389  44.862  1.00  0.00           O
ATOM   4268  OE2 GLU Z 167      68.256  55.803  45.609  1.00  0.00           O
ATOM   4269  C   GLU Z 167      71.575  53.136  48.364  1.00  0.00           C
ATOM   4270  O   GLU Z 167      72.245  52.706  47.421  1.00  0.00           O
ATOM   4271  N   CYS Z 168      72.146  53.403  49.555  1.00  0.00           N
ATOM   4272  HN  CYS Z 168      71.593  53.747  50.317  1.00  0.00           H
ATOM   4273  CA  CYS Z 168      73.585  53.442  49.718  1.00  0.00           C
ATOM   4274  HA  CYS Z 168      74.046  53.696  48.775  1.00  0.00           H
ATOM   4275  CB  CYS Z 168      73.980  54.516  50.746  1.00  0.00           C
ATOM   4276  HB1 CYS Z 168      73.475  54.304  51.714  1.00  0.00           H
ATOM   4277  HB2 CYS Z 168      75.079  54.488  50.923  1.00  0.00           H
ATOM   4278  SG  CYS Z 168      73.523  56.180  50.176  1.00  0.00           S
ATOM   4279  C   CYS Z 168      74.202  52.128  50.130  1.00  0.00           C
ATOM   4280  O   CYS Z 168      75.391  51.922  49.918  1.00  0.00           O
ATOM   4281  N   CYS Z 169      73.425  51.160  50.653  1.00  0.00           N
ATOM   4282  HN  CYS Z 169      72.482  51.338  50.950  1.00  0.00           H
ATOM   4283  CA  CYS Z 169      73.941  49.813  50.843  1.00  0.00           C
ATOM   4284  HA  CYS Z 169      74.986  49.870  51.113  1.00  0.00           H
ATOM   4285  CB  CYS Z 169      73.212  49.061  51.975  1.00  0.00           C
ATOM   4286  HB1 CYS Z 169      72.117  49.069  51.780  1.00  0.00           H
ATOM   4287  HB2 CYS Z 169      73.544  48.000  52.005  1.00  0.00           H
ATOM   4288  SG  CYS Z 169      73.552  49.827  53.586  1.00  0.00           S
ATOM   4289  C   CYS Z 169      73.883  49.005  49.560  1.00  0.00           C
ATOM   4290  O   CYS Z 169      74.576  48.001  49.413  1.00  0.00           O
ATOM   4291  N   GLN Z 170      73.100  49.454  48.563  1.00  0.00           N
ATOM   4292  HN  GLN Z 170      72.466  50.209  48.717  1.00  0.00           H
ATOM   4293  CA  GLN Z 170      73.196  48.944  47.210  1.00  0.00           C
ATOM   4294  HA  GLN Z 170      73.343  47.872  47.262  1.00  0.00           H
ATOM   4295  CB  GLN Z 170      71.868  49.202  46.461  1.00  0.00           C
ATOM   4296  HB1 GLN Z 170      71.034  48.965  47.164  1.00  0.00           H
ATOM   4297  HB2 GLN Z 170      71.777  50.278  46.194  1.00  0.00           H
ATOM   4298  CG  GLN Z 170      71.702  48.308  45.214  1.00  0.00           C
ATOM   4299  HG1 GLN Z 170      72.492  48.537  44.472  1.00  0.00           H
ATOM   4300  HG2 GLN Z 170      71.808  47.243  45.511  1.00  0.00           H
ATOM   4301  CD  GLN Z 170      70.317  48.464  44.585  1.00  0.00           C
ATOM   4302  OE1 GLN Z 170      69.293  48.124  45.184  1.00  0.00           O
ATOM   4303  NE2 GLN Z 170      70.272  48.976  43.337  1.00  0.00           N
ATOM   4304 1HE2 GLN Z 170      71.117  49.248  42.879  1.00  0.00           H
ATOM   4305 2HE2 GLN Z 170      69.384  49.047  42.887  1.00  0.00           H
ATOM   4306  C   GLN Z 170      74.398  49.529  46.457  1.00  0.00           C
ATOM   4307  O   GLN Z 170      75.038  48.863  45.641  1.00  0.00           O
ATOM   4308  N   ALA Z 171      74.741  50.805  46.730  1.00  0.00           N
ATOM   4309  HN  ALA Z 171      74.203  51.316  47.394  1.00  0.00           H
ATOM   4310  CA  ALA Z 171      75.835  51.546  46.126  1.00  0.00           C
ATOM   4311  HA  ALA Z 171      75.640  51.546  45.063  1.00  0.00           H
ATOM   4312  CB  ALA Z 171      75.806  53.014  46.597  1.00  0.00           C
ATOM   4313  HB1 ALA Z 171      74.797  53.448  46.433  1.00  0.00           H
ATOM   4314  HB2 ALA Z 171      76.049  53.082  47.679  1.00  0.00           H
ATOM   4315  HB3 ALA Z 171      76.540  53.629  46.034  1.00  0.00           H
ATOM   4316  C   ALA Z 171      77.253  50.979  46.301  1.00  0.00           C
ATOM   4317  O   ALA Z 171      77.581  50.283  47.264  1.00  0.00           O
ATOM   4318  N   ALA Z 172      78.132  51.259  45.316  1.00  0.00           N
ATOM   4319  HN  ALA Z 172      77.825  51.779  44.518  1.00  0.00           H
ATOM   4320  CA  ALA Z 172      79.546  50.938  45.348  1.00  0.00           C
ATOM   4321  HA  ALA Z 172      79.661  49.917  45.688  1.00  0.00           H
ATOM   4322  CB  ALA Z 172      80.115  51.064  43.920  1.00  0.00           C
ATOM   4323  HB1 ALA Z 172      81.187  50.775  43.895  1.00  0.00           H
ATOM   4324  HB2 ALA Z 172      79.559  50.394  43.229  1.00  0.00           H
ATOM   4325  HB3 ALA Z 172      80.026  52.105  43.545  1.00  0.00           H
ATOM   4326  C   ALA Z 172      80.362  51.821  46.294  1.00  0.00           C
ATOM   4327  O   ALA Z 172      81.168  51.337  47.089  1.00  0.00           O
ATOM   4328  N   ASP Z 173      80.146  53.151  46.262  1.00  0.00           N
ATOM   4329  HN  ASP Z 173      79.506  53.539  45.591  1.00  0.00           H
ATOM   4330  CA  ASP Z 173      80.857  54.097  47.107  1.00  0.00           C
ATOM   4331  HA  ASP Z 173      81.783  53.658  47.454  1.00  0.00           H
ATOM   4332  CB  ASP Z 173      81.200  55.395  46.328  1.00  0.00           C
ATOM   4333  HB1 ASP Z 173      80.285  55.838  45.887  1.00  0.00           H
ATOM   4334  HB2 ASP Z 173      81.665  56.132  47.016  1.00  0.00           H
ATOM   4335  CG  ASP Z 173      82.200  55.111  45.231  1.00  0.00           C
ATOM   4336  OD1 ASP Z 173      83.283  54.543  45.536  1.00  0.00           O
ATOM   4337  OD2 ASP Z 173      81.965  55.494  44.054  1.00  0.00           O
ATOM   4338  C   ASP Z 173      80.028  54.392  48.358  1.00  0.00           C
ATOM   4339  O   ASP Z 173      79.419  55.452  48.513  1.00  0.00           O
ATOM   4340  N   LYS Z 174      79.951  53.405  49.277  1.00  0.00           N
ATOM   4341  HN  LYS Z 174      80.475  52.567  49.139  1.00  0.00           H
ATOM   4342  CA  LYS Z 174      79.008  53.395  50.382  1.00  0.00           C
ATOM   4343  HA  LYS Z 174      78.016  53.490  49.960  1.00  0.00           H
ATOM   4344  CB  LYS Z 174      79.080  52.043  51.128  1.00  0.00           C
ATOM   4345  HB1 LYS Z 174      80.106  51.879  51.525  1.00  0.00           H
ATOM   4346  HB2 LYS Z 174      78.377  52.064  51.992  1.00  0.00           H
ATOM   4347  CG  LYS Z 174      78.680  50.859  50.239  1.00  0.00           C
ATOM   4348  HG1 LYS Z 174      77.691  51.092  49.783  1.00  0.00           H
ATOM   4349  HG2 LYS Z 174      79.414  50.735  49.411  1.00  0.00           H
ATOM   4350  CD  LYS Z 174      78.568  49.548  51.030  1.00  0.00           C
ATOM   4351  HD1 LYS Z 174      79.588  49.163  51.255  1.00  0.00           H
ATOM   4352  HD2 LYS Z 174      78.078  49.756  52.009  1.00  0.00           H
ATOM   4353  CE  LYS Z 174      77.741  48.457  50.337  1.00  0.00           C
ATOM   4354  HE1 LYS Z 174      77.768  47.514  50.924  1.00  0.00           H
ATOM   4355  HE2 LYS Z 174      76.691  48.797  50.243  1.00  0.00           H
ATOM   4356  NZ  LYS Z 174      78.251  48.182  48.984  1.00  0.00           N
ATOM   4357  HZ1 LYS Z 174      78.056  48.994  48.351  1.00  0.00           H
ATOM   4358  HZ2 LYS Z 174      79.294  48.039  49.046  1.00  0.00           H
ATOM   4359  HZ3 LYS Z 174      77.819  47.314  48.582  1.00  0.00           H
ATOM   4360  C   LYS Z 174      79.140  54.514  51.403  1.00  0.00           C
ATOM   4361  O   LYS Z 174      78.155  55.178  51.723  1.00  0.00           O
ATOM   4362  N   ALA Z 175      80.353  54.797  51.923  1.00  0.00           N
ATOM   4363  HN  ALA Z 175      81.155  54.251  51.681  1.00  0.00           H
ATOM   4364  CA  ALA Z 175      80.562  55.880  52.869  1.00  0.00           C
ATOM   4365  HA  ALA Z 175      79.850  55.758  53.673  1.00  0.00           H
ATOM   4366  CB  ALA Z 175      81.983  55.824  53.463  1.00  0.00           C
ATOM   4367  HB1 ALA Z 175      82.141  56.641  54.200  1.00  0.00           H
ATOM   4368  HB2 ALA Z 175      82.135  54.858  53.991  1.00  0.00           H
ATOM   4369  HB3 ALA Z 175      82.749  55.909  52.666  1.00  0.00           H
ATOM   4370  C   ALA Z 175      80.292  57.253  52.271  1.00  0.00           C
ATOM   4371  O   ALA Z 175      79.676  58.114  52.904  1.00  0.00           O
ATOM   4372  N   ALA Z 176      80.720  57.470  51.011  1.00  0.00           N
ATOM   4373  HN  ALA Z 176      81.258  56.763  50.542  1.00  0.00           H
ATOM   4374  CA  ALA Z 176      80.459  58.675  50.250  1.00  0.00           C
ATOM   4375  HA  ALA Z 176      80.841  59.520  50.806  1.00  0.00           H
ATOM   4376  CB  ALA Z 176      81.194  58.576  48.900  1.00  0.00           C
ATOM   4377  HB1 ALA Z 176      80.808  57.722  48.305  1.00  0.00           H
ATOM   4378  HB2 ALA Z 176      81.073  59.508  48.309  1.00  0.00           H
ATOM   4379  HB3 ALA Z 176      82.279  58.411  49.073  1.00  0.00           H
ATOM   4380  C   ALA Z 176      78.976  58.926  50.005  1.00  0.00           C
ATOM   4381  O   ALA Z 176      78.483  60.041  50.163  1.00  0.00           O
ATOM   4382  N   CYS Z 177      78.221  57.874  49.636  1.00  0.00           N
ATOM   4383  HN  CYS Z 177      78.670  56.995  49.448  1.00  0.00           H
ATOM   4384  CA  CYS Z 177      76.779  57.925  49.466  1.00  0.00           C
ATOM   4385  HA  CYS Z 177      76.548  58.722  48.772  1.00  0.00           H
ATOM   4386  CB  CYS Z 177      76.307  56.562  48.876  1.00  0.00           C
ATOM   4387  HB1 CYS Z 177      76.902  56.390  47.950  1.00  0.00           H
ATOM   4388  HB2 CYS Z 177      76.591  55.748  49.577  1.00  0.00           H
ATOM   4389  SG  CYS Z 177      74.539  56.396  48.426  1.00  0.00           S
ATOM   4390  C   CYS Z 177      76.014  58.196  50.755  1.00  0.00           C
ATOM   4391  O   CYS Z 177      75.083  59.006  50.775  1.00  0.00           O
ATOM   4392  N   LEU Z 178      76.364  57.482  51.844  1.00  0.00           N
ATOM   4393  HN  LEU Z 178      77.144  56.851  51.796  1.00  0.00           H
ATOM   4394  CA  LEU Z 178      75.524  57.367  53.022  1.00  0.00           C
ATOM   4395  HA  LEU Z 178      74.491  57.320  52.709  1.00  0.00           H
ATOM   4396  CB  LEU Z 178      75.901  56.055  53.760  1.00  0.00           C
ATOM   4397  HB1 LEU Z 178      75.823  55.214  53.037  1.00  0.00           H
ATOM   4398  HB2 LEU Z 178      76.970  56.108  54.064  1.00  0.00           H
ATOM   4399  CG  LEU Z 178      75.055  55.699  54.999  1.00  0.00           C
ATOM   4400  HG  LEU Z 178      75.083  56.558  55.710  1.00  0.00           H
ATOM   4401  CD1 LEU Z 178      73.587  55.415  54.647  1.00  0.00           C
ATOM   4402 1HD1 LEU Z 178      73.016  55.169  55.567  1.00  0.00           H
ATOM   4403 2HD1 LEU Z 178      73.108  56.294  54.169  1.00  0.00           H
ATOM   4404 3HD1 LEU Z 178      73.514  54.547  53.958  1.00  0.00           H
ATOM   4405  CD2 LEU Z 178      75.670  54.493  55.722  1.00  0.00           C
ATOM   4406 1HD2 LEU Z 178      75.107  54.274  56.652  1.00  0.00           H
ATOM   4407 2HD2 LEU Z 178      75.639  53.594  55.071  1.00  0.00           H
ATOM   4408 3HD2 LEU Z 178      76.727  54.701  55.992  1.00  0.00           H
ATOM   4409  C   LEU Z 178      75.633  58.516  54.004  1.00  0.00           C
ATOM   4410  O   LEU Z 178      74.632  59.111  54.402  1.00  0.00           O
ATOM   4411  N   LEU Z 179      76.859  58.866  54.433  1.00  0.00           N
ATOM   4412  HN  LEU Z 179      77.677  58.445  54.043  1.00  0.00           H
ATOM   4413  CA  LEU Z 179      77.066  59.769  55.555  1.00  0.00           C
ATOM   4414  HA  LEU Z 179      76.452  59.386  56.359  1.00  0.00           H
ATOM   4415  CB  LEU Z 179      78.521  59.715  56.083  1.00  0.00           C
ATOM   4416  HB1 LEU Z 179      79.209  60.177  55.345  1.00  0.00           H
ATOM   4417  HB2 LEU Z 179      78.587  60.314  57.019  1.00  0.00           H
ATOM   4418  CG  LEU Z 179      79.037  58.288  56.390  1.00  0.00           C
ATOM   4419  HG  LEU Z 179      79.041  57.700  55.442  1.00  0.00           H
ATOM   4420  CD1 LEU Z 179      80.484  58.355  56.889  1.00  0.00           C
ATOM   4421 1HD1 LEU Z 179      81.133  58.864  56.145  1.00  0.00           H
ATOM   4422 2HD1 LEU Z 179      80.537  58.918  57.846  1.00  0.00           H
ATOM   4423 3HD1 LEU Z 179      80.886  57.334  57.060  1.00  0.00           H
ATOM   4424  CD2 LEU Z 179      78.168  57.533  57.411  1.00  0.00           C
ATOM   4425 1HD2 LEU Z 179      77.153  57.339  57.009  1.00  0.00           H
ATOM   4426 2HD2 LEU Z 179      78.634  56.557  57.663  1.00  0.00           H
ATOM   4427 3HD2 LEU Z 179      78.075  58.123  58.347  1.00  0.00           H
ATOM   4428  C   LEU Z 179      76.554  61.200  55.360  1.00  0.00           C
ATOM   4429  O   LEU Z 179      75.922  61.707  56.290  1.00  0.00           O
ATOM   4430  N   PRO Z 180      76.690  61.887  54.217  1.00  0.00           N
ATOM   4431  CD  PRO Z 180      77.702  61.603  53.191  1.00  0.00           C
ATOM   4432  HD1 PRO Z 180      77.345  60.767  52.548  1.00  0.00           H
ATOM   4433  HD2 PRO Z 180      78.687  61.348  53.638  1.00  0.00           H
ATOM   4434  CA  PRO Z 180      75.994  63.145  53.942  1.00  0.00           C
ATOM   4435  HA  PRO Z 180      76.363  63.877  54.648  1.00  0.00           H
ATOM   4436  CB  PRO Z 180      76.380  63.459  52.489  1.00  0.00           C
ATOM   4437  HB1 PRO Z 180      75.717  62.917  51.777  1.00  0.00           H
ATOM   4438  HB2 PRO Z 180      76.336  64.545  52.271  1.00  0.00           H
ATOM   4439  CG  PRO Z 180      77.793  62.891  52.373  1.00  0.00           C
ATOM   4440  HG1 PRO Z 180      78.099  62.705  51.325  1.00  0.00           H
ATOM   4441  HG2 PRO Z 180      78.511  63.590  52.852  1.00  0.00           H
ATOM   4442  C   PRO Z 180      74.485  63.113  54.110  1.00  0.00           C
ATOM   4443  O   PRO Z 180      73.897  64.107  54.535  1.00  0.00           O
ATOM   4444  N   LYS Z 181      73.819  62.003  53.744  1.00  0.00           N
ATOM   4445  HN  LYS Z 181      74.319  61.209  53.406  1.00  0.00           H
ATOM   4446  CA  LYS Z 181      72.383  61.849  53.890  1.00  0.00           C
ATOM   4447  HA  LYS Z 181      71.906  62.742  53.508  1.00  0.00           H
ATOM   4448  CB  LYS Z 181      71.875  60.643  53.074  1.00  0.00           C
ATOM   4449  HB1 LYS Z 181      72.352  59.707  53.440  1.00  0.00           H
ATOM   4450  HB2 LYS Z 181      70.773  60.543  53.205  1.00  0.00           H
ATOM   4451  CG  LYS Z 181      72.168  60.808  51.577  1.00  0.00           C
ATOM   4452  HG1 LYS Z 181      71.699  61.756  51.227  1.00  0.00           H
ATOM   4453  HG2 LYS Z 181      73.267  60.900  51.425  1.00  0.00           H
ATOM   4454  CD  LYS Z 181      71.625  59.640  50.745  1.00  0.00           C
ATOM   4455  HD1 LYS Z 181      72.125  58.698  51.064  1.00  0.00           H
ATOM   4456  HD2 LYS Z 181      70.536  59.529  50.959  1.00  0.00           H
ATOM   4457  CE  LYS Z 181      71.789  59.829  49.234  1.00  0.00           C
ATOM   4458  HE1 LYS Z 181      71.408  58.935  48.693  1.00  0.00           H
ATOM   4459  HE2 LYS Z 181      71.231  60.725  48.888  1.00  0.00           H
ATOM   4460  NZ  LYS Z 181      73.209  60.008  48.884  1.00  0.00           N
ATOM   4461  HZ1 LYS Z 181      73.372  59.577  47.935  1.00  0.00           H
ATOM   4462  HZ2 LYS Z 181      73.443  61.034  48.816  1.00  0.00           H
ATOM   4463  HZ3 LYS Z 181      73.835  59.562  49.592  1.00  0.00           H
ATOM   4464  C   LYS Z 181      71.968  61.713  55.342  1.00  0.00           C
ATOM   4465  O   LYS Z 181      71.001  62.331  55.792  1.00  0.00           O
ATOM   4466  N   LEU Z 182      72.736  60.927  56.128  1.00  0.00           N
ATOM   4467  HN  LEU Z 182      73.494  60.414  55.723  1.00  0.00           H
ATOM   4468  CA  LEU Z 182      72.561  60.802  57.565  1.00  0.00           C
ATOM   4469  HA  LEU Z 182      71.530  60.534  57.749  1.00  0.00           H
ATOM   4470  CB  LEU Z 182      73.484  59.717  58.177  1.00  0.00           C
ATOM   4471  HB1 LEU Z 182      74.547  60.021  58.050  1.00  0.00           H
ATOM   4472  HB2 LEU Z 182      73.284  59.654  59.271  1.00  0.00           H
ATOM   4473  CG  LEU Z 182      73.314  58.297  57.594  1.00  0.00           C
ATOM   4474  HG  LEU Z 182      73.683  58.305  56.542  1.00  0.00           H
ATOM   4475  CD1 LEU Z 182      74.178  57.305  58.390  1.00  0.00           C
ATOM   4476 1HD1 LEU Z 182      74.113  56.289  57.947  1.00  0.00           H
ATOM   4477 2HD1 LEU Z 182      75.241  57.627  58.388  1.00  0.00           H
ATOM   4478 3HD1 LEU Z 182      73.832  57.250  59.444  1.00  0.00           H
ATOM   4479  CD2 LEU Z 182      71.853  57.822  57.574  1.00  0.00           C
ATOM   4480 1HD2 LEU Z 182      71.798  56.777  57.203  1.00  0.00           H
ATOM   4481 2HD2 LEU Z 182      71.425  57.860  58.596  1.00  0.00           H
ATOM   4482 3HD2 LEU Z 182      71.235  58.453  56.902  1.00  0.00           H
ATOM   4483  C   LEU Z 182      72.794  62.112  58.300  1.00  0.00           C
ATOM   4484  O   LEU Z 182      72.040  62.463  59.206  1.00  0.00           O
ATOM   4485  N   ASP Z 183      73.825  62.886  57.900  1.00  0.00           N
ATOM   4486  HN  ASP Z 183      74.466  62.540  57.209  1.00  0.00           H
ATOM   4487  CA  ASP Z 183      74.117  64.209  58.416  1.00  0.00           C
ATOM   4488  HA  ASP Z 183      74.227  64.120  59.489  1.00  0.00           H
ATOM   4489  CB  ASP Z 183      75.453  64.667  57.767  1.00  0.00           C
ATOM   4490  HB1 ASP Z 183      76.191  63.838  57.839  1.00  0.00           H
ATOM   4491  HB2 ASP Z 183      75.303  64.899  56.693  1.00  0.00           H
ATOM   4492  CG  ASP Z 183      76.057  65.860  58.458  1.00  0.00           C
ATOM   4493  OD1 ASP Z 183      76.233  66.921  57.811  1.00  0.00           O
ATOM   4494  OD2 ASP Z 183      76.380  65.767  59.671  1.00  0.00           O
ATOM   4495  C   ASP Z 183      72.975  65.202  58.162  1.00  0.00           C
ATOM   4496  O   ASP Z 183      72.515  65.897  59.066  1.00  0.00           O
ATOM   4497  N   GLU Z 184      72.422  65.224  56.933  1.00  0.00           N
ATOM   4498  HN  GLU Z 184      72.837  64.696  56.190  1.00  0.00           H
ATOM   4499  CA  GLU Z 184      71.258  66.023  56.591  1.00  0.00           C
ATOM   4500  HA  GLU Z 184      71.485  67.059  56.803  1.00  0.00           H
ATOM   4501  CB  GLU Z 184      70.971  65.859  55.079  1.00  0.00           C
ATOM   4502  HB1 GLU Z 184      71.876  66.191  54.520  1.00  0.00           H
ATOM   4503  HB2 GLU Z 184      70.830  64.780  54.854  1.00  0.00           H
ATOM   4504  CG  GLU Z 184      69.748  66.652  54.565  1.00  0.00           C
ATOM   4505  HG1 GLU Z 184      68.823  66.340  55.094  1.00  0.00           H
ATOM   4506  HG2 GLU Z 184      69.899  67.739  54.730  1.00  0.00           H
ATOM   4507  CD  GLU Z 184      69.518  66.412  53.088  1.00  0.00           C
ATOM   4508  OE1 GLU Z 184      69.571  67.400  52.307  1.00  0.00           O
ATOM   4509  OE2 GLU Z 184      69.274  65.240  52.697  1.00  0.00           O
ATOM   4510  C   GLU Z 184      70.008  65.660  57.395  1.00  0.00           C
ATOM   4511  O   GLU Z 184      69.306  66.527  57.918  1.00  0.00           O
ATOM   4512  N   LEU Z 185      69.725  64.353  57.560  1.00  0.00           N
ATOM   4513  HN  LEU Z 185      70.298  63.669  57.104  1.00  0.00           H
ATOM   4514  CA  LEU Z 185      68.618  63.841  58.353  1.00  0.00           C
ATOM   4515  HA  LEU Z 185      67.712  64.295  57.979  1.00  0.00           H
ATOM   4516  CB  LEU Z 185      68.551  62.305  58.179  1.00  0.00           C
ATOM   4517  HB1 LEU Z 185      68.538  62.083  57.088  1.00  0.00           H
ATOM   4518  HB2 LEU Z 185      69.481  61.853  58.589  1.00  0.00           H
ATOM   4519  CG  LEU Z 185      67.336  61.606  58.820  1.00  0.00           C
ATOM   4520  HG  LEU Z 185      67.327  61.824  59.915  1.00  0.00           H
ATOM   4521  CD1 LEU Z 185      66.004  62.082  58.220  1.00  0.00           C
ATOM   4522 1HD1 LEU Z 185      65.164  61.492  58.643  1.00  0.00           H
ATOM   4523 2HD1 LEU Z 185      65.826  63.155  58.438  1.00  0.00           H
ATOM   4524 3HD1 LEU Z 185      66.014  61.942  57.117  1.00  0.00           H
ATOM   4525  CD2 LEU Z 185      67.471  60.086  58.662  1.00  0.00           C
ATOM   4526 1HD2 LEU Z 185      66.604  59.575  59.133  1.00  0.00           H
ATOM   4527 2HD2 LEU Z 185      67.509  59.807  57.588  1.00  0.00           H
ATOM   4528 3HD2 LEU Z 185      68.398  59.728  59.158  1.00  0.00           H
ATOM   4529  C   LEU Z 185      68.723  64.189  59.837  1.00  0.00           C
ATOM   4530  O   LEU Z 185      67.742  64.532  60.502  1.00  0.00           O
ATOM   4531  N   ARG Z 186      69.947  64.120  60.390  1.00  0.00           N
ATOM   4532  HN  ARG Z 186      70.713  63.797  59.830  1.00  0.00           H
ATOM   4533  CA  ARG Z 186      70.281  64.481  61.753  1.00  0.00           C
ATOM   4534  HA  ARG Z 186      69.668  63.894  62.423  1.00  0.00           H
ATOM   4535  CB  ARG Z 186      71.768  64.119  61.956  1.00  0.00           C
ATOM   4536  HB1 ARG Z 186      71.867  63.027  61.761  1.00  0.00           H
ATOM   4537  HB2 ARG Z 186      72.380  64.635  61.184  1.00  0.00           H
ATOM   4538  CG  ARG Z 186      72.379  64.399  63.337  1.00  0.00           C
ATOM   4539  HG1 ARG Z 186      72.574  65.487  63.452  1.00  0.00           H
ATOM   4540  HG2 ARG Z 186      71.655  64.091  64.126  1.00  0.00           H
ATOM   4541  CD  ARG Z 186      73.675  63.610  63.571  1.00  0.00           C
ATOM   4542  HD1 ARG Z 186      74.102  63.818  64.578  1.00  0.00           H
ATOM   4543  HD2 ARG Z 186      73.438  62.523  63.489  1.00  0.00           H
ATOM   4544  NE  ARG Z 186      74.668  63.988  62.511  1.00  0.00           N
ATOM   4545  HE  ARG Z 186      74.568  64.864  62.022  1.00  0.00           H
ATOM   4546  CZ  ARG Z 186      75.699  63.206  62.159  1.00  0.00           C
ATOM   4547  NH1 ARG Z 186      75.987  62.078  62.798  1.00  0.00           N
ATOM   4548 1HH1 ARG Z 186      75.463  61.817  63.620  1.00  0.00           H
ATOM   4549 2HH1 ARG Z 186      76.858  61.625  62.598  1.00  0.00           H
ATOM   4550  NH2 ARG Z 186      76.480  63.544  61.136  1.00  0.00           N
ATOM   4551 1HH2 ARG Z 186      76.339  64.413  60.635  1.00  0.00           H
ATOM   4552 2HH2 ARG Z 186      77.193  62.918  60.827  1.00  0.00           H
ATOM   4553  C   ARG Z 186      70.027  65.949  62.072  1.00  0.00           C
ATOM   4554  O   ARG Z 186      69.379  66.269  63.072  1.00  0.00           O
ATOM   4555  N   ASP Z 187      70.462  66.867  61.179  1.00  0.00           N
ATOM   4556  HN  ASP Z 187      71.024  66.576  60.400  1.00  0.00           H
ATOM   4557  CA  ASP Z 187      70.175  68.291  61.244  1.00  0.00           C
ATOM   4558  HA  ASP Z 187      70.474  68.650  62.221  1.00  0.00           H
ATOM   4559  CB  ASP Z 187      70.966  69.032  60.137  1.00  0.00           C
ATOM   4560  HB1 ASP Z 187      70.988  68.429  59.206  1.00  0.00           H
ATOM   4561  HB2 ASP Z 187      70.511  70.020  59.909  1.00  0.00           H
ATOM   4562  CG  ASP Z 187      72.371  69.285  60.611  1.00  0.00           C
ATOM   4563  OD1 ASP Z 187      73.344  68.703  60.074  1.00  0.00           O
ATOM   4564  OD2 ASP Z 187      72.551  70.115  61.543  1.00  0.00           O
ATOM   4565  C   ASP Z 187      68.685  68.618  61.144  1.00  0.00           C
ATOM   4566  O   ASP Z 187      68.176  69.428  61.918  1.00  0.00           O
ATOM   4567  N   GLU Z 188      67.932  67.944  60.242  1.00  0.00           N
ATOM   4568  HN  GLU Z 188      68.382  67.335  59.588  1.00  0.00           H
ATOM   4569  CA  GLU Z 188      66.486  68.098  60.099  1.00  0.00           C
ATOM   4570  HA  GLU Z 188      66.277  69.130  59.855  1.00  0.00           H
ATOM   4571  CB  GLU Z 188      65.963  67.169  58.968  1.00  0.00           C
ATOM   4572  HB1 GLU Z 188      66.533  67.387  58.036  1.00  0.00           H
ATOM   4573  HB2 GLU Z 188      66.214  66.121  59.247  1.00  0.00           H
ATOM   4574  CG  GLU Z 188      64.435  67.220  58.671  1.00  0.00           C
ATOM   4575  HG1 GLU Z 188      64.140  66.237  58.249  1.00  0.00           H
ATOM   4576  HG2 GLU Z 188      63.841  67.356  59.596  1.00  0.00           H
ATOM   4577  CD  GLU Z 188      64.017  68.269  57.653  1.00  0.00           C
ATOM   4578  OE1 GLU Z 188      63.047  69.030  57.924  1.00  0.00           O
ATOM   4579  OE2 GLU Z 188      64.622  68.326  56.551  1.00  0.00           O
ATOM   4580  C   GLU Z 188      65.739  67.770  61.387  1.00  0.00           C
ATOM   4581  O   GLU Z 188      64.827  68.488  61.806  1.00  0.00           O
ATOM   4582  N   GLY Z 189      66.149  66.684  62.080  1.00  0.00           N
ATOM   4583  HN  GLY Z 189      66.882  66.119  61.697  1.00  0.00           H
ATOM   4584  CA  GLY Z 189      65.561  66.287  63.355  1.00  0.00           C
ATOM   4585  HA1 GLY Z 189      64.488  66.298  63.256  1.00  0.00           H
ATOM   4586  HA2 GLY Z 189      65.951  65.314  63.609  1.00  0.00           H
ATOM   4587  C   GLY Z 189      65.897  67.206  64.492  1.00  0.00           C
ATOM   4588  O   GLY Z 189      65.040  67.523  65.312  1.00  0.00           O
ATOM   4589  N   LYS Z 190      67.147  67.697  64.552  1.00  0.00           N
ATOM   4590  HN  LYS Z 190      67.829  67.429  63.869  1.00  0.00           H
ATOM   4591  CA  LYS Z 190      67.571  68.686  65.527  1.00  0.00           C
ATOM   4592  HA  LYS Z 190      67.332  68.324  66.519  1.00  0.00           H
ATOM   4593  CB  LYS Z 190      69.093  68.919  65.424  1.00  0.00           C
ATOM   4594  HB1 LYS Z 190      69.363  69.093  64.358  1.00  0.00           H
ATOM   4595  HB2 LYS Z 190      69.378  69.834  65.991  1.00  0.00           H
ATOM   4596  CG  LYS Z 190      69.934  67.763  65.983  1.00  0.00           C
ATOM   4597  HG1 LYS Z 190      69.791  67.708  67.087  1.00  0.00           H
ATOM   4598  HG2 LYS Z 190      69.600  66.804  65.541  1.00  0.00           H
ATOM   4599  CD  LYS Z 190      71.416  67.963  65.653  1.00  0.00           C
ATOM   4600  HD1 LYS Z 190      71.528  67.965  64.544  1.00  0.00           H
ATOM   4601  HD2 LYS Z 190      71.705  68.972  66.014  1.00  0.00           H
ATOM   4602  CE  LYS Z 190      72.361  66.922  66.260  1.00  0.00           C
ATOM   4603  HE1 LYS Z 190      72.223  66.851  67.361  1.00  0.00           H
ATOM   4604  HE2 LYS Z 190      72.187  65.924  65.808  1.00  0.00           H
ATOM   4605  NZ  LYS Z 190      73.749  67.327  65.995  1.00  0.00           N
ATOM   4606  HZ1 LYS Z 190      73.833  67.716  65.025  1.00  0.00           H
ATOM   4607  HZ2 LYS Z 190      74.024  68.078  66.685  1.00  0.00           H
ATOM   4608  HZ3 LYS Z 190      74.424  66.525  66.093  1.00  0.00           H
ATOM   4609  C   LYS Z 190      66.863  70.023  65.370  1.00  0.00           C
ATOM   4610  O   LYS Z 190      66.423  70.623  66.350  1.00  0.00           O
ATOM   4611  N   ALA Z 191      66.713  70.525  64.127  1.00  0.00           N
ATOM   4612  HN  ALA Z 191      67.134  70.069  63.336  1.00  0.00           H
ATOM   4613  CA  ALA Z 191      65.989  71.750  63.848  1.00  0.00           C
ATOM   4614  HA  ALA Z 191      66.409  72.540  64.458  1.00  0.00           H
ATOM   4615  CB  ALA Z 191      66.157  72.111  62.359  1.00  0.00           C
ATOM   4616  HB1 ALA Z 191      67.235  72.240  62.120  1.00  0.00           H
ATOM   4617  HB2 ALA Z 191      65.759  71.308  61.702  1.00  0.00           H
ATOM   4618  HB3 ALA Z 191      65.637  73.062  62.114  1.00  0.00           H
ATOM   4619  C   ALA Z 191      64.507  71.656  64.193  1.00  0.00           C
ATOM   4620  O   ALA Z 191      63.945  72.529  64.855  1.00  0.00           O
ATOM   4621  N   SER Z 192      63.838  70.553  63.794  1.00  0.00           N
ATOM   4622  HN  SER Z 192      64.311  69.862  63.244  1.00  0.00           H
ATOM   4623  CA  SER Z 192      62.431  70.321  64.109  1.00  0.00           C
ATOM   4624  HA  SER Z 192      61.881  71.196  63.793  1.00  0.00           H
ATOM   4625  CB  SER Z 192      61.855  69.100  63.347  1.00  0.00           C
ATOM   4626  HB1 SER Z 192      62.156  69.180  62.278  1.00  0.00           H
ATOM   4627  HB2 SER Z 192      62.282  68.153  63.748  1.00  0.00           H
ATOM   4628  OG  SER Z 192      60.426  69.067  63.406  1.00  0.00           O
ATOM   4629  HG1 SER Z 192      60.142  68.389  62.749  1.00  0.00           H
ATOM   4630  C   SER Z 192      62.180  70.160  65.601  1.00  0.00           C
ATOM   4631  O   SER Z 192      61.256  70.749  66.161  1.00  0.00           O
ATOM   4632  N   SER Z 193      63.046  69.395  66.305  1.00  0.00           N
ATOM   4633  HN  SER Z 193      63.785  68.901  65.841  1.00  0.00           H
ATOM   4634  CA  SER Z 193      62.975  69.246  67.754  1.00  0.00           C
ATOM   4635  HA  SER Z 193      61.985  68.894  68.003  1.00  0.00           H
ATOM   4636  CB  SER Z 193      64.008  68.217  68.287  1.00  0.00           C
ATOM   4637  HB1 SER Z 193      63.857  67.256  67.744  1.00  0.00           H
ATOM   4638  HB2 SER Z 193      65.043  68.566  68.065  1.00  0.00           H
ATOM   4639  OG  SER Z 193      63.867  67.979  69.693  1.00  0.00           O
ATOM   4640  HG1 SER Z 193      64.446  67.210  69.892  1.00  0.00           H
ATOM   4641  C   SER Z 193      63.174  70.549  68.499  1.00  0.00           C
ATOM   4642  O   SER Z 193      62.403  70.871  69.399  1.00  0.00           O
ATOM   4643  N   ALA Z 194      64.183  71.359  68.125  1.00  0.00           N
ATOM   4644  HN  ALA Z 194      64.827  71.089  67.405  1.00  0.00           H
ATOM   4645  CA  ALA Z 194      64.467  72.617  68.784  1.00  0.00           C
ATOM   4646  HA  ALA Z 194      64.555  72.411  69.841  1.00  0.00           H
ATOM   4647  CB  ALA Z 194      65.811  73.173  68.287  1.00  0.00           C
ATOM   4648  HB1 ALA Z 194      65.772  73.418  67.204  1.00  0.00           H
ATOM   4649  HB2 ALA Z 194      66.100  74.081  68.858  1.00  0.00           H
ATOM   4650  HB3 ALA Z 194      66.606  72.412  68.445  1.00  0.00           H
ATOM   4651  C   ALA Z 194      63.358  73.652  68.647  1.00  0.00           C
ATOM   4652  O   ALA Z 194      63.002  74.342  69.605  1.00  0.00           O
ATOM   4653  N   LYS Z 195      62.745  73.763  67.453  1.00  0.00           N
ATOM   4654  HN  LYS Z 195      63.078  73.236  66.669  1.00  0.00           H
ATOM   4655  CA  LYS Z 195      61.576  74.598  67.239  1.00  0.00           C
ATOM   4656  HA  LYS Z 195      61.807  75.586  67.613  1.00  0.00           H
ATOM   4657  CB  LYS Z 195      61.278  74.730  65.728  1.00  0.00           C
ATOM   4658  HB1 LYS Z 195      61.181  73.718  65.278  1.00  0.00           H
ATOM   4659  HB2 LYS Z 195      60.320  75.275  65.575  1.00  0.00           H
ATOM   4660  CG  LYS Z 195      62.396  75.528  65.040  1.00  0.00           C
ATOM   4661  HG1 LYS Z 195      62.481  76.507  65.566  1.00  0.00           H
ATOM   4662  HG2 LYS Z 195      63.369  75.001  65.165  1.00  0.00           H
ATOM   4663  CD  LYS Z 195      62.182  75.819  63.548  1.00  0.00           C
ATOM   4664  HD1 LYS Z 195      61.243  76.400  63.406  1.00  0.00           H
ATOM   4665  HD2 LYS Z 195      63.030  76.469  63.224  1.00  0.00           H
ATOM   4666  CE  LYS Z 195      62.146  74.564  62.676  1.00  0.00           C
ATOM   4667  HE1 LYS Z 195      62.952  73.857  62.968  1.00  0.00           H
ATOM   4668  HE2 LYS Z 195      61.164  74.050  62.758  1.00  0.00           H
ATOM   4669  NZ  LYS Z 195      62.371  74.934  61.274  1.00  0.00           N
ATOM   4670  HZ1 LYS Z 195      61.736  75.716  60.985  1.00  0.00           H
ATOM   4671  HZ2 LYS Z 195      63.366  75.252  61.150  1.00  0.00           H
ATOM   4672  HZ3 LYS Z 195      62.207  74.094  60.658  1.00  0.00           H
ATOM   4673  C   LYS Z 195      60.354  74.135  68.023  1.00  0.00           C
ATOM   4674  O   LYS Z 195      59.656  74.939  68.639  1.00  0.00           O
ATOM   4675  N   GLN Z 196      60.091  72.815  68.080  1.00  0.00           N
ATOM   4676  HN  GLN Z 196      60.642  72.166  67.550  1.00  0.00           H
ATOM   4677  CA  GLN Z 196      59.045  72.240  68.912  1.00  0.00           C
ATOM   4678  HA  GLN Z 196      58.123  72.751  68.668  1.00  0.00           H
ATOM   4679  CB  GLN Z 196      58.871  70.749  68.548  1.00  0.00           C
ATOM   4680  HB1 GLN Z 196      58.707  70.712  67.445  1.00  0.00           H
ATOM   4681  HB2 GLN Z 196      59.818  70.200  68.737  1.00  0.00           H
ATOM   4682  CG  GLN Z 196      57.652  70.066  69.214  1.00  0.00           C
ATOM   4683  HG1 GLN Z 196      56.930  70.827  69.578  1.00  0.00           H
ATOM   4684  HG2 GLN Z 196      57.142  69.445  68.448  1.00  0.00           H
ATOM   4685  CD  GLN Z 196      58.026  69.131  70.367  1.00  0.00           C
ATOM   4686  OE1 GLN Z 196      59.191  68.814  70.614  1.00  0.00           O
ATOM   4687  NE2 GLN Z 196      56.989  68.614  71.060  1.00  0.00           N
ATOM   4688 1HE2 GLN Z 196      56.072  69.015  70.948  1.00  0.00           H
ATOM   4689 2HE2 GLN Z 196      57.170  67.878  71.714  1.00  0.00           H
ATOM   4690  C   GLN Z 196      59.265  72.443  70.415  1.00  0.00           C
ATOM   4691  O   GLN Z 196      58.341  72.775  71.157  1.00  0.00           O
ATOM   4692  N   ARG Z 197      60.519  72.314  70.891  1.00  0.00           N
ATOM   4693  HN  ARG Z 197      61.235  71.957  70.282  1.00  0.00           H
ATOM   4694  CA  ARG Z 197      60.944  72.615  72.250  1.00  0.00           C
ATOM   4695  HA  ARG Z 197      60.340  72.013  72.915  1.00  0.00           H
ATOM   4696  CB  ARG Z 197      62.439  72.222  72.399  1.00  0.00           C
ATOM   4697  HB1 ARG Z 197      62.583  71.240  71.891  1.00  0.00           H
ATOM   4698  HB2 ARG Z 197      63.061  72.953  71.840  1.00  0.00           H
ATOM   4699  CG  ARG Z 197      63.007  72.068  73.829  1.00  0.00           C
ATOM   4700  HG1 ARG Z 197      64.110  71.951  73.716  1.00  0.00           H
ATOM   4701  HG2 ARG Z 197      62.832  72.988  74.425  1.00  0.00           H
ATOM   4702  CD  ARG Z 197      62.475  70.838  74.580  1.00  0.00           C
ATOM   4703  HD1 ARG Z 197      61.441  71.035  74.937  1.00  0.00           H
ATOM   4704  HD2 ARG Z 197      62.457  69.953  73.904  1.00  0.00           H
ATOM   4705  NE  ARG Z 197      63.417  70.534  75.716  1.00  0.00           N
ATOM   4706  HE  ARG Z 197      64.360  70.221  75.523  1.00  0.00           H
ATOM   4707  CZ  ARG Z 197      63.142  70.643  77.022  1.00  0.00           C
ATOM   4708  NH1 ARG Z 197      61.948  70.995  77.480  1.00  0.00           N
ATOM   4709 1HH1 ARG Z 197      61.147  70.944  76.877  1.00  0.00           H
ATOM   4710 2HH1 ARG Z 197      61.840  71.200  78.461  1.00  0.00           H
ATOM   4711  NH2 ARG Z 197      64.106  70.372  77.900  1.00  0.00           N
ATOM   4712 1HH2 ARG Z 197      65.038  70.143  77.577  1.00  0.00           H
ATOM   4713 2HH2 ARG Z 197      63.922  70.423  78.886  1.00  0.00           H
ATOM   4714  C   ARG Z 197      60.706  74.083  72.624  1.00  0.00           C
ATOM   4715  O   ARG Z 197      60.229  74.392  73.716  1.00  0.00           O
ATOM   4716  N   LEU Z 198      60.966  75.033  71.692  1.00  0.00           N
ATOM   4717  HN  LEU Z 198      61.418  74.768  70.839  1.00  0.00           H
ATOM   4718  CA  LEU Z 198      60.589  76.438  71.824  1.00  0.00           C
ATOM   4719  HA  LEU Z 198      61.005  76.796  72.754  1.00  0.00           H
ATOM   4720  CB  LEU Z 198      61.171  77.293  70.662  1.00  0.00           C
ATOM   4721  HB1 LEU Z 198      62.280  77.207  70.692  1.00  0.00           H
ATOM   4722  HB2 LEU Z 198      60.838  76.855  69.698  1.00  0.00           H
ATOM   4723  CG  LEU Z 198      60.793  78.797  70.665  1.00  0.00           C
ATOM   4724  HG  LEU Z 198      59.680  78.884  70.614  1.00  0.00           H
ATOM   4725  CD1 LEU Z 198      61.261  79.537  71.928  1.00  0.00           C
ATOM   4726 1HD1 LEU Z 198      62.368  79.541  71.976  1.00  0.00           H
ATOM   4727 2HD1 LEU Z 198      60.917  80.593  71.905  1.00  0.00           H
ATOM   4728 3HD1 LEU Z 198      60.863  79.066  72.851  1.00  0.00           H
ATOM   4729  CD2 LEU Z 198      61.357  79.505  69.425  1.00  0.00           C
ATOM   4730 1HD2 LEU Z 198      61.054  80.574  69.415  1.00  0.00           H
ATOM   4731 2HD2 LEU Z 198      62.467  79.462  69.428  1.00  0.00           H
ATOM   4732 3HD2 LEU Z 198      60.990  79.027  68.493  1.00  0.00           H
ATOM   4733  C   LEU Z 198      59.081  76.653  71.925  1.00  0.00           C
ATOM   4734  O   LEU Z 198      58.608  77.451  72.735  1.00  0.00           O
ATOM   4735  N   LYS Z 199      58.263  75.933  71.130  1.00  0.00           N
ATOM   4736  HN  LYS Z 199      58.649  75.319  70.440  1.00  0.00           H
ATOM   4737  CA  LYS Z 199      56.811  75.976  71.244  1.00  0.00           C
ATOM   4738  HA  LYS Z 199      56.508  77.013  71.179  1.00  0.00           H
ATOM   4739  CB  LYS Z 199      56.125  75.220  70.075  1.00  0.00           C
ATOM   4740  HB1 LYS Z 199      56.493  74.171  70.040  1.00  0.00           H
ATOM   4741  HB2 LYS Z 199      55.029  75.183  70.261  1.00  0.00           H
ATOM   4742  CG  LYS Z 199      56.355  75.895  68.708  1.00  0.00           C
ATOM   4743  HG1 LYS Z 199      56.114  76.980  68.794  1.00  0.00           H
ATOM   4744  HG2 LYS Z 199      57.431  75.816  68.446  1.00  0.00           H
ATOM   4745  CD  LYS Z 199      55.500  75.287  67.580  1.00  0.00           C
ATOM   4746  HD1 LYS Z 199      55.692  74.192  67.526  1.00  0.00           H
ATOM   4747  HD2 LYS Z 199      54.427  75.418  67.852  1.00  0.00           H
ATOM   4748  CE  LYS Z 199      55.708  75.912  66.186  1.00  0.00           C
ATOM   4749  HE1 LYS Z 199      54.967  75.492  65.471  1.00  0.00           H
ATOM   4750  HE2 LYS Z 199      55.588  77.015  66.227  1.00  0.00           H
ATOM   4751  NZ  LYS Z 199      57.053  75.608  65.671  1.00  0.00           N
ATOM   4752  HZ1 LYS Z 199      57.781  76.152  66.201  1.00  0.00           H
ATOM   4753  HZ2 LYS Z 199      57.238  74.577  65.754  1.00  0.00           H
ATOM   4754  HZ3 LYS Z 199      57.162  75.870  64.659  1.00  0.00           H
ATOM   4755  C   LYS Z 199      56.294  75.478  72.598  1.00  0.00           C
ATOM   4756  O   LYS Z 199      55.444  76.116  73.221  1.00  0.00           O
ATOM   4757  N   CYS Z 200      56.841  74.364  73.135  1.00  0.00           N
ATOM   4758  HN  CYS Z 200      57.487  73.816  72.595  1.00  0.00           H
ATOM   4759  CA  CYS Z 200      56.539  73.911  74.491  1.00  0.00           C
ATOM   4760  HA  CYS Z 200      55.464  73.857  74.581  1.00  0.00           H
ATOM   4761  CB  CYS Z 200      57.146  72.519  74.806  1.00  0.00           C
ATOM   4762  HB1 CYS Z 200      58.244  72.546  74.632  1.00  0.00           H
ATOM   4763  HB2 CYS Z 200      56.985  72.276  75.880  1.00  0.00           H
ATOM   4764  SG  CYS Z 200      56.401  71.189  73.816  1.00  0.00           S
ATOM   4765  C   CYS Z 200      56.971  74.881  75.580  1.00  0.00           C
ATOM   4766  O   CYS Z 200      56.211  75.157  76.508  1.00  0.00           O
ATOM   4767  N   ALA Z 201      58.182  75.467  75.471  1.00  0.00           N
ATOM   4768  HN  ALA Z 201      58.820  75.180  74.750  1.00  0.00           H
ATOM   4769  CA  ALA Z 201      58.663  76.498  76.373  1.00  0.00           C
ATOM   4770  HA  ALA Z 201      58.637  76.100  77.379  1.00  0.00           H
ATOM   4771  CB  ALA Z 201      60.115  76.867  76.007  1.00  0.00           C
ATOM   4772  HB1 ALA Z 201      60.522  77.621  76.715  1.00  0.00           H
ATOM   4773  HB2 ALA Z 201      60.755  75.960  76.060  1.00  0.00           H
ATOM   4774  HB3 ALA Z 201      60.174  77.276  74.977  1.00  0.00           H
ATOM   4775  C   ALA Z 201      57.789  77.749  76.361  1.00  0.00           C
ATOM   4776  O   ALA Z 201      57.454  78.308  77.406  1.00  0.00           O
ATOM   4777  N   SER Z 202      57.344  78.179  75.159  1.00  0.00           N
ATOM   4778  HN  SER Z 202      57.671  77.714  74.333  1.00  0.00           H
ATOM   4779  CA  SER Z 202      56.420  79.294  74.973  1.00  0.00           C
ATOM   4780  HA  SER Z 202      56.872  80.186  75.384  1.00  0.00           H
ATOM   4781  CB  SER Z 202      56.050  79.535  73.479  1.00  0.00           C
ATOM   4782  HB1 SER Z 202      55.538  78.641  73.057  1.00  0.00           H
ATOM   4783  HB2 SER Z 202      55.351  80.398  73.403  1.00  0.00           H
ATOM   4784  OG  SER Z 202      57.196  79.825  72.677  1.00  0.00           O
ATOM   4785  HG1 SER Z 202      57.767  79.034  72.697  1.00  0.00           H
ATOM   4786  C   SER Z 202      55.101  79.071  75.686  1.00  0.00           C
ATOM   4787  O   SER Z 202      54.646  79.919  76.446  1.00  0.00           O
ATOM   4788  N   LEU Z 203      54.480  77.888  75.501  1.00  0.00           N
ATOM   4789  HN  LEU Z 203      54.869  77.206  74.877  1.00  0.00           H
ATOM   4790  CA  LEU Z 203      53.234  77.529  76.152  1.00  0.00           C
ATOM   4791  HA  LEU Z 203      52.506  78.305  75.953  1.00  0.00           H
ATOM   4792  CB  LEU Z 203      52.754  76.181  75.549  1.00  0.00           C
ATOM   4793  HB1 LEU Z 203      52.572  76.333  74.462  1.00  0.00           H
ATOM   4794  HB2 LEU Z 203      53.585  75.444  75.633  1.00  0.00           H
ATOM   4795  CG  LEU Z 203      51.491  75.548  76.175  1.00  0.00           C
ATOM   4796  HG  LEU Z 203      51.674  75.375  77.263  1.00  0.00           H
ATOM   4797  CD1 LEU Z 203      50.248  76.442  76.046  1.00  0.00           C
ATOM   4798 1HD1 LEU Z 203      50.398  77.412  76.564  1.00  0.00           H
ATOM   4799 2HD1 LEU Z 203      50.016  76.633  74.978  1.00  0.00           H
ATOM   4800 3HD1 LEU Z 203      49.370  75.941  76.509  1.00  0.00           H
ATOM   4801  CD2 LEU Z 203      51.225  74.173  75.547  1.00  0.00           C
ATOM   4802 1HD2 LEU Z 203      51.005  74.274  74.464  1.00  0.00           H
ATOM   4803 2HD2 LEU Z 203      52.105  73.508  75.672  1.00  0.00           H
ATOM   4804 3HD2 LEU Z 203      50.350  73.694  76.037  1.00  0.00           H
ATOM   4805  C   LEU Z 203      53.330  77.387  77.667  1.00  0.00           C
ATOM   4806  O   LEU Z 203      52.540  77.960  78.417  1.00  0.00           O
ATOM   4807  N   GLN Z 204      54.310  76.615  78.175  1.00  0.00           N
ATOM   4808  HN  GLN Z 204      54.969  76.160  77.568  1.00  0.00           H
ATOM   4809  CA  GLN Z 204      54.384  76.300  79.591  1.00  0.00           C
ATOM   4810  HA  GLN Z 204      53.380  76.112  79.949  1.00  0.00           H
ATOM   4811  CB  GLN Z 204      55.187  75.000  79.828  1.00  0.00           C
ATOM   4812  HB1 GLN Z 204      56.201  75.106  79.381  1.00  0.00           H
ATOM   4813  HB2 GLN Z 204      55.305  74.834  80.924  1.00  0.00           H
ATOM   4814  CG  GLN Z 204      54.477  73.765  79.222  1.00  0.00           C
ATOM   4815  HG1 GLN Z 204      53.455  73.660  79.646  1.00  0.00           H
ATOM   4816  HG2 GLN Z 204      54.387  73.874  78.121  1.00  0.00           H
ATOM   4817  CD  GLN Z 204      55.262  72.486  79.495  1.00  0.00           C
ATOM   4818  OE1 GLN Z 204      56.010  72.005  78.637  1.00  0.00           O
ATOM   4819  NE2 GLN Z 204      55.112  71.925  80.714  1.00  0.00           N
ATOM   4820 1HE2 GLN Z 204      54.490  72.328  81.397  1.00  0.00           H
ATOM   4821 2HE2 GLN Z 204      55.634  71.102  80.934  1.00  0.00           H
ATOM   4822  C   GLN Z 204      54.922  77.428  80.455  1.00  0.00           C
ATOM   4823  O   GLN Z 204      54.407  77.686  81.546  1.00  0.00           O
ATOM   4824  N   LYS Z 205      55.969  78.142  79.994  1.00  0.00           N
ATOM   4825  HN  LYS Z 205      56.371  77.961  79.094  1.00  0.00           H
ATOM   4826  CA  LYS Z 205      56.647  79.124  80.822  1.00  0.00           C
ATOM   4827  HA  LYS Z 205      56.470  78.916  81.869  1.00  0.00           H
ATOM   4828  CB  LYS Z 205      58.181  79.074  80.570  1.00  0.00           C
ATOM   4829  HB1 LYS Z 205      58.374  79.435  79.534  1.00  0.00           H
ATOM   4830  HB2 LYS Z 205      58.695  79.775  81.265  1.00  0.00           H
ATOM   4831  CG  LYS Z 205      58.853  77.685  80.678  1.00  0.00           C
ATOM   4832  HG1 LYS Z 205      58.314  76.951  80.039  1.00  0.00           H
ATOM   4833  HG2 LYS Z 205      59.878  77.788  80.248  1.00  0.00           H
ATOM   4834  CD  LYS Z 205      59.013  77.119  82.105  1.00  0.00           C
ATOM   4835  HD1 LYS Z 205      59.567  77.866  82.718  1.00  0.00           H
ATOM   4836  HD2 LYS Z 205      58.011  76.967  82.563  1.00  0.00           H
ATOM   4837  CE  LYS Z 205      59.790  75.787  82.103  1.00  0.00           C
ATOM   4838  HE1 LYS Z 205      59.205  75.008  81.566  1.00  0.00           H
ATOM   4839  HE2 LYS Z 205      60.761  75.919  81.578  1.00  0.00           H
ATOM   4840  NZ  LYS Z 205      60.076  75.288  83.461  1.00  0.00           N
ATOM   4841  HZ1 LYS Z 205      61.108  75.288  83.672  1.00  0.00           H
ATOM   4842  HZ2 LYS Z 205      59.602  75.844  84.209  1.00  0.00           H
ATOM   4843  HZ3 LYS Z 205      59.768  74.286  83.550  1.00  0.00           H
ATOM   4844  C   LYS Z 205      56.153  80.547  80.554  1.00  0.00           C
ATOM   4845  O   LYS Z 205      56.193  81.395  81.446  1.00  0.00           O
ATOM   4846  N   PHE Z 206      55.644  80.856  79.338  1.00  0.00           N
ATOM   4847  HN  PHE Z 206      55.606  80.173  78.609  1.00  0.00           H
ATOM   4848  CA  PHE Z 206      55.257  82.216  78.964  1.00  0.00           C
ATOM   4849  HA  PHE Z 206      55.377  82.885  79.807  1.00  0.00           H
ATOM   4850  CB  PHE Z 206      56.141  82.729  77.794  1.00  0.00           C
ATOM   4851  HB1 PHE Z 206      56.332  81.918  77.061  1.00  0.00           H
ATOM   4852  HB2 PHE Z 206      55.670  83.584  77.265  1.00  0.00           H
ATOM   4853  CG  PHE Z 206      57.449  83.212  78.361  1.00  0.00           C
ATOM   4854  CD1 PHE Z 206      57.571  84.547  78.781  1.00  0.00           C
ATOM   4855  HD1 PHE Z 206      56.749  85.228  78.636  1.00  0.00           H
ATOM   4856  CE1 PHE Z 206      58.744  85.001  79.395  1.00  0.00           C
ATOM   4857  HE1 PHE Z 206      58.820  86.027  79.728  1.00  0.00           H
ATOM   4858  CZ  PHE Z 206      59.815  84.121  79.583  1.00  0.00           C
ATOM   4859  HZ  PHE Z 206      60.723  84.474  80.049  1.00  0.00           H
ATOM   4860  CD2 PHE Z 206      58.536  82.341  78.543  1.00  0.00           C
ATOM   4861  HD2 PHE Z 206      58.453  81.313  78.226  1.00  0.00           H
ATOM   4862  CE2 PHE Z 206      59.710  82.790  79.161  1.00  0.00           C
ATOM   4863  HE2 PHE Z 206      60.530  82.107  79.321  1.00  0.00           H
ATOM   4864  C   PHE Z 206      53.778  82.348  78.613  1.00  0.00           C
ATOM   4865  O   PHE Z 206      53.304  83.430  78.254  1.00  0.00           O
ATOM   4866  N   GLY Z 207      53.000  81.266  78.801  1.00  0.00           N
ATOM   4867  HN  GLY Z 207      53.428  80.406  79.064  1.00  0.00           H
ATOM   4868  CA  GLY Z 207      51.550  81.244  78.665  1.00  0.00           C
ATOM   4869  HA1 GLY Z 207      51.210  80.365  79.191  1.00  0.00           H
ATOM   4870  HA2 GLY Z 207      51.155  82.152  79.099  1.00  0.00           H
ATOM   4871  C   GLY Z 207      50.999  81.148  77.264  1.00  0.00           C
ATOM   4872  O   GLY Z 207      51.625  81.484  76.258  1.00  0.00           O
ATOM   4873  N   GLU Z 208      49.743  80.676  77.166  1.00  0.00           N
ATOM   4874  HN  GLU Z 208      49.230  80.441  77.991  1.00  0.00           H
ATOM   4875  CA  GLU Z 208      49.079  80.413  75.905  1.00  0.00           C
ATOM   4876  HA  GLU Z 208      49.778  79.825  75.327  1.00  0.00           H
ATOM   4877  CB  GLU Z 208      47.815  79.521  76.055  1.00  0.00           C
ATOM   4878  HB1 GLU Z 208      47.551  79.128  75.046  1.00  0.00           H
ATOM   4879  HB2 GLU Z 208      48.084  78.639  76.679  1.00  0.00           H
ATOM   4880  CG  GLU Z 208      46.540  80.183  76.637  1.00  0.00           C
ATOM   4881  HG1 GLU Z 208      46.228  81.040  76.004  1.00  0.00           H
ATOM   4882  HG2 GLU Z 208      45.713  79.441  76.637  1.00  0.00           H
ATOM   4883  CD  GLU Z 208      46.713  80.667  78.060  1.00  0.00           C
ATOM   4884  OE1 GLU Z 208      46.987  79.840  78.969  1.00  0.00           O
ATOM   4885  OE2 GLU Z 208      46.581  81.900  78.285  1.00  0.00           O
ATOM   4886  C   GLU Z 208      48.786  81.636  75.047  1.00  0.00           C
ATOM   4887  O   GLU Z 208      48.782  81.530  73.824  1.00  0.00           O
ATOM   4888  N   ARG Z 209      48.560  82.835  75.632  1.00  0.00           N
ATOM   4889  HN  ARG Z 209      48.591  82.926  76.629  1.00  0.00           H
ATOM   4890  CA  ARG Z 209      48.235  84.036  74.872  1.00  0.00           C
ATOM   4891  HA  ARG Z 209      47.351  83.821  74.285  1.00  0.00           H
ATOM   4892  CB  ARG Z 209      47.931  85.230  75.810  1.00  0.00           C
ATOM   4893  HB1 ARG Z 209      47.289  84.865  76.643  1.00  0.00           H
ATOM   4894  HB2 ARG Z 209      48.868  85.608  76.272  1.00  0.00           H
ATOM   4895  CG  ARG Z 209      47.186  86.382  75.108  1.00  0.00           C
ATOM   4896  HG1 ARG Z 209      47.778  86.737  74.234  1.00  0.00           H
ATOM   4897  HG2 ARG Z 209      46.221  85.977  74.725  1.00  0.00           H
ATOM   4898  CD  ARG Z 209      46.906  87.575  76.025  1.00  0.00           C
ATOM   4899  HD1 ARG Z 209      46.336  87.259  76.927  1.00  0.00           H
ATOM   4900  HD2 ARG Z 209      47.869  88.037  76.338  1.00  0.00           H
ATOM   4901  NE  ARG Z 209      46.068  88.528  75.229  1.00  0.00           N
ATOM   4902  HE  ARG Z 209      45.281  88.180  74.722  1.00  0.00           H
ATOM   4903  CZ  ARG Z 209      46.250  89.851  75.157  1.00  0.00           C
ATOM   4904  NH1 ARG Z 209      47.199  90.500  75.825  1.00  0.00           N
ATOM   4905 1HH1 ARG Z 209      47.764  90.024  76.505  1.00  0.00           H
ATOM   4906 2HH1 ARG Z 209      47.289  91.498  75.685  1.00  0.00           H
ATOM   4907  NH2 ARG Z 209      45.453  90.563  74.365  1.00  0.00           N
ATOM   4908 1HH2 ARG Z 209      44.800  90.105  73.745  1.00  0.00           H
ATOM   4909 2HH2 ARG Z 209      45.651  91.556  74.296  1.00  0.00           H
ATOM   4910  C   ARG Z 209      49.335  84.450  73.905  1.00  0.00           C
ATOM   4911  O   ARG Z 209      49.082  84.704  72.727  1.00  0.00           O
ATOM   4912  N   ALA Z 210      50.600  84.447  74.380  1.00  0.00           N
ATOM   4913  HN  ALA Z 210      50.758  84.285  75.355  1.00  0.00           H
ATOM   4914  CA  ALA Z 210      51.789  84.667  73.581  1.00  0.00           C
ATOM   4915  HA  ALA Z 210      51.697  85.624  73.085  1.00  0.00           H
ATOM   4916  CB  ALA Z 210      53.022  84.675  74.509  1.00  0.00           C
ATOM   4917  HB1 ALA Z 210      53.118  83.709  75.053  1.00  0.00           H
ATOM   4918  HB2 ALA Z 210      53.954  84.857  73.933  1.00  0.00           H
ATOM   4919  HB3 ALA Z 210      52.918  85.485  75.263  1.00  0.00           H
ATOM   4920  C   ALA Z 210      51.982  83.607  72.504  1.00  0.00           C
ATOM   4921  O   ALA Z 210      52.282  83.907  71.349  1.00  0.00           O
ATOM   4922  N   PHE Z 211      51.763  82.324  72.862  1.00  0.00           N
ATOM   4923  HN  PHE Z 211      51.525  82.122  73.811  1.00  0.00           H
ATOM   4924  CA  PHE Z 211      51.856  81.195  71.956  1.00  0.00           C
ATOM   4925  HA  PHE Z 211      52.842  81.221  71.514  1.00  0.00           H
ATOM   4926  CB  PHE Z 211      51.671  79.894  72.798  1.00  0.00           C
ATOM   4927  HB1 PHE Z 211      52.405  79.893  73.633  1.00  0.00           H
ATOM   4928  HB2 PHE Z 211      50.652  79.881  73.238  1.00  0.00           H
ATOM   4929  CG  PHE Z 211      51.876  78.614  72.030  1.00  0.00           C
ATOM   4930  CD1 PHE Z 211      52.952  78.464  71.143  1.00  0.00           C
ATOM   4931  HD1 PHE Z 211      53.664  79.262  71.011  1.00  0.00           H
ATOM   4932  CE1 PHE Z 211      53.115  77.285  70.409  1.00  0.00           C
ATOM   4933  HE1 PHE Z 211      53.927  77.209  69.703  1.00  0.00           H
ATOM   4934  CZ  PHE Z 211      52.230  76.217  70.592  1.00  0.00           C
ATOM   4935  HZ  PHE Z 211      52.370  75.303  70.033  1.00  0.00           H
ATOM   4936  CD2 PHE Z 211      50.991  77.536  72.205  1.00  0.00           C
ATOM   4937  HD2 PHE Z 211      50.166  77.634  72.894  1.00  0.00           H
ATOM   4938  CE2 PHE Z 211      51.172  76.338  71.500  1.00  0.00           C
ATOM   4939  HE2 PHE Z 211      50.493  75.511  71.654  1.00  0.00           H
ATOM   4940  C   PHE Z 211      50.847  81.268  70.804  1.00  0.00           C
ATOM   4941  O   PHE Z 211      51.210  81.109  69.637  1.00  0.00           O
ATOM   4942  N   LYS Z 212      49.568  81.577  71.113  1.00  0.00           N
ATOM   4943  HN  LYS Z 212      49.304  81.661  72.080  1.00  0.00           H
ATOM   4944  CA  LYS Z 212      48.506  81.823  70.152  1.00  0.00           C
ATOM   4945  HA  LYS Z 212      48.487  80.991  69.461  1.00  0.00           H
ATOM   4946  CB  LYS Z 212      47.123  81.912  70.852  1.00  0.00           C
ATOM   4947  HB1 LYS Z 212      47.161  82.690  71.648  1.00  0.00           H
ATOM   4948  HB2 LYS Z 212      46.354  82.227  70.110  1.00  0.00           H
ATOM   4949  CG  LYS Z 212      46.643  80.586  71.471  1.00  0.00           C
ATOM   4950  HG1 LYS Z 212      46.657  79.789  70.694  1.00  0.00           H
ATOM   4951  HG2 LYS Z 212      47.344  80.275  72.276  1.00  0.00           H
ATOM   4952  CD  LYS Z 212      45.220  80.703  72.051  1.00  0.00           C
ATOM   4953  HD1 LYS Z 212      45.209  81.541  72.783  1.00  0.00           H
ATOM   4954  HD2 LYS Z 212      44.523  80.963  71.223  1.00  0.00           H
ATOM   4955  CE  LYS Z 212      44.727  79.433  72.756  1.00  0.00           C
ATOM   4956  HE1 LYS Z 212      44.782  78.562  72.066  1.00  0.00           H
ATOM   4957  HE2 LYS Z 212      45.344  79.220  73.655  1.00  0.00           H
ATOM   4958  NZ  LYS Z 212      43.322  79.576  73.188  1.00  0.00           N
ATOM   4959  HZ1 LYS Z 212      43.196  80.394  73.831  1.00  0.00           H
ATOM   4960  HZ2 LYS Z 212      42.697  79.684  72.348  1.00  0.00           H
ATOM   4961  HZ3 LYS Z 212      43.033  78.710  73.708  1.00  0.00           H
ATOM   4962  C   LYS Z 212      48.728  83.076  69.308  1.00  0.00           C
ATOM   4963  O   LYS Z 212      48.437  83.094  68.112  1.00  0.00           O
ATOM   4964  N   ALA Z 213      49.243  84.169  69.909  1.00  0.00           N
ATOM   4965  HN  ALA Z 213      49.434  84.160  70.894  1.00  0.00           H
ATOM   4966  CA  ALA Z 213      49.558  85.409  69.222  1.00  0.00           C
ATOM   4967  HA  ALA Z 213      48.672  85.740  68.697  1.00  0.00           H
ATOM   4968  CB  ALA Z 213      49.959  86.474  70.260  1.00  0.00           C
ATOM   4969  HB1 ALA Z 213      50.870  86.167  70.815  1.00  0.00           H
ATOM   4970  HB2 ALA Z 213      50.149  87.450  69.773  1.00  0.00           H
ATOM   4971  HB3 ALA Z 213      49.144  86.625  70.998  1.00  0.00           H
ATOM   4972  C   ALA Z 213      50.668  85.275  68.182  1.00  0.00           C
ATOM   4973  O   ALA Z 213      50.552  85.750  67.053  1.00  0.00           O
ATOM   4974  N   TRP Z 214      51.764  84.572  68.530  1.00  0.00           N
ATOM   4975  HN  TRP Z 214      51.866  84.245  69.474  1.00  0.00           H
ATOM   4976  CA  TRP Z 214      52.840  84.246  67.610  1.00  0.00           C
ATOM   4977  HA  TRP Z 214      53.194  85.167  67.165  1.00  0.00           H
ATOM   4978  CB  TRP Z 214      53.988  83.583  68.428  1.00  0.00           C
ATOM   4979  HB1 TRP Z 214      54.149  84.212  69.331  1.00  0.00           H
ATOM   4980  HB2 TRP Z 214      53.651  82.591  68.794  1.00  0.00           H
ATOM   4981  CG  TRP Z 214      55.351  83.408  67.753  1.00  0.00           C
ATOM   4982  CD1 TRP Z 214      55.657  82.878  66.527  1.00  0.00           C
ATOM   4983  HD1 TRP Z 214      54.939  82.495  65.820  1.00  0.00           H
ATOM   4984  NE1 TRP Z 214      57.021  82.868  66.349  1.00  0.00           N
ATOM   4985  HE1 TRP Z 214      57.496  82.512  65.543  1.00  0.00           H
ATOM   4986  CE2 TRP Z 214      57.632  83.384  67.461  1.00  0.00           C
ATOM   4987  CD2 TRP Z 214      56.603  83.720  68.388  1.00  0.00           C
ATOM   4988  CE3 TRP Z 214      56.925  84.232  69.641  1.00  0.00           C
ATOM   4989  HE3 TRP Z 214      56.163  84.489  70.365  1.00  0.00           H
ATOM   4990  CZ3 TRP Z 214      58.278  84.390  69.967  1.00  0.00           C
ATOM   4991  HZ3 TRP Z 214      58.552  84.771  70.938  1.00  0.00           H
ATOM   4992  CZ2 TRP Z 214      58.965  83.553  67.787  1.00  0.00           C
ATOM   4993  HZ2 TRP Z 214      59.748  83.301  67.082  1.00  0.00           H
ATOM   4994  CH2 TRP Z 214      59.290  84.059  69.050  1.00  0.00           C
ATOM   4995  HH2 TRP Z 214      60.327  84.197  69.321  1.00  0.00           H
ATOM   4996  C   TRP Z 214      52.356  83.344  66.472  1.00  0.00           C
ATOM   4997  O   TRP Z 214      52.644  83.570  65.295  1.00  0.00           O
ATOM   4998  N   ALA Z 215      51.548  82.315  66.807  1.00  0.00           N
ATOM   4999  HN  ALA Z 215      51.333  82.140  67.767  1.00  0.00           H
ATOM   5000  CA  ALA Z 215      50.978  81.390  65.851  1.00  0.00           C
ATOM   5001  HA  ALA Z 215      51.792  80.951  65.288  1.00  0.00           H
ATOM   5002  CB  ALA Z 215      50.222  80.278  66.605  1.00  0.00           C
ATOM   5003  HB1 ALA Z 215      49.816  79.522  65.900  1.00  0.00           H
ATOM   5004  HB2 ALA Z 215      50.910  79.764  67.311  1.00  0.00           H
ATOM   5005  HB3 ALA Z 215      49.382  80.702  67.195  1.00  0.00           H
ATOM   5006  C   ALA Z 215      50.035  82.029  64.840  1.00  0.00           C
ATOM   5007  O   ALA Z 215      50.133  81.765  63.642  1.00  0.00           O
ATOM   5008  N   VAL Z 216      49.110  82.916  65.283  1.00  0.00           N
ATOM   5009  HN  VAL Z 216      49.040  83.129  66.260  1.00  0.00           H
ATOM   5010  CA  VAL Z 216      48.118  83.511  64.395  1.00  0.00           C
ATOM   5011  HA  VAL Z 216      47.647  82.679  63.889  1.00  0.00           H
ATOM   5012  CB  VAL Z 216      46.985  84.243  65.129  1.00  0.00           C
ATOM   5013  HB  VAL Z 216      46.717  83.626  66.020  1.00  0.00           H
ATOM   5014  CG1 VAL Z 216      47.370  85.649  65.629  1.00  0.00           C
ATOM   5015 1HG1 VAL Z 216      48.283  85.613  66.253  1.00  0.00           H
ATOM   5016 2HG1 VAL Z 216      47.542  86.338  64.776  1.00  0.00           H
ATOM   5017 3HG1 VAL Z 216      46.545  86.076  66.239  1.00  0.00           H
ATOM   5018  CG2 VAL Z 216      45.741  84.317  64.219  1.00  0.00           C
ATOM   5019 1HG2 VAL Z 216      44.896  84.788  64.766  1.00  0.00           H
ATOM   5020 2HG2 VAL Z 216      45.945  84.927  63.313  1.00  0.00           H
ATOM   5021 3HG2 VAL Z 216      45.423  83.303  63.897  1.00  0.00           H
ATOM   5022  C   VAL Z 216      48.735  84.344  63.286  1.00  0.00           C
ATOM   5023  O   VAL Z 216      48.367  84.202  62.124  1.00  0.00           O
ATOM   5024  N   ALA Z 217      49.758  85.172  63.584  1.00  0.00           N
ATOM   5025  HN  ALA Z 217      50.065  85.265  64.530  1.00  0.00           H
ATOM   5026  CA  ALA Z 217      50.468  85.944  62.584  1.00  0.00           C
ATOM   5027  HA  ALA Z 217      49.746  86.545  62.044  1.00  0.00           H
ATOM   5028  CB  ALA Z 217      51.472  86.874  63.289  1.00  0.00           C
ATOM   5029  HB1 ALA Z 217      50.930  87.549  63.983  1.00  0.00           H
ATOM   5030  HB2 ALA Z 217      52.210  86.289  63.880  1.00  0.00           H
ATOM   5031  HB3 ALA Z 217      52.016  87.502  62.552  1.00  0.00           H
ATOM   5032  C   ALA Z 217      51.195  85.082  61.553  1.00  0.00           C
ATOM   5033  O   ALA Z 217      51.130  85.328  60.349  1.00  0.00           O
ATOM   5034  N   ARG Z 218      51.876  84.009  62.006  1.00  0.00           N
ATOM   5035  HN  ARG Z 218      51.895  83.814  62.987  1.00  0.00           H
ATOM   5036  CA  ARG Z 218      52.602  83.091  61.146  1.00  0.00           C
ATOM   5037  HA  ARG Z 218      53.292  83.672  60.549  1.00  0.00           H
ATOM   5038  CB  ARG Z 218      53.409  82.112  62.033  1.00  0.00           C
ATOM   5039  HB1 ARG Z 218      53.994  82.729  62.755  1.00  0.00           H
ATOM   5040  HB2 ARG Z 218      52.711  81.487  62.635  1.00  0.00           H
ATOM   5041  CG  ARG Z 218      54.393  81.202  61.272  1.00  0.00           C
ATOM   5042  HG1 ARG Z 218      53.823  80.456  60.676  1.00  0.00           H
ATOM   5043  HG2 ARG Z 218      54.988  81.820  60.562  1.00  0.00           H
ATOM   5044  CD  ARG Z 218      55.361  80.471  62.212  1.00  0.00           C
ATOM   5045  HD1 ARG Z 218      55.973  81.215  62.772  1.00  0.00           H
ATOM   5046  HD2 ARG Z 218      54.829  79.844  62.958  1.00  0.00           H
ATOM   5047  NE  ARG Z 218      56.282  79.637  61.373  1.00  0.00           N
ATOM   5048  HE  ARG Z 218      57.166  80.016  61.097  1.00  0.00           H
ATOM   5049  CZ  ARG Z 218      56.059  78.364  61.017  1.00  0.00           C
ATOM   5050  NH1 ARG Z 218      54.962  77.702  61.362  1.00  0.00           N
ATOM   5051 1HH1 ARG Z 218      54.301  78.103  62.005  1.00  0.00           H
ATOM   5052 2HH1 ARG Z 218      54.888  76.726  61.108  1.00  0.00           H
ATOM   5053  NH2 ARG Z 218      56.967  77.725  60.284  1.00  0.00           N
ATOM   5054 1HH2 ARG Z 218      57.780  78.216  59.945  1.00  0.00           H
ATOM   5055 2HH2 ARG Z 218      56.756  76.786  59.976  1.00  0.00           H
ATOM   5056  C   ARG Z 218      51.710  82.342  60.164  1.00  0.00           C
ATOM   5057  O   ARG Z 218      51.999  82.279  58.967  1.00  0.00           O
ATOM   5058  N   LEU Z 219      50.567  81.816  60.648  1.00  0.00           N
ATOM   5059  HN  LEU Z 219      50.381  81.861  61.634  1.00  0.00           H
ATOM   5060  CA  LEU Z 219      49.544  81.177  59.840  1.00  0.00           C
ATOM   5061  HA  LEU Z 219      50.024  80.435  59.219  1.00  0.00           H
ATOM   5062  CB  LEU Z 219      48.502  80.480  60.743  1.00  0.00           C
ATOM   5063  HB1 LEU Z 219      48.049  81.244  61.414  1.00  0.00           H
[truncated: 452,122 more chars]
