# Supplementary material for: Molecular Basis for the Involvement of Mammalian Serum Albumin in the AGE/RAGE Axis: A Comprehensive Computational Study
Source: Int J Mol Sci. 2024 Mar 11;25(6):3204. doi: 10.3390/ijms25063204 (PMC10970403; doi:10.3390/ijms25063204)
Supplement: Supplementary file 1 [file ijms-25-03204-s001.zip › File S3/HSA-CML64-RAGE-100ns.pdb]

ATOM      1  N   ALA X  21      64.997  95.370  38.165  1.00  0.00           N
ATOM      2  H1  ALA X  21      65.142  94.329  38.090  1.00  0.00           H
ATOM      3  H2  ALA X  21      65.316  95.673  39.109  1.00  0.00           H
ATOM      4  H3  ALA X  21      63.972  95.595  38.085  1.00  0.00           H
ATOM      5  CA  ALA X  21      65.748  96.074  37.092  1.00  0.00           C
ATOM      6  HA  ALA X  21      65.469  97.119  37.145  1.00  0.00           H
ATOM      7  CB  ALA X  21      67.253  95.935  37.403  1.00  0.00           C
ATOM      8  HB1 ALA X  21      67.495  96.401  38.381  1.00  0.00           H
ATOM      9  HB2 ALA X  21      67.567  94.871  37.452  1.00  0.00           H
ATOM     10  HB3 ALA X  21      67.865  96.453  36.634  1.00  0.00           H
ATOM     11  C   ALA X  21      65.400  95.600  35.680  1.00  0.00           C
ATOM     12  O   ALA X  21      64.364  95.973  35.126  1.00  0.00           O
ATOM     13  N   MET X  22      66.254  94.767  35.049  1.00  0.00           N
ATOM     14  HN  MET X  22      67.081  94.430  35.500  1.00  0.00           H
ATOM     15  CA  MET X  22      66.094  94.344  33.672  1.00  0.00           C
ATOM     16  HA  MET X  22      65.254  94.845  33.214  1.00  0.00           H
ATOM     17  CB  MET X  22      67.375  94.697  32.873  1.00  0.00           C
ATOM     18  HB1 MET X  22      67.525  95.797  32.938  1.00  0.00           H
ATOM     19  HB2 MET X  22      68.250  94.214  33.364  1.00  0.00           H
ATOM     20  CG  MET X  22      67.362  94.286  31.387  1.00  0.00           C
ATOM     21  HG1 MET X  22      68.350  94.551  30.945  1.00  0.00           H
ATOM     22  HG2 MET X  22      67.278  93.179  31.318  1.00  0.00           H
ATOM     23  SD  MET X  22      66.046  95.072  30.413  1.00  0.00           S
ATOM     24  CE  MET X  22      66.210  93.877  29.062  1.00  0.00           C
ATOM     25  HE1 MET X  22      65.781  94.267  28.115  1.00  0.00           H
ATOM     26  HE2 MET X  22      67.276  93.627  28.881  1.00  0.00           H
ATOM     27  HE3 MET X  22      65.678  92.935  29.308  1.00  0.00           H
ATOM     28  C   MET X  22      65.854  92.846  33.568  1.00  0.00           C
ATOM     29  O   MET X  22      66.655  92.033  34.025  1.00  0.00           O
ATOM     30  N   ALA X  23      64.751  92.439  32.911  1.00  0.00           N
ATOM     31  HN  ALA X  23      64.072  93.104  32.597  1.00  0.00           H
ATOM     32  CA  ALA X  23      64.501  91.054  32.571  1.00  0.00           C
ATOM     33  HA  ALA X  23      65.304  90.422  32.929  1.00  0.00           H
ATOM     34  CB  ALA X  23      63.173  90.565  33.183  1.00  0.00           C
ATOM     35  HB1 ALA X  23      63.208  90.671  34.289  1.00  0.00           H
ATOM     36  HB2 ALA X  23      62.319  91.169  32.807  1.00  0.00           H
ATOM     37  HB3 ALA X  23      62.995  89.496  32.939  1.00  0.00           H
ATOM     38  C   ALA X  23      64.464  90.927  31.058  1.00  0.00           C
ATOM     39  O   ALA X  23      63.665  91.580  30.382  1.00  0.00           O
ATOM     40  N   GLN X  24      65.367  90.099  30.489  1.00  0.00           N
ATOM     41  HN  GLN X  24      65.969  89.550  31.070  1.00  0.00           H
ATOM     42  CA  GLN X  24      65.520  89.907  29.054  1.00  0.00           C
ATOM     43  HA  GLN X  24      65.727  90.867  28.601  1.00  0.00           H
ATOM     44  CB  GLN X  24      66.706  88.956  28.767  1.00  0.00           C
ATOM     45  HB1 GLN X  24      66.579  88.066  29.425  1.00  0.00           H
ATOM     46  HB2 GLN X  24      66.682  88.597  27.712  1.00  0.00           H
ATOM     47  CG  GLN X  24      68.087  89.611  29.009  1.00  0.00           C
ATOM     48  HG1 GLN X  24      68.441  90.109  28.082  1.00  0.00           H
ATOM     49  HG2 GLN X  24      68.022  90.381  29.807  1.00  0.00           H
ATOM     50  CD  GLN X  24      69.126  88.571  29.426  1.00  0.00           C
ATOM     51  OE1 GLN X  24      69.896  88.025  28.629  1.00  0.00           O
ATOM     52  NE2 GLN X  24      69.139  88.283  30.745  1.00  0.00           N
ATOM     53 1HE2 GLN X  24      68.567  88.802  31.379  1.00  0.00           H
ATOM     54 2HE2 GLN X  24      69.775  87.606  31.108  1.00  0.00           H
ATOM     55  C   GLN X  24      64.271  89.358  28.384  1.00  0.00           C
ATOM     56  O   GLN X  24      63.686  88.375  28.836  1.00  0.00           O
ATOM     57  N   ASN X  25      63.841  89.986  27.271  1.00  0.00           N
ATOM     58  HN  ASN X  25      64.334  90.778  26.904  1.00  0.00           H
ATOM     59  CA  ASN X  25      62.630  89.588  26.582  1.00  0.00           C
ATOM     60  HA  ASN X  25      61.919  89.194  27.301  1.00  0.00           H
ATOM     61  CB  ASN X  25      61.972  90.772  25.827  1.00  0.00           C
ATOM     62  HB1 ASN X  25      62.700  91.255  25.143  1.00  0.00           H
ATOM     63  HB2 ASN X  25      61.110  90.413  25.223  1.00  0.00           H
ATOM     64  CG  ASN X  25      61.420  91.789  26.815  1.00  0.00           C
ATOM     65  OD1 ASN X  25      60.303  91.642  27.319  1.00  0.00           O
ATOM     66  ND2 ASN X  25      62.187  92.867  27.090  1.00  0.00           N
ATOM     67 1HD2 ASN X  25      63.098  92.946  26.686  1.00  0.00           H
ATOM     68 2HD2 ASN X  25      61.819  93.572  27.696  1.00  0.00           H
ATOM     69  C   ASN X  25      62.909  88.484  25.578  1.00  0.00           C
ATOM     70  O   ASN X  25      63.589  88.684  24.566  1.00  0.00           O
ATOM     71  N   ILE X  26      62.342  87.293  25.832  1.00  0.00           N
ATOM     72  HN  ILE X  26      61.857  87.129  26.698  1.00  0.00           H
ATOM     73  CA  ILE X  26      62.284  86.206  24.875  1.00  0.00           C
ATOM     74  HA  ILE X  26      63.001  86.361  24.082  1.00  0.00           H
ATOM     75  CB  ILE X  26      62.527  84.843  25.516  1.00  0.00           C
ATOM     76  HB  ILE X  26      61.808  84.721  26.362  1.00  0.00           H
ATOM     77  CG2 ILE X  26      62.261  83.711  24.495  1.00  0.00           C
ATOM     78 1HG2 ILE X  26      62.580  82.736  24.912  1.00  0.00           H
ATOM     79 2HG2 ILE X  26      61.180  83.633  24.250  1.00  0.00           H
ATOM     80 3HG2 ILE X  26      62.823  83.886  23.553  1.00  0.00           H
ATOM     81  CG1 ILE X  26      63.954  84.746  26.117  1.00  0.00           C
ATOM     82 1HG1 ILE X  26      64.098  85.574  26.847  1.00  0.00           H
ATOM     83 2HG1 ILE X  26      64.024  83.793  26.688  1.00  0.00           H
ATOM     84  CD  ILE X  26      65.091  84.777  25.087  1.00  0.00           C
ATOM     85  HD1 ILE X  26      65.083  85.723  24.506  1.00  0.00           H
ATOM     86  HD2 ILE X  26      66.075  84.696  25.597  1.00  0.00           H
ATOM     87  HD3 ILE X  26      65.006  83.929  24.375  1.00  0.00           H
ATOM     88  C   ILE X  26      60.905  86.245  24.260  1.00  0.00           C
ATOM     89  O   ILE X  26      59.891  86.153  24.952  1.00  0.00           O
ATOM     90  N   THR X  27      60.829  86.411  22.930  1.00  0.00           N
ATOM     91  HN  THR X  27      61.651  86.480  22.360  1.00  0.00           H
ATOM     92  CA  THR X  27      59.567  86.502  22.215  1.00  0.00           C
ATOM     93  HA  THR X  27      58.890  87.125  22.783  1.00  0.00           H
ATOM     94  CB  THR X  27      59.712  87.092  20.819  1.00  0.00           C
ATOM     95  HB  THR X  27      60.317  86.416  20.170  1.00  0.00           H
ATOM     96  OG1 THR X  27      60.368  88.351  20.878  1.00  0.00           O
ATOM     97  HG1 THR X  27      60.747  88.485  19.988  1.00  0.00           H
ATOM     98  CG2 THR X  27      58.331  87.332  20.193  1.00  0.00           C
ATOM     99 1HG2 THR X  27      58.423  87.917  19.253  1.00  0.00           H
ATOM    100 2HG2 THR X  27      57.820  86.377  19.952  1.00  0.00           H
ATOM    101 3HG2 THR X  27      57.691  87.905  20.894  1.00  0.00           H
ATOM    102  C   THR X  27      58.948  85.135  22.056  1.00  0.00           C
ATOM    103  O   THR X  27      59.538  84.241  21.451  1.00  0.00           O
ATOM    104  N   ALA X  28      57.726  84.941  22.575  1.00  0.00           N
ATOM    105  HN  ALA X  28      57.270  85.670  23.098  1.00  0.00           H
ATOM    106  CA  ALA X  28      56.961  83.736  22.370  1.00  0.00           C
ATOM    107  HA  ALA X  28      57.513  83.031  21.760  1.00  0.00           H
ATOM    108  CB  ALA X  28      56.600  83.064  23.708  1.00  0.00           C
ATOM    109  HB1 ALA X  28      57.531  82.786  24.246  1.00  0.00           H
ATOM    110  HB2 ALA X  28      56.019  83.760  24.350  1.00  0.00           H
ATOM    111  HB3 ALA X  28      56.004  82.141  23.542  1.00  0.00           H
ATOM    112  C   ALA X  28      55.704  84.101  21.609  1.00  0.00           C
ATOM    113  O   ALA X  28      55.172  85.206  21.718  1.00  0.00           O
ATOM    114  N   ARG X  29      55.208  83.179  20.776  1.00  0.00           N
ATOM    115  HN  ARG X  29      55.648  82.281  20.697  1.00  0.00           H
ATOM    116  CA  ARG X  29      54.057  83.436  19.943  1.00  0.00           C
ATOM    117  HA  ARG X  29      53.428  84.171  20.430  1.00  0.00           H
ATOM    118  CB  ARG X  29      54.459  84.002  18.561  1.00  0.00           C
ATOM    119  HB1 ARG X  29      53.546  84.229  17.970  1.00  0.00           H
ATOM    120  HB2 ARG X  29      54.981  84.970  18.742  1.00  0.00           H
ATOM    121  CG  ARG X  29      55.390  83.118  17.713  1.00  0.00           C
ATOM    122  HG1 ARG X  29      56.313  82.879  18.289  1.00  0.00           H
ATOM    123  HG2 ARG X  29      54.875  82.161  17.473  1.00  0.00           H
ATOM    124  CD  ARG X  29      55.789  83.818  16.411  1.00  0.00           C
ATOM    125  HD1 ARG X  29      54.875  84.102  15.838  1.00  0.00           H
ATOM    126  HD2 ARG X  29      56.400  84.727  16.619  1.00  0.00           H
ATOM    127  NE  ARG X  29      56.595  82.847  15.619  1.00  0.00           N
ATOM    128  HE  ARG X  29      56.964  82.004  16.053  1.00  0.00           H
ATOM    129  CZ  ARG X  29      56.903  83.018  14.328  1.00  0.00           C
ATOM    130  NH1 ARG X  29      56.599  84.130  13.669  1.00  0.00           N
ATOM    131 1HH1 ARG X  29      56.129  84.887  14.127  1.00  0.00           H
ATOM    132 2HH1 ARG X  29      56.895  84.245  12.709  1.00  0.00           H
ATOM    133  NH2 ARG X  29      57.524  82.034  13.684  1.00  0.00           N
ATOM    134 1HH2 ARG X  29      57.616  81.148  14.166  1.00  0.00           H
ATOM    135 2HH2 ARG X  29      57.702  82.146  12.716  1.00  0.00           H
ATOM    136  C   ARG X  29      53.197  82.196  19.831  1.00  0.00           C
ATOM    137  O   ARG X  29      53.633  81.070  20.070  1.00  0.00           O
ATOM    138  N   ILE X  30      51.905  82.396  19.530  1.00  0.00           N
ATOM    139  HN  ILE X  30      51.588  83.293  19.212  1.00  0.00           H
ATOM    140  CA  ILE X  30      50.868  81.409  19.761  1.00  0.00           C
ATOM    141  HA  ILE X  30      51.125  80.845  20.648  1.00  0.00           H
ATOM    142  CB  ILE X  30      49.519  82.092  20.015  1.00  0.00           C
ATOM    143  HB  ILE X  30      49.230  82.660  19.100  1.00  0.00           H
ATOM    144  CG2 ILE X  30      48.425  81.039  20.311  1.00  0.00           C
ATOM    145 1HG2 ILE X  30      48.254  80.376  19.437  1.00  0.00           H
ATOM    146 2HG2 ILE X  30      48.710  80.414  21.183  1.00  0.00           H
ATOM    147 3HG2 ILE X  30      47.458  81.535  20.538  1.00  0.00           H
ATOM    148  CG1 ILE X  30      49.641  83.110  21.183  1.00  0.00           C
ATOM    149 1HG1 ILE X  30      49.821  82.554  22.130  1.00  0.00           H
ATOM    150 2HG1 ILE X  30      50.517  83.777  21.024  1.00  0.00           H
ATOM    151  CD  ILE X  30      48.415  84.020  21.345  1.00  0.00           C
ATOM    152  HD1 ILE X  30      47.516  83.436  21.633  1.00  0.00           H
ATOM    153  HD2 ILE X  30      48.603  84.779  22.136  1.00  0.00           H
ATOM    154  HD3 ILE X  30      48.201  84.556  20.395  1.00  0.00           H
ATOM    155  C   ILE X  30      50.805  80.426  18.602  1.00  0.00           C
ATOM    156  O   ILE X  30      50.902  80.801  17.431  1.00  0.00           O
ATOM    157  N   GLY X  31      50.688  79.115  18.912  1.00  0.00           N
ATOM    158  HN  GLY X  31      50.683  78.841  19.876  1.00  0.00           H
ATOM    159  CA  GLY X  31      50.652  78.037  17.927  1.00  0.00           C
ATOM    160  HA1 GLY X  31      50.190  77.183  18.401  1.00  0.00           H
ATOM    161  HA2 GLY X  31      50.109  78.363  17.054  1.00  0.00           H
ATOM    162  C   GLY X  31      52.015  77.596  17.470  1.00  0.00           C
ATOM    163  O   GLY X  31      52.149  76.799  16.543  1.00  0.00           O
ATOM    164  N   GLU X  32      53.069  78.110  18.121  1.00  0.00           N
ATOM    165  HN  GLU X  32      52.917  78.790  18.835  1.00  0.00           H
ATOM    166  CA  GLU X  32      54.439  77.707  17.907  1.00  0.00           C
ATOM    167  HA  GLU X  32      54.467  76.885  17.209  1.00  0.00           H
ATOM    168  CB  GLU X  32      55.256  78.876  17.303  1.00  0.00           C
ATOM    169  HB1 GLU X  32      54.671  79.274  16.441  1.00  0.00           H
ATOM    170  HB2 GLU X  32      55.346  79.700  18.044  1.00  0.00           H
ATOM    171  CG  GLU X  32      56.655  78.465  16.783  1.00  0.00           C
ATOM    172  HG1 GLU X  32      57.305  78.143  17.622  1.00  0.00           H
ATOM    173  HG2 GLU X  32      56.548  77.619  16.070  1.00  0.00           H
ATOM    174  CD  GLU X  32      57.336  79.608  16.063  1.00  0.00           C
ATOM    175  OE1 GLU X  32      57.543  79.530  14.823  1.00  0.00           O
ATOM    176  OE2 GLU X  32      57.688  80.621  16.719  1.00  0.00           O
ATOM    177  C   GLU X  32      55.019  77.272  19.253  1.00  0.00           C
ATOM    178  O   GLU X  32      54.923  78.042  20.215  1.00  0.00           O
ATOM    179  N   PRO X  33      55.591  76.085  19.437  1.00  0.00           N
ATOM    180  CD  PRO X  33      55.591  74.987  18.465  1.00  0.00           C
ATOM    181  HD1 PRO X  33      56.086  75.299  17.519  1.00  0.00           H
ATOM    182  HD2 PRO X  33      54.541  74.674  18.268  1.00  0.00           H
ATOM    183  CA  PRO X  33      56.252  75.718  20.683  1.00  0.00           C
ATOM    184  HA  PRO X  33      55.717  76.113  21.537  1.00  0.00           H
ATOM    185  CB  PRO X  33      56.243  74.186  20.632  1.00  0.00           C
ATOM    186  HB1 PRO X  33      57.035  73.724  21.253  1.00  0.00           H
ATOM    187  HB2 PRO X  33      55.253  73.825  20.992  1.00  0.00           H
ATOM    188  CG  PRO X  33      56.373  73.858  19.142  1.00  0.00           C
ATOM    189  HG1 PRO X  33      57.442  73.909  18.838  1.00  0.00           H
ATOM    190  HG2 PRO X  33      55.964  72.858  18.896  1.00  0.00           H
ATOM    191  C   PRO X  33      57.664  76.278  20.697  1.00  0.00           C
ATOM    192  O   PRO X  33      58.238  76.515  19.633  1.00  0.00           O
ATOM    193  N   LEU X  34      58.239  76.539  21.882  1.00  0.00           N
ATOM    194  HN  LEU X  34      57.769  76.311  22.740  1.00  0.00           H
ATOM    195  CA  LEU X  34      59.541  77.174  21.970  1.00  0.00           C
ATOM    196  HA  LEU X  34      60.062  77.076  21.027  1.00  0.00           H
ATOM    197  CB  LEU X  34      59.382  78.683  22.299  1.00  0.00           C
ATOM    198  HB1 LEU X  34      58.708  79.129  21.534  1.00  0.00           H
ATOM    199  HB2 LEU X  34      58.874  78.784  23.283  1.00  0.00           H
ATOM    200  CG  LEU X  34      60.679  79.524  22.324  1.00  0.00           C
ATOM    201  HG  LEU X  34      61.358  79.110  23.108  1.00  0.00           H
ATOM    202  CD1 LEU X  34      61.427  79.503  20.982  1.00  0.00           C
ATOM    203 1HD1 LEU X  34      60.761  79.863  20.168  1.00  0.00           H
ATOM    204 2HD1 LEU X  34      62.314  80.170  21.029  1.00  0.00           H
ATOM    205 3HD1 LEU X  34      61.777  78.480  20.733  1.00  0.00           H
ATOM    206  CD2 LEU X  34      60.361  80.977  22.708  1.00  0.00           C
ATOM    207 1HD2 LEU X  34      61.295  81.576  22.752  1.00  0.00           H
ATOM    208 2HD2 LEU X  34      59.690  81.439  21.952  1.00  0.00           H
ATOM    209 3HD2 LEU X  34      59.862  81.023  23.698  1.00  0.00           H
ATOM    210  C   LEU X  34      60.418  76.510  23.015  1.00  0.00           C
ATOM    211  O   LEU X  34      60.056  76.416  24.187  1.00  0.00           O
ATOM    212  N   VAL X  35      61.622  76.052  22.607  1.00  0.00           N
ATOM    213  HN  VAL X  35      61.825  75.967  21.629  1.00  0.00           H
ATOM    214  CA  VAL X  35      62.731  75.807  23.518  1.00  0.00           C
ATOM    215  HA  VAL X  35      62.349  75.603  24.508  1.00  0.00           H
ATOM    216  CB  VAL X  35      63.648  74.653  23.103  1.00  0.00           C
ATOM    217  HB  VAL X  35      64.135  74.895  22.129  1.00  0.00           H
ATOM    218  CG1 VAL X  35      64.738  74.425  24.175  1.00  0.00           C
ATOM    219 1HG1 VAL X  35      65.420  75.296  24.258  1.00  0.00           H
ATOM    220 2HG1 VAL X  35      64.271  74.241  25.167  1.00  0.00           H
ATOM    221 3HG1 VAL X  35      65.351  73.537  23.908  1.00  0.00           H
ATOM    222  CG2 VAL X  35      62.840  73.355  22.923  1.00  0.00           C
ATOM    223 1HG2 VAL X  35      62.030  73.481  22.175  1.00  0.00           H
ATOM    224 2HG2 VAL X  35      63.509  72.539  22.574  1.00  0.00           H
ATOM    225 3HG2 VAL X  35      62.399  73.041  23.892  1.00  0.00           H
ATOM    226  C   VAL X  35      63.564  77.079  23.576  1.00  0.00           C
ATOM    227  O   VAL X  35      64.081  77.555  22.563  1.00  0.00           O
ATOM    228  N   LEU X  36      63.714  77.673  24.772  1.00  0.00           N
ATOM    229  HN  LEU X  36      63.256  77.299  25.586  1.00  0.00           H
ATOM    230  CA  LEU X  36      64.519  78.860  24.975  1.00  0.00           C
ATOM    231  HA  LEU X  36      65.022  79.120  24.054  1.00  0.00           H
ATOM    232  CB  LEU X  36      63.685  80.101  25.391  1.00  0.00           C
ATOM    233  HB1 LEU X  36      64.385  80.946  25.578  1.00  0.00           H
ATOM    234  HB2 LEU X  36      63.043  80.400  24.533  1.00  0.00           H
ATOM    235  CG  LEU X  36      62.780  79.919  26.628  1.00  0.00           C
ATOM    236  HG  LEU X  36      63.223  79.113  27.258  1.00  0.00           H
ATOM    237  CD1 LEU X  36      62.745  81.197  27.476  1.00  0.00           C
ATOM    238 1HD1 LEU X  36      62.246  82.019  26.925  1.00  0.00           H
ATOM    239 2HD1 LEU X  36      62.182  81.016  28.415  1.00  0.00           H
ATOM    240 3HD1 LEU X  36      63.777  81.515  27.736  1.00  0.00           H
ATOM    241  CD2 LEU X  36      61.345  79.508  26.259  1.00  0.00           C
ATOM    242 1HD2 LEU X  36      60.857  80.307  25.664  1.00  0.00           H
ATOM    243 2HD2 LEU X  36      61.337  78.571  25.663  1.00  0.00           H
ATOM    244 3HD2 LEU X  36      60.744  79.337  27.176  1.00  0.00           H
ATOM    245  C   LEU X  36      65.623  78.565  25.976  1.00  0.00           C
ATOM    246  O   LEU X  36      65.428  77.903  26.996  1.00  0.00           O
ATOM    247  N   LYS X  37      66.852  79.015  25.668  1.00  0.00           N
ATOM    248  HN  LYS X  37      66.998  79.574  24.846  1.00  0.00           H
ATOM    249  CA  LYS X  37      68.041  78.691  26.428  1.00  0.00           C
ATOM    250  HA  LYS X  37      67.852  77.847  27.079  1.00  0.00           H
ATOM    251  CB  LYS X  37      69.215  78.347  25.476  1.00  0.00           C
ATOM    252  HB1 LYS X  37      69.511  79.269  24.925  1.00  0.00           H
ATOM    253  HB2 LYS X  37      70.093  78.010  26.072  1.00  0.00           H
ATOM    254  CG  LYS X  37      68.888  77.270  24.427  1.00  0.00           C
ATOM    255  HG1 LYS X  37      68.622  76.314  24.930  1.00  0.00           H
ATOM    256  HG2 LYS X  37      68.007  77.597  23.828  1.00  0.00           H
ATOM    257  CD  LYS X  37      70.069  77.058  23.468  1.00  0.00           C
ATOM    258  HD1 LYS X  37      70.403  78.060  23.114  1.00  0.00           H
ATOM    259  HD2 LYS X  37      70.917  76.604  24.031  1.00  0.00           H
ATOM    260  CE  LYS X  37      69.736  76.192  22.249  1.00  0.00           C
ATOM    261  HE1 LYS X  37      69.540  75.145  22.559  1.00  0.00           H
ATOM    262  HE2 LYS X  37      68.845  76.584  21.712  1.00  0.00           H
ATOM    263  NZ  LYS X  37      70.873  76.209  21.318  1.00  0.00           N
ATOM    264  HZ1 LYS X  37      70.906  77.137  20.828  1.00  0.00           H
ATOM    265  HZ2 LYS X  37      71.774  76.135  21.836  1.00  0.00           H
ATOM    266  HZ3 LYS X  37      70.819  75.442  20.599  1.00  0.00           H
ATOM    267  C   LYS X  37      68.467  79.868  27.287  1.00  0.00           C
ATOM    268  O   LYS X  37      68.158  81.023  26.998  1.00  0.00           O
ATOM    269  N   CYS X  38      69.229  79.617  28.368  1.00  0.00           N
ATOM    270  HN  CYS X  38      69.463  78.677  28.638  1.00  0.00           H
ATOM    271  CA  CYS X  38      69.810  80.687  29.160  1.00  0.00           C
ATOM    272  HA  CYS X  38      69.168  81.558  29.128  1.00  0.00           H
ATOM    273  CB  CYS X  38      70.006  80.286  30.642  1.00  0.00           C
ATOM    274  HB1 CYS X  38      70.779  79.494  30.711  1.00  0.00           H
ATOM    275  HB2 CYS X  38      70.365  81.167  31.218  1.00  0.00           H
ATOM    276  SG  CYS X  38      68.499  79.627  31.408  1.00  0.00           S
ATOM    277  C   CYS X  38      71.166  81.061  28.581  1.00  0.00           C
ATOM    278  O   CYS X  38      72.082  80.239  28.531  1.00  0.00           O
ATOM    279  N   LYS X  39      71.327  82.312  28.108  1.00  0.00           N
ATOM    280  HN  LYS X  39      70.566  82.962  28.134  1.00  0.00           H
ATOM    281  CA  LYS X  39      72.514  82.781  27.407  1.00  0.00           C
ATOM    282  HA  LYS X  39      72.662  82.149  26.542  1.00  0.00           H
ATOM    283  CB  LYS X  39      72.250  84.234  26.944  1.00  0.00           C
ATOM    284  HB1 LYS X  39      71.283  84.230  26.393  1.00  0.00           H
ATOM    285  HB2 LYS X  39      72.118  84.879  27.841  1.00  0.00           H
ATOM    286  CG  LYS X  39      73.329  84.864  26.050  1.00  0.00           C
ATOM    287  HG1 LYS X  39      74.304  84.849  26.592  1.00  0.00           H
ATOM    288  HG2 LYS X  39      73.462  84.257  25.127  1.00  0.00           H
ATOM    289  CD  LYS X  39      73.012  86.333  25.703  1.00  0.00           C
ATOM    290  HD1 LYS X  39      72.885  86.894  26.658  1.00  0.00           H
ATOM    291  HD2 LYS X  39      73.892  86.775  25.183  1.00  0.00           H
ATOM    292  CE  LYS X  39      71.756  86.559  24.848  1.00  0.00           C
ATOM    293  HE1 LYS X  39      70.847  86.149  25.338  1.00  0.00           H
ATOM    294  HE2 LYS X  39      71.606  87.647  24.669  1.00  0.00           H
ATOM    295  NZ  LYS X  39      71.919  85.900  23.545  1.00  0.00           N
ATOM    296  HZ1 LYS X  39      71.966  84.862  23.666  1.00  0.00           H
ATOM    297  HZ2 LYS X  39      71.100  86.089  22.914  1.00  0.00           H
ATOM    298  HZ3 LYS X  39      72.794  86.246  23.074  1.00  0.00           H
ATOM    299  C   LYS X  39      73.802  82.729  28.223  1.00  0.00           C
ATOM    300  O   LYS X  39      74.854  82.319  27.734  1.00  0.00           O
ATOM    301  N   GLY X  40      73.733  83.132  29.507  1.00  0.00           N
ATOM    302  HN  GLY X  40      72.868  83.488  29.855  1.00  0.00           H
ATOM    303  CA  GLY X  40      74.869  83.200  30.420  1.00  0.00           C
ATOM    304  HA1 GLY X  40      75.739  83.521  29.864  1.00  0.00           H
ATOM    305  HA2 GLY X  40      74.606  83.900  31.200  1.00  0.00           H
ATOM    306  C   GLY X  40      75.244  81.917  31.109  1.00  0.00           C
ATOM    307  O   GLY X  40      76.137  81.913  31.952  1.00  0.00           O
ATOM    308  N   ALA X  41      74.546  80.800  30.822  1.00  0.00           N
ATOM    309  HN  ALA X  41      73.873  80.829  30.087  1.00  0.00           H
ATOM    310  CA  ALA X  41      74.675  79.535  31.527  1.00  0.00           C
ATOM    311  HA  ALA X  41      74.308  79.737  32.521  1.00  0.00           H
ATOM    312  CB  ALA X  41      73.757  78.478  30.883  1.00  0.00           C
ATOM    313  HB1 ALA X  41      72.718  78.858  30.837  1.00  0.00           H
ATOM    314  HB2 ALA X  41      74.090  78.252  29.847  1.00  0.00           H
ATOM    315  HB3 ALA X  41      73.751  77.535  31.469  1.00  0.00           H
ATOM    316  C   ALA X  41      76.097  78.953  31.632  1.00  0.00           C
ATOM    317  O   ALA X  41      76.925  79.201  30.751  1.00  0.00           O
ATOM    318  N   PRO X  42      76.444  78.180  32.667  1.00  0.00           N
ATOM    319  CD  PRO X  42      75.640  77.998  33.881  1.00  0.00           C
ATOM    320  HD1 PRO X  42      74.842  77.250  33.676  1.00  0.00           H
ATOM    321  HD2 PRO X  42      75.193  78.952  34.238  1.00  0.00           H
ATOM    322  CA  PRO X  42      77.730  77.488  32.767  1.00  0.00           C
ATOM    323  HA  PRO X  42      78.496  78.239  32.862  1.00  0.00           H
ATOM    324  CB  PRO X  42      77.596  76.648  34.045  1.00  0.00           C
ATOM    325  HB1 PRO X  42      77.133  75.661  33.816  1.00  0.00           H
ATOM    326  HB2 PRO X  42      78.575  76.484  34.542  1.00  0.00           H
ATOM    327  CG  PRO X  42      76.629  77.457  34.910  1.00  0.00           C
ATOM    328  HG1 PRO X  42      76.142  76.850  35.699  1.00  0.00           H
ATOM    329  HG2 PRO X  42      77.175  78.303  35.384  1.00  0.00           H
ATOM    330  C   PRO X  42      78.110  76.634  31.567  1.00  0.00           C
ATOM    331  O   PRO X  42      77.338  75.761  31.167  1.00  0.00           O
ATOM    332  N   LYS X  43      79.300  76.854  30.976  1.00  0.00           N
ATOM    333  HN  LYS X  43      79.924  77.548  31.352  1.00  0.00           H
ATOM    334  CA  LYS X  43      79.833  76.051  29.890  1.00  0.00           C
ATOM    335  HA  LYS X  43      79.070  75.939  29.132  1.00  0.00           H
ATOM    336  CB  LYS X  43      81.084  76.720  29.272  1.00  0.00           C
ATOM    337  HB1 LYS X  43      81.898  76.758  30.032  1.00  0.00           H
ATOM    338  HB2 LYS X  43      81.446  76.095  28.424  1.00  0.00           H
ATOM    339  CG  LYS X  43      80.863  78.149  28.751  1.00  0.00           C
ATOM    340  HG1 LYS X  43      80.045  78.153  27.994  1.00  0.00           H
ATOM    341  HG2 LYS X  43      80.552  78.810  29.591  1.00  0.00           H
ATOM    342  CD  LYS X  43      82.155  78.696  28.121  1.00  0.00           C
ATOM    343  HD1 LYS X  43      82.982  78.542  28.853  1.00  0.00           H
ATOM    344  HD2 LYS X  43      82.384  78.084  27.218  1.00  0.00           H
ATOM    345  CE  LYS X  43      82.104  80.180  27.745  1.00  0.00           C
ATOM    346  HE1 LYS X  43      81.278  80.385  27.029  1.00  0.00           H
ATOM    347  HE2 LYS X  43      81.964  80.803  28.654  1.00  0.00           H
ATOM    348  NZ  LYS X  43      83.377  80.562  27.113  1.00  0.00           N
ATOM    349  HZ1 LYS X  43      84.184  80.068  27.570  1.00  0.00           H
ATOM    350  HZ2 LYS X  43      83.356  80.337  26.088  1.00  0.00           H
ATOM    351  HZ3 LYS X  43      83.577  81.588  27.214  1.00  0.00           H
ATOM    352  C   LYS X  43      80.221  74.662  30.376  1.00  0.00           C
ATOM    353  O   LYS X  43      79.892  73.639  29.770  1.00  0.00           O
ATOM    354  N   LYS X  44      80.889  74.618  31.542  1.00  0.00           N
ATOM    355  HN  LYS X  44      81.122  75.471  32.005  1.00  0.00           H
ATOM    356  CA  LYS X  44      81.228  73.406  32.249  1.00  0.00           C
ATOM    357  HA  LYS X  44      81.088  72.560  31.599  1.00  0.00           H
ATOM    358  CB  LYS X  44      82.707  73.416  32.707  1.00  0.00           C
ATOM    359  HB1 LYS X  44      83.343  73.641  31.821  1.00  0.00           H
ATOM    360  HB2 LYS X  44      82.870  74.233  33.445  1.00  0.00           H
ATOM    361  CG  LYS X  44      83.166  72.075  33.302  1.00  0.00           C
ATOM    362  HG1 LYS X  44      82.525  71.819  34.177  1.00  0.00           H
ATOM    363  HG2 LYS X  44      83.028  71.278  32.535  1.00  0.00           H
ATOM    364  CD  LYS X  44      84.635  72.078  33.758  1.00  0.00           C
ATOM    365  HD1 LYS X  44      85.281  72.317  32.886  1.00  0.00           H
ATOM    366  HD2 LYS X  44      84.774  72.883  34.510  1.00  0.00           H
ATOM    367  CE  LYS X  44      85.037  70.726  34.364  1.00  0.00           C
ATOM    368  HE1 LYS X  44      84.387  70.496  35.237  1.00  0.00           H
ATOM    369  HE2 LYS X  44      84.914  69.924  33.603  1.00  0.00           H
ATOM    370  NZ  LYS X  44      86.437  70.699  34.818  1.00  0.00           N
ATOM    371  HZ1 LYS X  44      86.801  71.630  35.112  1.00  0.00           H
ATOM    372  HZ2 LYS X  44      86.506  70.061  35.655  1.00  0.00           H
ATOM    373  HZ3 LYS X  44      87.062  70.288  34.080  1.00  0.00           H
ATOM    374  C   LYS X  44      80.304  73.338  33.461  1.00  0.00           C
ATOM    375  O   LYS X  44      80.209  74.357  34.153  1.00  0.00           O
ATOM    376  N   PRO X  45      79.582  72.246  33.748  1.00  0.00           N
ATOM    377  CD  PRO X  45      79.538  71.044  32.910  1.00  0.00           C
ATOM    378  HD1 PRO X  45      80.498  70.492  33.020  1.00  0.00           H
ATOM    379  HD2 PRO X  45      79.357  71.299  31.843  1.00  0.00           H
ATOM    380  CA  PRO X  45      78.616  72.150  34.839  1.00  0.00           C
ATOM    381  HA  PRO X  45      77.770  72.720  34.495  1.00  0.00           H
ATOM    382  CB  PRO X  45      78.311  70.650  34.916  1.00  0.00           C
ATOM    383  HB1 PRO X  45      79.107  70.126  35.495  1.00  0.00           H
ATOM    384  HB2 PRO X  45      77.325  70.453  35.384  1.00  0.00           H
ATOM    385  CG  PRO X  45      78.379  70.209  33.457  1.00  0.00           C
ATOM    386  HG1 PRO X  45      78.556  69.120  33.338  1.00  0.00           H
ATOM    387  HG2 PRO X  45      77.439  70.495  32.933  1.00  0.00           H
ATOM    388  C   PRO X  45      79.028  72.708  36.197  1.00  0.00           C
ATOM    389  O   PRO X  45      80.182  72.485  36.571  1.00  0.00           O
ATOM    390  N   PRO X  46      78.192  73.398  36.962  1.00  0.00           N
ATOM    391  CD  PRO X  46      76.823  73.773  36.588  1.00  0.00           C
ATOM    392  HD1 PRO X  46      76.229  72.871  36.319  1.00  0.00           H
ATOM    393  HD2 PRO X  46      76.857  74.475  35.729  1.00  0.00           H
ATOM    394  CA  PRO X  46      78.467  73.676  38.360  1.00  0.00           C
ATOM    395  HA  PRO X  46      79.506  73.925  38.514  1.00  0.00           H
ATOM    396  CB  PRO X  46      77.491  74.829  38.637  1.00  0.00           C
ATOM    397  HB1 PRO X  46      77.274  74.975  39.715  1.00  0.00           H
ATOM    398  HB2 PRO X  46      77.921  75.771  38.227  1.00  0.00           H
ATOM    399  CG  PRO X  46      76.243  74.454  37.829  1.00  0.00           C
ATOM    400  HG1 PRO X  46      75.640  73.715  38.402  1.00  0.00           H
ATOM    401  HG2 PRO X  46      75.611  75.330  37.588  1.00  0.00           H
ATOM    402  C   PRO X  46      78.117  72.464  39.205  1.00  0.00           C
ATOM    403  O   PRO X  46      77.513  71.510  38.713  1.00  0.00           O
ATOM    404  N   GLN X  47      78.451  72.472  40.509  1.00  0.00           N
ATOM    405  HN  GLN X  47      79.008  73.212  40.886  1.00  0.00           H
ATOM    406  CA  GLN X  47      77.950  71.463  41.428  1.00  0.00           C
ATOM    407  HA  GLN X  47      78.157  70.493  40.995  1.00  0.00           H
ATOM    408  CB  GLN X  47      78.660  71.533  42.800  1.00  0.00           C
ATOM    409  HB1 GLN X  47      78.480  72.525  43.270  1.00  0.00           H
ATOM    410  HB2 GLN X  47      78.219  70.759  43.468  1.00  0.00           H
ATOM    411  CG  GLN X  47      80.178  71.278  42.676  1.00  0.00           C
ATOM    412  HG1 GLN X  47      80.352  70.353  42.084  1.00  0.00           H
ATOM    413  HG2 GLN X  47      80.676  72.118  42.149  1.00  0.00           H
ATOM    414  CD  GLN X  47      80.826  71.066  44.042  1.00  0.00           C
ATOM    415  OE1 GLN X  47      80.797  69.959  44.595  1.00  0.00           O
ATOM    416  NE2 GLN X  47      81.430  72.133  44.603  1.00  0.00           N
ATOM    417 1HE2 GLN X  47      81.312  73.037  44.190  1.00  0.00           H
ATOM    418 2HE2 GLN X  47      82.027  71.984  45.390  1.00  0.00           H
ATOM    419  C   GLN X  47      76.436  71.534  41.612  1.00  0.00           C
ATOM    420  O   GLN X  47      75.752  70.515  41.723  1.00  0.00           O
ATOM    421  N   ARG X  48      75.872  72.752  41.627  1.00  0.00           N
ATOM    422  HN  ARG X  48      76.445  73.572  41.590  1.00  0.00           H
ATOM    423  CA  ARG X  48      74.454  72.973  41.782  1.00  0.00           C
ATOM    424  HA  ARG X  48      73.907  72.086  41.488  1.00  0.00           H
ATOM    425  CB  ARG X  48      74.151  73.323  43.254  1.00  0.00           C
ATOM    426  HB1 ARG X  48      74.733  72.624  43.900  1.00  0.00           H
ATOM    427  HB2 ARG X  48      74.522  74.348  43.478  1.00  0.00           H
ATOM    428  CG  ARG X  48      72.669  73.186  43.633  1.00  0.00           C
ATOM    429  HG1 ARG X  48      72.043  73.817  42.965  1.00  0.00           H
ATOM    430  HG2 ARG X  48      72.366  72.126  43.466  1.00  0.00           H
ATOM    431  CD  ARG X  48      72.387  73.535  45.093  1.00  0.00           C
ATOM    432  HD1 ARG X  48      71.338  73.271  45.358  1.00  0.00           H
ATOM    433  HD2 ARG X  48      73.073  72.977  45.767  1.00  0.00           H
ATOM    434  NE  ARG X  48      72.550  75.020  45.229  1.00  0.00           N
ATOM    435  HE  ARG X  48      72.299  75.632  44.476  1.00  0.00           H
ATOM    436  CZ  ARG X  48      73.145  75.632  46.258  1.00  0.00           C
ATOM    437  NH1 ARG X  48      73.935  75.012  47.125  1.00  0.00           N
ATOM    438 1HH1 ARG X  48      74.300  74.101  46.890  1.00  0.00           H
ATOM    439 2HH1 ARG X  48      74.554  75.612  47.659  1.00  0.00           H
ATOM    440  NH2 ARG X  48      72.969  76.940  46.410  1.00  0.00           N
ATOM    441 1HH2 ARG X  48      72.368  77.444  45.793  1.00  0.00           H
ATOM    442 2HH2 ARG X  48      73.414  77.369  47.212  1.00  0.00           H
ATOM    443  C   ARG X  48      74.016  74.110  40.873  1.00  0.00           C
ATOM    444  O   ARG X  48      74.741  75.081  40.677  1.00  0.00           O
ATOM    445  N   LEU X  49      72.822  74.007  40.259  1.00  0.00           N
ATOM    446  HN  LEU X  49      72.212  73.236  40.457  1.00  0.00           H
ATOM    447  CA  LEU X  49      72.332  74.976  39.296  1.00  0.00           C
ATOM    448  HA  LEU X  49      72.987  75.835  39.264  1.00  0.00           H
ATOM    449  CB  LEU X  49      72.276  74.338  37.882  1.00  0.00           C
ATOM    450  HB1 LEU X  49      73.252  73.820  37.737  1.00  0.00           H
ATOM    451  HB2 LEU X  49      71.494  73.550  37.842  1.00  0.00           H
ATOM    452  CG  LEU X  49      72.098  75.307  36.690  1.00  0.00           C
ATOM    453  HG  LEU X  49      72.668  76.241  36.907  1.00  0.00           H
ATOM    454  CD1 LEU X  49      72.704  74.681  35.425  1.00  0.00           C
ATOM    455 1HD1 LEU X  49      72.201  73.714  35.204  1.00  0.00           H
ATOM    456 2HD1 LEU X  49      72.575  75.356  34.553  1.00  0.00           H
ATOM    457 3HD1 LEU X  49      73.788  74.484  35.562  1.00  0.00           H
ATOM    458  CD2 LEU X  49      70.631  75.674  36.410  1.00  0.00           C
ATOM    459 1HD2 LEU X  49      70.041  74.751  36.224  1.00  0.00           H
ATOM    460 2HD2 LEU X  49      70.174  76.217  37.260  1.00  0.00           H
ATOM    461 3HD2 LEU X  49      70.560  76.318  35.508  1.00  0.00           H
ATOM    462  C   LEU X  49      70.962  75.457  39.734  1.00  0.00           C
ATOM    463  O   LEU X  49      70.025  74.672  39.871  1.00  0.00           O
ATOM    464  N   GLU X  50      70.812  76.769  39.990  1.00  0.00           N
ATOM    465  HN  GLU X  50      71.607  77.382  39.978  1.00  0.00           H
ATOM    466  CA  GLU X  50      69.563  77.354  40.425  1.00  0.00           C
ATOM    467  HA  GLU X  50      68.989  76.602  40.952  1.00  0.00           H
ATOM    468  CB  GLU X  50      69.796  78.526  41.407  1.00  0.00           C
ATOM    469  HB1 GLU X  50      70.472  78.169  42.217  1.00  0.00           H
ATOM    470  HB2 GLU X  50      70.317  79.358  40.884  1.00  0.00           H
ATOM    471  CG  GLU X  50      68.478  79.019  42.048  1.00  0.00           C
ATOM    472  HG1 GLU X  50      67.743  79.340  41.282  1.00  0.00           H
ATOM    473  HG2 GLU X  50      68.038  78.172  42.614  1.00  0.00           H
ATOM    474  CD  GLU X  50      68.675  80.177  42.998  1.00  0.00           C
ATOM    475  OE1 GLU X  50      69.012  81.296  42.520  1.00  0.00           O
ATOM    476  OE2 GLU X  50      68.449  79.998  44.221  1.00  0.00           O
ATOM    477  C   GLU X  50      68.709  77.866  39.276  1.00  0.00           C
ATOM    478  O   GLU X  50      69.120  78.710  38.475  1.00  0.00           O
ATOM    479  N   TRP X  51      67.457  77.385  39.212  1.00  0.00           N
ATOM    480  HN  TRP X  51      67.163  76.684  39.862  1.00  0.00           H
ATOM    481  CA  TRP X  51      66.424  77.918  38.352  1.00  0.00           C
ATOM    482  HA  TRP X  51      66.775  78.820  37.869  1.00  0.00           H
ATOM    483  CB  TRP X  51      66.001  76.874  37.296  1.00  0.00           C
ATOM    484  HB1 TRP X  51      66.941  76.399  36.941  1.00  0.00           H
ATOM    485  HB2 TRP X  51      65.382  76.077  37.761  1.00  0.00           H
ATOM    486  CG  TRP X  51      65.313  77.419  36.058  1.00  0.00           C
ATOM    487  CD1 TRP X  51      65.905  77.819  34.895  1.00  0.00           C
ATOM    488  HD1 TRP X  51      66.973  77.848  34.736  1.00  0.00           H
ATOM    489  NE1 TRP X  51      64.953  78.138  33.958  1.00  0.00           N
ATOM    490  HE1 TRP X  51      65.126  78.215  32.992  1.00  0.00           H
ATOM    491  CE2 TRP X  51      63.710  77.994  34.529  1.00  0.00           C
ATOM    492  CD2 TRP X  51      63.893  77.542  35.853  1.00  0.00           C
ATOM    493  CE3 TRP X  51      62.806  77.290  36.685  1.00  0.00           C
ATOM    494  HE3 TRP X  51      62.937  76.938  37.696  1.00  0.00           H
ATOM    495  CZ3 TRP X  51      61.519  77.520  36.170  1.00  0.00           C
ATOM    496  HZ3 TRP X  51      60.655  77.343  36.793  1.00  0.00           H
ATOM    497  CZ2 TRP X  51      62.437  78.205  34.016  1.00  0.00           C
ATOM    498  HZ2 TRP X  51      62.292  78.562  33.009  1.00  0.00           H
ATOM    499  CH2 TRP X  51      61.336  77.973  34.855  1.00  0.00           C
ATOM    500  HH2 TRP X  51      60.337  78.146  34.480  1.00  0.00           H
ATOM    501  C   TRP X  51      65.253  78.281  39.240  1.00  0.00           C
ATOM    502  O   TRP X  51      64.984  77.598  40.227  1.00  0.00           O
ATOM    503  N   LYS X  52      64.540  79.376  38.952  1.00  0.00           N
ATOM    504  HN  LYS X  52      64.765  79.942  38.156  1.00  0.00           H
ATOM    505  CA  LYS X  52      63.493  79.837  39.839  1.00  0.00           C
ATOM    506  HA  LYS X  52      63.103  79.014  40.425  1.00  0.00           H
ATOM    507  CB  LYS X  52      64.042  80.922  40.795  1.00  0.00           C
ATOM    508  HB1 LYS X  52      64.898  80.478  41.353  1.00  0.00           H
ATOM    509  HB2 LYS X  52      64.435  81.779  40.208  1.00  0.00           H
ATOM    510  CG  LYS X  52      63.006  81.420  41.808  1.00  0.00           C
ATOM    511  HG1 LYS X  52      62.224  82.021  41.290  1.00  0.00           H
ATOM    512  HG2 LYS X  52      62.507  80.531  42.261  1.00  0.00           H
ATOM    513  CD  LYS X  52      63.618  82.241  42.944  1.00  0.00           C
ATOM    514  HD1 LYS X  52      64.345  81.591  43.484  1.00  0.00           H
ATOM    515  HD2 LYS X  52      64.172  83.110  42.527  1.00  0.00           H
ATOM    516  CE  LYS X  52      62.534  82.737  43.897  1.00  0.00           C
ATOM    517  HE1 LYS X  52      61.996  83.604  43.457  1.00  0.00           H
ATOM    518  HE2 LYS X  52      61.801  81.925  44.099  1.00  0.00           H
ATOM    519  NZ  LYS X  52      63.122  83.143  45.173  1.00  0.00           N
ATOM    520  HZ1 LYS X  52      62.412  83.687  45.733  1.00  0.00           H
ATOM    521  HZ2 LYS X  52      63.435  82.295  45.718  1.00  0.00           H
ATOM    522  HZ3 LYS X  52      63.968  83.758  45.033  1.00  0.00           H
ATOM    523  C   LYS X  52      62.331  80.385  39.044  1.00  0.00           C
ATOM    524  O   LYS X  52      62.525  81.071  38.045  1.00  0.00           O
ATOM    525  N   LEU X  53      61.088  80.092  39.476  1.00  0.00           N
ATOM    526  HN  LEU X  53      60.947  79.590  40.339  1.00  0.00           H
ATOM    527  CA  LEU X  53      59.874  80.520  38.815  1.00  0.00           C
ATOM    528  HA  LEU X  53      60.096  80.871  37.816  1.00  0.00           H
ATOM    529  CB  LEU X  53      58.858  79.349  38.763  1.00  0.00           C
ATOM    530  HB1 LEU X  53      59.370  78.458  38.341  1.00  0.00           H
ATOM    531  HB2 LEU X  53      58.561  79.077  39.801  1.00  0.00           H
ATOM    532  CG  LEU X  53      57.590  79.609  37.926  1.00  0.00           C
ATOM    533  HG  LEU X  53      57.154  80.592  38.223  1.00  0.00           H
ATOM    534  CD1 LEU X  53      57.918  79.654  36.428  1.00  0.00           C
ATOM    535 1HD1 LEU X  53      58.413  78.712  36.116  1.00  0.00           H
ATOM    536 2HD1 LEU X  53      56.985  79.767  35.836  1.00  0.00           H
ATOM    537 3HD1 LEU X  53      58.586  80.506  36.184  1.00  0.00           H
ATOM    538  CD2 LEU X  53      56.514  78.548  38.207  1.00  0.00           C
ATOM    539 1HD2 LEU X  53      56.868  77.540  37.910  1.00  0.00           H
ATOM    540 2HD2 LEU X  53      56.263  78.528  39.289  1.00  0.00           H
ATOM    541 3HD2 LEU X  53      55.588  78.773  37.637  1.00  0.00           H
ATOM    542  C   LEU X  53      59.251  81.653  39.610  1.00  0.00           C
ATOM    543  O   LEU X  53      58.972  81.515  40.800  1.00  0.00           O
ATOM    544  N   ASN X  54      58.991  82.818  38.989  1.00  0.00           N
ATOM    545  HN  ASN X  54      59.216  82.954  38.018  1.00  0.00           H
ATOM    546  CA  ASN X  54      58.415  83.956  39.693  1.00  0.00           C
ATOM    547  HA  ASN X  54      58.220  83.718  40.731  1.00  0.00           H
ATOM    548  CB  ASN X  54      59.393  85.157  39.613  1.00  0.00           C
ATOM    549  HB1 ASN X  54      59.834  85.215  38.598  1.00  0.00           H
ATOM    550  HB2 ASN X  54      58.873  86.111  39.830  1.00  0.00           H
ATOM    551  CG  ASN X  54      60.499  85.007  40.655  1.00  0.00           C
ATOM    552  OD1 ASN X  54      60.287  84.509  41.767  1.00  0.00           O
ATOM    553  ND2 ASN X  54      61.717  85.490  40.315  1.00  0.00           N
ATOM    554 1HD2 ASN X  54      61.866  85.915  39.420  1.00  0.00           H
ATOM    555 2HD2 ASN X  54      62.424  85.540  41.019  1.00  0.00           H
ATOM    556  C   ASN X  54      57.035  84.310  39.141  1.00  0.00           C
ATOM    557  O   ASN X  54      56.421  85.305  39.528  1.00  0.00           O
ATOM    558  N   THR X  55      56.492  83.458  38.249  1.00  0.00           N
ATOM    559  HN  THR X  55      57.040  82.718  37.869  1.00  0.00           H
ATOM    560  CA  THR X  55      55.155  83.565  37.669  1.00  0.00           C
ATOM    561  HA  THR X  55      55.087  84.537  37.202  1.00  0.00           H
ATOM    562  CB  THR X  55      54.910  82.509  36.599  1.00  0.00           C
ATOM    563  HB  THR X  55      54.770  81.502  37.060  1.00  0.00           H
ATOM    564  OG1 THR X  55      56.019  82.437  35.714  1.00  0.00           O
ATOM    565  HG1 THR X  55      55.806  81.691  35.111  1.00  0.00           H
ATOM    566  CG2 THR X  55      53.686  82.876  35.747  1.00  0.00           C
ATOM    567 1HG2 THR X  55      52.757  82.870  36.353  1.00  0.00           H
ATOM    568 2HG2 THR X  55      53.819  83.884  35.300  1.00  0.00           H
ATOM    569 3HG2 THR X  55      53.554  82.146  34.920  1.00  0.00           H
ATOM    570  C   THR X  55      54.015  83.464  38.669  1.00  0.00           C
ATOM    571  O   THR X  55      53.043  84.212  38.589  1.00  0.00           O
ATOM    572  N   GLY X  56      54.103  82.545  39.658  1.00  0.00           N
ATOM    573  HN  GLY X  56      54.940  82.004  39.791  1.00  0.00           H
ATOM    574  CA  GLY X  56      53.030  82.295  40.616  1.00  0.00           C
ATOM    575  HA1 GLY X  56      53.454  81.680  41.396  1.00  0.00           H
ATOM    576  HA2 GLY X  56      52.684  83.250  40.986  1.00  0.00           H
ATOM    577  C   GLY X  56      51.821  81.553  40.091  1.00  0.00           C
ATOM    578  O   GLY X  56      51.790  81.043  38.969  1.00  0.00           O
ATOM    579  N   ARG X  57      50.797  81.413  40.963  1.00  0.00           N
ATOM    580  HN  ARG X  57      50.912  81.766  41.896  1.00  0.00           H
ATOM    581  CA  ARG X  57      49.497  80.810  40.686  1.00  0.00           C
ATOM    582  HA  ARG X  57      48.944  80.834  41.614  1.00  0.00           H
ATOM    583  CB  ARG X  57      48.690  81.623  39.635  1.00  0.00           C
ATOM    584  HB1 ARG X  57      49.248  81.615  38.673  1.00  0.00           H
ATOM    585  HB2 ARG X  57      47.708  81.130  39.459  1.00  0.00           H
ATOM    586  CG  ARG X  57      48.420  83.085  40.051  1.00  0.00           C
ATOM    587  HG1 ARG X  57      47.795  83.074  40.972  1.00  0.00           H
ATOM    588  HG2 ARG X  57      49.377  83.591  40.309  1.00  0.00           H
ATOM    589  CD  ARG X  57      47.688  83.918  38.985  1.00  0.00           C
ATOM    590  HD1 ARG X  57      46.808  83.361  38.592  1.00  0.00           H
ATOM    591  HD2 ARG X  57      47.327  84.878  39.413  1.00  0.00           H
ATOM    592  NE  ARG X  57      48.638  84.178  37.855  1.00  0.00           N
ATOM    593  HE  ARG X  57      48.774  83.492  37.125  1.00  0.00           H
ATOM    594  CZ  ARG X  57      49.581  85.128  37.855  1.00  0.00           C
ATOM    595  NH1 ARG X  57      49.587  86.156  38.690  1.00  0.00           N
ATOM    596 1HH1 ARG X  57      48.724  86.404  39.133  1.00  0.00           H
ATOM    597 2HH1 ARG X  57      50.317  86.822  38.582  1.00  0.00           H
ATOM    598  NH2 ARG X  57      50.553  85.028  36.957  1.00  0.00           N
ATOM    599 1HH2 ARG X  57      50.535  84.175  36.421  1.00  0.00           H
ATOM    600 2HH2 ARG X  57      51.354  85.624  37.074  1.00  0.00           H
ATOM    601  C   ARG X  57      49.593  79.335  40.302  1.00  0.00           C
ATOM    602  O   ARG X  57      48.871  78.839  39.438  1.00  0.00           O
ATOM    603  N   THR X  58      50.518  78.607  40.956  1.00  0.00           N
ATOM    604  HN  THR X  58      51.019  79.015  41.717  1.00  0.00           H
ATOM    605  CA  THR X  58      50.921  77.261  40.566  1.00  0.00           C
ATOM    606  HA  THR X  58      50.131  76.779  40.007  1.00  0.00           H
ATOM    607  CB  THR X  58      52.214  77.283  39.753  1.00  0.00           C
ATOM    608  HB  THR X  58      53.028  77.771  40.341  1.00  0.00           H
ATOM    609  OG1 THR X  58      52.022  78.022  38.551  1.00  0.00           O
ATOM    610  HG1 THR X  58      51.902  78.948  38.816  1.00  0.00           H
ATOM    611  CG2 THR X  58      52.662  75.871  39.343  1.00  0.00           C
ATOM    612 1HG2 THR X  58      53.546  75.938  38.672  1.00  0.00           H
ATOM    613 2HG2 THR X  58      52.959  75.266  40.224  1.00  0.00           H
ATOM    614 3HG2 THR X  58      51.854  75.345  38.795  1.00  0.00           H
ATOM    615  C   THR X  58      51.167  76.469  41.828  1.00  0.00           C
ATOM    616  O   THR X  58      51.934  76.901  42.686  1.00  0.00           O
ATOM    617  N   GLU X  59      50.525  75.293  41.999  1.00  0.00           N
ATOM    618  HN  GLU X  59      49.933  74.922  41.279  1.00  0.00           H
ATOM    619  CA  GLU X  59      50.551  74.593  43.278  1.00  0.00           C
ATOM    620  HA  GLU X  59      50.966  75.230  44.048  1.00  0.00           H
ATOM    621  CB  GLU X  59      49.119  74.197  43.716  1.00  0.00           C
ATOM    622  HB1 GLU X  59      48.608  73.685  42.871  1.00  0.00           H
ATOM    623  HB2 GLU X  59      49.161  73.472  44.562  1.00  0.00           H
ATOM    624  CG  GLU X  59      48.254  75.393  44.186  1.00  0.00           C
ATOM    625  HG1 GLU X  59      48.141  76.136  43.370  1.00  0.00           H
ATOM    626  HG2 GLU X  59      47.245  75.018  44.459  1.00  0.00           H
ATOM    627  CD  GLU X  59      48.818  76.093  45.410  1.00  0.00           C
ATOM    628  OE1 GLU X  59      48.833  77.351  45.437  1.00  0.00           O
ATOM    629  OE2 GLU X  59      49.227  75.411  46.388  1.00  0.00           O
ATOM    630  C   GLU X  59      51.409  73.341  43.294  1.00  0.00           C
ATOM    631  O   GLU X  59      51.640  72.778  44.362  1.00  0.00           O
ATOM    632  N   ALA X  60      51.946  72.897  42.144  1.00  0.00           N
ATOM    633  HN  ALA X  60      51.764  73.357  41.280  1.00  0.00           H
ATOM    634  CA  ALA X  60      52.849  71.765  42.108  1.00  0.00           C
ATOM    635  HA  ALA X  60      53.373  71.695  43.052  1.00  0.00           H
ATOM    636  CB  ALA X  60      52.101  70.444  41.853  1.00  0.00           C
ATOM    637  HB1 ALA X  60      52.807  69.585  41.857  1.00  0.00           H
ATOM    638  HB2 ALA X  60      51.360  70.278  42.663  1.00  0.00           H
ATOM    639  HB3 ALA X  60      51.562  70.468  40.884  1.00  0.00           H
ATOM    640  C   ALA X  60      53.899  71.998  41.040  1.00  0.00           C
ATOM    641  O   ALA X  60      53.593  72.472  39.944  1.00  0.00           O
ATOM    642  N   TRP X  61      55.173  71.717  41.361  1.00  0.00           N
ATOM    643  HN  TRP X  61      55.385  71.238  42.225  1.00  0.00           H
ATOM    644  CA  TRP X  61      56.293  72.185  40.576  1.00  0.00           C
ATOM    645  HA  TRP X  61      55.998  72.282  39.539  1.00  0.00           H
ATOM    646  CB  TRP X  61      56.751  73.556  41.147  1.00  0.00           C
ATOM    647  HB1 TRP X  61      55.844  74.187  41.269  1.00  0.00           H
ATOM    648  HB2 TRP X  61      57.178  73.400  42.162  1.00  0.00           H
ATOM    649  CG  TRP X  61      57.713  74.377  40.307  1.00  0.00           C
ATOM    650  CD1 TRP X  61      57.556  74.820  39.024  1.00  0.00           C
ATOM    651  HD1 TRP X  61      56.699  74.600  38.399  1.00  0.00           H
ATOM    652  NE1 TRP X  61      58.627  75.607  38.658  1.00  0.00           N
ATOM    653  HE1 TRP X  61      58.736  76.038  37.790  1.00  0.00           H
ATOM    654  CE2 TRP X  61      59.500  75.684  39.722  1.00  0.00           C
ATOM    655  CD2 TRP X  61      58.960  74.921  40.779  1.00  0.00           C
ATOM    656  CE3 TRP X  61      59.621  74.821  42.003  1.00  0.00           C
ATOM    657  HE3 TRP X  61      59.220  74.251  42.827  1.00  0.00           H
ATOM    658  CZ3 TRP X  61      60.845  75.491  42.150  1.00  0.00           C
ATOM    659  HZ3 TRP X  61      61.374  75.438  43.092  1.00  0.00           H
ATOM    660  CZ2 TRP X  61      60.713  76.347  39.870  1.00  0.00           C
ATOM    661  HZ2 TRP X  61      61.130  76.940  39.076  1.00  0.00           H
ATOM    662  CH2 TRP X  61      61.392  76.234  41.093  1.00  0.00           C
ATOM    663  HH2 TRP X  61      62.340  76.738  41.231  1.00  0.00           H
ATOM    664  C   TRP X  61      57.455  71.208  40.641  1.00  0.00           C
ATOM    665  O   TRP X  61      57.834  70.730  41.709  1.00  0.00           O
ATOM    666  N   LYS X  62      58.085  70.912  39.493  1.00  0.00           N
ATOM    667  HN  LYS X  62      57.772  71.251  38.609  1.00  0.00           H
ATOM    668  CA  LYS X  62      59.339  70.195  39.463  1.00  0.00           C
ATOM    669  HA  LYS X  62      59.925  70.465  40.332  1.00  0.00           H
ATOM    670  CB  LYS X  62      59.132  68.660  39.431  1.00  0.00           C
ATOM    671  HB1 LYS X  62      58.424  68.398  40.251  1.00  0.00           H
ATOM    672  HB2 LYS X  62      58.646  68.368  38.476  1.00  0.00           H
ATOM    673  CG  LYS X  62      60.415  67.840  39.645  1.00  0.00           C
ATOM    674  HG1 LYS X  62      61.142  68.054  38.829  1.00  0.00           H
ATOM    675  HG2 LYS X  62      60.879  68.147  40.611  1.00  0.00           H
ATOM    676  CD  LYS X  62      60.134  66.327  39.683  1.00  0.00           C
ATOM    677  HD1 LYS X  62      59.323  66.132  40.421  1.00  0.00           H
ATOM    678  HD2 LYS X  62      59.762  66.011  38.681  1.00  0.00           H
ATOM    679  CE  LYS X  62      61.363  65.494  40.063  1.00  0.00           C
ATOM    680  HE1 LYS X  62      62.192  65.673  39.344  1.00  0.00           H
ATOM    681  HE2 LYS X  62      61.707  65.764  41.086  1.00  0.00           H
ATOM    682  NZ  LYS X  62      61.047  64.056  40.052  1.00  0.00           N
ATOM    683  HZ1 LYS X  62      60.234  63.831  40.683  1.00  0.00           H
ATOM    684  HZ2 LYS X  62      60.829  63.717  39.084  1.00  0.00           H
ATOM    685  HZ3 LYS X  62      61.873  63.518  40.416  1.00  0.00           H
ATOM    686  C   LYS X  62      60.081  70.699  38.242  1.00  0.00           C
ATOM    687  O   LYS X  62      59.472  70.998  37.214  1.00  0.00           O
ATOM    688  N   VAL X  63      61.411  70.876  38.341  1.00  0.00           N
ATOM    689  HN  VAL X  63      61.911  70.598  39.159  1.00  0.00           H
ATOM    690  CA  VAL X  63      62.205  71.554  37.330  1.00  0.00           C
ATOM    691  HA  VAL X  63      61.747  71.417  36.361  1.00  0.00           H
ATOM    692  CB  VAL X  63      62.402  73.051  37.600  1.00  0.00           C
ATOM    693  HB  VAL X  63      63.154  73.475  36.894  1.00  0.00           H
ATOM    694  CG1 VAL X  63      61.082  73.792  37.331  1.00  0.00           C
ATOM    695 1HG1 VAL X  63      60.311  73.495  38.074  1.00  0.00           H
ATOM    696 2HG1 VAL X  63      61.232  74.887  37.414  1.00  0.00           H
ATOM    697 3HG1 VAL X  63      60.693  73.561  36.317  1.00  0.00           H
ATOM    698  CG2 VAL X  63      62.893  73.298  39.042  1.00  0.00           C
ATOM    699 1HG2 VAL X  63      63.072  74.382  39.204  1.00  0.00           H
ATOM    700 2HG2 VAL X  63      62.129  72.972  39.780  1.00  0.00           H
ATOM    701 3HG2 VAL X  63      63.839  72.756  39.250  1.00  0.00           H
ATOM    702  C   VAL X  63      63.564  70.899  37.256  1.00  0.00           C
ATOM    703  O   VAL X  63      63.905  70.058  38.087  1.00  0.00           O
ATOM    704  N   LEU X  64      64.370  71.268  36.232  1.00  0.00           N
ATOM    705  HN  LEU X  64      64.032  71.896  35.538  1.00  0.00           H
ATOM    706  CA  LEU X  64      65.756  70.858  36.068  1.00  0.00           C
ATOM    707  HA  LEU X  64      66.074  71.252  35.114  1.00  0.00           H
ATOM    708  CB  LEU X  64      66.675  71.451  37.166  1.00  0.00           C
ATOM    709  HB1 LEU X  64      66.330  71.084  38.158  1.00  0.00           H
ATOM    710  HB2 LEU X  64      67.719  71.090  37.024  1.00  0.00           H
ATOM    711  CG  LEU X  64      66.711  72.992  37.202  1.00  0.00           C
ATOM    712  HG  LEU X  64      65.667  73.379  37.273  1.00  0.00           H
ATOM    713  CD1 LEU X  64      67.467  73.462  38.449  1.00  0.00           C
ATOM    714 1HD1 LEU X  64      66.972  73.094  39.373  1.00  0.00           H
ATOM    715 2HD1 LEU X  64      68.509  73.076  38.431  1.00  0.00           H
ATOM    716 3HD1 LEU X  64      67.511  74.570  38.492  1.00  0.00           H
ATOM    717  CD2 LEU X  64      67.363  73.565  35.937  1.00  0.00           C
ATOM    718 1HD2 LEU X  64      67.460  74.665  36.004  1.00  0.00           H
ATOM    719 2HD2 LEU X  64      68.380  73.140  35.811  1.00  0.00           H
ATOM    720 3HD2 LEU X  64      66.767  73.328  35.034  1.00  0.00           H
ATOM    721  C   LEU X  64      65.932  69.354  35.951  1.00  0.00           C
ATOM    722  O   LEU X  64      66.680  68.725  36.702  1.00  0.00           O
ATOM    723  N   SER X  65      65.207  68.730  35.009  1.00  0.00           N
ATOM    724  HN  SER X  65      64.651  69.258  34.358  1.00  0.00           H
ATOM    725  CA  SER X  65      65.102  67.283  34.952  1.00  0.00           C
ATOM    726  HA  SER X  65      65.880  66.843  35.554  1.00  0.00           H
ATOM    727  CB  SER X  65      63.749  66.775  35.517  1.00  0.00           C
ATOM    728  HB1 SER X  65      63.593  67.221  36.525  1.00  0.00           H
ATOM    729  HB2 SER X  65      62.909  67.110  34.868  1.00  0.00           H
ATOM    730  OG  SER X  65      63.733  65.350  35.632  1.00  0.00           O
ATOM    731  HG1 SER X  65      63.875  65.145  36.580  1.00  0.00           H
ATOM    732  C   SER X  65      65.222  66.803  33.515  1.00  0.00           C
ATOM    733  O   SER X  65      64.638  67.420  32.621  1.00  0.00           O
ATOM    734  N   PRO X  66      65.934  65.719  33.215  1.00  0.00           N
ATOM    735  CD  PRO X  66      67.001  65.173  34.061  1.00  0.00           C
ATOM    736  HD1 PRO X  66      66.545  64.493  34.816  1.00  0.00           H
ATOM    737  HD2 PRO X  66      67.589  65.971  34.568  1.00  0.00           H
ATOM    738  CA  PRO X  66      65.816  64.994  31.950  1.00  0.00           C
ATOM    739  HA  PRO X  66      66.024  65.686  31.147  1.00  0.00           H
ATOM    740  CB  PRO X  66      66.857  63.866  32.082  1.00  0.00           C
ATOM    741  HB1 PRO X  66      66.392  62.945  32.505  1.00  0.00           H
ATOM    742  HB2 PRO X  66      67.320  63.616  31.108  1.00  0.00           H
ATOM    743  CG  PRO X  66      67.877  64.392  33.091  1.00  0.00           C
ATOM    744  HG1 PRO X  66      68.437  63.578  33.596  1.00  0.00           H
ATOM    745  HG2 PRO X  66      68.592  65.079  32.587  1.00  0.00           H
ATOM    746  C   PRO X  66      64.431  64.412  31.698  1.00  0.00           C
ATOM    747  O   PRO X  66      64.066  64.162  30.547  1.00  0.00           O
ATOM    748  N   GLN X  67      63.663  64.125  32.762  1.00  0.00           N
ATOM    749  HN  GLN X  67      63.945  64.394  33.685  1.00  0.00           H
ATOM    750  CA  GLN X  67      62.452  63.341  32.683  1.00  0.00           C
ATOM    751  HA  GLN X  67      62.486  62.729  31.792  1.00  0.00           H
ATOM    752  CB  GLN X  67      62.372  62.422  33.927  1.00  0.00           C
ATOM    753  HB1 GLN X  67      63.383  61.988  34.104  1.00  0.00           H
ATOM    754  HB2 GLN X  67      62.145  63.047  34.821  1.00  0.00           H
ATOM    755  CG  GLN X  67      61.355  61.258  33.851  1.00  0.00           C
ATOM    756  HG1 GLN X  67      61.270  60.807  34.865  1.00  0.00           H
ATOM    757  HG2 GLN X  67      60.354  61.626  33.552  1.00  0.00           H
ATOM    758  CD  GLN X  67      61.792  60.153  32.883  1.00  0.00           C
ATOM    759  OE1 GLN X  67      62.685  60.306  32.047  1.00  0.00           O
ATOM    760  NE2 GLN X  67      61.142  58.976  33.003  1.00  0.00           N
ATOM    761 1HE2 GLN X  67      60.331  58.916  33.588  1.00  0.00           H
ATOM    762 2HE2 GLN X  67      61.468  58.190  32.475  1.00  0.00           H
ATOM    763  C   GLN X  67      61.219  64.222  32.594  1.00  0.00           C
ATOM    764  O   GLN X  67      61.070  65.193  33.337  1.00  0.00           O
ATOM    765  N   GLY X  68      60.307  63.919  31.648  1.00  0.00           N
ATOM    766  HN  GLY X  68      60.457  63.114  31.062  1.00  0.00           H
ATOM    767  CA  GLY X  68      59.004  64.564  31.530  1.00  0.00           C
ATOM    768  HA1 GLY X  68      59.064  65.577  31.900  1.00  0.00           H
ATOM    769  HA2 GLY X  68      58.705  64.511  30.493  1.00  0.00           H
ATOM    770  C   GLY X  68      57.958  63.841  32.336  1.00  0.00           C
ATOM    771  O   GLY X  68      58.234  62.866  33.031  1.00  0.00           O
ATOM    772  N   GLY X  69      56.688  64.264  32.238  1.00  0.00           N
ATOM    773  HN  GLY X  69      56.465  65.089  31.696  1.00  0.00           H
ATOM    774  CA  GLY X  69      55.580  63.558  32.875  1.00  0.00           C
ATOM    775  HA1 GLY X  69      54.681  63.865  32.364  1.00  0.00           H
ATOM    776  HA2 GLY X  69      55.746  62.492  32.804  1.00  0.00           H
ATOM    777  C   GLY X  69      55.376  63.882  34.328  1.00  0.00           C
ATOM    778  O   GLY X  69      54.618  63.201  35.018  1.00  0.00           O
ATOM    779  N   GLY X  70      56.054  64.927  34.839  1.00  0.00           N
ATOM    780  HN  GLY X  70      56.690  65.425  34.249  1.00  0.00           H
ATOM    781  CA  GLY X  70      55.858  65.453  36.186  1.00  0.00           C
ATOM    782  HA1 GLY X  70      55.850  64.622  36.877  1.00  0.00           H
ATOM    783  HA2 GLY X  70      56.668  66.145  36.362  1.00  0.00           H
ATOM    784  C   GLY X  70      54.554  66.207  36.368  1.00  0.00           C
ATOM    785  O   GLY X  70      53.707  66.222  35.470  1.00  0.00           O
ATOM    786  N   PRO X  71      54.331  66.859  37.504  1.00  0.00           N
ATOM    787  CD  PRO X  71      55.280  66.926  38.624  1.00  0.00           C
ATOM    788  HD1 PRO X  71      56.293  67.245  38.291  1.00  0.00           H
ATOM    789  HD2 PRO X  71      55.331  65.931  39.120  1.00  0.00           H
ATOM    790  CA  PRO X  71      53.058  67.504  37.817  1.00  0.00           C
ATOM    791  HA  PRO X  71      52.243  66.841  37.560  1.00  0.00           H
ATOM    792  CB  PRO X  71      53.171  67.775  39.328  1.00  0.00           C
ATOM    793  HB1 PRO X  71      52.563  68.638  39.664  1.00  0.00           H
ATOM    794  HB2 PRO X  71      52.832  66.871  39.881  1.00  0.00           H
ATOM    795  CG  PRO X  71      54.671  67.962  39.569  1.00  0.00           C
ATOM    796  HG1 PRO X  71      54.982  68.982  39.254  1.00  0.00           H
ATOM    797  HG2 PRO X  71      54.960  67.799  40.627  1.00  0.00           H
ATOM    798  C   PRO X  71      52.841  68.800  37.052  1.00  0.00           C
ATOM    799  O   PRO X  71      51.757  69.371  37.150  1.00  0.00           O
ATOM    800  N   TRP X  72      53.844  69.328  36.329  1.00  0.00           N
ATOM    801  HN  TRP X  72      54.750  68.892  36.335  1.00  0.00           H
ATOM    802  CA  TRP X  72      53.744  70.603  35.639  1.00  0.00           C
ATOM    803  HA  TRP X  72      52.767  71.036  35.800  1.00  0.00           H
ATOM    804  CB  TRP X  72      54.827  71.546  36.232  1.00  0.00           C
ATOM    805  HB1 TRP X  72      54.829  71.401  37.334  1.00  0.00           H
ATOM    806  HB2 TRP X  72      55.830  71.247  35.864  1.00  0.00           H
ATOM    807  CG  TRP X  72      54.620  73.039  36.020  1.00  0.00           C
ATOM    808  CD1 TRP X  72      53.469  73.767  36.158  1.00  0.00           C
ATOM    809  HD1 TRP X  72      52.513  73.357  36.437  1.00  0.00           H
ATOM    810  NE1 TRP X  72      53.719  75.091  35.889  1.00  0.00           N
ATOM    811  HE1 TRP X  72      53.036  75.820  35.893  1.00  0.00           H
ATOM    812  CE2 TRP X  72      55.051  75.249  35.578  1.00  0.00           C
ATOM    813  CD2 TRP X  72      55.659  73.961  35.664  1.00  0.00           C
ATOM    814  CE3 TRP X  72      57.020  73.803  35.419  1.00  0.00           C
ATOM    815  HE3 TRP X  72      57.501  72.834  35.481  1.00  0.00           H
ATOM    816  CZ3 TRP X  72      57.772  74.935  35.081  1.00  0.00           C
ATOM    817  HZ3 TRP X  72      58.827  74.832  34.880  1.00  0.00           H
ATOM    818  CZ2 TRP X  72      55.798  76.362  35.235  1.00  0.00           C
ATOM    819  HZ2 TRP X  72      55.340  77.341  35.161  1.00  0.00           H
ATOM    820  CH2 TRP X  72      57.166  76.200  34.980  1.00  0.00           C
ATOM    821  HH2 TRP X  72      57.759  77.055  34.692  1.00  0.00           H
ATOM    822  C   TRP X  72      53.891  70.435  34.124  1.00  0.00           C
ATOM    823  O   TRP X  72      54.041  71.402  33.379  1.00  0.00           O
ATOM    824  N   ASP X  73      53.816  69.179  33.624  1.00  0.00           N
ATOM    825  HN  ASP X  73      53.607  68.425  34.244  1.00  0.00           H
ATOM    826  CA  ASP X  73      54.190  68.790  32.272  1.00  0.00           C
ATOM    827  HA  ASP X  73      55.236  69.046  32.159  1.00  0.00           H
ATOM    828  CB  ASP X  73      54.003  67.255  32.123  1.00  0.00           C
ATOM    829  HB1 ASP X  73      54.379  66.746  33.036  1.00  0.00           H
ATOM    830  HB2 ASP X  73      52.933  66.995  31.999  1.00  0.00           H
ATOM    831  CG  ASP X  73      54.800  66.730  30.953  1.00  0.00           C
ATOM    832  OD1 ASP X  73      54.217  66.345  29.907  1.00  0.00           O
ATOM    833  OD2 ASP X  73      56.052  66.698  31.068  1.00  0.00           O
ATOM    834  C   ASP X  73      53.453  69.506  31.140  1.00  0.00           C
ATOM    835  O   ASP X  73      54.042  69.852  30.116  1.00  0.00           O
ATOM    836  N   SER X  74      52.134  69.743  31.279  1.00  0.00           N
ATOM    837  HN  SER X  74      51.647  69.481  32.111  1.00  0.00           H
ATOM    838  CA  SER X  74      51.344  70.368  30.225  1.00  0.00           C
ATOM    839  HA  SER X  74      51.563  69.866  29.293  1.00  0.00           H
ATOM    840  CB  SER X  74      49.822  70.279  30.477  1.00  0.00           C
ATOM    841  HB1 SER X  74      49.543  70.865  31.381  1.00  0.00           H
ATOM    842  HB2 SER X  74      49.273  70.700  29.604  1.00  0.00           H
ATOM    843  OG  SER X  74      49.424  68.922  30.660  1.00  0.00           O
ATOM    844  HG1 SER X  74      48.448  68.903  30.541  1.00  0.00           H
ATOM    845  C   SER X  74      51.664  71.833  30.035  1.00  0.00           C
ATOM    846  O   SER X  74      51.501  72.379  28.943  1.00  0.00           O
ATOM    847  N   VAL X  75      52.125  72.500  31.112  1.00  0.00           N
ATOM    848  HN  VAL X  75      52.296  72.010  31.965  1.00  0.00           H
ATOM    849  CA  VAL X  75      52.502  73.899  31.097  1.00  0.00           C
ATOM    850  HA  VAL X  75      51.824  74.432  30.445  1.00  0.00           H
ATOM    851  CB  VAL X  75      52.409  74.513  32.493  1.00  0.00           C
ATOM    852  HB  VAL X  75      53.148  74.029  33.175  1.00  0.00           H
ATOM    853  CG1 VAL X  75      52.699  76.029  32.442  1.00  0.00           C
ATOM    854 1HG1 VAL X  75      52.015  76.534  31.727  1.00  0.00           H
ATOM    855 2HG1 VAL X  75      52.542  76.474  33.447  1.00  0.00           H
ATOM    856 3HG1 VAL X  75      53.747  76.233  32.141  1.00  0.00           H
ATOM    857  CG2 VAL X  75      50.996  74.274  33.065  1.00  0.00           C
ATOM    858 1HG2 VAL X  75      50.895  74.796  34.041  1.00  0.00           H
ATOM    859 2HG2 VAL X  75      50.226  74.678  32.374  1.00  0.00           H
ATOM    860 3HG2 VAL X  75      50.800  73.196  33.232  1.00  0.00           H
ATOM    861  C   VAL X  75      53.906  74.085  30.543  1.00  0.00           C
ATOM    862  O   VAL X  75      54.131  74.918  29.664  1.00  0.00           O
ATOM    863  N   ALA X  76      54.887  73.296  31.025  1.00  0.00           N
ATOM    864  HN  ALA X  76      54.703  72.591  31.714  1.00  0.00           H
ATOM    865  CA  ALA X  76      56.266  73.478  30.634  1.00  0.00           C
ATOM    866  HA  ALA X  76      56.311  73.635  29.565  1.00  0.00           H
ATOM    867  CB  ALA X  76      56.881  74.681  31.381  1.00  0.00           C
ATOM    868  HB1 ALA X  76      56.295  75.599  31.167  1.00  0.00           H
ATOM    869  HB2 ALA X  76      56.858  74.507  32.478  1.00  0.00           H
ATOM    870  HB3 ALA X  76      57.929  74.856  31.062  1.00  0.00           H
ATOM    871  C   ALA X  76      57.102  72.249  30.941  1.00  0.00           C
ATOM    872  O   ALA X  76      56.685  71.354  31.673  1.00  0.00           O
ATOM    873  N   ARG X  77      58.335  72.194  30.403  1.00  0.00           N
ATOM    874  HN  ARG X  77      58.611  72.893  29.738  1.00  0.00           H
ATOM    875  CA  ARG X  77      59.371  71.279  30.854  1.00  0.00           C
ATOM    876  HA  ARG X  77      59.119  70.891  31.832  1.00  0.00           H
ATOM    877  CB  ARG X  77      59.628  70.095  29.883  1.00  0.00           C
ATOM    878  HB1 ARG X  77      59.845  70.498  28.871  1.00  0.00           H
ATOM    879  HB2 ARG X  77      60.528  69.530  30.222  1.00  0.00           H
ATOM    880  CG  ARG X  77      58.458  69.095  29.792  1.00  0.00           C
ATOM    881  HG1 ARG X  77      58.276  68.673  30.806  1.00  0.00           H
ATOM    882  HG2 ARG X  77      57.535  69.636  29.485  1.00  0.00           H
ATOM    883  CD  ARG X  77      58.718  67.951  28.806  1.00  0.00           C
ATOM    884  HD1 ARG X  77      58.834  68.358  27.776  1.00  0.00           H
ATOM    885  HD2 ARG X  77      59.629  67.377  29.091  1.00  0.00           H
ATOM    886  NE  ARG X  77      57.526  67.054  28.866  1.00  0.00           N
ATOM    887  HE  ARG X  77      56.928  67.051  29.691  1.00  0.00           H
ATOM    888  CZ  ARG X  77      57.217  66.118  27.962  1.00  0.00           C
ATOM    889  NH1 ARG X  77      57.976  65.864  26.902  1.00  0.00           N
ATOM    890 1HH1 ARG X  77      58.795  66.414  26.730  1.00  0.00           H
ATOM    891 2HH1 ARG X  77      57.818  64.994  26.432  1.00  0.00           H
ATOM    892  NH2 ARG X  77      56.110  65.401  28.147  1.00  0.00           N
ATOM    893 1HH2 ARG X  77      55.476  65.710  28.876  1.00  0.00           H
ATOM    894 2HH2 ARG X  77      55.742  64.894  27.361  1.00  0.00           H
ATOM    895  C   ARG X  77      60.657  72.074  31.006  1.00  0.00           C
ATOM    896  O   ARG X  77      60.982  72.912  30.166  1.00  0.00           O
ATOM    897  N   VAL X  78      61.415  71.854  32.097  1.00  0.00           N
ATOM    898  HN  VAL X  78      61.101  71.232  32.812  1.00  0.00           H
ATOM    899  CA  VAL X  78      62.658  72.568  32.357  1.00  0.00           C
ATOM    900  HA  VAL X  78      62.849  73.283  31.569  1.00  0.00           H
ATOM    901  CB  VAL X  78      62.618  73.341  33.672  1.00  0.00           C
ATOM    902  HB  VAL X  78      62.422  72.635  34.509  1.00  0.00           H
ATOM    903  CG1 VAL X  78      63.942  74.094  33.915  1.00  0.00           C
ATOM    904 1HG1 VAL X  78      64.800  73.401  34.024  1.00  0.00           H
ATOM    905 2HG1 VAL X  78      64.153  74.785  33.069  1.00  0.00           H
ATOM    906 3HG1 VAL X  78      63.869  74.707  34.840  1.00  0.00           H
ATOM    907  CG2 VAL X  78      61.461  74.355  33.612  1.00  0.00           C
ATOM    908 1HG2 VAL X  78      60.481  73.844  33.509  1.00  0.00           H
ATOM    909 2HG2 VAL X  78      61.440  74.970  34.537  1.00  0.00           H
ATOM    910 3HG2 VAL X  78      61.602  75.036  32.747  1.00  0.00           H
ATOM    911  C   VAL X  78      63.820  71.590  32.359  1.00  0.00           C
ATOM    912  O   VAL X  78      63.921  70.688  33.193  1.00  0.00           O
ATOM    913  N   LEU X  79      64.737  71.767  31.391  1.00  0.00           N
ATOM    914  HN  LEU X  79      64.641  72.549  30.770  1.00  0.00           H
ATOM    915  CA  LEU X  79      65.890  70.927  31.137  1.00  0.00           C
ATOM    916  HA  LEU X  79      65.584  69.894  31.245  1.00  0.00           H
ATOM    917  CB  LEU X  79      66.400  71.180  29.690  1.00  0.00           C
ATOM    918  HB1 LEU X  79      66.421  72.273  29.511  1.00  0.00           H
ATOM    919  HB2 LEU X  79      67.447  70.819  29.594  1.00  0.00           H
ATOM    920  CG  LEU X  79      65.596  70.491  28.560  1.00  0.00           C
ATOM    921  HG  LEU X  79      65.478  69.415  28.834  1.00  0.00           H
ATOM    922  CD1 LEU X  79      64.193  71.078  28.330  1.00  0.00           C
ATOM    923 1HD1 LEU X  79      63.712  70.588  27.457  1.00  0.00           H
ATOM    924 2HD1 LEU X  79      63.540  70.914  29.212  1.00  0.00           H
ATOM    925 3HD1 LEU X  79      64.255  72.169  28.131  1.00  0.00           H
ATOM    926  CD2 LEU X  79      66.392  70.547  27.246  1.00  0.00           C
ATOM    927 1HD2 LEU X  79      67.389  70.076  27.370  1.00  0.00           H
ATOM    928 2HD2 LEU X  79      65.851  70.007  26.439  1.00  0.00           H
ATOM    929 3HD2 LEU X  79      66.539  71.599  26.925  1.00  0.00           H
ATOM    930  C   LEU X  79      67.012  71.194  32.150  1.00  0.00           C
ATOM    931  O   LEU X  79      67.007  72.253  32.783  1.00  0.00           O
ATOM    932  N   PRO X  80      67.993  70.308  32.380  1.00  0.00           N
ATOM    933  CD  PRO X  80      68.122  69.008  31.715  1.00  0.00           C
ATOM    934  HD1 PRO X  80      67.936  69.057  30.620  1.00  0.00           H
ATOM    935  HD2 PRO X  80      67.417  68.289  32.189  1.00  0.00           H
ATOM    936  CA  PRO X  80      68.968  70.444  33.468  1.00  0.00           C
ATOM    937  HA  PRO X  80      68.416  70.515  34.394  1.00  0.00           H
ATOM    938  CB  PRO X  80      69.807  69.153  33.402  1.00  0.00           C
ATOM    939  HB1 PRO X  80      70.885  69.316  33.613  1.00  0.00           H
ATOM    940  HB2 PRO X  80      69.412  68.430  34.151  1.00  0.00           H
ATOM    941  CG  PRO X  80      69.568  68.603  31.993  1.00  0.00           C
ATOM    942  HG1 PRO X  80      70.241  69.119  31.271  1.00  0.00           H
ATOM    943  HG2 PRO X  80      69.732  67.509  31.925  1.00  0.00           H
ATOM    944  C   PRO X  80      69.829  71.696  33.427  1.00  0.00           C
ATOM    945  O   PRO X  80      70.259  72.143  34.486  1.00  0.00           O
ATOM    946  N   ASN X  81      70.098  72.297  32.249  1.00  0.00           N
ATOM    947  HN  ASN X  81      69.770  71.900  31.393  1.00  0.00           H
ATOM    948  CA  ASN X  81      70.903  73.509  32.155  1.00  0.00           C
ATOM    949  HA  ASN X  81      71.521  73.599  33.039  1.00  0.00           H
ATOM    950  CB  ASN X  81      71.839  73.490  30.923  1.00  0.00           C
ATOM    951  HB1 ASN X  81      71.256  73.495  29.981  1.00  0.00           H
ATOM    952  HB2 ASN X  81      72.506  74.379  30.929  1.00  0.00           H
ATOM    953  CG  ASN X  81      72.713  72.247  31.008  1.00  0.00           C
ATOM    954  OD1 ASN X  81      73.564  72.124  31.895  1.00  0.00           O
ATOM    955  ND2 ASN X  81      72.487  71.273  30.100  1.00  0.00           N
ATOM    956 1HD2 ASN X  81      71.726  71.383  29.457  1.00  0.00           H
ATOM    957 2HD2 ASN X  81      72.951  70.393  30.225  1.00  0.00           H
ATOM    958  C   ASN X  81      70.027  74.756  32.127  1.00  0.00           C
ATOM    959  O   ASN X  81      70.431  75.822  31.663  1.00  0.00           O
ATOM    960  N   GLY X  82      68.777  74.643  32.620  1.00  0.00           N
ATOM    961  HN  GLY X  82      68.450  73.747  32.930  1.00  0.00           H
ATOM    962  CA  GLY X  82      67.856  75.758  32.799  1.00  0.00           C
ATOM    963  HA1 GLY X  82      67.111  75.449  33.517  1.00  0.00           H
ATOM    964  HA2 GLY X  82      68.415  76.623  33.126  1.00  0.00           H
ATOM    965  C   GLY X  82      67.109  76.162  31.565  1.00  0.00           C
ATOM    966  O   GLY X  82      66.334  77.114  31.581  1.00  0.00           O
ATOM    967  N   SER X  83      67.303  75.438  30.450  1.00  0.00           N
ATOM    968  HN  SER X  83      67.958  74.691  30.445  1.00  0.00           H
ATOM    969  CA  SER X  83      66.546  75.658  29.229  1.00  0.00           C
ATOM    970  HA  SER X  83      66.632  76.709  28.985  1.00  0.00           H
ATOM    971  CB  SER X  83      67.067  74.843  28.018  1.00  0.00           C
ATOM    972  HB1 SER X  83      66.822  73.767  28.146  1.00  0.00           H
ATOM    973  HB2 SER X  83      66.572  75.203  27.086  1.00  0.00           H
ATOM    974  OG  SER X  83      68.485  74.976  27.886  1.00  0.00           O
ATOM    975  HG1 SER X  83      68.768  74.306  27.225  1.00  0.00           H
ATOM    976  C   SER X  83      65.075  75.346  29.426  1.00  0.00           C
ATOM    977  O   SER X  83      64.705  74.292  29.944  1.00  0.00           O
ATOM    978  N   LEU X  84      64.197  76.271  29.019  1.00  0.00           N
ATOM    979  HN  LEU X  84      64.515  77.075  28.510  1.00  0.00           H
ATOM    980  CA  LEU X  84      62.777  76.181  29.264  1.00  0.00           C
ATOM    981  HA  LEU X  84      62.567  75.420  30.005  1.00  0.00           H
ATOM    982  CB  LEU X  84      62.232  77.544  29.772  1.00  0.00           C
ATOM    983  HB1 LEU X  84      62.723  77.770  30.743  1.00  0.00           H
ATOM    984  HB2 LEU X  84      62.553  78.334  29.061  1.00  0.00           H
ATOM    985  CG  LEU X  84      60.702  77.664  29.954  1.00  0.00           C
ATOM    986  HG  LEU X  84      60.208  77.421  28.982  1.00  0.00           H
ATOM    987  CD1 LEU X  84      60.153  76.707  31.020  1.00  0.00           C
ATOM    988 1HD1 LEU X  84      59.057  76.851  31.130  1.00  0.00           H
ATOM    989 2HD1 LEU X  84      60.338  75.648  30.744  1.00  0.00           H
ATOM    990 3HD1 LEU X  84      60.630  76.912  32.001  1.00  0.00           H
ATOM    991  CD2 LEU X  84      60.320  79.110  30.310  1.00  0.00           C
ATOM    992 1HD2 LEU X  84      59.220  79.208  30.424  1.00  0.00           H
ATOM    993 2HD2 LEU X  84      60.800  79.415  31.264  1.00  0.00           H
ATOM    994 3HD2 LEU X  84      60.651  79.806  29.512  1.00  0.00           H
ATOM    995  C   LEU X  84      62.104  75.774  27.974  1.00  0.00           C
ATOM    996  O   LEU X  84      62.324  76.367  26.919  1.00  0.00           O
ATOM    997  N   PHE X  85      61.269  74.725  28.028  1.00  0.00           N
ATOM    998  HN  PHE X  85      61.158  74.195  28.875  1.00  0.00           H
ATOM    999  CA  PHE X  85      60.455  74.300  26.918  1.00  0.00           C
ATOM   1000  HA  PHE X  85      60.732  74.839  26.023  1.00  0.00           H
ATOM   1001  CB  PHE X  85      60.606  72.772  26.667  1.00  0.00           C
ATOM   1002  HB1 PHE X  85      61.648  72.550  26.355  1.00  0.00           H
ATOM   1003  HB2 PHE X  85      60.404  72.225  27.613  1.00  0.00           H
ATOM   1004  CG  PHE X  85      59.676  72.257  25.592  1.00  0.00           C
ATOM   1005  CD1 PHE X  85      59.657  72.842  24.315  1.00  0.00           C
ATOM   1006  HD1 PHE X  85      60.311  73.669  24.090  1.00  0.00           H
ATOM   1007  CE1 PHE X  85      58.779  72.381  23.328  1.00  0.00           C
ATOM   1008  HE1 PHE X  85      58.785  72.838  22.349  1.00  0.00           H
ATOM   1009  CZ  PHE X  85      57.893  71.338  23.617  1.00  0.00           C
ATOM   1010  HZ  PHE X  85      57.206  70.985  22.859  1.00  0.00           H
ATOM   1011  CD2 PHE X  85      58.771  71.220  25.874  1.00  0.00           C
ATOM   1012  HD2 PHE X  85      58.746  70.781  26.860  1.00  0.00           H
ATOM   1013  CE2 PHE X  85      57.884  70.762  24.893  1.00  0.00           C
ATOM   1014  HE2 PHE X  85      57.187  69.967  25.122  1.00  0.00           H
ATOM   1015  C   PHE X  85      59.015  74.641  27.236  1.00  0.00           C
ATOM   1016  O   PHE X  85      58.455  74.207  28.244  1.00  0.00           O
ATOM   1017  N   LEU X  86      58.381  75.411  26.338  1.00  0.00           N
ATOM   1018  HN  LEU X  86      58.887  75.795  25.560  1.00  0.00           H
ATOM   1019  CA  LEU X  86      56.969  75.698  26.391  1.00  0.00           C
ATOM   1020  HA  LEU X  86      56.542  75.335  27.311  1.00  0.00           H
ATOM   1021  CB  LEU X  86      56.703  77.222  26.316  1.00  0.00           C
ATOM   1022  HB1 LEU X  86      57.109  77.617  25.358  1.00  0.00           H
ATOM   1023  HB2 LEU X  86      55.606  77.406  26.322  1.00  0.00           H
ATOM   1024  CG  LEU X  86      57.329  78.035  27.469  1.00  0.00           C
ATOM   1025  HG  LEU X  86      58.436  77.890  27.436  1.00  0.00           H
ATOM   1026  CD1 LEU X  86      57.047  79.531  27.279  1.00  0.00           C
ATOM   1027 1HD1 LEU X  86      57.445  79.884  26.304  1.00  0.00           H
ATOM   1028 2HD1 LEU X  86      55.953  79.723  27.308  1.00  0.00           H
ATOM   1029 3HD1 LEU X  86      57.522  80.121  28.090  1.00  0.00           H
ATOM   1030  CD2 LEU X  86      56.832  77.584  28.852  1.00  0.00           C
ATOM   1031 1HD2 LEU X  86      55.728  77.692  28.923  1.00  0.00           H
ATOM   1032 2HD2 LEU X  86      57.100  76.524  29.046  1.00  0.00           H
ATOM   1033 3HD2 LEU X  86      57.305  78.202  29.641  1.00  0.00           H
ATOM   1034  C   LEU X  86      56.304  75.015  25.200  1.00  0.00           C
ATOM   1035  O   LEU X  86      56.558  75.424  24.063  1.00  0.00           O
ATOM   1036  N   PRO X  87      55.450  73.994  25.362  1.00  0.00           N
ATOM   1037  CD  PRO X  87      55.312  73.216  26.598  1.00  0.00           C
ATOM   1038  HD1 PRO X  87      55.054  73.863  27.466  1.00  0.00           H
ATOM   1039  HD2 PRO X  87      56.267  72.677  26.793  1.00  0.00           H
ATOM   1040  CA  PRO X  87      54.776  73.353  24.233  1.00  0.00           C
ATOM   1041  HA  PRO X  87      55.467  73.236  23.410  1.00  0.00           H
ATOM   1042  CB  PRO X  87      54.284  72.007  24.799  1.00  0.00           C
ATOM   1043  HB1 PRO X  87      53.327  71.666  24.354  1.00  0.00           H
ATOM   1044  HB2 PRO X  87      55.057  71.232  24.600  1.00  0.00           H
ATOM   1045  CG  PRO X  87      54.183  72.226  26.313  1.00  0.00           C
ATOM   1046  HG1 PRO X  87      53.207  72.696  26.564  1.00  0.00           H
ATOM   1047  HG2 PRO X  87      54.291  71.283  26.888  1.00  0.00           H
ATOM   1048  C   PRO X  87      53.631  74.223  23.754  1.00  0.00           C
ATOM   1049  O   PRO X  87      53.156  74.055  22.632  1.00  0.00           O
ATOM   1050  N   ALA X  88      53.171  75.154  24.595  1.00  0.00           N
ATOM   1051  HN  ALA X  88      53.557  75.217  25.513  1.00  0.00           H
ATOM   1052  CA  ALA X  88      52.224  76.182  24.257  1.00  0.00           C
ATOM   1053  HA  ALA X  88      52.424  76.545  23.259  1.00  0.00           H
ATOM   1054  CB  ALA X  88      50.769  75.692  24.402  1.00  0.00           C
ATOM   1055  HB1 ALA X  88      50.578  74.862  23.689  1.00  0.00           H
ATOM   1056  HB2 ALA X  88      50.582  75.313  25.430  1.00  0.00           H
ATOM   1057  HB3 ALA X  88      50.047  76.508  24.183  1.00  0.00           H
ATOM   1058  C   ALA X  88      52.504  77.305  25.231  1.00  0.00           C
ATOM   1059  O   ALA X  88      53.055  77.059  26.304  1.00  0.00           O
ATOM   1060  N   VAL X  89      52.166  78.561  24.890  1.00  0.00           N
ATOM   1061  HN  VAL X  89      51.751  78.760  24.005  1.00  0.00           H
ATOM   1062  CA  VAL X  89      52.430  79.699  25.758  1.00  0.00           C
ATOM   1063  HA  VAL X  89      53.075  79.390  26.570  1.00  0.00           H
ATOM   1064  CB  VAL X  89      53.197  80.810  25.034  1.00  0.00           C
ATOM   1065  HB  VAL X  89      54.130  80.349  24.628  1.00  0.00           H
ATOM   1066  CG1 VAL X  89      52.410  81.394  23.842  1.00  0.00           C
ATOM   1067 1HG1 VAL X  89      53.029  82.155  23.320  1.00  0.00           H
ATOM   1068 2HG1 VAL X  89      52.147  80.605  23.108  1.00  0.00           H
ATOM   1069 3HG1 VAL X  89      51.479  81.890  24.188  1.00  0.00           H
ATOM   1070  CG2 VAL X  89      53.620  81.908  26.031  1.00  0.00           C
ATOM   1071 1HG2 VAL X  89      54.264  82.657  25.525  1.00  0.00           H
ATOM   1072 2HG2 VAL X  89      52.736  82.443  26.438  1.00  0.00           H
ATOM   1073 3HG2 VAL X  89      54.193  81.476  26.879  1.00  0.00           H
ATOM   1074  C   VAL X  89      51.144  80.190  26.412  1.00  0.00           C
ATOM   1075  O   VAL X  89      50.110  80.389  25.768  1.00  0.00           O
ATOM   1076  N   GLY X  90      51.166  80.338  27.754  1.00  0.00           N
ATOM   1077  HN  GLY X  90      51.987  80.071  28.270  1.00  0.00           H
ATOM   1078  CA  GLY X  90      50.083  80.906  28.546  1.00  0.00           C
ATOM   1079  HA1 GLY X  90      49.170  80.387  28.288  1.00  0.00           H
ATOM   1080  HA2 GLY X  90      50.351  80.791  29.585  1.00  0.00           H
ATOM   1081  C   GLY X  90      49.877  82.378  28.308  1.00  0.00           C
ATOM   1082  O   GLY X  90      50.826  83.158  28.257  1.00  0.00           O
ATOM   1083  N   ILE X  91      48.605  82.793  28.187  1.00  0.00           N
ATOM   1084  HN  ILE X  91      47.858  82.128  28.272  1.00  0.00           H
ATOM   1085  CA  ILE X  91      48.226  84.151  27.834  1.00  0.00           C
ATOM   1086  HA  ILE X  91      49.111  84.767  27.741  1.00  0.00           H
ATOM   1087  CB  ILE X  91      47.486  84.207  26.496  1.00  0.00           C
ATOM   1088  HB  ILE X  91      47.055  85.226  26.349  1.00  0.00           H
ATOM   1089  CG2 ILE X  91      48.526  83.993  25.373  1.00  0.00           C
ATOM   1090 1HG2 ILE X  91      49.340  84.746  25.453  1.00  0.00           H
ATOM   1091 2HG2 ILE X  91      48.975  82.980  25.439  1.00  0.00           H
ATOM   1092 3HG2 ILE X  91      48.050  84.104  24.377  1.00  0.00           H
ATOM   1093  CG1 ILE X  91      46.334  83.177  26.422  1.00  0.00           C
ATOM   1094 1HG1 ILE X  91      46.762  82.150  26.407  1.00  0.00           H
ATOM   1095 2HG1 ILE X  91      45.704  83.270  27.334  1.00  0.00           H
ATOM   1096  CD  ILE X  91      45.438  83.359  25.191  1.00  0.00           C
ATOM   1097  HD1 ILE X  91      46.003  83.172  24.254  1.00  0.00           H
ATOM   1098  HD2 ILE X  91      44.584  82.649  25.225  1.00  0.00           H
ATOM   1099  HD3 ILE X  91      45.028  84.390  25.154  1.00  0.00           H
ATOM   1100  C   ILE X  91      47.394  84.810  28.922  1.00  0.00           C
ATOM   1101  O   ILE X  91      46.925  85.933  28.756  1.00  0.00           O
ATOM   1102  N   GLN X  92      47.222  84.172  30.099  1.00  0.00           N
ATOM   1103  HN  GLN X  92      47.512  83.221  30.211  1.00  0.00           H
ATOM   1104  CA  GLN X  92      46.687  84.850  31.275  1.00  0.00           C
ATOM   1105  HA  GLN X  92      46.315  85.827  31.010  1.00  0.00           H
ATOM   1106  CB  GLN X  92      45.548  84.024  31.936  1.00  0.00           C
ATOM   1107  HB1 GLN X  92      45.596  82.981  31.552  1.00  0.00           H
ATOM   1108  HB2 GLN X  92      45.680  83.962  33.040  1.00  0.00           H
ATOM   1109  CG  GLN X  92      44.145  84.611  31.656  1.00  0.00           C
ATOM   1110  HG1 GLN X  92      43.976  84.676  30.561  1.00  0.00           H
ATOM   1111  HG2 GLN X  92      43.360  83.960  32.094  1.00  0.00           H
ATOM   1112  CD  GLN X  92      44.015  86.020  32.238  1.00  0.00           C
ATOM   1113  OE1 GLN X  92      44.131  87.020  31.520  1.00  0.00           O
ATOM   1114  NE2 GLN X  92      43.791  86.115  33.566  1.00  0.00           N
ATOM   1115 1HE2 GLN X  92      43.733  85.291  34.135  1.00  0.00           H
ATOM   1116 2HE2 GLN X  92      43.790  87.023  33.985  1.00  0.00           H
ATOM   1117  C   GLN X  92      47.785  85.108  32.290  1.00  0.00           C
ATOM   1118  O   GLN X  92      47.644  85.910  33.214  1.00  0.00           O
ATOM   1119  N   ASP X  93      48.942  84.471  32.095  1.00  0.00           N
ATOM   1120  HN  ASP X  93      49.049  83.854  31.321  1.00  0.00           H
ATOM   1121  CA  ASP X  93      50.090  84.569  32.952  1.00  0.00           C
ATOM   1122  HA  ASP X  93      49.925  85.281  33.750  1.00  0.00           H
ATOM   1123  CB  ASP X  93      50.475  83.183  33.522  1.00  0.00           C
ATOM   1124  HB1 ASP X  93      50.572  82.434  32.708  1.00  0.00           H
ATOM   1125  HB2 ASP X  93      51.444  83.242  34.060  1.00  0.00           H
ATOM   1126  CG  ASP X  93      49.423  82.712  34.493  1.00  0.00           C
ATOM   1127  OD1 ASP X  93      48.325  82.270  34.066  1.00  0.00           O
ATOM   1128  OD2 ASP X  93      49.694  82.755  35.722  1.00  0.00           O
ATOM   1129  C   ASP X  93      51.215  85.090  32.091  1.00  0.00           C
ATOM   1130  O   ASP X  93      51.259  84.834  30.890  1.00  0.00           O
ATOM   1131  N   GLU X  94      52.146  85.853  32.683  1.00  0.00           N
ATOM   1132  HN  GLU X  94      52.067  86.127  33.635  1.00  0.00           H
ATOM   1133  CA  GLU X  94      53.367  86.235  32.011  1.00  0.00           C
ATOM   1134  HA  GLU X  94      53.340  85.966  30.964  1.00  0.00           H
ATOM   1135  CB  GLU X  94      53.619  87.758  32.111  1.00  0.00           C
ATOM   1136  HB1 GLU X  94      52.802  88.264  31.547  1.00  0.00           H
ATOM   1137  HB2 GLU X  94      53.545  88.087  33.171  1.00  0.00           H
ATOM   1138  CG  GLU X  94      54.989  88.197  31.540  1.00  0.00           C
ATOM   1139  HG1 GLU X  94      55.798  87.960  32.263  1.00  0.00           H
ATOM   1140  HG2 GLU X  94      55.199  87.657  30.593  1.00  0.00           H
ATOM   1141  CD  GLU X  94      55.030  89.679  31.249  1.00  0.00           C
ATOM   1142  OE1 GLU X  94      54.786  90.506  32.166  1.00  0.00           O
ATOM   1143  OE2 GLU X  94      55.316  90.055  30.080  1.00  0.00           O
ATOM   1144  C   GLU X  94      54.492  85.455  32.648  1.00  0.00           C
ATOM   1145  O   GLU X  94      54.861  85.694  33.799  1.00  0.00           O
ATOM   1146  N   GLY X  95      55.028  84.456  31.910  1.00  0.00           N
ATOM   1147  HN  GLY X  95      54.652  84.255  31.004  1.00  0.00           H
ATOM   1148  CA  GLY X  95      56.134  83.617  32.356  1.00  0.00           C
ATOM   1149  HA1 GLY X  95      55.814  83.093  33.243  1.00  0.00           H
ATOM   1150  HA2 GLY X  95      56.379  82.950  31.543  1.00  0.00           H
ATOM   1151  C   GLY X  95      57.388  84.380  32.687  1.00  0.00           C
ATOM   1152  O   GLY X  95      57.973  85.046  31.836  1.00  0.00           O
ATOM   1153  N   ILE X  96      57.864  84.288  33.935  1.00  0.00           N
ATOM   1154  HN  ILE X  96      57.383  83.759  34.639  1.00  0.00           H
ATOM   1155  CA  ILE X  96      59.042  85.029  34.337  1.00  0.00           C
ATOM   1156  HA  ILE X  96      59.674  85.173  33.471  1.00  0.00           H
ATOM   1157  CB  ILE X  96      58.708  86.416  34.886  1.00  0.00           C
ATOM   1158  HB  ILE X  96      58.019  86.894  34.146  1.00  0.00           H
ATOM   1159  CG2 ILE X  96      57.945  86.306  36.221  1.00  0.00           C
ATOM   1160 1HG2 ILE X  96      57.584  87.303  36.539  1.00  0.00           H
ATOM   1161 2HG2 ILE X  96      57.064  85.638  36.122  1.00  0.00           H
ATOM   1162 3HG2 ILE X  96      58.603  85.914  37.018  1.00  0.00           H
ATOM   1163  CG1 ILE X  96      59.960  87.321  34.981  1.00  0.00           C
ATOM   1164 1HG1 ILE X  96      60.643  86.930  35.767  1.00  0.00           H
ATOM   1165 2HG1 ILE X  96      60.503  87.276  34.010  1.00  0.00           H
ATOM   1166  CD  ILE X  96      59.627  88.787  35.279  1.00  0.00           C
ATOM   1167  HD1 ILE X  96      60.546  89.412  35.251  1.00  0.00           H
ATOM   1168  HD2 ILE X  96      58.911  89.186  34.529  1.00  0.00           H
ATOM   1169  HD3 ILE X  96      59.170  88.894  36.286  1.00  0.00           H
ATOM   1170  C   ILE X  96      59.857  84.185  35.289  1.00  0.00           C
ATOM   1171  O   ILE X  96      59.351  83.514  36.194  1.00  0.00           O
ATOM   1172  N   PHE X  97      61.177  84.152  35.063  1.00  0.00           N
ATOM   1173  HN  PHE X  97      61.600  84.717  34.347  1.00  0.00           H
ATOM   1174  CA  PHE X  97      62.024  83.185  35.708  1.00  0.00           C
ATOM   1175  HA  PHE X  97      61.662  83.036  36.716  1.00  0.00           H
ATOM   1176  CB  PHE X  97      62.007  81.798  34.988  1.00  0.00           C
ATOM   1177  HB1 PHE X  97      62.550  81.040  35.592  1.00  0.00           H
ATOM   1178  HB2 PHE X  97      60.954  81.452  34.908  1.00  0.00           H
ATOM   1179  CG  PHE X  97      62.594  81.784  33.601  1.00  0.00           C
ATOM   1180  CD1 PHE X  97      61.830  82.169  32.487  1.00  0.00           C
ATOM   1181  HD1 PHE X  97      60.824  82.535  32.629  1.00  0.00           H
ATOM   1182  CE1 PHE X  97      62.352  82.054  31.192  1.00  0.00           C
ATOM   1183  HE1 PHE X  97      61.757  82.353  30.342  1.00  0.00           H
ATOM   1184  CZ  PHE X  97      63.642  81.540  31.002  1.00  0.00           C
ATOM   1185  HZ  PHE X  97      64.052  81.447  30.008  1.00  0.00           H
ATOM   1186  CD2 PHE X  97      63.895  81.294  33.397  1.00  0.00           C
ATOM   1187  HD2 PHE X  97      64.484  80.971  34.244  1.00  0.00           H
ATOM   1188  CE2 PHE X  97      64.417  81.163  32.105  1.00  0.00           C
ATOM   1189  HE2 PHE X  97      65.412  80.767  31.956  1.00  0.00           H
ATOM   1190  C   PHE X  97      63.416  83.747  35.877  1.00  0.00           C
ATOM   1191  O   PHE X  97      63.725  84.872  35.478  1.00  0.00           O
ATOM   1192  N   ARG X  98      64.281  82.981  36.546  1.00  0.00           N
ATOM   1193  HN  ARG X  98      63.984  82.097  36.913  1.00  0.00           H
ATOM   1194  CA  ARG X  98      65.634  83.386  36.818  1.00  0.00           C
ATOM   1195  HA  ARG X  98      65.950  84.130  36.100  1.00  0.00           H
ATOM   1196  CB  ARG X  98      65.733  83.948  38.248  1.00  0.00           C
ATOM   1197  HB1 ARG X  98      64.892  84.667  38.389  1.00  0.00           H
ATOM   1198  HB2 ARG X  98      65.582  83.123  38.976  1.00  0.00           H
ATOM   1199  CG  ARG X  98      67.039  84.700  38.554  1.00  0.00           C
ATOM   1200  HG1 ARG X  98      67.918  84.036  38.403  1.00  0.00           H
ATOM   1201  HG2 ARG X  98      67.133  85.551  37.841  1.00  0.00           H
ATOM   1202  CD  ARG X  98      67.054  85.267  39.974  1.00  0.00           C
ATOM   1203  HD1 ARG X  98      67.949  85.909  40.141  1.00  0.00           H
ATOM   1204  HD2 ARG X  98      66.132  85.868  40.151  1.00  0.00           H
ATOM   1205  NE  ARG X  98      67.114  84.082  40.893  1.00  0.00           N
ATOM   1206  HE  ARG X  98      67.553  83.232  40.567  1.00  0.00           H
ATOM   1207  CZ  ARG X  98      66.833  84.159  42.197  1.00  0.00           C
ATOM   1208  NH1 ARG X  98      66.198  85.198  42.719  1.00  0.00           N
ATOM   1209 1HH1 ARG X  98      65.666  85.810  42.126  1.00  0.00           H
ATOM   1210 2HH1 ARG X  98      65.880  85.079  43.674  1.00  0.00           H
ATOM   1211  NH2 ARG X  98      67.170  83.180  43.033  1.00  0.00           N
ATOM   1212 1HH2 ARG X  98      67.765  82.418  42.734  1.00  0.00           H
ATOM   1213 2HH2 ARG X  98      67.045  83.363  44.019  1.00  0.00           H
ATOM   1214  C   ARG X  98      66.522  82.175  36.654  1.00  0.00           C
ATOM   1215  O   ARG X  98      66.175  81.074  37.081  1.00  0.00           O
ATOM   1216  N   CYS X  99      67.669  82.345  35.976  1.00  0.00           N
ATOM   1217  HN  CYS X  99      67.925  83.262  35.653  1.00  0.00           H
ATOM   1218  CA  CYS X  99      68.507  81.244  35.549  1.00  0.00           C
ATOM   1219  HA  CYS X  99      68.208  80.331  36.050  1.00  0.00           H
ATOM   1220  CB  CYS X  99      68.362  81.065  34.016  1.00  0.00           C
ATOM   1221  HB1 CYS X  99      67.274  81.098  33.782  1.00  0.00           H
ATOM   1222  HB2 CYS X  99      68.828  81.926  33.487  1.00  0.00           H
ATOM   1223  SG  CYS X  99      69.006  79.497  33.366  1.00  0.00           S
ATOM   1224  C   CYS X  99      69.955  81.518  35.913  1.00  0.00           C
ATOM   1225  O   CYS X  99      70.482  82.600  35.643  1.00  0.00           O
ATOM   1226  N   GLN X 100      70.638  80.551  36.561  1.00  0.00           N
ATOM   1227  HN  GLN X 100      70.175  79.709  36.839  1.00  0.00           H
ATOM   1228  CA  GLN X 100      72.044  80.645  36.930  1.00  0.00           C
ATOM   1229  HA  GLN X 100      72.134  81.533  37.539  1.00  0.00           H
ATOM   1230  CB  GLN X 100      72.465  79.442  37.817  1.00  0.00           C
ATOM   1231  HB1 GLN X 100      71.619  79.243  38.514  1.00  0.00           H
ATOM   1232  HB2 GLN X 100      72.590  78.538  37.182  1.00  0.00           H
ATOM   1233  CG  GLN X 100      73.735  79.683  38.674  1.00  0.00           C
ATOM   1234  HG1 GLN X 100      74.629  79.794  38.027  1.00  0.00           H
ATOM   1235  HG2 GLN X 100      73.612  80.619  39.259  1.00  0.00           H
ATOM   1236  CD  GLN X 100      73.956  78.551  39.679  1.00  0.00           C
ATOM   1237  OE1 GLN X 100      73.088  78.268  40.511  1.00  0.00           O
ATOM   1238  NE2 GLN X 100      75.122  77.879  39.619  1.00  0.00           N
ATOM   1239 1HE2 GLN X 100      75.249  77.107  40.249  1.00  0.00           H
ATOM   1240 2HE2 GLN X 100      75.865  78.204  39.024  1.00  0.00           H
ATOM   1241  C   GLN X 100      73.004  80.829  35.750  1.00  0.00           C
ATOM   1242  O   GLN X 100      72.775  80.357  34.636  1.00  0.00           O
ATOM   1243  N   ALA X 101      74.103  81.565  35.970  1.00  0.00           N
ATOM   1244  HN  ALA X 101      74.286  81.943  36.884  1.00  0.00           H
ATOM   1245  CA  ALA X 101      75.063  81.935  34.962  1.00  0.00           C
ATOM   1246  HA  ALA X 101      74.868  81.401  34.043  1.00  0.00           H
ATOM   1247  CB  ALA X 101      74.992  83.455  34.707  1.00  0.00           C
ATOM   1248  HB1 ALA X 101      75.194  84.021  35.640  1.00  0.00           H
ATOM   1249  HB2 ALA X 101      75.729  83.768  33.936  1.00  0.00           H
ATOM   1250  HB3 ALA X 101      73.980  83.732  34.343  1.00  0.00           H
ATOM   1251  C   ALA X 101      76.461  81.555  35.420  1.00  0.00           C
ATOM   1252  O   ALA X 101      76.704  81.269  36.594  1.00  0.00           O
ATOM   1253  N   MET X 102      77.430  81.501  34.487  1.00  0.00           N
ATOM   1254  HN  MET X 102      77.207  81.686  33.525  1.00  0.00           H
ATOM   1255  CA  MET X 102      78.831  81.311  34.821  1.00  0.00           C
ATOM   1256  HA  MET X 102      78.883  80.429  35.447  1.00  0.00           H
ATOM   1257  CB  MET X 102      79.715  81.029  33.584  1.00  0.00           C
ATOM   1258  HB1 MET X 102      80.766  80.882  33.917  1.00  0.00           H
ATOM   1259  HB2 MET X 102      79.379  80.070  33.133  1.00  0.00           H
ATOM   1260  CG  MET X 102      79.663  82.100  32.480  1.00  0.00           C
ATOM   1261  HG1 MET X 102      78.633  82.123  32.061  1.00  0.00           H
ATOM   1262  HG2 MET X 102      79.854  83.103  32.917  1.00  0.00           H
ATOM   1263  SD  MET X 102      80.836  81.787  31.129  1.00  0.00           S
ATOM   1264  CE  MET X 102      82.307  82.431  31.979  1.00  0.00           C
ATOM   1265  HE1 MET X 102      82.152  83.486  32.289  1.00  0.00           H
ATOM   1266  HE2 MET X 102      82.554  81.837  32.884  1.00  0.00           H
ATOM   1267  HE3 MET X 102      83.193  82.406  31.308  1.00  0.00           H
ATOM   1268  C   MET X 102      79.426  82.448  35.648  1.00  0.00           C
ATOM   1269  O   MET X 102      79.086  83.625  35.493  1.00  0.00           O
ATOM   1270  N   ASN X 103      80.344  82.107  36.571  1.00  0.00           N
ATOM   1271  HN  ASN X 103      80.685  81.163  36.643  1.00  0.00           H
ATOM   1272  CA  ASN X 103      80.886  83.053  37.520  1.00  0.00           C
ATOM   1273  HA  ASN X 103      80.210  83.892  37.627  1.00  0.00           H
ATOM   1274  CB  ASN X 103      81.111  82.416  38.917  1.00  0.00           C
ATOM   1275  HB1 ASN X 103      81.877  81.617  38.860  1.00  0.00           H
ATOM   1276  HB2 ASN X 103      81.453  83.185  39.643  1.00  0.00           H
ATOM   1277  CG  ASN X 103      79.798  81.844  39.432  1.00  0.00           C
ATOM   1278  OD1 ASN X 103      78.830  82.580  39.648  1.00  0.00           O
ATOM   1279  ND2 ASN X 103      79.744  80.510  39.638  1.00  0.00           N
ATOM   1280 1HD2 ASN X 103      80.560  79.947  39.497  1.00  0.00           H
ATOM   1281 2HD2 ASN X 103      78.873  80.096  39.897  1.00  0.00           H
ATOM   1282  C   ASN X 103      82.213  83.594  37.028  1.00  0.00           C
ATOM   1283  O   ASN X 103      83.205  82.872  36.907  1.00  0.00           O
ATOM   1284  N   ARG X 104      82.265  84.910  36.752  1.00  0.00           N
ATOM   1285  HN  ARG X 104      81.436  85.475  36.799  1.00  0.00           H
ATOM   1286  CA  ARG X 104      83.511  85.642  36.637  1.00  0.00           C
ATOM   1287  HA  ARG X 104      84.239  85.051  36.103  1.00  0.00           H
ATOM   1288  CB  ARG X 104      83.288  86.987  35.902  1.00  0.00           C
ATOM   1289  HB1 ARG X 104      82.540  87.591  36.466  1.00  0.00           H
ATOM   1290  HB2 ARG X 104      84.238  87.567  35.890  1.00  0.00           H
ATOM   1291  CG  ARG X 104      82.777  86.839  34.450  1.00  0.00           C
ATOM   1292  HG1 ARG X 104      81.811  86.287  34.458  1.00  0.00           H
ATOM   1293  HG2 ARG X 104      82.559  87.856  34.055  1.00  0.00           H
ATOM   1294  CD  ARG X 104      83.725  86.134  33.467  1.00  0.00           C
ATOM   1295  HD1 ARG X 104      83.927  85.095  33.797  1.00  0.00           H
ATOM   1296  HD2 ARG X 104      83.269  86.099  32.451  1.00  0.00           H
ATOM   1297  NE  ARG X 104      84.983  86.942  33.389  1.00  0.00           N
ATOM   1298  HE  ARG X 104      84.937  87.938  33.245  1.00  0.00           H
ATOM   1299  CZ  ARG X 104      86.225  86.452  33.309  1.00  0.00           C
ATOM   1300  NH1 ARG X 104      86.541  85.186  33.532  1.00  0.00           N
ATOM   1301 1HH1 ARG X 104      85.847  84.560  33.904  1.00  0.00           H
ATOM   1302 2HH1 ARG X 104      87.512  85.042  33.748  1.00  0.00           H
ATOM   1303  NH2 ARG X 104      87.213  87.293  33.013  1.00  0.00           N
ATOM   1304 1HH2 ARG X 104      86.951  88.248  32.849  1.00  0.00           H
ATOM   1305 2HH2 ARG X 104      88.098  86.901  32.758  1.00  0.00           H
ATOM   1306  C   ARG X 104      84.071  85.892  38.027  1.00  0.00           C
ATOM   1307  O   ARG X 104      85.257  85.692  38.300  1.00  0.00           O
ATOM   1308  N   ASN X 105      83.180  86.277  38.958  1.00  0.00           N
ATOM   1309  HN  ASN X 105      82.216  86.390  38.709  1.00  0.00           H
ATOM   1310  CA  ASN X 105      83.518  86.585  40.328  1.00  0.00           C
ATOM   1311  HA  ASN X 105      84.449  86.100  40.600  1.00  0.00           H
ATOM   1312  CB  ASN X 105      83.601  88.117  40.536  1.00  0.00           C
ATOM   1313  HB1 ASN X 105      82.737  88.622  40.056  1.00  0.00           H
ATOM   1314  HB2 ASN X 105      83.621  88.386  41.614  1.00  0.00           H
ATOM   1315  CG  ASN X 105      84.879  88.620  39.885  1.00  0.00           C
ATOM   1316  OD1 ASN X 105      84.894  89.106  38.749  1.00  0.00           O
ATOM   1317  ND2 ASN X 105      86.003  88.468  40.622  1.00  0.00           N
ATOM   1318 1HD2 ASN X 105      85.937  88.075  41.544  1.00  0.00           H
ATOM   1319 2HD2 ASN X 105      86.858  88.830  40.253  1.00  0.00           H
ATOM   1320  C   ASN X 105      82.466  86.013  41.255  1.00  0.00           C
ATOM   1321  O   ASN X 105      81.324  85.770  40.862  1.00  0.00           O
ATOM   1322  N   GLY X 106      82.849  85.788  42.529  1.00  0.00           N
ATOM   1323  HN  GLY X 106      83.769  86.083  42.815  1.00  0.00           H
ATOM   1324  CA  GLY X 106      82.039  85.132  43.551  1.00  0.00           C
ATOM   1325  HA1 GLY X 106      82.668  85.005  44.420  1.00  0.00           H
ATOM   1326  HA2 GLY X 106      81.197  85.781  43.738  1.00  0.00           H
ATOM   1327  C   GLY X 106      81.491  83.767  43.206  1.00  0.00           C
ATOM   1328  O   GLY X 106      82.123  82.964  42.517  1.00  0.00           O
ATOM   1329  N   LYS X 107      80.286  83.463  43.720  1.00  0.00           N
ATOM   1330  HN  LYS X 107      79.831  84.108  44.330  1.00  0.00           H
ATOM   1331  CA  LYS X 107      79.556  82.257  43.380  1.00  0.00           C
ATOM   1332  HA  LYS X 107      79.943  81.828  42.464  1.00  0.00           H
ATOM   1333  CB  LYS X 107      79.572  81.195  44.506  1.00  0.00           C
ATOM   1334  HB1 LYS X 107      79.241  81.661  45.460  1.00  0.00           H
ATOM   1335  HB2 LYS X 107      78.859  80.373  44.266  1.00  0.00           H
ATOM   1336  CG  LYS X 107      80.940  80.545  44.726  1.00  0.00           C
ATOM   1337  HG1 LYS X 107      81.310  80.134  43.759  1.00  0.00           H
ATOM   1338  HG2 LYS X 107      81.655  81.328  45.056  1.00  0.00           H
ATOM   1339  CD  LYS X 107      80.852  79.412  45.759  1.00  0.00           C
ATOM   1340  HD1 LYS X 107      80.346  79.779  46.680  1.00  0.00           H
ATOM   1341  HD2 LYS X 107      80.210  78.604  45.336  1.00  0.00           H
ATOM   1342  CE  LYS X 107      82.204  78.805  46.130  1.00  0.00           C
ATOM   1343  HE1 LYS X 107      82.064  77.875  46.725  1.00  0.00           H
ATOM   1344  HE2 LYS X 107      82.783  78.562  45.212  1.00  0.00           H
ATOM   1345  NZ  LYS X 107      82.990  79.747  46.946  1.00  0.00           N
ATOM   1346  HZ1 LYS X 107      83.973  79.401  47.027  1.00  0.00           H
ATOM   1347  HZ2 LYS X 107      83.018  80.713  46.541  1.00  0.00           H
ATOM   1348  HZ3 LYS X 107      82.552  79.833  47.902  1.00  0.00           H
ATOM   1349  C   LYS X 107      78.105  82.597  43.132  1.00  0.00           C
ATOM   1350  O   LYS X 107      77.587  83.609  43.612  1.00  0.00           O
ATOM   1351  N   GLU X 108      77.413  81.719  42.384  1.00  0.00           N
ATOM   1352  HN  GLU X 108      77.865  80.872  42.078  1.00  0.00           H
ATOM   1353  CA  GLU X 108      76.000  81.779  42.081  1.00  0.00           C
ATOM   1354  HA  GLU X 108      75.844  81.005  41.343  1.00  0.00           H
ATOM   1355  CB  GLU X 108      75.159  81.381  43.314  1.00  0.00           C
ATOM   1356  HB1 GLU X 108      75.757  80.656  43.914  1.00  0.00           H
ATOM   1357  HB2 GLU X 108      74.998  82.273  43.956  1.00  0.00           H
ATOM   1358  CG  GLU X 108      73.820  80.698  42.963  1.00  0.00           C
ATOM   1359  HG1 GLU X 108      73.246  81.305  42.238  1.00  0.00           H
ATOM   1360  HG2 GLU X 108      74.020  79.706  42.505  1.00  0.00           H
ATOM   1361  CD  GLU X 108      72.985  80.508  44.206  1.00  0.00           C
ATOM   1362  OE1 GLU X 108      72.573  81.533  44.810  1.00  0.00           O
ATOM   1363  OE2 GLU X 108      72.754  79.343  44.625  1.00  0.00           O
ATOM   1364  C   GLU X 108      75.533  83.072  41.415  1.00  0.00           C
ATOM   1365  O   GLU X 108      74.591  83.733  41.855  1.00  0.00           O
ATOM   1366  N   THR X 109      76.216  83.469  40.322  1.00  0.00           N
ATOM   1367  HN  THR X 109      77.041  82.961  40.059  1.00  0.00           H
ATOM   1368  CA  THR X 109      75.781  84.517  39.394  1.00  0.00           C
ATOM   1369  HA  THR X 109      75.581  85.409  39.970  1.00  0.00           H
ATOM   1370  CB  THR X 109      76.827  84.838  38.321  1.00  0.00           C
ATOM   1371  HB  THR X 109      76.936  83.977  37.618  1.00  0.00           H
ATOM   1372  OG1 THR X 109      78.096  85.085  38.919  1.00  0.00           O
ATOM   1373  HG1 THR X 109      78.413  84.201  39.196  1.00  0.00           H
ATOM   1374  CG2 THR X 109      76.472  86.109  37.534  1.00  0.00           C
ATOM   1375 1HG2 THR X 109      77.281  86.349  36.811  1.00  0.00           H
ATOM   1376 2HG2 THR X 109      75.535  85.982  36.955  1.00  0.00           H
ATOM   1377 3HG2 THR X 109      76.349  86.974  38.220  1.00  0.00           H
ATOM   1378  C   THR X 109      74.493  84.094  38.706  1.00  0.00           C
ATOM   1379  O   THR X 109      74.326  82.926  38.364  1.00  0.00           O
ATOM   1380  N   LYS X 110      73.524  84.999  38.492  1.00  0.00           N
ATOM   1381  HN  LYS X 110      73.620  85.948  38.821  1.00  0.00           H
ATOM   1382  CA  LYS X 110      72.233  84.606  37.959  1.00  0.00           C
ATOM   1383  HA  LYS X 110      72.382  83.829  37.221  1.00  0.00           H
ATOM   1384  CB  LYS X 110      71.315  84.066  39.088  1.00  0.00           C
ATOM   1385  HB1 LYS X 110      70.348  83.714  38.666  1.00  0.00           H
ATOM   1386  HB2 LYS X 110      71.825  83.176  39.519  1.00  0.00           H
ATOM   1387  CG  LYS X 110      71.050  85.075  40.220  1.00  0.00           C
ATOM   1388  HG1 LYS X 110      71.994  85.586  40.512  1.00  0.00           H
ATOM   1389  HG2 LYS X 110      70.356  85.861  39.844  1.00  0.00           H
ATOM   1390  CD  LYS X 110      70.453  84.435  41.485  1.00  0.00           C
ATOM   1391  HD1 LYS X 110      69.992  85.243  42.098  1.00  0.00           H
ATOM   1392  HD2 LYS X 110      69.653  83.732  41.174  1.00  0.00           H
ATOM   1393  CE  LYS X 110      71.478  83.694  42.348  1.00  0.00           C
ATOM   1394  HE1 LYS X 110      71.997  82.920  41.745  1.00  0.00           H
ATOM   1395  HE2 LYS X 110      72.230  84.406  42.751  1.00  0.00           H
ATOM   1396  NZ  LYS X 110      70.819  83.022  43.481  1.00  0.00           N
ATOM   1397  HZ1 LYS X 110      71.519  82.483  44.059  1.00  0.00           H
ATOM   1398  HZ2 LYS X 110      70.346  83.729  44.097  1.00  0.00           H
ATOM   1399  HZ3 LYS X 110      70.100  82.331  43.138  1.00  0.00           H
ATOM   1400  C   LYS X 110      71.569  85.747  37.214  1.00  0.00           C
ATOM   1401  O   LYS X 110      71.893  86.919  37.405  1.00  0.00           O
ATOM   1402  N   SER X 111      70.633  85.426  36.299  1.00  0.00           N
ATOM   1403  HN  SER X 111      70.377  84.469  36.143  1.00  0.00           H
ATOM   1404  CA  SER X 111      70.091  86.398  35.360  1.00  0.00           C
ATOM   1405  HA  SER X 111      70.226  87.399  35.747  1.00  0.00           H
ATOM   1406  CB  SER X 111      70.809  86.291  33.991  1.00  0.00           C
ATOM   1407  HB1 SER X 111      71.907  86.232  34.172  1.00  0.00           H
ATOM   1408  HB2 SER X 111      70.506  85.362  33.459  1.00  0.00           H
ATOM   1409  OG  SER X 111      70.552  87.430  33.175  1.00  0.00           O
ATOM   1410  HG1 SER X 111      71.422  87.753  32.856  1.00  0.00           H
ATOM   1411  C   SER X 111      68.598  86.195  35.164  1.00  0.00           C
ATOM   1412  O   SER X 111      68.106  85.065  35.164  1.00  0.00           O
ATOM   1413  N   ASN X 112      67.833  87.301  35.039  1.00  0.00           N
ATOM   1414  HN  ASN X 112      68.281  88.203  35.029  1.00  0.00           H
ATOM   1415  CA  ASN X 112      66.383  87.300  34.926  1.00  0.00           C
ATOM   1416  HA  ASN X 112      65.993  86.423  35.427  1.00  0.00           H
ATOM   1417  CB  ASN X 112      65.760  88.571  35.560  1.00  0.00           C
ATOM   1418  HB1 ASN X 112      66.235  89.482  35.139  1.00  0.00           H
ATOM   1419  HB2 ASN X 112      64.669  88.613  35.350  1.00  0.00           H
ATOM   1420  CG  ASN X 112      65.905  88.544  37.077  1.00  0.00           C
ATOM   1421  OD1 ASN X 112      65.282  87.715  37.747  1.00  0.00           O
ATOM   1422  ND2 ASN X 112      66.694  89.486  37.639  1.00  0.00           N
ATOM   1423 1HD2 ASN X 112      67.259  90.082  37.070  1.00  0.00           H
ATOM   1424 2HD2 ASN X 112      66.730  89.556  38.637  1.00  0.00           H
ATOM   1425  C   ASN X 112      65.902  87.238  33.479  1.00  0.00           C
ATOM   1426  O   ASN X 112      66.324  88.007  32.614  1.00  0.00           O
ATOM   1427  N   TYR X 113      64.955  86.320  33.202  1.00  0.00           N
ATOM   1428  HN  TYR X 113      64.574  85.743  33.929  1.00  0.00           H
ATOM   1429  CA  TYR X 113      64.407  86.093  31.879  1.00  0.00           C
ATOM   1430  HA  TYR X 113      64.750  86.863  31.198  1.00  0.00           H
ATOM   1431  CB  TYR X 113      64.799  84.698  31.337  1.00  0.00           C
ATOM   1432  HB1 TYR X 113      64.720  83.938  32.144  1.00  0.00           H
ATOM   1433  HB2 TYR X 113      64.144  84.390  30.493  1.00  0.00           H
ATOM   1434  CG  TYR X 113      66.205  84.729  30.818  1.00  0.00           C
ATOM   1435  CD1 TYR X 113      67.294  84.310  31.603  1.00  0.00           C
ATOM   1436  HD1 TYR X 113      67.120  83.931  32.599  1.00  0.00           H
ATOM   1437  CE1 TYR X 113      68.606  84.433  31.117  1.00  0.00           C
ATOM   1438  HE1 TYR X 113      69.444  84.149  31.735  1.00  0.00           H
ATOM   1439  CZ  TYR X 113      68.829  84.987  29.853  1.00  0.00           C
ATOM   1440  OH  TYR X 113      70.134  85.266  29.411  1.00  0.00           O
ATOM   1441  HH  TYR X 113      70.047  86.018  28.802  1.00  0.00           H
ATOM   1442  CD2 TYR X 113      66.442  85.232  29.530  1.00  0.00           C
ATOM   1443  HD2 TYR X 113      65.611  85.554  28.918  1.00  0.00           H
ATOM   1444  CE2 TYR X 113      67.750  85.364  29.048  1.00  0.00           C
ATOM   1445  HE2 TYR X 113      67.921  85.783  28.067  1.00  0.00           H
ATOM   1446  C   TYR X 113      62.893  86.202  31.900  1.00  0.00           C
ATOM   1447  O   TYR X 113      62.221  85.768  32.835  1.00  0.00           O
ATOM   1448  N   ARG X 114      62.326  86.818  30.848  1.00  0.00           N
ATOM   1449  HN  ARG X 114      62.886  87.185  30.098  1.00  0.00           H
ATOM   1450  CA  ARG X 114      60.911  87.081  30.710  1.00  0.00           C
ATOM   1451  HA  ARG X 114      60.354  86.628  31.521  1.00  0.00           H
ATOM   1452  CB  ARG X 114      60.706  88.615  30.713  1.00  0.00           C
ATOM   1453  HB1 ARG X 114      61.046  88.993  31.703  1.00  0.00           H
ATOM   1454  HB2 ARG X 114      61.380  89.058  29.945  1.00  0.00           H
ATOM   1455  CG  ARG X 114      59.277  89.133  30.461  1.00  0.00           C
ATOM   1456  HG1 ARG X 114      58.930  88.806  29.454  1.00  0.00           H
ATOM   1457  HG2 ARG X 114      58.582  88.708  31.219  1.00  0.00           H
ATOM   1458  CD  ARG X 114      59.244  90.663  30.524  1.00  0.00           C
ATOM   1459  HD1 ARG X 114      59.537  91.011  31.542  1.00  0.00           H
ATOM   1460  HD2 ARG X 114      59.944  91.093  29.771  1.00  0.00           H
ATOM   1461  NE  ARG X 114      57.858  91.121  30.220  1.00  0.00           N
ATOM   1462  HE  ARG X 114      57.081  90.474  30.149  1.00  0.00           H
ATOM   1463  CZ  ARG X 114      57.468  92.398  30.330  1.00  0.00           C
ATOM   1464  NH1 ARG X 114      58.327  93.385  30.549  1.00  0.00           N
ATOM   1465 1HH1 ARG X 114      59.296  93.175  30.658  1.00  0.00           H
ATOM   1466 2HH1 ARG X 114      57.977  94.317  30.701  1.00  0.00           H
ATOM   1467  NH2 ARG X 114      56.166  92.648  30.251  1.00  0.00           N
ATOM   1468 1HH2 ARG X 114      55.595  91.812  30.218  1.00  0.00           H
ATOM   1469 2HH2 ARG X 114      55.799  93.428  30.764  1.00  0.00           H
ATOM   1470  C   ARG X 114      60.401  86.488  29.408  1.00  0.00           C
ATOM   1471  O   ARG X 114      60.933  86.747  28.328  1.00  0.00           O
ATOM   1472  N   VAL X 115      59.330  85.676  29.482  1.00  0.00           N
ATOM   1473  HN  VAL X 115      58.899  85.460  30.366  1.00  0.00           H
ATOM   1474  CA  VAL X 115      58.623  85.164  28.322  1.00  0.00           C
ATOM   1475  HA  VAL X 115      59.319  85.009  27.508  1.00  0.00           H
ATOM   1476  CB  VAL X 115      57.896  83.855  28.622  1.00  0.00           C
ATOM   1477  HB  VAL X 115      57.184  84.014  29.467  1.00  0.00           H
ATOM   1478  CG1 VAL X 115      57.099  83.368  27.394  1.00  0.00           C
ATOM   1479 1HG1 VAL X 115      57.768  83.246  26.518  1.00  0.00           H
ATOM   1480 2HG1 VAL X 115      56.628  82.387  27.620  1.00  0.00           H
ATOM   1481 3HG1 VAL X 115      56.282  84.073  27.130  1.00  0.00           H
ATOM   1482  CG2 VAL X 115      58.924  82.789  29.050  1.00  0.00           C
ATOM   1483 1HG2 VAL X 115      59.466  83.101  29.967  1.00  0.00           H
ATOM   1484 2HG2 VAL X 115      58.405  81.832  29.270  1.00  0.00           H
ATOM   1485 3HG2 VAL X 115      59.661  82.611  28.239  1.00  0.00           H
ATOM   1486  C   VAL X 115      57.617  86.215  27.903  1.00  0.00           C
ATOM   1487  O   VAL X 115      56.681  86.541  28.633  1.00  0.00           O
ATOM   1488  N   ARG X 116      57.796  86.797  26.708  1.00  0.00           N
ATOM   1489  HN  ARG X 116      58.536  86.500  26.093  1.00  0.00           H
ATOM   1490  CA  ARG X 116      57.049  87.954  26.279  1.00  0.00           C
ATOM   1491  HA  ARG X 116      56.446  88.335  27.092  1.00  0.00           H
ATOM   1492  CB  ARG X 116      58.032  89.050  25.797  1.00  0.00           C
ATOM   1493  HB1 ARG X 116      58.821  89.172  26.573  1.00  0.00           H
ATOM   1494  HB2 ARG X 116      58.544  88.693  24.873  1.00  0.00           H
ATOM   1495  CG  ARG X 116      57.406  90.433  25.523  1.00  0.00           C
ATOM   1496  HG1 ARG X 116      58.192  91.066  25.050  1.00  0.00           H
ATOM   1497  HG2 ARG X 116      56.573  90.344  24.791  1.00  0.00           H
ATOM   1498  CD  ARG X 116      56.916  91.147  26.785  1.00  0.00           C
ATOM   1499  HD1 ARG X 116      56.045  90.618  27.233  1.00  0.00           H
ATOM   1500  HD2 ARG X 116      57.726  91.184  27.547  1.00  0.00           H
ATOM   1501  NE  ARG X 116      56.481  92.526  26.389  1.00  0.00           N
ATOM   1502  HE  ARG X 116      55.565  92.646  25.973  1.00  0.00           H
ATOM   1503  CZ  ARG X 116      57.167  93.644  26.653  1.00  0.00           C
ATOM   1504  NH1 ARG X 116      58.408  93.629  27.133  1.00  0.00           N
ATOM   1505 1HH1 ARG X 116      58.903  92.758  27.208  1.00  0.00           H
ATOM   1506 2HH1 ARG X 116      58.887  94.487  27.270  1.00  0.00           H
ATOM   1507  NH2 ARG X 116      56.612  94.833  26.440  1.00  0.00           N
ATOM   1508 1HH2 ARG X 116      55.661  94.911  26.128  1.00  0.00           H
ATOM   1509 2HH2 ARG X 116      57.121  95.641  26.747  1.00  0.00           H
ATOM   1510  C   ARG X 116      56.123  87.581  25.142  1.00  0.00           C
ATOM   1511  O   ARG X 116      56.546  87.036  24.123  1.00  0.00           O
ATOM   1512  N   VAL X 117      54.822  87.884  25.293  1.00  0.00           N
ATOM   1513  HN  VAL X 117      54.483  88.281  26.149  1.00  0.00           H
ATOM   1514  CA  VAL X 117      53.847  87.696  24.236  1.00  0.00           C
ATOM   1515  HA  VAL X 117      54.306  87.227  23.375  1.00  0.00           H
ATOM   1516  CB  VAL X 117      52.669  86.818  24.656  1.00  0.00           C
ATOM   1517  HB  VAL X 117      52.206  87.228  25.584  1.00  0.00           H
ATOM   1518  CG1 VAL X 117      51.598  86.749  23.547  1.00  0.00           C
ATOM   1519 1HG1 VAL X 117      51.120  87.737  23.383  1.00  0.00           H
ATOM   1520 2HG1 VAL X 117      52.045  86.402  22.592  1.00  0.00           H
ATOM   1521 3HG1 VAL X 117      50.799  86.034  23.839  1.00  0.00           H
ATOM   1522  CG2 VAL X 117      53.195  85.398  24.947  1.00  0.00           C
ATOM   1523 1HG2 VAL X 117      53.683  84.977  24.042  1.00  0.00           H
ATOM   1524 2HG2 VAL X 117      53.933  85.405  25.775  1.00  0.00           H
ATOM   1525 3HG2 VAL X 117      52.356  84.730  25.236  1.00  0.00           H
ATOM   1526  C   VAL X 117      53.387  89.073  23.804  1.00  0.00           C
ATOM   1527  O   VAL X 117      52.804  89.846  24.569  1.00  0.00           O
ATOM   1528  N   TYR X 118      53.682  89.434  22.543  1.00  0.00           N
ATOM   1529  HN  TYR X 118      54.208  88.817  21.949  1.00  0.00           H
ATOM   1530  CA  TYR X 118      53.183  90.638  21.908  1.00  0.00           C
ATOM   1531  HA  TYR X 118      53.037  91.417  22.645  1.00  0.00           H
ATOM   1532  CB  TYR X 118      54.141  91.125  20.792  1.00  0.00           C
ATOM   1533  HB1 TYR X 118      54.286  90.330  20.028  1.00  0.00           H
ATOM   1534  HB2 TYR X 118      53.732  92.031  20.293  1.00  0.00           H
ATOM   1535  CG  TYR X 118      55.478  91.482  21.374  1.00  0.00           C
ATOM   1536  CD1 TYR X 118      55.671  92.712  22.022  1.00  0.00           C
ATOM   1537  HD1 TYR X 118      54.846  93.405  22.107  1.00  0.00           H
ATOM   1538  CE1 TYR X 118      56.928  93.053  22.543  1.00  0.00           C
ATOM   1539  HE1 TYR X 118      57.063  94.009  23.027  1.00  0.00           H
ATOM   1540  CZ  TYR X 118      57.998  92.156  22.433  1.00  0.00           C
ATOM   1541  OH  TYR X 118      59.265  92.495  22.950  1.00  0.00           O
ATOM   1542  HH  TYR X 118      59.229  93.440  23.195  1.00  0.00           H
ATOM   1543  CD2 TYR X 118      56.555  90.589  21.275  1.00  0.00           C
ATOM   1544  HD2 TYR X 118      56.416  89.643  20.773  1.00  0.00           H
ATOM   1545  CE2 TYR X 118      57.808  90.919  21.810  1.00  0.00           C
ATOM   1546  HE2 TYR X 118      58.627  90.219  21.727  1.00  0.00           H
ATOM   1547  C   TYR X 118      51.842  90.351  21.268  1.00  0.00           C
ATOM   1548  O   TYR X 118      50.948  91.197  21.251  1.00  0.00           O
ATOM   1549  N   GLN X 119      51.689  89.123  20.729  1.00  0.00           N
ATOM   1550  HN  GLN X 119      52.455  88.482  20.774  1.00  0.00           H
ATOM   1551  CA  GLN X 119      50.535  88.686  19.973  1.00  0.00           C
ATOM   1552  HA  GLN X 119      50.469  89.338  19.115  1.00  0.00           H
ATOM   1553  CB  GLN X 119      50.761  87.235  19.461  1.00  0.00           C
ATOM   1554  HB1 GLN X 119      51.795  87.184  19.050  1.00  0.00           H
ATOM   1555  HB2 GLN X 119      50.714  86.533  20.323  1.00  0.00           H
ATOM   1556  CG  GLN X 119      49.769  86.790  18.358  1.00  0.00           C
ATOM   1557  HG1 GLN X 119      48.734  86.791  18.759  1.00  0.00           H
ATOM   1558  HG2 GLN X 119      49.817  87.507  17.510  1.00  0.00           H
ATOM   1559  CD  GLN X 119      50.069  85.393  17.806  1.00  0.00           C
ATOM   1560  OE1 GLN X 119      51.110  84.778  18.058  1.00  0.00           O
ATOM   1561  NE2 GLN X 119      49.117  84.871  17.001  1.00  0.00           N
ATOM   1562 1HE2 GLN X 119      48.320  85.435  16.760  1.00  0.00           H
ATOM   1563 2HE2 GLN X 119      49.257  83.975  16.580  1.00  0.00           H
ATOM   1564  C   GLN X 119      49.199  88.787  20.708  1.00  0.00           C
ATOM   1565  O   GLN X 119      49.056  88.388  21.865  1.00  0.00           O
ATOM   1566  N   ILE X 120      48.172  89.311  20.013  1.00  0.00           N
ATOM   1567  HN  ILE X 120      48.323  89.650  19.082  1.00  0.00           H
ATOM   1568  CA  ILE X 120      46.811  89.397  20.512  1.00  0.00           C
ATOM   1569  HA  ILE X 120      46.784  89.104  21.549  1.00  0.00           H
ATOM   1570  CB  ILE X 120      46.212  90.802  20.395  1.00  0.00           C
ATOM   1571  HB  ILE X 120      46.129  91.060  19.314  1.00  0.00           H
ATOM   1572  CG2 ILE X 120      44.787  90.828  20.996  1.00  0.00           C
ATOM   1573 1HG2 ILE X 120      44.106  90.143  20.451  1.00  0.00           H
ATOM   1574 2HG2 ILE X 120      44.797  90.530  22.064  1.00  0.00           H
ATOM   1575 3HG2 ILE X 120      44.365  91.853  20.923  1.00  0.00           H
ATOM   1576  CG1 ILE X 120      47.104  91.899  21.033  1.00  0.00           C
ATOM   1577 1HG1 ILE X 120      48.112  91.877  20.562  1.00  0.00           H
ATOM   1578 2HG1 ILE X 120      46.655  92.889  20.788  1.00  0.00           H
ATOM   1579  CD  ILE X 120      47.260  91.807  22.557  1.00  0.00           C
ATOM   1580  HD1 ILE X 120      47.906  92.632  22.926  1.00  0.00           H
ATOM   1581  HD2 ILE X 120      46.276  91.900  23.064  1.00  0.00           H
ATOM   1582  HD3 ILE X 120      47.731  90.845  22.844  1.00  0.00           H
ATOM   1583  C   ILE X 120      46.004  88.427  19.651  1.00  0.00           C
ATOM   1584  O   ILE X 120      46.129  88.491  18.423  1.00  0.00           O
ATOM   1585  N   PRO X 121      45.213  87.491  20.164  1.00  0.00           N
ATOM   1586  CD  PRO X 121      45.197  87.103  21.573  1.00  0.00           C
ATOM   1587  HD1 PRO X 121      45.012  87.980  22.232  1.00  0.00           H
ATOM   1588  HD2 PRO X 121      46.170  86.626  21.828  1.00  0.00           H
ATOM   1589  CA  PRO X 121      44.568  86.497  19.318  1.00  0.00           C
ATOM   1590  HA  PRO X 121      45.312  86.079  18.657  1.00  0.00           H
ATOM   1591  CB  PRO X 121      44.061  85.420  20.296  1.00  0.00           C
ATOM   1592  HB1 PRO X 121      43.065  85.022  20.016  1.00  0.00           H
ATOM   1593  HB2 PRO X 121      44.791  84.580  20.305  1.00  0.00           H
ATOM   1594  CG  PRO X 121      44.056  86.097  21.671  1.00  0.00           C
ATOM   1595  HG1 PRO X 121      43.106  86.659  21.804  1.00  0.00           H
ATOM   1596  HG2 PRO X 121      44.186  85.378  22.505  1.00  0.00           H
ATOM   1597  C   PRO X 121      43.457  87.066  18.452  1.00  0.00           C
ATOM   1598  OT1 PRO X 121      43.325  86.613  17.279  1.00  0.00           O
ATOM   1599  OT2 PRO X 121      42.671  87.945  18.899  1.00  0.00           O
TER
ATOM   1600  N   ASP Z   1      66.022  90.519  63.529  1.00  0.00           N
ATOM   1601  H1  ASP Z   1      66.884  90.632  62.929  1.00  0.00           H
ATOM   1602  H2  ASP Z   1      66.259  89.829  64.282  1.00  0.00           H
ATOM   1603  H3  ASP Z   1      65.247  90.113  62.944  1.00  0.00           H
ATOM   1604  CA  ASP Z   1      65.630  91.841  64.095  1.00  0.00           C
ATOM   1605  HA  ASP Z   1      64.806  91.653  64.770  1.00  0.00           H
ATOM   1606  CB  ASP Z   1      66.872  92.398  64.858  1.00  0.00           C
ATOM   1607  HB1 ASP Z   1      67.393  91.557  65.368  1.00  0.00           H
ATOM   1608  HB2 ASP Z   1      67.596  92.864  64.161  1.00  0.00           H
ATOM   1609  CG  ASP Z   1      66.499  93.384  65.940  1.00  0.00           C
ATOM   1610  OD1 ASP Z   1      66.062  94.516  65.618  1.00  0.00           O
ATOM   1611  OD2 ASP Z   1      66.659  93.037  67.142  1.00  0.00           O
ATOM   1612  C   ASP Z   1      65.101  92.736  62.971  1.00  0.00           C
ATOM   1613  O   ASP Z   1      64.381  92.261  62.093  1.00  0.00           O
ATOM   1614  N   ALA Z   2      65.432  94.041  62.942  1.00  0.00           N
ATOM   1615  HN  ALA Z   2      65.886  94.444  63.743  1.00  0.00           H
ATOM   1616  CA  ALA Z   2      64.981  94.917  61.874  1.00  0.00           C
ATOM   1617  HA  ALA Z   2      64.740  94.340  60.991  1.00  0.00           H
ATOM   1618  CB  ALA Z   2      63.725  95.681  62.340  1.00  0.00           C
ATOM   1619  HB1 ALA Z   2      63.948  96.312  63.225  1.00  0.00           H
ATOM   1620  HB2 ALA Z   2      63.328  96.329  61.529  1.00  0.00           H
ATOM   1621  HB3 ALA Z   2      62.931  94.957  62.623  1.00  0.00           H
ATOM   1622  C   ALA Z   2      66.033  95.924  61.426  1.00  0.00           C
ATOM   1623  O   ALA Z   2      65.852  96.623  60.429  1.00  0.00           O
ATOM   1624  N   HIS Z   3      67.189  96.020  62.108  1.00  0.00           N
ATOM   1625  HN  HIS Z   3      67.398  95.452  62.904  1.00  0.00           H
ATOM   1626  CA  HIS Z   3      68.245  96.942  61.735  1.00  0.00           C
ATOM   1627  HA  HIS Z   3      67.779  97.876  61.450  1.00  0.00           H
ATOM   1628  CB  HIS Z   3      69.176  97.262  62.926  1.00  0.00           C
ATOM   1629  HB1 HIS Z   3      69.964  97.981  62.623  1.00  0.00           H
ATOM   1630  HB2 HIS Z   3      68.577  97.749  63.726  1.00  0.00           H
ATOM   1631  ND1 HIS Z   3      69.079  95.216  64.329  1.00  0.00           N
ATOM   1632  CG  HIS Z   3      69.824  96.051  63.516  1.00  0.00           C
ATOM   1633  CE1 HIS Z   3      69.916  94.262  64.692  1.00  0.00           C
ATOM   1634  HE1 HIS Z   3      69.678  93.439  65.367  1.00  0.00           H
ATOM   1635  NE2 HIS Z   3      71.143  94.440  64.157  1.00  0.00           N
ATOM   1636  HE2 HIS Z   3      71.975  93.915  64.408  1.00  0.00           H
ATOM   1637  CD2 HIS Z   3      71.093  95.585  63.395  1.00  0.00           C
ATOM   1638  HD2 HIS Z   3      71.931  95.988  62.844  1.00  0.00           H
ATOM   1639  C   HIS Z   3      69.076  96.484  60.543  1.00  0.00           C
ATOM   1640  O   HIS Z   3      69.208  95.295  60.248  1.00  0.00           O
ATOM   1641  N   LYS Z   4      69.649  97.463  59.815  1.00  0.00           N
ATOM   1642  HN  LYS Z   4      69.446  98.418  60.041  1.00  0.00           H
ATOM   1643  CA  LYS Z   4      70.495  97.273  58.651  1.00  0.00           C
ATOM   1644  HA  LYS Z   4      69.901  96.758  57.910  1.00  0.00           H
ATOM   1645  CB  LYS Z   4      70.892  98.678  58.120  1.00  0.00           C
ATOM   1646  HB1 LYS Z   4      69.960  99.279  58.005  1.00  0.00           H
ATOM   1647  HB2 LYS Z   4      71.510  99.189  58.893  1.00  0.00           H
ATOM   1648  CG  LYS Z   4      71.647  98.733  56.780  1.00  0.00           C
ATOM   1649  HG1 LYS Z   4      71.919  99.798  56.584  1.00  0.00           H
ATOM   1650  HG2 LYS Z   4      72.597  98.160  56.849  1.00  0.00           H
ATOM   1651  CD  LYS Z   4      70.814  98.225  55.594  1.00  0.00           C
ATOM   1652  HD1 LYS Z   4      70.600  97.145  55.744  1.00  0.00           H
ATOM   1653  HD2 LYS Z   4      69.842  98.770  55.582  1.00  0.00           H
ATOM   1654  CE  LYS Z   4      71.512  98.422  54.246  1.00  0.00           C
ATOM   1655  HE1 LYS Z   4      71.611  99.505  54.014  1.00  0.00           H
ATOM   1656  HE2 LYS Z   4      72.523  97.957  54.250  1.00  0.00           H
ATOM   1657  NZ  LYS Z   4      70.718  97.791  53.186  1.00  0.00           N
ATOM   1658  HZ1 LYS Z   4      71.113  97.991  52.237  1.00  0.00           H
ATOM   1659  HZ2 LYS Z   4      70.701  96.744  53.309  1.00  0.00           H
ATOM   1660  HZ3 LYS Z   4      69.724  98.138  53.215  1.00  0.00           H
ATOM   1661  C   LYS Z   4      71.757  96.438  58.896  1.00  0.00           C
ATOM   1662  O   LYS Z   4      72.471  96.631  59.882  1.00  0.00           O
ATOM   1663  N   SER Z   5      72.051  95.496  57.972  1.00  0.00           N
ATOM   1664  HN  SER Z   5      71.417  95.355  57.204  1.00  0.00           H
ATOM   1665  CA  SER Z   5      73.245  94.653  57.914  1.00  0.00           C
ATOM   1666  HA  SER Z   5      73.131  94.061  57.017  1.00  0.00           H
ATOM   1667  CB  SER Z   5      74.584  95.419  57.762  1.00  0.00           C
ATOM   1668  HB1 SER Z   5      74.837  95.929  58.718  1.00  0.00           H
ATOM   1669  HB2 SER Z   5      75.405  94.706  57.520  1.00  0.00           H
ATOM   1670  OG  SER Z   5      74.490  96.398  56.727  1.00  0.00           O
ATOM   1671  HG1 SER Z   5      74.055  95.955  55.965  1.00  0.00           H
ATOM   1672  C   SER Z   5      73.365  93.654  59.041  1.00  0.00           C
ATOM   1673  O   SER Z   5      74.451  93.375  59.549  1.00  0.00           O
ATOM   1674  N   GLU Z   6      72.230  93.063  59.456  1.00  0.00           N
ATOM   1675  HN  GLU Z   6      71.368  93.279  59.005  1.00  0.00           H
ATOM   1676  CA  GLU Z   6      72.161  92.172  60.594  1.00  0.00           C
ATOM   1677  HA  GLU Z   6      72.566  92.702  61.446  1.00  0.00           H
ATOM   1678  CB  GLU Z   6      70.690  91.818  60.910  1.00  0.00           C
ATOM   1679  HB1 GLU Z   6      70.120  92.771  61.000  1.00  0.00           H
ATOM   1680  HB2 GLU Z   6      70.249  91.239  60.068  1.00  0.00           H
ATOM   1681  CG  GLU Z   6      70.545  91.030  62.232  1.00  0.00           C
ATOM   1682  HG1 GLU Z   6      71.101  90.071  62.167  1.00  0.00           H
ATOM   1683  HG2 GLU Z   6      70.979  91.628  63.063  1.00  0.00           H
ATOM   1684  CD  GLU Z   6      69.121  90.686  62.606  1.00  0.00           C
ATOM   1685  OE1 GLU Z   6      68.967  90.030  63.672  1.00  0.00           O
ATOM   1686  OE2 GLU Z   6      68.148  91.030  61.885  1.00  0.00           O
ATOM   1687  C   GLU Z   6      72.978  90.897  60.448  1.00  0.00           C
ATOM   1688  O   GLU Z   6      73.715  90.521  61.357  1.00  0.00           O
ATOM   1689  N   VAL Z   7      72.920  90.214  59.284  1.00  0.00           N
ATOM   1690  HN  VAL Z   7      72.363  90.559  58.533  1.00  0.00           H
ATOM   1691  CA  VAL Z   7      73.632  88.956  59.061  1.00  0.00           C
ATOM   1692  HA  VAL Z   7      73.350  88.282  59.858  1.00  0.00           H
ATOM   1693  CB  VAL Z   7      73.251  88.301  57.733  1.00  0.00           C
ATOM   1694  HB  VAL Z   7      73.620  88.921  56.883  1.00  0.00           H
ATOM   1695  CG1 VAL Z   7      73.866  86.888  57.640  1.00  0.00           C
ATOM   1696 1HG1 VAL Z   7      73.545  86.394  56.698  1.00  0.00           H
ATOM   1697 2HG1 VAL Z   7      74.975  86.924  57.650  1.00  0.00           H
ATOM   1698 3HG1 VAL Z   7      73.524  86.264  58.493  1.00  0.00           H
ATOM   1699  CG2 VAL Z   7      71.715  88.198  57.633  1.00  0.00           C
ATOM   1700 1HG2 VAL Z   7      71.239  89.198  57.578  1.00  0.00           H
ATOM   1701 2HG2 VAL Z   7      71.428  87.643  56.713  1.00  0.00           H
ATOM   1702 3HG2 VAL Z   7      71.299  87.654  58.508  1.00  0.00           H
ATOM   1703  C   VAL Z   7      75.144  89.133  59.157  1.00  0.00           C
ATOM   1704  O   VAL Z   7      75.843  88.358  59.814  1.00  0.00           O
ATOM   1705  N   ALA Z   8      75.672  90.223  58.561  1.00  0.00           N
ATOM   1706  HN  ALA Z   8      75.096  90.810  57.986  1.00  0.00           H
ATOM   1707  CA  ALA Z   8      77.049  90.644  58.714  1.00  0.00           C
ATOM   1708  HA  ALA Z   8      77.685  89.828  58.396  1.00  0.00           H
ATOM   1709  CB  ALA Z   8      77.293  91.872  57.815  1.00  0.00           C
ATOM   1710  HB1 ALA Z   8      77.084  91.610  56.756  1.00  0.00           H
ATOM   1711  HB2 ALA Z   8      76.617  92.706  58.102  1.00  0.00           H
ATOM   1712  HB3 ALA Z   8      78.343  92.224  57.886  1.00  0.00           H
ATOM   1713  C   ALA Z   8      77.438  90.977  60.155  1.00  0.00           C
ATOM   1714  O   ALA Z   8      78.481  90.545  60.641  1.00  0.00           O
ATOM   1715  N   HIS Z   9      76.588  91.716  60.903  1.00  0.00           N
ATOM   1716  HN  HIS Z   9      75.752  92.084  60.488  1.00  0.00           H
ATOM   1717  CA  HIS Z   9      76.825  92.008  62.312  1.00  0.00           C
ATOM   1718  HA  HIS Z   9      77.793  92.483  62.400  1.00  0.00           H
ATOM   1719  CB  HIS Z   9      75.750  92.950  62.902  1.00  0.00           C
ATOM   1720  HB1 HIS Z   9      74.741  92.615  62.584  1.00  0.00           H
ATOM   1721  HB2 HIS Z   9      75.780  92.914  64.011  1.00  0.00           H
ATOM   1722  ND1 HIS Z   9      76.971  95.103  63.124  1.00  0.00           N
ATOM   1723  CG  HIS Z   9      75.916  94.399  62.563  1.00  0.00           C
ATOM   1724  CE1 HIS Z   9      76.769  96.364  62.778  1.00  0.00           C
ATOM   1725  HE1 HIS Z   9      77.411  97.206  63.054  1.00  0.00           H
ATOM   1726  NE2 HIS Z   9      75.657  96.500  62.025  1.00  0.00           N
ATOM   1727  HE2 HIS Z   9      75.334  97.342  61.565  1.00  0.00           H
ATOM   1728  CD2 HIS Z   9      75.098  95.248  61.890  1.00  0.00           C
ATOM   1729  HD2 HIS Z   9      74.166  95.057  61.379  1.00  0.00           H
ATOM   1730  C   HIS Z   9      76.887  90.771  63.203  1.00  0.00           C
ATOM   1731  O   HIS Z   9      77.810  90.634  64.003  1.00  0.00           O
ATOM   1732  N   ARG Z  10      75.951  89.804  63.057  1.00  0.00           N
ATOM   1733  HN  ARG Z  10      75.195  89.934  62.408  1.00  0.00           H
ATOM   1734  CA  ARG Z  10      75.968  88.570  63.836  1.00  0.00           C
ATOM   1735  HA  ARG Z  10      75.999  88.848  64.882  1.00  0.00           H
ATOM   1736  CB  ARG Z  10      74.718  87.676  63.589  1.00  0.00           C
ATOM   1737  HB1 ARG Z  10      74.726  87.341  62.527  1.00  0.00           H
ATOM   1738  HB2 ARG Z  10      74.796  86.769  64.230  1.00  0.00           H
ATOM   1739  CG  ARG Z  10      73.341  88.331  63.858  1.00  0.00           C
ATOM   1740  HG1 ARG Z  10      73.188  89.148  63.125  1.00  0.00           H
ATOM   1741  HG2 ARG Z  10      72.553  87.569  63.661  1.00  0.00           H
ATOM   1742  CD  ARG Z  10      73.127  88.913  65.260  1.00  0.00           C
ATOM   1743  HD1 ARG Z  10      73.201  88.128  66.046  1.00  0.00           H
ATOM   1744  HD2 ARG Z  10      73.872  89.717  65.462  1.00  0.00           H
ATOM   1745  NE  ARG Z  10      71.745  89.493  65.261  1.00  0.00           N
ATOM   1746  HE  ARG Z  10      71.112  89.312  64.511  1.00  0.00           H
ATOM   1747  CZ  ARG Z  10      71.308  90.395  66.149  1.00  0.00           C
ATOM   1748  NH1 ARG Z  10      72.021  90.794  67.194  1.00  0.00           N
ATOM   1749 1HH1 ARG Z  10      72.953  90.429  67.362  1.00  0.00           H
ATOM   1750 2HH1 ARG Z  10      71.602  91.407  67.850  1.00  0.00           H
ATOM   1751  NH2 ARG Z  10      70.097  90.915  65.971  1.00  0.00           N
ATOM   1752 1HH2 ARG Z  10      69.563  90.613  65.162  1.00  0.00           H
ATOM   1753 2HH2 ARG Z  10      69.791  91.631  66.612  1.00  0.00           H
ATOM   1754  C   ARG Z  10      77.225  87.740  63.581  1.00  0.00           C
ATOM   1755  O   ARG Z  10      77.830  87.199  64.506  1.00  0.00           O
ATOM   1756  N   PHE Z  11      77.676  87.663  62.310  1.00  0.00           N
ATOM   1757  HN  PHE Z  11      77.151  88.094  61.573  1.00  0.00           H
ATOM   1758  CA  PHE Z  11      78.922  87.026  61.916  1.00  0.00           C
ATOM   1759  HA  PHE Z  11      78.894  85.994  62.237  1.00  0.00           H
ATOM   1760  CB  PHE Z  11      79.020  87.100  60.363  1.00  0.00           C
ATOM   1761  HB1 PHE Z  11      78.091  86.673  59.926  1.00  0.00           H
ATOM   1762  HB2 PHE Z  11      79.090  88.156  60.026  1.00  0.00           H
ATOM   1763  CG  PHE Z  11      80.191  86.344  59.792  1.00  0.00           C
ATOM   1764  CD1 PHE Z  11      81.451  86.957  59.671  1.00  0.00           C
ATOM   1765  HD1 PHE Z  11      81.588  87.972  60.012  1.00  0.00           H
ATOM   1766  CE1 PHE Z  11      82.534  86.266  59.115  1.00  0.00           C
ATOM   1767  HE1 PHE Z  11      83.495  86.751  59.017  1.00  0.00           H
ATOM   1768  CZ  PHE Z  11      82.360  84.953  58.666  1.00  0.00           C
ATOM   1769  HZ  PHE Z  11      83.190  84.419  58.226  1.00  0.00           H
ATOM   1770  CD2 PHE Z  11      80.032  85.026  59.340  1.00  0.00           C
ATOM   1771  HD2 PHE Z  11      79.066  84.550  59.415  1.00  0.00           H
ATOM   1772  CE2 PHE Z  11      81.108  84.334  58.772  1.00  0.00           C
ATOM   1773  HE2 PHE Z  11      80.970  83.330  58.403  1.00  0.00           H
ATOM   1774  C   PHE Z  11      80.153  87.666  62.562  1.00  0.00           C
ATOM   1775  O   PHE Z  11      81.034  86.982  63.088  1.00  0.00           O
ATOM   1776  N   LYS Z  12      80.244  89.010  62.554  1.00  0.00           N
ATOM   1777  HN  LYS Z  12      79.537  89.560  62.102  1.00  0.00           H
ATOM   1778  CA  LYS Z  12      81.337  89.733  63.177  1.00  0.00           C
ATOM   1779  HA  LYS Z  12      82.274  89.340  62.808  1.00  0.00           H
ATOM   1780  CB  LYS Z  12      81.242  91.233  62.829  1.00  0.00           C
ATOM   1781  HB1 LYS Z  12      80.215  91.595  63.070  1.00  0.00           H
ATOM   1782  HB2 LYS Z  12      81.958  91.807  63.461  1.00  0.00           H
ATOM   1783  CG  LYS Z  12      81.548  91.532  61.357  1.00  0.00           C
ATOM   1784  HG1 LYS Z  12      82.619  91.310  61.148  1.00  0.00           H
ATOM   1785  HG2 LYS Z  12      80.939  90.861  60.710  1.00  0.00           H
ATOM   1786  CD  LYS Z  12      81.230  92.985  60.974  1.00  0.00           C
ATOM   1787  HD1 LYS Z  12      81.451  93.113  59.890  1.00  0.00           H
ATOM   1788  HD2 LYS Z  12      80.139  93.162  61.119  1.00  0.00           H
ATOM   1789  CE  LYS Z  12      82.023  94.014  61.785  1.00  0.00           C
ATOM   1790  HE1 LYS Z  12      81.713  94.006  62.853  1.00  0.00           H
ATOM   1791  HE2 LYS Z  12      83.113  93.805  61.723  1.00  0.00           H
ATOM   1792  NZ  LYS Z  12      81.782  95.361  61.255  1.00  0.00           N
ATOM   1793  HZ1 LYS Z  12      82.365  96.057  61.784  1.00  0.00           H
ATOM   1794  HZ2 LYS Z  12      82.024  95.405  60.239  1.00  0.00           H
ATOM   1795  HZ3 LYS Z  12      80.762  95.605  61.354  1.00  0.00           H
ATOM   1796  C   LYS Z  12      81.372  89.616  64.691  1.00  0.00           C
ATOM   1797  O   LYS Z  12      82.416  89.331  65.282  1.00  0.00           O
ATOM   1798  N   ASP Z  13      80.221  89.817  65.361  1.00  0.00           N
ATOM   1799  HN  ASP Z  13      79.378  90.065  64.871  1.00  0.00           H
ATOM   1800  CA  ASP Z  13      80.143  89.780  66.803  1.00  0.00           C
ATOM   1801  HA  ASP Z  13      80.943  90.396  67.197  1.00  0.00           H
ATOM   1802  CB  ASP Z  13      78.765  90.318  67.266  1.00  0.00           C
ATOM   1803  HB1 ASP Z  13      77.958  89.974  66.588  1.00  0.00           H
ATOM   1804  HB2 ASP Z  13      78.528  89.983  68.297  1.00  0.00           H
ATOM   1805  CG  ASP Z  13      78.815  91.822  67.287  1.00  0.00           C
ATOM   1806  OD1 ASP Z  13      79.710  92.360  67.999  1.00  0.00           O
ATOM   1807  OD2 ASP Z  13      77.977  92.496  66.637  1.00  0.00           O
ATOM   1808  C   ASP Z  13      80.388  88.406  67.398  1.00  0.00           C
ATOM   1809  O   ASP Z  13      81.178  88.263  68.332  1.00  0.00           O
ATOM   1810  N   LEU Z  14      79.754  87.348  66.867  1.00  0.00           N
ATOM   1811  HN  LEU Z  14      79.119  87.454  66.098  1.00  0.00           H
ATOM   1812  CA  LEU Z  14      79.853  86.026  67.457  1.00  0.00           C
ATOM   1813  HA  LEU Z  14      79.937  86.113  68.532  1.00  0.00           H
ATOM   1814  CB  LEU Z  14      78.570  85.233  67.121  1.00  0.00           C
ATOM   1815  HB1 LEU Z  14      78.403  85.280  66.023  1.00  0.00           H
ATOM   1816  HB2 LEU Z  14      78.686  84.164  67.389  1.00  0.00           H
ATOM   1817  CG  LEU Z  14      77.316  85.772  67.845  1.00  0.00           C
ATOM   1818  HG  LEU Z  14      77.291  86.884  67.736  1.00  0.00           H
ATOM   1819  CD1 LEU Z  14      76.039  85.222  67.194  1.00  0.00           C
ATOM   1820 1HD1 LEU Z  14      75.139  85.620  67.709  1.00  0.00           H
ATOM   1821 2HD1 LEU Z  14      75.997  85.519  66.124  1.00  0.00           H
ATOM   1822 3HD1 LEU Z  14      76.023  84.115  67.258  1.00  0.00           H
ATOM   1823  CD2 LEU Z  14      77.337  85.440  69.346  1.00  0.00           C
ATOM   1824 1HD2 LEU Z  14      78.213  85.899  69.850  1.00  0.00           H
ATOM   1825 2HD2 LEU Z  14      76.420  85.825  69.837  1.00  0.00           H
ATOM   1826 3HD2 LEU Z  14      77.378  84.341  69.500  1.00  0.00           H
ATOM   1827  C   LEU Z  14      81.083  85.256  67.003  1.00  0.00           C
ATOM   1828  O   LEU Z  14      81.572  84.376  67.713  1.00  0.00           O
ATOM   1829  N   GLY Z  15      81.659  85.608  65.837  1.00  0.00           N
ATOM   1830  HN  GLY Z  15      81.253  86.338  65.287  1.00  0.00           H
ATOM   1831  CA  GLY Z  15      82.798  84.905  65.258  1.00  0.00           C
ATOM   1832  HA1 GLY Z  15      83.366  85.632  64.698  1.00  0.00           H
ATOM   1833  HA2 GLY Z  15      83.383  84.444  66.039  1.00  0.00           H
ATOM   1834  C   GLY Z  15      82.382  83.815  64.304  1.00  0.00           C
ATOM   1835  O   GLY Z  15      81.343  83.174  64.446  1.00  0.00           O
ATOM   1836  N   GLU Z  16      83.212  83.579  63.275  1.00  0.00           N
ATOM   1837  HN  GLU Z  16      84.072  84.081  63.220  1.00  0.00           H
ATOM   1838  CA  GLU Z  16      82.923  82.712  62.145  1.00  0.00           C
ATOM   1839  HA  GLU Z  16      82.035  83.082  61.650  1.00  0.00           H
ATOM   1840  CB  GLU Z  16      84.127  82.811  61.188  1.00  0.00           C
ATOM   1841  HB1 GLU Z  16      84.224  83.886  60.906  1.00  0.00           H
ATOM   1842  HB2 GLU Z  16      85.053  82.531  61.742  1.00  0.00           H
ATOM   1843  CG  GLU Z  16      84.048  81.984  59.885  1.00  0.00           C
ATOM   1844  HG1 GLU Z  16      83.941  80.901  60.102  1.00  0.00           H
ATOM   1845  HG2 GLU Z  16      83.179  82.307  59.277  1.00  0.00           H
ATOM   1846  CD  GLU Z  16      85.307  82.185  59.068  1.00  0.00           C
ATOM   1847  OE1 GLU Z  16      85.901  81.173  58.609  1.00  0.00           O
ATOM   1848  OE2 GLU Z  16      85.739  83.351  58.882  1.00  0.00           O
ATOM   1849  C   GLU Z  16      82.670  81.249  62.480  1.00  0.00           C
ATOM   1850  O   GLU Z  16      81.713  80.642  62.003  1.00  0.00           O
ATOM   1851  N   GLU Z  17      83.505  80.641  63.344  1.00  0.00           N
ATOM   1852  HN  GLU Z  17      84.292  81.135  63.707  1.00  0.00           H
ATOM   1853  CA  GLU Z  17      83.332  79.264  63.778  1.00  0.00           C
ATOM   1854  HA  GLU Z  17      83.254  78.638  62.899  1.00  0.00           H
ATOM   1855  CB  GLU Z  17      84.544  78.802  64.609  1.00  0.00           C
ATOM   1856  HB1 GLU Z  17      84.697  79.501  65.463  1.00  0.00           H
ATOM   1857  HB2 GLU Z  17      84.328  77.793  65.035  1.00  0.00           H
ATOM   1858  CG  GLU Z  17      85.836  78.703  63.771  1.00  0.00           C
ATOM   1859  HG1 GLU Z  17      85.669  78.034  62.899  1.00  0.00           H
ATOM   1860  HG2 GLU Z  17      86.152  79.697  63.395  1.00  0.00           H
ATOM   1861  CD  GLU Z  17      86.942  78.125  64.615  1.00  0.00           C
ATOM   1862  OE1 GLU Z  17      87.278  76.923  64.443  1.00  0.00           O
ATOM   1863  OE2 GLU Z  17      87.474  78.858  65.495  1.00  0.00           O
ATOM   1864  C   GLU Z  17      82.067  79.035  64.589  1.00  0.00           C
ATOM   1865  O   GLU Z  17      81.360  78.042  64.415  1.00  0.00           O
ATOM   1866  N   ASN Z  18      81.747  79.979  65.493  1.00  0.00           N
ATOM   1867  HN  ASN Z  18      82.362  80.753  65.633  1.00  0.00           H
ATOM   1868  CA  ASN Z  18      80.523  79.995  66.269  1.00  0.00           C
ATOM   1869  HA  ASN Z  18      80.435  79.042  66.778  1.00  0.00           H
ATOM   1870  CB  ASN Z  18      80.657  81.146  67.292  1.00  0.00           C
ATOM   1871  HB1 ASN Z  18      81.645  81.047  67.792  1.00  0.00           H
ATOM   1872  HB2 ASN Z  18      80.628  82.126  66.773  1.00  0.00           H
ATOM   1873  CG  ASN Z  18      79.619  81.103  68.402  1.00  0.00           C
ATOM   1874  OD1 ASN Z  18      79.073  80.069  68.784  1.00  0.00           O
ATOM   1875  ND2 ASN Z  18      79.386  82.285  69.012  1.00  0.00           N
ATOM   1876 1HD2 ASN Z  18      79.975  83.066  68.806  1.00  0.00           H
ATOM   1877 2HD2 ASN Z  18      78.765  82.302  69.794  1.00  0.00           H
ATOM   1878  C   ASN Z  18      79.293  80.159  65.374  1.00  0.00           C
ATOM   1879  O   ASN Z  18      78.303  79.446  65.508  1.00  0.00           O
ATOM   1880  N   PHE Z  19      79.364  81.065  64.373  1.00  0.00           N
ATOM   1881  HN  PHE Z  19      80.165  81.666  64.305  1.00  0.00           H
ATOM   1882  CA  PHE Z  19      78.340  81.252  63.357  1.00  0.00           C
ATOM   1883  HA  PHE Z  19      77.415  81.493  63.863  1.00  0.00           H
ATOM   1884  CB  PHE Z  19      78.765  82.436  62.440  1.00  0.00           C
ATOM   1885  HB1 PHE Z  19      79.074  83.291  63.081  1.00  0.00           H
ATOM   1886  HB2 PHE Z  19      79.642  82.154  61.820  1.00  0.00           H
ATOM   1887  CG  PHE Z  19      77.673  82.926  61.524  1.00  0.00           C
ATOM   1888  CD1 PHE Z  19      77.466  82.327  60.268  1.00  0.00           C
ATOM   1889  HD1 PHE Z  19      78.057  81.471  59.978  1.00  0.00           H
ATOM   1890  CE1 PHE Z  19      76.504  82.835  59.385  1.00  0.00           C
ATOM   1891  HE1 PHE Z  19      76.353  82.368  58.423  1.00  0.00           H
ATOM   1892  CZ  PHE Z  19      75.737  83.947  59.752  1.00  0.00           C
ATOM   1893  HZ  PHE Z  19      74.997  84.341  59.070  1.00  0.00           H
ATOM   1894  CD2 PHE Z  19      76.890  84.036  61.883  1.00  0.00           C
ATOM   1895  HD2 PHE Z  19      77.047  84.513  62.840  1.00  0.00           H
ATOM   1896  CE2 PHE Z  19      75.934  84.551  60.999  1.00  0.00           C
ATOM   1897  HE2 PHE Z  19      75.353  85.420  61.273  1.00  0.00           H
ATOM   1898  C   PHE Z  19      78.093  79.984  62.537  1.00  0.00           C
ATOM   1899  O   PHE Z  19      76.952  79.575  62.342  1.00  0.00           O
ATOM   1900  N   LYS Z  20      79.160  79.289  62.092  1.00  0.00           N
ATOM   1901  HN  LYS Z  20      80.081  79.663  62.227  1.00  0.00           H
ATOM   1902  CA  LYS Z  20      79.073  78.025  61.373  1.00  0.00           C
ATOM   1903  HA  LYS Z  20      78.456  78.189  60.501  1.00  0.00           H
ATOM   1904  CB  LYS Z  20      80.489  77.592  60.909  1.00  0.00           C
ATOM   1905  HB1 LYS Z  20      80.928  78.455  60.361  1.00  0.00           H
ATOM   1906  HB2 LYS Z  20      81.132  77.409  61.799  1.00  0.00           H
ATOM   1907  CG  LYS Z  20      80.513  76.351  59.996  1.00  0.00           C
ATOM   1908  HG1 LYS Z  20      80.188  75.468  60.592  1.00  0.00           H
ATOM   1909  HG2 LYS Z  20      79.781  76.482  59.168  1.00  0.00           H
ATOM   1910  CD  LYS Z  20      81.901  76.034  59.403  1.00  0.00           C
ATOM   1911  HD1 LYS Z  20      82.647  76.014  60.228  1.00  0.00           H
ATOM   1912  HD2 LYS Z  20      81.857  75.012  58.959  1.00  0.00           H
ATOM   1913  CE  LYS Z  20      82.349  77.016  58.313  1.00  0.00           C
ATOM   1914  HE1 LYS Z  20      81.600  77.044  57.491  1.00  0.00           H
ATOM   1915  HE2 LYS Z  20      82.462  78.039  58.732  1.00  0.00           H
ATOM   1916  NZ  LYS Z  20      83.644  76.617  57.736  1.00  0.00           N
ATOM   1917  HZ1 LYS Z  20      83.565  75.704  57.216  1.00  0.00           H
ATOM   1918  HZ2 LYS Z  20      83.983  77.350  57.070  1.00  0.00           H
ATOM   1919  HZ3 LYS Z  20      84.388  76.496  58.461  1.00  0.00           H
ATOM   1920  C   LYS Z  20      78.409  76.909  62.179  1.00  0.00           C
ATOM   1921  O   LYS Z  20      77.601  76.130  61.669  1.00  0.00           O
ATOM   1922  N   ALA Z  21      78.716  76.807  63.486  1.00  0.00           N
ATOM   1923  HN  ALA Z  21      79.419  77.397  63.886  1.00  0.00           H
ATOM   1924  CA  ALA Z  21      78.020  75.914  64.389  1.00  0.00           C
ATOM   1925  HA  ALA Z  21      78.027  74.923  63.957  1.00  0.00           H
ATOM   1926  CB  ALA Z  21      78.781  75.867  65.724  1.00  0.00           C
ATOM   1927  HB1 ALA Z  21      79.843  75.597  65.544  1.00  0.00           H
ATOM   1928  HB2 ALA Z  21      78.758  76.853  66.238  1.00  0.00           H
ATOM   1929  HB3 ALA Z  21      78.342  75.098  66.391  1.00  0.00           H
ATOM   1930  C   ALA Z  21      76.548  76.280  64.619  1.00  0.00           C
ATOM   1931  O   ALA Z  21      75.663  75.431  64.525  1.00  0.00           O
ATOM   1932  N   LEU Z  22      76.239  77.571  64.865  1.00  0.00           N
ATOM   1933  HN  LEU Z  22      76.975  78.247  64.976  1.00  0.00           H
ATOM   1934  CA  LEU Z  22      74.881  78.070  65.032  1.00  0.00           C
ATOM   1935  HA  LEU Z  22      74.409  77.492  65.813  1.00  0.00           H
ATOM   1936  CB  LEU Z  22      74.882  79.568  65.424  1.00  0.00           C
ATOM   1937  HB1 LEU Z  22      75.585  80.103  64.747  1.00  0.00           H
ATOM   1938  HB2 LEU Z  22      73.871  80.010  65.276  1.00  0.00           H
ATOM   1939  CG  LEU Z  22      75.289  79.838  66.885  1.00  0.00           C
ATOM   1940  HG  LEU Z  22      76.211  79.249  67.112  1.00  0.00           H
ATOM   1941  CD1 LEU Z  22      75.634  81.322  67.073  1.00  0.00           C
ATOM   1942 1HD1 LEU Z  22      76.457  81.615  66.386  1.00  0.00           H
ATOM   1943 2HD1 LEU Z  22      74.748  81.957  66.862  1.00  0.00           H
ATOM   1944 3HD1 LEU Z  22      75.970  81.509  68.115  1.00  0.00           H
ATOM   1945  CD2 LEU Z  22      74.186  79.421  67.872  1.00  0.00           C
ATOM   1946 1HD2 LEU Z  22      73.971  78.335  67.793  1.00  0.00           H
ATOM   1947 2HD2 LEU Z  22      74.506  79.635  68.914  1.00  0.00           H
ATOM   1948 3HD2 LEU Z  22      73.252  79.987  67.667  1.00  0.00           H
ATOM   1949  C   LEU Z  22      74.004  77.898  63.802  1.00  0.00           C
ATOM   1950  O   LEU Z  22      72.844  77.508  63.909  1.00  0.00           O
ATOM   1951  N   VAL Z  23      74.535  78.160  62.592  1.00  0.00           N
ATOM   1952  HN  VAL Z  23      75.463  78.543  62.526  1.00  0.00           H
ATOM   1953  CA  VAL Z  23      73.835  77.947  61.334  1.00  0.00           C
ATOM   1954  HA  VAL Z  23      72.881  78.447  61.416  1.00  0.00           H
ATOM   1955  CB  VAL Z  23      74.563  78.592  60.158  1.00  0.00           C
ATOM   1956  HB  VAL Z  23      75.638  78.296  60.174  1.00  0.00           H
ATOM   1957  CG1 VAL Z  23      73.947  78.196  58.802  1.00  0.00           C
ATOM   1958 1HG1 VAL Z  23      72.866  78.444  58.787  1.00  0.00           H
ATOM   1959 2HG1 VAL Z  23      74.452  78.757  57.989  1.00  0.00           H
ATOM   1960 3HG1 VAL Z  23      74.068  77.114  58.595  1.00  0.00           H
ATOM   1961  CG2 VAL Z  23      74.446  80.120  60.319  1.00  0.00           C
ATOM   1962 1HG2 VAL Z  23      74.929  80.627  59.459  1.00  0.00           H
ATOM   1963 2HG2 VAL Z  23      73.381  80.431  60.353  1.00  0.00           H
ATOM   1964 3HG2 VAL Z  23      74.941  80.471  61.248  1.00  0.00           H
ATOM   1965  C   VAL Z  23      73.490  76.484  61.087  1.00  0.00           C
ATOM   1966  O   VAL Z  23      72.404  76.183  60.596  1.00  0.00           O
ATOM   1967  N   LEU Z  24      74.362  75.524  61.466  1.00  0.00           N
ATOM   1968  HN  LEU Z  24      75.257  75.768  61.838  1.00  0.00           H
ATOM   1969  CA  LEU Z  24      74.029  74.104  61.428  1.00  0.00           C
ATOM   1970  HA  LEU Z  24      73.730  73.849  60.424  1.00  0.00           H
ATOM   1971  CB  LEU Z  24      75.263  73.259  61.825  1.00  0.00           C
ATOM   1972  HB1 LEU Z  24      76.121  73.583  61.200  1.00  0.00           H
ATOM   1973  HB2 LEU Z  24      75.543  73.479  62.878  1.00  0.00           H
ATOM   1974  CG  LEU Z  24      75.092  71.734  61.653  1.00  0.00           C
ATOM   1975  HG  LEU Z  24      74.065  71.526  61.263  1.00  0.00           H
ATOM   1976  CD1 LEU Z  24      76.094  71.170  60.633  1.00  0.00           C
ATOM   1977 1HD1 LEU Z  24      75.946  71.646  59.642  1.00  0.00           H
ATOM   1978 2HD1 LEU Z  24      77.133  71.371  60.970  1.00  0.00           H
ATOM   1979 3HD1 LEU Z  24      75.959  70.073  60.525  1.00  0.00           H
ATOM   1980  CD2 LEU Z  24      75.241  71.020  63.003  1.00  0.00           C
ATOM   1981 1HD2 LEU Z  24      75.126  69.925  62.872  1.00  0.00           H
ATOM   1982 2HD2 LEU Z  24      76.245  71.217  63.436  1.00  0.00           H
ATOM   1983 3HD2 LEU Z  24      74.468  71.373  63.718  1.00  0.00           H
ATOM   1984  C   LEU Z  24      72.850  73.742  62.319  1.00  0.00           C
ATOM   1985  O   LEU Z  24      71.901  73.085  61.897  1.00  0.00           O
ATOM   1986  N   ILE Z  25      72.832  74.247  63.567  1.00  0.00           N
ATOM   1987  HN  ILE Z  25      73.615  74.774  63.900  1.00  0.00           H
ATOM   1988  CA  ILE Z  25      71.710  74.076  64.480  1.00  0.00           C
ATOM   1989  HA  ILE Z  25      71.503  73.018  64.556  1.00  0.00           H
ATOM   1990  CB  ILE Z  25      72.059  74.606  65.875  1.00  0.00           C
ATOM   1991  HB  ILE Z  25      72.287  75.694  65.794  1.00  0.00           H
ATOM   1992  CG2 ILE Z  25      70.868  74.407  66.843  1.00  0.00           C
ATOM   1993 1HG2 ILE Z  25      70.634  73.327  66.949  1.00  0.00           H
ATOM   1994 2HG2 ILE Z  25      71.114  74.808  67.848  1.00  0.00           H
ATOM   1995 3HG2 ILE Z  25      69.956  74.927  66.490  1.00  0.00           H
ATOM   1996  CG1 ILE Z  25      73.321  73.895  66.431  1.00  0.00           C
ATOM   1997 1HG1 ILE Z  25      73.056  72.846  66.689  1.00  0.00           H
ATOM   1998 2HG1 ILE Z  25      74.113  73.840  65.653  1.00  0.00           H
ATOM   1999  CD  ILE Z  25      73.935  74.593  67.652  1.00  0.00           C
ATOM   2000  HD1 ILE Z  25      73.214  74.654  68.493  1.00  0.00           H
ATOM   2001  HD2 ILE Z  25      74.830  74.035  68.004  1.00  0.00           H
ATOM   2002  HD3 ILE Z  25      74.257  75.623  67.386  1.00  0.00           H
ATOM   2003  C   ILE Z  25      70.441  74.733  63.929  1.00  0.00           C
ATOM   2004  O   ILE Z  25      69.360  74.145  63.932  1.00  0.00           O
ATOM   2005  N   ALA Z  26      70.557  75.960  63.379  1.00  0.00           N
ATOM   2006  HN  ALA Z  26      71.445  76.430  63.410  1.00  0.00           H
ATOM   2007  CA  ALA Z  26      69.462  76.699  62.783  1.00  0.00           C
ATOM   2008  HA  ALA Z  26      68.674  76.777  63.517  1.00  0.00           H
ATOM   2009  CB  ALA Z  26      69.941  78.115  62.398  1.00  0.00           C
ATOM   2010  HB1 ALA Z  26      70.716  78.063  61.605  1.00  0.00           H
ATOM   2011  HB2 ALA Z  26      69.097  78.738  62.033  1.00  0.00           H
ATOM   2012  HB3 ALA Z  26      70.388  78.617  63.281  1.00  0.00           H
ATOM   2013  C   ALA Z  26      68.840  76.034  61.571  1.00  0.00           C
ATOM   2014  O   ALA Z  26      67.618  75.944  61.475  1.00  0.00           O
ATOM   2015  N   PHE Z  27      69.666  75.533  60.632  1.00  0.00           N
ATOM   2016  HN  PHE Z  27      70.661  75.646  60.733  1.00  0.00           H
ATOM   2017  CA  PHE Z  27      69.227  74.830  59.444  1.00  0.00           C
ATOM   2018  HA  PHE Z  27      68.450  75.436  59.003  1.00  0.00           H
ATOM   2019  CB  PHE Z  27      70.417  74.693  58.447  1.00  0.00           C
ATOM   2020  HB1 PHE Z  27      70.920  75.679  58.355  1.00  0.00           H
ATOM   2021  HB2 PHE Z  27      71.164  73.968  58.842  1.00  0.00           H
ATOM   2022  CG  PHE Z  27      70.015  74.290  57.045  1.00  0.00           C
ATOM   2023  CD1 PHE Z  27      70.802  73.367  56.337  1.00  0.00           C
ATOM   2024  HD1 PHE Z  27      71.680  72.946  56.806  1.00  0.00           H
ATOM   2025  CE1 PHE Z  27      70.456  72.971  55.039  1.00  0.00           C
ATOM   2026  HE1 PHE Z  27      71.062  72.247  54.515  1.00  0.00           H
ATOM   2027  CZ  PHE Z  27      69.325  73.516  54.421  1.00  0.00           C
ATOM   2028  HZ  PHE Z  27      69.054  73.209  53.422  1.00  0.00           H
ATOM   2029  CD2 PHE Z  27      68.894  74.849  56.399  1.00  0.00           C
ATOM   2030  HD2 PHE Z  27      68.291  75.591  56.898  1.00  0.00           H
ATOM   2031  CE2 PHE Z  27      68.549  74.463  55.098  1.00  0.00           C
ATOM   2032  HE2 PHE Z  27      67.683  74.893  54.616  1.00  0.00           H
ATOM   2033  C   PHE Z  27      68.597  73.478  59.766  1.00  0.00           C
ATOM   2034  O   PHE Z  27      67.564  73.113  59.203  1.00  0.00           O
ATOM   2035  N   ALA Z  28      69.189  72.710  60.707  1.00  0.00           N
ATOM   2036  HN  ALA Z  28      70.062  72.989  61.120  1.00  0.00           H
ATOM   2037  CA  ALA Z  28      68.674  71.431  61.169  1.00  0.00           C
ATOM   2038  HA  ALA Z  28      68.539  70.791  60.307  1.00  0.00           H
ATOM   2039  CB  ALA Z  28      69.698  70.784  62.121  1.00  0.00           C
ATOM   2040  HB1 ALA Z  28      69.872  71.433  63.006  1.00  0.00           H
ATOM   2041  HB2 ALA Z  28      69.354  69.786  62.466  1.00  0.00           H
ATOM   2042  HB3 ALA Z  28      70.671  70.658  61.598  1.00  0.00           H
ATOM   2043  C   ALA Z  28      67.318  71.529  61.854  1.00  0.00           C
ATOM   2044  O   ALA Z  28      66.426  70.714  61.635  1.00  0.00           O
ATOM   2045  N   GLN Z  29      67.118  72.566  62.687  1.00  0.00           N
ATOM   2046  HN  GLN Z  29      67.875  73.182  62.920  1.00  0.00           H
ATOM   2047  CA  GLN Z  29      65.845  72.807  63.336  1.00  0.00           C
ATOM   2048  HA  GLN Z  29      65.408  71.857  63.613  1.00  0.00           H
ATOM   2049  CB  GLN Z  29      66.067  73.628  64.626  1.00  0.00           C
ATOM   2050  HB1 GLN Z  29      66.611  74.565  64.366  1.00  0.00           H
ATOM   2051  HB2 GLN Z  29      65.083  73.904  65.066  1.00  0.00           H
ATOM   2052  CG  GLN Z  29      66.874  72.844  65.686  1.00  0.00           C
ATOM   2053  HG1 GLN Z  29      66.336  71.903  65.929  1.00  0.00           H
ATOM   2054  HG2 GLN Z  29      67.870  72.574  65.279  1.00  0.00           H
ATOM   2055  CD  GLN Z  29      67.095  73.637  66.974  1.00  0.00           C
ATOM   2056  OE1 GLN Z  29      66.952  74.862  67.058  1.00  0.00           O
ATOM   2057  NE2 GLN Z  29      67.475  72.890  68.038  1.00  0.00           N
ATOM   2058 1HE2 GLN Z  29      67.480  71.896  67.955  1.00  0.00           H
ATOM   2059 2HE2 GLN Z  29      67.672  73.352  68.904  1.00  0.00           H
ATOM   2060  C   GLN Z  29      64.828  73.509  62.437  1.00  0.00           C
ATOM   2061  O   GLN Z  29      63.631  73.503  62.721  1.00  0.00           O
ATOM   2062  N   TYR Z  30      65.262  74.125  61.316  1.00  0.00           N
ATOM   2063  HN  TYR Z  30      66.241  74.202  61.138  1.00  0.00           H
ATOM   2064  CA  TYR Z  30      64.364  74.660  60.301  1.00  0.00           C
ATOM   2065  HA  TYR Z  30      63.589  75.209  60.820  1.00  0.00           H
ATOM   2066  CB  TYR Z  30      65.135  75.612  59.341  1.00  0.00           C
ATOM   2067  HB1 TYR Z  30      65.839  76.231  59.931  1.00  0.00           H
ATOM   2068  HB2 TYR Z  30      65.724  75.045  58.589  1.00  0.00           H
ATOM   2069  CG  TYR Z  30      64.215  76.585  58.653  1.00  0.00           C
ATOM   2070  CD1 TYR Z  30      63.563  77.569  59.413  1.00  0.00           C
ATOM   2071  HD1 TYR Z  30      63.720  77.613  60.481  1.00  0.00           H
ATOM   2072  CE1 TYR Z  30      62.708  78.496  58.803  1.00  0.00           C
ATOM   2073  HE1 TYR Z  30      62.209  79.237  59.410  1.00  0.00           H
ATOM   2074  CZ  TYR Z  30      62.509  78.455  57.419  1.00  0.00           C
ATOM   2075  OH  TYR Z  30      61.656  79.398  56.811  1.00  0.00           O
ATOM   2076  HH  TYR Z  30      61.312  79.981  57.515  1.00  0.00           H
ATOM   2077  CD2 TYR Z  30      64.013  76.553  57.263  1.00  0.00           C
ATOM   2078  HD2 TYR Z  30      64.511  75.803  56.666  1.00  0.00           H
ATOM   2079  CE2 TYR Z  30      63.167  77.489  56.647  1.00  0.00           C
ATOM   2080  HE2 TYR Z  30      63.018  77.459  55.578  1.00  0.00           H
ATOM   2081  C   TYR Z  30      63.669  73.561  59.500  1.00  0.00           C
ATOM   2082  O   TYR Z  30      62.462  73.611  59.264  1.00  0.00           O
ATOM   2083  N   LEU Z  31      64.423  72.523  59.081  1.00  0.00           N
ATOM   2084  HN  LEU Z  31      65.402  72.498  59.287  1.00  0.00           H
ATOM   2085  CA  LEU Z  31      63.872  71.385  58.369  1.00  0.00           C
ATOM   2086  HA  LEU Z  31      62.836  71.262  58.646  1.00  0.00           H
ATOM   2087  CB  LEU Z  31      64.001  71.590  56.830  1.00  0.00           C
ATOM   2088  HB1 LEU Z  31      63.981  72.689  56.649  1.00  0.00           H
ATOM   2089  HB2 LEU Z  31      64.992  71.235  56.475  1.00  0.00           H
ATOM   2090  CG  LEU Z  31      62.880  70.985  55.947  1.00  0.00           C
ATOM   2091  HG  LEU Z  31      63.161  71.211  54.888  1.00  0.00           H
ATOM   2092  CD1 LEU Z  31      62.736  69.461  56.049  1.00  0.00           C
ATOM   2093 1HD1 LEU Z  31      62.415  69.161  57.068  1.00  0.00           H
ATOM   2094 2HD1 LEU Z  31      61.953  69.108  55.344  1.00  0.00           H
ATOM   2095 3HD1 LEU Z  31      63.693  68.961  55.792  1.00  0.00           H
ATOM   2096  CD2 LEU Z  31      61.528  71.669  56.198  1.00  0.00           C
ATOM   2097 1HD2 LEU Z  31      61.141  71.412  57.205  1.00  0.00           H
ATOM   2098 2HD2 LEU Z  31      61.636  72.772  56.131  1.00  0.00           H
ATOM   2099 3HD2 LEU Z  31      60.779  71.337  55.448  1.00  0.00           H
ATOM   2100  C   LEU Z  31      64.611  70.130  58.809  1.00  0.00           C
ATOM   2101  O   LEU Z  31      65.829  70.028  58.675  1.00  0.00           O
ATOM   2102  N   GLN Z  32      63.899  69.104  59.317  1.00  0.00           N
ATOM   2103  HN  GLN Z  32      62.894  69.160  59.391  1.00  0.00           H
ATOM   2104  CA  GLN Z  32      64.524  67.980  59.996  1.00  0.00           C
ATOM   2105  HA  GLN Z  32      65.438  68.306  60.478  1.00  0.00           H
ATOM   2106  CB  GLN Z  32      63.560  67.401  61.065  1.00  0.00           C
ATOM   2107  HB1 GLN Z  32      62.631  67.054  60.558  1.00  0.00           H
ATOM   2108  HB2 GLN Z  32      64.036  66.519  61.554  1.00  0.00           H
ATOM   2109  CG  GLN Z  32      63.175  68.413  62.169  1.00  0.00           C
ATOM   2110  HG1 GLN Z  32      64.078  68.726  62.734  1.00  0.00           H
ATOM   2111  HG2 GLN Z  32      62.717  69.318  61.718  1.00  0.00           H
ATOM   2112  CD  GLN Z  32      62.141  67.808  63.119  1.00  0.00           C
ATOM   2113  OE1 GLN Z  32      60.939  67.771  62.836  1.00  0.00           O
ATOM   2114  NE2 GLN Z  32      62.603  67.311  64.286  1.00  0.00           N
ATOM   2115 1HE2 GLN Z  32      63.594  67.217  64.427  1.00  0.00           H
ATOM   2116 2HE2 GLN Z  32      61.926  66.964  64.936  1.00  0.00           H
ATOM   2117  C   GLN Z  32      64.875  66.849  59.039  1.00  0.00           C
ATOM   2118  O   GLN Z  32      65.358  65.792  59.442  1.00  0.00           O
ATOM   2119  N   GLN Z  33      64.669  67.047  57.726  1.00  0.00           N
ATOM   2120  HN  GLN Z  33      64.290  67.921  57.435  1.00  0.00           H
ATOM   2121  CA  GLN Z  33      64.852  66.015  56.724  1.00  0.00           C
ATOM   2122  HA  GLN Z  33      65.412  65.198  57.149  1.00  0.00           H
ATOM   2123  CB  GLN Z  33      63.499  65.458  56.209  1.00  0.00           C
ATOM   2124  HB1 GLN Z  33      62.909  66.297  55.775  1.00  0.00           H
ATOM   2125  HB2 GLN Z  33      63.688  64.728  55.391  1.00  0.00           H
ATOM   2126  CG  GLN Z  33      62.632  64.759  57.293  1.00  0.00           C
ATOM   2127  HG1 GLN Z  33      62.414  65.467  58.119  1.00  0.00           H
ATOM   2128  HG2 GLN Z  33      61.664  64.464  56.834  1.00  0.00           H
ATOM   2129  CD  GLN Z  33      63.266  63.494  57.891  1.00  0.00           C
ATOM   2130  OE1 GLN Z  33      64.388  63.077  57.587  1.00  0.00           O
ATOM   2131  NE2 GLN Z  33      62.501  62.830  58.785  1.00  0.00           N
ATOM   2132 1HE2 GLN Z  33      61.608  63.188  59.068  1.00  0.00           H
ATOM   2133 2HE2 GLN Z  33      62.808  61.933  59.117  1.00  0.00           H
ATOM   2134  C   GLN Z  33      65.722  66.502  55.582  1.00  0.00           C
ATOM   2135  O   GLN Z  33      65.382  66.405  54.405  1.00  0.00           O
ATOM   2136  N   CYS Z  34      66.919  67.013  55.925  1.00  0.00           N
ATOM   2137  HN  CYS Z  34      67.144  67.158  56.885  1.00  0.00           H
ATOM   2138  CA  CYS Z  34      67.997  67.215  54.977  1.00  0.00           C
ATOM   2139  HA  CYS Z  34      67.674  66.962  53.981  1.00  0.00           H
ATOM   2140  CB  CYS Z  34      68.473  68.694  54.957  1.00  0.00           C
ATOM   2141  HB1 CYS Z  34      67.582  69.332  54.767  1.00  0.00           H
ATOM   2142  HB2 CYS Z  34      68.840  68.969  55.970  1.00  0.00           H
ATOM   2143  SG  CYS Z  34      69.755  69.048  53.695  1.00  0.00           S
ATOM   2144  HG1 CYS Z  34      70.665  68.204  54.180  1.00  0.00           H
ATOM   2145  C   CYS Z  34      69.158  66.321  55.404  1.00  0.00           C
ATOM   2146  O   CYS Z  34      69.768  66.630  56.432  1.00  0.00           O
ATOM   2147  N   PRO Z  35      69.499  65.236  54.697  1.00  0.00           N
ATOM   2148  CD  PRO Z  35      68.661  64.642  53.649  1.00  0.00           C
ATOM   2149  HD1 PRO Z  35      68.778  65.239  52.717  1.00  0.00           H
ATOM   2150  HD2 PRO Z  35      67.589  64.589  53.949  1.00  0.00           H
ATOM   2151  CA  PRO Z  35      70.703  64.431  54.918  1.00  0.00           C
ATOM   2152  HA  PRO Z  35      70.542  63.916  55.855  1.00  0.00           H
ATOM   2153  CB  PRO Z  35      70.726  63.459  53.733  1.00  0.00           C
ATOM   2154  HB1 PRO Z  35      71.215  63.930  52.851  1.00  0.00           H
ATOM   2155  HB2 PRO Z  35      71.249  62.513  53.984  1.00  0.00           H
ATOM   2156  CG  PRO Z  35      69.242  63.247  53.433  1.00  0.00           C
ATOM   2157  HG1 PRO Z  35      69.059  62.863  52.409  1.00  0.00           H
ATOM   2158  HG2 PRO Z  35      68.803  62.542  54.174  1.00  0.00           H
ATOM   2159  C   PRO Z  35      72.014  65.178  55.098  1.00  0.00           C
ATOM   2160  O   PRO Z  35      72.188  66.274  54.558  1.00  0.00           O
ATOM   2161  N   PHE Z  36      72.937  64.595  55.884  1.00  0.00           N
ATOM   2162  HN  PHE Z  36      72.748  63.668  56.237  1.00  0.00           H
ATOM   2163  CA  PHE Z  36      74.102  65.242  56.454  1.00  0.00           C
ATOM   2164  HA  PHE Z  36      73.740  66.046  57.077  1.00  0.00           H
ATOM   2165  CB  PHE Z  36      74.855  64.198  57.329  1.00  0.00           C
ATOM   2166  HB1 PHE Z  36      74.137  63.744  58.044  1.00  0.00           H
ATOM   2167  HB2 PHE Z  36      75.249  63.381  56.685  1.00  0.00           H
ATOM   2168  CG  PHE Z  36      75.983  64.773  58.152  1.00  0.00           C
ATOM   2169  CD1 PHE Z  36      75.793  65.894  58.979  1.00  0.00           C
ATOM   2170  HD1 PHE Z  36      74.829  66.375  59.018  1.00  0.00           H
ATOM   2171  CE1 PHE Z  36      76.838  66.387  59.772  1.00  0.00           C
ATOM   2172  HE1 PHE Z  36      76.675  67.244  60.409  1.00  0.00           H
ATOM   2173  CZ  PHE Z  36      78.093  65.770  59.731  1.00  0.00           C
ATOM   2174  HZ  PHE Z  36      78.907  66.148  60.333  1.00  0.00           H
ATOM   2175  CD2 PHE Z  36      77.248  64.164  58.121  1.00  0.00           C
ATOM   2176  HD2 PHE Z  36      77.412  63.304  57.488  1.00  0.00           H
ATOM   2177  CE2 PHE Z  36      78.298  64.662  58.901  1.00  0.00           C
ATOM   2178  HE2 PHE Z  36      79.266  64.189  58.857  1.00  0.00           H
ATOM   2179  C   PHE Z  36      75.054  65.856  55.441  1.00  0.00           C
ATOM   2180  O   PHE Z  36      75.456  67.010  55.581  1.00  0.00           O
ATOM   2181  N   GLU Z  37      75.408  65.129  54.365  1.00  0.00           N
ATOM   2182  HN  GLU Z  37      75.052  64.198  54.247  1.00  0.00           H
ATOM   2183  CA  GLU Z  37      76.411  65.585  53.420  1.00  0.00           C
ATOM   2184  HA  GLU Z  37      77.305  65.790  53.993  1.00  0.00           H
ATOM   2185  CB  GLU Z  37      76.708  64.468  52.392  1.00  0.00           C
ATOM   2186  HB1 GLU Z  37      76.555  63.484  52.888  1.00  0.00           H
ATOM   2187  HB2 GLU Z  37      75.980  64.513  51.554  1.00  0.00           H
ATOM   2188  CG  GLU Z  37      78.143  64.475  51.828  1.00  0.00           C
ATOM   2189  HG1 GLU Z  37      78.246  63.669  51.069  1.00  0.00           H
ATOM   2190  HG2 GLU Z  37      78.365  65.444  51.340  1.00  0.00           H
ATOM   2191  CD  GLU Z  37      79.160  64.211  52.919  1.00  0.00           C
ATOM   2192  OE1 GLU Z  37      80.053  65.079  53.115  1.00  0.00           O
ATOM   2193  OE2 GLU Z  37      79.093  63.144  53.582  1.00  0.00           O
ATOM   2194  C   GLU Z  37      76.035  66.876  52.699  1.00  0.00           C
ATOM   2195  O   GLU Z  37      76.824  67.817  52.613  1.00  0.00           O
ATOM   2196  N   ASP Z  38      74.779  66.966  52.224  1.00  0.00           N
ATOM   2197  HN  ASP Z  38      74.183  66.167  52.281  1.00  0.00           H
ATOM   2198  CA  ASP Z  38      74.182  68.157  51.650  1.00  0.00           C
ATOM   2199  HA  ASP Z  38      74.874  68.569  50.926  1.00  0.00           H
ATOM   2200  CB  ASP Z  38      72.855  67.786  50.957  1.00  0.00           C
ATOM   2201  HB1 ASP Z  38      72.153  67.318  51.679  1.00  0.00           H
ATOM   2202  HB2 ASP Z  38      72.375  68.674  50.496  1.00  0.00           H
ATOM   2203  CG  ASP Z  38      73.183  66.795  49.876  1.00  0.00           C
ATOM   2204  OD1 ASP Z  38      73.792  67.191  48.848  1.00  0.00           O
ATOM   2205  OD2 ASP Z  38      72.875  65.589  50.050  1.00  0.00           O
ATOM   2206  C   ASP Z  38      73.940  69.252  52.678  1.00  0.00           C
ATOM   2207  O   ASP Z  38      74.154  70.436  52.419  1.00  0.00           O
ATOM   2208  N   HIS Z  39      73.510  68.871  53.898  1.00  0.00           N
ATOM   2209  HN  HIS Z  39      73.340  67.899  54.077  1.00  0.00           H
ATOM   2210  CA  HIS Z  39      73.250  69.787  54.995  1.00  0.00           C
ATOM   2211  HA  HIS Z  39      72.476  70.475  54.687  1.00  0.00           H
ATOM   2212  CB  HIS Z  39      72.778  68.981  56.228  1.00  0.00           C
ATOM   2213  HB1 HIS Z  39      71.935  68.320  55.932  1.00  0.00           H
ATOM   2214  HB2 HIS Z  39      73.596  68.323  56.587  1.00  0.00           H
ATOM   2215  ND1 HIS Z  39      71.035  70.296  57.505  1.00  0.00           N
ATOM   2216  HD1 HIS Z  39      70.250  70.170  56.892  1.00  0.00           H
ATOM   2217  CG  HIS Z  39      72.317  69.818  57.373  1.00  0.00           C
ATOM   2218  CE1 HIS Z  39      71.004  71.028  58.639  1.00  0.00           C
ATOM   2219  HE1 HIS Z  39      70.101  71.539  58.965  1.00  0.00           H
ATOM   2220  NE2 HIS Z  39      72.174  71.056  59.242  1.00  0.00           N
ATOM   2221  CD2 HIS Z  39      73.004  70.292  58.446  1.00  0.00           C
ATOM   2222  HD2 HIS Z  39      74.042  70.149  58.718  1.00  0.00           H
ATOM   2223  C   HIS Z  39      74.471  70.612  55.381  1.00  0.00           C
ATOM   2224  O   HIS Z  39      74.407  71.833  55.504  1.00  0.00           O
ATOM   2225  N   VAL Z  40      75.642  69.955  55.496  1.00  0.00           N
ATOM   2226  HN  VAL Z  40      75.656  68.954  55.405  1.00  0.00           H
ATOM   2227  CA  VAL Z  40      76.928  70.583  55.761  1.00  0.00           C
ATOM   2228  HA  VAL Z  40      76.843  71.150  56.677  1.00  0.00           H
ATOM   2229  CB  VAL Z  40      77.987  69.498  55.952  1.00  0.00           C
ATOM   2230  HB  VAL Z  40      77.932  68.779  55.101  1.00  0.00           H
ATOM   2231  CG1 VAL Z  40      79.418  70.066  56.026  1.00  0.00           C
ATOM   2232 1HG1 VAL Z  40      80.135  69.255  56.277  1.00  0.00           H
ATOM   2233 2HG1 VAL Z  40      79.732  70.507  55.057  1.00  0.00           H
ATOM   2234 3HG1 VAL Z  40      79.491  70.843  56.814  1.00  0.00           H
ATOM   2235  CG2 VAL Z  40      77.665  68.745  57.257  1.00  0.00           C
ATOM   2236 1HG2 VAL Z  40      78.407  67.935  57.428  1.00  0.00           H
ATOM   2237 2HG2 VAL Z  40      77.696  69.439  58.121  1.00  0.00           H
ATOM   2238 3HG2 VAL Z  40      76.662  68.276  57.231  1.00  0.00           H
ATOM   2239  C   VAL Z  40      77.332  71.581  54.678  1.00  0.00           C
ATOM   2240  O   VAL Z  40      77.746  72.703  54.972  1.00  0.00           O
ATOM   2241  N   LYS Z  41      77.149  71.228  53.387  1.00  0.00           N
ATOM   2242  HN  LYS Z  41      76.784  70.325  53.168  1.00  0.00           H
ATOM   2243  CA  LYS Z  41      77.446  72.096  52.255  1.00  0.00           C
ATOM   2244  HA  LYS Z  41      78.486  72.384  52.319  1.00  0.00           H
ATOM   2245  CB  LYS Z  41      77.204  71.352  50.917  1.00  0.00           C
ATOM   2246  HB1 LYS Z  41      76.160  70.964  50.902  1.00  0.00           H
ATOM   2247  HB2 LYS Z  41      77.311  72.057  50.061  1.00  0.00           H
ATOM   2248  CG  LYS Z  41      78.175  70.184  50.685  1.00  0.00           C
ATOM   2249  HG1 LYS Z  41      79.204  70.585  50.547  1.00  0.00           H
ATOM   2250  HG2 LYS Z  41      78.194  69.539  51.590  1.00  0.00           H
ATOM   2251  CD  LYS Z  41      77.784  69.322  49.472  1.00  0.00           C
ATOM   2252  HD1 LYS Z  41      76.735  68.972  49.603  1.00  0.00           H
ATOM   2253  HD2 LYS Z  41      77.818  69.962  48.561  1.00  0.00           H
ATOM   2254  CE  LYS Z  41      78.697  68.103  49.282  1.00  0.00           C
ATOM   2255  HE1 LYS Z  41      79.751  68.431  49.159  1.00  0.00           H
ATOM   2256  HE2 LYS Z  41      78.634  67.426  50.161  1.00  0.00           H
ATOM   2257  NZ  LYS Z  41      78.305  67.340  48.081  1.00  0.00           N
ATOM   2258  HZ1 LYS Z  41      79.081  66.688  47.806  1.00  0.00           H
ATOM   2259  HZ2 LYS Z  41      77.440  66.774  48.286  1.00  0.00           H
ATOM   2260  HZ3 LYS Z  41      78.121  67.995  47.283  1.00  0.00           H
ATOM   2261  C   LYS Z  41      76.634  73.385  52.243  1.00  0.00           C
ATOM   2262  O   LYS Z  41      77.161  74.467  51.980  1.00  0.00           O
ATOM   2263  N   LEU Z  42      75.323  73.310  52.541  1.00  0.00           N
ATOM   2264  HN  LEU Z  42      74.900  72.414  52.693  1.00  0.00           H
ATOM   2265  CA  LEU Z  42      74.455  74.471  52.652  1.00  0.00           C
ATOM   2266  HA  LEU Z  42      74.646  75.102  51.794  1.00  0.00           H
ATOM   2267  CB  LEU Z  42      72.958  74.074  52.581  1.00  0.00           C
ATOM   2268  HB1 LEU Z  42      72.806  73.113  53.117  1.00  0.00           H
ATOM   2269  HB2 LEU Z  42      72.344  74.846  53.097  1.00  0.00           H
ATOM   2270  CG  LEU Z  42      72.411  73.960  51.134  1.00  0.00           C
ATOM   2271  HG  LEU Z  42      72.611  74.933  50.622  1.00  0.00           H
ATOM   2272  CD1 LEU Z  42      73.067  72.855  50.292  1.00  0.00           C
ATOM   2273 1HD1 LEU Z  42      72.631  72.843  49.271  1.00  0.00           H
ATOM   2274 2HD1 LEU Z  42      74.159  73.014  50.187  1.00  0.00           H
ATOM   2275 3HD1 LEU Z  42      72.895  71.861  50.756  1.00  0.00           H
ATOM   2276  CD2 LEU Z  42      70.891  73.746  51.142  1.00  0.00           C
ATOM   2277 1HD2 LEU Z  42      70.379  74.572  51.679  1.00  0.00           H
ATOM   2278 2HD2 LEU Z  42      70.505  73.708  50.100  1.00  0.00           H
ATOM   2279 3HD2 LEU Z  42      70.642  72.785  51.640  1.00  0.00           H
ATOM   2280  C   LEU Z  42      74.773  75.353  53.862  1.00  0.00           C
ATOM   2281  O   LEU Z  42      74.771  76.579  53.763  1.00  0.00           O
ATOM   2282  N   VAL Z  43      75.113  74.767  55.030  1.00  0.00           N
ATOM   2283  HN  VAL Z  43      75.049  73.770  55.126  1.00  0.00           H
ATOM   2284  CA  VAL Z  43      75.588  75.502  56.206  1.00  0.00           C
ATOM   2285  HA  VAL Z  43      74.838  76.226  56.489  1.00  0.00           H
ATOM   2286  CB  VAL Z  43      75.819  74.528  57.360  1.00  0.00           C
ATOM   2287  HB  VAL Z  43      76.391  73.650  56.977  1.00  0.00           H
ATOM   2288  CG1 VAL Z  43      76.610  75.152  58.532  1.00  0.00           C
ATOM   2289 1HG1 VAL Z  43      76.670  74.432  59.373  1.00  0.00           H
ATOM   2290 2HG1 VAL Z  43      77.652  75.408  58.248  1.00  0.00           H
ATOM   2291 3HG1 VAL Z  43      76.110  76.070  58.904  1.00  0.00           H
ATOM   2292  CG2 VAL Z  43      74.446  74.037  57.847  1.00  0.00           C
ATOM   2293 1HG2 VAL Z  43      73.825  73.653  57.014  1.00  0.00           H
ATOM   2294 2HG2 VAL Z  43      74.573  73.209  58.576  1.00  0.00           H
ATOM   2295 3HG2 VAL Z  43      73.887  74.859  58.342  1.00  0.00           H
ATOM   2296  C   VAL Z  43      76.873  76.275  55.935  1.00  0.00           C
ATOM   2297  O   VAL Z  43      77.013  77.457  56.267  1.00  0.00           O
ATOM   2298  N   ASN Z  44      77.844  75.627  55.264  1.00  0.00           N
ATOM   2299  HN  ASN Z  44      77.732  74.651  55.053  1.00  0.00           H
ATOM   2300  CA  ASN Z  44      79.086  76.247  54.843  1.00  0.00           C
ATOM   2301  HA  ASN Z  44      79.535  76.719  55.709  1.00  0.00           H
ATOM   2302  CB  ASN Z  44      80.058  75.197  54.258  1.00  0.00           C
ATOM   2303  HB1 ASN Z  44      79.560  74.613  53.456  1.00  0.00           H
ATOM   2304  HB2 ASN Z  44      80.965  75.686  53.843  1.00  0.00           H
ATOM   2305  CG  ASN Z  44      80.509  74.259  55.371  1.00  0.00           C
ATOM   2306  OD1 ASN Z  44      80.446  74.573  56.563  1.00  0.00           O
ATOM   2307  ND2 ASN Z  44      81.005  73.068  54.981  1.00  0.00           N
ATOM   2308 1HD2 ASN Z  44      80.995  72.809  54.007  1.00  0.00           H
ATOM   2309 2HD2 ASN Z  44      81.394  72.461  55.679  1.00  0.00           H
ATOM   2310  C   ASN Z  44      78.859  77.366  53.838  1.00  0.00           C
ATOM   2311  O   ASN Z  44      79.490  78.417  53.912  1.00  0.00           O
ATOM   2312  N   GLU Z  45      77.917  77.185  52.898  1.00  0.00           N
ATOM   2313  HN  GLU Z  45      77.464  76.296  52.812  1.00  0.00           H
ATOM   2314  CA  GLU Z  45      77.503  78.203  51.953  1.00  0.00           C
ATOM   2315  HA  GLU Z  45      78.373  78.521  51.394  1.00  0.00           H
ATOM   2316  CB  GLU Z  45      76.483  77.575  50.991  1.00  0.00           C
ATOM   2317  HB1 GLU Z  45      76.944  76.638  50.609  1.00  0.00           H
ATOM   2318  HB2 GLU Z  45      75.560  77.285  51.538  1.00  0.00           H
ATOM   2319  CG  GLU Z  45      76.122  78.470  49.795  1.00  0.00           C
ATOM   2320  HG1 GLU Z  45      75.563  79.371  50.119  1.00  0.00           H
ATOM   2321  HG2 GLU Z  45      77.055  78.801  49.293  1.00  0.00           H
ATOM   2322  CD  GLU Z  45      75.298  77.694  48.799  1.00  0.00           C
ATOM   2323  OE1 GLU Z  45      75.746  76.606  48.353  1.00  0.00           O
ATOM   2324  OE2 GLU Z  45      74.210  78.192  48.404  1.00  0.00           O
ATOM   2325  C   GLU Z  45      76.883  79.446  52.579  1.00  0.00           C
ATOM   2326  O   GLU Z  45      77.235  80.572  52.237  1.00  0.00           O
ATOM   2327  N   VAL Z  46      75.971  79.282  53.559  1.00  0.00           N
ATOM   2328  HN  VAL Z  46      75.654  78.357  53.788  1.00  0.00           H
ATOM   2329  CA  VAL Z  46      75.394  80.382  54.327  1.00  0.00           C
ATOM   2330  HA  VAL Z  46      74.984  81.101  53.632  1.00  0.00           H
ATOM   2331  CB  VAL Z  46      74.267  79.880  55.225  1.00  0.00           C
ATOM   2332  HB  VAL Z  46      74.635  79.009  55.815  1.00  0.00           H
ATOM   2333  CG1 VAL Z  46      73.766  80.970  56.194  1.00  0.00           C
ATOM   2334 1HG1 VAL Z  46      73.459  81.882  55.638  1.00  0.00           H
ATOM   2335 2HG1 VAL Z  46      72.885  80.589  56.752  1.00  0.00           H
ATOM   2336 3HG1 VAL Z  46      74.540  81.248  56.939  1.00  0.00           H
ATOM   2337  CG2 VAL Z  46      73.094  79.419  54.336  1.00  0.00           C
ATOM   2338 1HG2 VAL Z  46      72.667  80.281  53.782  1.00  0.00           H
ATOM   2339 2HG2 VAL Z  46      73.411  78.647  53.607  1.00  0.00           H
ATOM   2340 3HG2 VAL Z  46      72.292  78.983  54.968  1.00  0.00           H
ATOM   2341  C   VAL Z  46      76.453  81.128  55.132  1.00  0.00           C
ATOM   2342  O   VAL Z  46      76.477  82.357  55.184  1.00  0.00           O
ATOM   2343  N   THR Z  47      77.402  80.390  55.741  1.00  0.00           N
ATOM   2344  HN  THR Z  47      77.326  79.392  55.716  1.00  0.00           H
ATOM   2345  CA  THR Z  47      78.557  80.960  56.438  1.00  0.00           C
ATOM   2346  HA  THR Z  47      78.187  81.646  57.186  1.00  0.00           H
ATOM   2347  CB  THR Z  47      79.393  79.896  57.141  1.00  0.00           C
ATOM   2348  HB  THR Z  47      79.880  79.224  56.399  1.00  0.00           H
ATOM   2349  OG1 THR Z  47      78.575  79.107  57.997  1.00  0.00           O
ATOM   2350  HG1 THR Z  47      78.034  78.527  57.437  1.00  0.00           H
ATOM   2351  CG2 THR Z  47      80.464  80.541  58.034  1.00  0.00           C
ATOM   2352 1HG2 THR Z  47      81.018  79.761  58.593  1.00  0.00           H
ATOM   2353 2HG2 THR Z  47      81.201  81.117  57.436  1.00  0.00           H
ATOM   2354 3HG2 THR Z  47      79.993  81.221  58.775  1.00  0.00           H
ATOM   2355  C   THR Z  47      79.461  81.762  55.510  1.00  0.00           C
ATOM   2356  O   THR Z  47      79.859  82.885  55.816  1.00  0.00           O
ATOM   2357  N   GLU Z  48      79.757  81.227  54.305  1.00  0.00           N
ATOM   2358  HN  GLU Z  48      79.443  80.303  54.077  1.00  0.00           H
ATOM   2359  CA  GLU Z  48      80.519  81.907  53.269  1.00  0.00           C
ATOM   2360  HA  GLU Z  48      81.456  82.224  53.707  1.00  0.00           H
ATOM   2361  CB  GLU Z  48      80.816  80.943  52.095  1.00  0.00           C
ATOM   2362  HB1 GLU Z  48      81.308  80.039  52.522  1.00  0.00           H
ATOM   2363  HB2 GLU Z  48      79.863  80.611  51.626  1.00  0.00           H
ATOM   2364  CG  GLU Z  48      81.746  81.548  51.015  1.00  0.00           C
ATOM   2365  HG1 GLU Z  48      81.234  82.362  50.460  1.00  0.00           H
ATOM   2366  HG2 GLU Z  48      82.650  81.972  51.502  1.00  0.00           H
ATOM   2367  CD  GLU Z  48      82.197  80.502  50.020  1.00  0.00           C
ATOM   2368  OE1 GLU Z  48      81.398  80.109  49.130  1.00  0.00           O
ATOM   2369  OE2 GLU Z  48      83.377  80.067  50.095  1.00  0.00           O
ATOM   2370  C   GLU Z  48      79.838  83.159  52.742  1.00  0.00           C
ATOM   2371  O   GLU Z  48      80.469  84.200  52.574  1.00  0.00           O
ATOM   2372  N   PHE Z  49      78.509  83.095  52.522  1.00  0.00           N
ATOM   2373  HN  PHE Z  49      78.047  82.207  52.604  1.00  0.00           H
ATOM   2374  CA  PHE Z  49      77.667  84.210  52.131  1.00  0.00           C
ATOM   2375  HA  PHE Z  49      78.044  84.607  51.198  1.00  0.00           H
ATOM   2376  CB  PHE Z  49      76.222  83.665  51.942  1.00  0.00           C
ATOM   2377  HB1 PHE Z  49      76.234  82.857  51.179  1.00  0.00           H
ATOM   2378  HB2 PHE Z  49      75.852  83.227  52.892  1.00  0.00           H
ATOM   2379  CG  PHE Z  49      75.246  84.712  51.489  1.00  0.00           C
ATOM   2380  CD1 PHE Z  49      74.431  85.372  52.423  1.00  0.00           C
ATOM   2381  HD1 PHE Z  49      74.505  85.119  53.471  1.00  0.00           H
ATOM   2382  CE1 PHE Z  49      73.545  86.373  52.009  1.00  0.00           C
ATOM   2383  HE1 PHE Z  49      72.927  86.887  52.733  1.00  0.00           H
ATOM   2384  CZ  PHE Z  49      73.456  86.703  50.652  1.00  0.00           C
ATOM   2385  HZ  PHE Z  49      72.772  87.469  50.329  1.00  0.00           H
ATOM   2386  CD2 PHE Z  49      75.153  85.058  50.134  1.00  0.00           C
ATOM   2387  HD2 PHE Z  49      75.788  84.565  49.413  1.00  0.00           H
ATOM   2388  CE2 PHE Z  49      74.258  86.048  49.713  1.00  0.00           C
ATOM   2389  HE2 PHE Z  49      74.204  86.325  48.668  1.00  0.00           H
ATOM   2390  C   PHE Z  49      77.697  85.345  53.155  1.00  0.00           C
ATOM   2391  O   PHE Z  49      77.874  86.509  52.802  1.00  0.00           O
ATOM   2392  N   ALA Z  50      77.587  85.022  54.460  1.00  0.00           N
ATOM   2393  HN  ALA Z  50      77.416  84.070  54.725  1.00  0.00           H
ATOM   2394  CA  ALA Z  50      77.714  85.976  55.544  1.00  0.00           C
ATOM   2395  HA  ALA Z  50      76.995  86.767  55.378  1.00  0.00           H
ATOM   2396  CB  ALA Z  50      77.398  85.272  56.876  1.00  0.00           C
ATOM   2397  HB1 ALA Z  50      76.385  84.820  56.833  1.00  0.00           H
ATOM   2398  HB2 ALA Z  50      78.130  84.460  57.075  1.00  0.00           H
ATOM   2399  HB3 ALA Z  50      77.426  85.992  57.722  1.00  0.00           H
ATOM   2400  C   ALA Z  50      79.089  86.636  55.605  1.00  0.00           C
ATOM   2401  O   ALA Z  50      79.210  87.846  55.791  1.00  0.00           O
ATOM   2402  N   LYS Z  51      80.165  85.855  55.381  1.00  0.00           N
ATOM   2403  HN  LYS Z  51      80.045  84.864  55.298  1.00  0.00           H
ATOM   2404  CA  LYS Z  51      81.522  86.357  55.252  1.00  0.00           C
ATOM   2405  HA  LYS Z  51      81.750  86.905  56.157  1.00  0.00           H
ATOM   2406  CB  LYS Z  51      82.504  85.169  55.121  1.00  0.00           C
ATOM   2407  HB1 LYS Z  51      82.209  84.402  55.874  1.00  0.00           H
ATOM   2408  HB2 LYS Z  51      82.398  84.694  54.123  1.00  0.00           H
ATOM   2409  CG  LYS Z  51      83.974  85.538  55.374  1.00  0.00           C
ATOM   2410  HG1 LYS Z  51      84.314  86.269  54.605  1.00  0.00           H
ATOM   2411  HG2 LYS Z  51      84.041  86.037  56.367  1.00  0.00           H
ATOM   2412  CD  LYS Z  51      84.882  84.297  55.353  1.00  0.00           C
ATOM   2413  HD1 LYS Z  51      84.508  83.546  56.085  1.00  0.00           H
ATOM   2414  HD2 LYS Z  51      84.803  83.830  54.343  1.00  0.00           H
ATOM   2415  CE  LYS Z  51      86.365  84.580  55.624  1.00  0.00           C
ATOM   2416  HE1 LYS Z  51      86.969  83.664  55.444  1.00  0.00           H
ATOM   2417  HE2 LYS Z  51      86.734  85.384  54.954  1.00  0.00           H
ATOM   2418  NZ  LYS Z  51      86.592  85.001  57.016  1.00  0.00           N
ATOM   2419  HZ1 LYS Z  51      86.170  85.946  57.205  1.00  0.00           H
ATOM   2420  HZ2 LYS Z  51      86.191  84.301  57.702  1.00  0.00           H
ATOM   2421  HZ3 LYS Z  51      87.624  85.067  57.195  1.00  0.00           H
ATOM   2422  C   LYS Z  51      81.697  87.326  54.082  1.00  0.00           C
ATOM   2423  O   LYS Z  51      82.325  88.375  54.209  1.00  0.00           O
ATOM   2424  N   THR Z  52      81.084  87.028  52.915  1.00  0.00           N
ATOM   2425  HN  THR Z  52      80.637  86.135  52.810  1.00  0.00           H
ATOM   2426  CA  THR Z  52      81.020  87.918  51.750  1.00  0.00           C
ATOM   2427  HA  THR Z  52      82.032  88.173  51.473  1.00  0.00           H
ATOM   2428  CB  THR Z  52      80.337  87.277  50.550  1.00  0.00           C
ATOM   2429  HB  THR Z  52      79.264  87.073  50.776  1.00  0.00           H
ATOM   2430  OG1 THR Z  52      80.984  86.054  50.248  1.00  0.00           O
ATOM   2431  HG1 THR Z  52      80.335  85.535  49.727  1.00  0.00           H
ATOM   2432  CG2 THR Z  52      80.451  88.140  49.285  1.00  0.00           C
ATOM   2433 1HG2 THR Z  52      79.925  89.110  49.405  1.00  0.00           H
ATOM   2434 2HG2 THR Z  52      81.516  88.343  49.045  1.00  0.00           H
ATOM   2435 3HG2 THR Z  52      79.995  87.617  48.418  1.00  0.00           H
ATOM   2436  C   THR Z  52      80.302  89.213  52.055  1.00  0.00           C
ATOM   2437  O   THR Z  52      80.749  90.289  51.673  1.00  0.00           O
ATOM   2438  N   CYS Z  53      79.190  89.160  52.814  1.00  0.00           N
ATOM   2439  HN  CYS Z  53      78.803  88.272  53.074  1.00  0.00           H
ATOM   2440  CA  CYS Z  53      78.488  90.345  53.284  1.00  0.00           C
ATOM   2441  HA  CYS Z  53      78.230  90.935  52.415  1.00  0.00           H
ATOM   2442  CB  CYS Z  53      77.190  89.982  54.048  1.00  0.00           C
ATOM   2443  HB1 CYS Z  53      77.442  89.366  54.936  1.00  0.00           H
ATOM   2444  HB2 CYS Z  53      76.703  90.913  54.414  1.00  0.00           H
ATOM   2445  SG  CYS Z  53      76.006  89.081  53.002  1.00  0.00           S
ATOM   2446  C   CYS Z  53      79.342  91.252  54.162  1.00  0.00           C
ATOM   2447  O   CYS Z  53      79.269  92.472  54.060  1.00  0.00           O
ATOM   2448  N   VAL Z  54      80.195  90.700  55.047  1.00  0.00           N
ATOM   2449  HN  VAL Z  54      80.199  89.708  55.188  1.00  0.00           H
ATOM   2450  CA  VAL Z  54      81.198  91.482  55.766  1.00  0.00           C
ATOM   2451  HA  VAL Z  54      80.702  92.334  56.208  1.00  0.00           H
ATOM   2452  CB  VAL Z  54      81.831  90.668  56.895  1.00  0.00           C
ATOM   2453  HB  VAL Z  54      82.326  89.761  56.475  1.00  0.00           H
ATOM   2454  CG1 VAL Z  54      82.877  91.497  57.669  1.00  0.00           C
ATOM   2455 1HG1 VAL Z  54      83.213  90.938  58.568  1.00  0.00           H
ATOM   2456 2HG1 VAL Z  54      83.773  91.710  57.051  1.00  0.00           H
ATOM   2457 3HG1 VAL Z  54      82.439  92.461  58.003  1.00  0.00           H
ATOM   2458  CG2 VAL Z  54      80.727  90.216  57.868  1.00  0.00           C
ATOM   2459 1HG2 VAL Z  54      79.987  89.552  57.377  1.00  0.00           H
ATOM   2460 2HG2 VAL Z  54      81.177  89.655  58.711  1.00  0.00           H
ATOM   2461 3HG2 VAL Z  54      80.195  91.094  58.289  1.00  0.00           H
ATOM   2462  C   VAL Z  54      82.304  92.041  54.863  1.00  0.00           C
ATOM   2463  O   VAL Z  54      82.704  93.203  54.984  1.00  0.00           O
ATOM   2464  N   ALA Z  55      82.834  91.219  53.937  1.00  0.00           N
ATOM   2465  HN  ALA Z  55      82.485  90.283  53.846  1.00  0.00           H
ATOM   2466  CA  ALA Z  55      84.066  91.508  53.229  1.00  0.00           C
ATOM   2467  HA  ALA Z  55      84.707  92.115  53.851  1.00  0.00           H
ATOM   2468  CB  ALA Z  55      84.778  90.164  52.968  1.00  0.00           C
ATOM   2469  HB1 ALA Z  55      84.939  89.629  53.928  1.00  0.00           H
ATOM   2470  HB2 ALA Z  55      84.159  89.515  52.311  1.00  0.00           H
ATOM   2471  HB3 ALA Z  55      85.766  90.321  52.486  1.00  0.00           H
ATOM   2472  C   ALA Z  55      83.938  92.233  51.892  1.00  0.00           C
ATOM   2473  O   ALA Z  55      84.929  92.763  51.390  1.00  0.00           O
ATOM   2474  N   ASP Z  56      82.743  92.284  51.277  1.00  0.00           N
ATOM   2475  HN  ASP Z  56      81.940  91.831  51.673  1.00  0.00           H
ATOM   2476  CA  ASP Z  56      82.581  92.789  49.928  1.00  0.00           C
ATOM   2477  HA  ASP Z  56      83.484  93.301  49.623  1.00  0.00           H
ATOM   2478  CB  ASP Z  56      82.311  91.584  48.979  1.00  0.00           C
ATOM   2479  HB1 ASP Z  56      82.998  90.759  49.265  1.00  0.00           H
ATOM   2480  HB2 ASP Z  56      81.273  91.219  49.118  1.00  0.00           H
ATOM   2481  CG  ASP Z  56      82.548  91.858  47.510  1.00  0.00           C
ATOM   2482  OD1 ASP Z  56      83.049  92.948  47.130  1.00  0.00           O
ATOM   2483  OD2 ASP Z  56      82.242  90.948  46.693  1.00  0.00           O
ATOM   2484  C   ASP Z  56      81.451  93.810  49.866  1.00  0.00           C
ATOM   2485  O   ASP Z  56      80.345  93.599  50.365  1.00  0.00           O
ATOM   2486  N   GLU Z  57      81.701  94.963  49.214  1.00  0.00           N
ATOM   2487  HN  GLU Z  57      82.610  95.147  48.828  1.00  0.00           H
ATOM   2488  CA  GLU Z  57      80.702  95.997  49.016  1.00  0.00           C
ATOM   2489  HA  GLU Z  57      79.981  95.974  49.823  1.00  0.00           H
ATOM   2490  CB  GLU Z  57      81.415  97.373  49.018  1.00  0.00           C
ATOM   2491  HB1 GLU Z  57      82.094  97.375  49.903  1.00  0.00           H
ATOM   2492  HB2 GLU Z  57      82.057  97.479  48.116  1.00  0.00           H
ATOM   2493  CG  GLU Z  57      80.458  98.581  49.145  1.00  0.00           C
ATOM   2494  HG1 GLU Z  57      79.942  98.783  48.186  1.00  0.00           H
ATOM   2495  HG2 GLU Z  57      79.688  98.347  49.910  1.00  0.00           H
ATOM   2496  CD  GLU Z  57      81.192  99.829  49.589  1.00  0.00           C
ATOM   2497  OE1 GLU Z  57      81.835 100.510  48.747  1.00  0.00           O
ATOM   2498  OE2 GLU Z  57      81.137 100.152  50.806  1.00  0.00           O
ATOM   2499  C   GLU Z  57      79.949  95.759  47.711  1.00  0.00           C
ATOM   2500  O   GLU Z  57      78.913  96.359  47.427  1.00  0.00           O
ATOM   2501  N   SER Z  58      80.436  94.802  46.898  1.00  0.00           N
ATOM   2502  HN  SER Z  58      81.297  94.354  47.141  1.00  0.00           H
ATOM   2503  CA  SER Z  58      79.832  94.385  45.639  1.00  0.00           C
ATOM   2504  HA  SER Z  58      79.595  95.275  45.074  1.00  0.00           H
ATOM   2505  CB  SER Z  58      80.796  93.514  44.798  1.00  0.00           C
ATOM   2506  HB1 SER Z  58      80.809  92.464  45.168  1.00  0.00           H
ATOM   2507  HB2 SER Z  58      80.464  93.503  43.736  1.00  0.00           H
ATOM   2508  OG  SER Z  58      82.127  94.028  44.870  1.00  0.00           O
ATOM   2509  HG1 SER Z  58      82.549  93.562  45.629  1.00  0.00           H
ATOM   2510  C   SER Z  58      78.547  93.595  45.811  1.00  0.00           C
ATOM   2511  O   SER Z  58      77.668  93.623  44.952  1.00  0.00           O
ATOM   2512  N   ALA Z  59      78.417  92.870  46.940  1.00  0.00           N
ATOM   2513  HN  ALA Z  59      79.162  92.878  47.600  1.00  0.00           H
ATOM   2514  CA  ALA Z  59      77.269  92.077  47.338  1.00  0.00           C
ATOM   2515  HA  ALA Z  59      77.130  91.322  46.576  1.00  0.00           H
ATOM   2516  CB  ALA Z  59      77.598  91.373  48.667  1.00  0.00           C
ATOM   2517  HB1 ALA Z  59      76.776  90.694  48.975  1.00  0.00           H
ATOM   2518  HB2 ALA Z  59      78.517  90.760  48.549  1.00  0.00           H
ATOM   2519  HB3 ALA Z  59      77.776  92.113  49.477  1.00  0.00           H
ATOM   2520  C   ALA Z  59      75.945  92.846  47.443  1.00  0.00           C
ATOM   2521  O   ALA Z  59      75.918  94.060  47.659  1.00  0.00           O
ATOM   2522  N   GLU Z  60      74.791  92.164  47.277  1.00  0.00           N
ATOM   2523  HN  GLU Z  60      74.810  91.165  47.176  1.00  0.00           H
ATOM   2524  CA  GLU Z  60      73.521  92.859  47.091  1.00  0.00           C
ATOM   2525  HA  GLU Z  60      73.552  93.807  47.612  1.00  0.00           H
ATOM   2526  CB  GLU Z  60      73.286  93.128  45.578  1.00  0.00           C
ATOM   2527  HB1 GLU Z  60      72.441  93.839  45.447  1.00  0.00           H
ATOM   2528  HB2 GLU Z  60      74.199  93.625  45.177  1.00  0.00           H
ATOM   2529  CG  GLU Z  60      73.008  91.850  44.745  1.00  0.00           C
ATOM   2530  HG1 GLU Z  60      73.771  91.083  44.994  1.00  0.00           H
ATOM   2531  HG2 GLU Z  60      72.007  91.438  44.994  1.00  0.00           H
ATOM   2532  CD  GLU Z  60      73.055  92.062  43.242  1.00  0.00           C
ATOM   2533  OE1 GLU Z  60      73.037  93.217  42.744  1.00  0.00           O
ATOM   2534  OE2 GLU Z  60      73.106  91.028  42.519  1.00  0.00           O
ATOM   2535  C   GLU Z  60      72.300  92.135  47.651  1.00  0.00           C
ATOM   2536  O   GLU Z  60      71.218  92.718  47.745  1.00  0.00           O
ATOM   2537  N   ASN Z  61      72.423  90.875  48.111  1.00  0.00           N
ATOM   2538  HN  ASN Z  61      73.296  90.381  48.017  1.00  0.00           H
ATOM   2539  CA  ASN Z  61      71.330  90.131  48.723  1.00  0.00           C
ATOM   2540  HA  ASN Z  61      70.407  90.692  48.660  1.00  0.00           H
ATOM   2541  CB  ASN Z  61      71.126  88.755  48.036  1.00  0.00           C
ATOM   2542  HB1 ASN Z  61      72.106  88.269  47.857  1.00  0.00           H
ATOM   2543  HB2 ASN Z  61      70.506  88.083  48.667  1.00  0.00           H
ATOM   2544  CG  ASN Z  61      70.364  88.930  46.723  1.00  0.00           C
ATOM   2545  OD1 ASN Z  61      69.376  89.666  46.646  1.00  0.00           O
ATOM   2546  ND2 ASN Z  61      70.783  88.193  45.671  1.00  0.00           N
ATOM   2547 1HD2 ASN Z  61      71.601  87.627  45.753  1.00  0.00           H
ATOM   2548 2HD2 ASN Z  61      70.209  88.175  44.850  1.00  0.00           H
ATOM   2549  C   ASN Z  61      71.569  89.959  50.219  1.00  0.00           C
ATOM   2550  O   ASN Z  61      70.983  89.099  50.875  1.00  0.00           O
ATOM   2551  N   CYS Z  62      72.394  90.826  50.837  1.00  0.00           N
ATOM   2552  HN  CYS Z  62      72.781  91.604  50.333  1.00  0.00           H
ATOM   2553  CA  CYS Z  62      72.820  90.700  52.226  1.00  0.00           C
ATOM   2554  HA  CYS Z  62      72.883  89.655  52.501  1.00  0.00           H
ATOM   2555  CB  CYS Z  62      74.196  91.379  52.423  1.00  0.00           C
ATOM   2556  HB1 CYS Z  62      74.163  92.415  52.024  1.00  0.00           H
ATOM   2557  HB2 CYS Z  62      74.447  91.451  53.502  1.00  0.00           H
ATOM   2558  SG  CYS Z  62      75.516  90.456  51.599  1.00  0.00           S
ATOM   2559  C   CYS Z  62      71.836  91.365  53.173  1.00  0.00           C
ATOM   2560  O   CYS Z  62      72.050  91.432  54.385  1.00  0.00           O
ATOM   2561  N   ASP Z  63      70.701  91.825  52.618  1.00  0.00           N
ATOM   2562  HN  ASP Z  63      70.634  91.819  51.624  1.00  0.00           H
ATOM   2563  CA  ASP Z  63      69.576  92.386  53.329  1.00  0.00           C
ATOM   2564  HA  ASP Z  63      69.886  92.677  54.322  1.00  0.00           H
ATOM   2565  CB  ASP Z  63      69.046  93.620  52.562  1.00  0.00           C
ATOM   2566  HB1 ASP Z  63      68.685  93.324  51.556  1.00  0.00           H
ATOM   2567  HB2 ASP Z  63      68.212  94.095  53.119  1.00  0.00           H
ATOM   2568  CG  ASP Z  63      70.149  94.640  52.406  1.00  0.00           C
ATOM   2569  OD1 ASP Z  63      70.492  94.993  51.247  1.00  0.00           O
ATOM   2570  OD2 ASP Z  63      70.678  95.130  53.439  1.00  0.00           O
ATOM   2571  C   ASP Z  63      68.459  91.353  53.504  1.00  0.00           C
ATOM   2572  O   ASP Z  63      67.389  91.644  54.043  1.00  0.00           O
ATOM   2573  N   CML Z  64      68.688  90.095  53.079  1.00  0.00           N
ATOM   2574  HN  CML Z  64      69.526  89.876  52.584  1.00  0.00           H
ATOM   2575  CA  CML Z  64      67.862  88.959  53.450  1.00  0.00           C
ATOM   2576  HA  CML Z  64      66.822  89.240  53.350  1.00  0.00           H
ATOM   2577  CB  CML Z  64      68.135  87.745  52.533  1.00  0.00           C
ATOM   2578  HB1 CML Z  64      69.232  87.557  52.494  1.00  0.00           H
ATOM   2579  HB2 CML Z  64      67.651  86.834  52.953  1.00  0.00           H
ATOM   2580  CG  CML Z  64      67.599  87.940  51.109  1.00  0.00           C
ATOM   2581  HG1 CML Z  64      66.500  88.115  51.170  1.00  0.00           H
ATOM   2582  HG2 CML Z  64      68.057  88.845  50.647  1.00  0.00           H
ATOM   2583  CD  CML Z  64      67.868  86.719  50.217  1.00  0.00           C
ATOM   2584  HD1 CML Z  64      68.958  86.662  49.998  1.00  0.00           H
ATOM   2585  HD2 CML Z  64      67.583  85.800  50.779  1.00  0.00           H
ATOM   2586  CE  CML Z  64      67.070  86.770  48.914  1.00  0.00           C
ATOM   2587  HE1 CML Z  64      65.985  86.827  49.160  1.00  0.00           H
ATOM   2588  HE2 CML Z  64      67.355  87.662  48.312  1.00  0.00           H
ATOM   2589  NZ  CML Z  64      67.305  85.567  48.117  1.00  0.00           N
ATOM   2590  HZ1 CML Z  64      67.144  84.702  48.704  1.00  0.00           H
ATOM   2591  HZ2 CML Z  64      68.300  85.525  47.774  1.00  0.00           H
ATOM   2592  C0  CML Z  64      66.292  85.622  47.032  1.00  0.00           C
ATOM   2593  H01 CML Z  64      66.433  86.577  46.485  1.00  0.00           H
ATOM   2594  H02 CML Z  64      65.284  85.643  47.494  1.00  0.00           H
ATOM   2595  C1  CML Z  64      66.276  84.512  45.971  1.00  0.00           C
ATOM   2596  O11 CML Z  64      65.342  84.558  45.126  1.00  0.00           O
ATOM   2597  O12 CML Z  64      67.337  83.884  45.706  1.00  0.00           O
ATOM   2598  C   CML Z  64      68.075  88.529  54.897  1.00  0.00           C
ATOM   2599  O   CML Z  64      69.148  88.701  55.474  1.00  0.00           O
ATOM   2600  N   SER Z  65      67.042  87.949  55.533  1.00  0.00           N
ATOM   2601  HN  SER Z  65      66.130  87.932  55.113  1.00  0.00           H
ATOM   2602  CA  SER Z  65      67.183  87.277  56.821  1.00  0.00           C
ATOM   2603  HA  SER Z  65      67.977  87.748  57.384  1.00  0.00           H
ATOM   2604  CB  SER Z  65      65.899  87.328  57.685  1.00  0.00           C
ATOM   2605  HB1 SER Z  65      65.048  86.894  57.111  1.00  0.00           H
ATOM   2606  HB2 SER Z  65      66.027  86.740  58.621  1.00  0.00           H
ATOM   2607  OG  SER Z  65      65.580  88.675  58.036  1.00  0.00           O
ATOM   2608  HG1 SER Z  65      66.239  88.965  58.705  1.00  0.00           H
ATOM   2609  C   SER Z  65      67.575  85.820  56.637  1.00  0.00           C
ATOM   2610  O   SER Z  65      67.436  85.246  55.556  1.00  0.00           O
ATOM   2611  N   LEU Z  66      68.086  85.172  57.704  1.00  0.00           N
ATOM   2612  HN  LEU Z  66      68.213  85.673  58.571  1.00  0.00           H
ATOM   2613  CA  LEU Z  66      68.658  83.831  57.663  1.00  0.00           C
ATOM   2614  HA  LEU Z  66      69.511  83.864  57.002  1.00  0.00           H
ATOM   2615  CB  LEU Z  66      69.121  83.448  59.093  1.00  0.00           C
ATOM   2616  HB1 LEU Z  66      69.791  84.252  59.472  1.00  0.00           H
ATOM   2617  HB2 LEU Z  66      68.236  83.425  59.767  1.00  0.00           H
ATOM   2618  CG  LEU Z  66      69.868  82.103  59.213  1.00  0.00           C
ATOM   2619  HG  LEU Z  66      69.227  81.297  58.781  1.00  0.00           H
ATOM   2620  CD1 LEU Z  66      71.199  82.110  58.450  1.00  0.00           C
ATOM   2621 1HD1 LEU Z  66      71.848  82.937  58.809  1.00  0.00           H
ATOM   2622 2HD1 LEU Z  66      71.731  81.149  58.615  1.00  0.00           H
ATOM   2623 3HD1 LEU Z  66      71.031  82.229  57.360  1.00  0.00           H
ATOM   2624  CD2 LEU Z  66      70.109  81.743  60.684  1.00  0.00           C
ATOM   2625 1HD2 LEU Z  66      69.144  81.661  61.225  1.00  0.00           H
ATOM   2626 2HD2 LEU Z  66      70.643  80.774  60.769  1.00  0.00           H
ATOM   2627 3HD2 LEU Z  66      70.716  82.527  61.179  1.00  0.00           H
ATOM   2628  C   LEU Z  66      67.727  82.740  57.133  1.00  0.00           C
ATOM   2629  O   LEU Z  66      68.092  81.935  56.277  1.00  0.00           O
ATOM   2630  N   HIS Z  67      66.462  82.718  57.587  1.00  0.00           N
ATOM   2631  HN  HIS Z  67      66.155  83.384  58.270  1.00  0.00           H
ATOM   2632  CA  HIS Z  67      65.443  81.792  57.128  1.00  0.00           C
ATOM   2633  HA  HIS Z  67      65.835  80.790  57.236  1.00  0.00           H
ATOM   2634  CB  HIS Z  67      64.176  81.914  57.999  1.00  0.00           C
ATOM   2635  HB1 HIS Z  67      63.354  81.303  57.573  1.00  0.00           H
ATOM   2636  HB2 HIS Z  67      64.398  81.511  59.011  1.00  0.00           H
ATOM   2637  ND1 HIS Z  67      64.292  84.144  59.120  1.00  0.00           N
ATOM   2638  CG  HIS Z  67      63.694  83.323  58.175  1.00  0.00           C
ATOM   2639  CE1 HIS Z  67      63.624  85.283  59.047  1.00  0.00           C
ATOM   2640  HE1 HIS Z  67      63.797  86.163  59.672  1.00  0.00           H
ATOM   2641  NE2 HIS Z  67      62.652  85.238  58.106  1.00  0.00           N
ATOM   2642  HE2 HIS Z  67      61.979  85.963  57.901  1.00  0.00           H
ATOM   2643  CD2 HIS Z  67      62.691  83.983  57.542  1.00  0.00           C
ATOM   2644  HD2 HIS Z  67      62.022  83.644  56.764  1.00  0.00           H
ATOM   2645  C   HIS Z  67      65.088  81.945  55.655  1.00  0.00           C
ATOM   2646  O   HIS Z  67      64.850  80.965  54.950  1.00  0.00           O
ATOM   2647  N   THR Z  68      65.072  83.189  55.137  1.00  0.00           N
ATOM   2648  HN  THR Z  68      65.223  83.980  55.726  1.00  0.00           H
ATOM   2649  CA  THR Z  68      64.895  83.489  53.717  1.00  0.00           C
ATOM   2650  HA  THR Z  68      63.972  83.031  53.390  1.00  0.00           H
ATOM   2651  CB  THR Z  68      64.822  84.988  53.445  1.00  0.00           C
ATOM   2652  HB  THR Z  68      65.788  85.478  53.709  1.00  0.00           H
ATOM   2653  OG1 THR Z  68      63.794  85.565  54.238  1.00  0.00           O
ATOM   2654  HG1 THR Z  68      63.954  86.530  54.228  1.00  0.00           H
ATOM   2655  CG2 THR Z  68      64.475  85.283  51.978  1.00  0.00           C
ATOM   2656 1HG2 THR Z  68      63.525  84.784  51.690  1.00  0.00           H
ATOM   2657 2HG2 THR Z  68      64.347  86.376  51.822  1.00  0.00           H
ATOM   2658 3HG2 THR Z  68      65.274  84.937  51.291  1.00  0.00           H
ATOM   2659  C   THR Z  68      66.014  82.907  52.875  1.00  0.00           C
ATOM   2660  O   THR Z  68      65.774  82.304  51.830  1.00  0.00           O
ATOM   2661  N   LEU Z  69      67.279  83.022  53.335  1.00  0.00           N
ATOM   2662  HN  LEU Z  69      67.457  83.520  54.186  1.00  0.00           H
ATOM   2663  CA  LEU Z  69      68.440  82.417  52.696  1.00  0.00           C
ATOM   2664  HA  LEU Z  69      68.474  82.757  51.670  1.00  0.00           H
ATOM   2665  CB  LEU Z  69      69.754  82.811  53.415  1.00  0.00           C
ATOM   2666  HB1 LEU Z  69      69.678  82.518  54.485  1.00  0.00           H
ATOM   2667  HB2 LEU Z  69      70.608  82.248  52.976  1.00  0.00           H
ATOM   2668  CG  LEU Z  69      70.095  84.310  53.337  1.00  0.00           C
ATOM   2669  HG  LEU Z  69      69.193  84.897  53.634  1.00  0.00           H
ATOM   2670  CD1 LEU Z  69      71.216  84.653  54.330  1.00  0.00           C
ATOM   2671 1HD1 LEU Z  69      72.146  84.108  54.067  1.00  0.00           H
ATOM   2672 2HD1 LEU Z  69      71.425  85.744  54.313  1.00  0.00           H
ATOM   2673 3HD1 LEU Z  69      70.920  84.371  55.362  1.00  0.00           H
ATOM   2674  CD2 LEU Z  69      70.500  84.723  51.914  1.00  0.00           C
ATOM   2675 1HD2 LEU Z  69      71.416  84.181  51.599  1.00  0.00           H
ATOM   2676 2HD2 LEU Z  69      69.696  84.504  51.182  1.00  0.00           H
ATOM   2677 3HD2 LEU Z  69      70.715  85.813  51.877  1.00  0.00           H
ATOM   2678  C   LEU Z  69      68.372  80.900  52.631  1.00  0.00           C
ATOM   2679  O   LEU Z  69      68.710  80.302  51.612  1.00  0.00           O
ATOM   2680  N   PHE Z  70      67.906  80.232  53.708  1.00  0.00           N
ATOM   2681  HN  PHE Z  70      67.713  80.721  54.561  1.00  0.00           H
ATOM   2682  CA  PHE Z  70      67.693  78.793  53.705  1.00  0.00           C
ATOM   2683  HA  PHE Z  70      68.625  78.310  53.444  1.00  0.00           H
ATOM   2684  CB  PHE Z  70      67.170  78.277  55.077  1.00  0.00           C
ATOM   2685  HB1 PHE Z  70      66.237  78.820  55.345  1.00  0.00           H
ATOM   2686  HB2 PHE Z  70      66.935  77.192  55.013  1.00  0.00           H
ATOM   2687  CG  PHE Z  70      68.138  78.419  56.221  1.00  0.00           C
ATOM   2688  CD1 PHE Z  70      69.534  78.330  56.061  1.00  0.00           C
ATOM   2689  HD1 PHE Z  70      69.973  78.188  55.087  1.00  0.00           H
ATOM   2690  CE1 PHE Z  70      70.384  78.387  57.172  1.00  0.00           C
ATOM   2691  HE1 PHE Z  70      71.452  78.308  57.035  1.00  0.00           H
ATOM   2692  CZ  PHE Z  70      69.849  78.522  58.458  1.00  0.00           C
ATOM   2693  HZ  PHE Z  70      70.506  78.561  59.314  1.00  0.00           H
ATOM   2694  CD2 PHE Z  70      67.616  78.543  57.521  1.00  0.00           C
ATOM   2695  HD2 PHE Z  70      66.546  78.576  57.665  1.00  0.00           H
ATOM   2696  CE2 PHE Z  70      68.463  78.599  58.634  1.00  0.00           C
ATOM   2697  HE2 PHE Z  70      68.047  78.696  59.627  1.00  0.00           H
ATOM   2698  C   PHE Z  70      66.685  78.326  52.668  1.00  0.00           C
ATOM   2699  O   PHE Z  70      66.942  77.359  51.956  1.00  0.00           O
ATOM   2700  N   GLY Z  71      65.527  79.013  52.553  1.00  0.00           N
ATOM   2701  HN  GLY Z  71      65.391  79.816  53.135  1.00  0.00           H
ATOM   2702  CA  GLY Z  71      64.402  78.620  51.703  1.00  0.00           C
ATOM   2703  HA1 GLY Z  71      63.970  77.730  52.136  1.00  0.00           H
ATOM   2704  HA2 GLY Z  71      63.706  79.446  51.690  1.00  0.00           H
ATOM   2705  C   GLY Z  71      64.713  78.286  50.268  1.00  0.00           C
ATOM   2706  O   GLY Z  71      64.443  77.181  49.810  1.00  0.00           O
ATOM   2707  N   ASP Z  72      65.316  79.226  49.514  1.00  0.00           N
ATOM   2708  HN  ASP Z  72      65.540  80.114  49.905  1.00  0.00           H
ATOM   2709  CA  ASP Z  72      65.672  79.009  48.121  1.00  0.00           C
ATOM   2710  HA  ASP Z  72      64.797  78.618  47.612  1.00  0.00           H
ATOM   2711  CB  ASP Z  72      66.082  80.344  47.445  1.00  0.00           C
ATOM   2712  HB1 ASP Z  72      66.882  80.847  48.025  1.00  0.00           H
ATOM   2713  HB2 ASP Z  72      66.450  80.164  46.412  1.00  0.00           H
ATOM   2714  CG  ASP Z  72      64.873  81.240  47.354  1.00  0.00           C
ATOM   2715  OD1 ASP Z  72      63.969  80.981  46.516  1.00  0.00           O
ATOM   2716  OD2 ASP Z  72      64.737  82.190  48.168  1.00  0.00           O
ATOM   2717  C   ASP Z  72      66.739  77.928  47.940  1.00  0.00           C
ATOM   2718  O   ASP Z  72      66.615  77.067  47.075  1.00  0.00           O
ATOM   2719  N   LYS Z  73      67.786  77.899  48.791  1.00  0.00           N
ATOM   2720  HN  LYS Z  73      67.861  78.585  49.510  1.00  0.00           H
ATOM   2721  CA  LYS Z  73      68.833  76.886  48.753  1.00  0.00           C
ATOM   2722  HA  LYS Z  73      69.260  76.879  47.758  1.00  0.00           H
ATOM   2723  CB  LYS Z  73      69.934  77.227  49.786  1.00  0.00           C
ATOM   2724  HB1 LYS Z  73      69.479  77.264  50.802  1.00  0.00           H
ATOM   2725  HB2 LYS Z  73      70.708  76.426  49.783  1.00  0.00           H
ATOM   2726  CG  LYS Z  73      70.631  78.566  49.510  1.00  0.00           C
ATOM   2727  HG1 LYS Z  73      71.127  78.507  48.514  1.00  0.00           H
ATOM   2728  HG2 LYS Z  73      69.872  79.380  49.458  1.00  0.00           H
ATOM   2729  CD  LYS Z  73      71.654  78.921  50.604  1.00  0.00           C
ATOM   2730  HD1 LYS Z  73      71.133  78.888  51.589  1.00  0.00           H
ATOM   2731  HD2 LYS Z  73      72.451  78.143  50.621  1.00  0.00           H
ATOM   2732  CE  LYS Z  73      72.287  80.310  50.451  1.00  0.00           C
ATOM   2733  HE1 LYS Z  73      71.515  81.109  50.515  1.00  0.00           H
ATOM   2734  HE2 LYS Z  73      73.051  80.471  51.243  1.00  0.00           H
ATOM   2735  NZ  LYS Z  73      72.945  80.405  49.146  1.00  0.00           N
ATOM   2736  HZ1 LYS Z  73      72.236  80.597  48.387  1.00  0.00           H
ATOM   2737  HZ2 LYS Z  73      73.678  81.155  49.103  1.00  0.00           H
ATOM   2738  HZ3 LYS Z  73      73.414  79.490  48.910  1.00  0.00           H
ATOM   2739  C   LYS Z  73      68.331  75.471  49.032  1.00  0.00           C
ATOM   2740  O   LYS Z  73      68.685  74.513  48.343  1.00  0.00           O
ATOM   2741  N   LEU Z  74      67.450  75.327  50.045  1.00  0.00           N
ATOM   2742  HN  LEU Z  74      67.211  76.133  50.597  1.00  0.00           H
ATOM   2743  CA  LEU Z  74      66.760  74.106  50.424  1.00  0.00           C
ATOM   2744  HA  LEU Z  74      67.498  73.349  50.647  1.00  0.00           H
ATOM   2745  CB  LEU Z  74      65.909  74.422  51.680  1.00  0.00           C
ATOM   2746  HB1 LEU Z  74      66.597  74.797  52.470  1.00  0.00           H
ATOM   2747  HB2 LEU Z  74      65.223  75.264  51.432  1.00  0.00           H
ATOM   2748  CG  LEU Z  74      65.065  73.284  52.287  1.00  0.00           C
ATOM   2749  HG  LEU Z  74      64.367  72.904  51.503  1.00  0.00           H
ATOM   2750  CD1 LEU Z  74      65.922  72.111  52.788  1.00  0.00           C
ATOM   2751 1HD1 LEU Z  74      65.275  71.331  53.243  1.00  0.00           H
ATOM   2752 2HD1 LEU Z  74      66.490  71.648  51.955  1.00  0.00           H
ATOM   2753 3HD1 LEU Z  74      66.640  72.460  53.561  1.00  0.00           H
ATOM   2754  CD2 LEU Z  74      64.215  73.851  53.435  1.00  0.00           C
ATOM   2755 1HD2 LEU Z  74      63.515  73.084  53.822  1.00  0.00           H
ATOM   2756 2HD2 LEU Z  74      64.867  74.190  54.268  1.00  0.00           H
ATOM   2757 3HD2 LEU Z  74      63.618  74.719  53.083  1.00  0.00           H
ATOM   2758  C   LEU Z  74      65.882  73.578  49.299  1.00  0.00           C
ATOM   2759  O   LEU Z  74      65.879  72.387  48.983  1.00  0.00           O
ATOM   2760  N   CYS Z  75      65.153  74.481  48.616  1.00  0.00           N
ATOM   2761  HN  CYS Z  75      65.110  75.433  48.928  1.00  0.00           H
ATOM   2762  CA  CYS Z  75      64.425  74.172  47.400  1.00  0.00           C
ATOM   2763  HA  CYS Z  75      63.811  73.307  47.607  1.00  0.00           H
ATOM   2764  CB  CYS Z  75      63.503  75.340  46.976  1.00  0.00           C
ATOM   2765  HB1 CYS Z  75      64.115  76.257  46.831  1.00  0.00           H
ATOM   2766  HB2 CYS Z  75      63.027  75.101  45.999  1.00  0.00           H
ATOM   2767  SG  CYS Z  75      62.189  75.664  48.197  1.00  0.00           S
ATOM   2768  C   CYS Z  75      65.309  73.753  46.231  1.00  0.00           C
ATOM   2769  O   CYS Z  75      64.964  72.818  45.510  1.00  0.00           O
ATOM   2770  N   THR Z  76      66.484  74.387  46.016  1.00  0.00           N
ATOM   2771  HN  THR Z  76      66.727  75.210  46.537  1.00  0.00           H
ATOM   2772  CA  THR Z  76      67.403  74.006  44.938  1.00  0.00           C
ATOM   2773  HA  THR Z  76      66.852  74.085  44.012  1.00  0.00           H
ATOM   2774  CB  THR Z  76      68.643  74.896  44.813  1.00  0.00           C
ATOM   2775  HB  THR Z  76      69.347  74.710  45.656  1.00  0.00           H
ATOM   2776  OG1 THR Z  76      68.288  76.269  44.827  1.00  0.00           O
ATOM   2777  HG1 THR Z  76      69.116  76.779  44.902  1.00  0.00           H
ATOM   2778  CG2 THR Z  76      69.328  74.664  43.458  1.00  0.00           C
ATOM   2779 1HG2 THR Z  76      69.699  73.624  43.358  1.00  0.00           H
ATOM   2780 2HG2 THR Z  76      68.612  74.852  42.629  1.00  0.00           H
ATOM   2781 3HG2 THR Z  76      70.187  75.355  43.329  1.00  0.00           H
ATOM   2782  C   THR Z  76      67.889  72.567  45.055  1.00  0.00           C
ATOM   2783  O   THR Z  76      67.843  71.810  44.085  1.00  0.00           O
ATOM   2784  N   VAL Z  77      68.322  72.121  46.258  1.00  0.00           N
ATOM   2785  HN  VAL Z  77      68.374  72.745  47.039  1.00  0.00           H
ATOM   2786  CA  VAL Z  77      68.658  70.717  46.503  1.00  0.00           C
ATOM   2787  HA  VAL Z  77      69.265  70.386  45.672  1.00  0.00           H
ATOM   2788  CB  VAL Z  77      69.515  70.485  47.752  1.00  0.00           C
ATOM   2789  HB  VAL Z  77      69.685  69.387  47.872  1.00  0.00           H
ATOM   2790  CG1 VAL Z  77      70.895  71.135  47.540  1.00  0.00           C
ATOM   2791 1HG1 VAL Z  77      71.380  70.734  46.624  1.00  0.00           H
ATOM   2792 2HG1 VAL Z  77      70.802  72.237  47.454  1.00  0.00           H
ATOM   2793 3HG1 VAL Z  77      71.555  70.911  48.405  1.00  0.00           H
ATOM   2794  CG2 VAL Z  77      68.865  71.027  49.040  1.00  0.00           C
ATOM   2795 1HG2 VAL Z  77      69.534  70.840  49.907  1.00  0.00           H
ATOM   2796 2HG2 VAL Z  77      68.702  72.121  48.970  1.00  0.00           H
ATOM   2797 3HG2 VAL Z  77      67.893  70.538  49.250  1.00  0.00           H
ATOM   2798  C   VAL Z  77      67.449  69.779  46.497  1.00  0.00           C
ATOM   2799  O   VAL Z  77      67.514  68.676  45.953  1.00  0.00           O
ATOM   2800  N   ALA Z  78      66.314  70.201  47.095  1.00  0.00           N
ATOM   2801  HN  ALA Z  78      66.298  71.114  47.510  1.00  0.00           H
ATOM   2802  CA  ALA Z  78      65.063  69.462  47.186  1.00  0.00           C
ATOM   2803  HA  ALA Z  78      64.373  70.131  47.680  1.00  0.00           H
ATOM   2804  CB  ALA Z  78      64.460  69.148  45.799  1.00  0.00           C
ATOM   2805  HB1 ALA Z  78      63.416  68.781  45.894  1.00  0.00           H
ATOM   2806  HB2 ALA Z  78      64.453  70.064  45.172  1.00  0.00           H
ATOM   2807  HB3 ALA Z  78      65.054  68.371  45.275  1.00  0.00           H
ATOM   2808  C   ALA Z  78      65.138  68.217  48.072  1.00  0.00           C
ATOM   2809  O   ALA Z  78      64.427  67.230  47.892  1.00  0.00           O
ATOM   2810  N   THR Z  79      65.977  68.266  49.122  1.00  0.00           N
ATOM   2811  HN  THR Z  79      66.510  69.090  49.300  1.00  0.00           H
ATOM   2812  CA  THR Z  79      66.238  67.169  50.050  1.00  0.00           C
ATOM   2813  HA  THR Z  79      66.547  66.313  49.468  1.00  0.00           H
ATOM   2814  CB  THR Z  79      67.350  67.496  51.033  1.00  0.00           C
ATOM   2815  HB  THR Z  79      67.352  66.775  51.884  1.00  0.00           H
ATOM   2816  OG1 THR Z  79      67.224  68.828  51.517  1.00  0.00           O
ATOM   2817  HG1 THR Z  79      67.967  68.963  52.120  1.00  0.00           H
ATOM   2818  CG2 THR Z  79      68.697  67.397  50.306  1.00  0.00           C
ATOM   2819 1HG2 THR Z  79      68.728  68.080  49.433  1.00  0.00           H
ATOM   2820 2HG2 THR Z  79      69.537  67.654  50.985  1.00  0.00           H
ATOM   2821 3HG2 THR Z  79      68.861  66.361  49.938  1.00  0.00           H
ATOM   2822  C   THR Z  79      65.022  66.717  50.831  1.00  0.00           C
ATOM   2823  O   THR Z  79      64.817  65.521  51.041  1.00  0.00           O
ATOM   2824  N   LEU Z  80      64.155  67.658  51.255  1.00  0.00           N
ATOM   2825  HN  LEU Z  80      64.387  68.620  51.143  1.00  0.00           H
ATOM   2826  CA  LEU Z  80      62.896  67.347  51.910  1.00  0.00           C
ATOM   2827  HA  LEU Z  80      63.136  66.729  52.767  1.00  0.00           H
ATOM   2828  CB  LEU Z  80      62.196  68.635  52.446  1.00  0.00           C
ATOM   2829  HB1 LEU Z  80      61.435  68.306  53.190  1.00  0.00           H
ATOM   2830  HB2 LEU Z  80      62.951  69.229  53.006  1.00  0.00           H
ATOM   2831  CG  LEU Z  80      61.474  69.583  51.449  1.00  0.00           C
ATOM   2832  HG  LEU Z  80      60.710  68.988  50.893  1.00  0.00           H
ATOM   2833  CD1 LEU Z  80      60.698  70.664  52.219  1.00  0.00           C
ATOM   2834 1HD1 LEU Z  80      60.115  71.293  51.513  1.00  0.00           H
ATOM   2835 2HD1 LEU Z  80      59.993  70.199  52.942  1.00  0.00           H
ATOM   2836 3HD1 LEU Z  80      61.399  71.319  52.779  1.00  0.00           H
ATOM   2837  CD2 LEU Z  80      62.398  70.261  50.422  1.00  0.00           C
ATOM   2838 1HD2 LEU Z  80      63.160  70.883  50.936  1.00  0.00           H
ATOM   2839 2HD2 LEU Z  80      62.914  69.520  49.781  1.00  0.00           H
ATOM   2840 3HD2 LEU Z  80      61.803  70.925  49.757  1.00  0.00           H
ATOM   2841  C   LEU Z  80      61.950  66.519  51.038  1.00  0.00           C
ATOM   2842  O   LEU Z  80      61.424  65.492  51.458  1.00  0.00           O
ATOM   2843  N   ARG Z  81      61.794  66.912  49.757  1.00  0.00           N
ATOM   2844  HN  ARG Z  81      62.314  67.698  49.440  1.00  0.00           H
ATOM   2845  CA  ARG Z  81      60.944  66.288  48.762  1.00  0.00           C
ATOM   2846  HA  ARG Z  81      59.929  66.258  49.137  1.00  0.00           H
ATOM   2847  CB  ARG Z  81      61.051  67.145  47.475  1.00  0.00           C
ATOM   2848  HB1 ARG Z  81      60.835  68.203  47.739  1.00  0.00           H
ATOM   2849  HB2 ARG Z  81      62.104  67.118  47.111  1.00  0.00           H
ATOM   2850  CG  ARG Z  81      60.148  66.740  46.297  1.00  0.00           C
ATOM   2851  HG1 ARG Z  81      60.516  67.285  45.394  1.00  0.00           H
ATOM   2852  HG2 ARG Z  81      60.261  65.654  46.086  1.00  0.00           H
ATOM   2853  CD  ARG Z  81      58.676  67.096  46.489  1.00  0.00           C
ATOM   2854  HD1 ARG Z  81      58.244  66.546  47.352  1.00  0.00           H
ATOM   2855  HD2 ARG Z  81      58.570  68.194  46.649  1.00  0.00           H
ATOM   2856  NE  ARG Z  81      57.961  66.696  45.237  1.00  0.00           N
ATOM   2857  HE  ARG Z  81      58.483  66.272  44.478  1.00  0.00           H
ATOM   2858  CZ  ARG Z  81      56.688  67.035  44.987  1.00  0.00           C
ATOM   2859  NH1 ARG Z  81      55.968  67.706  45.885  1.00  0.00           N
ATOM   2860 1HH1 ARG Z  81      56.395  68.017  46.726  1.00  0.00           H
ATOM   2861 2HH1 ARG Z  81      55.050  68.059  45.646  1.00  0.00           H
ATOM   2862  NH2 ARG Z  81      56.122  66.695  43.834  1.00  0.00           N
ATOM   2863 1HH2 ARG Z  81      56.600  66.077  43.194  1.00  0.00           H
ATOM   2864 2HH2 ARG Z  81      55.159  66.944  43.681  1.00  0.00           H
ATOM   2865  C   ARG Z  81      61.381  64.868  48.460  1.00  0.00           C
ATOM   2866  O   ARG Z  81      60.584  63.928  48.425  1.00  0.00           O
ATOM   2867  N   GLU Z  82      62.703  64.695  48.296  1.00  0.00           N
ATOM   2868  HN  GLU Z  82      63.303  65.498  48.276  1.00  0.00           H
ATOM   2869  CA  GLU Z  82      63.362  63.429  48.092  1.00  0.00           C
ATOM   2870  HA  GLU Z  82      62.955  62.971  47.202  1.00  0.00           H
ATOM   2871  CB  GLU Z  82      64.861  63.734  47.891  1.00  0.00           C
ATOM   2872  HB1 GLU Z  82      64.930  64.486  47.071  1.00  0.00           H
ATOM   2873  HB2 GLU Z  82      65.279  64.215  48.802  1.00  0.00           H
ATOM   2874  CG  GLU Z  82      65.719  62.510  47.519  1.00  0.00           C
ATOM   2875  HG1 GLU Z  82      65.822  61.826  48.388  1.00  0.00           H
ATOM   2876  HG2 GLU Z  82      65.241  61.953  46.688  1.00  0.00           H
ATOM   2877  CD  GLU Z  82      67.100  62.941  47.071  1.00  0.00           C
ATOM   2878  OE1 GLU Z  82      67.204  63.656  46.039  1.00  0.00           O
ATOM   2879  OE2 GLU Z  82      68.104  62.548  47.722  1.00  0.00           O
ATOM   2880  C   GLU Z  82      63.185  62.462  49.252  1.00  0.00           C
ATOM   2881  O   GLU Z  82      62.830  61.295  49.072  1.00  0.00           O
ATOM   2882  N   THR Z  83      63.380  62.958  50.490  1.00  0.00           N
ATOM   2883  HN  THR Z  83      63.674  63.910  50.582  1.00  0.00           H
ATOM   2884  CA  THR Z  83      63.244  62.197  51.731  1.00  0.00           C
ATOM   2885  HA  THR Z  83      63.821  61.290  51.614  1.00  0.00           H
ATOM   2886  CB  THR Z  83      63.804  62.937  52.938  1.00  0.00           C
ATOM   2887  HB  THR Z  83      63.196  63.844  53.164  1.00  0.00           H
ATOM   2888  OG1 THR Z  83      65.146  63.330  52.675  1.00  0.00           O
ATOM   2889  HG1 THR Z  83      65.091  64.182  52.205  1.00  0.00           H
ATOM   2890  CG2 THR Z  83      63.860  62.021  54.168  1.00  0.00           C
ATOM   2891 1HG2 THR Z  83      62.845  61.743  54.519  1.00  0.00           H
ATOM   2892 2HG2 THR Z  83      64.419  61.089  53.936  1.00  0.00           H
ATOM   2893 3HG2 THR Z  83      64.385  62.532  55.002  1.00  0.00           H
ATOM   2894  C   THR Z  83      61.821  61.755  52.009  1.00  0.00           C
ATOM   2895  O   THR Z  83      61.578  60.611  52.389  1.00  0.00           O
ATOM   2896  N   TYR Z  84      60.813  62.626  51.781  1.00  0.00           N
ATOM   2897  HN  TYR Z  84      61.004  63.583  51.544  1.00  0.00           H
ATOM   2898  CA  TYR Z  84      59.405  62.251  51.877  1.00  0.00           C
ATOM   2899  HA  TYR Z  84      59.258  61.778  52.838  1.00  0.00           H
ATOM   2900  CB  TYR Z  84      58.454  63.478  51.758  1.00  0.00           C
ATOM   2901  HB1 TYR Z  84      58.599  63.968  50.770  1.00  0.00           H
ATOM   2902  HB2 TYR Z  84      57.394  63.156  51.849  1.00  0.00           H
ATOM   2903  CG  TYR Z  84      58.689  64.506  52.838  1.00  0.00           C
ATOM   2904  CD1 TYR Z  84      58.611  65.873  52.516  1.00  0.00           C
ATOM   2905  HD1 TYR Z  84      58.391  66.165  51.501  1.00  0.00           H
ATOM   2906  CE1 TYR Z  84      58.869  66.857  53.480  1.00  0.00           C
ATOM   2907  HE1 TYR Z  84      58.828  67.903  53.215  1.00  0.00           H
ATOM   2908  CZ  TYR Z  84      59.204  66.482  54.784  1.00  0.00           C
ATOM   2909  OH  TYR Z  84      59.488  67.469  55.746  1.00  0.00           O
ATOM   2910  HH  TYR Z  84      59.625  67.014  56.598  1.00  0.00           H
ATOM   2911  CD2 TYR Z  84      58.976  64.147  54.168  1.00  0.00           C
ATOM   2912  HD2 TYR Z  84      59.009  63.111  54.470  1.00  0.00           H
ATOM   2913  CE2 TYR Z  84      59.246  65.128  55.129  1.00  0.00           C
ATOM   2914  HE2 TYR Z  84      59.487  64.820  56.134  1.00  0.00           H
ATOM   2915  C   TYR Z  84      58.986  61.200  50.854  1.00  0.00           C
ATOM   2916  O   TYR Z  84      58.172  60.324  51.148  1.00  0.00           O
ATOM   2917  N   GLY Z  85      59.561  61.248  49.634  1.00  0.00           N
ATOM   2918  HN  GLY Z  85      60.260  61.943  49.461  1.00  0.00           H
ATOM   2919  CA  GLY Z  85      59.236  60.322  48.551  1.00  0.00           C
ATOM   2920  HA1 GLY Z  85      60.165  60.031  48.086  1.00  0.00           H
ATOM   2921  HA2 GLY Z  85      58.683  59.475  48.934  1.00  0.00           H
ATOM   2922  C   GLY Z  85      58.388  60.961  47.489  1.00  0.00           C
ATOM   2923  O   GLY Z  85      57.403  60.381  47.034  1.00  0.00           O
ATOM   2924  N   GLU Z  86      58.765  62.188  47.081  1.00  0.00           N
ATOM   2925  HN  GLU Z  86      59.586  62.601  47.483  1.00  0.00           H
ATOM   2926  CA  GLU Z  86      58.088  63.014  46.094  1.00  0.00           C
ATOM   2927  HA  GLU Z  86      58.692  63.907  46.022  1.00  0.00           H
ATOM   2928  CB  GLU Z  86      58.062  62.433  44.660  1.00  0.00           C
ATOM   2929  HB1 GLU Z  86      57.443  61.511  44.635  1.00  0.00           H
ATOM   2930  HB2 GLU Z  86      57.571  63.185  44.000  1.00  0.00           H
ATOM   2931  CG  GLU Z  86      59.475  62.130  44.111  1.00  0.00           C
ATOM   2932  HG1 GLU Z  86      60.190  62.919  44.425  1.00  0.00           H
ATOM   2933  HG2 GLU Z  86      59.838  61.161  44.510  1.00  0.00           H
ATOM   2934  CD  GLU Z  86      59.480  62.087  42.599  1.00  0.00           C
ATOM   2935  OE1 GLU Z  86      59.340  63.169  41.965  1.00  0.00           O
ATOM   2936  OE2 GLU Z  86      59.630  60.977  42.019  1.00  0.00           O
ATOM   2937  C   GLU Z  86      56.726  63.509  46.546  1.00  0.00           C
ATOM   2938  O   GLU Z  86      55.720  63.455  45.835  1.00  0.00           O
ATOM   2939  N   MET Z  87      56.677  64.026  47.783  1.00  0.00           N
ATOM   2940  HN  MET Z  87      57.498  64.068  48.346  1.00  0.00           H
ATOM   2941  CA  MET Z  87      55.487  64.601  48.362  1.00  0.00           C
ATOM   2942  HA  MET Z  87      54.813  64.918  47.578  1.00  0.00           H
ATOM   2943  CB  MET Z  87      54.763  63.621  49.315  1.00  0.00           C
ATOM   2944  HB1 MET Z  87      55.467  63.309  50.117  1.00  0.00           H
ATOM   2945  HB2 MET Z  87      53.901  64.134  49.799  1.00  0.00           H
ATOM   2946  CG  MET Z  87      54.217  62.382  48.584  1.00  0.00           C
ATOM   2947  HG1 MET Z  87      53.508  62.734  47.802  1.00  0.00           H
ATOM   2948  HG2 MET Z  87      55.055  61.872  48.060  1.00  0.00           H
ATOM   2949  SD  MET Z  87      53.382  61.191  49.658  1.00  0.00           S
ATOM   2950  CE  MET Z  87      54.888  60.619  50.487  1.00  0.00           C
ATOM   2951  HE1 MET Z  87      54.701  59.645  50.986  1.00  0.00           H
ATOM   2952  HE2 MET Z  87      55.724  60.473  49.770  1.00  0.00           H
ATOM   2953  HE3 MET Z  87      55.222  61.341  51.263  1.00  0.00           H
ATOM   2954  C   MET Z  87      55.887  65.842  49.124  1.00  0.00           C
ATOM   2955  O   MET Z  87      57.066  66.054  49.405  1.00  0.00           O
ATOM   2956  N   ALA Z  88      54.892  66.696  49.415  1.00  0.00           N
ATOM   2957  HN  ALA Z  88      53.980  66.471  49.060  1.00  0.00           H
ATOM   2958  CA  ALA Z  88      55.003  67.999  50.032  1.00  0.00           C
ATOM   2959  HA  ALA Z  88      53.992  68.250  50.321  1.00  0.00           H
ATOM   2960  CB  ALA Z  88      55.830  68.050  51.335  1.00  0.00           C
ATOM   2961  HB1 ALA Z  88      55.478  67.257  52.030  1.00  0.00           H
ATOM   2962  HB2 ALA Z  88      56.906  67.880  51.124  1.00  0.00           H
ATOM   2963  HB3 ALA Z  88      55.715  69.033  51.838  1.00  0.00           H
ATOM   2964  C   ALA Z  88      55.411  69.044  49.008  1.00  0.00           C
ATOM   2965  O   ALA Z  88      56.523  69.059  48.470  1.00  0.00           O
ATOM   2966  N   ASP Z  89      54.477  69.954  48.688  1.00  0.00           N
ATOM   2967  HN  ASP Z  89      53.588  69.958  49.156  1.00  0.00           H
ATOM   2968  CA  ASP Z  89      54.603  70.919  47.618  1.00  0.00           C
ATOM   2969  HA  ASP Z  89      55.374  70.602  46.930  1.00  0.00           H
ATOM   2970  CB  ASP Z  89      53.270  71.039  46.838  1.00  0.00           C
ATOM   2971  HB1 ASP Z  89      52.466  71.388  47.515  1.00  0.00           H
ATOM   2972  HB2 ASP Z  89      53.379  71.764  46.005  1.00  0.00           H
ATOM   2973  CG  ASP Z  89      52.861  69.712  46.237  1.00  0.00           C
ATOM   2974  OD1 ASP Z  89      51.716  69.253  46.500  1.00  0.00           O
ATOM   2975  OD2 ASP Z  89      53.675  69.104  45.496  1.00  0.00           O
ATOM   2976  C   ASP Z  89      55.037  72.269  48.182  1.00  0.00           C
ATOM   2977  O   ASP Z  89      54.606  73.337  47.748  1.00  0.00           O
ATOM   2978  N   CYS Z  90      55.900  72.262  49.216  1.00  0.00           N
ATOM   2979  HN  CYS Z  90      56.242  71.388  49.550  1.00  0.00           H
ATOM   2980  CA  CYS Z  90      56.390  73.454  49.890  1.00  0.00           C
ATOM   2981  HA  CYS Z  90      55.534  74.020  50.230  1.00  0.00           H
ATOM   2982  CB  CYS Z  90      57.297  73.103  51.099  1.00  0.00           C
ATOM   2983  HB1 CYS Z  90      58.197  72.559  50.734  1.00  0.00           H
ATOM   2984  HB2 CYS Z  90      57.651  74.047  51.570  1.00  0.00           H
ATOM   2985  SG  CYS Z  90      56.488  72.100  52.390  1.00  0.00           S
ATOM   2986  C   CYS Z  90      57.161  74.388  48.977  1.00  0.00           C
ATOM   2987  O   CYS Z  90      56.965  75.597  49.007  1.00  0.00           O
ATOM   2988  N   CYS Z  91      58.018  73.841  48.099  1.00  0.00           N
ATOM   2989  HN  CYS Z  91      58.180  72.848  48.103  1.00  0.00           H
ATOM   2990  CA  CYS Z  91      58.834  74.641  47.201  1.00  0.00           C
ATOM   2991  HA  CYS Z  91      59.053  75.600  47.653  1.00  0.00           H
ATOM   2992  CB  CYS Z  91      60.159  73.912  46.896  1.00  0.00           C
ATOM   2993  HB1 CYS Z  91      59.941  72.876  46.560  1.00  0.00           H
ATOM   2994  HB2 CYS Z  91      60.701  74.417  46.067  1.00  0.00           H
ATOM   2995  SG  CYS Z  91      61.242  73.878  48.350  1.00  0.00           S
ATOM   2996  C   CYS Z  91      58.146  74.931  45.882  1.00  0.00           C
ATOM   2997  O   CYS Z  91      58.682  75.651  45.045  1.00  0.00           O
ATOM   2998  N   ALA Z  92      56.918  74.422  45.667  1.00  0.00           N
ATOM   2999  HN  ALA Z  92      56.520  73.778  46.314  1.00  0.00           H
ATOM   3000  CA  ALA Z  92      56.045  74.887  44.608  1.00  0.00           C
ATOM   3001  HA  ALA Z  92      56.627  74.985  43.701  1.00  0.00           H
ATOM   3002  CB  ALA Z  92      54.917  73.871  44.382  1.00  0.00           C
ATOM   3003  HB1 ALA Z  92      54.263  73.785  45.275  1.00  0.00           H
ATOM   3004  HB2 ALA Z  92      54.292  74.167  43.513  1.00  0.00           H
ATOM   3005  HB3 ALA Z  92      55.353  72.872  44.173  1.00  0.00           H
ATOM   3006  C   ALA Z  92      55.461  76.263  44.906  1.00  0.00           C
ATOM   3007  O   ALA Z  92      55.331  77.116  44.028  1.00  0.00           O
ATOM   3008  N   LYS Z  93      55.109  76.511  46.183  1.00  0.00           N
ATOM   3009  HN  LYS Z  93      55.213  75.798  46.870  1.00  0.00           H
ATOM   3010  CA  LYS Z  93      54.724  77.818  46.674  1.00  0.00           C
ATOM   3011  HA  LYS Z  93      53.988  78.210  45.984  1.00  0.00           H
ATOM   3012  CB  LYS Z  93      54.051  77.759  48.066  1.00  0.00           C
ATOM   3013  HB1 LYS Z  93      54.734  77.266  48.792  1.00  0.00           H
ATOM   3014  HB2 LYS Z  93      53.873  78.800  48.423  1.00  0.00           H
ATOM   3015  CG  LYS Z  93      52.688  77.044  48.052  1.00  0.00           C
ATOM   3016  HG1 LYS Z  93      52.113  77.393  47.165  1.00  0.00           H
ATOM   3017  HG2 LYS Z  93      52.841  75.948  47.941  1.00  0.00           H
ATOM   3018  CD  LYS Z  93      51.887  77.353  49.326  1.00  0.00           C
ATOM   3019  HD1 LYS Z  93      52.493  77.025  50.202  1.00  0.00           H
ATOM   3020  HD2 LYS Z  93      51.755  78.456  49.419  1.00  0.00           H
ATOM   3021  CE  LYS Z  93      50.514  76.674  49.431  1.00  0.00           C
ATOM   3022  HE1 LYS Z  93      50.599  75.573  49.313  1.00  0.00           H
ATOM   3023  HE2 LYS Z  93      50.084  76.889  50.436  1.00  0.00           H
ATOM   3024  NZ  LYS Z  93      49.553  77.173  48.429  1.00  0.00           N
ATOM   3025  HZ1 LYS Z  93      49.637  78.204  48.267  1.00  0.00           H
ATOM   3026  HZ2 LYS Z  93      49.616  76.654  47.514  1.00  0.00           H
ATOM   3027  HZ3 LYS Z  93      48.586  76.987  48.799  1.00  0.00           H
ATOM   3028  C   LYS Z  93      55.862  78.835  46.686  1.00  0.00           C
ATOM   3029  O   LYS Z  93      57.050  78.512  46.750  1.00  0.00           O
ATOM   3030  N   GLN Z  94      55.505  80.126  46.594  1.00  0.00           N
ATOM   3031  HN  GLN Z  94      54.532  80.382  46.574  1.00  0.00           H
ATOM   3032  CA  GLN Z  94      56.444  81.226  46.597  1.00  0.00           C
ATOM   3033  HA  GLN Z  94      57.325  80.940  46.038  1.00  0.00           H
ATOM   3034  CB  GLN Z  94      55.805  82.469  45.926  1.00  0.00           C
ATOM   3035  HB1 GLN Z  94      54.907  82.766  46.516  1.00  0.00           H
ATOM   3036  HB2 GLN Z  94      56.524  83.319  45.946  1.00  0.00           H
ATOM   3037  CG  GLN Z  94      55.379  82.210  44.463  1.00  0.00           C
ATOM   3038  HG1 GLN Z  94      56.261  81.951  43.842  1.00  0.00           H
ATOM   3039  HG2 GLN Z  94      54.664  81.361  44.413  1.00  0.00           H
ATOM   3040  CD  GLN Z  94      54.676  83.426  43.864  1.00  0.00           C
ATOM   3041  OE1 GLN Z  94      53.447  83.540  43.931  1.00  0.00           O
ATOM   3042  NE2 GLN Z  94      55.452  84.356  43.268  1.00  0.00           N
ATOM   3043 1HE2 GLN Z  94      56.448  84.285  43.357  1.00  0.00           H
ATOM   3044 2HE2 GLN Z  94      55.018  85.139  42.815  1.00  0.00           H
ATOM   3045  C   GLN Z  94      56.889  81.587  48.008  1.00  0.00           C
ATOM   3046  O   GLN Z  94      56.330  81.149  49.016  1.00  0.00           O
ATOM   3047  N   GLU Z  95      57.933  82.424  48.138  1.00  0.00           N
ATOM   3048  HN  GLU Z  95      58.462  82.747  47.342  1.00  0.00           H
ATOM   3049  CA  GLU Z  95      58.240  83.103  49.379  1.00  0.00           C
ATOM   3050  HA  GLU Z  95      58.333  82.340  50.134  1.00  0.00           H
ATOM   3051  CB  GLU Z  95      59.594  83.856  49.301  1.00  0.00           C
ATOM   3052  HB1 GLU Z  95      59.751  84.399  50.262  1.00  0.00           H
ATOM   3053  HB2 GLU Z  95      60.415  83.111  49.226  1.00  0.00           H
ATOM   3054  CG  GLU Z  95      59.726  84.878  48.139  1.00  0.00           C
ATOM   3055  HG1 GLU Z  95      58.749  85.341  47.896  1.00  0.00           H
ATOM   3056  HG2 GLU Z  95      60.409  85.689  48.475  1.00  0.00           H
ATOM   3057  CD  GLU Z  95      60.322  84.289  46.874  1.00  0.00           C
ATOM   3058  OE1 GLU Z  95      61.459  84.699  46.516  1.00  0.00           O
ATOM   3059  OE2 GLU Z  95      59.693  83.423  46.214  1.00  0.00           O
ATOM   3060  C   GLU Z  95      57.123  84.066  49.810  1.00  0.00           C
ATOM   3061  O   GLU Z  95      56.447  84.637  48.950  1.00  0.00           O
ATOM   3062  N   PRO Z  96      56.822  84.292  51.084  1.00  0.00           N
ATOM   3063  CD  PRO Z  96      56.142  85.540  51.446  1.00  0.00           C
ATOM   3064  HD1 PRO Z  96      55.084  85.523  51.100  1.00  0.00           H
ATOM   3065  HD2 PRO Z  96      56.676  86.402  50.983  1.00  0.00           H
ATOM   3066  CA  PRO Z  96      57.254  83.547  52.263  1.00  0.00           C
ATOM   3067  HA  PRO Z  96      58.180  83.015  52.106  1.00  0.00           H
ATOM   3068  CB  PRO Z  96      57.376  84.658  53.309  1.00  0.00           C
ATOM   3069  HB1 PRO Z  96      57.342  84.285  54.352  1.00  0.00           H
ATOM   3070  HB2 PRO Z  96      58.345  85.186  53.153  1.00  0.00           H
ATOM   3071  CG  PRO Z  96      56.229  85.616  52.972  1.00  0.00           C
ATOM   3072  HG1 PRO Z  96      55.280  85.250  53.424  1.00  0.00           H
ATOM   3073  HG2 PRO Z  96      56.437  86.643  53.330  1.00  0.00           H
ATOM   3074  C   PRO Z  96      56.168  82.545  52.632  1.00  0.00           C
ATOM   3075  O   PRO Z  96      56.153  82.028  53.748  1.00  0.00           O
ATOM   3076  N   GLU Z  97      55.243  82.251  51.699  1.00  0.00           N
ATOM   3077  HN  GLU Z  97      55.278  82.719  50.821  1.00  0.00           H
ATOM   3078  CA  GLU Z  97      54.156  81.295  51.825  1.00  0.00           C
ATOM   3079  HA  GLU Z  97      53.576  81.565  52.696  1.00  0.00           H
ATOM   3080  CB  GLU Z  97      53.248  81.377  50.569  1.00  0.00           C
ATOM   3081  HB1 GLU Z  97      53.835  81.097  49.666  1.00  0.00           H
ATOM   3082  HB2 GLU Z  97      52.409  80.653  50.673  1.00  0.00           H
ATOM   3083  CG  GLU Z  97      52.648  82.794  50.376  1.00  0.00           C
ATOM   3084  HG1 GLU Z  97      52.016  83.042  51.255  1.00  0.00           H
ATOM   3085  HG2 GLU Z  97      53.456  83.552  50.313  1.00  0.00           H
ATOM   3086  CD  GLU Z  97      51.790  82.937  49.134  1.00  0.00           C
ATOM   3087  OE1 GLU Z  97      51.983  83.941  48.397  1.00  0.00           O
ATOM   3088  OE2 GLU Z  97      50.892  82.089  48.884  1.00  0.00           O
ATOM   3089  C   GLU Z  97      54.648  79.869  52.048  1.00  0.00           C
ATOM   3090  O   GLU Z  97      54.076  79.094  52.816  1.00  0.00           O
ATOM   3091  N   ARG Z  98      55.769  79.501  51.403  1.00  0.00           N
ATOM   3092  HN  ARG Z  98      56.139  80.117  50.703  1.00  0.00           H
ATOM   3093  CA  ARG Z  98      56.483  78.250  51.601  1.00  0.00           C
ATOM   3094  HA  ARG Z  98      55.799  77.448  51.358  1.00  0.00           H
ATOM   3095  CB  ARG Z  98      57.680  78.169  50.626  1.00  0.00           C
ATOM   3096  HB1 ARG Z  98      58.152  77.162  50.706  1.00  0.00           H
ATOM   3097  HB2 ARG Z  98      57.279  78.258  49.589  1.00  0.00           H
ATOM   3098  CG  ARG Z  98      58.756  79.247  50.832  1.00  0.00           C
ATOM   3099  HG1 ARG Z  98      58.273  80.249  50.842  1.00  0.00           H
ATOM   3100  HG2 ARG Z  98      59.244  79.093  51.822  1.00  0.00           H
ATOM   3101  CD  ARG Z  98      59.821  79.228  49.741  1.00  0.00           C
ATOM   3102  HD1 ARG Z  98      60.349  78.246  49.717  1.00  0.00           H
ATOM   3103  HD2 ARG Z  98      59.364  79.438  48.745  1.00  0.00           H
ATOM   3104  NE  ARG Z  98      60.786  80.308  50.102  1.00  0.00           N
ATOM   3105  HE  ARG Z  98      60.729  80.794  50.980  1.00  0.00           H
ATOM   3106  CZ  ARG Z  98      61.857  80.619  49.369  1.00  0.00           C
ATOM   3107  NH1 ARG Z  98      62.721  81.501  49.861  1.00  0.00           N
ATOM   3108 1HH1 ARG Z  98      62.465  81.956  50.716  1.00  0.00           H
ATOM   3109 2HH1 ARG Z  98      63.494  81.798  49.279  1.00  0.00           H
ATOM   3110  NH2 ARG Z  98      62.056  80.094  48.171  1.00  0.00           N
ATOM   3111 1HH2 ARG Z  98      61.290  79.670  47.705  1.00  0.00           H
ATOM   3112 2HH2 ARG Z  98      62.819  80.450  47.609  1.00  0.00           H
ATOM   3113  C   ARG Z  98      56.961  77.990  53.032  1.00  0.00           C
ATOM   3114  O   ARG Z  98      57.023  76.843  53.472  1.00  0.00           O
ATOM   3115  N   ASN Z  99      57.287  79.046  53.811  1.00  0.00           N
ATOM   3116  HN  ASN Z  99      57.243  79.972  53.436  1.00  0.00           H
ATOM   3117  CA  ASN Z  99      57.790  78.967  55.176  1.00  0.00           C
ATOM   3118  HA  ASN Z  99      58.684  78.362  55.163  1.00  0.00           H
ATOM   3119  CB  ASN Z  99      58.126  80.371  55.763  1.00  0.00           C
ATOM   3120  HB1 ASN Z  99      57.204  80.986  55.816  1.00  0.00           H
ATOM   3121  HB2 ASN Z  99      58.517  80.248  56.796  1.00  0.00           H
ATOM   3122  CG  ASN Z  99      59.150  81.145  54.928  1.00  0.00           C
ATOM   3123  OD1 ASN Z  99      59.192  81.110  53.695  1.00  0.00           O
ATOM   3124  ND2 ASN Z  99      60.008  81.932  55.618  1.00  0.00           N
ATOM   3125 1HD2 ASN Z  99      60.051  81.883  56.616  1.00  0.00           H
ATOM   3126 2HD2 ASN Z  99      60.598  82.552  55.096  1.00  0.00           H
ATOM   3127  C   ASN Z  99      56.805  78.268  56.111  1.00  0.00           C
ATOM   3128  O   ASN Z  99      57.184  77.449  56.946  1.00  0.00           O
ATOM   3129  N   GLU Z 100      55.494  78.537  55.928  1.00  0.00           N
ATOM   3130  HN  GLU Z 100      55.218  79.211  55.248  1.00  0.00           H
ATOM   3131  CA  GLU Z 100      54.408  77.893  56.645  1.00  0.00           C
ATOM   3132  HA  GLU Z 100      54.549  78.071  57.704  1.00  0.00           H
ATOM   3133  CB  GLU Z 100      53.043  78.472  56.180  1.00  0.00           C
ATOM   3134  HB1 GLU Z 100      52.834  78.119  55.143  1.00  0.00           H
ATOM   3135  HB2 GLU Z 100      52.236  78.072  56.834  1.00  0.00           H
ATOM   3136  CG  GLU Z 100      52.928  80.020  56.140  1.00  0.00           C
ATOM   3137  HG1 GLU Z 100      53.702  80.458  55.478  1.00  0.00           H
ATOM   3138  HG2 GLU Z 100      51.937  80.283  55.707  1.00  0.00           H
ATOM   3139  CD  GLU Z 100      53.005  80.694  57.497  1.00  0.00           C
ATOM   3140  OE1 GLU Z 100      53.853  81.612  57.662  1.00  0.00           O
ATOM   3141  OE2 GLU Z 100      52.181  80.354  58.390  1.00  0.00           O
ATOM   3142  C   GLU Z 100      54.376  76.380  56.417  1.00  0.00           C
ATOM   3143  O   GLU Z 100      54.183  75.584  57.336  1.00  0.00           O
ATOM   3144  N   CYS Z 101      54.592  75.945  55.158  1.00  0.00           N
ATOM   3145  HN  CYS Z 101      54.772  76.623  54.449  1.00  0.00           H
ATOM   3146  CA  CYS Z 101      54.682  74.548  54.753  1.00  0.00           C
ATOM   3147  HA  CYS Z 101      53.798  74.040  55.116  1.00  0.00           H
ATOM   3148  CB  CYS Z 101      54.714  74.456  53.203  1.00  0.00           C
ATOM   3149  HB1 CYS Z 101      53.854  75.055  52.826  1.00  0.00           H
ATOM   3150  HB2 CYS Z 101      55.634  74.948  52.824  1.00  0.00           H
ATOM   3151  SG  CYS Z 101      54.573  72.785  52.481  1.00  0.00           S
ATOM   3152  C   CYS Z 101      55.882  73.840  55.371  1.00  0.00           C
ATOM   3153  O   CYS Z 101      55.777  72.707  55.836  1.00  0.00           O
ATOM   3154  N   PHE Z 102      57.055  74.509  55.441  1.00  0.00           N
ATOM   3155  HN  PHE Z 102      57.138  75.420  55.034  1.00  0.00           H
ATOM   3156  CA  PHE Z 102      58.250  73.962  56.069  1.00  0.00           C
ATOM   3157  HA  PHE Z 102      58.493  73.031  55.577  1.00  0.00           H
ATOM   3158  CB  PHE Z 102      59.451  74.953  55.985  1.00  0.00           C
ATOM   3159  HB1 PHE Z 102      59.152  75.926  56.432  1.00  0.00           H
ATOM   3160  HB2 PHE Z 102      60.314  74.562  56.566  1.00  0.00           H
ATOM   3161  CG  PHE Z 102      59.975  75.215  54.591  1.00  0.00           C
ATOM   3162  CD1 PHE Z 102      60.015  74.235  53.579  1.00  0.00           C
ATOM   3163  HD1 PHE Z 102      59.629  73.244  53.759  1.00  0.00           H
ATOM   3164  CE1 PHE Z 102      60.587  74.519  52.329  1.00  0.00           C
ATOM   3165  HE1 PHE Z 102      60.626  73.758  51.564  1.00  0.00           H
ATOM   3166  CZ  PHE Z 102      61.126  75.785  52.075  1.00  0.00           C
ATOM   3167  HZ  PHE Z 102      61.582  75.999  51.119  1.00  0.00           H
ATOM   3168  CD2 PHE Z 102      60.538  76.475  54.320  1.00  0.00           C
ATOM   3169  HD2 PHE Z 102      60.555  77.226  55.097  1.00  0.00           H
ATOM   3170  CE2 PHE Z 102      61.102  76.765  53.073  1.00  0.00           C
ATOM   3171  HE2 PHE Z 102      61.528  77.741  52.888  1.00  0.00           H
ATOM   3172  C   PHE Z 102      58.057  73.611  57.544  1.00  0.00           C
ATOM   3173  O   PHE Z 102      58.465  72.543  57.997  1.00  0.00           O
ATOM   3174  N   LEU Z 103      57.395  74.478  58.335  1.00  0.00           N
ATOM   3175  HN  LEU Z 103      57.074  75.354  57.971  1.00  0.00           H
ATOM   3176  CA  LEU Z 103      57.242  74.260  59.766  1.00  0.00           C
ATOM   3177  HA  LEU Z 103      58.111  73.732  60.134  1.00  0.00           H
ATOM   3178  CB  LEU Z 103      57.170  75.613  60.515  1.00  0.00           C
ATOM   3179  HB1 LEU Z 103      56.280  76.179  60.159  1.00  0.00           H
ATOM   3180  HB2 LEU Z 103      57.038  75.423  61.603  1.00  0.00           H
ATOM   3181  CG  LEU Z 103      58.423  76.506  60.332  1.00  0.00           C
ATOM   3182  HG  LEU Z 103      58.541  76.724  59.243  1.00  0.00           H
ATOM   3183  CD1 LEU Z 103      58.239  77.852  61.048  1.00  0.00           C
ATOM   3184 1HD1 LEU Z 103      59.129  78.498  60.898  1.00  0.00           H
ATOM   3185 2HD1 LEU Z 103      57.353  78.384  60.643  1.00  0.00           H
ATOM   3186 3HD1 LEU Z 103      58.095  77.699  62.138  1.00  0.00           H
ATOM   3187  CD2 LEU Z 103      59.718  75.840  60.827  1.00  0.00           C
ATOM   3188 1HD2 LEU Z 103      59.627  75.582  61.903  1.00  0.00           H
ATOM   3189 2HD2 LEU Z 103      59.949  74.921  60.251  1.00  0.00           H
ATOM   3190 3HD2 LEU Z 103      60.574  76.538  60.708  1.00  0.00           H
ATOM   3191  C   LEU Z 103      56.050  73.370  60.123  1.00  0.00           C
ATOM   3192  O   LEU Z 103      55.936  72.879  61.247  1.00  0.00           O
ATOM   3193  N   GLN Z 104      55.171  73.054  59.147  1.00  0.00           N
ATOM   3194  HN  GLN Z 104      55.251  73.510  58.261  1.00  0.00           H
ATOM   3195  CA  GLN Z 104      54.099  72.072  59.274  1.00  0.00           C
ATOM   3196  HA  GLN Z 104      53.499  72.345  60.131  1.00  0.00           H
ATOM   3197  CB  GLN Z 104      53.217  72.095  57.997  1.00  0.00           C
ATOM   3198  HB1 GLN Z 104      52.963  73.160  57.792  1.00  0.00           H
ATOM   3199  HB2 GLN Z 104      53.808  71.730  57.128  1.00  0.00           H
ATOM   3200  CG  GLN Z 104      51.899  71.287  58.103  1.00  0.00           C
ATOM   3201  HG1 GLN Z 104      52.114  70.204  58.210  1.00  0.00           H
ATOM   3202  HG2 GLN Z 104      51.328  71.627  58.994  1.00  0.00           H
ATOM   3203  CD  GLN Z 104      51.018  71.494  56.871  1.00  0.00           C
ATOM   3204  OE1 GLN Z 104      51.264  72.348  56.014  1.00  0.00           O
ATOM   3205  NE2 GLN Z 104      49.923  70.709  56.763  1.00  0.00           N
ATOM   3206 1HE2 GLN Z 104      49.736  69.980  57.426  1.00  0.00           H
ATOM   3207 2HE2 GLN Z 104      49.294  70.885  56.007  1.00  0.00           H
ATOM   3208  C   GLN Z 104      54.616  70.654  59.513  1.00  0.00           C
ATOM   3209  O   GLN Z 104      54.004  69.826  60.192  1.00  0.00           O
ATOM   3210  N   HIS Z 105      55.796  70.345  58.948  1.00  0.00           N
ATOM   3211  HN  HIS Z 105      56.265  71.047  58.413  1.00  0.00           H
ATOM   3212  CA  HIS Z 105      56.416  69.033  58.999  1.00  0.00           C
ATOM   3213  HA  HIS Z 105      55.682  68.294  59.293  1.00  0.00           H
ATOM   3214  CB  HIS Z 105      56.933  68.648  57.596  1.00  0.00           C
ATOM   3215  HB1 HIS Z 105      57.729  69.351  57.271  1.00  0.00           H
ATOM   3216  HB2 HIS Z 105      57.349  67.622  57.608  1.00  0.00           H
ATOM   3217  ND1 HIS Z 105      54.791  67.761  56.686  1.00  0.00           N
ATOM   3218  CG  HIS Z 105      55.835  68.664  56.571  1.00  0.00           C
ATOM   3219  CE1 HIS Z 105      53.970  68.055  55.692  1.00  0.00           C
ATOM   3220  HE1 HIS Z 105      53.026  67.546  55.480  1.00  0.00           H
ATOM   3221  NE2 HIS Z 105      54.433  69.084  54.946  1.00  0.00           N
ATOM   3222  HE2 HIS Z 105      53.973  69.485  54.149  1.00  0.00           H
ATOM   3223  CD2 HIS Z 105      55.631  69.481  55.504  1.00  0.00           C
ATOM   3224  HD2 HIS Z 105      56.238  70.295  55.132  1.00  0.00           H
ATOM   3225  C   HIS Z 105      57.525  68.967  60.048  1.00  0.00           C
ATOM   3226  O   HIS Z 105      58.444  68.147  59.978  1.00  0.00           O
ATOM   3227  N   LYS Z 106      57.450  69.842  61.068  1.00  0.00           N
ATOM   3228  HN  LYS Z 106      56.707  70.508  61.093  1.00  0.00           H
ATOM   3229  CA  LYS Z 106      58.342  69.882  62.212  1.00  0.00           C
ATOM   3230  HA  LYS Z 106      59.267  69.375  61.978  1.00  0.00           H
ATOM   3231  CB  LYS Z 106      58.638  71.360  62.558  1.00  0.00           C
ATOM   3232  HB1 LYS Z 106      58.945  71.861  61.614  1.00  0.00           H
ATOM   3233  HB2 LYS Z 106      57.703  71.861  62.894  1.00  0.00           H
ATOM   3234  CG  LYS Z 106      59.745  71.613  63.593  1.00  0.00           C
ATOM   3235  HG1 LYS Z 106      59.385  71.314  64.603  1.00  0.00           H
ATOM   3236  HG2 LYS Z 106      60.637  70.995  63.343  1.00  0.00           H
ATOM   3237  CD  LYS Z 106      60.142  73.102  63.587  1.00  0.00           C
ATOM   3238  HD1 LYS Z 106      60.570  73.335  62.584  1.00  0.00           H
ATOM   3239  HD2 LYS Z 106      59.217  73.711  63.713  1.00  0.00           H
ATOM   3240  CE  LYS Z 106      61.150  73.495  64.669  1.00  0.00           C
ATOM   3241  HE1 LYS Z 106      60.714  73.326  65.679  1.00  0.00           H
ATOM   3242  HE2 LYS Z 106      62.081  72.896  64.574  1.00  0.00           H
ATOM   3243  NZ  LYS Z 106      61.503  74.919  64.557  1.00  0.00           N
ATOM   3244  HZ1 LYS Z 106      62.197  75.179  65.302  1.00  0.00           H
ATOM   3245  HZ2 LYS Z 106      61.938  75.163  63.640  1.00  0.00           H
ATOM   3246  HZ3 LYS Z 106      60.647  75.518  64.689  1.00  0.00           H
ATOM   3247  C   LYS Z 106      57.688  69.195  63.405  1.00  0.00           C
ATOM   3248  O   LYS Z 106      56.538  69.482  63.743  1.00  0.00           O
ATOM   3249  N   ASP Z 107      58.384  68.254  64.076  1.00  0.00           N
ATOM   3250  HN  ASP Z 107      59.325  68.011  63.816  1.00  0.00           H
ATOM   3251  CA  ASP Z 107      57.798  67.551  65.201  1.00  0.00           C
ATOM   3252  HA  ASP Z 107      57.231  68.273  65.775  1.00  0.00           H
ATOM   3253  CB  ASP Z 107      56.867  66.392  64.730  1.00  0.00           C
ATOM   3254  HB1 ASP Z 107      56.254  66.740  63.873  1.00  0.00           H
ATOM   3255  HB2 ASP Z 107      57.458  65.514  64.401  1.00  0.00           H
ATOM   3256  CG  ASP Z 107      55.911  65.979  65.828  1.00  0.00           C
ATOM   3257  OD1 ASP Z 107      54.881  66.671  66.027  1.00  0.00           O
ATOM   3258  OD2 ASP Z 107      56.201  64.995  66.555  1.00  0.00           O
ATOM   3259  C   ASP Z 107      58.868  67.020  66.146  1.00  0.00           C
ATOM   3260  O   ASP Z 107      60.028  66.831  65.783  1.00  0.00           O
ATOM   3261  N   ASP Z 108      58.462  66.760  67.404  1.00  0.00           N
ATOM   3262  HN  ASP Z 108      57.520  66.967  67.660  1.00  0.00           H
ATOM   3263  CA  ASP Z 108      59.230  66.169  68.476  1.00  0.00           C
ATOM   3264  HA  ASP Z 108      60.086  66.801  68.672  1.00  0.00           H
ATOM   3265  CB  ASP Z 108      58.344  66.025  69.744  1.00  0.00           C
ATOM   3266  HB1 ASP Z 108      57.536  65.283  69.575  1.00  0.00           H
ATOM   3267  HB2 ASP Z 108      58.973  65.662  70.584  1.00  0.00           H
ATOM   3268  CG  ASP Z 108      57.704  67.331  70.154  1.00  0.00           C
ATOM   3269  OD1 ASP Z 108      58.143  67.911  71.181  1.00  0.00           O
ATOM   3270  OD2 ASP Z 108      56.725  67.771  69.490  1.00  0.00           O
ATOM   3271  C   ASP Z 108      59.752  64.780  68.134  1.00  0.00           C
ATOM   3272  O   ASP Z 108      60.872  64.417  68.489  1.00  0.00           O
ATOM   3273  N   ASN Z 109      58.940  63.962  67.436  1.00  0.00           N
ATOM   3274  HN  ASN Z 109      58.026  64.282  67.163  1.00  0.00           H
ATOM   3275  CA  ASN Z 109      59.340  62.643  66.980  1.00  0.00           C
ATOM   3276  HA  ASN Z 109      60.313  62.380  67.376  1.00  0.00           H
ATOM   3277  CB  ASN Z 109      58.339  61.560  67.454  1.00  0.00           C
ATOM   3278  HB1 ASN Z 109      57.316  61.794  67.096  1.00  0.00           H
ATOM   3279  HB2 ASN Z 109      58.632  60.563  67.063  1.00  0.00           H
ATOM   3280  CG  ASN Z 109      58.363  61.484  68.974  1.00  0.00           C
ATOM   3281  OD1 ASN Z 109      59.381  61.142  69.585  1.00  0.00           O
ATOM   3282  ND2 ASN Z 109      57.225  61.799  69.629  1.00  0.00           N
ATOM   3283 1HD2 ASN Z 109      56.409  62.095  69.120  1.00  0.00           H
ATOM   3284 2HD2 ASN Z 109      57.193  61.704  70.622  1.00  0.00           H
ATOM   3285  C   ASN Z 109      59.451  62.611  65.455  1.00  0.00           C
ATOM   3286  O   ASN Z 109      58.539  62.093  64.806  1.00  0.00           O
ATOM   3287  N   PRO Z 110      60.491  63.138  64.796  1.00  0.00           N
ATOM   3288  CD  PRO Z 110      61.687  63.704  65.436  1.00  0.00           C
ATOM   3289  HD1 PRO Z 110      62.015  63.109  66.318  1.00  0.00           H
ATOM   3290  HD2 PRO Z 110      61.466  64.748  65.748  1.00  0.00           H
ATOM   3291  CA  PRO Z 110      60.698  62.925  63.364  1.00  0.00           C
ATOM   3292  HA  PRO Z 110      59.823  63.265  62.830  1.00  0.00           H
ATOM   3293  CB  PRO Z 110      61.954  63.758  63.059  1.00  0.00           C
ATOM   3294  HB1 PRO Z 110      62.519  63.396  62.175  1.00  0.00           H
ATOM   3295  HB2 PRO Z 110      61.651  64.814  62.880  1.00  0.00           H
ATOM   3296  CG  PRO Z 110      62.767  63.689  64.353  1.00  0.00           C
ATOM   3297  HG1 PRO Z 110      63.321  62.727  64.400  1.00  0.00           H
ATOM   3298  HG2 PRO Z 110      63.481  64.532  64.455  1.00  0.00           H
ATOM   3299  C   PRO Z 110      60.883  61.456  63.005  1.00  0.00           C
ATOM   3300  O   PRO Z 110      61.220  60.642  63.868  1.00  0.00           O
ATOM   3301  N   ASN Z 111      60.647  61.086  61.735  1.00  0.00           N
ATOM   3302  HN  ASN Z 111      60.367  61.780  61.061  1.00  0.00           H
ATOM   3303  CA  ASN Z 111      60.820  59.727  61.253  1.00  0.00           C
ATOM   3304  HA  ASN Z 111      60.677  59.023  62.063  1.00  0.00           H
ATOM   3305  CB  ASN Z 111      59.841  59.392  60.096  1.00  0.00           C
ATOM   3306  HB1 ASN Z 111      59.852  60.210  59.347  1.00  0.00           H
ATOM   3307  HB2 ASN Z 111      60.137  58.449  59.590  1.00  0.00           H
ATOM   3308  CG  ASN Z 111      58.425  59.253  60.642  1.00  0.00           C
ATOM   3309  OD1 ASN Z 111      57.760  60.227  61.012  1.00  0.00           O
ATOM   3310  ND2 ASN Z 111      57.926  57.998  60.713  1.00  0.00           N
ATOM   3311 1HD2 ASN Z 111      58.425  57.225  60.310  1.00  0.00           H
ATOM   3312 2HD2 ASN Z 111      57.035  57.862  61.141  1.00  0.00           H
ATOM   3313  C   ASN Z 111      62.244  59.560  60.761  1.00  0.00           C
ATOM   3314  O   ASN Z 111      62.647  60.154  59.763  1.00  0.00           O
ATOM   3315  N   LEU Z 112      63.053  58.758  61.475  1.00  0.00           N
ATOM   3316  HN  LEU Z 112      62.714  58.271  62.281  1.00  0.00           H
ATOM   3317  CA  LEU Z 112      64.467  58.629  61.186  1.00  0.00           C
ATOM   3318  HA  LEU Z 112      64.660  58.986  60.190  1.00  0.00           H
ATOM   3319  CB  LEU Z 112      65.319  59.463  62.182  1.00  0.00           C
ATOM   3320  HB1 LEU Z 112      64.935  59.283  63.211  1.00  0.00           H
ATOM   3321  HB2 LEU Z 112      66.381  59.134  62.155  1.00  0.00           H
ATOM   3322  CG  LEU Z 112      65.298  60.978  61.896  1.00  0.00           C
ATOM   3323  HG  LEU Z 112      64.239  61.294  61.740  1.00  0.00           H
ATOM   3324  CD1 LEU Z 112      65.852  61.777  63.081  1.00  0.00           C
ATOM   3325 1HD1 LEU Z 112      66.915  61.510  63.263  1.00  0.00           H
ATOM   3326 2HD1 LEU Z 112      65.794  62.867  62.875  1.00  0.00           H
ATOM   3327 3HD1 LEU Z 112      65.269  61.555  63.999  1.00  0.00           H
ATOM   3328  CD2 LEU Z 112      66.095  61.321  60.631  1.00  0.00           C
ATOM   3329 1HD2 LEU Z 112      67.166  61.052  60.763  1.00  0.00           H
ATOM   3330 2HD2 LEU Z 112      65.703  60.788  59.740  1.00  0.00           H
ATOM   3331 3HD2 LEU Z 112      66.025  62.410  60.437  1.00  0.00           H
ATOM   3332  C   LEU Z 112      64.886  57.167  61.291  1.00  0.00           C
ATOM   3333  O   LEU Z 112      64.540  56.523  62.288  1.00  0.00           O
ATOM   3334  N   PRO Z 113      65.621  56.582  60.334  1.00  0.00           N
ATOM   3335  CD  PRO Z 113      65.857  57.167  59.009  1.00  0.00           C
ATOM   3336  HD1 PRO Z 113      66.536  58.044  59.111  1.00  0.00           H
ATOM   3337  HD2 PRO Z 113      64.902  57.484  58.533  1.00  0.00           H
ATOM   3338  CA  PRO Z 113      66.378  55.337  60.509  1.00  0.00           C
ATOM   3339  HA  PRO Z 113      65.651  54.537  60.532  1.00  0.00           H
ATOM   3340  CB  PRO Z 113      67.301  55.288  59.281  1.00  0.00           C
ATOM   3341  HB1 PRO Z 113      68.251  55.830  59.492  1.00  0.00           H
ATOM   3342  HB2 PRO Z 113      67.537  54.250  58.971  1.00  0.00           H
ATOM   3343  CG  PRO Z 113      66.535  56.061  58.206  1.00  0.00           C
ATOM   3344  HG1 PRO Z 113      67.197  56.462  57.410  1.00  0.00           H
ATOM   3345  HG2 PRO Z 113      65.761  55.408  57.748  1.00  0.00           H
ATOM   3346  C   PRO Z 113      67.168  55.237  61.804  1.00  0.00           C
ATOM   3347  O   PRO Z 113      67.658  56.257  62.289  1.00  0.00           O
ATOM   3348  N   ARG Z 114      67.308  54.037  62.398  1.00  0.00           N
ATOM   3349  HN  ARG Z 114      66.907  53.210  62.003  1.00  0.00           H
ATOM   3350  CA  ARG Z 114      68.079  53.869  63.619  1.00  0.00           C
ATOM   3351  HA  ARG Z 114      67.680  54.575  64.337  1.00  0.00           H
ATOM   3352  CB  ARG Z 114      67.888  52.455  64.217  1.00  0.00           C
ATOM   3353  HB1 ARG Z 114      66.799  52.242  64.264  1.00  0.00           H
ATOM   3354  HB2 ARG Z 114      68.353  51.696  63.549  1.00  0.00           H
ATOM   3355  CG  ARG Z 114      68.460  52.330  65.637  1.00  0.00           C
ATOM   3356  HG1 ARG Z 114      69.568  52.437  65.571  1.00  0.00           H
ATOM   3357  HG2 ARG Z 114      68.073  53.174  66.252  1.00  0.00           H
ATOM   3358  CD  ARG Z 114      68.122  51.035  66.365  1.00  0.00           C
ATOM   3359  HD1 ARG Z 114      67.048  50.975  66.651  1.00  0.00           H
ATOM   3360  HD2 ARG Z 114      68.382  50.150  65.742  1.00  0.00           H
ATOM   3361  NE  ARG Z 114      69.019  51.054  67.555  1.00  0.00           N
ATOM   3362  HE  ARG Z 114      70.015  51.078  67.410  1.00  0.00           H
ATOM   3363  CZ  ARG Z 114      68.657  51.263  68.824  1.00  0.00           C
ATOM   3364  NH1 ARG Z 114      69.625  51.229  69.734  1.00  0.00           N
ATOM   3365 1HH1 ARG Z 114      70.506  50.885  69.438  1.00  0.00           H
ATOM   3366 2HH1 ARG Z 114      69.346  51.205  70.710  1.00  0.00           H
ATOM   3367  NH2 ARG Z 114      67.415  51.495  69.223  1.00  0.00           N
ATOM   3368 1HH2 ARG Z 114      66.727  51.787  68.555  1.00  0.00           H
ATOM   3369 2HH2 ARG Z 114      67.259  51.574  70.222  1.00  0.00           H
ATOM   3370  C   ARG Z 114      69.569  54.191  63.473  1.00  0.00           C
ATOM   3371  O   ARG Z 114      70.205  53.873  62.465  1.00  0.00           O
ATOM   3372  N   LEU Z 115      70.161  54.846  64.492  1.00  0.00           N
ATOM   3373  HN  LEU Z 115      69.635  55.095  65.311  1.00  0.00           H
ATOM   3374  CA  LEU Z 115      71.563  55.220  64.525  1.00  0.00           C
ATOM   3375  HA  LEU Z 115      71.751  55.815  63.643  1.00  0.00           H
ATOM   3376  CB  LEU Z 115      71.858  56.091  65.771  1.00  0.00           C
ATOM   3377  HB1 LEU Z 115      71.544  55.521  66.674  1.00  0.00           H
ATOM   3378  HB2 LEU Z 115      72.947  56.295  65.863  1.00  0.00           H
ATOM   3379  CG  LEU Z 115      71.114  57.443  65.757  1.00  0.00           C
ATOM   3380  HG  LEU Z 115      70.062  57.263  65.435  1.00  0.00           H
ATOM   3381  CD1 LEU Z 115      71.051  58.054  67.161  1.00  0.00           C
ATOM   3382 1HD1 LEU Z 115      70.615  57.330  67.881  1.00  0.00           H
ATOM   3383 2HD1 LEU Z 115      72.069  58.325  67.500  1.00  0.00           H
ATOM   3384 3HD1 LEU Z 115      70.428  58.973  67.159  1.00  0.00           H
ATOM   3385  CD2 LEU Z 115      71.764  58.442  64.790  1.00  0.00           C
ATOM   3386 1HD2 LEU Z 115      72.815  58.635  65.095  1.00  0.00           H
ATOM   3387 2HD2 LEU Z 115      71.763  58.059  63.749  1.00  0.00           H
ATOM   3388 3HD2 LEU Z 115      71.221  59.410  64.811  1.00  0.00           H
ATOM   3389  C   LEU Z 115      72.547  54.053  64.470  1.00  0.00           C
ATOM   3390  O   LEU Z 115      72.325  52.973  65.024  1.00  0.00           O
ATOM   3391  N   VAL Z 116      73.681  54.269  63.780  1.00  0.00           N
ATOM   3392  HN  VAL Z 116      73.811  55.138  63.293  1.00  0.00           H
ATOM   3393  CA  VAL Z 116      74.774  53.319  63.661  1.00  0.00           C
ATOM   3394  HA  VAL Z 116      74.445  52.327  63.938  1.00  0.00           H
ATOM   3395  CB  VAL Z 116      75.316  53.290  62.231  1.00  0.00           C
ATOM   3396  HB  VAL Z 116      75.547  54.333  61.908  1.00  0.00           H
ATOM   3397  CG1 VAL Z 116      76.604  52.447  62.115  1.00  0.00           C
ATOM   3398 1HG1 VAL Z 116      76.911  52.372  61.050  1.00  0.00           H
ATOM   3399 2HG1 VAL Z 116      77.445  52.911  62.672  1.00  0.00           H
ATOM   3400 3HG1 VAL Z 116      76.436  51.420  62.503  1.00  0.00           H
ATOM   3401  CG2 VAL Z 116      74.228  52.718  61.300  1.00  0.00           C
ATOM   3402 1HG2 VAL Z 116      73.972  51.679  61.598  1.00  0.00           H
ATOM   3403 2HG2 VAL Z 116      73.306  53.335  61.330  1.00  0.00           H
ATOM   3404 3HG2 VAL Z 116      74.596  52.698  60.252  1.00  0.00           H
ATOM   3405  C   VAL Z 116      75.871  53.738  64.623  1.00  0.00           C
ATOM   3406  O   VAL Z 116      76.351  54.869  64.576  1.00  0.00           O
ATOM   3407  N   ARG Z 117      76.295  52.848  65.542  1.00  0.00           N
ATOM   3408  HN  ARG Z 117      75.882  51.933  65.592  1.00  0.00           H
ATOM   3409  CA  ARG Z 117      77.388  53.121  66.461  1.00  0.00           C
ATOM   3410  HA  ARG Z 117      77.829  54.079  66.235  1.00  0.00           H
ATOM   3411  CB  ARG Z 117      76.937  53.135  67.946  1.00  0.00           C
ATOM   3412  HB1 ARG Z 117      76.593  52.114  68.229  1.00  0.00           H
ATOM   3413  HB2 ARG Z 117      77.822  53.372  68.581  1.00  0.00           H
ATOM   3414  CG  ARG Z 117      75.802  54.117  68.317  1.00  0.00           C
ATOM   3415  HG1 ARG Z 117      74.866  53.817  67.796  1.00  0.00           H
ATOM   3416  HG2 ARG Z 117      75.630  53.993  69.412  1.00  0.00           H
ATOM   3417  CD  ARG Z 117      76.077  55.599  68.029  1.00  0.00           C
ATOM   3418  HD1 ARG Z 117      77.066  55.904  68.440  1.00  0.00           H
ATOM   3419  HD2 ARG Z 117      76.051  55.787  66.936  1.00  0.00           H
ATOM   3420  NE  ARG Z 117      75.000  56.380  68.719  1.00  0.00           N
ATOM   3421  HE  ARG Z 117      74.583  56.000  69.560  1.00  0.00           H
ATOM   3422  CZ  ARG Z 117      74.710  57.665  68.486  1.00  0.00           C
ATOM   3423  NH1 ARG Z 117      73.890  58.311  69.310  1.00  0.00           N
ATOM   3424 1HH1 ARG Z 117      73.340  57.808  69.991  1.00  0.00           H
ATOM   3425 2HH1 ARG Z 117      73.573  59.229  69.020  1.00  0.00           H
ATOM   3426  NH2 ARG Z 117      75.177  58.340  67.443  1.00  0.00           N
ATOM   3427 1HH2 ARG Z 117      75.695  57.878  66.719  1.00  0.00           H
ATOM   3428 2HH2 ARG Z 117      74.848  59.289  67.296  1.00  0.00           H
ATOM   3429  C   ARG Z 117      78.444  52.024  66.321  1.00  0.00           C
ATOM   3430  O   ARG Z 117      78.107  50.858  66.544  1.00  0.00           O
ATOM   3431  N   PRO Z 118      79.703  52.281  65.969  1.00  0.00           N
ATOM   3432  CD  PRO Z 118      80.249  53.609  65.671  1.00  0.00           C
ATOM   3433  HD1 PRO Z 118      80.141  54.279  66.553  1.00  0.00           H
ATOM   3434  HD2 PRO Z 118      79.712  54.034  64.797  1.00  0.00           H
ATOM   3435  CA  PRO Z 118      80.736  51.256  65.961  1.00  0.00           C
ATOM   3436  HA  PRO Z 118      80.352  50.307  65.612  1.00  0.00           H
ATOM   3437  CB  PRO Z 118      81.777  51.879  65.017  1.00  0.00           C
ATOM   3438  HB1 PRO Z 118      82.791  51.443  65.126  1.00  0.00           H
ATOM   3439  HB2 PRO Z 118      81.441  51.726  63.967  1.00  0.00           H
ATOM   3440  CG  PRO Z 118      81.728  53.372  65.347  1.00  0.00           C
ATOM   3441  HG1 PRO Z 118      82.348  53.566  66.250  1.00  0.00           H
ATOM   3442  HG2 PRO Z 118      82.088  54.003  64.509  1.00  0.00           H
ATOM   3443  C   PRO Z 118      81.302  51.072  67.361  1.00  0.00           C
ATOM   3444  O   PRO Z 118      80.839  51.700  68.314  1.00  0.00           O
ATOM   3445  N   GLU Z 119      82.315  50.204  67.520  1.00  0.00           N
ATOM   3446  HN  GLU Z 119      82.624  49.664  66.735  1.00  0.00           H
ATOM   3447  CA  GLU Z 119      83.027  50.014  68.771  1.00  0.00           C
ATOM   3448  HA  GLU Z 119      82.267  49.760  69.499  1.00  0.00           H
ATOM   3449  CB  GLU Z 119      83.990  48.802  68.701  1.00  0.00           C
ATOM   3450  HB1 GLU Z 119      84.233  48.488  69.738  1.00  0.00           H
ATOM   3451  HB2 GLU Z 119      83.445  47.950  68.234  1.00  0.00           H
ATOM   3452  CG  GLU Z 119      85.293  49.068  67.911  1.00  0.00           C
ATOM   3453  HG1 GLU Z 119      85.048  49.257  66.845  1.00  0.00           H
ATOM   3454  HG2 GLU Z 119      85.815  49.958  68.317  1.00  0.00           H
ATOM   3455  CD  GLU Z 119      86.276  47.918  67.988  1.00  0.00           C
ATOM   3456  OE1 GLU Z 119      86.684  47.392  66.917  1.00  0.00           O
ATOM   3457  OE2 GLU Z 119      86.696  47.557  69.118  1.00  0.00           O
ATOM   3458  C   GLU Z 119      83.735  51.264  69.320  1.00  0.00           C
ATOM   3459  O   GLU Z 119      84.067  52.206  68.597  1.00  0.00           O
ATOM   3460  N   VAL Z 120      83.990  51.296  70.648  1.00  0.00           N
ATOM   3461  HN  VAL Z 120      83.768  50.504  71.207  1.00  0.00           H
ATOM   3462  CA  VAL Z 120      84.533  52.433  71.388  1.00  0.00           C
ATOM   3463  HA  VAL Z 120      83.842  53.257  71.293  1.00  0.00           H
ATOM   3464  CB  VAL Z 120      84.689  52.072  72.869  1.00  0.00           C
ATOM   3465  HB  VAL Z 120      85.345  51.173  72.964  1.00  0.00           H
ATOM   3466  CG1 VAL Z 120      85.327  53.222  73.679  1.00  0.00           C
ATOM   3467 1HG1 VAL Z 120      86.388  53.383  73.393  1.00  0.00           H
ATOM   3468 2HG1 VAL Z 120      84.771  54.167  73.516  1.00  0.00           H
ATOM   3469 3HG1 VAL Z 120      85.304  52.981  74.763  1.00  0.00           H
ATOM   3470  CG2 VAL Z 120      83.305  51.728  73.453  1.00  0.00           C
ATOM   3471 1HG2 VAL Z 120      83.400  51.482  74.531  1.00  0.00           H
ATOM   3472 2HG2 VAL Z 120      82.616  52.593  73.351  1.00  0.00           H
ATOM   3473 3HG2 VAL Z 120      82.847  50.855  72.946  1.00  0.00           H
ATOM   3474  C   VAL Z 120      85.872  52.915  70.851  1.00  0.00           C
ATOM   3475  O   VAL Z 120      86.085  54.108  70.637  1.00  0.00           O
ATOM   3476  N   ASP Z 121      86.795  51.982  70.552  1.00  0.00           N
ATOM   3477  HN  ASP Z 121      86.600  51.021  70.753  1.00  0.00           H
ATOM   3478  CA  ASP Z 121      88.101  52.281  69.995  1.00  0.00           C
ATOM   3479  HA  ASP Z 121      88.579  52.995  70.655  1.00  0.00           H
ATOM   3480  CB  ASP Z 121      88.969  50.998  69.951  1.00  0.00           C
ATOM   3481  HB1 ASP Z 121      88.452  50.207  69.370  1.00  0.00           H
ATOM   3482  HB2 ASP Z 121      89.953  51.202  69.479  1.00  0.00           H
ATOM   3483  CG  ASP Z 121      89.225  50.494  71.357  1.00  0.00           C
ATOM   3484  OD1 ASP Z 121      88.596  49.475  71.750  1.00  0.00           O
ATOM   3485  OD2 ASP Z 121      90.053  51.091  72.092  1.00  0.00           O
ATOM   3486  C   ASP Z 121      88.030  52.970  68.622  1.00  0.00           C
ATOM   3487  O   ASP Z 121      88.791  53.895  68.346  1.00  0.00           O
ATOM   3488  N   VAL Z 122      87.083  52.578  67.741  1.00  0.00           N
ATOM   3489  HN  VAL Z 122      86.446  51.856  67.996  1.00  0.00           H
ATOM   3490  CA  VAL Z 122      86.828  53.214  66.448  1.00  0.00           C
ATOM   3491  HA  VAL Z 122      87.776  53.304  65.934  1.00  0.00           H
ATOM   3492  CB  VAL Z 122      85.911  52.356  65.580  1.00  0.00           C
ATOM   3493  HB  VAL Z 122      84.977  52.118  66.140  1.00  0.00           H
ATOM   3494  CG1 VAL Z 122      85.535  53.049  64.252  1.00  0.00           C
ATOM   3495 1HG1 VAL Z 122      84.914  53.953  64.416  1.00  0.00           H
ATOM   3496 2HG1 VAL Z 122      86.452  53.335  63.694  1.00  0.00           H
ATOM   3497 3HG1 VAL Z 122      84.951  52.347  63.618  1.00  0.00           H
ATOM   3498  CG2 VAL Z 122      86.659  51.050  65.257  1.00  0.00           C
ATOM   3499 1HG2 VAL Z 122      87.572  51.265  64.662  1.00  0.00           H
ATOM   3500 2HG2 VAL Z 122      86.965  50.515  66.177  1.00  0.00           H
ATOM   3501 3HG2 VAL Z 122      86.011  50.374  64.662  1.00  0.00           H
ATOM   3502  C   VAL Z 122      86.286  54.634  66.582  1.00  0.00           C
ATOM   3503  O   VAL Z 122      86.695  55.548  65.861  1.00  0.00           O
ATOM   3504  N   MET Z 123      85.372  54.884  67.546  1.00  0.00           N
ATOM   3505  HN  MET Z 123      85.001  54.131  68.093  1.00  0.00           H
ATOM   3506  CA  MET Z 123      84.937  56.232  67.886  1.00  0.00           C
ATOM   3507  HA  MET Z 123      84.588  56.709  66.979  1.00  0.00           H
ATOM   3508  CB  MET Z 123      83.785  56.232  68.912  1.00  0.00           C
ATOM   3509  HB1 MET Z 123      84.127  55.749  69.854  1.00  0.00           H
ATOM   3510  HB2 MET Z 123      83.519  57.289  69.143  1.00  0.00           H
ATOM   3511  CG  MET Z 123      82.509  55.529  68.418  1.00  0.00           C
ATOM   3512  HG1 MET Z 123      82.334  55.838  67.363  1.00  0.00           H
ATOM   3513  HG2 MET Z 123      82.670  54.428  68.414  1.00  0.00           H
ATOM   3514  SD  MET Z 123      81.026  55.936  69.387  1.00  0.00           S
ATOM   3515  CE  MET Z 123      81.587  55.297  70.992  1.00  0.00           C
ATOM   3516  HE1 MET Z 123      80.779  55.382  71.751  1.00  0.00           H
ATOM   3517  HE2 MET Z 123      81.861  54.224  70.914  1.00  0.00           H
ATOM   3518  HE3 MET Z 123      82.464  55.858  71.376  1.00  0.00           H
ATOM   3519  C   MET Z 123      86.067  57.101  68.428  1.00  0.00           C
ATOM   3520  O   MET Z 123      86.225  58.257  68.040  1.00  0.00           O
ATOM   3521  N   CYS Z 124      86.929  56.539  69.299  1.00  0.00           N
ATOM   3522  HN  CYS Z 124      86.733  55.626  69.671  1.00  0.00           H
ATOM   3523  CA  CYS Z 124      88.156  57.180  69.749  1.00  0.00           C
ATOM   3524  HA  CYS Z 124      87.889  58.135  70.179  1.00  0.00           H
ATOM   3525  CB  CYS Z 124      88.882  56.336  70.825  1.00  0.00           C
ATOM   3526  HB1 CYS Z 124      89.030  55.306  70.441  1.00  0.00           H
ATOM   3527  HB2 CYS Z 124      89.890  56.764  71.021  1.00  0.00           H
ATOM   3528  SG  CYS Z 124      87.979  56.254  72.401  1.00  0.00           S
ATOM   3529  C   CYS Z 124      89.123  57.488  68.607  1.00  0.00           C
ATOM   3530  O   CYS Z 124      89.712  58.566  68.567  1.00  0.00           O
ATOM   3531  N   THR Z 125      89.274  56.583  67.611  1.00  0.00           N
ATOM   3532  HN  THR Z 125      88.869  55.668  67.692  1.00  0.00           H
ATOM   3533  CA  THR Z 125      90.027  56.857  66.382  1.00  0.00           C
ATOM   3534  HA  THR Z 125      91.027  57.149  66.669  1.00  0.00           H
ATOM   3535  CB  THR Z 125      90.140  55.674  65.412  1.00  0.00           C
ATOM   3536  HB  THR Z 125      89.123  55.343  65.096  1.00  0.00           H
ATOM   3537  OG1 THR Z 125      90.812  54.564  65.996  1.00  0.00           O
ATOM   3538  HG1 THR Z 125      90.540  53.806  65.429  1.00  0.00           H
ATOM   3539  CG2 THR Z 125      90.967  56.047  64.171  1.00  0.00           C
ATOM   3540 1HG2 THR Z 125      91.175  55.146  63.555  1.00  0.00           H
ATOM   3541 2HG2 THR Z 125      90.429  56.770  63.523  1.00  0.00           H
ATOM   3542 3HG2 THR Z 125      91.936  56.500  64.470  1.00  0.00           H
ATOM   3543  C   THR Z 125      89.429  58.015  65.604  1.00  0.00           C
ATOM   3544  O   THR Z 125      90.149  58.914  65.187  1.00  0.00           O
ATOM   3545  N   ALA Z 126      88.089  58.074  65.433  1.00  0.00           N
ATOM   3546  HN  ALA Z 126      87.510  57.338  65.790  1.00  0.00           H
ATOM   3547  CA  ALA Z 126      87.408  59.163  64.744  1.00  0.00           C
ATOM   3548  HA  ALA Z 126      87.829  59.240  63.751  1.00  0.00           H
ATOM   3549  CB  ALA Z 126      85.901  58.849  64.635  1.00  0.00           C
ATOM   3550  HB1 ALA Z 126      85.433  58.788  65.641  1.00  0.00           H
ATOM   3551  HB2 ALA Z 126      85.378  59.636  64.050  1.00  0.00           H
ATOM   3552  HB3 ALA Z 126      85.745  57.878  64.120  1.00  0.00           H
ATOM   3553  C   ALA Z 126      87.594  60.524  65.415  1.00  0.00           C
ATOM   3554  O   ALA Z 126      87.878  61.533  64.770  1.00  0.00           O
ATOM   3555  N   PHE Z 127      87.486  60.549  66.755  1.00  0.00           N
ATOM   3556  HN  PHE Z 127      87.176  59.717  67.223  1.00  0.00           H
ATOM   3557  CA  PHE Z 127      87.772  61.680  67.615  1.00  0.00           C
ATOM   3558  HA  PHE Z 127      87.169  62.512  67.278  1.00  0.00           H
ATOM   3559  CB  PHE Z 127      87.353  61.263  69.051  1.00  0.00           C
ATOM   3560  HB1 PHE Z 127      86.279  60.970  69.044  1.00  0.00           H
ATOM   3561  HB2 PHE Z 127      87.941  60.377  69.371  1.00  0.00           H
ATOM   3562  CG  PHE Z 127      87.509  62.353  70.071  1.00  0.00           C
ATOM   3563  CD1 PHE Z 127      88.390  62.177  71.148  1.00  0.00           C
ATOM   3564  HD1 PHE Z 127      88.959  61.262  71.233  1.00  0.00           H
ATOM   3565  CE1 PHE Z 127      88.520  63.170  72.126  1.00  0.00           C
ATOM   3566  HE1 PHE Z 127      89.188  63.011  72.958  1.00  0.00           H
ATOM   3567  CZ  PHE Z 127      87.777  64.353  72.026  1.00  0.00           C
ATOM   3568  HZ  PHE Z 127      87.876  65.122  72.777  1.00  0.00           H
ATOM   3569  CD2 PHE Z 127      86.769  63.542  69.976  1.00  0.00           C
ATOM   3570  HD2 PHE Z 127      86.090  63.686  69.151  1.00  0.00           H
ATOM   3571  CE2 PHE Z 127      86.900  64.540  70.951  1.00  0.00           C
ATOM   3572  HE2 PHE Z 127      86.324  65.450  70.875  1.00  0.00           H
ATOM   3573  C   PHE Z 127      89.236  62.136  67.555  1.00  0.00           C
ATOM   3574  O   PHE Z 127      89.540  63.328  67.561  1.00  0.00           O
ATOM   3575  N   HIS Z 128      90.200  61.195  67.499  1.00  0.00           N
ATOM   3576  HN  HIS Z 128      89.951  60.229  67.606  1.00  0.00           H
ATOM   3577  CA  HIS Z 128      91.607  61.491  67.261  1.00  0.00           C
ATOM   3578  HA  HIS Z 128      91.919  62.247  67.969  1.00  0.00           H
ATOM   3579  CB  HIS Z 128      92.449  60.211  67.490  1.00  0.00           C
ATOM   3580  HB1 HIS Z 128      92.221  59.813  68.502  1.00  0.00           H
ATOM   3581  HB2 HIS Z 128      92.161  59.432  66.754  1.00  0.00           H
ATOM   3582  ND1 HIS Z 128      94.566  61.226  68.325  1.00  0.00           N
ATOM   3583  CG  HIS Z 128      93.931  60.405  67.410  1.00  0.00           C
ATOM   3584  CE1 HIS Z 128      95.844  61.195  67.984  1.00  0.00           C
ATOM   3585  HE1 HIS Z 128      96.646  61.747  68.480  1.00  0.00           H
ATOM   3586  NE2 HIS Z 128      96.054  60.389  66.918  1.00  0.00           N
ATOM   3587  HE2 HIS Z 128      96.933  60.174  66.476  1.00  0.00           H
ATOM   3588  CD2 HIS Z 128      94.831  59.881  66.542  1.00  0.00           C
ATOM   3589  HD2 HIS Z 128      94.683  59.203  65.713  1.00  0.00           H
ATOM   3590  C   HIS Z 128      91.884  62.048  65.863  1.00  0.00           C
ATOM   3591  O   HIS Z 128      92.573  63.056  65.699  1.00  0.00           O
ATOM   3592  N   ASP Z 129      91.305  61.421  64.821  1.00  0.00           N
ATOM   3593  HN  ASP Z 129      90.763  60.591  64.994  1.00  0.00           H
ATOM   3594  CA  ASP Z 129      91.424  61.769  63.417  1.00  0.00           C
ATOM   3595  HA  ASP Z 129      92.474  61.772  63.157  1.00  0.00           H
ATOM   3596  CB  ASP Z 129      90.685  60.634  62.651  1.00  0.00           C
ATOM   3597  HB1 ASP Z 129      91.153  59.664  62.929  1.00  0.00           H
ATOM   3598  HB2 ASP Z 129      89.627  60.599  62.984  1.00  0.00           H
ATOM   3599  CG  ASP Z 129      90.712  60.718  61.144  1.00  0.00           C
ATOM   3600  OD1 ASP Z 129      89.604  60.777  60.547  1.00  0.00           O
ATOM   3601  OD2 ASP Z 129      91.810  60.645  60.536  1.00  0.00           O
ATOM   3602  C   ASP Z 129      90.869  63.160  63.091  1.00  0.00           C
ATOM   3603  O   ASP Z 129      91.533  63.974  62.446  1.00  0.00           O
ATOM   3604  N   ASN Z 130      89.662  63.491  63.590  1.00  0.00           N
ATOM   3605  HN  ASN Z 130      89.129  62.818  64.112  1.00  0.00           H
ATOM   3606  CA  ASN Z 130      89.077  64.800  63.384  1.00  0.00           C
ATOM   3607  HA  ASN Z 130      89.858  65.541  63.502  1.00  0.00           H
ATOM   3608  CB  ASN Z 130      88.463  64.917  61.956  1.00  0.00           C
ATOM   3609  HB1 ASN Z 130      89.216  64.554  61.224  1.00  0.00           H
ATOM   3610  HB2 ASN Z 130      87.570  64.270  61.867  1.00  0.00           H
ATOM   3611  CG  ASN Z 130      88.083  66.348  61.579  1.00  0.00           C
ATOM   3612  OD1 ASN Z 130      87.780  67.213  62.406  1.00  0.00           O
ATOM   3613  ND2 ASN Z 130      88.078  66.638  60.259  1.00  0.00           N
ATOM   3614 1HD2 ASN Z 130      88.224  65.931  59.563  1.00  0.00           H
ATOM   3615 2HD2 ASN Z 130      87.829  67.569  59.992  1.00  0.00           H
ATOM   3616  C   ASN Z 130      88.043  65.072  64.473  1.00  0.00           C
ATOM   3617  O   ASN Z 130      86.900  64.618  64.431  1.00  0.00           O
ATOM   3618  N   GLU Z 131      88.447  65.862  65.481  1.00  0.00           N
ATOM   3619  HN  GLU Z 131      89.417  66.100  65.545  1.00  0.00           H
ATOM   3620  CA  GLU Z 131      87.626  66.326  66.581  1.00  0.00           C
ATOM   3621  HA  GLU Z 131      87.260  65.468  67.129  1.00  0.00           H
ATOM   3622  CB  GLU Z 131      88.554  67.180  67.475  1.00  0.00           C
ATOM   3623  HB1 GLU Z 131      89.401  66.521  67.770  1.00  0.00           H
ATOM   3624  HB2 GLU Z 131      88.981  68.008  66.861  1.00  0.00           H
ATOM   3625  CG  GLU Z 131      87.925  67.768  68.756  1.00  0.00           C
ATOM   3626  HG1 GLU Z 131      87.071  68.432  68.506  1.00  0.00           H
ATOM   3627  HG2 GLU Z 131      87.560  66.953  69.413  1.00  0.00           H
ATOM   3628  CD  GLU Z 131      88.955  68.573  69.515  1.00  0.00           C
ATOM   3629  OE1 GLU Z 131      89.940  67.983  70.033  1.00  0.00           O
ATOM   3630  OE2 GLU Z 131      88.805  69.819  69.633  1.00  0.00           O
ATOM   3631  C   GLU Z 131      86.426  67.164  66.161  1.00  0.00           C
ATOM   3632  O   GLU Z 131      85.303  66.966  66.626  1.00  0.00           O
ATOM   3633  N   GLU Z 132      86.634  68.117  65.232  1.00  0.00           N
ATOM   3634  HN  GLU Z 132      87.539  68.212  64.819  1.00  0.00           H
ATOM   3635  CA  GLU Z 132      85.621  69.050  64.776  1.00  0.00           C
ATOM   3636  HA  GLU Z 132      85.214  69.555  65.643  1.00  0.00           H
ATOM   3637  CB  GLU Z 132      86.303  70.092  63.866  1.00  0.00           C
ATOM   3638  HB1 GLU Z 132      87.090  70.588  64.478  1.00  0.00           H
ATOM   3639  HB2 GLU Z 132      86.825  69.556  63.046  1.00  0.00           H
ATOM   3640  CG  GLU Z 132      85.383  71.181  63.267  1.00  0.00           C
ATOM   3641  HG1 GLU Z 132      84.669  70.743  62.540  1.00  0.00           H
ATOM   3642  HG2 GLU Z 132      84.808  71.685  64.073  1.00  0.00           H
ATOM   3643  CD  GLU Z 132      86.213  72.220  62.542  1.00  0.00           C
ATOM   3644  OE1 GLU Z 132      86.212  73.409  62.958  1.00  0.00           O
ATOM   3645  OE2 GLU Z 132      86.917  71.856  61.566  1.00  0.00           O
ATOM   3646  C   GLU Z 132      84.449  68.395  64.060  1.00  0.00           C
ATOM   3647  O   GLU Z 132      83.288  68.695  64.343  1.00  0.00           O
ATOM   3648  N   THR Z 133      84.703  67.440  63.140  1.00  0.00           N
ATOM   3649  HN  THR Z 133      85.646  67.197  62.903  1.00  0.00           H
ATOM   3650  CA  THR Z 133      83.637  66.678  62.483  1.00  0.00           C
ATOM   3651  HA  THR Z 133      82.890  67.393  62.171  1.00  0.00           H
ATOM   3652  CB  THR Z 133      84.043  65.942  61.212  1.00  0.00           C
ATOM   3653  HB  THR Z 133      83.165  65.395  60.791  1.00  0.00           H
ATOM   3654  OG1 THR Z 133      85.108  65.027  61.428  1.00  0.00           O
ATOM   3655  HG1 THR Z 133      85.369  64.724  60.533  1.00  0.00           H
ATOM   3656  CG2 THR Z 133      84.521  66.977  60.183  1.00  0.00           C
ATOM   3657 1HG2 THR Z 133      84.787  66.481  59.225  1.00  0.00           H
ATOM   3658 2HG2 THR Z 133      83.720  67.716  59.973  1.00  0.00           H
ATOM   3659 3HG2 THR Z 133      85.414  67.525  60.551  1.00  0.00           H
ATOM   3660  C   THR Z 133      82.914  65.737  63.427  1.00  0.00           C
ATOM   3661  O   THR Z 133      81.699  65.566  63.338  1.00  0.00           O
ATOM   3662  N   PHE Z 134      83.632  65.139  64.402  1.00  0.00           N
ATOM   3663  HN  PHE Z 134      84.622  65.275  64.441  1.00  0.00           H
ATOM   3664  CA  PHE Z 134      83.049  64.304  65.440  1.00  0.00           C
ATOM   3665  HA  PHE Z 134      82.490  63.521  64.943  1.00  0.00           H
ATOM   3666  CB  PHE Z 134      84.193  63.683  66.289  1.00  0.00           C
ATOM   3667  HB1 PHE Z 134      84.999  63.325  65.613  1.00  0.00           H
ATOM   3668  HB2 PHE Z 134      84.636  64.430  66.981  1.00  0.00           H
ATOM   3669  CG  PHE Z 134      83.723  62.487  67.067  1.00  0.00           C
ATOM   3670  CD1 PHE Z 134      83.509  62.562  68.452  1.00  0.00           C
ATOM   3671  HD1 PHE Z 134      83.686  63.489  68.976  1.00  0.00           H
ATOM   3672  CE1 PHE Z 134      83.056  61.443  69.161  1.00  0.00           C
ATOM   3673  HE1 PHE Z 134      82.887  61.511  70.226  1.00  0.00           H
ATOM   3674  CZ  PHE Z 134      82.807  60.241  68.489  1.00  0.00           C
ATOM   3675  HZ  PHE Z 134      82.435  59.385  69.034  1.00  0.00           H
ATOM   3676  CD2 PHE Z 134      83.486  61.272  66.404  1.00  0.00           C
ATOM   3677  HD2 PHE Z 134      83.644  61.204  65.338  1.00  0.00           H
ATOM   3678  CE2 PHE Z 134      83.029  60.152  67.110  1.00  0.00           C
ATOM   3679  HE2 PHE Z 134      82.830  59.228  66.587  1.00  0.00           H
ATOM   3680  C   PHE Z 134      82.061  65.070  66.329  1.00  0.00           C
ATOM   3681  O   PHE Z 134      80.947  64.612  66.595  1.00  0.00           O
ATOM   3682  N   LEU Z 135      82.424  66.297  66.761  1.00  0.00           N
ATOM   3683  HN  LEU Z 135      83.361  66.623  66.607  1.00  0.00           H
ATOM   3684  CA  LEU Z 135      81.520  67.218  67.437  1.00  0.00           C
ATOM   3685  HA  LEU Z 135      81.044  66.676  68.244  1.00  0.00           H
ATOM   3686  CB  LEU Z 135      82.269  68.423  68.064  1.00  0.00           C
ATOM   3687  HB1 LEU Z 135      83.160  68.674  67.450  1.00  0.00           H
ATOM   3688  HB2 LEU Z 135      81.608  69.320  68.062  1.00  0.00           H
ATOM   3689  CG  LEU Z 135      82.692  68.200  69.536  1.00  0.00           C
ATOM   3690  HG  LEU Z 135      81.780  67.896  70.105  1.00  0.00           H
ATOM   3691  CD1 LEU Z 135      83.748  67.096  69.708  1.00  0.00           C
ATOM   3692 1HD1 LEU Z 135      84.671  67.361  69.149  1.00  0.00           H
ATOM   3693 2HD1 LEU Z 135      84.006  66.975  70.780  1.00  0.00           H
ATOM   3694 3HD1 LEU Z 135      83.373  66.122  69.330  1.00  0.00           H
ATOM   3695  CD2 LEU Z 135      83.192  69.515  70.153  1.00  0.00           C
ATOM   3696 1HD2 LEU Z 135      83.368  69.397  71.242  1.00  0.00           H
ATOM   3697 2HD2 LEU Z 135      84.139  69.837  69.672  1.00  0.00           H
ATOM   3698 3HD2 LEU Z 135      82.439  70.320  70.017  1.00  0.00           H
ATOM   3699  C   LEU Z 135      80.371  67.697  66.552  1.00  0.00           C
ATOM   3700  O   LEU Z 135      79.234  67.797  67.006  1.00  0.00           O
ATOM   3701  N   LYS Z 136      80.614  67.965  65.250  1.00  0.00           N
ATOM   3702  HN  LYS Z 136      81.552  67.919  64.903  1.00  0.00           H
ATOM   3703  CA  LYS Z 136      79.585  68.378  64.302  1.00  0.00           C
ATOM   3704  HA  LYS Z 136      79.139  69.286  64.684  1.00  0.00           H
ATOM   3705  CB  LYS Z 136      80.194  68.668  62.904  1.00  0.00           C
ATOM   3706  HB1 LYS Z 136      81.085  69.320  63.045  1.00  0.00           H
ATOM   3707  HB2 LYS Z 136      80.546  67.713  62.457  1.00  0.00           H
ATOM   3708  CG  LYS Z 136      79.227  69.365  61.927  1.00  0.00           C
ATOM   3709  HG1 LYS Z 136      78.253  68.822  61.932  1.00  0.00           H
ATOM   3710  HG2 LYS Z 136      79.021  70.400  62.281  1.00  0.00           H
ATOM   3711  CD  LYS Z 136      79.716  69.379  60.466  1.00  0.00           C
ATOM   3712  HD1 LYS Z 136      79.884  68.324  60.146  1.00  0.00           H
ATOM   3713  HD2 LYS Z 136      78.904  69.785  59.824  1.00  0.00           H
ATOM   3714  CE  LYS Z 136      81.004  70.160  60.177  1.00  0.00           C
ATOM   3715  HE1 LYS Z 136      81.837  69.812  60.826  1.00  0.00           H
ATOM   3716  HE2 LYS Z 136      81.302  70.013  59.113  1.00  0.00           H
ATOM   3717  NZ  LYS Z 136      80.823  71.605  60.392  1.00  0.00           N
ATOM   3718  HZ1 LYS Z 136      80.556  71.834  61.377  1.00  0.00           H
ATOM   3719  HZ2 LYS Z 136      81.745  72.078  60.191  1.00  0.00           H
ATOM   3720  HZ3 LYS Z 136      80.114  72.019  59.735  1.00  0.00           H
ATOM   3721  C   LYS Z 136      78.461  67.354  64.157  1.00  0.00           C
ATOM   3722  O   LYS Z 136      77.282  67.701  64.121  1.00  0.00           O
ATOM   3723  N   LYS Z 137      78.797  66.048  64.123  1.00  0.00           N
ATOM   3724  HN  LYS Z 137      79.764  65.785  64.093  1.00  0.00           H
ATOM   3725  CA  LYS Z 137      77.826  64.966  64.140  1.00  0.00           C
ATOM   3726  HA  LYS Z 137      77.143  65.128  63.317  1.00  0.00           H
ATOM   3727  CB  LYS Z 137      78.510  63.598  63.928  1.00  0.00           C
ATOM   3728  HB1 LYS Z 137      79.363  63.491  64.634  1.00  0.00           H
ATOM   3729  HB2 LYS Z 137      77.794  62.770  64.131  1.00  0.00           H
ATOM   3730  CG  LYS Z 137      79.002  63.440  62.485  1.00  0.00           C
ATOM   3731  HG1 LYS Z 137      78.127  63.516  61.798  1.00  0.00           H
ATOM   3732  HG2 LYS Z 137      79.696  64.276  62.238  1.00  0.00           H
ATOM   3733  CD  LYS Z 137      79.723  62.110  62.232  1.00  0.00           C
ATOM   3734  HD1 LYS Z 137      80.612  62.063  62.902  1.00  0.00           H
ATOM   3735  HD2 LYS Z 137      79.050  61.264  62.498  1.00  0.00           H
ATOM   3736  CE  LYS Z 137      80.156  61.993  60.770  1.00  0.00           C
ATOM   3737  HE1 LYS Z 137      79.270  61.906  60.104  1.00  0.00           H
ATOM   3738  HE2 LYS Z 137      80.734  62.900  60.484  1.00  0.00           H
ATOM   3739  NZ  LYS Z 137      81.021  60.827  60.553  1.00  0.00           N
ATOM   3740  HZ1 LYS Z 137      80.503  59.921  60.669  1.00  0.00           H
ATOM   3741  HZ2 LYS Z 137      81.372  60.856  59.562  1.00  0.00           H
ATOM   3742  HZ3 LYS Z 137      81.848  60.856  61.192  1.00  0.00           H
ATOM   3743  C   LYS Z 137      76.960  64.919  65.390  1.00  0.00           C
ATOM   3744  O   LYS Z 137      75.767  64.641  65.301  1.00  0.00           O
ATOM   3745  N   TYR Z 138      77.525  65.207  66.581  1.00  0.00           N
ATOM   3746  HN  TYR Z 138      78.502  65.405  66.626  1.00  0.00           H
ATOM   3747  CA  TYR Z 138      76.781  65.362  67.824  1.00  0.00           C
ATOM   3748  HA  TYR Z 138      76.176  64.476  67.968  1.00  0.00           H
ATOM   3749  CB  TYR Z 138      77.807  65.481  68.987  1.00  0.00           C
ATOM   3750  HB1 TYR Z 138      78.462  64.584  68.975  1.00  0.00           H
ATOM   3751  HB2 TYR Z 138      78.452  66.372  68.841  1.00  0.00           H
ATOM   3752  CG  TYR Z 138      77.188  65.562  70.358  1.00  0.00           C
ATOM   3753  CD1 TYR Z 138      76.660  64.423  70.988  1.00  0.00           C
ATOM   3754  HD1 TYR Z 138      76.674  63.474  70.474  1.00  0.00           H
ATOM   3755  CE1 TYR Z 138      76.138  64.504  72.290  1.00  0.00           C
ATOM   3756  HE1 TYR Z 138      75.736  63.624  72.768  1.00  0.00           H
ATOM   3757  CZ  TYR Z 138      76.143  65.731  72.966  1.00  0.00           C
ATOM   3758  OH  TYR Z 138      75.612  65.856  74.265  1.00  0.00           O
ATOM   3759  HH  TYR Z 138      74.912  65.185  74.387  1.00  0.00           H
ATOM   3760  CD2 TYR Z 138      77.174  66.788  71.043  1.00  0.00           C
ATOM   3761  HD2 TYR Z 138      77.571  67.673  70.568  1.00  0.00           H
ATOM   3762  CE2 TYR Z 138      76.656  66.869  72.341  1.00  0.00           C
ATOM   3763  HE2 TYR Z 138      76.636  67.815  72.856  1.00  0.00           H
ATOM   3764  C   TYR Z 138      75.817  66.554  67.783  1.00  0.00           C
ATOM   3765  O   TYR Z 138      74.641  66.428  68.125  1.00  0.00           O
ATOM   3766  N   LEU Z 139      76.275  67.728  67.285  1.00  0.00           N
ATOM   3767  HN  LEU Z 139      77.241  67.816  67.033  1.00  0.00           H
ATOM   3768  CA  LEU Z 139      75.436  68.907  67.099  1.00  0.00           C
ATOM   3769  HA  LEU Z 139      74.997  69.168  68.052  1.00  0.00           H
ATOM   3770  CB  LEU Z 139      76.257  70.104  66.537  1.00  0.00           C
ATOM   3771  HB1 LEU Z 139      76.723  69.793  65.576  1.00  0.00           H
ATOM   3772  HB2 LEU Z 139      75.569  70.950  66.314  1.00  0.00           H
ATOM   3773  CG  LEU Z 139      77.376  70.652  67.449  1.00  0.00           C
ATOM   3774  HG  LEU Z 139      78.058  69.813  67.722  1.00  0.00           H
ATOM   3775  CD1 LEU Z 139      78.207  71.703  66.695  1.00  0.00           C
ATOM   3776 1HD1 LEU Z 139      78.661  71.263  65.782  1.00  0.00           H
ATOM   3777 2HD1 LEU Z 139      77.566  72.559  66.393  1.00  0.00           H
ATOM   3778 3HD1 LEU Z 139      79.026  72.086  67.340  1.00  0.00           H
ATOM   3779  CD2 LEU Z 139      76.827  71.258  68.747  1.00  0.00           C
ATOM   3780 1HD2 LEU Z 139      77.657  71.679  69.353  1.00  0.00           H
ATOM   3781 2HD2 LEU Z 139      76.113  72.077  68.518  1.00  0.00           H
ATOM   3782 3HD2 LEU Z 139      76.310  70.489  69.357  1.00  0.00           H
ATOM   3783  C   LEU Z 139      74.281  68.659  66.133  1.00  0.00           C
ATOM   3784  O   LEU Z 139      73.131  68.996  66.409  1.00  0.00           O
ATOM   3785  N   TYR Z 140      74.569  68.015  64.983  1.00  0.00           N
ATOM   3786  HN  TYR Z 140      75.526  67.788  64.780  1.00  0.00           H
ATOM   3787  CA  TYR Z 140      73.596  67.638  63.975  1.00  0.00           C
ATOM   3788  HA  TYR Z 140      73.059  68.528  63.674  1.00  0.00           H
ATOM   3789  CB  TYR Z 140      74.371  67.046  62.763  1.00  0.00           C
ATOM   3790  HB1 TYR Z 140      75.087  67.800  62.376  1.00  0.00           H
ATOM   3791  HB2 TYR Z 140      74.962  66.164  63.094  1.00  0.00           H
ATOM   3792  CG  TYR Z 140      73.486  66.636  61.616  1.00  0.00           C
ATOM   3793  CD1 TYR Z 140      72.765  67.583  60.866  1.00  0.00           C
ATOM   3794  HD1 TYR Z 140      72.832  68.634  61.113  1.00  0.00           H
ATOM   3795  CE1 TYR Z 140      71.958  67.173  59.791  1.00  0.00           C
ATOM   3796  HE1 TYR Z 140      71.402  67.906  59.226  1.00  0.00           H
ATOM   3797  CZ  TYR Z 140      71.877  65.815  59.463  1.00  0.00           C
ATOM   3798  OH  TYR Z 140      71.076  65.343  58.410  1.00  0.00           O
ATOM   3799  HH  TYR Z 140      70.734  66.084  57.885  1.00  0.00           H
ATOM   3800  CD2 TYR Z 140      73.384  65.277  61.280  1.00  0.00           C
ATOM   3801  HD2 TYR Z 140      73.935  64.537  61.843  1.00  0.00           H
ATOM   3802  CE2 TYR Z 140      72.587  64.871  60.205  1.00  0.00           C
ATOM   3803  HE2 TYR Z 140      72.532  63.825  59.938  1.00  0.00           H
ATOM   3804  C   TYR Z 140      72.560  66.643  64.486  1.00  0.00           C
ATOM   3805  O   TYR Z 140      71.360  66.829  64.288  1.00  0.00           O
ATOM   3806  N   GLU Z 141      73.000  65.580  65.193  1.00  0.00           N
ATOM   3807  HN  GLU Z 141      73.982  65.454  65.352  1.00  0.00           H
ATOM   3808  CA  GLU Z 141      72.139  64.527  65.704  1.00  0.00           C
ATOM   3809  HA  GLU Z 141      71.614  64.080  64.871  1.00  0.00           H
ATOM   3810  CB  GLU Z 141      73.023  63.467  66.410  1.00  0.00           C
ATOM   3811  HB1 GLU Z 141      73.829  63.202  65.696  1.00  0.00           H
ATOM   3812  HB2 GLU Z 141      73.517  63.925  67.296  1.00  0.00           H
ATOM   3813  CG  GLU Z 141      72.317  62.154  66.823  1.00  0.00           C
ATOM   3814  HG1 GLU Z 141      71.497  62.368  67.540  1.00  0.00           H
ATOM   3815  HG2 GLU Z 141      71.888  61.655  65.930  1.00  0.00           H
ATOM   3816  CD  GLU Z 141      73.286  61.186  67.483  1.00  0.00           C
ATOM   3817  OE1 GLU Z 141      74.338  60.844  66.877  1.00  0.00           O
ATOM   3818  OE2 GLU Z 141      72.998  60.734  68.625  1.00  0.00           O
ATOM   3819  C   GLU Z 141      71.103  65.043  66.682  1.00  0.00           C
ATOM   3820  O   GLU Z 141      69.908  64.789  66.544  1.00  0.00           O
ATOM   3821  N   ILE Z 142      71.541  65.852  67.665  1.00  0.00           N
ATOM   3822  HN  ILE Z 142      72.519  66.048  67.759  1.00  0.00           H
ATOM   3823  CA  ILE Z 142      70.657  66.463  68.638  1.00  0.00           C
ATOM   3824  HA  ILE Z 142      69.997  65.691  69.012  1.00  0.00           H
ATOM   3825  CB  ILE Z 142      71.444  67.000  69.827  1.00  0.00           C
ATOM   3826  HB  ILE Z 142      72.227  67.704  69.462  1.00  0.00           H
ATOM   3827  CG2 ILE Z 142      70.508  67.750  70.800  1.00  0.00           C
ATOM   3828 1HG2 ILE Z 142      70.060  68.651  70.332  1.00  0.00           H
ATOM   3829 2HG2 ILE Z 142      69.694  67.081  71.147  1.00  0.00           H
ATOM   3830 3HG2 ILE Z 142      71.065  68.099  71.693  1.00  0.00           H
ATOM   3831  CG1 ILE Z 142      72.149  65.815  70.533  1.00  0.00           C
ATOM   3832 1HG1 ILE Z 142      71.381  65.072  70.847  1.00  0.00           H
ATOM   3833 2HG1 ILE Z 142      72.827  65.302  69.815  1.00  0.00           H
ATOM   3834  CD  ILE Z 142      72.980  66.211  71.756  1.00  0.00           C
ATOM   3835  HD1 ILE Z 142      73.482  65.311  72.172  1.00  0.00           H
ATOM   3836  HD2 ILE Z 142      73.763  66.948  71.476  1.00  0.00           H
ATOM   3837  HD3 ILE Z 142      72.350  66.642  72.561  1.00  0.00           H
ATOM   3838  C   ILE Z 142      69.751  67.522  68.030  1.00  0.00           C
ATOM   3839  O   ILE Z 142      68.549  67.531  68.287  1.00  0.00           O
ATOM   3840  N   ALA Z 143      70.274  68.430  67.178  1.00  0.00           N
ATOM   3841  HN  ALA Z 143      71.251  68.425  66.952  1.00  0.00           H
ATOM   3842  CA  ALA Z 143      69.476  69.477  66.562  1.00  0.00           C
ATOM   3843  HA  ALA Z 143      68.957  69.998  67.355  1.00  0.00           H
ATOM   3844  CB  ALA Z 143      70.395  70.476  65.835  1.00  0.00           C
ATOM   3845  HB1 ALA Z 143      71.142  70.888  66.548  1.00  0.00           H
ATOM   3846  HB2 ALA Z 143      70.950  69.974  65.013  1.00  0.00           H
ATOM   3847  HB3 ALA Z 143      69.812  71.322  65.412  1.00  0.00           H
ATOM   3848  C   ALA Z 143      68.395  68.973  65.609  1.00  0.00           C
ATOM   3849  O   ALA Z 143      67.271  69.471  65.609  1.00  0.00           O
ATOM   3850  N   ARG Z 144      68.709  67.958  64.778  1.00  0.00           N
ATOM   3851  HN  ARG Z 144      69.644  67.591  64.765  1.00  0.00           H
ATOM   3852  CA  ARG Z 144      67.753  67.315  63.893  1.00  0.00           C
ATOM   3853  HA  ARG Z 144      67.264  68.083  63.307  1.00  0.00           H
ATOM   3854  CB  ARG Z 144      68.531  66.353  62.956  1.00  0.00           C
ATOM   3855  HB1 ARG Z 144      69.361  66.938  62.497  1.00  0.00           H
ATOM   3856  HB2 ARG Z 144      69.006  65.553  63.567  1.00  0.00           H
ATOM   3857  CG  ARG Z 144      67.711  65.719  61.816  1.00  0.00           C
ATOM   3858  HG1 ARG Z 144      66.883  65.109  62.239  1.00  0.00           H
ATOM   3859  HG2 ARG Z 144      67.260  66.541  61.215  1.00  0.00           H
ATOM   3860  CD  ARG Z 144      68.566  64.831  60.899  1.00  0.00           C
ATOM   3861  HD1 ARG Z 144      69.422  65.415  60.494  1.00  0.00           H
ATOM   3862  HD2 ARG Z 144      68.949  63.947  61.458  1.00  0.00           H
ATOM   3863  NE  ARG Z 144      67.692  64.388  59.766  1.00  0.00           N
ATOM   3864  HE  ARG Z 144      66.790  64.820  59.642  1.00  0.00           H
ATOM   3865  CZ  ARG Z 144      68.069  63.502  58.833  1.00  0.00           C
ATOM   3866  NH1 ARG Z 144      69.247  62.891  58.889  1.00  0.00           N
ATOM   3867 1HH1 ARG Z 144      69.859  63.049  59.661  1.00  0.00           H
ATOM   3868 2HH1 ARG Z 144      69.488  62.188  58.213  1.00  0.00           H
ATOM   3869  NH2 ARG Z 144      67.229  63.185  57.848  1.00  0.00           N
ATOM   3870 1HH2 ARG Z 144      66.253  63.386  57.945  1.00  0.00           H
ATOM   3871 2HH2 ARG Z 144      67.482  62.441  57.218  1.00  0.00           H
ATOM   3872  C   ARG Z 144      66.661  66.549  64.640  1.00  0.00           C
ATOM   3873  O   ARG Z 144      65.473  66.648  64.329  1.00  0.00           O
ATOM   3874  N   ARG Z 145      67.048  65.762  65.665  1.00  0.00           N
ATOM   3875  HN  ARG Z 145      68.017  65.682  65.904  1.00  0.00           H
ATOM   3876  CA  ARG Z 145      66.126  64.986  66.474  1.00  0.00           C
ATOM   3877  HA  ARG Z 145      65.417  64.516  65.806  1.00  0.00           H
ATOM   3878  CB  ARG Z 145      66.873  63.857  67.218  1.00  0.00           C
ATOM   3879  HB1 ARG Z 145      67.749  64.282  67.755  1.00  0.00           H
ATOM   3880  HB2 ARG Z 145      66.207  63.383  67.976  1.00  0.00           H
ATOM   3881  CG  ARG Z 145      67.323  62.761  66.235  1.00  0.00           C
ATOM   3882  HG1 ARG Z 145      66.403  62.319  65.790  1.00  0.00           H
ATOM   3883  HG2 ARG Z 145      67.914  63.222  65.410  1.00  0.00           H
ATOM   3884  CD  ARG Z 145      68.160  61.645  66.857  1.00  0.00           C
ATOM   3885  HD1 ARG Z 145      69.160  62.032  67.160  1.00  0.00           H
ATOM   3886  HD2 ARG Z 145      67.666  61.209  67.755  1.00  0.00           H
ATOM   3887  NE  ARG Z 145      68.333  60.610  65.782  1.00  0.00           N
ATOM   3888  HE  ARG Z 145      68.972  60.768  65.017  1.00  0.00           H
ATOM   3889  CZ  ARG Z 145      67.568  59.521  65.648  1.00  0.00           C
ATOM   3890  NH1 ARG Z 145      66.500  59.278  66.399  1.00  0.00           N
ATOM   3891 1HH1 ARG Z 145      66.116  60.016  66.952  1.00  0.00           H
ATOM   3892 2HH1 ARG Z 145      65.953  58.485  66.131  1.00  0.00           H
ATOM   3893  NH2 ARG Z 145      67.840  58.649  64.682  1.00  0.00           N
ATOM   3894 1HH2 ARG Z 145      68.582  58.836  64.045  1.00  0.00           H
ATOM   3895 2HH2 ARG Z 145      67.230  57.851  64.603  1.00  0.00           H
ATOM   3896  C   ARG Z 145      65.286  65.793  67.447  1.00  0.00           C
ATOM   3897  O   ARG Z 145      64.100  65.516  67.615  1.00  0.00           O
ATOM   3898  N   HIS Z 146      65.860  66.804  68.121  1.00  0.00           N
ATOM   3899  HN  HIS Z 146      66.830  67.035  67.983  1.00  0.00           H
ATOM   3900  CA  HIS Z 146      65.141  67.606  69.092  1.00  0.00           C
ATOM   3901  HA  HIS Z 146      64.183  67.169  69.323  1.00  0.00           H
ATOM   3902  CB  HIS Z 146      65.914  67.663  70.425  1.00  0.00           C
ATOM   3903  HB1 HIS Z 146      66.960  67.983  70.234  1.00  0.00           H
ATOM   3904  HB2 HIS Z 146      65.446  68.395  71.115  1.00  0.00           H
ATOM   3905  ND1 HIS Z 146      64.779  65.790  71.619  1.00  0.00           N
ATOM   3906  CG  HIS Z 146      65.951  66.338  71.118  1.00  0.00           C
ATOM   3907  CE1 HIS Z 146      65.146  64.626  72.133  1.00  0.00           C
ATOM   3908  HE1 HIS Z 146      64.470  63.900  72.594  1.00  0.00           H
ATOM   3909  NE2 HIS Z 146      66.475  64.409  71.993  1.00  0.00           N
ATOM   3910  HE2 HIS Z 146      66.985  63.568  72.205  1.00  0.00           H
ATOM   3911  CD2 HIS Z 146      66.997  65.505  71.344  1.00  0.00           C
ATOM   3912  HD2 HIS Z 146      68.039  65.608  71.077  1.00  0.00           H
ATOM   3913  C   HIS Z 146      64.966  69.031  68.575  1.00  0.00           C
ATOM   3914  O   HIS Z 146      65.896  69.839  68.674  1.00  0.00           O
ATOM   3915  N   PRO Z 147      63.803  69.423  68.052  1.00  0.00           N
ATOM   3916  CD  PRO Z 147      62.645  68.543  67.874  1.00  0.00           C
ATOM   3917  HD1 PRO Z 147      62.332  68.073  68.833  1.00  0.00           H
ATOM   3918  HD2 PRO Z 147      62.892  67.758  67.123  1.00  0.00           H
ATOM   3919  CA  PRO Z 147      63.698  70.624  67.229  1.00  0.00           C
ATOM   3920  HA  PRO Z 147      64.544  70.665  66.556  1.00  0.00           H
ATOM   3921  CB  PRO Z 147      62.360  70.448  66.485  1.00  0.00           C
ATOM   3922  HB1 PRO Z 147      61.809  71.397  66.343  1.00  0.00           H
ATOM   3923  HB2 PRO Z 147      62.558  69.991  65.489  1.00  0.00           H
ATOM   3924  CG  PRO Z 147      61.563  69.467  67.340  1.00  0.00           C
ATOM   3925  HG1 PRO Z 147      61.089  69.997  68.191  1.00  0.00           H
ATOM   3926  HG2 PRO Z 147      60.784  68.937  66.760  1.00  0.00           H
ATOM   3927  C   PRO Z 147      63.699  71.909  68.030  1.00  0.00           C
ATOM   3928  O   PRO Z 147      63.802  72.973  67.422  1.00  0.00           O
ATOM   3929  N   TYR Z 148      63.557  71.868  69.366  1.00  0.00           N
ATOM   3930  HN  TYR Z 148      63.423  70.993  69.844  1.00  0.00           H
ATOM   3931  CA  TYR Z 148      63.505  73.068  70.184  1.00  0.00           C
ATOM   3932  HA  TYR Z 148      63.515  73.956  69.565  1.00  0.00           H
ATOM   3933  CB  TYR Z 148      62.235  73.097  71.077  1.00  0.00           C
ATOM   3934  HB1 TYR Z 148      62.250  72.246  71.793  1.00  0.00           H
ATOM   3935  HB2 TYR Z 148      62.187  74.045  71.657  1.00  0.00           H
ATOM   3936  CG  TYR Z 148      60.987  72.997  70.240  1.00  0.00           C
ATOM   3937  CD1 TYR Z 148      60.367  71.751  70.070  1.00  0.00           C
ATOM   3938  HD1 TYR Z 148      60.795  70.875  70.536  1.00  0.00           H
ATOM   3939  CE1 TYR Z 148      59.205  71.624  69.301  1.00  0.00           C
ATOM   3940  HE1 TYR Z 148      58.747  70.652  69.192  1.00  0.00           H
ATOM   3941  CZ  TYR Z 148      58.647  72.747  68.685  1.00  0.00           C
ATOM   3942  OH  TYR Z 148      57.470  72.600  67.919  1.00  0.00           O
ATOM   3943  HH  TYR Z 148      57.234  71.646  67.928  1.00  0.00           H
ATOM   3944  CD2 TYR Z 148      60.424  74.124  69.616  1.00  0.00           C
ATOM   3945  HD2 TYR Z 148      60.897  75.089  69.731  1.00  0.00           H
ATOM   3946  CE2 TYR Z 148      59.258  74.000  68.839  1.00  0.00           C
ATOM   3947  HE2 TYR Z 148      58.833  74.870  68.360  1.00  0.00           H
ATOM   3948  C   TYR Z 148      64.723  73.158  71.086  1.00  0.00           C
ATOM   3949  O   TYR Z 148      64.798  74.044  71.937  1.00  0.00           O
ATOM   3950  N   PHE Z 149      65.727  72.262  70.917  1.00  0.00           N
ATOM   3951  HN  PHE Z 149      65.652  71.574  70.197  1.00  0.00           H
ATOM   3952  CA  PHE Z 149      66.923  72.212  71.752  1.00  0.00           C
ATOM   3953  HA  PHE Z 149      66.582  72.033  72.763  1.00  0.00           H
ATOM   3954  CB  PHE Z 149      67.853  71.048  71.306  1.00  0.00           C
ATOM   3955  HB1 PHE Z 149      67.222  70.203  70.959  1.00  0.00           H
ATOM   3956  HB2 PHE Z 149      68.504  71.346  70.457  1.00  0.00           H
ATOM   3957  CG  PHE Z 149      68.726  70.540  72.430  1.00  0.00           C
ATOM   3958  CD1 PHE Z 149      68.483  69.271  72.981  1.00  0.00           C
ATOM   3959  HD1 PHE Z 149      67.670  68.670  72.607  1.00  0.00           H
ATOM   3960  CE1 PHE Z 149      69.315  68.755  73.981  1.00  0.00           C
ATOM   3961  HE1 PHE Z 149      69.145  67.759  74.354  1.00  0.00           H
ATOM   3962  CZ  PHE Z 149      70.380  69.517  74.474  1.00  0.00           C
ATOM   3963  HZ  PHE Z 149      71.019  69.120  75.250  1.00  0.00           H
ATOM   3964  CD2 PHE Z 149      69.810  71.289  72.922  1.00  0.00           C
ATOM   3965  HD2 PHE Z 149      70.027  72.260  72.507  1.00  0.00           H
ATOM   3966  CE2 PHE Z 149      70.622  70.790  73.949  1.00  0.00           C
ATOM   3967  HE2 PHE Z 149      71.443  71.381  74.328  1.00  0.00           H
ATOM   3968  C   PHE Z 149      67.698  73.526  71.744  1.00  0.00           C
ATOM   3969  O   PHE Z 149      68.046  74.050  70.686  1.00  0.00           O
ATOM   3970  N   TYR Z 150      67.963  74.098  72.933  1.00  0.00           N
ATOM   3971  HN  TYR Z 150      67.720  73.603  73.776  1.00  0.00           H
ATOM   3972  CA  TYR Z 150      68.486  75.441  73.103  1.00  0.00           C
ATOM   3973  HA  TYR Z 150      67.814  76.103  72.574  1.00  0.00           H
ATOM   3974  CB  TYR Z 150      68.461  75.782  74.612  1.00  0.00           C
ATOM   3975  HB1 TYR Z 150      67.554  75.317  75.061  1.00  0.00           H
ATOM   3976  HB2 TYR Z 150      69.334  75.352  75.141  1.00  0.00           H
ATOM   3977  CG  TYR Z 150      68.358  77.252  74.901  1.00  0.00           C
ATOM   3978  CD1 TYR Z 150      69.418  77.965  75.485  1.00  0.00           C
ATOM   3979  HD1 TYR Z 150      70.375  77.489  75.629  1.00  0.00           H
ATOM   3980  CE1 TYR Z 150      69.214  79.268  75.964  1.00  0.00           C
ATOM   3981  HE1 TYR Z 150      70.016  79.791  76.456  1.00  0.00           H
ATOM   3982  CZ  TYR Z 150      67.945  79.853  75.884  1.00  0.00           C
ATOM   3983  OH  TYR Z 150      67.668  81.073  76.531  1.00  0.00           O
ATOM   3984  HH  TYR Z 150      66.702  81.130  76.589  1.00  0.00           H
ATOM   3985  CD2 TYR Z 150      67.125  77.893  74.722  1.00  0.00           C
ATOM   3986  HD2 TYR Z 150      66.308  77.362  74.257  1.00  0.00           H
ATOM   3987  CE2 TYR Z 150      66.912  79.180  75.230  1.00  0.00           C
ATOM   3988  HE2 TYR Z 150      65.933  79.629  75.149  1.00  0.00           H
ATOM   3989  C   TYR Z 150      69.885  75.644  72.524  1.00  0.00           C
ATOM   3990  O   TYR Z 150      70.857  75.024  72.955  1.00  0.00           O
ATOM   3991  N   ALA Z 151      70.024  76.527  71.513  1.00  0.00           N
ATOM   3992  HN  ALA Z 151      69.228  77.014  71.159  1.00  0.00           H
ATOM   3993  CA  ALA Z 151      71.246  76.660  70.739  1.00  0.00           C
ATOM   3994  HA  ALA Z 151      71.456  75.674  70.343  1.00  0.00           H
ATOM   3995  CB  ALA Z 151      70.992  77.567  69.520  1.00  0.00           C
ATOM   3996  HB1 ALA Z 151      70.117  77.173  68.963  1.00  0.00           H
ATOM   3997  HB2 ALA Z 151      70.758  78.610  69.809  1.00  0.00           H
ATOM   3998  HB3 ALA Z 151      71.868  77.571  68.836  1.00  0.00           H
ATOM   3999  C   ALA Z 151      72.519  77.049  71.506  1.00  0.00           C
ATOM   4000  O   ALA Z 151      73.534  76.386  71.280  1.00  0.00           O
ATOM   4001  N   PRO Z 152      72.575  78.008  72.443  1.00  0.00           N
ATOM   4002  CD  PRO Z 152      71.638  79.134  72.549  1.00  0.00           C
ATOM   4003  HD1 PRO Z 152      70.765  78.825  73.164  1.00  0.00           H
ATOM   4004  HD2 PRO Z 152      71.292  79.492  71.556  1.00  0.00           H
ATOM   4005  CA  PRO Z 152      73.759  78.208  73.280  1.00  0.00           C
ATOM   4006  HA  PRO Z 152      74.607  78.373  72.628  1.00  0.00           H
ATOM   4007  CB  PRO Z 152      73.407  79.445  74.128  1.00  0.00           C
ATOM   4008  HB1 PRO Z 152      72.881  79.153  75.065  1.00  0.00           H
ATOM   4009  HB2 PRO Z 152      74.313  80.032  74.389  1.00  0.00           H
ATOM   4010  CG  PRO Z 152      72.434  80.235  73.249  1.00  0.00           C
ATOM   4011  HG1 PRO Z 152      71.789  80.928  73.825  1.00  0.00           H
ATOM   4012  HG2 PRO Z 152      73.009  80.812  72.490  1.00  0.00           H
ATOM   4013  C   PRO Z 152      74.096  77.018  74.166  1.00  0.00           C
ATOM   4014  O   PRO Z 152      75.269  76.760  74.432  1.00  0.00           O
ATOM   4015  N   GLU Z 153      73.076  76.299  74.668  1.00  0.00           N
ATOM   4016  HN  GLU Z 153      72.147  76.500  74.374  1.00  0.00           H
ATOM   4017  CA  GLU Z 153      73.238  75.178  75.575  1.00  0.00           C
ATOM   4018  HA  GLU Z 153      73.962  75.467  76.326  1.00  0.00           H
ATOM   4019  CB  GLU Z 153      71.905  74.882  76.291  1.00  0.00           C
ATOM   4020  HB1 GLU Z 153      71.488  75.864  76.612  1.00  0.00           H
ATOM   4021  HB2 GLU Z 153      71.181  74.423  75.584  1.00  0.00           H
ATOM   4022  CG  GLU Z 153      72.048  73.997  77.551  1.00  0.00           C
ATOM   4023  HG1 GLU Z 153      72.253  72.946  77.264  1.00  0.00           H
ATOM   4024  HG2 GLU Z 153      72.889  74.365  78.177  1.00  0.00           H
ATOM   4025  CD  GLU Z 153      70.796  74.042  78.404  1.00  0.00           C
ATOM   4026  OE1 GLU Z 153      70.392  75.159  78.827  1.00  0.00           O
ATOM   4027  OE2 GLU Z 153      70.208  72.968  78.685  1.00  0.00           O
ATOM   4028  C   GLU Z 153      73.788  73.936  74.895  1.00  0.00           C
ATOM   4029  O   GLU Z 153      74.623  73.220  75.442  1.00  0.00           O
ATOM   4030  N   LEU Z 154      73.374  73.672  73.640  1.00  0.00           N
ATOM   4031  HN  LEU Z 154      72.658  74.243  73.233  1.00  0.00           H
ATOM   4032  CA  LEU Z 154      73.858  72.563  72.829  1.00  0.00           C
ATOM   4033  HA  LEU Z 154      73.642  71.651  73.367  1.00  0.00           H
ATOM   4034  CB  LEU Z 154      73.102  72.564  71.477  1.00  0.00           C
ATOM   4035  HB1 LEU Z 154      72.015  72.529  71.701  1.00  0.00           H
ATOM   4036  HB2 LEU Z 154      73.290  73.525  70.950  1.00  0.00           H
ATOM   4037  CG  LEU Z 154      73.423  71.398  70.518  1.00  0.00           C
ATOM   4038  HG  LEU Z 154      74.453  71.556  70.122  1.00  0.00           H
ATOM   4039  CD1 LEU Z 154      73.387  70.021  71.197  1.00  0.00           C
ATOM   4040 1HD1 LEU Z 154      73.560  69.221  70.445  1.00  0.00           H
ATOM   4041 2HD1 LEU Z 154      74.174  69.925  71.973  1.00  0.00           H
ATOM   4042 3HD1 LEU Z 154      72.397  69.851  71.670  1.00  0.00           H
ATOM   4043  CD2 LEU Z 154      72.450  71.406  69.330  1.00  0.00           C
ATOM   4044 1HD2 LEU Z 154      71.421  71.172  69.675  1.00  0.00           H
ATOM   4045 2HD2 LEU Z 154      72.440  72.401  68.842  1.00  0.00           H
ATOM   4046 3HD2 LEU Z 154      72.749  70.644  68.578  1.00  0.00           H
ATOM   4047  C   LEU Z 154      75.368  72.599  72.603  1.00  0.00           C
ATOM   4048  O   LEU Z 154      76.069  71.593  72.694  1.00  0.00           O
ATOM   4049  N   LEU Z 155      75.922  73.800  72.373  1.00  0.00           N
ATOM   4050  HN  LEU Z 155      75.337  74.601  72.265  1.00  0.00           H
ATOM   4051  CA  LEU Z 155      77.351  74.038  72.306  1.00  0.00           C
ATOM   4052  HA  LEU Z 155      77.762  73.348  71.583  1.00  0.00           H
ATOM   4053  CB  LEU Z 155      77.592  75.485  71.826  1.00  0.00           C
ATOM   4054  HB1 LEU Z 155      77.009  76.181  72.468  1.00  0.00           H
ATOM   4055  HB2 LEU Z 155      78.664  75.750  71.928  1.00  0.00           H
ATOM   4056  CG  LEU Z 155      77.179  75.696  70.352  1.00  0.00           C
ATOM   4057  HG  LEU Z 155      76.159  75.265  70.205  1.00  0.00           H
ATOM   4058  CD1 LEU Z 155      77.095  77.187  69.997  1.00  0.00           C
ATOM   4059 1HD1 LEU Z 155      76.352  77.700  70.643  1.00  0.00           H
ATOM   4060 2HD1 LEU Z 155      78.082  77.678  70.127  1.00  0.00           H
ATOM   4061 3HD1 LEU Z 155      76.785  77.313  68.937  1.00  0.00           H
ATOM   4062  CD2 LEU Z 155      78.137  74.985  69.383  1.00  0.00           C
ATOM   4063 1HD2 LEU Z 155      77.748  75.072  68.350  1.00  0.00           H
ATOM   4064 2HD2 LEU Z 155      79.144  75.455  69.421  1.00  0.00           H
ATOM   4065 3HD2 LEU Z 155      78.245  73.908  69.619  1.00  0.00           H
ATOM   4066  C   LEU Z 155      78.098  73.742  73.609  1.00  0.00           C
ATOM   4067  O   LEU Z 155      79.213  73.216  73.597  1.00  0.00           O
ATOM   4068  N   PHE Z 156      77.487  74.037  74.775  1.00  0.00           N
ATOM   4069  HN  PHE Z 156      76.595  74.483  74.765  1.00  0.00           H
ATOM   4070  CA  PHE Z 156      77.983  73.625  76.081  1.00  0.00           C
ATOM   4071  HA  PHE Z 156      79.024  73.918  76.124  1.00  0.00           H
ATOM   4072  CB  PHE Z 156      77.200  74.368  77.197  1.00  0.00           C
ATOM   4073  HB1 PHE Z 156      77.171  75.452  76.960  1.00  0.00           H
ATOM   4074  HB2 PHE Z 156      76.154  74.000  77.259  1.00  0.00           H
ATOM   4075  CG  PHE Z 156      77.858  74.225  78.544  1.00  0.00           C
ATOM   4076  CD1 PHE Z 156      79.154  74.720  78.764  1.00  0.00           C
ATOM   4077  HD1 PHE Z 156      79.678  75.220  77.966  1.00  0.00           H
ATOM   4078  CE1 PHE Z 156      79.777  74.560  80.008  1.00  0.00           C
ATOM   4079  HE1 PHE Z 156      80.776  74.937  80.164  1.00  0.00           H
ATOM   4080  CZ  PHE Z 156      79.104  73.911  81.049  1.00  0.00           C
ATOM   4081  HZ  PHE Z 156      79.581  73.782  82.011  1.00  0.00           H
ATOM   4082  CD2 PHE Z 156      77.190  73.583  79.597  1.00  0.00           C
ATOM   4083  HD2 PHE Z 156      76.189  73.205  79.449  1.00  0.00           H
ATOM   4084  CE2 PHE Z 156      77.808  73.424  80.843  1.00  0.00           C
ATOM   4085  HE2 PHE Z 156      77.276  72.929  81.643  1.00  0.00           H
ATOM   4086  C   PHE Z 156      77.959  72.101  76.282  1.00  0.00           C
ATOM   4087  O   PHE Z 156      78.911  71.510  76.787  1.00  0.00           O
ATOM   4088  N   PHE Z 157      76.895  71.404  75.830  1.00  0.00           N
ATOM   4089  HN  PHE Z 157      76.097  71.899  75.479  1.00  0.00           H
ATOM   4090  CA  PHE Z 157      76.843  69.944  75.790  1.00  0.00           C
ATOM   4091  HA  PHE Z 157      77.039  69.576  76.788  1.00  0.00           H
ATOM   4092  CB  PHE Z 157      75.454  69.432  75.311  1.00  0.00           C
ATOM   4093  HB1 PHE Z 157      74.993  70.156  74.608  1.00  0.00           H
ATOM   4094  HB2 PHE Z 157      75.549  68.459  74.783  1.00  0.00           H
ATOM   4095  CG  PHE Z 157      74.510  69.203  76.465  1.00  0.00           C
ATOM   4096  CD1 PHE Z 157      73.748  70.247  77.017  1.00  0.00           C
ATOM   4097  HD1 PHE Z 157      73.854  71.245  76.628  1.00  0.00           H
ATOM   4098  CE1 PHE Z 157      72.835  69.999  78.052  1.00  0.00           C
ATOM   4099  HE1 PHE Z 157      72.243  70.806  78.464  1.00  0.00           H
ATOM   4100  CZ  PHE Z 157      72.682  68.700  78.551  1.00  0.00           C
ATOM   4101  HZ  PHE Z 157      71.975  68.508  79.347  1.00  0.00           H
ATOM   4102  CD2 PHE Z 157      74.346  67.905  76.980  1.00  0.00           C
ATOM   4103  HD2 PHE Z 157      74.914  67.089  76.557  1.00  0.00           H
ATOM   4104  CE2 PHE Z 157      73.439  67.651  78.015  1.00  0.00           C
ATOM   4105  HE2 PHE Z 157      73.319  66.644  78.388  1.00  0.00           H
ATOM   4106  C   PHE Z 157      77.951  69.339  74.918  1.00  0.00           C
ATOM   4107  O   PHE Z 157      78.576  68.346  75.283  1.00  0.00           O
ATOM   4108  N   ALA Z 158      78.274  69.956  73.764  1.00  0.00           N
ATOM   4109  HN  ALA Z 158      77.703  70.712  73.435  1.00  0.00           H
ATOM   4110  CA  ALA Z 158      79.400  69.570  72.927  1.00  0.00           C
ATOM   4111  HA  ALA Z 158      79.264  68.527  72.674  1.00  0.00           H
ATOM   4112  CB  ALA Z 158      79.382  70.383  71.621  1.00  0.00           C
ATOM   4113  HB1 ALA Z 158      79.536  71.462  71.821  1.00  0.00           H
ATOM   4114  HB2 ALA Z 158      80.176  70.036  70.926  1.00  0.00           H
ATOM   4115  HB3 ALA Z 158      78.399  70.261  71.117  1.00  0.00           H
ATOM   4116  C   ALA Z 158      80.769  69.666  73.620  1.00  0.00           C
ATOM   4117  O   ALA Z 158      81.634  68.808  73.445  1.00  0.00           O
ATOM   4118  N   LYS Z 159      80.986  70.685  74.480  1.00  0.00           N
ATOM   4119  HN  LYS Z 159      80.294  71.399  74.577  1.00  0.00           H
ATOM   4120  CA  LYS Z 159      82.151  70.770  75.356  1.00  0.00           C
ATOM   4121  HA  LYS Z 159      83.039  70.720  74.739  1.00  0.00           H
ATOM   4122  CB  LYS Z 159      82.146  72.125  76.120  1.00  0.00           C
ATOM   4123  HB1 LYS Z 159      82.448  72.924  75.407  1.00  0.00           H
ATOM   4124  HB2 LYS Z 159      81.105  72.349  76.435  1.00  0.00           H
ATOM   4125  CG  LYS Z 159      83.031  72.202  77.381  1.00  0.00           C
ATOM   4126  HG1 LYS Z 159      82.676  71.442  78.116  1.00  0.00           H
ATOM   4127  HG2 LYS Z 159      84.087  71.965  77.125  1.00  0.00           H
ATOM   4128  CD  LYS Z 159      82.958  73.574  78.068  1.00  0.00           C
ATOM   4129  HD1 LYS Z 159      83.559  74.316  77.494  1.00  0.00           H
ATOM   4130  HD2 LYS Z 159      81.898  73.916  78.042  1.00  0.00           H
ATOM   4131  CE  LYS Z 159      83.393  73.557  79.540  1.00  0.00           C
ATOM   4132  HE1 LYS Z 159      83.251  74.566  79.986  1.00  0.00           H
ATOM   4133  HE2 LYS Z 159      82.788  72.823  80.117  1.00  0.00           H
ATOM   4134  NZ  LYS Z 159      84.810  73.196  79.675  1.00  0.00           N
ATOM   4135  HZ1 LYS Z 159      85.108  73.260  80.684  1.00  0.00           H
ATOM   4136  HZ2 LYS Z 159      85.011  72.218  79.352  1.00  0.00           H
ATOM   4137  HZ3 LYS Z 159      85.410  73.843  79.103  1.00  0.00           H
ATOM   4138  C   LYS Z 159      82.245  69.600  76.339  1.00  0.00           C
ATOM   4139  O   LYS Z 159      83.317  69.022  76.532  1.00  0.00           O
ATOM   4140  N   ARG Z 160      81.108  69.203  76.952  1.00  0.00           N
ATOM   4141  HN  ARG Z 160      80.266  69.718  76.787  1.00  0.00           H
ATOM   4142  CA  ARG Z 160      80.988  68.045  77.828  1.00  0.00           C
ATOM   4143  HA  ARG Z 160      81.732  68.141  78.607  1.00  0.00           H
ATOM   4144  CB  ARG Z 160      79.582  67.995  78.489  1.00  0.00           C
ATOM   4145  HB1 ARG Z 160      78.806  67.923  77.698  1.00  0.00           H
ATOM   4146  HB2 ARG Z 160      79.506  67.078  79.115  1.00  0.00           H
ATOM   4147  CG  ARG Z 160      79.277  69.224  79.378  1.00  0.00           C
ATOM   4148  HG1 ARG Z 160      80.014  69.260  80.210  1.00  0.00           H
ATOM   4149  HG2 ARG Z 160      79.420  70.152  78.782  1.00  0.00           H
ATOM   4150  CD  ARG Z 160      77.855  69.281  79.960  1.00  0.00           C
ATOM   4151  HD1 ARG Z 160      77.708  70.221  80.541  1.00  0.00           H
ATOM   4152  HD2 ARG Z 160      77.094  69.223  79.149  1.00  0.00           H
ATOM   4153  NE  ARG Z 160      77.714  68.111  80.876  1.00  0.00           N
ATOM   4154  HE  ARG Z 160      78.516  67.559  81.131  1.00  0.00           H
ATOM   4155  CZ  ARG Z 160      76.569  67.697  81.428  1.00  0.00           C
ATOM   4156  NH1 ARG Z 160      75.412  68.323  81.286  1.00  0.00           N
ATOM   4157 1HH1 ARG Z 160      75.389  69.239  80.867  1.00  0.00           H
ATOM   4158 2HH1 ARG Z 160      74.640  67.957  81.829  1.00  0.00           H
ATOM   4159  NH2 ARG Z 160      76.596  66.589  82.163  1.00  0.00           N
ATOM   4160 1HH2 ARG Z 160      77.431  66.047  82.179  1.00  0.00           H
ATOM   4161 2HH2 ARG Z 160      75.723  66.191  82.490  1.00  0.00           H
ATOM   4162  C   ARG Z 160      81.277  66.724  77.111  1.00  0.00           C
ATOM   4163  O   ARG Z 160      81.927  65.829  77.654  1.00  0.00           O
ATOM   4164  N   TYR Z 161      80.817  66.590  75.850  1.00  0.00           N
ATOM   4165  HN  TYR Z 161      80.203  67.298  75.488  1.00  0.00           H
ATOM   4166  CA  TYR Z 161      81.118  65.489  74.946  1.00  0.00           C
ATOM   4167  HA  TYR Z 161      80.814  64.569  75.427  1.00  0.00           H
ATOM   4168  CB  TYR Z 161      80.288  65.731  73.652  1.00  0.00           C
ATOM   4169  HB1 TYR Z 161      79.237  65.959  73.941  1.00  0.00           H
ATOM   4170  HB2 TYR Z 161      80.675  66.610  73.100  1.00  0.00           H
ATOM   4171  CG  TYR Z 161      80.220  64.565  72.706  1.00  0.00           C
ATOM   4172  CD1 TYR Z 161      79.497  63.417  73.060  1.00  0.00           C
ATOM   4173  HD1 TYR Z 161      79.045  63.350  74.038  1.00  0.00           H
ATOM   4174  CE1 TYR Z 161      79.302  62.386  72.132  1.00  0.00           C
ATOM   4175  HE1 TYR Z 161      78.728  61.514  72.406  1.00  0.00           H
ATOM   4176  CZ  TYR Z 161      79.839  62.490  70.846  1.00  0.00           C
ATOM   4177  OH  TYR Z 161      79.591  61.458  69.920  1.00  0.00           O
ATOM   4178  HH  TYR Z 161      79.832  61.776  69.030  1.00  0.00           H
ATOM   4179  CD2 TYR Z 161      80.770  64.656  71.414  1.00  0.00           C
ATOM   4180  HD2 TYR Z 161      81.308  65.546  71.123  1.00  0.00           H
ATOM   4181  CE2 TYR Z 161      80.580  63.621  70.485  1.00  0.00           C
ATOM   4182  HE2 TYR Z 161      80.984  63.709  69.487  1.00  0.00           H
ATOM   4183  C   TYR Z 161      82.615  65.374  74.626  1.00  0.00           C
ATOM   4184  O   TYR Z 161      83.220  64.311  74.756  1.00  0.00           O
ATOM   4185  N   LYS Z 162      83.276  66.499  74.276  1.00  0.00           N
ATOM   4186  HN  LYS Z 162      82.757  67.350  74.152  1.00  0.00           H
ATOM   4187  CA  LYS Z 162      84.711  66.573  74.023  1.00  0.00           C
ATOM   4188  HA  LYS Z 162      84.953  65.860  73.247  1.00  0.00           H
ATOM   4189  CB  LYS Z 162      85.057  68.003  73.536  1.00  0.00           C
ATOM   4190  HB1 LYS Z 162      84.493  68.182  72.595  1.00  0.00           H
ATOM   4191  HB2 LYS Z 162      84.672  68.736  74.281  1.00  0.00           H
ATOM   4192  CG  LYS Z 162      86.545  68.315  73.277  1.00  0.00           C
ATOM   4193  HG1 LYS Z 162      87.087  68.277  74.250  1.00  0.00           H
ATOM   4194  HG2 LYS Z 162      86.995  67.553  72.605  1.00  0.00           H
ATOM   4195  CD  LYS Z 162      86.707  69.721  72.666  1.00  0.00           C
ATOM   4196  HD1 LYS Z 162      86.572  69.677  71.563  1.00  0.00           H
ATOM   4197  HD2 LYS Z 162      85.875  70.351  73.062  1.00  0.00           H
ATOM   4198  CE  LYS Z 162      88.004  70.461  73.030  1.00  0.00           C
ATOM   4199  HE1 LYS Z 162      87.933  71.522  72.701  1.00  0.00           H
ATOM   4200  HE2 LYS Z 162      88.167  70.439  74.129  1.00  0.00           H
ATOM   4201  NZ  LYS Z 162      89.179  69.868  72.377  1.00  0.00           N
ATOM   4202  HZ1 LYS Z 162      89.348  68.886  72.700  1.00  0.00           H
ATOM   4203  HZ2 LYS Z 162      89.049  69.851  71.333  1.00  0.00           H
ATOM   4204  HZ3 LYS Z 162      90.039  70.438  72.592  1.00  0.00           H
ATOM   4205  C   LYS Z 162      85.558  66.204  75.237  1.00  0.00           C
ATOM   4206  O   LYS Z 162      86.544  65.468  75.137  1.00  0.00           O
ATOM   4207  N   ALA Z 163      85.166  66.679  76.435  1.00  0.00           N
ATOM   4208  HN  ALA Z 163      84.391  67.312  76.494  1.00  0.00           H
ATOM   4209  CA  ALA Z 163      85.791  66.316  77.690  1.00  0.00           C
ATOM   4210  HA  ALA Z 163      86.848  66.538  77.614  1.00  0.00           H
ATOM   4211  CB  ALA Z 163      85.184  67.164  78.823  1.00  0.00           C
ATOM   4212  HB1 ALA Z 163      85.265  68.242  78.572  1.00  0.00           H
ATOM   4213  HB2 ALA Z 163      84.109  66.926  78.973  1.00  0.00           H
ATOM   4214  HB3 ALA Z 163      85.727  66.997  79.779  1.00  0.00           H
ATOM   4215  C   ALA Z 163      85.671  64.831  78.031  1.00  0.00           C
ATOM   4216  O   ALA Z 163      86.632  64.205  78.478  1.00  0.00           O
ATOM   4217  N   ALA Z 164      84.486  64.219  77.814  1.00  0.00           N
ATOM   4218  HN  ALA Z 164      83.703  64.743  77.476  1.00  0.00           H
ATOM   4219  CA  ALA Z 164      84.249  62.808  78.074  1.00  0.00           C
ATOM   4220  HA  ALA Z 164      84.476  62.609  79.114  1.00  0.00           H
ATOM   4221  CB  ALA Z 164      82.767  62.481  77.798  1.00  0.00           C
ATOM   4222  HB1 ALA Z 164      82.504  62.688  76.738  1.00  0.00           H
ATOM   4223  HB2 ALA Z 164      82.547  61.415  78.020  1.00  0.00           H
ATOM   4224  HB3 ALA Z 164      82.116  63.107  78.442  1.00  0.00           H
ATOM   4225  C   ALA Z 164      85.116  61.873  77.243  1.00  0.00           C
ATOM   4226  O   ALA Z 164      85.795  60.993  77.770  1.00  0.00           O
ATOM   4227  N   PHE Z 165      85.182  62.088  75.914  1.00  0.00           N
ATOM   4228  HN  PHE Z 165      84.619  62.802  75.493  1.00  0.00           H
ATOM   4229  CA  PHE Z 165      86.039  61.307  75.037  1.00  0.00           C
ATOM   4230  HA  PHE Z 165      85.846  60.258  75.227  1.00  0.00           H
ATOM   4231  CB  PHE Z 165      85.764  61.605  73.540  1.00  0.00           C
ATOM   4232  HB1 PHE Z 165      85.572  62.686  73.375  1.00  0.00           H
ATOM   4233  HB2 PHE Z 165      86.636  61.304  72.923  1.00  0.00           H
ATOM   4234  CG  PHE Z 165      84.591  60.813  73.029  1.00  0.00           C
ATOM   4235  CD1 PHE Z 165      84.809  59.651  72.267  1.00  0.00           C
ATOM   4236  HD1 PHE Z 165      85.817  59.333  72.049  1.00  0.00           H
ATOM   4237  CE1 PHE Z 165      83.732  58.901  71.780  1.00  0.00           C
ATOM   4238  HE1 PHE Z 165      83.916  58.006  71.210  1.00  0.00           H
ATOM   4239  CZ  PHE Z 165      82.419  59.308  72.046  1.00  0.00           C
ATOM   4240  HZ  PHE Z 165      81.583  58.735  71.670  1.00  0.00           H
ATOM   4241  CD2 PHE Z 165      83.270  61.209  73.288  1.00  0.00           C
ATOM   4242  HD2 PHE Z 165      83.078  62.095  73.868  1.00  0.00           H
ATOM   4243  CE2 PHE Z 165      82.191  60.462  72.803  1.00  0.00           C
ATOM   4244  HE2 PHE Z 165      81.182  60.769  73.021  1.00  0.00           H
ATOM   4245  C   PHE Z 165      87.521  61.497  75.343  1.00  0.00           C
ATOM   4246  O   PHE Z 165      88.294  60.542  75.334  1.00  0.00           O
ATOM   4247  N   THR Z 166      87.957  62.734  75.666  1.00  0.00           N
ATOM   4248  HN  THR Z 166      87.307  63.493  75.676  1.00  0.00           H
ATOM   4249  CA  THR Z 166      89.356  63.035  75.990  1.00  0.00           C
ATOM   4250  HA  THR Z 166      89.961  62.715  75.154  1.00  0.00           H
ATOM   4251  CB  THR Z 166      89.604  64.526  76.209  1.00  0.00           C
ATOM   4252  HB  THR Z 166      88.981  64.902  77.057  1.00  0.00           H
ATOM   4253  OG1 THR Z 166      89.265  65.239  75.026  1.00  0.00           O
ATOM   4254  HG1 THR Z 166      88.299  65.379  75.069  1.00  0.00           H
ATOM   4255  CG2 THR Z 166      91.084  64.837  76.489  1.00  0.00           C
ATOM   4256 1HG2 THR Z 166      91.420  64.397  77.451  1.00  0.00           H
ATOM   4257 2HG2 THR Z 166      91.729  64.447  75.674  1.00  0.00           H
ATOM   4258 3HG2 THR Z 166      91.233  65.936  76.558  1.00  0.00           H
ATOM   4259  C   THR Z 166      89.874  62.275  77.195  1.00  0.00           C
ATOM   4260  O   THR Z 166      90.956  61.690  77.146  1.00  0.00           O
ATOM   4261  N   GLU Z 167      89.106  62.215  78.302  1.00  0.00           N
ATOM   4262  HN  GLU Z 167      88.242  62.716  78.369  1.00  0.00           H
ATOM   4263  CA  GLU Z 167      89.477  61.389  79.437  1.00  0.00           C
ATOM   4264  HA  GLU Z 167      90.520  61.565  79.668  1.00  0.00           H
ATOM   4265  CB  GLU Z 167      88.634  61.757  80.681  1.00  0.00           C
ATOM   4266  HB1 GLU Z 167      87.552  61.660  80.441  1.00  0.00           H
ATOM   4267  HB2 GLU Z 167      88.868  61.040  81.503  1.00  0.00           H
ATOM   4268  CG  GLU Z 167      88.925  63.184  81.203  1.00  0.00           C
ATOM   4269  HG1 GLU Z 167      90.004  63.274  81.449  1.00  0.00           H
ATOM   4270  HG2 GLU Z 167      88.676  63.940  80.429  1.00  0.00           H
ATOM   4271  CD  GLU Z 167      88.134  63.500  82.457  1.00  0.00           C
ATOM   4272  OE1 GLU Z 167      88.186  62.698  83.427  1.00  0.00           O
ATOM   4273  OE2 GLU Z 167      87.468  64.568  82.500  1.00  0.00           O
ATOM   4274  C   GLU Z 167      89.333  59.894  79.179  1.00  0.00           C
ATOM   4275  O   GLU Z 167      90.240  59.112  79.466  1.00  0.00           O
ATOM   4276  N   CYS Z 168      88.191  59.450  78.616  1.00  0.00           N
ATOM   4277  HN  CYS Z 168      87.458  60.092  78.372  1.00  0.00           H
ATOM   4278  CA  CYS Z 168      87.885  58.038  78.448  1.00  0.00           C
ATOM   4279  HA  CYS Z 168      88.126  57.552  79.383  1.00  0.00           H
ATOM   4280  CB  CYS Z 168      86.387  57.792  78.172  1.00  0.00           C
ATOM   4281  HB1 CYS Z 168      86.093  58.326  77.241  1.00  0.00           H
ATOM   4282  HB2 CYS Z 168      86.212  56.706  78.009  1.00  0.00           H
ATOM   4283  SG  CYS Z 168      85.316  58.339  79.542  1.00  0.00           S
ATOM   4284  C   CYS Z 168      88.721  57.299  77.420  1.00  0.00           C
ATOM   4285  O   CYS Z 168      89.108  56.157  77.647  1.00  0.00           O
ATOM   4286  N   CYS Z 169      89.075  57.917  76.275  1.00  0.00           N
ATOM   4287  HN  CYS Z 169      88.758  58.849  76.067  1.00  0.00           H
ATOM   4288  CA  CYS Z 169      89.886  57.261  75.250  1.00  0.00           C
ATOM   4289  HA  CYS Z 169      89.490  56.269  75.075  1.00  0.00           H
ATOM   4290  CB  CYS Z 169      89.872  58.056  73.921  1.00  0.00           C
ATOM   4291  HB1 CYS Z 169      90.221  59.094  74.118  1.00  0.00           H
ATOM   4292  HB2 CYS Z 169      90.580  57.594  73.198  1.00  0.00           H
ATOM   4293  SG  CYS Z 169      88.223  58.119  73.155  1.00  0.00           S
ATOM   4294  C   CYS Z 169      91.340  57.089  75.673  1.00  0.00           C
ATOM   4295  O   CYS Z 169      92.099  56.325  75.077  1.00  0.00           O
ATOM   4296  N   GLN Z 170      91.755  57.803  76.734  1.00  0.00           N
ATOM   4297  HN  GLN Z 170      91.120  58.430  77.182  1.00  0.00           H
ATOM   4298  CA  GLN Z 170      93.087  57.741  77.296  1.00  0.00           C
ATOM   4299  HA  GLN Z 170      93.725  57.115  76.686  1.00  0.00           H
ATOM   4300  CB  GLN Z 170      93.685  59.165  77.341  1.00  0.00           C
ATOM   4301  HB1 GLN Z 170      93.072  59.805  78.015  1.00  0.00           H
ATOM   4302  HB2 GLN Z 170      94.718  59.112  77.753  1.00  0.00           H
ATOM   4303  CG  GLN Z 170      93.737  59.801  75.932  1.00  0.00           C
ATOM   4304  HG1 GLN Z 170      94.308  59.139  75.246  1.00  0.00           H
ATOM   4305  HG2 GLN Z 170      92.715  59.930  75.518  1.00  0.00           H
ATOM   4306  CD  GLN Z 170      94.431  61.159  75.933  1.00  0.00           C
ATOM   4307  OE1 GLN Z 170      95.570  61.291  75.482  1.00  0.00           O
ATOM   4308  NE2 GLN Z 170      93.726  62.202  76.421  1.00  0.00           N
ATOM   4309 1HE2 GLN Z 170      92.804  62.047  76.785  1.00  0.00           H
ATOM   4310 2HE2 GLN Z 170      94.153  63.107  76.404  1.00  0.00           H
ATOM   4311  C   GLN Z 170      93.064  57.113  78.684  1.00  0.00           C
ATOM   4312  O   GLN Z 170      94.052  57.147  79.420  1.00  0.00           O
ATOM   4313  N   ALA Z 171      91.927  56.493  79.061  1.00  0.00           N
ATOM   4314  HN  ALA Z 171      91.135  56.487  78.453  1.00  0.00           H
ATOM   4315  CA  ALA Z 171      91.785  55.704  80.263  1.00  0.00           C
ATOM   4316  HA  ALA Z 171      92.489  56.049  81.009  1.00  0.00           H
ATOM   4317  CB  ALA Z 171      90.350  55.816  80.823  1.00  0.00           C
ATOM   4318  HB1 ALA Z 171      90.111  56.880  81.035  1.00  0.00           H
ATOM   4319  HB2 ALA Z 171      89.610  55.437  80.085  1.00  0.00           H
ATOM   4320  HB3 ALA Z 171      90.238  55.241  81.765  1.00  0.00           H
ATOM   4321  C   ALA Z 171      92.092  54.247  79.961  1.00  0.00           C
ATOM   4322  O   ALA Z 171      92.088  53.810  78.810  1.00  0.00           O
ATOM   4323  N   ALA Z 172      92.383  53.438  80.997  1.00  0.00           N
ATOM   4324  HN  ALA Z 172      92.417  53.794  81.935  1.00  0.00           H
ATOM   4325  CA  ALA Z 172      92.542  52.006  80.834  1.00  0.00           C
ATOM   4326  HA  ALA Z 172      93.193  51.824  79.988  1.00  0.00           H
ATOM   4327  CB  ALA Z 172      93.193  51.418  82.100  1.00  0.00           C
ATOM   4328  HB1 ALA Z 172      94.178  51.901  82.277  1.00  0.00           H
ATOM   4329  HB2 ALA Z 172      92.557  51.588  82.993  1.00  0.00           H
ATOM   4330  HB3 ALA Z 172      93.362  50.327  81.988  1.00  0.00           H
ATOM   4331  C   ALA Z 172      91.216  51.308  80.534  1.00  0.00           C
ATOM   4332  O   ALA Z 172      91.107  50.496  79.616  1.00  0.00           O
ATOM   4333  N   ASP Z 173      90.150  51.666  81.278  1.00  0.00           N
ATOM   4334  HN  ASP Z 173      90.265  52.326  82.013  1.00  0.00           H
ATOM   4335  CA  ASP Z 173      88.817  51.133  81.090  1.00  0.00           C
ATOM   4336  HA  ASP Z 173      88.871  50.239  80.490  1.00  0.00           H
ATOM   4337  CB  ASP Z 173      88.150  50.803  82.455  1.00  0.00           C
ATOM   4338  HB1 ASP Z 173      88.340  51.615  83.184  1.00  0.00           H
ATOM   4339  HB2 ASP Z 173      87.052  50.696  82.338  1.00  0.00           H
ATOM   4340  CG  ASP Z 173      88.658  49.490  83.007  1.00  0.00           C
ATOM   4341  OD1 ASP Z 173      88.547  48.463  82.282  1.00  0.00           O
ATOM   4342  OD2 ASP Z 173      89.127  49.440  84.173  1.00  0.00           O
ATOM   4343  C   ASP Z 173      87.958  52.099  80.277  1.00  0.00           C
ATOM   4344  O   ASP Z 173      87.085  52.793  80.796  1.00  0.00           O
ATOM   4345  N   LYS Z 174      88.189  52.144  78.947  1.00  0.00           N
ATOM   4346  HN  LYS Z 174      88.899  51.566  78.550  1.00  0.00           H
ATOM   4347  CA  LYS Z 174      87.523  53.050  78.026  1.00  0.00           C
ATOM   4348  HA  LYS Z 174      87.727  54.061  78.352  1.00  0.00           H
ATOM   4349  CB  LYS Z 174      88.064  52.857  76.583  1.00  0.00           C
ATOM   4350  HB1 LYS Z 174      87.751  51.860  76.195  1.00  0.00           H
ATOM   4351  HB2 LYS Z 174      87.608  53.632  75.924  1.00  0.00           H
ATOM   4352  CG  LYS Z 174      89.591  52.952  76.436  1.00  0.00           C
ATOM   4353  HG1 LYS Z 174      89.955  53.913  76.866  1.00  0.00           H
ATOM   4354  HG2 LYS Z 174      90.074  52.126  77.006  1.00  0.00           H
ATOM   4355  CD  LYS Z 174      90.019  52.855  74.960  1.00  0.00           C
ATOM   4356  HD1 LYS Z 174      89.535  51.951  74.521  1.00  0.00           H
ATOM   4357  HD2 LYS Z 174      89.635  53.743  74.409  1.00  0.00           H
ATOM   4358  CE  LYS Z 174      91.536  52.741  74.771  1.00  0.00           C
ATOM   4359  HE1 LYS Z 174      92.058  53.643  75.156  1.00  0.00           H
ATOM   4360  HE2 LYS Z 174      91.913  51.847  75.316  1.00  0.00           H
ATOM   4361  NZ  LYS Z 174      91.873  52.577  73.345  1.00  0.00           N
ATOM   4362  HZ1 LYS Z 174      91.163  51.952  72.867  1.00  0.00           H
ATOM   4363  HZ2 LYS Z 174      91.870  53.505  72.849  1.00  0.00           H
ATOM   4364  HZ3 LYS Z 174      92.823  52.144  73.262  1.00  0.00           H
ATOM   4365  C   LYS Z 174      86.006  52.892  77.952  1.00  0.00           C
ATOM   4366  O   LYS Z 174      85.261  53.865  78.041  1.00  0.00           O
ATOM   4367  N   ALA Z 175      85.501  51.649  77.807  1.00  0.00           N
ATOM   4368  HN  ALA Z 175      86.121  50.861  77.753  1.00  0.00           H
ATOM   4369  CA  ALA Z 175      84.082  51.379  77.659  1.00  0.00           C
ATOM   4370  HA  ALA Z 175      83.705  52.027  76.879  1.00  0.00           H
ATOM   4371  CB  ALA Z 175      83.882  49.919  77.214  1.00  0.00           C
ATOM   4372  HB1 ALA Z 175      82.807  49.701  77.032  1.00  0.00           H
ATOM   4373  HB2 ALA Z 175      84.439  49.733  76.271  1.00  0.00           H
ATOM   4374  HB3 ALA Z 175      84.261  49.214  77.984  1.00  0.00           H
ATOM   4375  C   ALA Z 175      83.247  51.680  78.902  1.00  0.00           C
ATOM   4376  O   ALA Z 175      82.189  52.304  78.817  1.00  0.00           O
ATOM   4377  N   ALA Z 176      83.728  51.277  80.099  1.00  0.00           N
ATOM   4378  HN  ALA Z 176      84.560  50.718  80.136  1.00  0.00           H
ATOM   4379  CA  ALA Z 176      83.116  51.579  81.381  1.00  0.00           C
ATOM   4380  HA  ALA Z 176      82.084  51.258  81.340  1.00  0.00           H
ATOM   4381  CB  ALA Z 176      83.841  50.808  82.499  1.00  0.00           C
ATOM   4382  HB1 ALA Z 176      83.830  49.719  82.280  1.00  0.00           H
ATOM   4383  HB2 ALA Z 176      84.898  51.136  82.584  1.00  0.00           H
ATOM   4384  HB3 ALA Z 176      83.345  50.969  83.481  1.00  0.00           H
ATOM   4385  C   ALA Z 176      83.096  53.068  81.710  1.00  0.00           C
ATOM   4386  O   ALA Z 176      82.125  53.587  82.263  1.00  0.00           O
ATOM   4387  N   CYS Z 177      84.179  53.793  81.360  1.00  0.00           N
ATOM   4388  HN  CYS Z 177      84.988  53.332  80.990  1.00  0.00           H
ATOM   4389  CA  CYS Z 177      84.241  55.242  81.434  1.00  0.00           C
ATOM   4390  HA  CYS Z 177      84.004  55.547  82.444  1.00  0.00           H
ATOM   4391  CB  CYS Z 177      85.691  55.690  81.077  1.00  0.00           C
ATOM   4392  HB1 CYS Z 177      86.373  55.145  81.768  1.00  0.00           H
ATOM   4393  HB2 CYS Z 177      85.939  55.333  80.055  1.00  0.00           H
ATOM   4394  SG  CYS Z 177      86.097  57.468  81.209  1.00  0.00           S
ATOM   4395  C   CYS Z 177      83.249  55.925  80.502  1.00  0.00           C
ATOM   4396  O   CYS Z 177      82.512  56.817  80.917  1.00  0.00           O
ATOM   4397  N   LEU Z 178      83.196  55.521  79.217  1.00  0.00           N
ATOM   4398  HN  LEU Z 178      83.788  54.779  78.891  1.00  0.00           H
ATOM   4399  CA  LEU Z 178      82.510  56.298  78.203  1.00  0.00           C
ATOM   4400  HA  LEU Z 178      82.616  57.348  78.442  1.00  0.00           H
ATOM   4401  CB  LEU Z 178      83.171  56.024  76.829  1.00  0.00           C
ATOM   4402  HB1 LEU Z 178      84.266  56.186  76.927  1.00  0.00           H
ATOM   4403  HB2 LEU Z 178      83.033  54.953  76.562  1.00  0.00           H
ATOM   4404  CG  LEU Z 178      82.662  56.901  75.668  1.00  0.00           C
ATOM   4405  HG  LEU Z 178      81.551  56.810  75.609  1.00  0.00           H
ATOM   4406  CD1 LEU Z 178      83.009  58.384  75.869  1.00  0.00           C
ATOM   4407 1HD1 LEU Z 178      82.641  58.978  75.007  1.00  0.00           H
ATOM   4408 2HD1 LEU Z 178      82.537  58.788  76.788  1.00  0.00           H
ATOM   4409 3HD1 LEU Z 178      84.108  58.522  75.940  1.00  0.00           H
ATOM   4410  CD2 LEU Z 178      83.221  56.393  74.333  1.00  0.00           C
ATOM   4411 1HD2 LEU Z 178      84.327  56.500  74.306  1.00  0.00           H
ATOM   4412 2HD2 LEU Z 178      82.958  55.325  74.184  1.00  0.00           H
ATOM   4413 3HD2 LEU Z 178      82.789  56.976  73.494  1.00  0.00           H
ATOM   4414  C   LEU Z 178      81.022  56.026  78.077  1.00  0.00           C
ATOM   4415  O   LEU Z 178      80.201  56.937  78.156  1.00  0.00           O
ATOM   4416  N   LEU Z 179      80.614  54.762  77.866  1.00  0.00           N
ATOM   4417  HN  LEU Z 179      81.258  53.998  77.921  1.00  0.00           H
ATOM   4418  CA  LEU Z 179      79.251  54.440  77.471  1.00  0.00           C
ATOM   4419  HA  LEU Z 179      79.020  55.073  76.624  1.00  0.00           H
ATOM   4420  CB  LEU Z 179      79.143  52.977  76.975  1.00  0.00           C
ATOM   4421  HB1 LEU Z 179      79.391  52.289  77.812  1.00  0.00           H
ATOM   4422  HB2 LEU Z 179      78.096  52.768  76.661  1.00  0.00           H
ATOM   4423  CG  LEU Z 179      80.072  52.642  75.785  1.00  0.00           C
ATOM   4424  HG  LEU Z 179      81.122  52.891  76.069  1.00  0.00           H
ATOM   4425  CD1 LEU Z 179      80.022  51.139  75.490  1.00  0.00           C
ATOM   4426 1HD1 LEU Z 179      80.325  50.554  76.384  1.00  0.00           H
ATOM   4427 2HD1 LEU Z 179      78.994  50.836  75.196  1.00  0.00           H
ATOM   4428 3HD1 LEU Z 179      80.707  50.887  74.653  1.00  0.00           H
ATOM   4429  CD2 LEU Z 179      79.719  53.434  74.515  1.00  0.00           C
ATOM   4430 1HD2 LEU Z 179      79.844  54.525  74.666  1.00  0.00           H
ATOM   4431 2HD2 LEU Z 179      80.376  53.125  73.673  1.00  0.00           H
ATOM   4432 3HD2 LEU Z 179      78.668  53.235  74.216  1.00  0.00           H
ATOM   4433  C   LEU Z 179      78.153  54.766  78.489  1.00  0.00           C
ATOM   4434  O   LEU Z 179      77.150  55.357  78.080  1.00  0.00           O
ATOM   4435  N   PRO Z 180      78.238  54.506  79.797  1.00  0.00           N
ATOM   4436  CD  PRO Z 180      79.201  53.597  80.427  1.00  0.00           C
ATOM   4437  HD1 PRO Z 180      80.252  53.913  80.247  1.00  0.00           H
ATOM   4438  HD2 PRO Z 180      79.038  52.568  80.037  1.00  0.00           H
ATOM   4439  CA  PRO Z 180      77.170  54.888  80.712  1.00  0.00           C
ATOM   4440  HA  PRO Z 180      76.208  54.720  80.249  1.00  0.00           H
ATOM   4441  CB  PRO Z 180      77.379  53.977  81.928  1.00  0.00           C
ATOM   4442  HB1 PRO Z 180      77.047  54.428  82.884  1.00  0.00           H
ATOM   4443  HB2 PRO Z 180      76.811  53.033  81.763  1.00  0.00           H
ATOM   4444  CG  PRO Z 180      78.873  53.660  81.916  1.00  0.00           C
ATOM   4445  HG1 PRO Z 180      79.435  54.495  82.388  1.00  0.00           H
ATOM   4446  HG2 PRO Z 180      79.106  52.710  82.438  1.00  0.00           H
ATOM   4447  C   PRO Z 180      77.262  56.363  81.054  1.00  0.00           C
ATOM   4448  O   PRO Z 180      76.270  56.929  81.514  1.00  0.00           O
ATOM   4449  N   LYS Z 181      78.420  57.019  80.833  1.00  0.00           N
ATOM   4450  HN  LYS Z 181      79.220  56.524  80.508  1.00  0.00           H
ATOM   4451  CA  LYS Z 181      78.537  58.463  80.920  1.00  0.00           C
ATOM   4452  HA  LYS Z 181      78.046  58.764  81.835  1.00  0.00           H
ATOM   4453  CB  LYS Z 181      80.018  58.908  80.960  1.00  0.00           C
ATOM   4454  HB1 LYS Z 181      80.526  58.329  81.765  1.00  0.00           H
ATOM   4455  HB2 LYS Z 181      80.517  58.639  80.003  1.00  0.00           H
ATOM   4456  CG  LYS Z 181      80.237  60.406  81.242  1.00  0.00           C
ATOM   4457  HG1 LYS Z 181      81.332  60.613  81.214  1.00  0.00           H
ATOM   4458  HG2 LYS Z 181      79.762  61.017  80.442  1.00  0.00           H
ATOM   4459  CD  LYS Z 181      79.684  60.827  82.614  1.00  0.00           C
ATOM   4460  HD1 LYS Z 181      78.589  60.625  82.637  1.00  0.00           H
ATOM   4461  HD2 LYS Z 181      80.166  60.196  83.397  1.00  0.00           H
ATOM   4462  CE  LYS Z 181      79.896  62.304  82.942  1.00  0.00           C
ATOM   4463  HE1 LYS Z 181      80.978  62.551  82.990  1.00  0.00           H
ATOM   4464  HE2 LYS Z 181      79.406  62.946  82.176  1.00  0.00           H
ATOM   4465  NZ  LYS Z 181      79.291  62.598  84.250  1.00  0.00           N
ATOM   4466  HZ1 LYS Z 181      79.314  63.632  84.428  1.00  0.00           H
ATOM   4467  HZ2 LYS Z 181      78.293  62.269  84.283  1.00  0.00           H
ATOM   4468  HZ3 LYS Z 181      79.826  62.121  85.016  1.00  0.00           H
ATOM   4469  C   LYS Z 181      77.811  59.161  79.780  1.00  0.00           C
ATOM   4470  O   LYS Z 181      77.074  60.124  79.980  1.00  0.00           O
ATOM   4471  N   LEU Z 182      77.945  58.643  78.541  1.00  0.00           N
ATOM   4472  HN  LEU Z 182      78.620  57.918  78.370  1.00  0.00           H
ATOM   4473  CA  LEU Z 182      77.144  59.066  77.406  1.00  0.00           C
ATOM   4474  HA  LEU Z 182      77.216  60.142  77.344  1.00  0.00           H
ATOM   4475  CB  LEU Z 182      77.627  58.462  76.067  1.00  0.00           C
ATOM   4476  HB1 LEU Z 182      77.637  57.353  76.150  1.00  0.00           H
ATOM   4477  HB2 LEU Z 182      76.907  58.734  75.263  1.00  0.00           H
ATOM   4478  CG  LEU Z 182      79.021  58.944  75.611  1.00  0.00           C
ATOM   4479  HG  LEU Z 182      79.767  58.649  76.387  1.00  0.00           H
ATOM   4480  CD1 LEU Z 182      79.405  58.247  74.298  1.00  0.00           C
ATOM   4481 1HD1 LEU Z 182      80.434  58.533  73.996  1.00  0.00           H
ATOM   4482 2HD1 LEU Z 182      79.369  57.143  74.418  1.00  0.00           H
ATOM   4483 3HD1 LEU Z 182      78.706  58.535  73.484  1.00  0.00           H
ATOM   4484  CD2 LEU Z 182      79.099  60.470  75.437  1.00  0.00           C
ATOM   4485 1HD2 LEU Z 182      80.102  60.761  75.060  1.00  0.00           H
ATOM   4486 2HD2 LEU Z 182      78.334  60.814  74.709  1.00  0.00           H
ATOM   4487 3HD2 LEU Z 182      78.934  60.995  76.401  1.00  0.00           H
ATOM   4488  C   LEU Z 182      75.665  58.783  77.598  1.00  0.00           C
ATOM   4489  O   LEU Z 182      74.825  59.593  77.226  1.00  0.00           O
ATOM   4490  N   ASP Z 183      75.286  57.658  78.239  1.00  0.00           N
ATOM   4491  HN  ASP Z 183      75.963  56.949  78.449  1.00  0.00           H
ATOM   4492  CA  ASP Z 183      73.913  57.423  78.650  1.00  0.00           C
ATOM   4493  HA  ASP Z 183      73.305  57.495  77.757  1.00  0.00           H
ATOM   4494  CB  ASP Z 183      73.778  55.999  79.247  1.00  0.00           C
ATOM   4495  HB1 ASP Z 183      74.282  55.262  78.587  1.00  0.00           H
ATOM   4496  HB2 ASP Z 183      74.254  55.954  80.248  1.00  0.00           H
ATOM   4497  CG  ASP Z 183      72.328  55.605  79.375  1.00  0.00           C
ATOM   4498  OD1 ASP Z 183      71.650  55.405  78.333  1.00  0.00           O
ATOM   4499  OD2 ASP Z 183      71.825  55.502  80.520  1.00  0.00           O
ATOM   4500  C   ASP Z 183      73.382  58.492  79.621  1.00  0.00           C
ATOM   4501  O   ASP Z 183      72.262  58.972  79.446  1.00  0.00           O
ATOM   4502  N   GLU Z 184      74.184  58.929  80.620  1.00  0.00           N
ATOM   4503  HN  GLU Z 184      75.067  58.486  80.783  1.00  0.00           H
ATOM   4504  CA  GLU Z 184      73.849  60.052  81.489  1.00  0.00           C
ATOM   4505  HA  GLU Z 184      72.896  59.839  81.956  1.00  0.00           H
ATOM   4506  CB  GLU Z 184      74.922  60.251  82.599  1.00  0.00           C
ATOM   4507  HB1 GLU Z 184      75.156  59.257  83.042  1.00  0.00           H
ATOM   4508  HB2 GLU Z 184      75.861  60.636  82.144  1.00  0.00           H
ATOM   4509  CG  GLU Z 184      74.448  61.201  83.731  1.00  0.00           C
ATOM   4510  HG1 GLU Z 184      74.069  62.155  83.305  1.00  0.00           H
ATOM   4511  HG2 GLU Z 184      73.602  60.706  84.252  1.00  0.00           H
ATOM   4512  CD  GLU Z 184      75.504  61.557  84.761  1.00  0.00           C
ATOM   4513  OE1 GLU Z 184      75.120  61.924  85.909  1.00  0.00           O
ATOM   4514  OE2 GLU Z 184      76.725  61.535  84.454  1.00  0.00           O
ATOM   4515  C   GLU Z 184      73.699  61.366  80.723  1.00  0.00           C
ATOM   4516  O   GLU Z 184      72.733  62.106  80.889  1.00  0.00           O
ATOM   4517  N   LEU Z 185      74.640  61.655  79.804  1.00  0.00           N
ATOM   4518  HN  LEU Z 185      75.438  61.050  79.725  1.00  0.00           H
ATOM   4519  CA  LEU Z 185      74.637  62.827  78.945  1.00  0.00           C
ATOM   4520  HA  LEU Z 185      74.583  63.693  79.589  1.00  0.00           H
ATOM   4521  CB  LEU Z 185      75.959  62.848  78.136  1.00  0.00           C
ATOM   4522  HB1 LEU Z 185      76.788  62.569  78.824  1.00  0.00           H
ATOM   4523  HB2 LEU Z 185      75.916  62.064  77.348  1.00  0.00           H
ATOM   4524  CG  LEU Z 185      76.332  64.196  77.487  1.00  0.00           C
ATOM   4525  HG  LEU Z 185      75.478  64.541  76.856  1.00  0.00           H
ATOM   4526  CD1 LEU Z 185      76.631  65.277  78.537  1.00  0.00           C
ATOM   4527 1HD1 LEU Z 185      76.960  66.213  78.037  1.00  0.00           H
ATOM   4528 2HD1 LEU Z 185      75.731  65.508  79.144  1.00  0.00           H
ATOM   4529 3HD1 LEU Z 185      77.441  64.938  79.217  1.00  0.00           H
ATOM   4530  CD2 LEU Z 185      77.548  64.017  76.565  1.00  0.00           C
ATOM   4531 1HD2 LEU Z 185      78.428  63.668  77.146  1.00  0.00           H
ATOM   4532 2HD2 LEU Z 185      77.324  63.271  75.772  1.00  0.00           H
ATOM   4533 3HD2 LEU Z 185      77.803  64.981  76.074  1.00  0.00           H
ATOM   4534  C   LEU Z 185      73.434  62.885  78.002  1.00  0.00           C
ATOM   4535  O   LEU Z 185      72.817  63.929  77.791  1.00  0.00           O
ATOM   4536  N   ARG Z 186      73.047  61.738  77.415  1.00  0.00           N
ATOM   4537  HN  ARG Z 186      73.624  60.921  77.514  1.00  0.00           H
ATOM   4538  CA  ARG Z 186      71.839  61.569  76.628  1.00  0.00           C
ATOM   4539  HA  ARG Z 186      71.803  62.380  75.918  1.00  0.00           H
ATOM   4540  CB  ARG Z 186      71.899  60.256  75.814  1.00  0.00           C
ATOM   4541  HB1 ARG Z 186      72.144  59.414  76.498  1.00  0.00           H
ATOM   4542  HB2 ARG Z 186      70.910  60.041  75.354  1.00  0.00           H
ATOM   4543  CG  ARG Z 186      72.948  60.338  74.682  1.00  0.00           C
ATOM   4544  HG1 ARG Z 186      72.680  61.171  73.994  1.00  0.00           H
ATOM   4545  HG2 ARG Z 186      73.938  60.582  75.127  1.00  0.00           H
ATOM   4546  CD  ARG Z 186      73.079  59.045  73.874  1.00  0.00           C
ATOM   4547  HD1 ARG Z 186      73.219  58.189  74.571  1.00  0.00           H
ATOM   4548  HD2 ARG Z 186      72.162  58.870  73.266  1.00  0.00           H
ATOM   4549  NE  ARG Z 186      74.256  59.210  72.953  1.00  0.00           N
ATOM   4550  HE  ARG Z 186      74.247  59.958  72.275  1.00  0.00           H
ATOM   4551  CZ  ARG Z 186      75.213  58.288  72.775  1.00  0.00           C
ATOM   4552  NH1 ARG Z 186      75.279  57.185  73.511  1.00  0.00           N
ATOM   4553 1HH1 ARG Z 186      74.594  56.978  74.205  1.00  0.00           H
ATOM   4554 2HH1 ARG Z 186      75.902  56.437  73.239  1.00  0.00           H
ATOM   4555  NH2 ARG Z 186      76.138  58.466  71.835  1.00  0.00           N
ATOM   4556 1HH2 ARG Z 186      76.156  59.298  71.275  1.00  0.00           H
ATOM   4557 2HH2 ARG Z 186      76.810  57.735  71.650  1.00  0.00           H
ATOM   4558  C   ARG Z 186      70.549  61.688  77.435  1.00  0.00           C
ATOM   4559  O   ARG Z 186      69.563  62.244  76.947  1.00  0.00           O
ATOM   4560  N   ASP Z 187      70.528  61.204  78.698  1.00  0.00           N
ATOM   4561  HN  ASP Z 187      71.312  60.691  79.053  1.00  0.00           H
ATOM   4562  CA  ASP Z 187      69.449  61.444  79.645  1.00  0.00           C
ATOM   4563  HA  ASP Z 187      68.522  61.163  79.159  1.00  0.00           H
ATOM   4564  CB  ASP Z 187      69.686  60.613  80.945  1.00  0.00           C
ATOM   4565  HB1 ASP Z 187      70.710  60.191  80.951  1.00  0.00           H
ATOM   4566  HB2 ASP Z 187      69.580  61.239  81.857  1.00  0.00           H
ATOM   4567  CG  ASP Z 187      68.687  59.492  81.062  1.00  0.00           C
ATOM   4568  OD1 ASP Z 187      67.465  59.797  81.075  1.00  0.00           O
ATOM   4569  OD2 ASP Z 187      69.068  58.299  81.192  1.00  0.00           O
ATOM   4570  C   ASP Z 187      69.295  62.929  79.992  1.00  0.00           C
ATOM   4571  O   ASP Z 187      68.195  63.478  79.936  1.00  0.00           O
ATOM   4572  N   GLU Z 188      70.413  63.635  80.281  1.00  0.00           N
ATOM   4573  HN  GLU Z 188      71.284  63.147  80.404  1.00  0.00           H
ATOM   4574  CA  GLU Z 188      70.449  65.079  80.479  1.00  0.00           C
ATOM   4575  HA  GLU Z 188      69.737  65.317  81.258  1.00  0.00           H
ATOM   4576  CB  GLU Z 188      71.848  65.592  80.928  1.00  0.00           C
ATOM   4577  HB1 GLU Z 188      72.622  65.178  80.246  1.00  0.00           H
ATOM   4578  HB2 GLU Z 188      71.872  66.703  80.842  1.00  0.00           H
ATOM   4579  CG  GLU Z 188      72.209  65.245  82.396  1.00  0.00           C
ATOM   4580  HG1 GLU Z 188      71.416  65.613  83.080  1.00  0.00           H
ATOM   4581  HG2 GLU Z 188      72.285  64.143  82.512  1.00  0.00           H
ATOM   4582  CD  GLU Z 188      73.522  65.869  82.829  1.00  0.00           C
ATOM   4583  OE1 GLU Z 188      74.502  65.120  83.093  1.00  0.00           O
ATOM   4584  OE2 GLU Z 188      73.627  67.123  82.936  1.00  0.00           O
ATOM   4585  C   GLU Z 188      70.004  65.853  79.240  1.00  0.00           C
ATOM   4586  O   GLU Z 188      69.328  66.876  79.343  1.00  0.00           O
ATOM   4587  N   GLY Z 189      70.349  65.368  78.028  1.00  0.00           N
ATOM   4588  HN  GLY Z 189      70.976  64.586  77.985  1.00  0.00           H
ATOM   4589  CA  GLY Z 189      69.923  65.963  76.765  1.00  0.00           C
ATOM   4590  HA1 GLY Z 189      70.152  67.019  76.792  1.00  0.00           H
ATOM   4591  HA2 GLY Z 189      70.443  65.444  75.973  1.00  0.00           H
ATOM   4592  C   GLY Z 189      68.444  65.828  76.484  1.00  0.00           C
ATOM   4593  O   GLY Z 189      67.784  66.799  76.118  1.00  0.00           O
ATOM   4594  N   LYS Z 190      67.840  64.641  76.700  1.00  0.00           N
ATOM   4595  HN  LYS Z 190      68.380  63.836  76.961  1.00  0.00           H
ATOM   4596  CA  LYS Z 190      66.391  64.482  76.622  1.00  0.00           C
ATOM   4597  HA  LYS Z 190      66.068  64.873  75.667  1.00  0.00           H
ATOM   4598  CB  LYS Z 190      65.948  62.998  76.687  1.00  0.00           C
ATOM   4599  HB1 LYS Z 190      66.557  62.467  77.453  1.00  0.00           H
ATOM   4600  HB2 LYS Z 190      64.881  62.932  77.000  1.00  0.00           H
ATOM   4601  CG  LYS Z 190      66.083  62.303  75.321  1.00  0.00           C
ATOM   4602  HG1 LYS Z 190      65.406  62.795  74.587  1.00  0.00           H
ATOM   4603  HG2 LYS Z 190      67.124  62.462  74.963  1.00  0.00           H
ATOM   4604  CD  LYS Z 190      65.797  60.789  75.339  1.00  0.00           C
ATOM   4605  HD1 LYS Z 190      66.085  60.376  74.345  1.00  0.00           H
ATOM   4606  HD2 LYS Z 190      66.453  60.317  76.105  1.00  0.00           H
ATOM   4607  CE  LYS Z 190      64.333  60.424  75.613  1.00  0.00           C
ATOM   4608  HE1 LYS Z 190      64.036  60.772  76.627  1.00  0.00           H
ATOM   4609  HE2 LYS Z 190      63.660  60.890  74.861  1.00  0.00           H
ATOM   4610  NZ  LYS Z 190      64.136  58.961  75.566  1.00  0.00           N
ATOM   4611  HZ1 LYS Z 190      64.129  58.582  74.595  1.00  0.00           H
ATOM   4612  HZ2 LYS Z 190      64.882  58.485  76.122  1.00  0.00           H
ATOM   4613  HZ3 LYS Z 190      63.216  58.733  76.029  1.00  0.00           H
ATOM   4614  C   LYS Z 190      65.658  65.314  77.666  1.00  0.00           C
ATOM   4615  O   LYS Z 190      64.651  65.956  77.369  1.00  0.00           O
ATOM   4616  N   ALA Z 191      66.191  65.382  78.901  1.00  0.00           N
ATOM   4617  HN  ALA Z 191      66.969  64.798  79.152  1.00  0.00           H
ATOM   4618  CA  ALA Z 191      65.698  66.257  79.942  1.00  0.00           C
ATOM   4619  HA  ALA Z 191      64.655  66.018  80.104  1.00  0.00           H
ATOM   4620  CB  ALA Z 191      66.484  65.952  81.230  1.00  0.00           C
ATOM   4621  HB1 ALA Z 191      66.414  64.866  81.462  1.00  0.00           H
ATOM   4622  HB2 ALA Z 191      67.558  66.201  81.112  1.00  0.00           H
ATOM   4623  HB3 ALA Z 191      66.076  66.508  82.094  1.00  0.00           H
ATOM   4624  C   ALA Z 191      65.765  67.751  79.588  1.00  0.00           C
ATOM   4625  O   ALA Z 191      64.791  68.482  79.759  1.00  0.00           O
ATOM   4626  N   SER Z 192      66.889  68.239  79.009  1.00  0.00           N
ATOM   4627  HN  SER Z 192      67.693  67.640  78.933  1.00  0.00           H
ATOM   4628  CA  SER Z 192      67.022  69.606  78.495  1.00  0.00           C
ATOM   4629  HA  SER Z 192      66.760  70.279  79.298  1.00  0.00           H
ATOM   4630  CB  SER Z 192      68.475  69.953  78.043  1.00  0.00           C
ATOM   4631  HB1 SER Z 192      69.157  69.833  78.917  1.00  0.00           H
ATOM   4632  HB2 SER Z 192      68.802  69.234  77.258  1.00  0.00           H
ATOM   4633  OG  SER Z 192      68.577  71.290  77.533  1.00  0.00           O
ATOM   4634  HG1 SER Z 192      69.336  71.749  77.975  1.00  0.00           H
ATOM   4635  C   SER Z 192      66.056  69.908  77.355  1.00  0.00           C
ATOM   4636  O   SER Z 192      65.452  70.982  77.296  1.00  0.00           O
ATOM   4637  N   SER Z 193      65.856  68.952  76.426  1.00  0.00           N
ATOM   4638  HN  SER Z 193      66.414  68.116  76.455  1.00  0.00           H
ATOM   4639  CA  SER Z 193      64.858  69.058  75.366  1.00  0.00           C
ATOM   4640  HA  SER Z 193      65.064  69.950  74.792  1.00  0.00           H
ATOM   4641  CB  SER Z 193      64.930  67.823  74.428  1.00  0.00           C
ATOM   4642  HB1 SER Z 193      65.972  67.737  74.042  1.00  0.00           H
ATOM   4643  HB2 SER Z 193      64.715  66.896  75.004  1.00  0.00           H
ATOM   4644  OG  SER Z 193      64.030  67.916  73.319  1.00  0.00           O
ATOM   4645  HG1 SER Z 193      64.231  67.142  72.746  1.00  0.00           H
ATOM   4646  C   SER Z 193      63.440  69.181  75.907  1.00  0.00           C
ATOM   4647  O   SER Z 193      62.685  70.072  75.521  1.00  0.00           O
ATOM   4648  N   ALA Z 194      63.063  68.326  76.880  1.00  0.00           N
ATOM   4649  HN  ALA Z 194      63.684  67.596  77.181  1.00  0.00           H
ATOM   4650  CA  ALA Z 194      61.776  68.373  77.543  1.00  0.00           C
ATOM   4651  HA  ALA Z 194      61.011  68.333  76.782  1.00  0.00           H
ATOM   4652  CB  ALA Z 194      61.638  67.145  78.465  1.00  0.00           C
ATOM   4653  HB1 ALA Z 194      61.798  66.213  77.880  1.00  0.00           H
ATOM   4654  HB2 ALA Z 194      62.397  67.171  79.276  1.00  0.00           H
ATOM   4655  HB3 ALA Z 194      60.626  67.100  78.920  1.00  0.00           H
ATOM   4656  C   ALA Z 194      61.540  69.658  78.334  1.00  0.00           C
ATOM   4657  O   ALA Z 194      60.463  70.257  78.284  1.00  0.00           O
ATOM   4658  N   LYS Z 195      62.562  70.129  79.072  1.00  0.00           N
ATOM   4659  HN  LYS Z 195      63.406  69.588  79.152  1.00  0.00           H
ATOM   4660  CA  LYS Z 195      62.517  71.361  79.833  1.00  0.00           C
ATOM   4661  HA  LYS Z 195      61.633  71.318  80.454  1.00  0.00           H
ATOM   4662  CB  LYS Z 195      63.749  71.445  80.759  1.00  0.00           C
ATOM   4663  HB1 LYS Z 195      63.845  70.451  81.260  1.00  0.00           H
ATOM   4664  HB2 LYS Z 195      64.678  71.601  80.170  1.00  0.00           H
ATOM   4665  CG  LYS Z 195      63.613  72.509  81.857  1.00  0.00           C
ATOM   4666  HG1 LYS Z 195      63.801  73.520  81.439  1.00  0.00           H
ATOM   4667  HG2 LYS Z 195      62.559  72.487  82.222  1.00  0.00           H
ATOM   4668  CD  LYS Z 195      64.536  72.232  83.053  1.00  0.00           C
ATOM   4669  HD1 LYS Z 195      64.554  71.130  83.221  1.00  0.00           H
ATOM   4670  HD2 LYS Z 195      65.573  72.554  82.811  1.00  0.00           H
ATOM   4671  CE  LYS Z 195      64.051  72.906  84.341  1.00  0.00           C
ATOM   4672  HE1 LYS Z 195      64.146  74.009  84.262  1.00  0.00           H
ATOM   4673  HE2 LYS Z 195      62.988  72.639  84.524  1.00  0.00           H
ATOM   4674  NZ  LYS Z 195      64.824  72.442  85.504  1.00  0.00           N
ATOM   4675  HZ1 LYS Z 195      65.845  72.650  85.382  1.00  0.00           H
ATOM   4676  HZ2 LYS Z 195      64.452  72.883  86.388  1.00  0.00           H
ATOM   4677  HZ3 LYS Z 195      64.709  71.398  85.595  1.00  0.00           H
ATOM   4678  C   LYS Z 195      62.382  72.619  78.984  1.00  0.00           C
ATOM   4679  O   LYS Z 195      61.583  73.509  79.278  1.00  0.00           O
ATOM   4680  N   GLN Z 196      63.126  72.721  77.864  1.00  0.00           N
ATOM   4681  HN  GLN Z 196      63.814  72.025  77.642  1.00  0.00           H
ATOM   4682  CA  GLN Z 196      62.964  73.824  76.930  1.00  0.00           C
ATOM   4683  HA  GLN Z 196      62.957  74.727  77.524  1.00  0.00           H
ATOM   4684  CB  GLN Z 196      64.150  73.918  75.943  1.00  0.00           C
ATOM   4685  HB1 GLN Z 196      65.093  73.784  76.523  1.00  0.00           H
ATOM   4686  HB2 GLN Z 196      64.098  73.084  75.209  1.00  0.00           H
ATOM   4687  CG  GLN Z 196      64.237  75.272  75.192  1.00  0.00           C
ATOM   4688  HG1 GLN Z 196      65.118  75.259  74.515  1.00  0.00           H
ATOM   4689  HG2 GLN Z 196      63.329  75.421  74.573  1.00  0.00           H
ATOM   4690  CD  GLN Z 196      64.404  76.448  76.162  1.00  0.00           C
ATOM   4691  OE1 GLN Z 196      65.041  76.335  77.213  1.00  0.00           O
ATOM   4692  NE2 GLN Z 196      63.819  77.617  75.815  1.00  0.00           N
ATOM   4693 1HE2 GLN Z 196      63.303  77.682  74.966  1.00  0.00           H
ATOM   4694 2HE2 GLN Z 196      63.991  78.416  76.397  1.00  0.00           H
ATOM   4695  C   GLN Z 196      61.628  73.798  76.190  1.00  0.00           C
ATOM   4696  O   GLN Z 196      61.017  74.836  75.935  1.00  0.00           O
ATOM   4697  N   ARG Z 197      61.109  72.591  75.877  1.00  0.00           N
ATOM   4698  HN  ARG Z 197      61.651  71.761  76.032  1.00  0.00           H
ATOM   4699  CA  ARG Z 197      59.786  72.386  75.308  1.00  0.00           C
ATOM   4700  HA  ARG Z 197      59.751  72.954  74.388  1.00  0.00           H
ATOM   4701  CB  ARG Z 197      59.570  70.882  74.997  1.00  0.00           C
ATOM   4702  HB1 ARG Z 197      60.453  70.528  74.416  1.00  0.00           H
ATOM   4703  HB2 ARG Z 197      59.567  70.309  75.949  1.00  0.00           H
ATOM   4704  CG  ARG Z 197      58.306  70.510  74.192  1.00  0.00           C
ATOM   4705  HG1 ARG Z 197      58.325  69.402  74.059  1.00  0.00           H
ATOM   4706  HG2 ARG Z 197      57.387  70.756  74.767  1.00  0.00           H
ATOM   4707  CD  ARG Z 197      58.239  71.182  72.816  1.00  0.00           C
ATOM   4708  HD1 ARG Z 197      57.899  72.236  72.911  1.00  0.00           H
ATOM   4709  HD2 ARG Z 197      59.253  71.170  72.359  1.00  0.00           H
ATOM   4710  NE  ARG Z 197      57.334  70.370  71.941  1.00  0.00           N
ATOM   4711  HE  ARG Z 197      57.608  69.421  71.691  1.00  0.00           H
ATOM   4712  CZ  ARG Z 197      56.142  70.749  71.458  1.00  0.00           C
ATOM   4713  NH1 ARG Z 197      55.663  71.977  71.609  1.00  0.00           N
ATOM   4714 1HH1 ARG Z 197      56.310  72.714  71.822  1.00  0.00           H
ATOM   4715 2HH1 ARG Z 197      54.844  72.239  71.075  1.00  0.00           H
ATOM   4716  NH2 ARG Z 197      55.442  69.854  70.765  1.00  0.00           N
ATOM   4717 1HH2 ARG Z 197      55.916  69.015  70.466  1.00  0.00           H
ATOM   4718 2HH2 ARG Z 197      54.540  70.097  70.374  1.00  0.00           H
ATOM   4719  C   ARG Z 197      58.665  72.924  76.195  1.00  0.00           C
ATOM   4720  O   ARG Z 197      57.719  73.537  75.700  1.00  0.00           O
ATOM   4721  N   LEU Z 198      58.777  72.777  77.539  1.00  0.00           N
ATOM   4722  HN  LEU Z 198      59.524  72.230  77.918  1.00  0.00           H
ATOM   4723  CA  LEU Z 198      57.886  73.436  78.488  1.00  0.00           C
ATOM   4724  HA  LEU Z 198      56.874  73.141  78.260  1.00  0.00           H
ATOM   4725  CB  LEU Z 198      58.217  73.041  79.959  1.00  0.00           C
ATOM   4726  HB1 LEU Z 198      57.958  71.970  80.102  1.00  0.00           H
ATOM   4727  HB2 LEU Z 198      59.314  73.132  80.106  1.00  0.00           H
ATOM   4728  CG  LEU Z 198      57.534  73.880  81.076  1.00  0.00           C
ATOM   4729  HG  LEU Z 198      57.820  74.950  80.937  1.00  0.00           H
ATOM   4730  CD1 LEU Z 198      56.002  73.798  81.066  1.00  0.00           C
ATOM   4731 1HD1 LEU Z 198      55.669  72.784  81.362  1.00  0.00           H
ATOM   4732 2HD1 LEU Z 198      55.573  74.518  81.796  1.00  0.00           H
ATOM   4733 3HD1 LEU Z 198      55.589  74.030  80.064  1.00  0.00           H
ATOM   4734  CD2 LEU Z 198      58.046  73.478  82.465  1.00  0.00           C
ATOM   4735 1HD2 LEU Z 198      57.760  72.432  82.691  1.00  0.00           H
ATOM   4736 2HD2 LEU Z 198      59.152  73.566  82.516  1.00  0.00           H
ATOM   4737 3HD2 LEU Z 198      57.607  74.137  83.245  1.00  0.00           H
ATOM   4738  C   LEU Z 198      57.914  74.948  78.363  1.00  0.00           C
ATOM   4739  O   LEU Z 198      56.863  75.580  78.267  1.00  0.00           O
ATOM   4740  N   LYS Z 199      59.103  75.577  78.310  1.00  0.00           N
ATOM   4741  HN  LYS Z 199      59.952  75.053  78.368  1.00  0.00           H
ATOM   4742  CA  LYS Z 199      59.216  77.022  78.207  1.00  0.00           C
ATOM   4743  HA  LYS Z 199      58.679  77.466  79.035  1.00  0.00           H
ATOM   4744  CB  LYS Z 199      60.698  77.457  78.279  1.00  0.00           C
ATOM   4745  HB1 LYS Z 199      61.278  76.955  77.472  1.00  0.00           H
ATOM   4746  HB2 LYS Z 199      60.768  78.555  78.106  1.00  0.00           H
ATOM   4747  CG  LYS Z 199      61.354  77.155  79.633  1.00  0.00           C
ATOM   4748  HG1 LYS Z 199      60.723  77.599  80.438  1.00  0.00           H
ATOM   4749  HG2 LYS Z 199      61.392  76.055  79.801  1.00  0.00           H
ATOM   4750  CD  LYS Z 199      62.767  77.753  79.713  1.00  0.00           C
ATOM   4751  HD1 LYS Z 199      63.433  77.243  78.982  1.00  0.00           H
ATOM   4752  HD2 LYS Z 199      62.706  78.822  79.402  1.00  0.00           H
ATOM   4753  CE  LYS Z 199      63.394  77.725  81.110  1.00  0.00           C
ATOM   4754  HE1 LYS Z 199      64.361  78.275  81.103  1.00  0.00           H
ATOM   4755  HE2 LYS Z 199      62.713  78.203  81.846  1.00  0.00           H
ATOM   4756  NZ  LYS Z 199      63.662  76.348  81.560  1.00  0.00           N
ATOM   4757  HZ1 LYS Z 199      64.252  76.410  82.433  1.00  0.00           H
ATOM   4758  HZ2 LYS Z 199      62.764  75.857  81.801  1.00  0.00           H
ATOM   4759  HZ3 LYS Z 199      64.206  75.823  80.830  1.00  0.00           H
ATOM   4760  C   LYS Z 199      58.611  77.592  76.932  1.00  0.00           C
ATOM   4761  O   LYS Z 199      57.824  78.536  76.968  1.00  0.00           O
ATOM   4762  N   CYS Z 200      58.926  76.991  75.770  1.00  0.00           N
ATOM   4763  HN  CYS Z 200      59.573  76.224  75.767  1.00  0.00           H
ATOM   4764  CA  CYS Z 200      58.419  77.442  74.485  1.00  0.00           C
ATOM   4765  HA  CYS Z 200      58.561  78.512  74.438  1.00  0.00           H
ATOM   4766  CB  CYS Z 200      59.202  76.789  73.323  1.00  0.00           C
ATOM   4767  HB1 CYS Z 200      59.055  75.687  73.352  1.00  0.00           H
ATOM   4768  HB2 CYS Z 200      58.799  77.159  72.357  1.00  0.00           H
ATOM   4769  SG  CYS Z 200      60.985  77.163  73.381  1.00  0.00           S
ATOM   4770  C   CYS Z 200      56.922  77.250  74.295  1.00  0.00           C
ATOM   4771  O   CYS Z 200      56.225  78.158  73.839  1.00  0.00           O
ATOM   4772  N   ALA Z 201      56.368  76.086  74.696  1.00  0.00           N
ATOM   4773  HN  ALA Z 201      56.936  75.334  75.037  1.00  0.00           H
ATOM   4774  CA  ALA Z 201      54.936  75.840  74.681  1.00  0.00           C
ATOM   4775  HA  ALA Z 201      54.573  76.023  73.677  1.00  0.00           H
ATOM   4776  CB  ALA Z 201      54.667  74.370  75.060  1.00  0.00           C
ATOM   4777  HB1 ALA Z 201      55.032  74.154  76.086  1.00  0.00           H
ATOM   4778  HB2 ALA Z 201      53.582  74.138  75.006  1.00  0.00           H
ATOM   4779  HB3 ALA Z 201      55.202  73.698  74.354  1.00  0.00           H
ATOM   4780  C   ALA Z 201      54.167  76.773  75.615  1.00  0.00           C
ATOM   4781  O   ALA Z 201      53.123  77.327  75.267  1.00  0.00           O
ATOM   4782  N   SER Z 202      54.718  77.016  76.824  1.00  0.00           N
ATOM   4783  HN  SER Z 202      55.559  76.538  77.081  1.00  0.00           H
ATOM   4784  CA  SER Z 202      54.161  77.951  77.796  1.00  0.00           C
ATOM   4785  HA  SER Z 202      53.141  77.653  77.986  1.00  0.00           H
ATOM   4786  CB  SER Z 202      54.928  77.988  79.137  1.00  0.00           C
ATOM   4787  HB1 SER Z 202      55.967  78.362  78.984  1.00  0.00           H
ATOM   4788  HB2 SER Z 202      54.414  78.678  79.847  1.00  0.00           H
ATOM   4789  OG  SER Z 202      54.980  76.690  79.725  1.00  0.00           O
ATOM   4790  HG1 SER Z 202      55.699  76.222  79.247  1.00  0.00           H
ATOM   4791  C   SER Z 202      54.140  79.375  77.298  1.00  0.00           C
ATOM   4792  O   SER Z 202      53.175  80.108  77.503  1.00  0.00           O
ATOM   4793  N   LEU Z 203      55.217  79.815  76.621  1.00  0.00           N
ATOM   4794  HN  LEU Z 203      56.034  79.240  76.530  1.00  0.00           H
ATOM   4795  CA  LEU Z 203      55.288  81.120  75.998  1.00  0.00           C
ATOM   4796  HA  LEU Z 203      55.056  81.855  76.756  1.00  0.00           H
ATOM   4797  CB  LEU Z 203      56.716  81.371  75.465  1.00  0.00           C
ATOM   4798  HB1 LEU Z 203      57.437  81.156  76.286  1.00  0.00           H
ATOM   4799  HB2 LEU Z 203      56.939  80.654  74.646  1.00  0.00           H
ATOM   4800  CG  LEU Z 203      56.977  82.810  74.978  1.00  0.00           C
ATOM   4801  HG  LEU Z 203      56.222  83.082  74.201  1.00  0.00           H
ATOM   4802  CD1 LEU Z 203      56.864  83.823  76.126  1.00  0.00           C
ATOM   4803 1HD1 LEU Z 203      55.833  83.862  76.534  1.00  0.00           H
ATOM   4804 2HD1 LEU Z 203      57.567  83.557  76.942  1.00  0.00           H
ATOM   4805 3HD1 LEU Z 203      57.124  84.840  75.768  1.00  0.00           H
ATOM   4806  CD2 LEU Z 203      58.361  82.909  74.328  1.00  0.00           C
ATOM   4807 1HD2 LEU Z 203      58.456  82.198  73.481  1.00  0.00           H
ATOM   4808 2HD2 LEU Z 203      58.519  83.939  73.942  1.00  0.00           H
ATOM   4809 3HD2 LEU Z 203      59.156  82.690  75.073  1.00  0.00           H
ATOM   4810  C   LEU Z 203      54.272  81.306  74.880  1.00  0.00           C
ATOM   4811  O   LEU Z 203      53.603  82.334  74.802  1.00  0.00           O
ATOM   4812  N   GLN Z 204      54.090  80.295  74.003  1.00  0.00           N
ATOM   4813  HN  GLN Z 204      54.647  79.464  74.073  1.00  0.00           H
ATOM   4814  CA  GLN Z 204      53.128  80.344  72.910  1.00  0.00           C
ATOM   4815  HA  GLN Z 204      53.369  81.191  72.283  1.00  0.00           H
ATOM   4816  CB  GLN Z 204      53.228  79.041  72.069  1.00  0.00           C
ATOM   4817  HB1 GLN Z 204      54.287  78.915  71.750  1.00  0.00           H
ATOM   4818  HB2 GLN Z 204      52.976  78.174  72.721  1.00  0.00           H
ATOM   4819  CG  GLN Z 204      52.324  79.021  70.810  1.00  0.00           C
ATOM   4820  HG1 GLN Z 204      51.271  79.247  71.084  1.00  0.00           H
ATOM   4821  HG2 GLN Z 204      52.658  79.786  70.081  1.00  0.00           H
ATOM   4822  CD  GLN Z 204      52.301  77.647  70.140  1.00  0.00           C
ATOM   4823  OE1 GLN Z 204      51.434  76.819  70.433  1.00  0.00           O
ATOM   4824  NE2 GLN Z 204      53.242  77.394  69.207  1.00  0.00           N
ATOM   4825 1HE2 GLN Z 204      53.863  78.118  68.918  1.00  0.00           H
ATOM   4826 2HE2 GLN Z 204      53.205  76.518  68.732  1.00  0.00           H
ATOM   4827  C   GLN Z 204      51.682  80.521  73.369  1.00  0.00           C
ATOM   4828  O   GLN Z 204      50.937  81.344  72.835  1.00  0.00           O
ATOM   4829  N   LYS Z 205      51.254  79.753  74.388  1.00  0.00           N
ATOM   4830  HN  LYS Z 205      51.860  79.063  74.787  1.00  0.00           H
ATOM   4831  CA  LYS Z 205      49.884  79.798  74.864  1.00  0.00           C
ATOM   4832  HA  LYS Z 205      49.231  80.046  74.037  1.00  0.00           H
ATOM   4833  CB  LYS Z 205      49.453  78.403  75.370  1.00  0.00           C
ATOM   4834  HB1 LYS Z 205      50.120  78.081  76.200  1.00  0.00           H
ATOM   4835  HB2 LYS Z 205      48.413  78.456  75.765  1.00  0.00           H
ATOM   4836  CG  LYS Z 205      49.491  77.344  74.255  1.00  0.00           C
ATOM   4837  HG1 LYS Z 205      48.872  77.696  73.399  1.00  0.00           H
ATOM   4838  HG2 LYS Z 205      50.539  77.233  73.890  1.00  0.00           H
ATOM   4839  CD  LYS Z 205      48.986  75.976  74.735  1.00  0.00           C
ATOM   4840  HD1 LYS Z 205      49.566  75.700  75.647  1.00  0.00           H
ATOM   4841  HD2 LYS Z 205      47.917  76.048  75.037  1.00  0.00           H
ATOM   4842  CE  LYS Z 205      49.170  74.842  73.719  1.00  0.00           C
ATOM   4843  HE1 LYS Z 205      50.209  74.830  73.324  1.00  0.00           H
ATOM   4844  HE2 LYS Z 205      48.967  73.868  74.213  1.00  0.00           H
ATOM   4845  NZ  LYS Z 205      48.243  74.948  72.581  1.00  0.00           N
ATOM   4846  HZ1 LYS Z 205      47.241  74.990  72.893  1.00  0.00           H
ATOM   4847  HZ2 LYS Z 205      48.445  75.779  71.970  1.00  0.00           H
ATOM   4848  HZ3 LYS Z 205      48.338  74.068  72.002  1.00  0.00           H
ATOM   4849  C   LYS Z 205      49.625  80.854  75.933  1.00  0.00           C
ATOM   4850  O   LYS Z 205      48.674  81.627  75.831  1.00  0.00           O
ATOM   4851  N   PHE Z 206      50.465  80.955  76.982  1.00  0.00           N
ATOM   4852  HN  PHE Z 206      51.291  80.394  77.045  1.00  0.00           H
ATOM   4853  CA  PHE Z 206      50.154  81.766  78.159  1.00  0.00           C
ATOM   4854  HA  PHE Z 206      49.091  81.969  78.203  1.00  0.00           H
ATOM   4855  CB  PHE Z 206      50.561  81.031  79.466  1.00  0.00           C
ATOM   4856  HB1 PHE Z 206      51.645  80.797  79.471  1.00  0.00           H
ATOM   4857  HB2 PHE Z 206      50.331  81.661  80.353  1.00  0.00           H
ATOM   4858  CG  PHE Z 206      49.789  79.743  79.599  1.00  0.00           C
ATOM   4859  CD1 PHE Z 206      48.557  79.717  80.273  1.00  0.00           C
ATOM   4860  HD1 PHE Z 206      48.168  80.623  80.715  1.00  0.00           H
ATOM   4861  CE1 PHE Z 206      47.825  78.527  80.375  1.00  0.00           C
ATOM   4862  HE1 PHE Z 206      46.876  78.518  80.892  1.00  0.00           H
ATOM   4863  CZ  PHE Z 206      48.320  77.351  79.800  1.00  0.00           C
ATOM   4864  HZ  PHE Z 206      47.750  76.437  79.870  1.00  0.00           H
ATOM   4865  CD2 PHE Z 206      50.280  78.550  79.041  1.00  0.00           C
ATOM   4866  HD2 PHE Z 206      51.224  78.557  78.522  1.00  0.00           H
ATOM   4867  CE2 PHE Z 206      49.551  77.359  79.134  1.00  0.00           C
ATOM   4868  HE2 PHE Z 206      49.933  76.451  78.689  1.00  0.00           H
ATOM   4869  C   PHE Z 206      50.846  83.122  78.102  1.00  0.00           C
ATOM   4870  O   PHE Z 206      50.648  83.991  78.954  1.00  0.00           O
ATOM   4871  N   GLY Z 207      51.626  83.351  77.029  1.00  0.00           N
ATOM   4872  HN  GLY Z 207      51.787  82.613  76.378  1.00  0.00           H
ATOM   4873  CA  GLY Z 207      52.161  84.654  76.673  1.00  0.00           C
ATOM   4874  HA1 GLY Z 207      52.496  84.586  75.650  1.00  0.00           H
ATOM   4875  HA2 GLY Z 207      51.368  85.375  76.780  1.00  0.00           H
ATOM   4876  C   GLY Z 207      53.324  85.177  77.467  1.00  0.00           C
ATOM   4877  O   GLY Z 207      53.871  84.544  78.376  1.00  0.00           O
ATOM   4878  N   GLU Z 208      53.748  86.389  77.068  1.00  0.00           N
ATOM   4879  HN  GLU Z 208      53.254  86.842  76.317  1.00  0.00           H
ATOM   4880  CA  GLU Z 208      54.887  87.111  77.590  1.00  0.00           C
ATOM   4881  HA  GLU Z 208      55.739  86.449  77.508  1.00  0.00           H
ATOM   4882  CB  GLU Z 208      55.188  88.370  76.730  1.00  0.00           C
ATOM   4883  HB1 GLU Z 208      56.161  88.801  77.057  1.00  0.00           H
ATOM   4884  HB2 GLU Z 208      55.329  88.035  75.678  1.00  0.00           H
ATOM   4885  CG  GLU Z 208      54.103  89.477  76.755  1.00  0.00           C
ATOM   4886  HG1 GLU Z 208      53.138  89.097  76.365  1.00  0.00           H
ATOM   4887  HG2 GLU Z 208      53.934  89.825  77.794  1.00  0.00           H
ATOM   4888  CD  GLU Z 208      54.501  90.690  75.938  1.00  0.00           C
ATOM   4889  OE1 GLU Z 208      54.391  90.667  74.684  1.00  0.00           O
ATOM   4890  OE2 GLU Z 208      54.916  91.703  76.554  1.00  0.00           O
ATOM   4891  C   GLU Z 208      54.786  87.480  79.063  1.00  0.00           C
ATOM   4892  O   GLU Z 208      55.773  87.410  79.791  1.00  0.00           O
ATOM   4893  N   ARG Z 209      53.596  87.882  79.562  1.00  0.00           N
ATOM   4894  HN  ARG Z 209      52.781  87.879  78.975  1.00  0.00           H
ATOM   4895  CA  ARG Z 209      53.417  88.323  80.939  1.00  0.00           C
ATOM   4896  HA  ARG Z 209      54.165  89.075  81.151  1.00  0.00           H
ATOM   4897  CB  ARG Z 209      52.028  88.972  81.130  1.00  0.00           C
ATOM   4898  HB1 ARG Z 209      51.238  88.266  80.796  1.00  0.00           H
ATOM   4899  HB2 ARG Z 209      51.870  89.174  82.215  1.00  0.00           H
ATOM   4900  CG  ARG Z 209      51.886  90.307  80.365  1.00  0.00           C
ATOM   4901  HG1 ARG Z 209      52.657  91.018  80.738  1.00  0.00           H
ATOM   4902  HG2 ARG Z 209      52.089  90.133  79.285  1.00  0.00           H
ATOM   4903  CD  ARG Z 209      50.512  90.987  80.470  1.00  0.00           C
ATOM   4904  HD1 ARG Z 209      50.533  91.961  79.931  1.00  0.00           H
ATOM   4905  HD2 ARG Z 209      49.717  90.361  80.019  1.00  0.00           H
ATOM   4906  NE  ARG Z 209      50.241  91.257  81.916  1.00  0.00           N
ATOM   4907  HE  ARG Z 209      50.850  91.886  82.428  1.00  0.00           H
ATOM   4908  CZ  ARG Z 209      49.366  90.596  82.688  1.00  0.00           C
ATOM   4909  NH1 ARG Z 209      48.530  89.681  82.218  1.00  0.00           N
ATOM   4910 1HH1 ARG Z 209      48.549  89.428  81.254  1.00  0.00           H
ATOM   4911 2HH1 ARG Z 209      48.078  89.081  82.890  1.00  0.00           H
ATOM   4912  NH2 ARG Z 209      49.378  90.873  83.990  1.00  0.00           N
ATOM   4913 1HH2 ARG Z 209      50.084  91.530  84.285  1.00  0.00           H
ATOM   4914 2HH2 ARG Z 209      48.721  90.426  84.629  1.00  0.00           H
ATOM   4915  C   ARG Z 209      53.646  87.216  81.958  1.00  0.00           C
ATOM   4916  O   ARG Z 209      54.333  87.399  82.961  1.00  0.00           O
ATOM   4917  N   ALA Z 210      53.136  86.003  81.673  1.00  0.00           N
ATOM   4918  HN  ALA Z 210      52.563  85.886  80.866  1.00  0.00           H
ATOM   4919  CA  ALA Z 210      53.374  84.810  82.461  1.00  0.00           C
ATOM   4920  HA  ALA Z 210      53.070  85.014  83.480  1.00  0.00           H
ATOM   4921  CB  ALA Z 210      52.515  83.668  81.887  1.00  0.00           C
ATOM   4922  HB1 ALA Z 210      51.441  83.957  81.908  1.00  0.00           H
ATOM   4923  HB2 ALA Z 210      52.789  83.454  80.832  1.00  0.00           H
ATOM   4924  HB3 ALA Z 210      52.633  82.739  82.483  1.00  0.00           H
ATOM   4925  C   ALA Z 210      54.850  84.403  82.503  1.00  0.00           C
ATOM   4926  O   ALA Z 210      55.369  83.926  83.515  1.00  0.00           O
ATOM   4927  N   PHE Z 211      55.572  84.586  81.379  1.00  0.00           N
ATOM   4928  HN  PHE Z 211      55.125  84.950  80.565  1.00  0.00           H
ATOM   4929  CA  PHE Z 211      57.007  84.379  81.298  1.00  0.00           C
ATOM   4930  HA  PHE Z 211      57.206  83.417  81.754  1.00  0.00           H
ATOM   4931  CB  PHE Z 211      57.439  84.342  79.811  1.00  0.00           C
ATOM   4932  HB1 PHE Z 211      56.632  83.872  79.207  1.00  0.00           H
ATOM   4933  HB2 PHE Z 211      57.626  85.359  79.405  1.00  0.00           H
ATOM   4934  CG  PHE Z 211      58.671  83.496  79.659  1.00  0.00           C
ATOM   4935  CD1 PHE Z 211      58.547  82.126  79.375  1.00  0.00           C
ATOM   4936  HD1 PHE Z 211      57.566  81.697  79.228  1.00  0.00           H
ATOM   4937  CE1 PHE Z 211      59.681  81.309  79.307  1.00  0.00           C
ATOM   4938  HE1 PHE Z 211      59.568  80.254  79.107  1.00  0.00           H
ATOM   4939  CZ  PHE Z 211      60.952  81.856  79.527  1.00  0.00           C
ATOM   4940  HZ  PHE Z 211      61.825  81.221  79.491  1.00  0.00           H
ATOM   4941  CD2 PHE Z 211      59.949  84.038  79.864  1.00  0.00           C
ATOM   4942  HD2 PHE Z 211      60.052  85.088  80.104  1.00  0.00           H
ATOM   4943  CE2 PHE Z 211      61.087  83.224  79.799  1.00  0.00           C
ATOM   4944  HE2 PHE Z 211      62.064  83.653  79.971  1.00  0.00           H
ATOM   4945  C   PHE Z 211      57.818  85.416  82.087  1.00  0.00           C
ATOM   4946  O   PHE Z 211      58.755  85.079  82.812  1.00  0.00           O
ATOM   4947  N   LYS Z 212      57.445  86.710  82.003  1.00  0.00           N
ATOM   4948  HN  LYS Z 212      56.724  86.978  81.358  1.00  0.00           H
ATOM   4949  CA  LYS Z 212      58.041  87.793  82.776  1.00  0.00           C
ATOM   4950  HA  LYS Z 212      59.106  87.782  82.591  1.00  0.00           H
ATOM   4951  CB  LYS Z 212      57.480  89.169  82.330  1.00  0.00           C
ATOM   4952  HB1 LYS Z 212      56.381  89.090  82.186  1.00  0.00           H
ATOM   4953  HB2 LYS Z 212      57.662  89.931  83.123  1.00  0.00           H
ATOM   4954  CG  LYS Z 212      58.158  89.676  81.046  1.00  0.00           C
ATOM   4955  HG1 LYS Z 212      59.239  89.821  81.278  1.00  0.00           H
ATOM   4956  HG2 LYS Z 212      58.103  88.897  80.254  1.00  0.00           H
ATOM   4957  CD  LYS Z 212      57.602  91.008  80.509  1.00  0.00           C
ATOM   4958  HD1 LYS Z 212      57.226  91.623  81.355  1.00  0.00           H
ATOM   4959  HD2 LYS Z 212      58.449  91.560  80.038  1.00  0.00           H
ATOM   4960  CE  LYS Z 212      56.511  90.821  79.451  1.00  0.00           C
ATOM   4961  HE1 LYS Z 212      56.912  90.196  78.621  1.00  0.00           H
ATOM   4962  HE2 LYS Z 212      55.617  90.322  79.880  1.00  0.00           H
ATOM   4963  NZ  LYS Z 212      56.095  92.110  78.876  1.00  0.00           N
ATOM   4964  HZ1 LYS Z 212      55.597  91.938  77.957  1.00  0.00           H
ATOM   4965  HZ2 LYS Z 212      55.430  92.632  79.501  1.00  0.00           H
ATOM   4966  HZ3 LYS Z 212      56.926  92.716  78.662  1.00  0.00           H
ATOM   4967  C   LYS Z 212      57.875  87.606  84.280  1.00  0.00           C
ATOM   4968  O   LYS Z 212      58.805  87.833  85.056  1.00  0.00           O
ATOM   4969  N   ALA Z 213      56.698  87.118  84.721  1.00  0.00           N
ATOM   4970  HN  ALA Z 213      55.925  87.029  84.087  1.00  0.00           H
ATOM   4971  CA  ALA Z 213      56.444  86.720  86.090  1.00  0.00           C
ATOM   4972  HA  ALA Z 213      56.597  87.583  86.724  1.00  0.00           H
ATOM   4973  CB  ALA Z 213      54.977  86.272  86.206  1.00  0.00           C
ATOM   4974  HB1 ALA Z 213      54.308  87.081  85.840  1.00  0.00           H
ATOM   4975  HB2 ALA Z 213      54.780  85.364  85.599  1.00  0.00           H
ATOM   4976  HB3 ALA Z 213      54.709  86.060  87.263  1.00  0.00           H
ATOM   4977  C   ALA Z 213      57.373  85.609  86.591  1.00  0.00           C
ATOM   4978  O   ALA Z 213      57.916  85.672  87.694  1.00  0.00           O
ATOM   4979  N   TRP Z 214      57.626  84.573  85.757  1.00  0.00           N
ATOM   4980  HN  TRP Z 214      57.158  84.535  84.875  1.00  0.00           H
ATOM   4981  CA  TRP Z 214      58.582  83.511  86.047  1.00  0.00           C
ATOM   4982  HA  TRP Z 214      58.304  83.051  86.986  1.00  0.00           H
ATOM   4983  CB  TRP Z 214      58.536  82.446  84.904  1.00  0.00           C
ATOM   4984  HB1 TRP Z 214      57.494  82.061  84.847  1.00  0.00           H
ATOM   4985  HB2 TRP Z 214      58.753  82.948  83.939  1.00  0.00           H
ATOM   4986  CG  TRP Z 214      59.473  81.248  85.029  1.00  0.00           C
ATOM   4987  CD1 TRP Z 214      59.295  80.083  85.723  1.00  0.00           C
ATOM   4988  HD1 TRP Z 214      58.412  79.840  86.298  1.00  0.00           H
ATOM   4989  NE1 TRP Z 214      60.398  79.267  85.581  1.00  0.00           N
ATOM   4990  HE1 TRP Z 214      60.515  78.386  85.993  1.00  0.00           H
ATOM   4991  CE2 TRP Z 214      61.313  79.901  84.772  1.00  0.00           C
ATOM   4992  CD2 TRP Z 214      60.766  81.148  84.396  1.00  0.00           C
ATOM   4993  CE3 TRP Z 214      61.469  82.019  83.562  1.00  0.00           C
ATOM   4994  HE3 TRP Z 214      61.064  82.972  83.256  1.00  0.00           H
ATOM   4995  CZ3 TRP Z 214      62.746  81.628  83.128  1.00  0.00           C
ATOM   4996  HZ3 TRP Z 214      63.319  82.289  82.492  1.00  0.00           H
ATOM   4997  CZ2 TRP Z 214      62.571  79.511  84.332  1.00  0.00           C
ATOM   4998  HZ2 TRP Z 214      63.000  78.564  84.625  1.00  0.00           H
ATOM   4999  CH2 TRP Z 214      63.294  80.395  83.513  1.00  0.00           C
ATOM   5000  HH2 TRP Z 214      64.285  80.121  83.176  1.00  0.00           H
ATOM   5001  C   TRP Z 214      60.000  84.051  86.222  1.00  0.00           C
ATOM   5002  O   TRP Z 214      60.704  83.715  87.175  1.00  0.00           O
ATOM   5003  N   ALA Z 215      60.428  84.956  85.320  1.00  0.00           N
ATOM   5004  HN  ALA Z 215      59.833  85.212  84.555  1.00  0.00           H
ATOM   5005  CA  ALA Z 215      61.731  85.580  85.370  1.00  0.00           C
ATOM   5006  HA  ALA Z 215      62.474  84.793  85.394  1.00  0.00           H
ATOM   5007  CB  ALA Z 215      61.927  86.419  84.092  1.00  0.00           C
ATOM   5008  HB1 ALA Z 215      61.156  87.217  84.030  1.00  0.00           H
ATOM   5009  HB2 ALA Z 215      62.932  86.891  84.071  1.00  0.00           H
ATOM   5010  HB3 ALA Z 215      61.821  85.774  83.193  1.00  0.00           H
ATOM   5011  C   ALA Z 215      61.975  86.448  86.604  1.00  0.00           C
ATOM   5012  O   ALA Z 215      63.012  86.323  87.255  1.00  0.00           O
ATOM   5013  N   VAL Z 216      61.024  87.329  86.990  1.00  0.00           N
ATOM   5014  HN  VAL Z 216      60.180  87.426  86.454  1.00  0.00           H
ATOM   5015  CA  VAL Z 216      61.195  88.215  88.142  1.00  0.00           C
ATOM   5016  HA  VAL Z 216      62.162  88.682  88.019  1.00  0.00           H
ATOM   5017  CB  VAL Z 216      60.179  89.362  88.174  1.00  0.00           C
ATOM   5018  HB  VAL Z 216      60.173  89.825  87.157  1.00  0.00           H
ATOM   5019  CG1 VAL Z 216      58.746  88.887  88.466  1.00  0.00           C
ATOM   5020 1HG1 VAL Z 216      58.035  89.734  88.368  1.00  0.00           H
ATOM   5021 2HG1 VAL Z 216      58.446  88.102  87.744  1.00  0.00           H
ATOM   5022 3HG1 VAL Z 216      58.660  88.479  89.493  1.00  0.00           H
ATOM   5023  CG2 VAL Z 216      60.619  90.444  89.183  1.00  0.00           C
ATOM   5024 1HG2 VAL Z 216      59.928  91.312  89.138  1.00  0.00           H
ATOM   5025 2HG2 VAL Z 216      60.606  90.050  90.221  1.00  0.00           H
ATOM   5026 3HG2 VAL Z 216      61.643  90.802  88.950  1.00  0.00           H
ATOM   5027  C   VAL Z 216      61.288  87.472  89.468  1.00  0.00           C
ATOM   5028  O   VAL Z 216      62.146  87.769  90.304  1.00  0.00           O
ATOM   5029  N   ALA Z 217      60.446  86.437  89.674  1.00  0.00           N
ATOM   5030  HN  ALA Z 217      59.751  86.212  88.990  1.00  0.00           H
ATOM   5031  CA  ALA Z 217      60.508  85.586  90.842  1.00  0.00           C
ATOM   5032  HA  ALA Z 217      60.463  86.212  91.724  1.00  0.00           H
ATOM   5033  CB  ALA Z 217      59.297  84.633  90.826  1.00  0.00           C
ATOM   5034  HB1 ALA Z 217      58.355  85.221  90.824  1.00  0.00           H
ATOM   5035  HB2 ALA Z 217      59.303  84.006  89.909  1.00  0.00           H
ATOM   5036  HB3 ALA Z 217      59.293  83.971  91.718  1.00  0.00           H
ATOM   5037  C   ALA Z 217      61.803  84.783  90.930  1.00  0.00           C
ATOM   5038  O   ALA Z 217      62.457  84.745  91.972  1.00  0.00           O
ATOM   5039  N   ARG Z 218      62.236  84.162  89.811  1.00  0.00           N
ATOM   5040  HN  ARG Z 218      61.696  84.204  88.967  1.00  0.00           H
ATOM   5041  CA  ARG Z 218      63.458  83.380  89.763  1.00  0.00           C
ATOM   5042  HA  ARG Z 218      63.408  82.653  90.563  1.00  0.00           H
ATOM   5043  CB  ARG Z 218      63.547  82.625  88.412  1.00  0.00           C
ATOM   5044  HB1 ARG Z 218      62.529  82.224  88.192  1.00  0.00           H
ATOM   5045  HB2 ARG Z 218      63.797  83.333  87.592  1.00  0.00           H
ATOM   5046  CG  ARG Z 218      64.514  81.423  88.419  1.00  0.00           C
ATOM   5047  HG1 ARG Z 218      65.553  81.752  88.634  1.00  0.00           H
ATOM   5048  HG2 ARG Z 218      64.195  80.756  89.254  1.00  0.00           H
ATOM   5049  CD  ARG Z 218      64.494  80.631  87.104  1.00  0.00           C
ATOM   5050  HD1 ARG Z 218      63.446  80.573  86.728  1.00  0.00           H
ATOM   5051  HD2 ARG Z 218      65.124  81.101  86.316  1.00  0.00           H
ATOM   5052  NE  ARG Z 218      64.937  79.231  87.404  1.00  0.00           N
ATOM   5053  HE  ARG Z 218      64.247  78.587  87.774  1.00  0.00           H
ATOM   5054  CZ  ARG Z 218      66.191  78.769  87.331  1.00  0.00           C
ATOM   5055  NH1 ARG Z 218      67.215  79.480  86.873  1.00  0.00           N
ATOM   5056 1HH1 ARG Z 218      67.099  80.393  86.472  1.00  0.00           H
ATOM   5057 2HH1 ARG Z 218      68.116  79.059  86.907  1.00  0.00           H
ATOM   5058  NH2 ARG Z 218      66.465  77.533  87.743  1.00  0.00           N
ATOM   5059 1HH2 ARG Z 218      65.759  76.936  88.132  1.00  0.00           H
ATOM   5060 2HH2 ARG Z 218      67.423  77.221  87.654  1.00  0.00           H
ATOM   5061  C   ARG Z 218      64.722  84.203  89.992  1.00  0.00           C
ATOM   5062  O   ARG Z 218      65.596  83.825  90.770  1.00  0.00           O
ATOM   5063  N   LEU Z 219      64.840  85.383  89.346  1.00  0.00           N
[truncated: 452,122 more chars]
