# Supplementary material for: Molecular Basis for the Involvement of Mammalian Serum Albumin in the AGE/RAGE Axis: A Comprehensive Computational Study
Source: Int J Mol Sci. 2024 Mar 11;25(6):3204. doi: 10.3390/ijms25063204 (PMC10970403; doi:10.3390/ijms25063204)
Supplement: Supplementary file 1 [file ijms-25-03204-s001.zip › File S3/HSA-CML73-RAGE-100ns.pdb]

ATOM      1  N   ALA X  21      64.379  74.456  97.056  1.00  0.00           N
ATOM      2  H1  ALA X  21      63.455  74.254  97.510  1.00  0.00           H
ATOM      3  H2  ALA X  21      65.032  73.677  97.313  1.00  0.00           H
ATOM      4  H3  ALA X  21      64.737  75.350  97.471  1.00  0.00           H
ATOM      5  CA  ALA X  21      64.197  74.536  95.581  1.00  0.00           C
ATOM      6  HA  ALA X  21      63.554  73.715  95.300  1.00  0.00           H
ATOM      7  CB  ALA X  21      63.515  75.874  95.243  1.00  0.00           C
ATOM      8  HB1 ALA X  21      63.297  75.949  94.154  1.00  0.00           H
ATOM      9  HB2 ALA X  21      62.552  75.974  95.782  1.00  0.00           H
ATOM     10  HB3 ALA X  21      64.160  76.733  95.523  1.00  0.00           H
ATOM     11  C   ALA X  21      65.474  74.405  94.773  1.00  0.00           C
ATOM     12  O   ALA X  21      66.469  75.065  95.068  1.00  0.00           O
ATOM     13  N   MET X  22      65.471  73.548  93.725  1.00  0.00           N
ATOM     14  HN  MET X  22      64.647  73.014  93.502  1.00  0.00           H
ATOM     15  CA  MET X  22      66.608  73.337  92.845  1.00  0.00           C
ATOM     16  HA  MET X  22      67.459  73.098  93.466  1.00  0.00           H
ATOM     17  CB  MET X  22      66.355  72.157  91.871  1.00  0.00           C
ATOM     18  HB1 MET X  22      66.050  71.267  92.466  1.00  0.00           H
ATOM     19  HB2 MET X  22      65.502  72.407  91.200  1.00  0.00           H
ATOM     20  CG  MET X  22      67.574  71.770  91.008  1.00  0.00           C
ATOM     21  HG1 MET X  22      67.251  70.991  90.282  1.00  0.00           H
ATOM     22  HG2 MET X  22      67.895  72.646  90.402  1.00  0.00           H
ATOM     23  SD  MET X  22      68.976  71.142  91.981  1.00  0.00           S
ATOM     24  CE  MET X  22      70.091  71.009  90.557  1.00  0.00           C
ATOM     25  HE1 MET X  22      71.067  70.572  90.857  1.00  0.00           H
ATOM     26  HE2 MET X  22      69.658  70.367  89.760  1.00  0.00           H
ATOM     27  HE3 MET X  22      70.292  72.009  90.123  1.00  0.00           H
ATOM     28  C   MET X  22      66.955  74.579  92.039  1.00  0.00           C
ATOM     29  O   MET X  22      66.196  75.021  91.174  1.00  0.00           O
ATOM     30  N   ALA X  23      68.111  75.204  92.318  1.00  0.00           N
ATOM     31  HN  ALA X  23      68.705  74.872  93.058  1.00  0.00           H
ATOM     32  CA  ALA X  23      68.528  76.409  91.644  1.00  0.00           C
ATOM     33  HA  ALA X  23      67.702  77.102  91.718  1.00  0.00           H
ATOM     34  CB  ALA X  23      69.722  77.031  92.378  1.00  0.00           C
ATOM     35  HB1 ALA X  23      70.626  76.394  92.294  1.00  0.00           H
ATOM     36  HB2 ALA X  23      69.959  78.035  91.974  1.00  0.00           H
ATOM     37  HB3 ALA X  23      69.483  77.139  93.458  1.00  0.00           H
ATOM     38  C   ALA X  23      68.827  76.247  90.157  1.00  0.00           C
ATOM     39  O   ALA X  23      69.511  75.315  89.724  1.00  0.00           O
ATOM     40  N   GLN X  24      68.309  77.187  89.343  1.00  0.00           N
ATOM     41  HN  GLN X  24      67.790  77.952  89.727  1.00  0.00           H
ATOM     42  CA  GLN X  24      68.415  77.138  87.901  1.00  0.00           C
ATOM     43  HA  GLN X  24      68.343  76.106  87.590  1.00  0.00           H
ATOM     44  CB  GLN X  24      67.267  77.929  87.228  1.00  0.00           C
ATOM     45  HB1 GLN X  24      66.304  77.504  87.596  1.00  0.00           H
ATOM     46  HB2 GLN X  24      67.311  78.990  87.559  1.00  0.00           H
ATOM     47  CG  GLN X  24      67.279  77.859  85.682  1.00  0.00           C
ATOM     48  HG1 GLN X  24      68.234  78.265  85.286  1.00  0.00           H
ATOM     49  HG2 GLN X  24      67.185  76.803  85.351  1.00  0.00           H
ATOM     50  CD  GLN X  24      66.112  78.644  85.087  1.00  0.00           C
ATOM     51  OE1 GLN X  24      64.963  78.529  85.516  1.00  0.00           O
ATOM     52  NE2 GLN X  24      66.408  79.468  84.059  1.00  0.00           N
ATOM     53 1HE2 GLN X  24      67.341  79.506  83.714  1.00  0.00           H
ATOM     54 2HE2 GLN X  24      65.648  79.927  83.592  1.00  0.00           H
ATOM     55  C   GLN X  24      69.748  77.674  87.422  1.00  0.00           C
ATOM     56  O   GLN X  24      70.171  78.765  87.802  1.00  0.00           O
ATOM     57  N   ASN X  25      70.452  76.903  86.573  1.00  0.00           N
ATOM     58  HN  ASN X  25      70.086  76.005  86.302  1.00  0.00           H
ATOM     59  CA  ASN X  25      71.717  77.288  85.987  1.00  0.00           C
ATOM     60  HA  ASN X  25      72.384  77.528  86.805  1.00  0.00           H
ATOM     61  CB  ASN X  25      72.300  76.099  85.180  1.00  0.00           C
ATOM     62  HB1 ASN X  25      72.194  75.172  85.787  1.00  0.00           H
ATOM     63  HB2 ASN X  25      71.749  75.947  84.231  1.00  0.00           H
ATOM     64  CG  ASN X  25      73.790  76.290  84.927  1.00  0.00           C
ATOM     65  OD1 ASN X  25      74.587  76.096  85.847  1.00  0.00           O
ATOM     66  ND2 ASN X  25      74.183  76.684  83.697  1.00  0.00           N
ATOM     67 1HD2 ASN X  25      73.514  76.952  83.003  1.00  0.00           H
ATOM     68 2HD2 ASN X  25      75.164  76.747  83.521  1.00  0.00           H
ATOM     69  C   ASN X  25      71.633  78.521  85.092  1.00  0.00           C
ATOM     70  O   ASN X  25      70.868  78.568  84.129  1.00  0.00           O
ATOM     71  N   ILE X  26      72.481  79.522  85.362  1.00  0.00           N
ATOM     72  HN  ILE X  26      73.041  79.504  86.199  1.00  0.00           H
ATOM     73  CA  ILE X  26      72.647  80.693  84.529  1.00  0.00           C
ATOM     74  HA  ILE X  26      71.985  80.652  83.675  1.00  0.00           H
ATOM     75  CB  ILE X  26      72.412  81.995  85.290  1.00  0.00           C
ATOM     76  HB  ILE X  26      73.195  82.095  86.080  1.00  0.00           H
ATOM     77  CG2 ILE X  26      72.542  83.188  84.319  1.00  0.00           C
ATOM     78 1HG2 ILE X  26      73.588  83.317  83.968  1.00  0.00           H
ATOM     79 2HG2 ILE X  26      71.887  83.051  83.432  1.00  0.00           H
ATOM     80 3HG2 ILE X  26      72.230  84.119  84.832  1.00  0.00           H
ATOM     81  CG1 ILE X  26      71.046  82.015  86.026  1.00  0.00           C
ATOM     82 1HG1 ILE X  26      71.006  81.164  86.743  1.00  0.00           H
ATOM     83 2HG1 ILE X  26      70.997  82.947  86.632  1.00  0.00           H
ATOM     84  CD  ILE X  26      69.818  81.962  85.108  1.00  0.00           C
ATOM     85  HD1 ILE X  26      69.822  81.034  84.498  1.00  0.00           H
ATOM     86  HD2 ILE X  26      68.886  81.972  85.711  1.00  0.00           H
ATOM     87  HD3 ILE X  26      69.794  82.837  84.424  1.00  0.00           H
ATOM     88  C   ILE X  26      74.072  80.664  84.021  1.00  0.00           C
ATOM     89  O   ILE X  26      75.028  80.716  84.797  1.00  0.00           O
ATOM     90  N   THR X  27      74.255  80.577  82.688  1.00  0.00           N
ATOM     91  HN  THR X  27      73.479  80.585  82.047  1.00  0.00           H
ATOM     92  CA  THR X  27      75.575  80.548  82.076  1.00  0.00           C
ATOM     93  HA  THR X  27      76.264  80.030  82.730  1.00  0.00           H
ATOM     94  CB  THR X  27      75.612  79.875  80.704  1.00  0.00           C
ATOM     95  HB  THR X  27      74.977  80.432  79.976  1.00  0.00           H
ATOM     96  OG1 THR X  27      75.145  78.530  80.771  1.00  0.00           O
ATOM     97  HG1 THR X  27      74.209  78.580  81.036  1.00  0.00           H
ATOM     98  CG2 THR X  27      77.057  79.815  80.187  1.00  0.00           C
ATOM     99 1HG2 THR X  27      77.708  79.290  80.916  1.00  0.00           H
ATOM    100 2HG2 THR X  27      77.104  79.270  79.222  1.00  0.00           H
ATOM    101 3HG2 THR X  27      77.469  80.830  80.012  1.00  0.00           H
ATOM    102  C   THR X  27      76.041  81.975  81.908  1.00  0.00           C
ATOM    103  O   THR X  27      75.496  82.742  81.113  1.00  0.00           O
ATOM    104  N   ALA X  28      77.054  82.388  82.681  1.00  0.00           N
ATOM    105  HN  ALA X  28      77.461  81.753  83.349  1.00  0.00           H
ATOM    106  CA  ALA X  28      77.601  83.724  82.674  1.00  0.00           C
ATOM    107  HA  ALA X  28      76.824  84.420  82.387  1.00  0.00           H
ATOM    108  CB  ALA X  28      78.066  84.080  84.097  1.00  0.00           C
ATOM    109  HB1 ALA X  28      78.896  83.416  84.417  1.00  0.00           H
ATOM    110  HB2 ALA X  28      78.400  85.137  84.160  1.00  0.00           H
ATOM    111  HB3 ALA X  28      77.224  83.938  84.809  1.00  0.00           H
ATOM    112  C   ALA X  28      78.745  83.885  81.677  1.00  0.00           C
ATOM    113  O   ALA X  28      79.187  82.933  81.035  1.00  0.00           O
ATOM    114  N   ARG X  29      79.260  85.120  81.526  1.00  0.00           N
ATOM    115  HN  ARG X  29      78.863  85.897  82.017  1.00  0.00           H
ATOM    116  CA  ARG X  29      80.459  85.397  80.760  1.00  0.00           C
ATOM    117  HA  ARG X  29      81.054  84.497  80.665  1.00  0.00           H
ATOM    118  CB  ARG X  29      80.201  86.002  79.356  1.00  0.00           C
ATOM    119  HB1 ARG X  29      79.539  86.886  79.443  1.00  0.00           H
ATOM    120  HB2 ARG X  29      81.173  86.347  78.931  1.00  0.00           H
ATOM    121  CG  ARG X  29      79.588  85.030  78.334  1.00  0.00           C
ATOM    122  HG1 ARG X  29      80.102  84.046  78.443  1.00  0.00           H
ATOM    123  HG2 ARG X  29      78.515  84.871  78.561  1.00  0.00           H
ATOM    124  CD  ARG X  29      79.771  85.488  76.881  1.00  0.00           C
ATOM    125  HD1 ARG X  29      80.852  85.684  76.699  1.00  0.00           H
ATOM    126  HD2 ARG X  29      79.408  84.705  76.177  1.00  0.00           H
ATOM    127  NE  ARG X  29      78.994  86.751  76.662  1.00  0.00           N
ATOM    128  HE  ARG X  29      78.327  87.069  77.355  1.00  0.00           H
ATOM    129  CZ  ARG X  29      78.956  87.381  75.479  1.00  0.00           C
ATOM    130  NH1 ARG X  29      79.723  87.007  74.462  1.00  0.00           N
ATOM    131 1HH1 ARG X  29      80.545  86.457  74.650  1.00  0.00           H
ATOM    132 2HH1 ARG X  29      79.636  87.485  73.578  1.00  0.00           H
ATOM    133  NH2 ARG X  29      78.120  88.398  75.287  1.00  0.00           N
ATOM    134 1HH2 ARG X  29      77.591  88.761  76.075  1.00  0.00           H
ATOM    135 2HH2 ARG X  29      78.154  88.880  74.422  1.00  0.00           H
ATOM    136  C   ARG X  29      81.288  86.397  81.534  1.00  0.00           C
ATOM    137  O   ARG X  29      80.761  87.280  82.210  1.00  0.00           O
ATOM    138  N   ILE X  30      82.629  86.278  81.459  1.00  0.00           N
ATOM    139  HN  ILE X  30      83.042  85.592  80.861  1.00  0.00           H
ATOM    140  CA  ILE X  30      83.541  87.145  82.190  1.00  0.00           C
ATOM    141  HA  ILE X  30      83.173  87.211  83.204  1.00  0.00           H
ATOM    142  CB  ILE X  30      84.972  86.607  82.256  1.00  0.00           C
ATOM    143  HB  ILE X  30      85.474  86.761  81.273  1.00  0.00           H
ATOM    144  CG2 ILE X  30      85.733  87.398  83.343  1.00  0.00           C
ATOM    145 1HG2 ILE X  30      86.792  87.070  83.403  1.00  0.00           H
ATOM    146 2HG2 ILE X  30      85.737  88.486  83.134  1.00  0.00           H
ATOM    147 3HG2 ILE X  30      85.265  87.233  84.338  1.00  0.00           H
ATOM    148  CG1 ILE X  30      84.998  85.085  82.551  1.00  0.00           C
ATOM    149 1HG1 ILE X  30      84.492  84.894  83.523  1.00  0.00           H
ATOM    150 2HG1 ILE X  30      84.432  84.542  81.762  1.00  0.00           H
ATOM    151  CD  ILE X  30      86.409  84.483  82.589  1.00  0.00           C
ATOM    152  HD1 ILE X  30      86.959  84.713  81.651  1.00  0.00           H
ATOM    153  HD2 ILE X  30      86.994  84.879  83.446  1.00  0.00           H
ATOM    154  HD3 ILE X  30      86.357  83.377  82.692  1.00  0.00           H
ATOM    155  C   ILE X  30      83.534  88.553  81.601  1.00  0.00           C
ATOM    156  O   ILE X  30      83.788  88.747  80.413  1.00  0.00           O
ATOM    157  N   GLY X  31      83.217  89.586  82.408  1.00  0.00           N
ATOM    158  HN  GLY X  31      83.090  89.440  83.389  1.00  0.00           H
ATOM    159  CA  GLY X  31      83.043  90.951  81.916  1.00  0.00           C
ATOM    160  HA1 GLY X  31      83.179  91.615  82.756  1.00  0.00           H
ATOM    161  HA2 GLY X  31      83.764  91.140  81.133  1.00  0.00           H
ATOM    162  C   GLY X  31      81.679  91.256  81.344  1.00  0.00           C
ATOM    163  O   GLY X  31      81.456  92.349  80.828  1.00  0.00           O
ATOM    164  N   GLU X  32      80.714  90.320  81.435  1.00  0.00           N
ATOM    165  HN  GLU X  32      80.904  89.422  81.832  1.00  0.00           H
ATOM    166  CA  GLU X  32      79.344  90.561  81.014  1.00  0.00           C
ATOM    167  HA  GLU X  32      79.311  91.426  80.371  1.00  0.00           H
ATOM    168  CB  GLU X  32      78.802  89.386  80.159  1.00  0.00           C
ATOM    169  HB1 GLU X  32      79.479  89.291  79.280  1.00  0.00           H
ATOM    170  HB2 GLU X  32      78.881  88.442  80.737  1.00  0.00           H
ATOM    171  CG  GLU X  32      77.343  89.566  79.665  1.00  0.00           C
ATOM    172  HG1 GLU X  32      76.630  89.230  80.445  1.00  0.00           H
ATOM    173  HG2 GLU X  32      77.160  90.647  79.480  1.00  0.00           H
ATOM    174  CD  GLU X  32      77.029  88.829  78.375  1.00  0.00           C
ATOM    175  OE1 GLU X  32      76.796  89.520  77.349  1.00  0.00           O
ATOM    176  OE2 GLU X  32      76.985  87.573  78.334  1.00  0.00           O
ATOM    177  C   GLU X  32      78.462  90.776  82.247  1.00  0.00           C
ATOM    178  O   GLU X  32      78.467  89.917  83.137  1.00  0.00           O
ATOM    179  N   PRO X  33      77.708  91.878  82.382  1.00  0.00           N
ATOM    180  CD  PRO X  33      77.868  93.094  81.579  1.00  0.00           C
ATOM    181  HD1 PRO X  33      77.365  92.942  80.598  1.00  0.00           H
ATOM    182  HD2 PRO X  33      78.941  93.350  81.429  1.00  0.00           H
ATOM    183  CA  PRO X  33      76.656  92.034  83.386  1.00  0.00           C
ATOM    184  HA  PRO X  33      77.130  91.979  84.356  1.00  0.00           H
ATOM    185  CB  PRO X  33      76.044  93.415  83.088  1.00  0.00           C
ATOM    186  HB1 PRO X  33      75.177  93.327  82.394  1.00  0.00           H
ATOM    187  HB2 PRO X  33      75.713  93.919  84.019  1.00  0.00           H
ATOM    188  CG  PRO X  33      77.158  94.184  82.377  1.00  0.00           C
ATOM    189  HG1 PRO X  33      76.771  95.005  81.738  1.00  0.00           H
ATOM    190  HG2 PRO X  33      77.861  94.608  83.128  1.00  0.00           H
ATOM    191  C   PRO X  33      75.576  90.969  83.357  1.00  0.00           C
ATOM    192  O   PRO X  33      75.435  90.250  82.367  1.00  0.00           O
ATOM    193  N   LEU X  34      74.772  90.860  84.422  1.00  0.00           N
ATOM    194  HN  LEU X  34      74.910  91.445  85.227  1.00  0.00           H
ATOM    195  CA  LEU X  34      73.712  89.879  84.468  1.00  0.00           C
ATOM    196  HA  LEU X  34      73.436  89.591  83.462  1.00  0.00           H
ATOM    197  CB  LEU X  34      74.196  88.641  85.262  1.00  0.00           C
ATOM    198  HB1 LEU X  34      75.151  88.302  84.803  1.00  0.00           H
ATOM    199  HB2 LEU X  34      74.429  88.952  86.305  1.00  0.00           H
ATOM    200  CG  LEU X  34      73.240  87.432  85.304  1.00  0.00           C
ATOM    201  HG  LEU X  34      72.295  87.740  85.813  1.00  0.00           H
ATOM    202  CD1 LEU X  34      72.884  86.928  83.898  1.00  0.00           C
ATOM    203 1HD1 LEU X  34      72.354  87.706  83.312  1.00  0.00           H
ATOM    204 2HD1 LEU X  34      73.800  86.630  83.346  1.00  0.00           H
ATOM    205 3HD1 LEU X  34      72.210  86.049  83.959  1.00  0.00           H
ATOM    206  CD2 LEU X  34      73.877  86.304  86.131  1.00  0.00           C
ATOM    207 1HD2 LEU X  34      74.133  86.665  87.149  1.00  0.00           H
ATOM    208 2HD2 LEU X  34      73.176  85.451  86.229  1.00  0.00           H
ATOM    209 3HD2 LEU X  34      74.804  85.941  85.638  1.00  0.00           H
ATOM    210  C   LEU X  34      72.467  90.454  85.110  1.00  0.00           C
ATOM    211  O   LEU X  34      72.526  91.072  86.173  1.00  0.00           O
ATOM    212  N   VAL X  35      71.294  90.247  84.474  1.00  0.00           N
ATOM    213  HN  VAL X  35      71.251  89.817  83.570  1.00  0.00           H
ATOM    214  CA  VAL X  35      70.008  90.501  85.097  1.00  0.00           C
ATOM    215  HA  VAL X  35      70.140  91.155  85.944  1.00  0.00           H
ATOM    216  CB  VAL X  35      68.994  91.162  84.167  1.00  0.00           C
ATOM    217  HB  VAL X  35      68.952  90.611  83.200  1.00  0.00           H
ATOM    218  CG1 VAL X  35      67.578  91.205  84.785  1.00  0.00           C
ATOM    219 1HG1 VAL X  35      67.143  90.190  84.880  1.00  0.00           H
ATOM    220 2HG1 VAL X  35      67.612  91.680  85.788  1.00  0.00           H
ATOM    221 3HG1 VAL X  35      66.902  91.805  84.138  1.00  0.00           H
ATOM    222  CG2 VAL X  35      69.464  92.603  83.924  1.00  0.00           C
ATOM    223 1HG2 VAL X  35      68.799  93.111  83.194  1.00  0.00           H
ATOM    224 2HG2 VAL X  35      69.423  93.167  84.880  1.00  0.00           H
ATOM    225 3HG2 VAL X  35      70.505  92.638  83.544  1.00  0.00           H
ATOM    226  C   VAL X  35      69.463  89.190  85.617  1.00  0.00           C
ATOM    227  O   VAL X  35      69.313  88.209  84.884  1.00  0.00           O
ATOM    228  N   LEU X  36      69.135  89.154  86.920  1.00  0.00           N
ATOM    229  HN  LEU X  36      69.278  89.969  87.486  1.00  0.00           H
ATOM    230  CA  LEU X  36      68.444  88.040  87.529  1.00  0.00           C
ATOM    231  HA  LEU X  36      68.359  87.222  86.829  1.00  0.00           H
ATOM    232  CB  LEU X  36      69.139  87.530  88.816  1.00  0.00           C
ATOM    233  HB1 LEU X  36      69.272  88.384  89.516  1.00  0.00           H
ATOM    234  HB2 LEU X  36      68.484  86.781  89.314  1.00  0.00           H
ATOM    235  CG  LEU X  36      70.513  86.867  88.571  1.00  0.00           C
ATOM    236  HG  LEU X  36      71.182  87.620  88.087  1.00  0.00           H
ATOM    237  CD1 LEU X  36      71.159  86.451  89.902  1.00  0.00           C
ATOM    238 1HD1 LEU X  36      71.288  87.335  90.563  1.00  0.00           H
ATOM    239 2HD1 LEU X  36      70.524  85.704  90.421  1.00  0.00           H
ATOM    240 3HD1 LEU X  36      72.157  85.999  89.718  1.00  0.00           H
ATOM    241  CD2 LEU X  36      70.417  85.650  87.636  1.00  0.00           C
ATOM    242 1HD2 LEU X  36      69.662  84.928  88.011  1.00  0.00           H
ATOM    243 2HD2 LEU X  36      70.135  85.959  86.607  1.00  0.00           H
ATOM    244 3HD2 LEU X  36      71.397  85.132  87.579  1.00  0.00           H
ATOM    245  C   LEU X  36      67.035  88.501  87.829  1.00  0.00           C
ATOM    246  O   LEU X  36      66.810  89.486  88.532  1.00  0.00           O
ATOM    247  N   LYS X  37      66.044  87.809  87.245  1.00  0.00           N
ATOM    248  HN  LYS X  37      66.250  86.993  86.693  1.00  0.00           H
ATOM    249  CA  LYS X  37      64.650  88.185  87.308  1.00  0.00           C
ATOM    250  HA  LYS X  37      64.560  89.239  87.529  1.00  0.00           H
ATOM    251  CB  LYS X  37      63.948  87.883  85.966  1.00  0.00           C
ATOM    252  HB1 LYS X  37      63.951  86.784  85.792  1.00  0.00           H
ATOM    253  HB2 LYS X  37      62.887  88.216  86.020  1.00  0.00           H
ATOM    254  CG  LYS X  37      64.624  88.562  84.765  1.00  0.00           C
ATOM    255  HG1 LYS X  37      64.611  89.665  84.921  1.00  0.00           H
ATOM    256  HG2 LYS X  37      65.687  88.240  84.688  1.00  0.00           H
ATOM    257  CD  LYS X  37      63.909  88.218  83.453  1.00  0.00           C
ATOM    258  HD1 LYS X  37      63.989  87.121  83.275  1.00  0.00           H
ATOM    259  HD2 LYS X  37      62.831  88.463  83.585  1.00  0.00           H
ATOM    260  CE  LYS X  37      64.456  88.971  82.237  1.00  0.00           C
ATOM    261  HE1 LYS X  37      64.406  90.070  82.398  1.00  0.00           H
ATOM    262  HE2 LYS X  37      65.509  88.681  82.033  1.00  0.00           H
ATOM    263  NZ  LYS X  37      63.640  88.635  81.065  1.00  0.00           N
ATOM    264  HZ1 LYS X  37      63.739  87.607  80.838  1.00  0.00           H
ATOM    265  HZ2 LYS X  37      62.623  88.803  81.272  1.00  0.00           H
ATOM    266  HZ3 LYS X  37      63.894  89.202  80.215  1.00  0.00           H
ATOM    267  C   LYS X  37      63.975  87.406  88.412  1.00  0.00           C
ATOM    268  O   LYS X  37      64.137  86.191  88.516  1.00  0.00           O
ATOM    269  N   CYS X  38      63.219  88.083  89.291  1.00  0.00           N
ATOM    270  HN  CYS X  38      63.027  89.064  89.208  1.00  0.00           H
ATOM    271  CA  CYS X  38      62.732  87.472  90.509  1.00  0.00           C
ATOM    272  HA  CYS X  38      63.106  86.462  90.602  1.00  0.00           H
ATOM    273  CB  CYS X  38      63.174  88.261  91.767  1.00  0.00           C
ATOM    274  HB1 CYS X  38      62.596  89.208  91.832  1.00  0.00           H
ATOM    275  HB2 CYS X  38      62.938  87.661  92.673  1.00  0.00           H
ATOM    276  SG  CYS X  38      64.947  88.688  91.718  1.00  0.00           S
ATOM    277  C   CYS X  38      61.225  87.394  90.471  1.00  0.00           C
ATOM    278  O   CYS X  38      60.534  88.324  90.057  1.00  0.00           O
ATOM    279  N   LYS X  39      60.662  86.248  90.875  1.00  0.00           N
ATOM    280  HN  LYS X  39      61.233  85.465  91.146  1.00  0.00           H
ATOM    281  CA  LYS X  39      59.232  86.043  90.915  1.00  0.00           C
ATOM    282  HA  LYS X  39      58.833  86.295  89.942  1.00  0.00           H
ATOM    283  CB  LYS X  39      58.920  84.563  91.205  1.00  0.00           C
ATOM    284  HB1 LYS X  39      59.530  83.950  90.505  1.00  0.00           H
ATOM    285  HB2 LYS X  39      59.248  84.293  92.234  1.00  0.00           H
ATOM    286  CG  LYS X  39      57.449  84.190  90.994  1.00  0.00           C
ATOM    287  HG1 LYS X  39      56.808  84.671  91.767  1.00  0.00           H
ATOM    288  HG2 LYS X  39      57.125  84.574  89.998  1.00  0.00           H
ATOM    289  CD  LYS X  39      57.265  82.670  91.018  1.00  0.00           C
ATOM    290  HD1 LYS X  39      57.984  82.235  90.284  1.00  0.00           H
ATOM    291  HD2 LYS X  39      57.536  82.280  92.026  1.00  0.00           H
ATOM    292  CE  LYS X  39      55.848  82.237  90.656  1.00  0.00           C
ATOM    293  HE1 LYS X  39      55.131  82.492  91.467  1.00  0.00           H
ATOM    294  HE2 LYS X  39      55.520  82.724  89.710  1.00  0.00           H
ATOM    295  NZ  LYS X  39      55.836  80.791  90.448  1.00  0.00           N
ATOM    296  HZ1 LYS X  39      56.238  80.263  91.252  1.00  0.00           H
ATOM    297  HZ2 LYS X  39      54.858  80.444  90.255  1.00  0.00           H
ATOM    298  HZ3 LYS X  39      56.431  80.560  89.605  1.00  0.00           H
ATOM    299  C   LYS X  39      58.540  86.909  91.951  1.00  0.00           C
ATOM    300  O   LYS X  39      58.839  86.833  93.143  1.00  0.00           O
ATOM    301  N   GLY X  40      57.580  87.751  91.531  1.00  0.00           N
ATOM    302  HN  GLY X  40      57.339  87.809  90.556  1.00  0.00           H
ATOM    303  CA  GLY X  40      56.900  88.635  92.460  1.00  0.00           C
ATOM    304  HA1 GLY X  40      56.067  88.087  92.871  1.00  0.00           H
ATOM    305  HA2 GLY X  40      57.601  88.969  93.210  1.00  0.00           H
ATOM    306  C   GLY X  40      56.376  89.879  91.814  1.00  0.00           C
ATOM    307  O   GLY X  40      56.991  90.462  90.923  1.00  0.00           O
ATOM    308  N   ALA X  41      55.206  90.334  92.285  1.00  0.00           N
ATOM    309  HN  ALA X  41      54.690  89.768  92.934  1.00  0.00           H
ATOM    310  CA  ALA X  41      54.575  91.574  91.894  1.00  0.00           C
ATOM    311  HA  ALA X  41      55.017  91.969  90.990  1.00  0.00           H
ATOM    312  CB  ALA X  41      53.090  91.253  91.632  1.00  0.00           C
ATOM    313  HB1 ALA X  41      52.998  90.555  90.774  1.00  0.00           H
ATOM    314  HB2 ALA X  41      52.631  90.762  92.518  1.00  0.00           H
ATOM    315  HB3 ALA X  41      52.514  92.170  91.408  1.00  0.00           H
ATOM    316  C   ALA X  41      54.669  92.626  93.006  1.00  0.00           C
ATOM    317  O   ALA X  41      53.789  92.639  93.865  1.00  0.00           O
ATOM    318  N   PRO X  42      55.660  93.519  93.071  1.00  0.00           N
ATOM    319  CD  PRO X  42      56.888  93.432  92.278  1.00  0.00           C
ATOM    320  HD1 PRO X  42      56.680  93.776  91.241  1.00  0.00           H
ATOM    321  HD2 PRO X  42      57.293  92.399  92.273  1.00  0.00           H
ATOM    322  CA  PRO X  42      55.776  94.539  94.112  1.00  0.00           C
ATOM    323  HA  PRO X  42      55.977  94.007  95.031  1.00  0.00           H
ATOM    324  CB  PRO X  42      56.974  95.381  93.661  1.00  0.00           C
ATOM    325  HB1 PRO X  42      56.655  96.135  92.906  1.00  0.00           H
ATOM    326  HB2 PRO X  42      57.468  95.896  94.510  1.00  0.00           H
ATOM    327  CG  PRO X  42      57.883  94.356  92.982  1.00  0.00           C
ATOM    328  HG1 PRO X  42      58.605  94.811  92.275  1.00  0.00           H
ATOM    329  HG2 PRO X  42      58.432  93.780  93.760  1.00  0.00           H
ATOM    330  C   PRO X  42      54.563  95.411  94.387  1.00  0.00           C
ATOM    331  O   PRO X  42      53.985  95.956  93.446  1.00  0.00           O
ATOM    332  N   LYS X  43      54.221  95.622  95.677  1.00  0.00           N
ATOM    333  HN  LYS X  43      54.732  95.163  96.406  1.00  0.00           H
ATOM    334  CA  LYS X  43      53.145  96.493  96.134  1.00  0.00           C
ATOM    335  HA  LYS X  43      52.204  96.137  95.741  1.00  0.00           H
ATOM    336  CB  LYS X  43      53.121  96.504  97.683  1.00  0.00           C
ATOM    337  HB1 LYS X  43      54.117  96.839  98.054  1.00  0.00           H
ATOM    338  HB2 LYS X  43      52.370  97.247  98.040  1.00  0.00           H
ATOM    339  CG  LYS X  43      52.796  95.160  98.353  1.00  0.00           C
ATOM    340  HG1 LYS X  43      51.727  94.912  98.164  1.00  0.00           H
ATOM    341  HG2 LYS X  43      53.421  94.343  97.928  1.00  0.00           H
ATOM    342  CD  LYS X  43      53.033  95.242  99.869  1.00  0.00           C
ATOM    343  HD1 LYS X  43      54.122  95.397 100.040  1.00  0.00           H
ATOM    344  HD2 LYS X  43      52.500  96.146 100.247  1.00  0.00           H
ATOM    345  CE  LYS X  43      52.554  94.016 100.654  1.00  0.00           C
ATOM    346  HE1 LYS X  43      51.470  93.839 100.478  1.00  0.00           H
ATOM    347  HE2 LYS X  43      53.119  93.109 100.356  1.00  0.00           H
ATOM    348  NZ  LYS X  43      52.753  94.241 102.098  1.00  0.00           N
ATOM    349  HZ1 LYS X  43      53.734  94.543 102.303  1.00  0.00           H
ATOM    350  HZ2 LYS X  43      52.116  95.014 102.423  1.00  0.00           H
ATOM    351  HZ3 LYS X  43      52.516  93.377 102.653  1.00  0.00           H
ATOM    352  C   LYS X  43      53.327  97.936  95.673  1.00  0.00           C
ATOM    353  O   LYS X  43      52.400  98.610  95.229  1.00  0.00           O
ATOM    354  N   LYS X  44      54.577  98.412  95.734  1.00  0.00           N
ATOM    355  HN  LYS X  44      55.303  97.823  96.077  1.00  0.00           H
ATOM    356  CA  LYS X  44      54.991  99.725  95.316  1.00  0.00           C
ATOM    357  HA  LYS X  44      54.283 100.120  94.603  1.00  0.00           H
ATOM    358  CB  LYS X  44      55.087 100.638  96.560  1.00  0.00           C
ATOM    359  HB1 LYS X  44      54.066 100.720  97.000  1.00  0.00           H
ATOM    360  HB2 LYS X  44      55.724 100.140  97.326  1.00  0.00           H
ATOM    361  CG  LYS X  44      55.625 102.053  96.318  1.00  0.00           C
ATOM    362  HG1 LYS X  44      56.664 101.974  95.930  1.00  0.00           H
ATOM    363  HG2 LYS X  44      55.006 102.571  95.552  1.00  0.00           H
ATOM    364  CD  LYS X  44      55.620 102.871  97.620  1.00  0.00           C
ATOM    365  HD1 LYS X  44      54.563 103.020  97.940  1.00  0.00           H
ATOM    366  HD2 LYS X  44      56.125 102.283  98.420  1.00  0.00           H
ATOM    367  CE  LYS X  44      56.290 104.246  97.527  1.00  0.00           C
ATOM    368  HE1 LYS X  44      55.808 104.878  96.751  1.00  0.00           H
ATOM    369  HE2 LYS X  44      56.217 104.763  98.510  1.00  0.00           H
ATOM    370  NZ  LYS X  44      57.717 104.101  97.196  1.00  0.00           N
ATOM    371  HZ1 LYS X  44      58.243 104.945  97.527  1.00  0.00           H
ATOM    372  HZ2 LYS X  44      58.126 103.254  97.663  1.00  0.00           H
ATOM    373  HZ3 LYS X  44      57.855 104.000  96.158  1.00  0.00           H
ATOM    374  C   LYS X  44      56.357  99.514  94.670  1.00  0.00           C
ATOM    375  O   LYS X  44      57.100  98.683  95.208  1.00  0.00           O
ATOM    376  N   PRO X  45      56.745 100.141  93.545  1.00  0.00           N
ATOM    377  CD  PRO X  45      55.881 101.040  92.773  1.00  0.00           C
ATOM    378  HD1 PRO X  45      55.866 102.038  93.264  1.00  0.00           H
ATOM    379  HD2 PRO X  45      54.848 100.638  92.677  1.00  0.00           H
ATOM    380  CA  PRO X  45      57.946  99.791  92.783  1.00  0.00           C
ATOM    381  HA  PRO X  45      57.755  98.810  92.381  1.00  0.00           H
ATOM    382  CB  PRO X  45      58.001 100.846  91.672  1.00  0.00           C
ATOM    383  HB1 PRO X  45      58.484 101.780  92.035  1.00  0.00           H
ATOM    384  HB2 PRO X  45      58.539 100.481  90.772  1.00  0.00           H
ATOM    385  CG  PRO X  45      56.526 101.130  91.388  1.00  0.00           C
ATOM    386  HG1 PRO X  45      56.365 102.113  90.902  1.00  0.00           H
ATOM    387  HG2 PRO X  45      56.109 100.328  90.737  1.00  0.00           H
ATOM    388  C   PRO X  45      59.240  99.750  93.590  1.00  0.00           C
ATOM    389  O   PRO X  45      59.521 100.750  94.258  1.00  0.00           O
ATOM    390  N   PRO X  46      60.033  98.686  93.597  1.00  0.00           N
ATOM    391  CD  PRO X  46      59.968  97.586  92.638  1.00  0.00           C
ATOM    392  HD1 PRO X  46      59.980  97.971  91.597  1.00  0.00           H
ATOM    393  HD2 PRO X  46      59.035  97.014  92.816  1.00  0.00           H
ATOM    394  CA  PRO X  46      60.956  98.414  94.685  1.00  0.00           C
ATOM    395  HA  PRO X  46      60.452  98.560  95.630  1.00  0.00           H
ATOM    396  CB  PRO X  46      61.354  96.940  94.463  1.00  0.00           C
ATOM    397  HB1 PRO X  46      62.375  96.701  94.824  1.00  0.00           H
ATOM    398  HB2 PRO X  46      60.627  96.290  95.002  1.00  0.00           H
ATOM    399  CG  PRO X  46      61.191  96.728  92.954  1.00  0.00           C
ATOM    400  HG1 PRO X  46      62.079  97.140  92.422  1.00  0.00           H
ATOM    401  HG2 PRO X  46      61.056  95.665  92.675  1.00  0.00           H
ATOM    402  C   PRO X  46      62.165  99.327  94.661  1.00  0.00           C
ATOM    403  O   PRO X  46      62.738  99.578  93.599  1.00  0.00           O
ATOM    404  N   GLN X  47      62.574  99.816  95.844  1.00  0.00           N
ATOM    405  HN  GLN X  47      62.013  99.667  96.665  1.00  0.00           H
ATOM    406  CA  GLN X  47      63.861 100.453  96.037  1.00  0.00           C
ATOM    407  HA  GLN X  47      64.356 100.598  95.086  1.00  0.00           H
ATOM    408  CB  GLN X  47      63.730 101.838  96.721  1.00  0.00           C
ATOM    409  HB1 GLN X  47      64.752 102.251  96.884  1.00  0.00           H
ATOM    410  HB2 GLN X  47      63.211 102.520  96.008  1.00  0.00           H
ATOM    411  CG  GLN X  47      62.949 101.834  98.056  1.00  0.00           C
ATOM    412  HG1 GLN X  47      61.871 101.646  97.879  1.00  0.00           H
ATOM    413  HG2 GLN X  47      63.337 101.039  98.728  1.00  0.00           H
ATOM    414  CD  GLN X  47      63.098 103.154  98.814  1.00  0.00           C
ATOM    415  OE1 GLN X  47      63.546 103.166  99.964  1.00  0.00           O
ATOM    416  NE2 GLN X  47      62.706 104.284  98.186  1.00  0.00           N
ATOM    417 1HE2 GLN X  47      62.344 104.254  97.251  1.00  0.00           H
ATOM    418 2HE2 GLN X  47      62.823 105.148  98.669  1.00  0.00           H
ATOM    419  C   GLN X  47      64.758  99.537  96.858  1.00  0.00           C
ATOM    420  O   GLN X  47      65.975  99.700  96.884  1.00  0.00           O
ATOM    421  N   ARG X  48      64.183  98.497  97.494  1.00  0.00           N
ATOM    422  HN  ARG X  48      63.187  98.414  97.528  1.00  0.00           H
ATOM    423  CA  ARG X  48      64.927  97.438  98.142  1.00  0.00           C
ATOM    424  HA  ARG X  48      65.963  97.465  97.827  1.00  0.00           H
ATOM    425  CB  ARG X  48      64.848  97.567  99.689  1.00  0.00           C
ATOM    426  HB1 ARG X  48      65.423  98.470  99.993  1.00  0.00           H
ATOM    427  HB2 ARG X  48      63.785  97.754  99.966  1.00  0.00           H
ATOM    428  CG  ARG X  48      65.338  96.346 100.505  1.00  0.00           C
ATOM    429  HG1 ARG X  48      65.183  96.565 101.587  1.00  0.00           H
ATOM    430  HG2 ARG X  48      64.693  95.471 100.262  1.00  0.00           H
ATOM    431  CD  ARG X  48      66.811  95.966 100.308  1.00  0.00           C
ATOM    432  HD1 ARG X  48      67.060  95.838  99.231  1.00  0.00           H
ATOM    433  HD2 ARG X  48      67.472  96.742 100.757  1.00  0.00           H
ATOM    434  NE  ARG X  48      67.009  94.657 100.999  1.00  0.00           N
ATOM    435  HE  ARG X  48      66.200  94.137 101.335  1.00  0.00           H
ATOM    436  CZ  ARG X  48      68.198  94.080 101.220  1.00  0.00           C
ATOM    437  NH1 ARG X  48      69.336  94.630 100.818  1.00  0.00           N
ATOM    438 1HH1 ARG X  48      69.314  95.418 100.191  1.00  0.00           H
ATOM    439 2HH1 ARG X  48      70.194  94.118 100.982  1.00  0.00           H
ATOM    440  NH2 ARG X  48      68.248  92.908 101.850  1.00  0.00           N
ATOM    441 1HH2 ARG X  48      67.384  92.463 102.144  1.00  0.00           H
ATOM    442 2HH2 ARG X  48      69.128  92.481 102.030  1.00  0.00           H
ATOM    443  C   ARG X  48      64.355  96.104  97.693  1.00  0.00           C
ATOM    444  O   ARG X  48      63.171  95.816  97.875  1.00  0.00           O
ATOM    445  N   LEU X  49      65.196  95.236  97.100  1.00  0.00           N
ATOM    446  HN  LEU X  49      66.150  95.480  96.921  1.00  0.00           H
ATOM    447  CA  LEU X  49      64.819  93.870  96.791  1.00  0.00           C
ATOM    448  HA  LEU X  49      63.855  93.653  97.223  1.00  0.00           H
ATOM    449  CB  LEU X  49      64.742  93.622  95.267  1.00  0.00           C
ATOM    450  HB1 LEU X  49      64.168  94.461  94.815  1.00  0.00           H
ATOM    451  HB2 LEU X  49      65.767  93.657  94.839  1.00  0.00           H
ATOM    452  CG  LEU X  49      64.047  92.312  94.841  1.00  0.00           C
ATOM    453  HG  LEU X  49      64.522  91.458  95.383  1.00  0.00           H
ATOM    454  CD1 LEU X  49      62.545  92.321  95.168  1.00  0.00           C
ATOM    455 1HD1 LEU X  49      62.367  92.435  96.257  1.00  0.00           H
ATOM    456 2HD1 LEU X  49      62.045  93.155  94.631  1.00  0.00           H
ATOM    457 3HD1 LEU X  49      62.086  91.363  94.843  1.00  0.00           H
ATOM    458  CD2 LEU X  49      64.244  92.072  93.339  1.00  0.00           C
ATOM    459 1HD2 LEU X  49      65.324  91.976  93.105  1.00  0.00           H
ATOM    460 2HD2 LEU X  49      63.738  91.134  93.026  1.00  0.00           H
ATOM    461 3HD2 LEU X  49      63.832  92.914  92.746  1.00  0.00           H
ATOM    462  C   LEU X  49      65.807  92.936  97.459  1.00  0.00           C
ATOM    463  O   LEU X  49      67.011  93.191  97.490  1.00  0.00           O
ATOM    464  N   GLU X  50      65.311  91.848  98.071  1.00  0.00           N
ATOM    465  HN  GLU X  50      64.344  91.618  98.026  1.00  0.00           H
ATOM    466  CA  GLU X  50      66.110  90.992  98.919  1.00  0.00           C
ATOM    467  HA  GLU X  50      66.812  91.604  99.470  1.00  0.00           H
ATOM    468  CB  GLU X  50      65.203  90.260  99.935  1.00  0.00           C
ATOM    469  HB1 GLU X  50      64.509  89.590  99.378  1.00  0.00           H
ATOM    470  HB2 GLU X  50      65.833  89.616 100.584  1.00  0.00           H
ATOM    471  CG  GLU X  50      64.341  91.176 100.844  1.00  0.00           C
ATOM    472  HG1 GLU X  50      63.706  91.849 100.232  1.00  0.00           H
ATOM    473  HG2 GLU X  50      63.667  90.537 101.454  1.00  0.00           H
ATOM    474  CD  GLU X  50      65.145  92.017 101.810  1.00  0.00           C
ATOM    475  OE1 GLU X  50      64.896  93.250 101.886  1.00  0.00           O
ATOM    476  OE2 GLU X  50      66.043  91.482 102.513  1.00  0.00           O
ATOM    477  C   GLU X  50      66.908  89.951  98.137  1.00  0.00           C
ATOM    478  O   GLU X  50      66.356  89.091  97.447  1.00  0.00           O
ATOM    479  N   TRP X  51      68.251  89.998  98.257  1.00  0.00           N
ATOM    480  HN  TRP X  51      68.690  90.722  98.790  1.00  0.00           H
ATOM    481  CA  TRP X  51      69.157  89.061  97.621  1.00  0.00           C
ATOM    482  HA  TRP X  51      68.593  88.325  97.064  1.00  0.00           H
ATOM    483  CB  TRP X  51      70.133  89.812  96.677  1.00  0.00           C
ATOM    484  HB1 TRP X  51      69.539  90.568  96.119  1.00  0.00           H
ATOM    485  HB2 TRP X  51      70.879  90.383  97.270  1.00  0.00           H
ATOM    486  CG  TRP X  51      70.848  88.980  95.618  1.00  0.00           C
ATOM    487  CD1 TRP X  51      70.369  87.940  94.867  1.00  0.00           C
ATOM    488  HD1 TRP X  51      69.389  87.500  94.982  1.00  0.00           H
ATOM    489  NE1 TRP X  51      71.300  87.575  93.919  1.00  0.00           N
ATOM    490  HE1 TRP X  51      71.222  86.853  93.263  1.00  0.00           H
ATOM    491  CE2 TRP X  51      72.416  88.366  94.060  1.00  0.00           C
ATOM    492  CD2 TRP X  51      72.169  89.267  95.125  1.00  0.00           C
ATOM    493  CE3 TRP X  51      73.123  90.211  95.496  1.00  0.00           C
ATOM    494  HE3 TRP X  51      72.953  90.913  96.301  1.00  0.00           H
ATOM    495  CZ3 TRP X  51      74.339  90.234  94.798  1.00  0.00           C
ATOM    496  HZ3 TRP X  51      75.095  90.954  95.074  1.00  0.00           H
ATOM    497  CZ2 TRP X  51      73.616  88.396  93.366  1.00  0.00           C
ATOM    498  HZ2 TRP X  51      73.813  87.704  92.560  1.00  0.00           H
ATOM    499  CH2 TRP X  51      74.584  89.337  93.745  1.00  0.00           C
ATOM    500  HH2 TRP X  51      75.531  89.373  93.224  1.00  0.00           H
ATOM    501  C   TRP X  51      69.948  88.340  98.699  1.00  0.00           C
ATOM    502  O   TRP X  51      70.529  88.965  99.592  1.00  0.00           O
ATOM    503  N   LYS X  52      69.968  86.997  98.660  1.00  0.00           N
ATOM    504  HN  LYS X  52      69.516  86.487  97.921  1.00  0.00           H
ATOM    505  CA  LYS X  52      70.590  86.190  99.687  1.00  0.00           C
ATOM    506  HA  LYS X  52      71.234  86.803 100.302  1.00  0.00           H
ATOM    507  CB  LYS X  52      69.518  85.541 100.596  1.00  0.00           C
ATOM    508  HB1 LYS X  52      68.866  86.360 100.977  1.00  0.00           H
ATOM    509  HB2 LYS X  52      68.875  84.857  99.999  1.00  0.00           H
ATOM    510  CG  LYS X  52      70.097  84.788 101.803  1.00  0.00           C
ATOM    511  HG1 LYS X  52      70.572  83.839 101.468  1.00  0.00           H
ATOM    512  HG2 LYS X  52      70.892  85.420 102.264  1.00  0.00           H
ATOM    513  CD  LYS X  52      69.040  84.496 102.879  1.00  0.00           C
ATOM    514  HD1 LYS X  52      68.576  85.471 103.158  1.00  0.00           H
ATOM    515  HD2 LYS X  52      68.240  83.846 102.460  1.00  0.00           H
ATOM    516  CE  LYS X  52      69.644  83.836 104.124  1.00  0.00           C
ATOM    517  HE1 LYS X  52      69.852  82.760 103.940  1.00  0.00           H
ATOM    518  HE2 LYS X  52      70.593  84.346 104.405  1.00  0.00           H
ATOM    519  NZ  LYS X  52      68.722  83.957 105.263  1.00  0.00           N
ATOM    520  HZ1 LYS X  52      67.787  83.525 105.051  1.00  0.00           H
ATOM    521  HZ2 LYS X  52      69.123  83.476 106.106  1.00  0.00           H
ATOM    522  HZ3 LYS X  52      68.582  84.977 105.485  1.00  0.00           H
ATOM    523  C   LYS X  52      71.472  85.135  99.056  1.00  0.00           C
ATOM    524  O   LYS X  52      71.090  84.461  98.101  1.00  0.00           O
ATOM    525  N   LEU X  53      72.708  84.983  99.566  1.00  0.00           N
ATOM    526  HN  LEU X  53      73.013  85.541 100.339  1.00  0.00           H
ATOM    527  CA  LEU X  53      73.603  83.915  99.163  1.00  0.00           C
ATOM    528  HA  LEU X  53      73.572  83.833  98.085  1.00  0.00           H
ATOM    529  CB  LEU X  53      75.049  84.246  99.609  1.00  0.00           C
ATOM    530  HB1 LEU X  53      75.324  85.243  99.197  1.00  0.00           H
ATOM    531  HB2 LEU X  53      75.066  84.335 100.718  1.00  0.00           H
ATOM    532  CG  LEU X  53      76.134  83.234  99.179  1.00  0.00           C
ATOM    533  HG  LEU X  53      75.843  82.223  99.552  1.00  0.00           H
ATOM    534  CD1 LEU X  53      76.296  83.159  97.655  1.00  0.00           C
ATOM    535 1HD1 LEU X  53      76.602  84.148  97.254  1.00  0.00           H
ATOM    536 2HD1 LEU X  53      77.077  82.415  97.388  1.00  0.00           H
ATOM    537 3HD1 LEU X  53      75.352  82.858  97.159  1.00  0.00           H
ATOM    538  CD2 LEU X  53      77.480  83.593  99.821  1.00  0.00           C
ATOM    539 1HD2 LEU X  53      78.237  82.816  99.590  1.00  0.00           H
ATOM    540 2HD2 LEU X  53      77.842  84.567  99.431  1.00  0.00           H
ATOM    541 3HD2 LEU X  53      77.375  83.672 100.923  1.00  0.00           H
ATOM    542  C   LEU X  53      73.152  82.579  99.749  1.00  0.00           C
ATOM    543  O   LEU X  53      72.881  82.467 100.945  1.00  0.00           O
ATOM    544  N   ASN X  54      73.046  81.519  98.923  1.00  0.00           N
ATOM    545  HN  ASN X  54      73.295  81.589  97.953  1.00  0.00           H
ATOM    546  CA  ASN X  54      72.694  80.195  99.401  1.00  0.00           C
ATOM    547  HA  ASN X  54      72.076  80.291 100.282  1.00  0.00           H
ATOM    548  CB  ASN X  54      71.936  79.360  98.333  1.00  0.00           C
ATOM    549  HB1 ASN X  54      72.426  79.487  97.350  1.00  0.00           H
ATOM    550  HB2 ASN X  54      71.943  78.282  98.595  1.00  0.00           H
ATOM    551  CG  ASN X  54      70.472  79.780  98.232  1.00  0.00           C
ATOM    552  OD1 ASN X  54      69.922  80.471  99.092  1.00  0.00           O
ATOM    553  ND2 ASN X  54      69.795  79.288  97.170  1.00  0.00           N
ATOM    554 1HD2 ASN X  54      70.232  78.628  96.566  1.00  0.00           H
ATOM    555 2HD2 ASN X  54      68.820  79.502  97.073  1.00  0.00           H
ATOM    556  C   ASN X  54      73.930  79.436  99.858  1.00  0.00           C
ATOM    557  O   ASN X  54      75.065  79.730  99.486  1.00  0.00           O
ATOM    558  N   THR X  55      73.730  78.425 100.722  1.00  0.00           N
ATOM    559  HN  THR X  55      72.805  78.173 101.007  1.00  0.00           H
ATOM    560  CA  THR X  55      74.788  77.548 101.210  1.00  0.00           C
ATOM    561  HA  THR X  55      75.575  78.193 101.568  1.00  0.00           H
ATOM    562  CB  THR X  55      74.387  76.675 102.399  1.00  0.00           C
ATOM    563  HB  THR X  55      75.207  75.962 102.658  1.00  0.00           H
ATOM    564  OG1 THR X  55      73.181  75.952 102.176  1.00  0.00           O
ATOM    565  HG1 THR X  55      73.044  75.425 102.990  1.00  0.00           H
ATOM    566  CG2 THR X  55      74.133  77.598 103.597  1.00  0.00           C
ATOM    567 1HG2 THR X  55      73.319  78.322 103.382  1.00  0.00           H
ATOM    568 2HG2 THR X  55      73.843  77.009 104.491  1.00  0.00           H
ATOM    569 3HG2 THR X  55      75.051  78.167 103.852  1.00  0.00           H
ATOM    570  C   THR X  55      75.430  76.709 100.121  1.00  0.00           C
ATOM    571  O   THR X  55      74.797  76.316  99.138  1.00  0.00           O
ATOM    572  N   GLY X  56      76.751  76.460 100.244  1.00  0.00           N
ATOM    573  HN  GLY X  56      77.282  76.852 100.994  1.00  0.00           H
ATOM    574  CA  GLY X  56      77.502  75.617  99.324  1.00  0.00           C
ATOM    575  HA1 GLY X  56      77.317  75.958  98.317  1.00  0.00           H
ATOM    576  HA2 GLY X  56      78.543  75.696  99.599  1.00  0.00           H
ATOM    577  C   GLY X  56      77.148  74.156  99.376  1.00  0.00           C
ATOM    578  O   GLY X  56      76.402  73.692 100.241  1.00  0.00           O
ATOM    579  N   ARG X  57      77.745  73.376  98.465  1.00  0.00           N
ATOM    580  HN  ARG X  57      78.382  73.789  97.806  1.00  0.00           H
ATOM    581  CA  ARG X  57      77.447  71.965  98.327  1.00  0.00           C
ATOM    582  HA  ARG X  57      77.143  71.568  99.285  1.00  0.00           H
ATOM    583  CB  ARG X  57      76.302  71.741  97.301  1.00  0.00           C
ATOM    584  HB1 ARG X  57      76.017  70.664  97.308  1.00  0.00           H
ATOM    585  HB2 ARG X  57      75.415  72.311  97.659  1.00  0.00           H
ATOM    586  CG  ARG X  57      76.612  72.171  95.850  1.00  0.00           C
ATOM    587  HG1 ARG X  57      76.947  73.232  95.838  1.00  0.00           H
ATOM    588  HG2 ARG X  57      77.446  71.543  95.464  1.00  0.00           H
ATOM    589  CD  ARG X  57      75.401  72.030  94.921  1.00  0.00           C
ATOM    590  HD1 ARG X  57      74.974  71.003  94.985  1.00  0.00           H
ATOM    591  HD2 ARG X  57      74.618  72.774  95.198  1.00  0.00           H
ATOM    592  NE  ARG X  57      75.888  72.277  93.526  1.00  0.00           N
ATOM    593  HE  ARG X  57      76.860  72.235  93.310  1.00  0.00           H
ATOM    594  CZ  ARG X  57      75.087  72.442  92.466  1.00  0.00           C
ATOM    595  NH1 ARG X  57      73.764  72.482  92.558  1.00  0.00           N
ATOM    596 1HH1 ARG X  57      73.306  72.517  93.458  1.00  0.00           H
ATOM    597 2HH1 ARG X  57      73.238  72.807  91.767  1.00  0.00           H
ATOM    598  NH2 ARG X  57      75.635  72.544  91.261  1.00  0.00           N
ATOM    599 1HH2 ARG X  57      76.643  72.470  91.178  1.00  0.00           H
ATOM    600 2HH2 ARG X  57      75.008  72.549  90.471  1.00  0.00           H
ATOM    601  C   ARG X  57      78.690  71.190  97.921  1.00  0.00           C
ATOM    602  O   ARG X  57      78.616  70.071  97.412  1.00  0.00           O
ATOM    603  N   THR X  58      79.885  71.776  98.154  1.00  0.00           N
ATOM    604  HN  THR X  58      79.912  72.625  98.698  1.00  0.00           H
ATOM    605  CA  THR X  58      81.180  71.232  97.753  1.00  0.00           C
ATOM    606  HA  THR X  58      81.887  71.997  98.028  1.00  0.00           H
ATOM    607  CB  THR X  58      81.648  69.984  98.497  1.00  0.00           C
ATOM    608  HB  THR X  58      80.943  69.139  98.319  1.00  0.00           H
ATOM    609  OG1 THR X  58      81.732  70.252  99.892  1.00  0.00           O
ATOM    610  HG1 THR X  58      80.819  70.455 100.194  1.00  0.00           H
ATOM    611  CG2 THR X  58      83.068  69.575  98.075  1.00  0.00           C
ATOM    612 1HG2 THR X  58      83.077  69.175  97.040  1.00  0.00           H
ATOM    613 2HG2 THR X  58      83.759  70.440  98.125  1.00  0.00           H
ATOM    614 3HG2 THR X  58      83.456  68.777  98.742  1.00  0.00           H
ATOM    615  C   THR X  58      81.328  71.114  96.252  1.00  0.00           C
ATOM    616  O   THR X  58      81.228  70.043  95.656  1.00  0.00           O
ATOM    617  N   GLU X  59      81.523  72.261  95.583  1.00  0.00           N
ATOM    618  HN  GLU X  59      81.494  73.142  96.050  1.00  0.00           H
ATOM    619  CA  GLU X  59      81.716  72.316  94.153  1.00  0.00           C
ATOM    620  HA  GLU X  59      81.888  71.326  93.756  1.00  0.00           H
ATOM    621  CB  GLU X  59      80.457  72.909  93.490  1.00  0.00           C
ATOM    622  HB1 GLU X  59      79.602  72.258  93.787  1.00  0.00           H
ATOM    623  HB2 GLU X  59      80.257  73.921  93.910  1.00  0.00           H
ATOM    624  CG  GLU X  59      80.522  72.989  91.952  1.00  0.00           C
ATOM    625  HG1 GLU X  59      81.224  73.790  91.635  1.00  0.00           H
ATOM    626  HG2 GLU X  59      80.870  72.026  91.520  1.00  0.00           H
ATOM    627  CD  GLU X  59      79.155  73.288  91.392  1.00  0.00           C
ATOM    628  OE1 GLU X  59      78.317  72.350  91.302  1.00  0.00           O
ATOM    629  OE2 GLU X  59      78.889  74.456  91.005  1.00  0.00           O
ATOM    630  C   GLU X  59      82.947  73.133  93.821  1.00  0.00           C
ATOM    631  O   GLU X  59      83.111  74.253  94.306  1.00  0.00           O
ATOM    632  N   ALA X  60      83.851  72.574  92.987  1.00  0.00           N
ATOM    633  HN  ALA X  60      83.658  71.666  92.604  1.00  0.00           H
ATOM    634  CA  ALA X  60      85.088  73.187  92.534  1.00  0.00           C
ATOM    635  HA  ALA X  60      85.705  72.362  92.211  1.00  0.00           H
ATOM    636  CB  ALA X  60      84.821  74.047  91.283  1.00  0.00           C
ATOM    637  HB1 ALA X  60      84.178  74.918  91.528  1.00  0.00           H
ATOM    638  HB2 ALA X  60      85.764  74.403  90.815  1.00  0.00           H
ATOM    639  HB3 ALA X  60      84.281  73.440  90.524  1.00  0.00           H
ATOM    640  C   ALA X  60      85.942  73.904  93.588  1.00  0.00           C
ATOM    641  O   ALA X  60      86.307  73.334  94.619  1.00  0.00           O
ATOM    642  N   TRP X  61      86.320  75.171  93.319  1.00  0.00           N
ATOM    643  HN  TRP X  61      85.944  75.629  92.515  1.00  0.00           H
ATOM    644  CA  TRP X  61      87.318  75.921  94.059  1.00  0.00           C
ATOM    645  HA  TRP X  61      88.150  75.256  94.252  1.00  0.00           H
ATOM    646  CB  TRP X  61      87.802  77.090  93.154  1.00  0.00           C
ATOM    647  HB1 TRP X  61      87.986  76.679  92.135  1.00  0.00           H
ATOM    648  HB2 TRP X  61      86.994  77.845  93.049  1.00  0.00           H
ATOM    649  CG  TRP X  61      89.098  77.785  93.550  1.00  0.00           C
ATOM    650  CD1 TRP X  61      90.142  77.310  94.297  1.00  0.00           C
ATOM    651  HD1 TRP X  61      90.190  76.318  94.724  1.00  0.00           H
ATOM    652  NE1 TRP X  61      91.126  78.268  94.402  1.00  0.00           N
ATOM    653  HE1 TRP X  61      92.026  78.104  94.780  1.00  0.00           H
ATOM    654  CE2 TRP X  61      90.733  79.387  93.697  1.00  0.00           C
ATOM    655  CD2 TRP X  61      89.470  79.105  93.119  1.00  0.00           C
ATOM    656  CE3 TRP X  61      88.838  80.031  92.294  1.00  0.00           C
ATOM    657  HE3 TRP X  61      87.888  79.821  91.823  1.00  0.00           H
ATOM    658  CZ3 TRP X  61      89.476  81.257  92.063  1.00  0.00           C
ATOM    659  HZ3 TRP X  61      89.012  81.986  91.415  1.00  0.00           H
ATOM    660  CZ2 TRP X  61      91.360  80.603  93.472  1.00  0.00           C
ATOM    661  HZ2 TRP X  61      92.324  80.832  93.903  1.00  0.00           H
ATOM    662  CH2 TRP X  61      90.719  81.543  92.650  1.00  0.00           C
ATOM    663  HH2 TRP X  61      91.193  82.495  92.457  1.00  0.00           H
ATOM    664  C   TRP X  61      86.823  76.436  95.416  1.00  0.00           C
ATOM    665  O   TRP X  61      87.616  76.729  96.314  1.00  0.00           O
ATOM    666  N   LYS X  62      85.487  76.496  95.604  1.00  0.00           N
ATOM    667  HN  LYS X  62      84.889  76.209  94.858  1.00  0.00           H
ATOM    668  CA  LYS X  62      84.808  76.903  96.827  1.00  0.00           C
ATOM    669  HA  LYS X  62      83.758  76.767  96.626  1.00  0.00           H
ATOM    670  CB  LYS X  62      85.091  75.978  98.043  1.00  0.00           C
ATOM    671  HB1 LYS X  62      86.153  76.084  98.353  1.00  0.00           H
ATOM    672  HB2 LYS X  62      84.456  76.290  98.899  1.00  0.00           H
ATOM    673  CG  LYS X  62      84.793  74.505  97.716  1.00  0.00           C
ATOM    674  HG1 LYS X  62      83.765  74.417  97.300  1.00  0.00           H
ATOM    675  HG2 LYS X  62      85.498  74.181  96.916  1.00  0.00           H
ATOM    676  CD  LYS X  62      84.952  73.535  98.899  1.00  0.00           C
ATOM    677  HD1 LYS X  62      85.031  72.518  98.450  1.00  0.00           H
ATOM    678  HD2 LYS X  62      85.906  73.741  99.433  1.00  0.00           H
ATOM    679  CE  LYS X  62      83.777  73.533  99.886  1.00  0.00           C
ATOM    680  HE1 LYS X  62      83.759  74.462 100.495  1.00  0.00           H
ATOM    681  HE2 LYS X  62      82.824  73.454  99.322  1.00  0.00           H
ATOM    682  NZ  LYS X  62      83.859  72.373 100.797  1.00  0.00           N
ATOM    683  HZ1 LYS X  62      84.722  72.456 101.392  1.00  0.00           H
ATOM    684  HZ2 LYS X  62      83.011  72.330 101.421  1.00  0.00           H
ATOM    685  HZ3 LYS X  62      83.923  71.479 100.269  1.00  0.00           H
ATOM    686  C   LYS X  62      84.944  78.388  97.134  1.00  0.00           C
ATOM    687  O   LYS X  62      85.265  78.796  98.252  1.00  0.00           O
ATOM    688  N   VAL X  63      84.701  79.246  96.122  1.00  0.00           N
ATOM    689  HN  VAL X  63      84.391  78.902  95.239  1.00  0.00           H
ATOM    690  CA  VAL X  63      84.940  80.680  96.196  1.00  0.00           C
ATOM    691  HA  VAL X  63      85.950  80.801  96.562  1.00  0.00           H
ATOM    692  CB  VAL X  63      84.917  81.339  94.813  1.00  0.00           C
ATOM    693  HB  VAL X  63      85.070  82.439  94.925  1.00  0.00           H
ATOM    694  CG1 VAL X  63      86.096  80.783  93.996  1.00  0.00           C
ATOM    695 1HG1 VAL X  63      87.059  80.949  94.522  1.00  0.00           H
ATOM    696 2HG1 VAL X  63      85.975  79.696  93.811  1.00  0.00           H
ATOM    697 3HG1 VAL X  63      86.149  81.290  93.008  1.00  0.00           H
ATOM    698  CG2 VAL X  63      83.603  81.103  94.043  1.00  0.00           C
ATOM    699 1HG2 VAL X  63      83.386  80.022  93.920  1.00  0.00           H
ATOM    700 2HG2 VAL X  63      82.743  81.580  94.554  1.00  0.00           H
ATOM    701 3HG2 VAL X  63      83.675  81.548  93.027  1.00  0.00           H
ATOM    702  C   VAL X  63      84.077  81.459  97.189  1.00  0.00           C
ATOM    703  O   VAL X  63      84.613  82.215  98.006  1.00  0.00           O
ATOM    704  N   LEU X  64      82.738  81.270  97.204  1.00  0.00           N
ATOM    705  HN  LEU X  64      82.289  80.641  96.564  1.00  0.00           H
ATOM    706  CA  LEU X  64      81.856  82.036  98.073  1.00  0.00           C
ATOM    707  HA  LEU X  64      82.363  82.939  98.384  1.00  0.00           H
ATOM    708  CB  LEU X  64      80.541  82.476  97.383  1.00  0.00           C
ATOM    709  HB1 LEU X  64      79.963  81.576  97.074  1.00  0.00           H
ATOM    710  HB2 LEU X  64      79.919  83.037  98.116  1.00  0.00           H
ATOM    711  CG  LEU X  64      80.726  83.391  96.153  1.00  0.00           C
ATOM    712  HG  LEU X  64      81.183  82.786  95.336  1.00  0.00           H
ATOM    713  CD1 LEU X  64      79.359  83.886  95.657  1.00  0.00           C
ATOM    714 1HD1 LEU X  64      79.476  84.510  94.747  1.00  0.00           H
ATOM    715 2HD1 LEU X  64      78.706  83.023  95.407  1.00  0.00           H
ATOM    716 3HD1 LEU X  64      78.855  84.488  96.442  1.00  0.00           H
ATOM    717  CD2 LEU X  64      81.659  84.582  96.419  1.00  0.00           C
ATOM    718 1HD2 LEU X  64      82.696  84.241  96.611  1.00  0.00           H
ATOM    719 2HD2 LEU X  64      81.680  85.255  95.535  1.00  0.00           H
ATOM    720 3HD2 LEU X  64      81.309  85.159  97.299  1.00  0.00           H
ATOM    721  C   LEU X  64      81.526  81.297  99.353  1.00  0.00           C
ATOM    722  O   LEU X  64      81.455  80.067  99.411  1.00  0.00           O
ATOM    723  N   SER X  65      81.355  82.051 100.451  1.00  0.00           N
ATOM    724  HN  SER X  65      81.413  83.057 100.393  1.00  0.00           H
ATOM    725  CA  SER X  65      81.115  81.488 101.767  1.00  0.00           C
ATOM    726  HA  SER X  65      80.778  80.465 101.693  1.00  0.00           H
ATOM    727  CB  SER X  65      82.428  81.511 102.596  1.00  0.00           C
ATOM    728  HB1 SER X  65      83.209  80.963 102.021  1.00  0.00           H
ATOM    729  HB2 SER X  65      82.777  82.563 102.708  1.00  0.00           H
ATOM    730  OG  SER X  65      82.304  80.900 103.885  1.00  0.00           O
ATOM    731  HG1 SER X  65      83.164  81.061 104.321  1.00  0.00           H
ATOM    732  C   SER X  65      80.066  82.324 102.479  1.00  0.00           C
ATOM    733  O   SER X  65      80.295  83.520 102.671  1.00  0.00           O
ATOM    734  N   PRO X  66      78.924  81.801 102.928  1.00  0.00           N
ATOM    735  CD  PRO X  66      78.277  80.643 102.305  1.00  0.00           C
ATOM    736  HD1 PRO X  66      78.719  79.709 102.719  1.00  0.00           H
ATOM    737  HD2 PRO X  66      78.390  80.661 101.197  1.00  0.00           H
ATOM    738  CA  PRO X  66      77.992  82.527 103.792  1.00  0.00           C
ATOM    739  HA  PRO X  66      77.662  83.402 103.252  1.00  0.00           H
ATOM    740  CB  PRO X  66      76.861  81.520 104.021  1.00  0.00           C
ATOM    741  HB1 PRO X  66      77.126  80.809 104.836  1.00  0.00           H
ATOM    742  HB2 PRO X  66      75.899  82.015 104.266  1.00  0.00           H
ATOM    743  CG  PRO X  66      76.803  80.760 102.696  1.00  0.00           C
ATOM    744  HG1 PRO X  66      76.313  79.774 102.801  1.00  0.00           H
ATOM    745  HG2 PRO X  66      76.260  81.365 101.935  1.00  0.00           H
ATOM    746  C   PRO X  66      78.604  83.026 105.088  1.00  0.00           C
ATOM    747  O   PRO X  66      78.169  84.051 105.608  1.00  0.00           O
ATOM    748  N   GLN X  67      79.635  82.337 105.610  1.00  0.00           N
ATOM    749  HN  GLN X  67      79.908  81.470 105.193  1.00  0.00           H
ATOM    750  CA  GLN X  67      80.353  82.746 106.803  1.00  0.00           C
ATOM    751  HA  GLN X  67      79.718  83.385 107.403  1.00  0.00           H
ATOM    752  CB  GLN X  67      80.761  81.512 107.648  1.00  0.00           C
ATOM    753  HB1 GLN X  67      81.518  80.916 107.089  1.00  0.00           H
ATOM    754  HB2 GLN X  67      81.243  81.859 108.590  1.00  0.00           H
ATOM    755  CG  GLN X  67      79.589  80.566 108.009  1.00  0.00           C
ATOM    756  HG1 GLN X  67      79.231  80.046 107.094  1.00  0.00           H
ATOM    757  HG2 GLN X  67      79.934  79.790 108.723  1.00  0.00           H
ATOM    758  CD  GLN X  67      78.381  81.289 108.602  1.00  0.00           C
ATOM    759  OE1 GLN X  67      77.258  81.171 108.105  1.00  0.00           O
ATOM    760  NE2 GLN X  67      78.586  82.043 109.702  1.00  0.00           N
ATOM    761 1HE2 GLN X  67      79.510  82.168 110.072  1.00  0.00           H
ATOM    762 2HE2 GLN X  67      77.808  82.545 110.079  1.00  0.00           H
ATOM    763  C   GLN X  67      81.602  83.557 106.476  1.00  0.00           C
ATOM    764  O   GLN X  67      82.481  83.745 107.316  1.00  0.00           O
ATOM    765  N   GLY X  68      81.727  84.057 105.232  1.00  0.00           N
ATOM    766  HN  GLY X  68      81.016  83.882 104.546  1.00  0.00           H
ATOM    767  CA  GLY X  68      82.828  84.911 104.819  1.00  0.00           C
ATOM    768  HA1 GLY X  68      83.408  85.225 105.673  1.00  0.00           H
ATOM    769  HA2 GLY X  68      83.404  84.348 104.102  1.00  0.00           H
ATOM    770  C   GLY X  68      82.361  86.159 104.125  1.00  0.00           C
ATOM    771  O   GLY X  68      81.164  86.401 103.971  1.00  0.00           O
ATOM    772  N   GLY X  69      83.346  86.953 103.660  1.00  0.00           N
ATOM    773  HN  GLY X  69      84.285  86.704 103.887  1.00  0.00           H
ATOM    774  CA  GLY X  69      83.212  88.136 102.816  1.00  0.00           C
ATOM    775  HA1 GLY X  69      84.207  88.531 102.684  1.00  0.00           H
ATOM    776  HA2 GLY X  69      82.781  87.805 101.883  1.00  0.00           H
ATOM    777  C   GLY X  69      82.368  89.293 103.289  1.00  0.00           C
ATOM    778  O   GLY X  69      81.722  89.294 104.339  1.00  0.00           O
ATOM    779  N   GLY X  70      82.361  90.367 102.476  1.00  0.00           N
ATOM    780  HN  GLY X  70      82.894  90.367 101.628  1.00  0.00           H
ATOM    781  CA  GLY X  70      81.556  91.549 102.741  1.00  0.00           C
ATOM    782  HA1 GLY X  70      81.646  91.774 103.793  1.00  0.00           H
ATOM    783  HA2 GLY X  70      81.927  92.344 102.111  1.00  0.00           H
ATOM    784  C   GLY X  70      80.099  91.350 102.393  1.00  0.00           C
ATOM    785  O   GLY X  70      79.732  90.316 101.831  1.00  0.00           O
ATOM    786  N   PRO X  71      79.239  92.314 102.679  1.00  0.00           N
ATOM    787  CD  PRO X  71      79.492  93.342 103.693  1.00  0.00           C
ATOM    788  HD1 PRO X  71      79.988  94.213 103.209  1.00  0.00           H
ATOM    789  HD2 PRO X  71      80.110  92.971 104.541  1.00  0.00           H
ATOM    790  CA  PRO X  71      77.829  92.251 102.312  1.00  0.00           C
ATOM    791  HA  PRO X  71      77.423  91.344 102.738  1.00  0.00           H
ATOM    792  CB  PRO X  71      77.242  93.513 102.947  1.00  0.00           C
ATOM    793  HB1 PRO X  71      77.386  94.393 102.280  1.00  0.00           H
ATOM    794  HB2 PRO X  71      76.164  93.398 103.185  1.00  0.00           H
ATOM    795  CG  PRO X  71      78.100  93.709 104.194  1.00  0.00           C
ATOM    796  HG1 PRO X  71      78.053  94.740 104.590  1.00  0.00           H
ATOM    797  HG2 PRO X  71      77.781  92.995 104.987  1.00  0.00           H
ATOM    798  C   PRO X  71      77.533  92.228 100.825  1.00  0.00           C
ATOM    799  O   PRO X  71      78.293  92.776 100.020  1.00  0.00           O
ATOM    800  N   TRP X  72      76.393  91.623 100.449  1.00  0.00           N
ATOM    801  HN  TRP X  72      75.822  91.170 101.142  1.00  0.00           H
ATOM    802  CA  TRP X  72      75.997  91.456  99.064  1.00  0.00           C
ATOM    803  HA  TRP X  72      76.868  91.488  98.422  1.00  0.00           H
ATOM    804  CB  TRP X  72      75.290  90.086  98.909  1.00  0.00           C
ATOM    805  HB1 TRP X  72      74.446  90.013  99.628  1.00  0.00           H
ATOM    806  HB2 TRP X  72      74.884  89.985  97.879  1.00  0.00           H
ATOM    807  CG  TRP X  72      76.241  88.924  99.133  1.00  0.00           C
ATOM    808  CD1 TRP X  72      76.435  88.141 100.239  1.00  0.00           C
ATOM    809  HD1 TRP X  72      75.863  88.213 101.150  1.00  0.00           H
ATOM    810  NE1 TRP X  72      77.479  87.271 100.016  1.00  0.00           N
ATOM    811  HE1 TRP X  72      77.799  86.587 100.670  1.00  0.00           H
ATOM    812  CE2 TRP X  72      77.981  87.484  98.751  1.00  0.00           C
ATOM    813  CD2 TRP X  72      77.213  88.529  98.162  1.00  0.00           C
ATOM    814  CE3 TRP X  72      77.488  88.978  96.876  1.00  0.00           C
ATOM    815  HE3 TRP X  72      76.903  89.761  96.410  1.00  0.00           H
ATOM    816  CZ3 TRP X  72      78.544  88.387  96.179  1.00  0.00           C
ATOM    817  HZ3 TRP X  72      78.761  88.706  95.172  1.00  0.00           H
ATOM    818  CZ2 TRP X  72      79.028  86.904  98.056  1.00  0.00           C
ATOM    819  HZ2 TRP X  72      79.621  86.112  98.497  1.00  0.00           H
ATOM    820  CH2 TRP X  72      79.313  87.368  96.764  1.00  0.00           C
ATOM    821  HH2 TRP X  72      80.126  86.936  96.200  1.00  0.00           H
ATOM    822  C   TRP X  72      75.051  92.547  98.589  1.00  0.00           C
ATOM    823  O   TRP X  72      74.839  92.723  97.390  1.00  0.00           O
ATOM    824  N   ASP X  73      74.501  93.349  99.523  1.00  0.00           N
ATOM    825  HN  ASP X  73      74.721  93.200 100.483  1.00  0.00           H
ATOM    826  CA  ASP X  73      73.467  94.338  99.266  1.00  0.00           C
ATOM    827  HA  ASP X  73      72.612  93.828  98.838  1.00  0.00           H
ATOM    828  CB  ASP X  73      73.073  95.015 100.603  1.00  0.00           C
ATOM    829  HB1 ASP X  73      73.940  95.554 101.034  1.00  0.00           H
ATOM    830  HB2 ASP X  73      72.256  95.746 100.426  1.00  0.00           H
ATOM    831  CG  ASP X  73      72.586  94.014 101.625  1.00  0.00           C
ATOM    832  OD1 ASP X  73      71.606  93.281 101.326  1.00  0.00           O
ATOM    833  OD2 ASP X  73      73.138  93.978 102.757  1.00  0.00           O
ATOM    834  C   ASP X  73      73.867  95.436  98.277  1.00  0.00           C
ATOM    835  O   ASP X  73      73.114  95.808  97.379  1.00  0.00           O
ATOM    836  N   SER X  74      75.099  95.958  98.417  1.00  0.00           N
ATOM    837  HN  SER X  74      75.685  95.636  99.155  1.00  0.00           H
ATOM    838  CA  SER X  74      75.606  97.093  97.657  1.00  0.00           C
ATOM    839  HA  SER X  74      74.781  97.693  97.296  1.00  0.00           H
ATOM    840  CB  SER X  74      76.507  97.989  98.558  1.00  0.00           C
ATOM    841  HB1 SER X  74      77.076  98.723  97.943  1.00  0.00           H
ATOM    842  HB2 SER X  74      75.841  98.578  99.230  1.00  0.00           H
ATOM    843  OG  SER X  74      77.403  97.216  99.374  1.00  0.00           O
ATOM    844  HG1 SER X  74      76.941  97.097 100.239  1.00  0.00           H
ATOM    845  C   SER X  74      76.403  96.680  96.430  1.00  0.00           C
ATOM    846  O   SER X  74      76.892  97.526  95.680  1.00  0.00           O
ATOM    847  N   VAL X  75      76.530  95.360  96.177  1.00  0.00           N
ATOM    848  HN  VAL X  75      76.122  94.701  96.804  1.00  0.00           H
ATOM    849  CA  VAL X  75      77.157  94.812  94.980  1.00  0.00           C
ATOM    850  HA  VAL X  75      78.035  95.398  94.742  1.00  0.00           H
ATOM    851  CB  VAL X  75      77.568  93.355  95.213  1.00  0.00           C
ATOM    852  HB  VAL X  75      76.661  92.734  95.400  1.00  0.00           H
ATOM    853  CG1 VAL X  75      78.316  92.791  93.989  1.00  0.00           C
ATOM    854 1HG1 VAL X  75      78.626  91.741  94.179  1.00  0.00           H
ATOM    855 2HG1 VAL X  75      77.681  92.800  93.081  1.00  0.00           H
ATOM    856 3HG1 VAL X  75      79.231  93.388  93.784  1.00  0.00           H
ATOM    857  CG2 VAL X  75      78.476  93.262  96.456  1.00  0.00           C
ATOM    858 1HG2 VAL X  75      78.818  92.214  96.598  1.00  0.00           H
ATOM    859 2HG2 VAL X  75      79.374  93.903  96.330  1.00  0.00           H
ATOM    860 3HG2 VAL X  75      77.945  93.571  97.379  1.00  0.00           H
ATOM    861  C   VAL X  75      76.213  94.894  93.782  1.00  0.00           C
ATOM    862  O   VAL X  75      76.568  95.342  92.690  1.00  0.00           O
ATOM    863  N   ALA X  76      74.947  94.482  93.982  1.00  0.00           N
ATOM    864  HN  ALA X  76      74.669  94.166  94.884  1.00  0.00           H
ATOM    865  CA  ALA X  76      73.901  94.535  92.985  1.00  0.00           C
ATOM    866  HA  ALA X  76      74.346  94.580  91.999  1.00  0.00           H
ATOM    867  CB  ALA X  76      73.026  93.266  93.063  1.00  0.00           C
ATOM    868  HB1 ALA X  76      72.260  93.256  92.258  1.00  0.00           H
ATOM    869  HB2 ALA X  76      73.663  92.365  92.940  1.00  0.00           H
ATOM    870  HB3 ALA X  76      72.513  93.197  94.047  1.00  0.00           H
ATOM    871  C   ALA X  76      73.054  95.792  93.148  1.00  0.00           C
ATOM    872  O   ALA X  76      73.221  96.564  94.093  1.00  0.00           O
ATOM    873  N   ARG X  77      72.133  96.048  92.202  1.00  0.00           N
ATOM    874  HN  ARG X  77      72.059  95.464  91.392  1.00  0.00           H
ATOM    875  CA  ARG X  77      71.183  97.138  92.320  1.00  0.00           C
ATOM    876  HA  ARG X  77      71.029  97.360  93.369  1.00  0.00           H
ATOM    877  CB  ARG X  77      71.671  98.425  91.609  1.00  0.00           C
ATOM    878  HB1 ARG X  77      70.891  99.215  91.695  1.00  0.00           H
ATOM    879  HB2 ARG X  77      72.569  98.796  92.154  1.00  0.00           H
ATOM    880  CG  ARG X  77      72.063  98.241  90.131  1.00  0.00           C
ATOM    881  HG1 ARG X  77      72.920  97.533  90.069  1.00  0.00           H
ATOM    882  HG2 ARG X  77      71.209  97.800  89.572  1.00  0.00           H
ATOM    883  CD  ARG X  77      72.451  99.565  89.469  1.00  0.00           C
ATOM    884  HD1 ARG X  77      71.546 100.207  89.364  1.00  0.00           H
ATOM    885  HD2 ARG X  77      73.195 100.118  90.084  1.00  0.00           H
ATOM    886  NE  ARG X  77      72.987  99.262  88.100  1.00  0.00           N
ATOM    887  HE  ARG X  77      72.343  99.149  87.326  1.00  0.00           H
ATOM    888  CZ  ARG X  77      74.262  99.428  87.724  1.00  0.00           C
ATOM    889  NH1 ARG X  77      75.244  99.659  88.585  1.00  0.00           N
ATOM    890 1HH1 ARG X  77      75.053  99.737  89.569  1.00  0.00           H
ATOM    891 2HH1 ARG X  77      76.139  99.962  88.247  1.00  0.00           H
ATOM    892  NH2 ARG X  77      74.559  99.372  86.429  1.00  0.00           N
ATOM    893 1HH2 ARG X  77      73.825  99.306  85.759  1.00  0.00           H
ATOM    894 2HH2 ARG X  77      75.506  99.552  86.123  1.00  0.00           H
ATOM    895  C   ARG X  77      69.819  96.727  91.792  1.00  0.00           C
ATOM    896  O   ARG X  77      69.686  95.783  91.009  1.00  0.00           O
ATOM    897  N   VAL X  78      68.755  97.415  92.255  1.00  0.00           N
ATOM    898  HN  VAL X  78      68.888  98.187  92.884  1.00  0.00           H
ATOM    899  CA  VAL X  78      67.376  97.017  92.011  1.00  0.00           C
ATOM    900  HA  VAL X  78      67.364  95.943  91.887  1.00  0.00           H
ATOM    901  CB  VAL X  78      66.500  97.326  93.225  1.00  0.00           C
ATOM    902  HB  VAL X  78      67.068  96.998  94.129  1.00  0.00           H
ATOM    903  CG1 VAL X  78      66.211  98.833  93.364  1.00  0.00           C
ATOM    904 1HG1 VAL X  78      65.494  99.176  92.589  1.00  0.00           H
ATOM    905 2HG1 VAL X  78      65.757  99.034  94.354  1.00  0.00           H
ATOM    906 3HG1 VAL X  78      67.139  99.435  93.281  1.00  0.00           H
ATOM    907  CG2 VAL X  78      65.189  96.520  93.178  1.00  0.00           C
ATOM    908 1HG2 VAL X  78      65.399  95.438  93.046  1.00  0.00           H
ATOM    909 2HG2 VAL X  78      64.629  96.663  94.128  1.00  0.00           H
ATOM    910 3HG2 VAL X  78      64.538  96.861  92.346  1.00  0.00           H
ATOM    911  C   VAL X  78      66.771  97.609  90.742  1.00  0.00           C
ATOM    912  O   VAL X  78      66.957  98.782  90.406  1.00  0.00           O
ATOM    913  N   LEU X  79      65.990  96.787  90.011  1.00  0.00           N
ATOM    914  HN  LEU X  79      65.883  95.824  90.274  1.00  0.00           H
ATOM    915  CA  LEU X  79      65.260  97.174  88.822  1.00  0.00           C
ATOM    916  HA  LEU X  79      65.521  98.188  88.559  1.00  0.00           H
ATOM    917  CB  LEU X  79      65.585  96.218  87.648  1.00  0.00           C
ATOM    918  HB1 LEU X  79      65.355  95.184  87.978  1.00  0.00           H
ATOM    919  HB2 LEU X  79      64.938  96.446  86.772  1.00  0.00           H
ATOM    920  CG  LEU X  79      67.052  96.252  87.177  1.00  0.00           C
ATOM    921  HG  LEU X  79      67.719  96.130  88.064  1.00  0.00           H
ATOM    922  CD1 LEU X  79      67.326  95.079  86.223  1.00  0.00           C
ATOM    923 1HD1 LEU X  79      67.200  94.110  86.750  1.00  0.00           H
ATOM    924 2HD1 LEU X  79      66.629  95.110  85.358  1.00  0.00           H
ATOM    925 3HD1 LEU X  79      68.363  95.131  85.834  1.00  0.00           H
ATOM    926  CD2 LEU X  79      67.399  97.585  86.497  1.00  0.00           C
ATOM    927 1HD2 LEU X  79      68.449  97.573  86.134  1.00  0.00           H
ATOM    928 2HD2 LEU X  79      66.732  97.756  85.627  1.00  0.00           H
ATOM    929 3HD2 LEU X  79      67.289  98.436  87.201  1.00  0.00           H
ATOM    930  C   LEU X  79      63.760  97.085  89.112  1.00  0.00           C
ATOM    931  O   LEU X  79      63.331  96.181  89.838  1.00  0.00           O
ATOM    932  N   PRO X  80      62.907  97.976  88.593  1.00  0.00           N
ATOM    933  CD  PRO X  80      63.274  98.976  87.586  1.00  0.00           C
ATOM    934  HD1 PRO X  80      63.826  98.522  86.732  1.00  0.00           H
ATOM    935  HD2 PRO X  80      63.892  99.767  88.067  1.00  0.00           H
ATOM    936  CA  PRO X  80      61.535  98.159  89.075  1.00  0.00           C
ATOM    937  HA  PRO X  80      61.557  98.231  90.152  1.00  0.00           H
ATOM    938  CB  PRO X  80      61.082  99.464  88.397  1.00  0.00           C
ATOM    939  HB1 PRO X  80      59.995  99.480  88.174  1.00  0.00           H
ATOM    940  HB2 PRO X  80      61.322 100.320  89.067  1.00  0.00           H
ATOM    941  CG  PRO X  80      61.939  99.554  87.132  1.00  0.00           C
ATOM    942  HG1 PRO X  80      61.506  98.903  86.337  1.00  0.00           H
ATOM    943  HG2 PRO X  80      62.038 100.587  86.743  1.00  0.00           H
ATOM    944  C   PRO X  80      60.621  96.995  88.722  1.00  0.00           C
ATOM    945  O   PRO X  80      59.561  96.842  89.329  1.00  0.00           O
ATOM    946  N   ASN X  81      61.030  96.148  87.765  1.00  0.00           N
ATOM    947  HN  ASN X  81      61.846  96.394  87.244  1.00  0.00           H
ATOM    948  CA  ASN X  81      60.335  94.969  87.284  1.00  0.00           C
ATOM    949  HA  ASN X  81      59.314  95.240  87.047  1.00  0.00           H
ATOM    950  CB  ASN X  81      61.054  94.416  86.021  1.00  0.00           C
ATOM    951  HB1 ASN X  81      62.075  94.067  86.283  1.00  0.00           H
ATOM    952  HB2 ASN X  81      60.493  93.560  85.593  1.00  0.00           H
ATOM    953  CG  ASN X  81      61.212  95.511  84.970  1.00  0.00           C
ATOM    954  OD1 ASN X  81      62.066  96.393  85.117  1.00  0.00           O
ATOM    955  ND2 ASN X  81      60.396  95.463  83.898  1.00  0.00           N
ATOM    956 1HD2 ASN X  81      59.813  94.664  83.745  1.00  0.00           H
ATOM    957 2HD2 ASN X  81      60.466  96.181  83.199  1.00  0.00           H
ATOM    958  C   ASN X  81      60.286  93.833  88.303  1.00  0.00           C
ATOM    959  O   ASN X  81      59.618  92.820  88.093  1.00  0.00           O
ATOM    960  N   GLY X  82      61.032  93.945  89.423  1.00  0.00           N
ATOM    961  HN  GLY X  82      61.523  94.799  89.594  1.00  0.00           H
ATOM    962  CA  GLY X  82      61.231  92.831  90.344  1.00  0.00           C
ATOM    963  HA1 GLY X  82      61.422  93.238  91.325  1.00  0.00           H
ATOM    964  HA2 GLY X  82      60.384  92.158  90.321  1.00  0.00           H
ATOM    965  C   GLY X  82      62.443  92.048  89.942  1.00  0.00           C
ATOM    966  O   GLY X  82      62.438  90.824  89.920  1.00  0.00           O
ATOM    967  N   SER X  83      63.517  92.750  89.560  1.00  0.00           N
ATOM    968  HN  SER X  83      63.538  93.744  89.632  1.00  0.00           H
ATOM    969  CA  SER X  83      64.705  92.114  89.022  1.00  0.00           C
ATOM    970  HA  SER X  83      64.740  91.071  89.309  1.00  0.00           H
ATOM    971  CB  SER X  83      64.805  92.230  87.474  1.00  0.00           C
ATOM    972  HB1 SER X  83      64.884  93.298  87.179  1.00  0.00           H
ATOM    973  HB2 SER X  83      65.715  91.698  87.114  1.00  0.00           H
ATOM    974  OG  SER X  83      63.658  91.675  86.823  1.00  0.00           O
ATOM    975  HG1 SER X  83      63.713  91.962  85.882  1.00  0.00           H
ATOM    976  C   SER X  83      65.913  92.786  89.631  1.00  0.00           C
ATOM    977  O   SER X  83      65.826  93.894  90.161  1.00  0.00           O
ATOM    978  N   LEU X  84      67.079  92.126  89.571  1.00  0.00           N
ATOM    979  HN  LEU X  84      67.117  91.202  89.177  1.00  0.00           H
ATOM    980  CA  LEU X  84      68.334  92.661  90.063  1.00  0.00           C
ATOM    981  HA  LEU X  84      68.197  93.655  90.466  1.00  0.00           H
ATOM    982  CB  LEU X  84      68.985  91.741  91.122  1.00  0.00           C
ATOM    983  HB1 LEU X  84      69.074  90.716  90.696  1.00  0.00           H
ATOM    984  HB2 LEU X  84      70.013  92.099  91.357  1.00  0.00           H
ATOM    985  CG  LEU X  84      68.214  91.650  92.448  1.00  0.00           C
ATOM    986  HG  LEU X  84      67.162  91.356  92.223  1.00  0.00           H
ATOM    987  CD1 LEU X  84      68.825  90.556  93.325  1.00  0.00           C
ATOM    988 1HD1 LEU X  84      69.875  90.813  93.586  1.00  0.00           H
ATOM    989 2HD1 LEU X  84      68.244  90.445  94.265  1.00  0.00           H
ATOM    990 3HD1 LEU X  84      68.825  89.581  92.794  1.00  0.00           H
ATOM    991  CD2 LEU X  84      68.207  92.988  93.204  1.00  0.00           C
ATOM    992 1HD2 LEU X  84      67.639  93.758  92.644  1.00  0.00           H
ATOM    993 2HD2 LEU X  84      67.738  92.860  94.203  1.00  0.00           H
ATOM    994 3HD2 LEU X  84      69.246  93.353  93.357  1.00  0.00           H
ATOM    995  C   LEU X  84      69.317  92.770  88.924  1.00  0.00           C
ATOM    996  O   LEU X  84      69.358  91.914  88.043  1.00  0.00           O
ATOM    997  N   PHE X  85      70.149  93.826  88.938  1.00  0.00           N
ATOM    998  HN  PHE X  85      70.063  94.524  89.656  1.00  0.00           H
ATOM    999  CA  PHE X  85      71.225  94.016  87.989  1.00  0.00           C
ATOM   1000  HA  PHE X  85      71.154  93.285  87.193  1.00  0.00           H
ATOM   1001  CB  PHE X  85      71.168  95.453  87.400  1.00  0.00           C
ATOM   1002  HB1 PHE X  85      70.125  95.679  87.093  1.00  0.00           H
ATOM   1003  HB2 PHE X  85      71.464  96.205  88.158  1.00  0.00           H
ATOM   1004  CG  PHE X  85      72.044  95.614  86.187  1.00  0.00           C
ATOM   1005  CD1 PHE X  85      71.526  95.349  84.912  1.00  0.00           C
ATOM   1006  HD1 PHE X  85      70.499  95.042  84.808  1.00  0.00           H
ATOM   1007  CE1 PHE X  85      72.320  95.499  83.770  1.00  0.00           C
ATOM   1008  HE1 PHE X  85      71.907  95.285  82.796  1.00  0.00           H
ATOM   1009  CZ  PHE X  85      73.643  95.939  83.893  1.00  0.00           C
ATOM   1010  HZ  PHE X  85      74.253  96.070  83.010  1.00  0.00           H
ATOM   1011  CD2 PHE X  85      73.375  96.052  86.301  1.00  0.00           C
ATOM   1012  HD2 PHE X  85      73.780  96.278  87.276  1.00  0.00           H
ATOM   1013  CE2 PHE X  85      74.171  96.216  85.159  1.00  0.00           C
ATOM   1014  HE2 PHE X  85      75.189  96.568  85.249  1.00  0.00           H
ATOM   1015  C   PHE X  85      72.545  93.809  88.718  1.00  0.00           C
ATOM   1016  O   PHE X  85      72.816  94.445  89.738  1.00  0.00           O
ATOM   1017  N   LEU X  86      73.401  92.907  88.204  1.00  0.00           N
ATOM   1018  HN  LEU X  86      73.130  92.349  87.412  1.00  0.00           H
ATOM   1019  CA  LEU X  86      74.728  92.659  88.730  1.00  0.00           C
ATOM   1020  HA  LEU X  86      74.869  93.199  89.653  1.00  0.00           H
ATOM   1021  CB  LEU X  86      74.906  91.155  89.057  1.00  0.00           C
ATOM   1022  HB1 LEU X  86      74.157  90.888  89.835  1.00  0.00           H
ATOM   1023  HB2 LEU X  86      74.659  90.560  88.150  1.00  0.00           H
ATOM   1024  CG  LEU X  86      76.303  90.726  89.563  1.00  0.00           C
ATOM   1025  HG  LEU X  86      77.038  90.879  88.736  1.00  0.00           H
ATOM   1026  CD1 LEU X  86      76.780  91.532  90.781  1.00  0.00           C
ATOM   1027 1HD1 LEU X  86      77.775  91.161  91.113  1.00  0.00           H
ATOM   1028 2HD1 LEU X  86      76.883  92.611  90.545  1.00  0.00           H
ATOM   1029 3HD1 LEU X  86      76.067  91.420  91.624  1.00  0.00           H
ATOM   1030  CD2 LEU X  86      76.305  89.231  89.913  1.00  0.00           C
ATOM   1031 1HD2 LEU X  86      77.328  88.908  90.208  1.00  0.00           H
ATOM   1032 2HD2 LEU X  86      75.614  89.032  90.758  1.00  0.00           H
ATOM   1033 3HD2 LEU X  86      75.980  88.626  89.041  1.00  0.00           H
ATOM   1034  C   LEU X  86      75.755  93.105  87.687  1.00  0.00           C
ATOM   1035  O   LEU X  86      75.817  92.492  86.618  1.00  0.00           O
ATOM   1036  N   PRO X  87      76.569  94.148  87.908  1.00  0.00           N
ATOM   1037  CD  PRO X  87      76.310  95.160  88.947  1.00  0.00           C
ATOM   1038  HD1 PRO X  87      76.838  94.864  89.881  1.00  0.00           H
ATOM   1039  HD2 PRO X  87      75.224  95.295  89.151  1.00  0.00           H
ATOM   1040  CA  PRO X  87      77.451  94.688  86.871  1.00  0.00           C
ATOM   1041  HA  PRO X  87      76.831  94.910  86.014  1.00  0.00           H
ATOM   1042  CB  PRO X  87      78.032  95.958  87.506  1.00  0.00           C
ATOM   1043  HB1 PRO X  87      78.911  95.716  88.144  1.00  0.00           H
ATOM   1044  HB2 PRO X  87      78.329  96.705  86.741  1.00  0.00           H
ATOM   1045  CG  PRO X  87      76.895  96.459  88.392  1.00  0.00           C
ATOM   1046  HG1 PRO X  87      77.239  97.150  89.189  1.00  0.00           H
ATOM   1047  HG2 PRO X  87      76.133  96.972  87.764  1.00  0.00           H
ATOM   1048  C   PRO X  87      78.565  93.793  86.358  1.00  0.00           C
ATOM   1049  O   PRO X  87      79.042  94.040  85.252  1.00  0.00           O
ATOM   1050  N   ALA X  88      79.061  92.813  87.135  1.00  0.00           N
ATOM   1051  HN  ALA X  88      78.697  92.638  88.044  1.00  0.00           H
ATOM   1052  CA  ALA X  88      80.128  91.956  86.662  1.00  0.00           C
ATOM   1053  HA  ALA X  88      80.039  91.831  85.590  1.00  0.00           H
ATOM   1054  CB  ALA X  88      81.503  92.571  86.997  1.00  0.00           C
ATOM   1055  HB1 ALA X  88      82.332  91.927  86.633  1.00  0.00           H
ATOM   1056  HB2 ALA X  88      81.599  93.565  86.509  1.00  0.00           H
ATOM   1057  HB3 ALA X  88      81.611  92.712  88.093  1.00  0.00           H
ATOM   1058  C   ALA X  88      80.043  90.567  87.272  1.00  0.00           C
ATOM   1059  O   ALA X  88      79.888  90.411  88.484  1.00  0.00           O
ATOM   1060  N   VAL X  89      80.174  89.521  86.431  1.00  0.00           N
ATOM   1061  HN  VAL X  89      80.252  89.664  85.448  1.00  0.00           H
ATOM   1062  CA  VAL X  89      80.194  88.132  86.857  1.00  0.00           C
ATOM   1063  HA  VAL X  89      80.151  88.080  87.936  1.00  0.00           H
ATOM   1064  CB  VAL X  89      79.041  87.317  86.277  1.00  0.00           C
ATOM   1065  HB  VAL X  89      79.204  87.135  85.188  1.00  0.00           H
ATOM   1066  CG1 VAL X  89      78.940  85.968  87.015  1.00  0.00           C
ATOM   1067 1HG1 VAL X  89      79.841  85.341  86.855  1.00  0.00           H
ATOM   1068 2HG1 VAL X  89      78.802  86.128  88.106  1.00  0.00           H
ATOM   1069 3HG1 VAL X  89      78.061  85.404  86.639  1.00  0.00           H
ATOM   1070  CG2 VAL X  89      77.719  88.095  86.432  1.00  0.00           C
ATOM   1071 1HG2 VAL X  89      76.861  87.447  86.153  1.00  0.00           H
ATOM   1072 2HG2 VAL X  89      77.586  88.425  87.483  1.00  0.00           H
ATOM   1073 3HG2 VAL X  89      77.700  88.989  85.773  1.00  0.00           H
ATOM   1074  C   VAL X  89      81.515  87.524  86.412  1.00  0.00           C
ATOM   1075  O   VAL X  89      81.984  87.769  85.301  1.00  0.00           O
ATOM   1076  N   GLY X  90      82.194  86.757  87.283  1.00  0.00           N
ATOM   1077  HN  GLY X  90      81.848  86.592  88.203  1.00  0.00           H
ATOM   1078  CA  GLY X  90      83.485  86.161  86.983  1.00  0.00           C
ATOM   1079  HA1 GLY X  90      83.492  85.818  85.958  1.00  0.00           H
ATOM   1080  HA2 GLY X  90      84.244  86.899  87.199  1.00  0.00           H
ATOM   1081  C   GLY X  90      83.754  84.963  87.849  1.00  0.00           C
ATOM   1082  O   GLY X  90      82.871  84.436  88.522  1.00  0.00           O
ATOM   1083  N   ILE X  91      85.011  84.490  87.865  1.00  0.00           N
ATOM   1084  HN  ILE X  91      85.733  84.993  87.377  1.00  0.00           H
ATOM   1085  CA  ILE X  91      85.379  83.200  88.440  1.00  0.00           C
ATOM   1086  HA  ILE X  91      84.618  82.490  88.142  1.00  0.00           H
ATOM   1087  CB  ILE X  91      86.694  82.715  87.834  1.00  0.00           C
ATOM   1088  HB  ILE X  91      86.603  82.855  86.728  1.00  0.00           H
ATOM   1089  CG2 ILE X  91      87.885  83.568  88.325  1.00  0.00           C
ATOM   1090 1HG2 ILE X  91      88.798  83.307  87.748  1.00  0.00           H
ATOM   1091 2HG2 ILE X  91      87.695  84.651  88.192  1.00  0.00           H
ATOM   1092 3HG2 ILE X  91      88.097  83.374  89.396  1.00  0.00           H
ATOM   1093  CG1 ILE X  91      86.926  81.205  88.069  1.00  0.00           C
ATOM   1094 1HG1 ILE X  91      87.279  81.046  89.112  1.00  0.00           H
ATOM   1095 2HG1 ILE X  91      85.959  80.663  87.958  1.00  0.00           H
ATOM   1096  CD  ILE X  91      87.935  80.596  87.089  1.00  0.00           C
ATOM   1097  HD1 ILE X  91      88.095  79.520  87.312  1.00  0.00           H
ATOM   1098  HD2 ILE X  91      87.561  80.681  86.046  1.00  0.00           H
ATOM   1099  HD3 ILE X  91      88.916  81.112  87.158  1.00  0.00           H
ATOM   1100  C   ILE X  91      85.401  83.162  89.968  1.00  0.00           C
ATOM   1101  O   ILE X  91      85.267  82.106  90.585  1.00  0.00           O
ATOM   1102  N   GLN X  92      85.497  84.329  90.639  1.00  0.00           N
ATOM   1103  HN  GLN X  92      85.642  85.187  90.144  1.00  0.00           H
ATOM   1104  CA  GLN X  92      85.384  84.413  92.088  1.00  0.00           C
ATOM   1105  HA  GLN X  92      85.510  83.435  92.532  1.00  0.00           H
ATOM   1106  CB  GLN X  92      86.470  85.341  92.689  1.00  0.00           C
ATOM   1107  HB1 GLN X  92      86.397  86.353  92.234  1.00  0.00           H
ATOM   1108  HB2 GLN X  92      86.282  85.446  93.783  1.00  0.00           H
ATOM   1109  CG  GLN X  92      87.899  84.779  92.505  1.00  0.00           C
ATOM   1110  HG1 GLN X  92      87.918  83.714  92.822  1.00  0.00           H
ATOM   1111  HG2 GLN X  92      88.209  84.831  91.441  1.00  0.00           H
ATOM   1112  CD  GLN X  92      88.913  85.521  93.376  1.00  0.00           C
ATOM   1113  OE1 GLN X  92      89.218  85.096  94.497  1.00  0.00           O
ATOM   1114  NE2 GLN X  92      89.443  86.654  92.874  1.00  0.00           N
ATOM   1115 1HE2 GLN X  92      89.174  86.956  91.955  1.00  0.00           H
ATOM   1116 2HE2 GLN X  92      90.141  87.126  93.410  1.00  0.00           H
ATOM   1117  C   GLN X  92      84.002  84.895  92.511  1.00  0.00           C
ATOM   1118  O   GLN X  92      83.765  85.183  93.686  1.00  0.00           O
ATOM   1119  N   ASP X  93      83.054  84.996  91.556  1.00  0.00           N
ATOM   1120  HN  ASP X  93      83.279  84.789  90.604  1.00  0.00           H
ATOM   1121  CA  ASP X  93      81.708  85.487  91.790  1.00  0.00           C
ATOM   1122  HA  ASP X  93      81.611  85.885  92.792  1.00  0.00           H
ATOM   1123  CB  ASP X  93      81.385  86.582  90.741  1.00  0.00           C
ATOM   1124  HB1 ASP X  93      81.409  86.134  89.730  1.00  0.00           H
ATOM   1125  HB2 ASP X  93      80.377  87.013  90.911  1.00  0.00           H
ATOM   1126  CG  ASP X  93      82.392  87.700  90.806  1.00  0.00           C
ATOM   1127  OD1 ASP X  93      83.239  87.820  89.885  1.00  0.00           O
ATOM   1128  OD2 ASP X  93      82.347  88.505  91.773  1.00  0.00           O
ATOM   1129  C   ASP X  93      80.660  84.384  91.643  1.00  0.00           C
ATOM   1130  O   ASP X  93      79.472  84.620  91.871  1.00  0.00           O
ATOM   1131  N   GLU X  94      81.078  83.159  91.255  1.00  0.00           N
ATOM   1132  HN  GLU X  94      82.040  83.001  91.063  1.00  0.00           H
ATOM   1133  CA  GLU X  94      80.219  81.995  91.105  1.00  0.00           C
ATOM   1134  HA  GLU X  94      79.431  82.262  90.414  1.00  0.00           H
ATOM   1135  CB  GLU X  94      80.992  80.782  90.525  1.00  0.00           C
ATOM   1136  HB1 GLU X  94      81.801  80.488  91.232  1.00  0.00           H
ATOM   1137  HB2 GLU X  94      80.292  79.919  90.436  1.00  0.00           H
ATOM   1138  CG  GLU X  94      81.609  81.042  89.133  1.00  0.00           C
ATOM   1139  HG1 GLU X  94      80.823  81.409  88.440  1.00  0.00           H
ATOM   1140  HG2 GLU X  94      82.413  81.804  89.188  1.00  0.00           H
ATOM   1141  CD  GLU X  94      82.195  79.771  88.551  1.00  0.00           C
ATOM   1142  OE1 GLU X  94      83.212  79.249  89.079  1.00  0.00           O
ATOM   1143  OE2 GLU X  94      81.645  79.265  87.541  1.00  0.00           O
ATOM   1144  C   GLU X  94      79.553  81.539  92.396  1.00  0.00           C
ATOM   1145  O   GLU X  94      80.154  81.550  93.468  1.00  0.00           O
ATOM   1146  N   GLY X  95      78.289  81.086  92.325  1.00  0.00           N
ATOM   1147  HN  GLY X  95      77.791  81.056  91.458  1.00  0.00           H
ATOM   1148  CA  GLY X  95      77.597  80.631  93.520  1.00  0.00           C
ATOM   1149  HA1 GLY X  95      77.969  79.649  93.770  1.00  0.00           H
ATOM   1150  HA2 GLY X  95      77.737  81.359  94.306  1.00  0.00           H
ATOM   1151  C   GLY X  95      76.124  80.517  93.301  1.00  0.00           C
ATOM   1152  O   GLY X  95      75.587  80.937  92.275  1.00  0.00           O
ATOM   1153  N   ILE X  96      75.416  79.931  94.281  1.00  0.00           N
ATOM   1154  HN  ILE X  96      75.858  79.567  95.099  1.00  0.00           H
ATOM   1155  CA  ILE X  96      73.971  79.828  94.248  1.00  0.00           C
ATOM   1156  HA  ILE X  96      73.633  79.910  93.226  1.00  0.00           H
ATOM   1157  CB  ILE X  96      73.450  78.497  94.787  1.00  0.00           C
ATOM   1158  HB  ILE X  96      73.643  78.440  95.883  1.00  0.00           H
ATOM   1159  CG2 ILE X  96      71.934  78.429  94.518  1.00  0.00           C
ATOM   1160 1HG2 ILE X  96      71.755  78.471  93.423  1.00  0.00           H
ATOM   1161 2HG2 ILE X  96      71.507  77.482  94.905  1.00  0.00           H
ATOM   1162 3HG2 ILE X  96      71.385  79.267  94.989  1.00  0.00           H
ATOM   1163  CG1 ILE X  96      74.177  77.298  94.126  1.00  0.00           C
ATOM   1164 1HG1 ILE X  96      74.029  77.340  93.026  1.00  0.00           H
ATOM   1165 2HG1 ILE X  96      75.269  77.385  94.318  1.00  0.00           H
ATOM   1166  CD  ILE X  96      73.719  75.931  94.652  1.00  0.00           C
ATOM   1167  HD1 ILE X  96      74.379  75.126  94.261  1.00  0.00           H
ATOM   1168  HD2 ILE X  96      73.755  75.906  95.763  1.00  0.00           H
ATOM   1169  HD3 ILE X  96      72.679  75.707  94.331  1.00  0.00           H
ATOM   1170  C   ILE X  96      73.367  80.992  95.021  1.00  0.00           C
ATOM   1171  O   ILE X  96      73.725  81.266  96.164  1.00  0.00           O
ATOM   1172  N   PHE X  97      72.423  81.718  94.402  1.00  0.00           N
ATOM   1173  HN  PHE X  97      72.110  81.446  93.486  1.00  0.00           H
ATOM   1174  CA  PHE X  97      71.784  82.882  94.975  1.00  0.00           C
ATOM   1175  HA  PHE X  97      72.095  83.022  96.003  1.00  0.00           H
ATOM   1176  CB  PHE X  97      72.087  84.156  94.147  1.00  0.00           C
ATOM   1177  HB1 PHE X  97      72.001  83.941  93.060  1.00  0.00           H
ATOM   1178  HB2 PHE X  97      71.378  84.968  94.410  1.00  0.00           H
ATOM   1179  CG  PHE X  97      73.468  84.672  94.439  1.00  0.00           C
ATOM   1180  CD1 PHE X  97      74.564  84.339  93.624  1.00  0.00           C
ATOM   1181  HD1 PHE X  97      74.425  83.669  92.788  1.00  0.00           H
ATOM   1182  CE1 PHE X  97      75.837  84.862  93.892  1.00  0.00           C
ATOM   1183  HE1 PHE X  97      76.677  84.587  93.270  1.00  0.00           H
ATOM   1184  CZ  PHE X  97      76.020  85.731  94.976  1.00  0.00           C
ATOM   1185  HZ  PHE X  97      76.999  86.133  95.192  1.00  0.00           H
ATOM   1186  CD2 PHE X  97      73.670  85.532  95.532  1.00  0.00           C
ATOM   1187  HD2 PHE X  97      72.833  85.800  96.162  1.00  0.00           H
ATOM   1188  CE2 PHE X  97      74.937  86.065  95.799  1.00  0.00           C
ATOM   1189  HE2 PHE X  97      75.079  86.729  96.640  1.00  0.00           H
ATOM   1190  C   PHE X  97      70.277  82.699  95.000  1.00  0.00           C
ATOM   1191  O   PHE X  97      69.674  82.144  94.079  1.00  0.00           O
ATOM   1192  N   ARG X  98      69.628  83.209  96.061  1.00  0.00           N
ATOM   1193  HN  ARG X  98      70.141  83.624  96.822  1.00  0.00           H
ATOM   1194  CA  ARG X  98      68.188  83.273  96.166  1.00  0.00           C
ATOM   1195  HA  ARG X  98      67.731  82.744  95.341  1.00  0.00           H
ATOM   1196  CB  ARG X  98      67.669  82.659  97.491  1.00  0.00           C
ATOM   1197  HB1 ARG X  98      68.147  81.662  97.620  1.00  0.00           H
ATOM   1198  HB2 ARG X  98      68.003  83.287  98.345  1.00  0.00           H
ATOM   1199  CG  ARG X  98      66.135  82.457  97.533  1.00  0.00           C
ATOM   1200  HG1 ARG X  98      65.609  83.390  97.234  1.00  0.00           H
ATOM   1201  HG2 ARG X  98      65.877  81.682  96.777  1.00  0.00           H
ATOM   1202  CD  ARG X  98      65.588  82.004  98.893  1.00  0.00           C
ATOM   1203  HD1 ARG X  98      64.524  81.684  98.798  1.00  0.00           H
ATOM   1204  HD2 ARG X  98      66.196  81.169  99.311  1.00  0.00           H
ATOM   1205  NE  ARG X  98      65.659  83.194  99.794  1.00  0.00           N
ATOM   1206  HE  ARG X  98      66.010  84.074  99.440  1.00  0.00           H
ATOM   1207  CZ  ARG X  98      65.221  83.219 101.060  1.00  0.00           C
ATOM   1208  NH1 ARG X  98      64.667  82.160 101.636  1.00  0.00           N
ATOM   1209 1HH1 ARG X  98      64.335  82.213 102.584  1.00  0.00           H
ATOM   1210 2HH1 ARG X  98      64.495  81.330 101.099  1.00  0.00           H
ATOM   1211  NH2 ARG X  98      65.347  84.351 101.750  1.00  0.00           N
ATOM   1212 1HH2 ARG X  98      65.615  85.192 101.280  1.00  0.00           H
ATOM   1213 2HH2 ARG X  98      64.941  84.450 102.669  1.00  0.00           H
ATOM   1214  C   ARG X  98      67.754  84.728  96.096  1.00  0.00           C
ATOM   1215  O   ARG X  98      68.315  85.618  96.740  1.00  0.00           O
ATOM   1216  N   CYS X  99      66.714  85.007  95.300  1.00  0.00           N
ATOM   1217  HN  CYS X  99      66.282  84.271  94.767  1.00  0.00           H
ATOM   1218  CA  CYS X  99      66.074  86.302  95.238  1.00  0.00           C
ATOM   1219  HA  CYS X  99      66.587  87.019  95.866  1.00  0.00           H
ATOM   1220  CB  CYS X  99      66.017  86.818  93.782  1.00  0.00           C
ATOM   1221  HB1 CYS X  99      67.031  86.712  93.338  1.00  0.00           H
ATOM   1222  HB2 CYS X  99      65.336  86.169  93.187  1.00  0.00           H
ATOM   1223  SG  CYS X  99      65.517  88.561  93.652  1.00  0.00           S
ATOM   1224  C   CYS X  99      64.669  86.114  95.769  1.00  0.00           C
ATOM   1225  O   CYS X  99      64.035  85.100  95.482  1.00  0.00           O
ATOM   1226  N   GLN X 100      64.151  87.055  96.579  1.00  0.00           N
ATOM   1227  HN  GLN X 100      64.666  87.879  96.825  1.00  0.00           H
ATOM   1228  CA  GLN X 100      62.851  86.874  97.197  1.00  0.00           C
ATOM   1229  HA  GLN X 100      62.256  86.204  96.591  1.00  0.00           H
ATOM   1230  CB  GLN X 100      62.989  86.246  98.609  1.00  0.00           C
ATOM   1231  HB1 GLN X 100      63.612  85.327  98.493  1.00  0.00           H
ATOM   1232  HB2 GLN X 100      63.546  86.939  99.277  1.00  0.00           H
ATOM   1233  CG  GLN X 100      61.642  85.843  99.252  1.00  0.00           C
ATOM   1234  HG1 GLN X 100      61.078  86.742  99.574  1.00  0.00           H
ATOM   1235  HG2 GLN X 100      61.026  85.299  98.506  1.00  0.00           H
ATOM   1236  CD  GLN X 100      61.830  84.892 100.434  1.00  0.00           C
ATOM   1237  OE1 GLN X 100      61.937  83.674 100.268  1.00  0.00           O
ATOM   1238  NE2 GLN X 100      61.845  85.439 101.667  1.00  0.00           N
ATOM   1239 1HE2 GLN X 100      61.733  86.427 101.772  1.00  0.00           H
ATOM   1240 2HE2 GLN X 100      61.936  84.844 102.460  1.00  0.00           H
ATOM   1241  C   GLN X 100      62.078  88.179  97.234  1.00  0.00           C
ATOM   1242  O   GLN X 100      62.610  89.249  97.539  1.00  0.00           O
ATOM   1243  N   ALA X 101      60.780  88.116  96.885  1.00  0.00           N
ATOM   1244  HN  ALA X 101      60.338  87.232  96.699  1.00  0.00           H
ATOM   1245  CA  ALA X 101      59.955  89.279  96.668  1.00  0.00           C
ATOM   1246  HA  ALA X 101      60.430  90.158  97.081  1.00  0.00           H
ATOM   1247  CB  ALA X 101      59.741  89.487  95.156  1.00  0.00           C
ATOM   1248  HB1 ALA X 101      60.722  89.586  94.644  1.00  0.00           H
ATOM   1249  HB2 ALA X 101      59.223  88.606  94.724  1.00  0.00           H
ATOM   1250  HB3 ALA X 101      59.139  90.396  94.949  1.00  0.00           H
ATOM   1251  C   ALA X 101      58.614  89.138  97.370  1.00  0.00           C
ATOM   1252  O   ALA X 101      58.188  88.055  97.774  1.00  0.00           O
ATOM   1253  N   MET X 102      57.927  90.279  97.546  1.00  0.00           N
ATOM   1254  HN  MET X 102      58.285  91.140  97.166  1.00  0.00           H
ATOM   1255  CA  MET X 102      56.701  90.387  98.302  1.00  0.00           C
ATOM   1256  HA  MET X 102      56.378  89.414  98.649  1.00  0.00           H
ATOM   1257  CB  MET X 102      56.936  91.324  99.513  1.00  0.00           C
ATOM   1258  HB1 MET X 102      57.659  90.828 100.199  1.00  0.00           H
ATOM   1259  HB2 MET X 102      57.424  92.255  99.148  1.00  0.00           H
ATOM   1260  CG  MET X 102      55.673  91.714 100.301  1.00  0.00           C
ATOM   1261  HG1 MET X 102      55.970  92.426 101.104  1.00  0.00           H
ATOM   1262  HG2 MET X 102      54.997  92.275  99.619  1.00  0.00           H
ATOM   1263  SD  MET X 102      54.778  90.315 101.033  1.00  0.00           S
ATOM   1264  CE  MET X 102      55.572  90.450 102.659  1.00  0.00           C
ATOM   1265  HE1 MET X 102      55.363  91.439 103.123  1.00  0.00           H
ATOM   1266  HE2 MET X 102      55.191  89.668 103.350  1.00  0.00           H
ATOM   1267  HE3 MET X 102      56.673  90.332 102.582  1.00  0.00           H
ATOM   1268  C   MET X 102      55.617  90.937  97.392  1.00  0.00           C
ATOM   1269  O   MET X 102      55.764  92.001  96.789  1.00  0.00           O
ATOM   1270  N   ASN X 103      54.499  90.198  97.252  1.00  0.00           N
ATOM   1271  HN  ASN X 103      54.362  89.377  97.813  1.00  0.00           H
ATOM   1272  CA  ASN X 103      53.471  90.477  96.268  1.00  0.00           C
ATOM   1273  HA  ASN X 103      53.949  90.929  95.413  1.00  0.00           H
ATOM   1274  CB  ASN X 103      52.760  89.178  95.796  1.00  0.00           C
ATOM   1275  HB1 ASN X 103      52.340  88.625  96.659  1.00  0.00           H
ATOM   1276  HB2 ASN X 103      51.932  89.415  95.095  1.00  0.00           H
ATOM   1277  CG  ASN X 103      53.733  88.292  95.026  1.00  0.00           C
ATOM   1278  OD1 ASN X 103      53.815  88.379  93.798  1.00  0.00           O
ATOM   1279  ND2 ASN X 103      54.490  87.429  95.735  1.00  0.00           N
ATOM   1280 1HD2 ASN X 103      54.389  87.395  96.731  1.00  0.00           H
ATOM   1281 2HD2 ASN X 103      55.197  86.893  95.260  1.00  0.00           H
ATOM   1282  C   ASN X 103      52.422  91.471  96.755  1.00  0.00           C
ATOM   1283  O   ASN X 103      52.299  91.763  97.944  1.00  0.00           O
ATOM   1284  N   ARG X 104      51.600  91.997  95.818  1.00  0.00           N
ATOM   1285  HN  ARG X 104      51.761  91.785  94.857  1.00  0.00           H
ATOM   1286  CA  ARG X 104      50.523  92.946  96.064  1.00  0.00           C
ATOM   1287  HA  ARG X 104      50.964  93.830  96.499  1.00  0.00           H
ATOM   1288  CB  ARG X 104      49.805  93.360  94.750  1.00  0.00           C
ATOM   1289  HB1 ARG X 104      49.326  92.471  94.288  1.00  0.00           H
ATOM   1290  HB2 ARG X 104      48.999  94.089  95.000  1.00  0.00           H
ATOM   1291  CG  ARG X 104      50.738  94.023  93.719  1.00  0.00           C
ATOM   1292  HG1 ARG X 104      51.263  94.867  94.222  1.00  0.00           H
ATOM   1293  HG2 ARG X 104      51.513  93.299  93.389  1.00  0.00           H
ATOM   1294  CD  ARG X 104      50.022  94.553  92.470  1.00  0.00           C
ATOM   1295  HD1 ARG X 104      49.641  93.733  91.824  1.00  0.00           H
ATOM   1296  HD2 ARG X 104      49.166  95.198  92.772  1.00  0.00           H
ATOM   1297  NE  ARG X 104      51.016  95.413  91.756  1.00  0.00           N
ATOM   1298  HE  ARG X 104      51.195  96.333  92.134  1.00  0.00           H
ATOM   1299  CZ  ARG X 104      51.728  95.081  90.671  1.00  0.00           C
ATOM   1300  NH1 ARG X 104      51.502  93.980  89.964  1.00  0.00           N
ATOM   1301 1HH1 ARG X 104      50.735  93.383  90.198  1.00  0.00           H
ATOM   1302 2HH1 ARG X 104      52.012  93.829  89.110  1.00  0.00           H
ATOM   1303  NH2 ARG X 104      52.714  95.890  90.289  1.00  0.00           N
ATOM   1304 1HH2 ARG X 104      52.946  96.675  90.862  1.00  0.00           H
ATOM   1305 2HH2 ARG X 104      53.388  95.580  89.614  1.00  0.00           H
ATOM   1306  C   ARG X 104      49.487  92.437  97.059  1.00  0.00           C
ATOM   1307  O   ARG X 104      48.977  93.187  97.887  1.00  0.00           O
ATOM   1308  N   ASN X 105      49.190  91.125  97.040  1.00  0.00           N
ATOM   1309  HN  ASN X 105      49.594  90.538  96.335  1.00  0.00           H
ATOM   1310  CA  ASN X 105      48.252  90.504  97.960  1.00  0.00           C
ATOM   1311  HA  ASN X 105      47.524  91.243  98.270  1.00  0.00           H
ATOM   1312  CB  ASN X 105      47.466  89.368  97.244  1.00  0.00           C
ATOM   1313  HB1 ASN X 105      46.752  88.891  97.945  1.00  0.00           H
ATOM   1314  HB2 ASN X 105      46.877  89.832  96.424  1.00  0.00           H
ATOM   1315  CG  ASN X 105      48.345  88.283  96.620  1.00  0.00           C
ATOM   1316  OD1 ASN X 105      49.554  88.162  96.839  1.00  0.00           O
ATOM   1317  ND2 ASN X 105      47.703  87.444  95.774  1.00  0.00           N
ATOM   1318 1HD2 ASN X 105      46.733  87.607  95.555  1.00  0.00           H
ATOM   1319 2HD2 ASN X 105      48.239  86.758  95.286  1.00  0.00           H
ATOM   1320  C   ASN X 105      48.905  89.994  99.249  1.00  0.00           C
ATOM   1321  O   ASN X 105      48.262  89.350 100.078  1.00  0.00           O
ATOM   1322  N   GLY X 106      50.202  90.296  99.466  1.00  0.00           N
ATOM   1323  HN  GLY X 106      50.706  90.835  98.786  1.00  0.00           H
ATOM   1324  CA  GLY X 106      50.937  89.947 100.680  1.00  0.00           C
ATOM   1325  HA1 GLY X 106      51.785  90.613 100.739  1.00  0.00           H
ATOM   1326  HA2 GLY X 106      50.282  90.049 101.533  1.00  0.00           H
ATOM   1327  C   GLY X 106      51.495  88.551 100.714  1.00  0.00           C
ATOM   1328  O   GLY X 106      52.122  88.147 101.690  1.00  0.00           O
ATOM   1329  N   LYS X 107      51.309  87.767  99.639  1.00  0.00           N
ATOM   1330  HN  LYS X 107      50.742  88.084  98.882  1.00  0.00           H
ATOM   1331  CA  LYS X 107      51.998  86.505  99.448  1.00  0.00           C
ATOM   1332  HA  LYS X 107      51.950  85.946 100.374  1.00  0.00           H
ATOM   1333  CB  LYS X 107      51.326  85.680  98.324  1.00  0.00           C
ATOM   1334  HB1 LYS X 107      51.294  86.306  97.404  1.00  0.00           H
ATOM   1335  HB2 LYS X 107      51.932  84.777  98.094  1.00  0.00           H
ATOM   1336  CG  LYS X 107      49.895  85.222  98.663  1.00  0.00           C
ATOM   1337  HG1 LYS X 107      49.339  86.070  99.117  1.00  0.00           H
ATOM   1338  HG2 LYS X 107      49.370  84.954  97.717  1.00  0.00           H
ATOM   1339  CD  LYS X 107      49.881  83.996  99.591  1.00  0.00           C
ATOM   1340  HD1 LYS X 107      50.265  83.128  99.008  1.00  0.00           H
ATOM   1341  HD2 LYS X 107      50.584  84.152 100.440  1.00  0.00           H
ATOM   1342  CE  LYS X 107      48.505  83.614 100.149  1.00  0.00           C
ATOM   1343  HE1 LYS X 107      47.743  83.540  99.343  1.00  0.00           H
ATOM   1344  HE2 LYS X 107      48.572  82.632 100.669  1.00  0.00           H
ATOM   1345  NZ  LYS X 107      48.047  84.606 101.135  1.00  0.00           N
ATOM   1346  HZ1 LYS X 107      48.830  84.902 101.771  1.00  0.00           H
ATOM   1347  HZ2 LYS X 107      47.651  85.460 100.667  1.00  0.00           H
ATOM   1348  HZ3 LYS X 107      47.298  84.172 101.733  1.00  0.00           H
ATOM   1349  C   LYS X 107      53.477  86.706  99.130  1.00  0.00           C
ATOM   1350  O   LYS X 107      53.874  87.685  98.495  1.00  0.00           O
ATOM   1351  N   GLU X 108      54.342  85.769  99.547  1.00  0.00           N
ATOM   1352  HN  GLU X 108      54.022  84.974 100.077  1.00  0.00           H
ATOM   1353  CA  GLU X 108      55.763  85.821  99.259  1.00  0.00           C
ATOM   1354  HA  GLU X 108      56.042  86.798  98.886  1.00  0.00           H
ATOM   1355  CB  GLU X 108      56.621  85.533 100.512  1.00  0.00           C
ATOM   1356  HB1 GLU X 108      56.264  84.588 100.979  1.00  0.00           H
ATOM   1357  HB2 GLU X 108      57.685  85.386 100.213  1.00  0.00           H
ATOM   1358  CG  GLU X 108      56.577  86.680 101.547  1.00  0.00           C
ATOM   1359  HG1 GLU X 108      56.960  87.614 101.084  1.00  0.00           H
ATOM   1360  HG2 GLU X 108      55.535  86.861 101.887  1.00  0.00           H
ATOM   1361  CD  GLU X 108      57.426  86.353 102.754  1.00  0.00           C
ATOM   1362  OE1 GLU X 108      57.012  85.479 103.564  1.00  0.00           O
ATOM   1363  OE2 GLU X 108      58.518  86.958 102.925  1.00  0.00           O
ATOM   1364  C   GLU X 108      56.110  84.814  98.182  1.00  0.00           C
ATOM   1365  O   GLU X 108      55.512  83.739  98.082  1.00  0.00           O
ATOM   1366  N   THR X 109      57.094  85.156  97.333  1.00  0.00           N
ATOM   1367  HN  THR X 109      57.560  86.042  97.412  1.00  0.00           H
ATOM   1368  CA  THR X 109      57.548  84.305  96.240  1.00  0.00           C
ATOM   1369  HA  THR X 109      57.384  83.271  96.505  1.00  0.00           H
ATOM   1370  CB  THR X 109      56.909  84.574  94.876  1.00  0.00           C
ATOM   1371  HB  THR X 109      57.495  84.089  94.057  1.00  0.00           H
ATOM   1372  OG1 THR X 109      56.765  85.964  94.612  1.00  0.00           O
ATOM   1373  HG1 THR X 109      57.616  86.265  94.233  1.00  0.00           H
ATOM   1374  CG2 THR X 109      55.497  83.980  94.848  1.00  0.00           C
ATOM   1375 1HG2 THR X 109      55.529  82.894  95.077  1.00  0.00           H
ATOM   1376 2HG2 THR X 109      54.861  84.481  95.607  1.00  0.00           H
ATOM   1377 3HG2 THR X 109      55.043  84.120  93.845  1.00  0.00           H
ATOM   1378  C   THR X 109      59.038  84.465  96.086  1.00  0.00           C
ATOM   1379  O   THR X 109      59.618  85.493  96.436  1.00  0.00           O
ATOM   1380  N   LYS X 110      59.710  83.417  95.580  1.00  0.00           N
ATOM   1381  HN  LYS X 110      59.227  82.590  95.276  1.00  0.00           H
ATOM   1382  CA  LYS X 110      61.155  83.363  95.541  1.00  0.00           C
ATOM   1383  HA  LYS X 110      61.557  84.365  95.593  1.00  0.00           H
ATOM   1384  CB  LYS X 110      61.697  82.531  96.735  1.00  0.00           C
ATOM   1385  HB1 LYS X 110      62.800  82.648  96.814  1.00  0.00           H
ATOM   1386  HB2 LYS X 110      61.261  82.963  97.664  1.00  0.00           H
ATOM   1387  CG  LYS X 110      61.343  81.034  96.675  1.00  0.00           C
ATOM   1388  HG1 LYS X 110      60.483  80.886  95.981  1.00  0.00           H
ATOM   1389  HG2 LYS X 110      62.198  80.466  96.248  1.00  0.00           H
ATOM   1390  CD  LYS X 110      60.929  80.452  98.037  1.00  0.00           C
ATOM   1391  HD1 LYS X 110      61.749  80.585  98.778  1.00  0.00           H
ATOM   1392  HD2 LYS X 110      60.048  81.032  98.396  1.00  0.00           H
ATOM   1393  CE  LYS X 110      60.558  78.969  97.932  1.00  0.00           C
ATOM   1394  HE1 LYS X 110      59.934  78.795  97.027  1.00  0.00           H
ATOM   1395  HE2 LYS X 110      61.478  78.349  97.854  1.00  0.00           H
ATOM   1396  NZ  LYS X 110      59.779  78.513  99.099  1.00  0.00           N
ATOM   1397  HZ1 LYS X 110      60.213  78.864  99.993  1.00  0.00           H
ATOM   1398  HZ2 LYS X 110      58.801  78.880  99.063  1.00  0.00           H
ATOM   1399  HZ3 LYS X 110      59.734  77.477  99.120  1.00  0.00           H
ATOM   1400  C   LYS X 110      61.647  82.777  94.233  1.00  0.00           C
ATOM   1401  O   LYS X 110      60.913  82.115  93.500  1.00  0.00           O
ATOM   1402  N   SER X 111      62.925  83.026  93.911  1.00  0.00           N
ATOM   1403  HN  SER X 111      63.473  83.635  94.492  1.00  0.00           H
ATOM   1404  CA  SER X 111      63.566  82.486  92.726  1.00  0.00           C
ATOM   1405  HA  SER X 111      63.034  81.608  92.387  1.00  0.00           H
ATOM   1406  CB  SER X 111      63.694  83.508  91.567  1.00  0.00           C
ATOM   1407  HB1 SER X 111      64.302  84.377  91.904  1.00  0.00           H
ATOM   1408  HB2 SER X 111      64.202  83.041  90.694  1.00  0.00           H
ATOM   1409  OG  SER X 111      62.419  83.996  91.155  1.00  0.00           O
ATOM   1410  HG1 SER X 111      61.976  83.281  90.651  1.00  0.00           H
ATOM   1411  C   SER X 111      64.969  82.074  93.096  1.00  0.00           C
ATOM   1412  O   SER X 111      65.710  82.839  93.712  1.00  0.00           O
ATOM   1413  N   ASN X 112      65.381  80.847  92.727  1.00  0.00           N
ATOM   1414  HN  ASN X 112      64.750  80.231  92.258  1.00  0.00           H
ATOM   1415  CA  ASN X 112      66.693  80.318  93.061  1.00  0.00           C
ATOM   1416  HA  ASN X 112      67.241  81.016  93.684  1.00  0.00           H
ATOM   1417  CB  ASN X 112      66.572  78.959  93.800  1.00  0.00           C
ATOM   1418  HB1 ASN X 112      65.829  78.302  93.303  1.00  0.00           H
ATOM   1419  HB2 ASN X 112      67.552  78.437  93.820  1.00  0.00           H
ATOM   1420  CG  ASN X 112      66.185  79.176  95.259  1.00  0.00           C
ATOM   1421  OD1 ASN X 112      67.058  79.241  96.128  1.00  0.00           O
ATOM   1422  ND2 ASN X 112      64.875  79.279  95.567  1.00  0.00           N
ATOM   1423 1HD2 ASN X 112      64.167  79.199  94.851  1.00  0.00           H
ATOM   1424 2HD2 ASN X 112      64.633  79.345  96.529  1.00  0.00           H
ATOM   1425  C   ASN X 112      67.519  80.137  91.794  1.00  0.00           C
ATOM   1426  O   ASN X 112      67.101  79.472  90.841  1.00  0.00           O
ATOM   1427  N   TYR X 113      68.725  80.742  91.760  1.00  0.00           N
ATOM   1428  HN  TYR X 113      69.063  81.250  92.562  1.00  0.00           H
ATOM   1429  CA  TYR X 113      69.596  80.768  90.597  1.00  0.00           C
ATOM   1430  HA  TYR X 113      69.232  80.074  89.852  1.00  0.00           H
ATOM   1431  CB  TYR X 113      69.729  82.188  89.989  1.00  0.00           C
ATOM   1432  HB1 TYR X 113      70.030  82.915  90.774  1.00  0.00           H
ATOM   1433  HB2 TYR X 113      70.482  82.206  89.172  1.00  0.00           H
ATOM   1434  CG  TYR X 113      68.425  82.612  89.389  1.00  0.00           C
ATOM   1435  CD1 TYR X 113      67.875  81.882  88.324  1.00  0.00           C
ATOM   1436  HD1 TYR X 113      68.403  81.024  87.931  1.00  0.00           H
ATOM   1437  CE1 TYR X 113      66.644  82.252  87.769  1.00  0.00           C
ATOM   1438  HE1 TYR X 113      66.219  81.679  86.957  1.00  0.00           H
ATOM   1439  CZ  TYR X 113      65.965  83.366  88.269  1.00  0.00           C
ATOM   1440  OH  TYR X 113      64.719  83.706  87.716  1.00  0.00           O
ATOM   1441  HH  TYR X 113      64.466  84.582  88.069  1.00  0.00           H
ATOM   1442  CD2 TYR X 113      67.740  83.737  89.877  1.00  0.00           C
ATOM   1443  HD2 TYR X 113      68.159  84.307  90.693  1.00  0.00           H
ATOM   1444  CE2 TYR X 113      66.515  84.118  89.314  1.00  0.00           C
ATOM   1445  HE2 TYR X 113      65.995  84.981  89.701  1.00  0.00           H
ATOM   1446  C   TYR X 113      70.996  80.319  90.944  1.00  0.00           C
ATOM   1447  O   TYR X 113      71.560  80.682  91.970  1.00  0.00           O
ATOM   1448  N   ARG X 114      71.605  79.517  90.061  1.00  0.00           N
ATOM   1449  HN  ARG X 114      71.130  79.239  89.218  1.00  0.00           H
ATOM   1450  CA  ARG X 114      72.972  79.071  90.175  1.00  0.00           C
ATOM   1451  HA  ARG X 114      73.381  79.296  91.150  1.00  0.00           H
ATOM   1452  CB  ARG X 114      73.043  77.552  89.908  1.00  0.00           C
ATOM   1453  HB1 ARG X 114      72.434  77.025  90.677  1.00  0.00           H
ATOM   1454  HB2 ARG X 114      72.569  77.345  88.924  1.00  0.00           H
ATOM   1455  CG  ARG X 114      74.464  76.965  89.910  1.00  0.00           C
ATOM   1456  HG1 ARG X 114      75.137  77.582  89.272  1.00  0.00           H
ATOM   1457  HG2 ARG X 114      74.870  76.988  90.946  1.00  0.00           H
ATOM   1458  CD  ARG X 114      74.494  75.538  89.371  1.00  0.00           C
ATOM   1459  HD1 ARG X 114      73.889  74.863  90.018  1.00  0.00           H
ATOM   1460  HD2 ARG X 114      74.086  75.506  88.335  1.00  0.00           H
ATOM   1461  NE  ARG X 114      75.926  75.109  89.415  1.00  0.00           N
ATOM   1462  HE  ARG X 114      76.421  75.187  90.282  1.00  0.00           H
ATOM   1463  CZ  ARG X 114      76.549  74.447  88.435  1.00  0.00           C
ATOM   1464  NH1 ARG X 114      76.042  74.288  87.223  1.00  0.00           N
ATOM   1465 1HH1 ARG X 114      75.359  74.950  86.901  1.00  0.00           H
ATOM   1466 2HH1 ARG X 114      76.703  73.926  86.542  1.00  0.00           H
ATOM   1467  NH2 ARG X 114      77.766  73.960  88.649  1.00  0.00           N
ATOM   1468 1HH2 ARG X 114      78.200  74.108  89.556  1.00  0.00           H
ATOM   1469 2HH2 ARG X 114      78.255  73.526  87.883  1.00  0.00           H
ATOM   1470  C   ARG X 114      73.779  79.816  89.132  1.00  0.00           C
ATOM   1471  O   ARG X 114      73.581  79.646  87.931  1.00  0.00           O
ATOM   1472  N   VAL X 115      74.705  80.687  89.563  1.00  0.00           N
ATOM   1473  HN  VAL X 115      74.905  80.796  90.543  1.00  0.00           H
ATOM   1474  CA  VAL X 115      75.464  81.536  88.665  1.00  0.00           C
ATOM   1475  HA  VAL X 115      74.960  81.605  87.710  1.00  0.00           H
ATOM   1476  CB  VAL X 115      75.599  82.949  89.222  1.00  0.00           C
ATOM   1477  HB  VAL X 115      76.125  82.915  90.206  1.00  0.00           H
ATOM   1478  CG1 VAL X 115      76.391  83.843  88.251  1.00  0.00           C
ATOM   1479 1HG1 VAL X 115      75.910  83.854  87.249  1.00  0.00           H
ATOM   1480 2HG1 VAL X 115      76.418  84.886  88.635  1.00  0.00           H
ATOM   1481 3HG1 VAL X 115      77.439  83.494  88.143  1.00  0.00           H
ATOM   1482  CG2 VAL X 115      74.186  83.535  89.437  1.00  0.00           C
ATOM   1483 1HG2 VAL X 115      74.259  84.581  89.803  1.00  0.00           H
ATOM   1484 2HG2 VAL X 115      73.620  83.537  88.482  1.00  0.00           H
ATOM   1485 3HG2 VAL X 115      73.615  82.948  90.187  1.00  0.00           H
ATOM   1486  C   VAL X 115      76.816  80.891  88.422  1.00  0.00           C
ATOM   1487  O   VAL X 115      77.546  80.555  89.358  1.00  0.00           O
ATOM   1488  N   ARG X 116      77.153  80.646  87.141  1.00  0.00           N
ATOM   1489  HN  ARG X 116      76.551  80.904  86.382  1.00  0.00           H
ATOM   1490  CA  ARG X 116      78.246  79.773  86.776  1.00  0.00           C
ATOM   1491  HA  ARG X 116      78.996  79.756  87.556  1.00  0.00           H
ATOM   1492  CB  ARG X 116      77.633  78.370  86.534  1.00  0.00           C
ATOM   1493  HB1 ARG X 116      77.006  78.105  87.416  1.00  0.00           H
ATOM   1494  HB2 ARG X 116      76.939  78.434  85.663  1.00  0.00           H
ATOM   1495  CG  ARG X 116      78.629  77.226  86.294  1.00  0.00           C
ATOM   1496  HG1 ARG X 116      78.039  76.342  85.952  1.00  0.00           H
ATOM   1497  HG2 ARG X 116      79.324  77.499  85.469  1.00  0.00           H
ATOM   1498  CD  ARG X 116      79.426  76.813  87.532  1.00  0.00           C
ATOM   1499  HD1 ARG X 116      80.058  77.631  87.930  1.00  0.00           H
ATOM   1500  HD2 ARG X 116      78.737  76.494  88.346  1.00  0.00           H
ATOM   1501  NE  ARG X 116      80.259  75.641  87.118  1.00  0.00           N
ATOM   1502  HE  ARG X 116      79.860  74.716  87.085  1.00  0.00           H
ATOM   1503  CZ  ARG X 116      81.493  75.720  86.605  1.00  0.00           C
ATOM   1504  NH1 ARG X 116      82.185  76.844  86.536  1.00  0.00           N
ATOM   1505 1HH1 ARG X 116      81.839  77.702  86.958  1.00  0.00           H
ATOM   1506 2HH1 ARG X 116      83.160  76.800  86.357  1.00  0.00           H
ATOM   1507  NH2 ARG X 116      82.037  74.600  86.132  1.00  0.00           N
ATOM   1508 1HH2 ARG X 116      81.498  73.768  86.210  1.00  0.00           H
ATOM   1509 2HH2 ARG X 116      82.981  74.629  85.772  1.00  0.00           H
ATOM   1510  C   ARG X 116      78.908  80.277  85.500  1.00  0.00           C
ATOM   1511  O   ARG X 116      78.227  80.727  84.581  1.00  0.00           O
ATOM   1512  N   VAL X 117      80.253  80.232  85.396  1.00  0.00           N
ATOM   1513  HN  VAL X 117      80.821  79.887  86.162  1.00  0.00           H
ATOM   1514  CA  VAL X 117      80.970  80.653  84.198  1.00  0.00           C
ATOM   1515  HA  VAL X 117      80.251  80.837  83.411  1.00  0.00           H
ATOM   1516  CB  VAL X 117      81.729  81.972  84.381  1.00  0.00           C
ATOM   1517  HB  VAL X 117      80.993  82.715  84.771  1.00  0.00           H
ATOM   1518  CG1 VAL X 117      82.878  81.877  85.405  1.00  0.00           C
ATOM   1519 1HG1 VAL X 117      83.683  81.206  85.040  1.00  0.00           H
ATOM   1520 2HG1 VAL X 117      83.323  82.880  85.574  1.00  0.00           H
ATOM   1521 3HG1 VAL X 117      82.509  81.492  86.376  1.00  0.00           H
ATOM   1522  CG2 VAL X 117      82.243  82.487  83.022  1.00  0.00           C
ATOM   1523 1HG2 VAL X 117      82.617  83.525  83.132  1.00  0.00           H
ATOM   1524 2HG2 VAL X 117      83.079  81.855  82.654  1.00  0.00           H
ATOM   1525 3HG2 VAL X 117      81.430  82.487  82.265  1.00  0.00           H
ATOM   1526  C   VAL X 117      81.854  79.531  83.672  1.00  0.00           C
ATOM   1527  O   VAL X 117      82.721  78.979  84.351  1.00  0.00           O
ATOM   1528  N   TYR X 118      81.641  79.140  82.402  1.00  0.00           N
ATOM   1529  HN  TYR X 118      80.962  79.608  81.822  1.00  0.00           H
ATOM   1530  CA  TYR X 118      82.322  78.025  81.777  1.00  0.00           C
ATOM   1531  HA  TYR X 118      82.737  77.362  82.524  1.00  0.00           H
ATOM   1532  CB  TYR X 118      81.346  77.265  80.839  1.00  0.00           C
ATOM   1533  HB1 TYR X 118      80.958  77.964  80.065  1.00  0.00           H
ATOM   1534  HB2 TYR X 118      81.866  76.422  80.336  1.00  0.00           H
ATOM   1535  CG  TYR X 118      80.165  76.675  81.557  1.00  0.00           C
ATOM   1536  CD1 TYR X 118      78.896  76.672  80.947  1.00  0.00           C
ATOM   1537  HD1 TYR X 118      78.768  77.135  79.979  1.00  0.00           H
ATOM   1538  CE1 TYR X 118      77.802  76.049  81.570  1.00  0.00           C
ATOM   1539  HE1 TYR X 118      76.837  76.039  81.085  1.00  0.00           H
ATOM   1540  CZ  TYR X 118      77.974  75.414  82.806  1.00  0.00           C
ATOM   1541  OH  TYR X 118      76.919  74.703  83.417  1.00  0.00           O
ATOM   1542  HH  TYR X 118      77.290  74.285  84.223  1.00  0.00           H
ATOM   1543  CD2 TYR X 118      80.313  76.064  82.809  1.00  0.00           C
ATOM   1544  HD2 TYR X 118      81.267  76.037  83.313  1.00  0.00           H
ATOM   1545  CE2 TYR X 118      79.224  75.448  83.425  1.00  0.00           C
ATOM   1546  HE2 TYR X 118      79.377  74.999  84.388  1.00  0.00           H
ATOM   1547  C   TYR X 118      83.483  78.504  80.931  1.00  0.00           C
ATOM   1548  O   TYR X 118      84.375  77.731  80.583  1.00  0.00           O
ATOM   1549  N   GLN X 119      83.530  79.809  80.611  1.00  0.00           N
ATOM   1550  HN  GLN X 119      82.749  80.391  80.825  1.00  0.00           H
ATOM   1551  CA  GLN X 119      84.693  80.445  80.024  1.00  0.00           C
ATOM   1552  HA  GLN X 119      84.957  79.888  79.134  1.00  0.00           H
ATOM   1553  CB  GLN X 119      84.404  81.905  79.614  1.00  0.00           C
ATOM   1554  HB1 GLN X 119      84.158  82.503  80.521  1.00  0.00           H
ATOM   1555  HB2 GLN X 119      85.326  82.341  79.161  1.00  0.00           H
ATOM   1556  CG  GLN X 119      83.249  82.017  78.600  1.00  0.00           C
ATOM   1557  HG1 GLN X 119      83.428  81.316  77.758  1.00  0.00           H
ATOM   1558  HG2 GLN X 119      82.283  81.753  79.075  1.00  0.00           H
ATOM   1559  CD  GLN X 119      83.142  83.444  78.075  1.00  0.00           C
ATOM   1560  OE1 GLN X 119      83.113  84.410  78.845  1.00  0.00           O
ATOM   1561  NE2 GLN X 119      83.096  83.591  76.732  1.00  0.00           N
ATOM   1562 1HE2 GLN X 119      83.233  82.782  76.146  1.00  0.00           H
ATOM   1563 2HE2 GLN X 119      82.998  84.503  76.339  1.00  0.00           H
ATOM   1564  C   GLN X 119      85.907  80.441  80.941  1.00  0.00           C
ATOM   1565  O   GLN X 119      85.809  80.683  82.144  1.00  0.00           O
ATOM   1566  N   ILE X 120      87.097  80.170  80.382  1.00  0.00           N
ATOM   1567  HN  ILE X 120      87.169  79.953  79.413  1.00  0.00           H
ATOM   1568  CA  ILE X 120      88.354  80.258  81.105  1.00  0.00           C
ATOM   1569  HA  ILE X 120      88.186  79.858  82.093  1.00  0.00           H
ATOM   1570  CB  ILE X 120      89.450  79.419  80.454  1.00  0.00           C
ATOM   1571  HB  ILE X 120      90.408  79.574  81.006  1.00  0.00           H
ATOM   1572  CG2 ILE X 120      89.054  77.937  80.631  1.00  0.00           C
ATOM   1573 1HG2 ILE X 120      88.128  77.707  80.065  1.00  0.00           H
ATOM   1574 2HG2 ILE X 120      89.865  77.271  80.270  1.00  0.00           H
ATOM   1575 3HG2 ILE X 120      88.873  77.707  81.702  1.00  0.00           H
ATOM   1576  CG1 ILE X 120      89.688  79.812  78.972  1.00  0.00           C
ATOM   1577 1HG1 ILE X 120      88.738  79.732  78.403  1.00  0.00           H
ATOM   1578 2HG1 ILE X 120      90.009  80.879  78.931  1.00  0.00           H
ATOM   1579  CD  ILE X 120      90.748  78.967  78.259  1.00  0.00           C
ATOM   1580  HD1 ILE X 120      90.429  77.907  78.175  1.00  0.00           H
ATOM   1581  HD2 ILE X 120      90.913  79.352  77.229  1.00  0.00           H
ATOM   1582  HD3 ILE X 120      91.714  79.007  78.806  1.00  0.00           H
ATOM   1583  C   ILE X 120      88.813  81.710  81.234  1.00  0.00           C
ATOM   1584  O   ILE X 120      88.484  82.519  80.360  1.00  0.00           O
ATOM   1585  N   PRO X 121      89.551  82.110  82.264  1.00  0.00           N
ATOM   1586  CD  PRO X 121      89.496  81.512  83.600  1.00  0.00           C
ATOM   1587  HD1 PRO X 121      90.281  80.728  83.677  1.00  0.00           H
ATOM   1588  HD2 PRO X 121      88.495  81.082  83.829  1.00  0.00           H
ATOM   1589  CA  PRO X 121      90.279  83.374  82.261  1.00  0.00           C
ATOM   1590  HA  PRO X 121      89.598  84.174  82.005  1.00  0.00           H
ATOM   1591  CB  PRO X 121      90.794  83.507  83.706  1.00  0.00           C
ATOM   1592  HB1 PRO X 121      91.807  83.056  83.806  1.00  0.00           H
ATOM   1593  HB2 PRO X 121      90.834  84.565  84.036  1.00  0.00           H
ATOM   1594  CG  PRO X 121      89.807  82.679  84.532  1.00  0.00           C
ATOM   1595  HG1 PRO X 121      90.234  82.354  85.504  1.00  0.00           H
ATOM   1596  HG2 PRO X 121      88.883  83.269  84.715  1.00  0.00           H
ATOM   1597  C   PRO X 121      91.422  83.371  81.259  1.00  0.00           C
ATOM   1598  OT1 PRO X 121      91.447  84.253  80.354  1.00  0.00           O
ATOM   1599  OT2 PRO X 121      92.327  82.495  81.353  1.00  0.00           O
TER
ATOM   1600  N   ASP Z   1      43.391  63.847  72.437  1.00  0.00           N
ATOM   1601  H1  ASP Z   1      43.115  63.968  73.439  1.00  0.00           H
ATOM   1602  H2  ASP Z   1      43.915  62.934  72.383  1.00  0.00           H
ATOM   1603  H3  ASP Z   1      44.069  64.606  72.181  1.00  0.00           H
ATOM   1604  CA  ASP Z   1      42.192  63.850  71.547  1.00  0.00           C
ATOM   1605  HA  ASP Z   1      42.482  64.344  70.629  1.00  0.00           H
ATOM   1606  CB  ASP Z   1      41.756  62.392  71.250  1.00  0.00           C
ATOM   1607  HB1 ASP Z   1      41.574  61.816  72.181  1.00  0.00           H
ATOM   1608  HB2 ASP Z   1      40.831  62.386  70.634  1.00  0.00           H
ATOM   1609  CG  ASP Z   1      42.816  61.702  70.436  1.00  0.00           C
ATOM   1610  OD1 ASP Z   1      43.465  62.366  69.596  1.00  0.00           O
ATOM   1611  OD2 ASP Z   1      43.019  60.479  70.634  1.00  0.00           O
ATOM   1612  C   ASP Z   1      41.015  64.663  72.083  1.00  0.00           C
ATOM   1613  O   ASP Z   1      41.028  65.893  72.050  1.00  0.00           O
ATOM   1614  N   ALA Z   2      39.943  64.010  72.586  1.00  0.00           N
ATOM   1615  HN  ALA Z   2      39.929  63.016  72.673  1.00  0.00           H
ATOM   1616  CA  ALA Z   2      38.683  64.676  72.852  1.00  0.00           C
ATOM   1617  HA  ALA Z   2      38.588  65.549  72.218  1.00  0.00           H
ATOM   1618  CB  ALA Z   2      37.539  63.710  72.500  1.00  0.00           C
ATOM   1619  HB1 ALA Z   2      37.563  62.807  73.148  1.00  0.00           H
ATOM   1620  HB2 ALA Z   2      36.551  64.203  72.622  1.00  0.00           H
ATOM   1621  HB3 ALA Z   2      37.631  63.380  71.443  1.00  0.00           H
ATOM   1622  C   ALA Z   2      38.497  65.144  74.292  1.00  0.00           C
ATOM   1623  O   ALA Z   2      37.536  65.857  74.593  1.00  0.00           O
ATOM   1624  N   HIS Z   3      39.413  64.809  75.227  1.00  0.00           N
ATOM   1625  HN  HIS Z   3      40.196  64.228  74.994  1.00  0.00           H
ATOM   1626  CA  HIS Z   3      39.382  65.371  76.574  1.00  0.00           C
ATOM   1627  HA  HIS Z   3      38.390  65.221  76.971  1.00  0.00           H
ATOM   1628  CB  HIS Z   3      40.357  64.681  77.548  1.00  0.00           C
ATOM   1629  HB1 HIS Z   3      41.376  64.673  77.110  1.00  0.00           H
ATOM   1630  HB2 HIS Z   3      40.399  65.223  78.518  1.00  0.00           H
ATOM   1631  ND1 HIS Z   3      38.833  63.035  78.630  1.00  0.00           N
ATOM   1632  CG  HIS Z   3      39.959  63.273  77.857  1.00  0.00           C
ATOM   1633  CE1 HIS Z   3      38.742  61.716  78.703  1.00  0.00           C
ATOM   1634  HE1 HIS Z   3      37.958  61.161  79.225  1.00  0.00           H
ATOM   1635  NE2 HIS Z   3      39.753  61.108  78.043  1.00  0.00           N
ATOM   1636  HE2 HIS Z   3      39.922  60.123  77.953  1.00  0.00           H
ATOM   1637  CD2 HIS Z   3      40.538  62.100  77.499  1.00  0.00           C
ATOM   1638  HD2 HIS Z   3      41.434  61.915  76.927  1.00  0.00           H
ATOM   1639  C   HIS Z   3      39.636  66.870  76.586  1.00  0.00           C
ATOM   1640  O   HIS Z   3      40.501  67.383  75.879  1.00  0.00           O
ATOM   1641  N   LYS Z   4      38.864  67.635  77.379  1.00  0.00           N
ATOM   1642  HN  LYS Z   4      38.165  67.219  77.973  1.00  0.00           H
ATOM   1643  CA  LYS Z   4      38.977  69.082  77.428  1.00  0.00           C
ATOM   1644  HA  LYS Z   4      39.032  69.441  76.409  1.00  0.00           H
ATOM   1645  CB  LYS Z   4      37.718  69.718  78.059  1.00  0.00           C
ATOM   1646  HB1 LYS Z   4      37.555  69.309  79.080  1.00  0.00           H
ATOM   1647  HB2 LYS Z   4      37.868  70.818  78.148  1.00  0.00           H
ATOM   1648  CG  LYS Z   4      36.466  69.477  77.196  1.00  0.00           C
ATOM   1649  HG1 LYS Z   4      36.693  69.790  76.150  1.00  0.00           H
ATOM   1650  HG2 LYS Z   4      36.225  68.390  77.172  1.00  0.00           H
ATOM   1651  CD  LYS Z   4      35.238  70.263  77.682  1.00  0.00           C
ATOM   1652  HD1 LYS Z   4      34.965  69.901  78.699  1.00  0.00           H
ATOM   1653  HD2 LYS Z   4      35.513  71.339  77.760  1.00  0.00           H
ATOM   1654  CE  LYS Z   4      34.026  70.111  76.756  1.00  0.00           C
ATOM   1655  HE1 LYS Z   4      34.279  70.410  75.716  1.00  0.00           H
ATOM   1656  HE2 LYS Z   4      33.683  69.055  76.751  1.00  0.00           H
ATOM   1657  NZ  LYS Z   4      32.905  70.948  77.216  1.00  0.00           N
ATOM   1658  HZ1 LYS Z   4      32.017  70.638  76.748  1.00  0.00           H
ATOM   1659  HZ2 LYS Z   4      32.790  70.871  78.259  1.00  0.00           H
ATOM   1660  HZ3 LYS Z   4      33.080  71.957  76.983  1.00  0.00           H
ATOM   1661  C   LYS Z   4      40.257  69.556  78.101  1.00  0.00           C
ATOM   1662  O   LYS Z   4      40.923  70.471  77.617  1.00  0.00           O
ATOM   1663  N   SER Z   5      40.670  68.901  79.199  1.00  0.00           N
ATOM   1664  HN  SER Z   5      40.146  68.136  79.571  1.00  0.00           H
ATOM   1665  CA  SER Z   5      41.951  69.158  79.837  1.00  0.00           C
ATOM   1666  HA  SER Z   5      42.661  69.490  79.091  1.00  0.00           H
ATOM   1667  CB  SER Z   5      41.879  70.201  80.978  1.00  0.00           C
ATOM   1668  HB1 SER Z   5      41.372  71.111  80.584  1.00  0.00           H
ATOM   1669  HB2 SER Z   5      41.264  69.808  81.822  1.00  0.00           H
ATOM   1670  OG  SER Z   5      43.178  70.574  81.449  1.00  0.00           O
ATOM   1671  HG1 SER Z   5      43.022  71.211  82.170  1.00  0.00           H
ATOM   1672  C   SER Z   5      42.461  67.851  80.392  1.00  0.00           C
ATOM   1673  O   SER Z   5      41.690  66.919  80.615  1.00  0.00           O
ATOM   1674  N   GLU Z   6      43.789  67.741  80.581  1.00  0.00           N
ATOM   1675  HN  GLU Z   6      44.347  68.553  80.446  1.00  0.00           H
ATOM   1676  CA  GLU Z   6      44.455  66.473  80.821  1.00  0.00           C
ATOM   1677  HA  GLU Z   6      43.801  65.796  81.352  1.00  0.00           H
ATOM   1678  CB  GLU Z   6      44.929  65.829  79.490  1.00  0.00           C
ATOM   1679  HB1 GLU Z   6      45.689  66.493  79.017  1.00  0.00           H
ATOM   1680  HB2 GLU Z   6      45.416  64.854  79.724  1.00  0.00           H
ATOM   1681  CG  GLU Z   6      43.840  65.526  78.437  1.00  0.00           C
ATOM   1682  HG1 GLU Z   6      43.074  64.846  78.867  1.00  0.00           H
ATOM   1683  HG2 GLU Z   6      43.346  66.458  78.096  1.00  0.00           H
ATOM   1684  CD  GLU Z   6      44.460  64.861  77.231  1.00  0.00           C
ATOM   1685  OE1 GLU Z   6      45.550  65.298  76.779  1.00  0.00           O
ATOM   1686  OE2 GLU Z   6      43.899  63.867  76.708  1.00  0.00           O
ATOM   1687  C   GLU Z   6      45.721  66.642  81.650  1.00  0.00           C
ATOM   1688  O   GLU Z   6      46.544  65.731  81.726  1.00  0.00           O
ATOM   1689  N   VAL Z   7      45.938  67.816  82.282  1.00  0.00           N
ATOM   1690  HN  VAL Z   7      45.226  68.512  82.316  1.00  0.00           H
ATOM   1691  CA  VAL Z   7      47.230  68.192  82.856  1.00  0.00           C
ATOM   1692  HA  VAL Z   7      47.967  68.143  82.067  1.00  0.00           H
ATOM   1693  CB  VAL Z   7      47.179  69.632  83.370  1.00  0.00           C
ATOM   1694  HB  VAL Z   7      46.332  69.741  84.088  1.00  0.00           H
ATOM   1695  CG1 VAL Z   7      48.484  70.040  84.090  1.00  0.00           C
ATOM   1696 1HG1 VAL Z   7      49.366  69.865  83.438  1.00  0.00           H
ATOM   1697 2HG1 VAL Z   7      48.445  71.121  84.347  1.00  0.00           H
ATOM   1698 3HG1 VAL Z   7      48.621  69.478  85.037  1.00  0.00           H
ATOM   1699  CG2 VAL Z   7      46.935  70.578  82.174  1.00  0.00           C
ATOM   1700 1HG2 VAL Z   7      46.911  71.631  82.530  1.00  0.00           H
ATOM   1701 2HG2 VAL Z   7      47.756  70.486  81.432  1.00  0.00           H
ATOM   1702 3HG2 VAL Z   7      45.968  70.373  81.673  1.00  0.00           H
ATOM   1703  C   VAL Z   7      47.735  67.253  83.948  1.00  0.00           C
ATOM   1704  O   VAL Z   7      48.875  66.786  83.904  1.00  0.00           O
ATOM   1705  N   ALA Z   8      46.882  66.895  84.929  1.00  0.00           N
ATOM   1706  HN  ALA Z   8      45.955  67.278  84.968  1.00  0.00           H
ATOM   1707  CA  ALA Z   8      47.238  65.929  85.948  1.00  0.00           C
ATOM   1708  HA  ALA Z   8      48.193  66.220  86.366  1.00  0.00           H
ATOM   1709  CB  ALA Z   8      46.186  65.963  87.071  1.00  0.00           C
ATOM   1710  HB1 ALA Z   8      46.481  65.290  87.904  1.00  0.00           H
ATOM   1711  HB2 ALA Z   8      46.091  66.994  87.472  1.00  0.00           H
ATOM   1712  HB3 ALA Z   8      45.190  65.650  86.694  1.00  0.00           H
ATOM   1713  C   ALA Z   8      47.419  64.509  85.408  1.00  0.00           C
ATOM   1714  O   ALA Z   8      48.392  63.825  85.729  1.00  0.00           O
ATOM   1715  N   HIS Z   9      46.505  64.038  84.527  1.00  0.00           N
ATOM   1716  HN  HIS Z   9      45.709  64.599  84.281  1.00  0.00           H
ATOM   1717  CA  HIS Z   9      46.598  62.707  83.942  1.00  0.00           C
ATOM   1718  HA  HIS Z   9      46.686  62.010  84.764  1.00  0.00           H
ATOM   1719  CB  HIS Z   9      45.348  62.309  83.116  1.00  0.00           C
ATOM   1720  HB1 HIS Z   9      44.438  62.477  83.730  1.00  0.00           H
ATOM   1721  HB2 HIS Z   9      45.263  62.939  82.206  1.00  0.00           H
ATOM   1722  ND1 HIS Z   9      45.260  59.894  83.702  1.00  0.00           N
ATOM   1723  CG  HIS Z   9      45.360  60.857  82.713  1.00  0.00           C
ATOM   1724  CE1 HIS Z   9      45.376  58.737  83.067  1.00  0.00           C
ATOM   1725  HE1 HIS Z   9      45.335  57.748  83.532  1.00  0.00           H
ATOM   1726  NE2 HIS Z   9      45.549  58.910  81.736  1.00  0.00           N
ATOM   1727  HE2 HIS Z   9      45.641  58.175  81.054  1.00  0.00           H
ATOM   1728  CD2 HIS Z   9      45.540  60.269  81.500  1.00  0.00           C
ATOM   1729  HD2 HIS Z   9      45.660  60.719  80.524  1.00  0.00           H
ATOM   1730  C   HIS Z   9      47.832  62.497  83.081  1.00  0.00           C
ATOM   1731  O   HIS Z   9      48.515  61.490  83.221  1.00  0.00           O
ATOM   1732  N   ARG Z  10      48.197  63.453  82.199  1.00  0.00           N
ATOM   1733  HN  ARG Z  10      47.638  64.283  82.091  1.00  0.00           H
ATOM   1734  CA  ARG Z  10      49.394  63.346  81.374  1.00  0.00           C
ATOM   1735  HA  ARG Z  10      49.353  62.389  80.873  1.00  0.00           H
ATOM   1736  CB  ARG Z  10      49.485  64.461  80.300  1.00  0.00           C
ATOM   1737  HB1 ARG Z  10      49.398  65.448  80.809  1.00  0.00           H
ATOM   1738  HB2 ARG Z  10      50.479  64.423  79.800  1.00  0.00           H
ATOM   1739  CG  ARG Z  10      48.403  64.374  79.202  1.00  0.00           C
ATOM   1740  HG1 ARG Z  10      47.409  64.389  79.695  1.00  0.00           H
ATOM   1741  HG2 ARG Z  10      48.479  65.284  78.563  1.00  0.00           H
ATOM   1742  CD  ARG Z  10      48.476  63.137  78.297  1.00  0.00           C
ATOM   1743  HD1 ARG Z  10      49.453  63.086  77.765  1.00  0.00           H
ATOM   1744  HD2 ARG Z  10      48.322  62.202  78.883  1.00  0.00           H
ATOM   1745  NE  ARG Z  10      47.372  63.271  77.302  1.00  0.00           N
ATOM   1746  HE  ARG Z  10      46.768  64.084  77.273  1.00  0.00           H
ATOM   1747  CZ  ARG Z  10      47.132  62.410  76.308  1.00  0.00           C
ATOM   1748  NH1 ARG Z  10      47.859  61.326  76.076  1.00  0.00           N
ATOM   1749 1HH1 ARG Z  10      48.574  61.040  76.722  1.00  0.00           H
ATOM   1750 2HH1 ARG Z  10      47.598  60.805  75.260  1.00  0.00           H
ATOM   1751  NH2 ARG Z  10      46.102  62.650  75.503  1.00  0.00           N
ATOM   1752 1HH2 ARG Z  10      45.405  63.301  75.829  1.00  0.00           H
ATOM   1753 2HH2 ARG Z  10      45.899  61.971  74.791  1.00  0.00           H
ATOM   1754  C   ARG Z  10      50.685  63.313  82.176  1.00  0.00           C
ATOM   1755  O   ARG Z  10      51.604  62.573  81.838  1.00  0.00           O
ATOM   1756  N   PHE Z  11      50.789  64.081  83.279  1.00  0.00           N
ATOM   1757  HN  PHE Z  11      50.050  64.703  83.539  1.00  0.00           H
ATOM   1758  CA  PHE Z  11      51.927  64.004  84.182  1.00  0.00           C
ATOM   1759  HA  PHE Z  11      52.825  64.185  83.605  1.00  0.00           H
ATOM   1760  CB  PHE Z  11      51.775  65.096  85.272  1.00  0.00           C
ATOM   1761  HB1 PHE Z  11      51.636  66.077  84.770  1.00  0.00           H
ATOM   1762  HB2 PHE Z  11      50.884  64.904  85.910  1.00  0.00           H
ATOM   1763  CG  PHE Z  11      52.999  65.190  86.144  1.00  0.00           C
ATOM   1764  CD1 PHE Z  11      53.031  64.558  87.398  1.00  0.00           C
ATOM   1765  HD1 PHE Z  11      52.157  64.030  87.746  1.00  0.00           H
ATOM   1766  CE1 PHE Z  11      54.189  64.584  88.185  1.00  0.00           C
ATOM   1767  HE1 PHE Z  11      54.206  64.093  89.149  1.00  0.00           H
ATOM   1768  CZ  PHE Z  11      55.327  65.253  87.723  1.00  0.00           C
ATOM   1769  HZ  PHE Z  11      56.222  65.282  88.328  1.00  0.00           H
ATOM   1770  CD2 PHE Z  11      54.145  65.859  85.690  1.00  0.00           C
ATOM   1771  HD2 PHE Z  11      54.135  66.343  84.724  1.00  0.00           H
ATOM   1772  CE2 PHE Z  11      55.300  65.893  86.479  1.00  0.00           C
ATOM   1773  HE2 PHE Z  11      56.178  66.404  86.124  1.00  0.00           H
ATOM   1774  C   PHE Z  11      52.078  62.626  84.831  1.00  0.00           C
ATOM   1775  O   PHE Z  11      53.173  62.065  84.910  1.00  0.00           O
ATOM   1776  N   LYS Z  12      50.957  62.041  85.295  1.00  0.00           N
ATOM   1777  HN  LYS Z  12      50.083  62.527  85.249  1.00  0.00           H
ATOM   1778  CA  LYS Z  12      50.927  60.700  85.846  1.00  0.00           C
ATOM   1779  HA  LYS Z  12      51.704  60.641  86.597  1.00  0.00           H
ATOM   1780  CB  LYS Z  12      49.555  60.472  86.539  1.00  0.00           C
ATOM   1781  HB1 LYS Z  12      49.210  61.461  86.924  1.00  0.00           H
ATOM   1782  HB2 LYS Z  12      48.795  60.132  85.804  1.00  0.00           H
ATOM   1783  CG  LYS Z  12      49.606  59.524  87.751  1.00  0.00           C
ATOM   1784  HG1 LYS Z  12      49.867  58.495  87.417  1.00  0.00           H
ATOM   1785  HG2 LYS Z  12      50.418  59.870  88.432  1.00  0.00           H
ATOM   1786  CD  LYS Z  12      48.281  59.500  88.541  1.00  0.00           C
ATOM   1787  HD1 LYS Z  12      47.937  60.549  88.693  1.00  0.00           H
ATOM   1788  HD2 LYS Z  12      47.513  58.980  87.924  1.00  0.00           H
ATOM   1789  CE  LYS Z  12      48.394  58.822  89.918  1.00  0.00           C
ATOM   1790  HE1 LYS Z  12      48.808  57.797  89.804  1.00  0.00           H
ATOM   1791  HE2 LYS Z  12      49.058  59.409  90.588  1.00  0.00           H
ATOM   1792  NZ  LYS Z  12      47.071  58.703  90.561  1.00  0.00           N
ATOM   1793  HZ1 LYS Z  12      46.466  58.086  89.957  1.00  0.00           H
ATOM   1794  HZ2 LYS Z  12      47.138  58.239  91.496  1.00  0.00           H
ATOM   1795  HZ3 LYS Z  12      46.577  59.627  90.638  1.00  0.00           H
ATOM   1796  C   LYS Z  12      51.238  59.626  84.798  1.00  0.00           C
ATOM   1797  O   LYS Z  12      52.042  58.726  85.025  1.00  0.00           O
ATOM   1798  N   ASP Z  13      50.636  59.733  83.595  1.00  0.00           N
ATOM   1799  HN  ASP Z  13      49.969  60.470  83.448  1.00  0.00           H
ATOM   1800  CA  ASP Z  13      50.800  58.815  82.483  1.00  0.00           C
ATOM   1801  HA  ASP Z  13      50.655  57.818  82.880  1.00  0.00           H
ATOM   1802  CB  ASP Z  13      49.697  59.141  81.437  1.00  0.00           C
ATOM   1803  HB1 ASP Z  13      48.749  59.374  81.967  1.00  0.00           H
ATOM   1804  HB2 ASP Z  13      49.974  60.024  80.827  1.00  0.00           H
ATOM   1805  CG  ASP Z  13      49.409  57.965  80.541  1.00  0.00           C
ATOM   1806  OD1 ASP Z  13      49.550  58.085  79.297  1.00  0.00           O
ATOM   1807  OD2 ASP Z  13      48.990  56.904  81.073  1.00  0.00           O
ATOM   1808  C   ASP Z  13      52.178  58.819  81.810  1.00  0.00           C
ATOM   1809  O   ASP Z  13      52.738  57.766  81.509  1.00  0.00           O
ATOM   1810  N   LEU Z  14      52.766  60.002  81.535  1.00  0.00           N
ATOM   1811  HN  LEU Z  14      52.312  60.869  81.763  1.00  0.00           H
ATOM   1812  CA  LEU Z  14      53.992  60.090  80.755  1.00  0.00           C
ATOM   1813  HA  LEU Z  14      54.055  59.253  80.073  1.00  0.00           H
ATOM   1814  CB  LEU Z  14      54.030  61.413  79.945  1.00  0.00           C
ATOM   1815  HB1 LEU Z  14      53.840  62.258  80.643  1.00  0.00           H
ATOM   1816  HB2 LEU Z  14      55.040  61.568  79.503  1.00  0.00           H
ATOM   1817  CG  LEU Z  14      53.008  61.480  78.792  1.00  0.00           C
ATOM   1818  HG  LEU Z  14      52.013  61.168  79.190  1.00  0.00           H
ATOM   1819  CD1 LEU Z  14      52.874  62.917  78.277  1.00  0.00           C
ATOM   1820 1HD1 LEU Z  14      53.850  63.278  77.887  1.00  0.00           H
ATOM   1821 2HD1 LEU Z  14      52.128  62.967  77.456  1.00  0.00           H
ATOM   1822 3HD1 LEU Z  14      52.550  63.592  79.097  1.00  0.00           H
ATOM   1823  CD2 LEU Z  14      53.397  60.551  77.632  1.00  0.00           C
ATOM   1824 1HD2 LEU Z  14      54.412  60.809  77.260  1.00  0.00           H
ATOM   1825 2HD2 LEU Z  14      53.411  59.490  77.957  1.00  0.00           H
ATOM   1826 3HD2 LEU Z  14      52.685  60.654  76.787  1.00  0.00           H
ATOM   1827  C   LEU Z  14      55.249  60.056  81.603  1.00  0.00           C
ATOM   1828  O   LEU Z  14      56.314  59.670  81.114  1.00  0.00           O
ATOM   1829  N   GLY Z  15      55.157  60.445  82.890  1.00  0.00           N
ATOM   1830  HN  GLY Z  15      54.267  60.694  83.268  1.00  0.00           H
ATOM   1831  CA  GLY Z  15      56.318  60.632  83.751  1.00  0.00           C
ATOM   1832  HA1 GLY Z  15      55.986  60.484  84.768  1.00  0.00           H
ATOM   1833  HA2 GLY Z  15      57.091  59.933  83.466  1.00  0.00           H
ATOM   1834  C   GLY Z  15      56.905  62.021  83.655  1.00  0.00           C
ATOM   1835  O   GLY Z  15      56.848  62.686  82.622  1.00  0.00           O
ATOM   1836  N   GLU Z  16      57.502  62.497  84.765  1.00  0.00           N
ATOM   1837  HN  GLU Z  16      57.565  61.908  85.567  1.00  0.00           H
ATOM   1838  CA  GLU Z  16      57.975  63.859  84.958  1.00  0.00           C
ATOM   1839  HA  GLU Z  16      57.132  64.527  84.862  1.00  0.00           H
ATOM   1840  CB  GLU Z  16      58.568  63.944  86.392  1.00  0.00           C
ATOM   1841  HB1 GLU Z  16      57.766  63.664  87.112  1.00  0.00           H
ATOM   1842  HB2 GLU Z  16      59.364  63.173  86.482  1.00  0.00           H
ATOM   1843  CG  GLU Z  16      59.155  65.316  86.818  1.00  0.00           C
ATOM   1844  HG1 GLU Z  16      59.977  65.619  86.136  1.00  0.00           H
ATOM   1845  HG2 GLU Z  16      58.364  66.092  86.775  1.00  0.00           H
ATOM   1846  CD  GLU Z  16      59.727  65.307  88.228  1.00  0.00           C
ATOM   1847  OE1 GLU Z  16      60.069  64.227  88.775  1.00  0.00           O
ATOM   1848  OE2 GLU Z  16      59.882  66.417  88.805  1.00  0.00           O
ATOM   1849  C   GLU Z  16      59.025  64.323  83.958  1.00  0.00           C
ATOM   1850  O   GLU Z  16      58.912  65.396  83.365  1.00  0.00           O
ATOM   1851  N   GLU Z  17      60.063  63.503  83.715  1.00  0.00           N
ATOM   1852  HN  GLU Z  17      60.112  62.622  84.181  1.00  0.00           H
ATOM   1853  CA  GLU Z  17      61.135  63.812  82.787  1.00  0.00           C
ATOM   1854  HA  GLU Z  17      61.500  64.804  83.016  1.00  0.00           H
ATOM   1855  CB  GLU Z  17      62.285  62.801  82.990  1.00  0.00           C
ATOM   1856  HB1 GLU Z  17      62.560  62.797  84.069  1.00  0.00           H
ATOM   1857  HB2 GLU Z  17      61.922  61.777  82.748  1.00  0.00           H
ATOM   1858  CG  GLU Z  17      63.558  63.081  82.159  1.00  0.00           C
ATOM   1859  HG1 GLU Z  17      64.294  62.271  82.344  1.00  0.00           H
ATOM   1860  HG2 GLU Z  17      63.319  63.074  81.077  1.00  0.00           H
ATOM   1861  CD  GLU Z  17      64.229  64.399  82.501  1.00  0.00           C
ATOM   1862  OE1 GLU Z  17      64.469  65.202  81.563  1.00  0.00           O
ATOM   1863  OE2 GLU Z  17      64.609  64.619  83.682  1.00  0.00           O
ATOM   1864  C   GLU Z  17      60.683  63.839  81.331  1.00  0.00           C
ATOM   1865  O   GLU Z  17      61.019  64.746  80.567  1.00  0.00           O
ATOM   1866  N   ASN Z  18      59.851  62.857  80.914  1.00  0.00           N
ATOM   1867  HN  ASN Z  18      59.604  62.123  81.550  1.00  0.00           H
ATOM   1868  CA  ASN Z  18      59.258  62.840  79.583  1.00  0.00           C
ATOM   1869  HA  ASN Z  18      60.054  62.916  78.852  1.00  0.00           H
ATOM   1870  CB  ASN Z  18      58.431  61.558  79.339  1.00  0.00           C
ATOM   1871  HB1 ASN Z  18      57.665  61.450  80.133  1.00  0.00           H
ATOM   1872  HB2 ASN Z  18      57.917  61.609  78.354  1.00  0.00           H
ATOM   1873  CG  ASN Z  18      59.338  60.338  79.299  1.00  0.00           C
ATOM   1874  OD1 ASN Z  18      60.242  60.235  78.465  1.00  0.00           O
ATOM   1875  ND2 ASN Z  18      59.052  59.337  80.156  1.00  0.00           N
ATOM   1876 1HD2 ASN Z  18      58.246  59.413  80.747  1.00  0.00           H
ATOM   1877 2HD2 ASN Z  18      59.610  58.511  80.135  1.00  0.00           H
ATOM   1878  C   ASN Z  18      58.331  64.021  79.335  1.00  0.00           C
ATOM   1879  O   ASN Z  18      58.403  64.669  78.294  1.00  0.00           O
ATOM   1880  N   PHE Z  19      57.465  64.358  80.318  1.00  0.00           N
ATOM   1881  HN  PHE Z  19      57.409  63.801  81.152  1.00  0.00           H
ATOM   1882  CA  PHE Z  19      56.569  65.501  80.259  1.00  0.00           C
ATOM   1883  HA  PHE Z  19      55.924  65.389  79.397  1.00  0.00           H
ATOM   1884  CB  PHE Z  19      55.727  65.522  81.573  1.00  0.00           C
ATOM   1885  HB1 PHE Z  19      55.211  64.542  81.680  1.00  0.00           H
ATOM   1886  HB2 PHE Z  19      56.396  65.639  82.452  1.00  0.00           H
ATOM   1887  CG  PHE Z  19      54.679  66.607  81.637  1.00  0.00           C
ATOM   1888  CD1 PHE Z  19      55.024  67.911  82.036  1.00  0.00           C
ATOM   1889  HD1 PHE Z  19      56.052  68.150  82.271  1.00  0.00           H
ATOM   1890  CE1 PHE Z  19      54.053  68.914  82.129  1.00  0.00           C
ATOM   1891  HE1 PHE Z  19      54.340  69.913  82.425  1.00  0.00           H
ATOM   1892  CZ  PHE Z  19      52.715  68.617  81.842  1.00  0.00           C
ATOM   1893  HZ  PHE Z  19      51.964  69.389  81.920  1.00  0.00           H
ATOM   1894  CD2 PHE Z  19      53.332  66.321  81.354  1.00  0.00           C
ATOM   1895  HD2 PHE Z  19      53.050  65.319  81.067  1.00  0.00           H
ATOM   1896  CE2 PHE Z  19      52.353  67.319  81.458  1.00  0.00           C
ATOM   1897  HE2 PHE Z  19      51.319  67.089  81.248  1.00  0.00           H
ATOM   1898  C   PHE Z  19      57.340  66.804  80.088  1.00  0.00           C
ATOM   1899  O   PHE Z  19      57.058  67.594  79.190  1.00  0.00           O
ATOM   1900  N   LYS Z  20      58.390  67.012  80.910  1.00  0.00           N
ATOM   1901  HN  LYS Z  20      58.603  66.341  81.623  1.00  0.00           H
ATOM   1902  CA  LYS Z  20      59.216  68.203  80.890  1.00  0.00           C
ATOM   1903  HA  LYS Z  20      58.566  69.055  81.041  1.00  0.00           H
ATOM   1904  CB  LYS Z  20      60.232  68.129  82.056  1.00  0.00           C
ATOM   1905  HB1 LYS Z  20      59.681  67.750  82.945  1.00  0.00           H
ATOM   1906  HB2 LYS Z  20      61.026  67.386  81.822  1.00  0.00           H
ATOM   1907  CG  LYS Z  20      60.849  69.484  82.432  1.00  0.00           C
ATOM   1908  HG1 LYS Z  20      61.328  69.933  81.531  1.00  0.00           H
ATOM   1909  HG2 LYS Z  20      60.036  70.176  82.749  1.00  0.00           H
ATOM   1910  CD  LYS Z  20      61.907  69.401  83.546  1.00  0.00           C
ATOM   1911  HD1 LYS Z  20      62.752  68.774  83.186  1.00  0.00           H
ATOM   1912  HD2 LYS Z  20      62.292  70.432  83.716  1.00  0.00           H
ATOM   1913  CE  LYS Z  20      61.432  68.855  84.893  1.00  0.00           C
ATOM   1914  HE1 LYS Z  20      60.613  69.479  85.310  1.00  0.00           H
ATOM   1915  HE2 LYS Z  20      61.078  67.805  84.795  1.00  0.00           H
ATOM   1916  NZ  LYS Z  20      62.567  68.864  85.831  1.00  0.00           N
ATOM   1917  HZ1 LYS Z  20      62.312  68.383  86.732  1.00  0.00           H
ATOM   1918  HZ2 LYS Z  20      63.369  68.331  85.415  1.00  0.00           H
ATOM   1919  HZ3 LYS Z  20      62.884  69.835  86.065  1.00  0.00           H
ATOM   1920  C   LYS Z  20      59.943  68.409  79.567  1.00  0.00           C
ATOM   1921  O   LYS Z  20      59.969  69.504  79.007  1.00  0.00           O
ATOM   1922  N   ALA Z  21      60.522  67.329  79.006  1.00  0.00           N
ATOM   1923  HN  ALA Z  21      60.503  66.446  79.480  1.00  0.00           H
ATOM   1924  CA  ALA Z  21      61.162  67.349  77.709  1.00  0.00           C
ATOM   1925  HA  ALA Z  21      61.892  68.148  77.712  1.00  0.00           H
ATOM   1926  CB  ALA Z  21      61.891  66.010  77.503  1.00  0.00           C
ATOM   1927  HB1 ALA Z  21      62.564  65.812  78.365  1.00  0.00           H
ATOM   1928  HB2 ALA Z  21      61.168  65.168  77.430  1.00  0.00           H
ATOM   1929  HB3 ALA Z  21      62.511  66.037  76.584  1.00  0.00           H
ATOM   1930  C   ALA Z  21      60.214  67.631  76.541  1.00  0.00           C
ATOM   1931  O   ALA Z  21      60.511  68.447  75.669  1.00  0.00           O
ATOM   1932  N   LEU Z  22      59.022  66.997  76.507  1.00  0.00           N
ATOM   1933  HN  LEU Z  22      58.785  66.317  77.206  1.00  0.00           H
ATOM   1934  CA  LEU Z  22      58.026  67.247  75.475  1.00  0.00           C
ATOM   1935  HA  LEU Z  22      58.511  67.142  74.515  1.00  0.00           H
ATOM   1936  CB  LEU Z  22      56.857  66.233  75.563  1.00  0.00           C
ATOM   1937  HB1 LEU Z  22      56.457  66.253  76.602  1.00  0.00           H
ATOM   1938  HB2 LEU Z  22      56.035  66.536  74.877  1.00  0.00           H
ATOM   1939  CG  LEU Z  22      57.241  64.778  75.213  1.00  0.00           C
ATOM   1940  HG  LEU Z  22      58.144  64.501  75.809  1.00  0.00           H
ATOM   1941  CD1 LEU Z  22      56.109  63.822  75.621  1.00  0.00           C
ATOM   1942 1HD1 LEU Z  22      56.409  62.769  75.435  1.00  0.00           H
ATOM   1943 2HD1 LEU Z  22      55.883  63.935  76.703  1.00  0.00           H
ATOM   1944 3HD1 LEU Z  22      55.189  64.038  75.038  1.00  0.00           H
ATOM   1945  CD2 LEU Z  22      57.580  64.592  73.724  1.00  0.00           C
ATOM   1946 1HD2 LEU Z  22      56.709  64.868  73.093  1.00  0.00           H
ATOM   1947 2HD2 LEU Z  22      58.450  65.216  73.431  1.00  0.00           H
ATOM   1948 3HD2 LEU Z  22      57.836  63.530  73.523  1.00  0.00           H
ATOM   1949  C   LEU Z  22      57.456  68.662  75.496  1.00  0.00           C
ATOM   1950  O   LEU Z  22      57.346  69.308  74.453  1.00  0.00           O
ATOM   1951  N   VAL Z  23      57.107  69.215  76.681  1.00  0.00           N
ATOM   1952  HN  VAL Z  23      57.177  68.697  77.539  1.00  0.00           H
ATOM   1953  CA  VAL Z  23      56.528  70.554  76.756  1.00  0.00           C
ATOM   1954  HA  VAL Z  23      55.821  70.638  75.943  1.00  0.00           H
ATOM   1955  CB  VAL Z  23      55.714  70.817  78.023  1.00  0.00           C
ATOM   1956  HB  VAL Z  23      55.194  71.800  77.917  1.00  0.00           H
ATOM   1957  CG1 VAL Z  23      54.626  69.733  78.155  1.00  0.00           C
ATOM   1958 1HG1 VAL Z  23      55.075  68.731  78.312  1.00  0.00           H
ATOM   1959 2HG1 VAL Z  23      53.974  69.947  79.028  1.00  0.00           H
ATOM   1960 3HG1 VAL Z  23      53.994  69.696  77.243  1.00  0.00           H
ATOM   1961  CG2 VAL Z  23      56.605  70.882  79.277  1.00  0.00           C
ATOM   1962 1HG2 VAL Z  23      55.979  70.874  80.195  1.00  0.00           H
ATOM   1963 2HG2 VAL Z  23      57.292  70.014  79.324  1.00  0.00           H
ATOM   1964 3HG2 VAL Z  23      57.210  71.811  79.276  1.00  0.00           H
ATOM   1965  C   VAL Z  23      57.552  71.660  76.526  1.00  0.00           C
ATOM   1966  O   VAL Z  23      57.214  72.754  76.073  1.00  0.00           O
ATOM   1967  N   LEU Z  24      58.857  71.383  76.755  1.00  0.00           N
ATOM   1968  HN  LEU Z  24      59.116  70.524  77.198  1.00  0.00           H
ATOM   1969  CA  LEU Z  24      59.943  72.265  76.360  1.00  0.00           C
ATOM   1970  HA  LEU Z  24      59.797  73.227  76.828  1.00  0.00           H
ATOM   1971  CB  LEU Z  24      61.292  71.640  76.794  1.00  0.00           C
ATOM   1972  HB1 LEU Z  24      61.269  71.456  77.889  1.00  0.00           H
ATOM   1973  HB2 LEU Z  24      61.388  70.641  76.314  1.00  0.00           H
ATOM   1974  CG  LEU Z  24      62.559  72.453  76.458  1.00  0.00           C
ATOM   1975  HG  LEU Z  24      62.492  72.834  75.410  1.00  0.00           H
ATOM   1976  CD1 LEU Z  24      62.739  73.654  77.393  1.00  0.00           C
ATOM   1977 1HD1 LEU Z  24      62.853  73.311  78.443  1.00  0.00           H
ATOM   1978 2HD1 LEU Z  24      63.642  74.233  77.108  1.00  0.00           H
ATOM   1979 3HD1 LEU Z  24      61.861  74.325  77.331  1.00  0.00           H
ATOM   1980  CD2 LEU Z  24      63.785  71.541  76.521  1.00  0.00           C
ATOM   1981 1HD2 LEU Z  24      64.697  72.114  76.255  1.00  0.00           H
ATOM   1982 2HD2 LEU Z  24      63.906  71.126  77.543  1.00  0.00           H
ATOM   1983 3HD2 LEU Z  24      63.676  70.697  75.807  1.00  0.00           H
ATOM   1984  C   LEU Z  24      59.993  72.483  74.855  1.00  0.00           C
ATOM   1985  O   LEU Z  24      60.027  73.617  74.376  1.00  0.00           O
ATOM   1986  N   ILE Z  25      59.934  71.378  74.079  1.00  0.00           N
ATOM   1987  HN  ILE Z  25      59.909  70.478  74.515  1.00  0.00           H
ATOM   1988  CA  ILE Z  25      59.896  71.377  72.624  1.00  0.00           C
ATOM   1989  HA  ILE Z  25      60.723  71.972  72.262  1.00  0.00           H
ATOM   1990  CB  ILE Z  25      60.029  69.955  72.073  1.00  0.00           C
ATOM   1991  HB  ILE Z  25      59.226  69.324  72.521  1.00  0.00           H
ATOM   1992  CG2 ILE Z  25      59.872  69.939  70.533  1.00  0.00           C
ATOM   1993 1HG2 ILE Z  25      60.595  70.636  70.064  1.00  0.00           H
ATOM   1994 2HG2 ILE Z  25      60.066  68.924  70.132  1.00  0.00           H
ATOM   1995 3HG2 ILE Z  25      58.847  70.229  70.222  1.00  0.00           H
ATOM   1996  CG1 ILE Z  25      61.391  69.344  72.485  1.00  0.00           C
ATOM   1997 1HG1 ILE Z  25      62.201  69.823  71.890  1.00  0.00           H
ATOM   1998 2HG1 ILE Z  25      61.599  69.559  73.556  1.00  0.00           H
ATOM   1999  CD  ILE Z  25      61.440  67.823  72.305  1.00  0.00           C
ATOM   2000  HD1 ILE Z  25      61.348  67.535  71.239  1.00  0.00           H
ATOM   2001  HD2 ILE Z  25      62.400  67.425  72.692  1.00  0.00           H
ATOM   2002  HD3 ILE Z  25      60.619  67.340  72.878  1.00  0.00           H
ATOM   2003  C   ILE Z  25      58.625  72.035  72.115  1.00  0.00           C
ATOM   2004  O   ILE Z  25      58.657  72.866  71.208  1.00  0.00           O
ATOM   2005  N   ALA Z  26      57.472  71.724  72.742  1.00  0.00           N
ATOM   2006  HN  ALA Z  26      57.478  71.036  73.471  1.00  0.00           H
ATOM   2007  CA  ALA Z  26      56.168  72.221  72.354  1.00  0.00           C
ATOM   2008  HA  ALA Z  26      55.961  71.862  71.354  1.00  0.00           H
ATOM   2009  CB  ALA Z  26      55.118  71.675  73.341  1.00  0.00           C
ATOM   2010  HB1 ALA Z  26      54.087  71.919  73.000  1.00  0.00           H
ATOM   2011  HB2 ALA Z  26      55.207  70.570  73.419  1.00  0.00           H
ATOM   2012  HB3 ALA Z  26      55.261  72.103  74.355  1.00  0.00           H
ATOM   2013  C   ALA Z  26      56.047  73.738  72.331  1.00  0.00           C
ATOM   2014  O   ALA Z  26      55.541  74.326  71.374  1.00  0.00           O
ATOM   2015  N   PHE Z  27      56.558  74.422  73.371  1.00  0.00           N
ATOM   2016  HN  PHE Z  27      56.925  73.932  74.162  1.00  0.00           H
ATOM   2017  CA  PHE Z  27      56.468  75.868  73.435  1.00  0.00           C
ATOM   2018  HA  PHE Z  27      55.643  76.209  72.824  1.00  0.00           H
ATOM   2019  CB  PHE Z  27      56.209  76.336  74.889  1.00  0.00           C
ATOM   2020  HB1 PHE Z  27      56.939  75.880  75.590  1.00  0.00           H
ATOM   2021  HB2 PHE Z  27      56.263  77.442  74.971  1.00  0.00           H
ATOM   2022  CG  PHE Z  27      54.816  75.938  75.298  1.00  0.00           C
ATOM   2023  CD1 PHE Z  27      53.705  76.542  74.682  1.00  0.00           C
ATOM   2024  HD1 PHE Z  27      53.855  77.303  73.931  1.00  0.00           H
ATOM   2025  CE1 PHE Z  27      52.402  76.157  75.021  1.00  0.00           C
ATOM   2026  HE1 PHE Z  27      51.559  76.619  74.528  1.00  0.00           H
ATOM   2027  CZ  PHE Z  27      52.196  75.168  75.990  1.00  0.00           C
ATOM   2028  HZ  PHE Z  27      51.192  74.864  76.245  1.00  0.00           H
ATOM   2029  CD2 PHE Z  27      54.596  74.955  76.276  1.00  0.00           C
ATOM   2030  HD2 PHE Z  27      55.439  74.487  76.763  1.00  0.00           H
ATOM   2031  CE2 PHE Z  27      53.294  74.570  76.622  1.00  0.00           C
ATOM   2032  HE2 PHE Z  27      53.139  73.809  77.373  1.00  0.00           H
ATOM   2033  C   PHE Z  27      57.691  76.553  72.843  1.00  0.00           C
ATOM   2034  O   PHE Z  27      57.657  77.752  72.580  1.00  0.00           O
ATOM   2035  N   ALA Z  28      58.778  75.815  72.530  1.00  0.00           N
ATOM   2036  HN  ALA Z  28      58.831  74.849  72.781  1.00  0.00           H
ATOM   2037  CA  ALA Z  28      59.877  76.318  71.719  1.00  0.00           C
ATOM   2038  HA  ALA Z  28      60.225  77.249  72.151  1.00  0.00           H
ATOM   2039  CB  ALA Z  28      61.039  75.305  71.708  1.00  0.00           C
ATOM   2040  HB1 ALA Z  28      61.910  75.714  71.150  1.00  0.00           H
ATOM   2041  HB2 ALA Z  28      61.361  75.088  72.747  1.00  0.00           H
ATOM   2042  HB3 ALA Z  28      60.727  74.351  71.236  1.00  0.00           H
ATOM   2043  C   ALA Z  28      59.454  76.623  70.283  1.00  0.00           C
ATOM   2044  O   ALA Z  28      59.840  77.631  69.696  1.00  0.00           O
ATOM   2045  N   GLN Z  29      58.600  75.753  69.700  1.00  0.00           N
ATOM   2046  HN  GLN Z  29      58.334  74.928  70.198  1.00  0.00           H
ATOM   2047  CA  GLN Z  29      58.070  75.894  68.352  1.00  0.00           C
ATOM   2048  HA  GLN Z  29      58.904  75.924  67.663  1.00  0.00           H
ATOM   2049  CB  GLN Z  29      57.154  74.685  68.019  1.00  0.00           C
ATOM   2050  HB1 GLN Z  29      56.363  74.617  68.802  1.00  0.00           H
ATOM   2051  HB2 GLN Z  29      56.650  74.858  67.041  1.00  0.00           H
ATOM   2052  CG  GLN Z  29      57.907  73.334  67.936  1.00  0.00           C
ATOM   2053  HG1 GLN Z  29      58.632  73.372  67.099  1.00  0.00           H
ATOM   2054  HG2 GLN Z  29      58.473  73.146  68.868  1.00  0.00           H
ATOM   2055  CD  GLN Z  29      56.942  72.161  67.733  1.00  0.00           C
ATOM   2056  OE1 GLN Z  29      55.842  72.111  68.292  1.00  0.00           O
ATOM   2057  NE2 GLN Z  29      57.344  71.175  66.901  1.00  0.00           N
ATOM   2058 1HE2 GLN Z  29      58.191  71.272  66.387  1.00  0.00           H
ATOM   2059 2HE2 GLN Z  29      56.700  70.438  66.703  1.00  0.00           H
ATOM   2060  C   GLN Z  29      57.268  77.176  68.128  1.00  0.00           C
ATOM   2061  O   GLN Z  29      57.410  77.846  67.107  1.00  0.00           O
ATOM   2062  N   TYR Z  30      56.396  77.555  69.084  1.00  0.00           N
ATOM   2063  HN  TYR Z  30      56.251  76.974  69.879  1.00  0.00           H
ATOM   2064  CA  TYR Z  30      55.659  78.807  69.030  1.00  0.00           C
ATOM   2065  HA  TYR Z  30      55.315  78.953  68.014  1.00  0.00           H
ATOM   2066  CB  TYR Z  30      54.428  78.782  69.980  1.00  0.00           C
ATOM   2067  HB1 TYR Z  30      54.746  78.581  71.025  1.00  0.00           H
ATOM   2068  HB2 TYR Z  30      53.892  79.756  69.954  1.00  0.00           H
ATOM   2069  CG  TYR Z  30      53.444  77.725  69.549  1.00  0.00           C
ATOM   2070  CD1 TYR Z  30      53.188  76.606  70.359  1.00  0.00           C
ATOM   2071  HD1 TYR Z  30      53.698  76.495  71.305  1.00  0.00           H
ATOM   2072  CE1 TYR Z  30      52.270  75.627  69.954  1.00  0.00           C
ATOM   2073  HE1 TYR Z  30      52.071  74.776  70.589  1.00  0.00           H
ATOM   2074  CZ  TYR Z  30      51.610  75.744  68.728  1.00  0.00           C
ATOM   2075  OH  TYR Z  30      50.723  74.726  68.315  1.00  0.00           O
ATOM   2076  HH  TYR Z  30      50.307  75.012  67.481  1.00  0.00           H
ATOM   2077  CD2 TYR Z  30      52.747  77.852  68.333  1.00  0.00           C
ATOM   2078  HD2 TYR Z  30      52.904  78.724  67.715  1.00  0.00           H
ATOM   2079  CE2 TYR Z  30      51.841  76.863  67.919  1.00  0.00           C
ATOM   2080  HE2 TYR Z  30      51.314  76.975  66.983  1.00  0.00           H
ATOM   2081  C   TYR Z  30      56.509  80.034  69.354  1.00  0.00           C
ATOM   2082  O   TYR Z  30      56.376  81.081  68.721  1.00  0.00           O
ATOM   2083  N   LEU Z  31      57.392  79.944  70.369  1.00  0.00           N
ATOM   2084  HN  LEU Z  31      57.536  79.077  70.846  1.00  0.00           H
ATOM   2085  CA  LEU Z  31      58.079  81.089  70.940  1.00  0.00           C
ATOM   2086  HA  LEU Z  31      57.636  82.008  70.578  1.00  0.00           H
ATOM   2087  CB  LEU Z  31      57.953  81.050  72.484  1.00  0.00           C
ATOM   2088  HB1 LEU Z  31      58.557  80.198  72.873  1.00  0.00           H
ATOM   2089  HB2 LEU Z  31      58.371  81.981  72.912  1.00  0.00           H
ATOM   2090  CG  LEU Z  31      56.513  80.876  73.019  1.00  0.00           C
ATOM   2091  HG  LEU Z  31      56.106  79.917  72.617  1.00  0.00           H
ATOM   2092  CD1 LEU Z  31      56.536  80.745  74.547  1.00  0.00           C
ATOM   2093 1HD1 LEU Z  31      56.895  81.685  75.015  1.00  0.00           H
ATOM   2094 2HD1 LEU Z  31      55.516  80.524  74.926  1.00  0.00           H
ATOM   2095 3HD1 LEU Z  31      57.212  79.919  74.854  1.00  0.00           H
ATOM   2096  CD2 LEU Z  31      55.568  82.009  72.592  1.00  0.00           C
ATOM   2097 1HD2 LEU Z  31      54.554  81.842  73.016  1.00  0.00           H
ATOM   2098 2HD2 LEU Z  31      55.944  82.985  72.960  1.00  0.00           H
ATOM   2099 3HD2 LEU Z  31      55.474  82.059  71.487  1.00  0.00           H
ATOM   2100  C   LEU Z  31      59.552  81.119  70.547  1.00  0.00           C
ATOM   2101  O   LEU Z  31      60.449  81.150  71.393  1.00  0.00           O
ATOM   2102  N   GLN Z  32      59.838  81.135  69.231  1.00  0.00           N
ATOM   2103  HN  GLN Z  32      59.079  81.193  68.588  1.00  0.00           H
ATOM   2104  CA  GLN Z  32      61.134  80.840  68.634  1.00  0.00           C
ATOM   2105  HA  GLN Z  32      61.379  79.823  68.915  1.00  0.00           H
ATOM   2106  CB  GLN Z  32      61.017  80.896  67.083  1.00  0.00           C
ATOM   2107  HB1 GLN Z  32      60.872  81.952  66.765  1.00  0.00           H
ATOM   2108  HB2 GLN Z  32      61.972  80.528  66.641  1.00  0.00           H
ATOM   2109  CG  GLN Z  32      59.847  80.046  66.516  1.00  0.00           C
ATOM   2110  HG1 GLN Z  32      59.939  78.991  66.852  1.00  0.00           H
ATOM   2111  HG2 GLN Z  32      58.873  80.433  66.885  1.00  0.00           H
ATOM   2112  CD  GLN Z  32      59.766  80.074  64.986  1.00  0.00           C
ATOM   2113  OE1 GLN Z  32      58.975  80.814  64.392  1.00  0.00           O
ATOM   2114  NE2 GLN Z  32      60.603  79.266  64.303  1.00  0.00           N
ATOM   2115 1HE2 GLN Z  32      61.301  78.739  64.797  1.00  0.00           H
ATOM   2116 2HE2 GLN Z  32      60.516  79.252  63.306  1.00  0.00           H
ATOM   2117  C   GLN Z  32      62.311  81.713  69.100  1.00  0.00           C
ATOM   2118  O   GLN Z  32      63.436  81.244  69.288  1.00  0.00           O
ATOM   2119  N   GLN Z  33      62.093  83.023  69.326  1.00  0.00           N
ATOM   2120  HN  GLN Z  33      61.173  83.412  69.215  1.00  0.00           H
ATOM   2121  CA  GLN Z  33      63.167  83.938  69.668  1.00  0.00           C
ATOM   2122  HA  GLN Z  33      64.103  83.565  69.281  1.00  0.00           H
ATOM   2123  CB  GLN Z  33      62.930  85.347  69.060  1.00  0.00           C
ATOM   2124  HB1 GLN Z  33      61.987  85.764  69.479  1.00  0.00           H
ATOM   2125  HB2 GLN Z  33      63.770  86.009  69.377  1.00  0.00           H
ATOM   2126  CG  GLN Z  33      62.848  85.383  67.512  1.00  0.00           C
ATOM   2127  HG1 GLN Z  33      63.794  85.015  67.066  1.00  0.00           H
ATOM   2128  HG2 GLN Z  33      62.021  84.729  67.163  1.00  0.00           H
ATOM   2129  CD  GLN Z  33      62.577  86.787  66.951  1.00  0.00           C
ATOM   2130  OE1 GLN Z  33      61.980  86.937  65.881  1.00  0.00           O
ATOM   2131  NE2 GLN Z  33      63.024  87.846  67.658  1.00  0.00           N
ATOM   2132 1HE2 GLN Z  33      63.541  87.706  68.498  1.00  0.00           H
ATOM   2133 2HE2 GLN Z  33      62.814  88.760  67.321  1.00  0.00           H
ATOM   2134  C   GLN Z  33      63.363  84.123  71.167  1.00  0.00           C
ATOM   2135  O   GLN Z  33      64.265  84.848  71.579  1.00  0.00           O
ATOM   2136  N   CYS Z  34      62.562  83.485  72.046  1.00  0.00           N
ATOM   2137  HN  CYS Z  34      61.865  82.840  71.729  1.00  0.00           H
ATOM   2138  CA  CYS Z  34      62.724  83.659  73.489  1.00  0.00           C
ATOM   2139  HA  CYS Z  34      62.681  84.723  73.666  1.00  0.00           H
ATOM   2140  CB  CYS Z  34      61.572  83.018  74.303  1.00  0.00           C
ATOM   2141  HB1 CYS Z  34      61.480  81.945  74.023  1.00  0.00           H
ATOM   2142  HB2 CYS Z  34      61.817  83.056  75.389  1.00  0.00           H
ATOM   2143  SG  CYS Z  34      59.997  83.884  74.029  1.00  0.00           S
ATOM   2144  HG1 CYS Z  34      59.845  83.461  72.779  1.00  0.00           H
ATOM   2145  C   CYS Z  34      64.055  83.129  74.040  1.00  0.00           C
ATOM   2146  O   CYS Z  34      64.474  82.046  73.623  1.00  0.00           O
ATOM   2147  N   PRO Z  35      64.761  83.794  74.957  1.00  0.00           N
ATOM   2148  CD  PRO Z  35      64.541  85.200  75.310  1.00  0.00           C
ATOM   2149  HD1 PRO Z  35      63.638  85.274  75.957  1.00  0.00           H
ATOM   2150  HD2 PRO Z  35      64.423  85.838  74.404  1.00  0.00           H
ATOM   2151  CA  PRO Z  35      65.850  83.205  75.740  1.00  0.00           C
ATOM   2152  HA  PRO Z  35      66.662  83.031  75.049  1.00  0.00           H
ATOM   2153  CB  PRO Z  35      66.192  84.285  76.773  1.00  0.00           C
ATOM   2154  HB1 PRO Z  35      65.575  84.156  77.687  1.00  0.00           H
ATOM   2155  HB2 PRO Z  35      67.265  84.265  77.054  1.00  0.00           H
ATOM   2156  CG  PRO Z  35      65.790  85.595  76.092  1.00  0.00           C
ATOM   2157  HG1 PRO Z  35      65.601  86.413  76.815  1.00  0.00           H
ATOM   2158  HG2 PRO Z  35      66.584  85.912  75.380  1.00  0.00           H
ATOM   2159  C   PRO Z  35      65.556  81.859  76.388  1.00  0.00           C
ATOM   2160  O   PRO Z  35      64.445  81.643  76.875  1.00  0.00           O
ATOM   2161  N   PHE Z  36      66.539  80.936  76.421  1.00  0.00           N
ATOM   2162  HN  PHE Z  36      67.457  81.169  76.096  1.00  0.00           H
ATOM   2163  CA  PHE Z  36      66.378  79.601  76.975  1.00  0.00           C
ATOM   2164  HA  PHE Z  36      65.511  79.150  76.511  1.00  0.00           H
ATOM   2165  CB  PHE Z  36      67.644  78.759  76.634  1.00  0.00           C
ATOM   2166  HB1 PHE Z  36      67.722  78.639  75.532  1.00  0.00           H
ATOM   2167  HB2 PHE Z  36      68.547  79.305  76.983  1.00  0.00           H
ATOM   2168  CG  PHE Z  36      67.667  77.374  77.237  1.00  0.00           C
ATOM   2169  CD1 PHE Z  36      66.573  76.493  77.147  1.00  0.00           C
ATOM   2170  HD1 PHE Z  36      65.684  76.788  76.610  1.00  0.00           H
ATOM   2171  CE1 PHE Z  36      66.619  75.235  77.766  1.00  0.00           C
ATOM   2172  HE1 PHE Z  36      65.777  74.564  77.698  1.00  0.00           H
ATOM   2173  CZ  PHE Z  36      67.763  74.845  78.473  1.00  0.00           C
ATOM   2174  HZ  PHE Z  36      67.807  73.877  78.951  1.00  0.00           H
ATOM   2175  CD2 PHE Z  36      68.813  76.956  77.930  1.00  0.00           C
ATOM   2176  HD2 PHE Z  36      69.662  77.619  78.004  1.00  0.00           H
ATOM   2177  CE2 PHE Z  36      68.866  75.700  78.542  1.00  0.00           C
ATOM   2178  HE2 PHE Z  36      69.763  75.392  79.059  1.00  0.00           H
ATOM   2179  C   PHE Z  36      66.099  79.621  78.474  1.00  0.00           C
ATOM   2180  O   PHE Z  36      65.168  78.975  78.947  1.00  0.00           O
ATOM   2181  N   GLU Z  37      66.860  80.413  79.252  1.00  0.00           N
ATOM   2182  HN  GLU Z  37      67.666  80.865  78.870  1.00  0.00           H
ATOM   2183  CA  GLU Z  37      66.697  80.545  80.689  1.00  0.00           C
ATOM   2184  HA  GLU Z  37      66.780  79.560  81.126  1.00  0.00           H
ATOM   2185  CB  GLU Z  37      67.828  81.430  81.267  1.00  0.00           C
ATOM   2186  HB1 GLU Z  37      67.924  82.349  80.650  1.00  0.00           H
ATOM   2187  HB2 GLU Z  37      67.551  81.761  82.296  1.00  0.00           H
ATOM   2188  CG  GLU Z  37      69.208  80.722  81.385  1.00  0.00           C
ATOM   2189  HG1 GLU Z  37      69.939  81.444  81.811  1.00  0.00           H
ATOM   2190  HG2 GLU Z  37      69.129  79.871  82.095  1.00  0.00           H
ATOM   2191  CD  GLU Z  37      69.806  80.197  80.086  1.00  0.00           C
ATOM   2192  OE1 GLU Z  37      69.835  80.943  79.069  1.00  0.00           O
ATOM   2193  OE2 GLU Z  37      70.333  79.054  80.098  1.00  0.00           O
ATOM   2194  C   GLU Z  37      65.330  81.090  81.101  1.00  0.00           C
ATOM   2195  O   GLU Z  37      64.679  80.566  82.005  1.00  0.00           O
ATOM   2196  N   ASP Z  38      64.832  82.125  80.398  1.00  0.00           N
ATOM   2197  HN  ASP Z  38      65.398  82.601  79.731  1.00  0.00           H
ATOM   2198  CA  ASP Z  38      63.499  82.664  80.566  1.00  0.00           C
ATOM   2199  HA  ASP Z  38      63.369  82.944  81.604  1.00  0.00           H
ATOM   2200  CB  ASP Z  38      63.332  83.902  79.648  1.00  0.00           C
ATOM   2201  HB1 ASP Z  38      63.603  83.657  78.602  1.00  0.00           H
ATOM   2202  HB2 ASP Z  38      62.274  84.243  79.664  1.00  0.00           H
ATOM   2203  CG  ASP Z  38      64.190  85.050  80.126  1.00  0.00           C
ATOM   2204  OD1 ASP Z  38      65.444  85.000  80.015  1.00  0.00           O
ATOM   2205  OD2 ASP Z  38      63.608  86.044  80.628  1.00  0.00           O
ATOM   2206  C   ASP Z  38      62.398  81.649  80.243  1.00  0.00           C
ATOM   2207  O   ASP Z  38      61.396  81.535  80.950  1.00  0.00           O
ATOM   2208  N   HIS Z  39      62.557  80.877  79.152  1.00  0.00           N
ATOM   2209  HN  HIS Z  39      63.348  81.024  78.554  1.00  0.00           H
ATOM   2210  CA  HIS Z  39      61.630  79.824  78.771  1.00  0.00           C
ATOM   2211  HA  HIS Z  39      60.631  80.236  78.778  1.00  0.00           H
ATOM   2212  CB  HIS Z  39      61.958  79.344  77.344  1.00  0.00           C
ATOM   2213  HB1 HIS Z  39      62.046  80.229  76.677  1.00  0.00           H
ATOM   2214  HB2 HIS Z  39      62.940  78.826  77.326  1.00  0.00           H
ATOM   2215  ND1 HIS Z  39      59.778  78.987  76.202  1.00  0.00           N
ATOM   2216  CG  HIS Z  39      60.924  78.443  76.749  1.00  0.00           C
ATOM   2217  CE1 HIS Z  39      59.126  77.959  75.692  1.00  0.00           C
ATOM   2218  HE1 HIS Z  39      58.195  78.038  75.129  1.00  0.00           H
ATOM   2219  NE2 HIS Z  39      59.781  76.789  75.898  1.00  0.00           N
ATOM   2220  HE2 HIS Z  39      59.529  75.885  75.542  1.00  0.00           H
ATOM   2221  CD2 HIS Z  39      60.935  77.096  76.585  1.00  0.00           C
ATOM   2222  HD2 HIS Z  39      61.691  76.383  76.876  1.00  0.00           H
ATOM   2223  C   HIS Z  39      61.615  78.612  79.698  1.00  0.00           C
ATOM   2224  O   HIS Z  39      60.558  78.119  80.089  1.00  0.00           O
ATOM   2225  N   VAL Z  40      62.797  78.099  80.100  1.00  0.00           N
ATOM   2226  HN  VAL Z  40      63.662  78.511  79.789  1.00  0.00           H
ATOM   2227  CA  VAL Z  40      62.921  76.865  80.868  1.00  0.00           C
ATOM   2228  HA  VAL Z  40      62.283  76.141  80.384  1.00  0.00           H
ATOM   2229  CB  VAL Z  40      64.338  76.298  80.819  1.00  0.00           C
ATOM   2230  HB  VAL Z  40      64.721  76.436  79.779  1.00  0.00           H
ATOM   2231  CG1 VAL Z  40      65.296  77.018  81.785  1.00  0.00           C
ATOM   2232 1HG1 VAL Z  40      66.331  76.647  81.638  1.00  0.00           H
ATOM   2233 2HG1 VAL Z  40      65.280  78.111  81.607  1.00  0.00           H
ATOM   2234 3HG1 VAL Z  40      65.019  76.824  82.843  1.00  0.00           H
ATOM   2235  CG2 VAL Z  40      64.307  74.790  81.111  1.00  0.00           C
ATOM   2236 1HG2 VAL Z  40      63.988  74.600  82.158  1.00  0.00           H
ATOM   2237 2HG2 VAL Z  40      63.605  74.261  80.433  1.00  0.00           H
ATOM   2238 3HG2 VAL Z  40      65.318  74.349  80.979  1.00  0.00           H
ATOM   2239  C   VAL Z  40      62.397  77.003  82.290  1.00  0.00           C
ATOM   2240  O   VAL Z  40      61.884  76.058  82.887  1.00  0.00           O
ATOM   2241  N   LYS Z  41      62.413  78.242  82.825  1.00  0.00           N
ATOM   2242  HN  LYS Z  41      62.883  78.971  82.330  1.00  0.00           H
ATOM   2243  CA  LYS Z  41      61.797  78.624  84.079  1.00  0.00           C
ATOM   2244  HA  LYS Z  41      62.280  78.090  84.886  1.00  0.00           H
ATOM   2245  CB  LYS Z  41      62.004  80.151  84.231  1.00  0.00           C
ATOM   2246  HB1 LYS Z  41      63.102  80.337  84.263  1.00  0.00           H
ATOM   2247  HB2 LYS Z  41      61.619  80.641  83.310  1.00  0.00           H
ATOM   2248  CG  LYS Z  41      61.373  80.823  85.462  1.00  0.00           C
ATOM   2249  HG1 LYS Z  41      60.265  80.710  85.455  1.00  0.00           H
ATOM   2250  HG2 LYS Z  41      61.755  80.321  86.381  1.00  0.00           H
ATOM   2251  CD  LYS Z  41      61.727  82.324  85.540  1.00  0.00           C
ATOM   2252  HD1 LYS Z  41      61.397  82.708  86.530  1.00  0.00           H
ATOM   2253  HD2 LYS Z  41      62.836  82.417  85.501  1.00  0.00           H
ATOM   2254  CE  LYS Z  41      61.089  83.180  84.433  1.00  0.00           C
ATOM   2255  HE1 LYS Z  41      61.330  82.763  83.431  1.00  0.00           H
ATOM   2256  HE2 LYS Z  41      59.984  83.216  84.550  1.00  0.00           H
ATOM   2257  NZ  LYS Z  41      61.609  84.559  84.461  1.00  0.00           N
ATOM   2258  HZ1 LYS Z  41      61.413  85.032  83.541  1.00  0.00           H
ATOM   2259  HZ2 LYS Z  41      61.178  85.134  85.230  1.00  0.00           H
ATOM   2260  HZ3 LYS Z  41      62.656  84.540  84.585  1.00  0.00           H
ATOM   2261  C   LYS Z  41      60.310  78.292  84.118  1.00  0.00           C
ATOM   2262  O   LYS Z  41      59.820  77.693  85.076  1.00  0.00           O
ATOM   2263  N   LEU Z  42      59.576  78.615  83.031  1.00  0.00           N
ATOM   2264  HN  LEU Z  42      60.014  79.075  82.262  1.00  0.00           H
ATOM   2265  CA  LEU Z  42      58.178  78.274  82.840  1.00  0.00           C
ATOM   2266  HA  LEU Z  42      57.641  78.563  83.733  1.00  0.00           H
ATOM   2267  CB  LEU Z  42      57.576  79.020  81.626  1.00  0.00           C
ATOM   2268  HB1 LEU Z  42      58.040  78.641  80.688  1.00  0.00           H
ATOM   2269  HB2 LEU Z  42      56.486  78.792  81.572  1.00  0.00           H
ATOM   2270  CG  LEU Z  42      57.738  80.554  81.647  1.00  0.00           C
ATOM   2271  HG  LEU Z  42      58.815  80.798  81.480  1.00  0.00           H
ATOM   2272  CD1 LEU Z  42      56.933  81.170  80.493  1.00  0.00           C
ATOM   2273 1HD1 LEU Z  42      55.850  80.952  80.614  1.00  0.00           H
ATOM   2274 2HD1 LEU Z  42      57.072  82.271  80.467  1.00  0.00           H
ATOM   2275 3HD1 LEU Z  42      57.268  80.753  79.520  1.00  0.00           H
ATOM   2276  CD2 LEU Z  42      57.310  81.183  82.981  1.00  0.00           C
ATOM   2277 1HD2 LEU Z  42      58.007  80.904  83.800  1.00  0.00           H
ATOM   2278 2HD2 LEU Z  42      57.298  82.290  82.901  1.00  0.00           H
ATOM   2279 3HD2 LEU Z  42      56.293  80.839  83.255  1.00  0.00           H
ATOM   2280  C   LEU Z  42      57.937  76.782  82.660  1.00  0.00           C
ATOM   2281  O   LEU Z  42      56.985  76.223  83.199  1.00  0.00           O
ATOM   2282  N   VAL Z  43      58.817  76.091  81.905  1.00  0.00           N
ATOM   2283  HN  VAL Z  43      59.560  76.588  81.457  1.00  0.00           H
ATOM   2284  CA  VAL Z  43      58.775  74.648  81.679  1.00  0.00           C
ATOM   2285  HA  VAL Z  43      57.804  74.399  81.278  1.00  0.00           H
ATOM   2286  CB  VAL Z  43      59.831  74.241  80.657  1.00  0.00           C
ATOM   2287  HB  VAL Z  43      60.822  74.640  80.974  1.00  0.00           H
ATOM   2288  CG1 VAL Z  43      59.959  72.710  80.521  1.00  0.00           C
ATOM   2289 1HG1 VAL Z  43      58.981  72.245  80.290  1.00  0.00           H
ATOM   2290 2HG1 VAL Z  43      60.664  72.460  79.701  1.00  0.00           H
ATOM   2291 3HG1 VAL Z  43      60.360  72.252  81.448  1.00  0.00           H
ATOM   2292  CG2 VAL Z  43      59.443  74.867  79.303  1.00  0.00           C
ATOM   2293 1HG2 VAL Z  43      60.189  74.593  78.532  1.00  0.00           H
ATOM   2294 2HG2 VAL Z  43      58.451  74.491  78.971  1.00  0.00           H
ATOM   2295 3HG2 VAL Z  43      59.401  75.974  79.356  1.00  0.00           H
ATOM   2296  C   VAL Z  43      58.923  73.851  82.970  1.00  0.00           C
ATOM   2297  O   VAL Z  43      58.161  72.917  83.236  1.00  0.00           O
ATOM   2298  N   ASN Z  44      59.863  74.252  83.851  1.00  0.00           N
ATOM   2299  HN  ASN Z  44      60.524  74.960  83.583  1.00  0.00           H
ATOM   2300  CA  ASN Z  44      59.965  73.726  85.204  1.00  0.00           C
ATOM   2301  HA  ASN Z  44      60.062  72.648  85.152  1.00  0.00           H
ATOM   2302  CB  ASN Z  44      61.185  74.337  85.949  1.00  0.00           C
ATOM   2303  HB1 ASN Z  44      61.115  75.444  85.941  1.00  0.00           H
ATOM   2304  HB2 ASN Z  44      61.203  73.987  87.003  1.00  0.00           H
ATOM   2305  CG  ASN Z  44      62.499  73.902  85.306  1.00  0.00           C
ATOM   2306  OD1 ASN Z  44      62.656  72.780  84.815  1.00  0.00           O
ATOM   2307  ND2 ASN Z  44      63.514  74.795  85.334  1.00  0.00           N
ATOM   2308 1HD2 ASN Z  44      63.404  75.668  85.804  1.00  0.00           H
ATOM   2309 2HD2 ASN Z  44      64.374  74.545  84.883  1.00  0.00           H
ATOM   2310  C   ASN Z  44      58.699  74.015  86.016  1.00  0.00           C
ATOM   2311  O   ASN Z  44      58.140  73.137  86.671  1.00  0.00           O
ATOM   2312  N   GLU Z  45      58.174  75.257  85.934  1.00  0.00           N
ATOM   2313  HN  GLU Z  45      58.632  75.957  85.388  1.00  0.00           H
ATOM   2314  CA  GLU Z  45      56.994  75.686  86.665  1.00  0.00           C
ATOM   2315  HA  GLU Z  45      57.193  75.474  87.708  1.00  0.00           H
ATOM   2316  CB  GLU Z  45      56.783  77.216  86.531  1.00  0.00           C
ATOM   2317  HB1 GLU Z  45      57.665  77.653  86.017  1.00  0.00           H
ATOM   2318  HB2 GLU Z  45      55.901  77.456  85.898  1.00  0.00           H
ATOM   2319  CG  GLU Z  45      56.663  77.900  87.908  1.00  0.00           C
ATOM   2320  HG1 GLU Z  45      55.790  77.505  88.465  1.00  0.00           H
ATOM   2321  HG2 GLU Z  45      57.577  77.684  88.504  1.00  0.00           H
ATOM   2322  CD  GLU Z  45      56.519  79.402  87.800  1.00  0.00           C
ATOM   2323  OE1 GLU Z  45      55.490  79.883  87.260  1.00  0.00           O
ATOM   2324  OE2 GLU Z  45      57.389  80.129  88.351  1.00  0.00           O
ATOM   2325  C   GLU Z  45      55.699  74.954  86.327  1.00  0.00           C
ATOM   2326  O   GLU Z  45      54.960  74.555  87.226  1.00  0.00           O
ATOM   2327  N   VAL Z  46      55.386  74.723  85.029  1.00  0.00           N
ATOM   2328  HN  VAL Z  46      55.964  75.107  84.301  1.00  0.00           H
ATOM   2329  CA  VAL Z  46      54.233  73.920  84.617  1.00  0.00           C
ATOM   2330  HA  VAL Z  46      53.383  74.290  85.173  1.00  0.00           H
ATOM   2331  CB  VAL Z  46      53.846  74.025  83.137  1.00  0.00           C
ATOM   2332  HB  VAL Z  46      52.944  73.389  82.962  1.00  0.00           H
ATOM   2333  CG1 VAL Z  46      53.449  75.481  82.824  1.00  0.00           C
ATOM   2334 1HG1 VAL Z  46      53.059  75.553  81.786  1.00  0.00           H
ATOM   2335 2HG1 VAL Z  46      52.655  75.828  83.517  1.00  0.00           H
ATOM   2336 3HG1 VAL Z  46      54.324  76.157  82.914  1.00  0.00           H
ATOM   2337  CG2 VAL Z  46      54.959  73.544  82.185  1.00  0.00           C
ATOM   2338 1HG2 VAL Z  46      55.876  74.150  82.322  1.00  0.00           H
ATOM   2339 2HG2 VAL Z  46      55.210  72.476  82.349  1.00  0.00           H
ATOM   2340 3HG2 VAL Z  46      54.628  73.654  81.130  1.00  0.00           H
ATOM   2341  C   VAL Z  46      54.362  72.459  85.018  1.00  0.00           C
ATOM   2342  O   VAL Z  46      53.399  71.833  85.459  1.00  0.00           O
ATOM   2343  N   THR Z  47      55.577  71.886  84.911  1.00  0.00           N
ATOM   2344  HN  THR Z  47      56.338  72.418  84.541  1.00  0.00           H
ATOM   2345  CA  THR Z  47      55.869  70.509  85.306  1.00  0.00           C
ATOM   2346  HA  THR Z  47      55.159  69.863  84.809  1.00  0.00           H
ATOM   2347  CB  THR Z  47      57.275  70.078  84.902  1.00  0.00           C
ATOM   2348  HB  THR Z  47      58.047  70.650  85.468  1.00  0.00           H
ATOM   2349  OG1 THR Z  47      57.470  70.288  83.509  1.00  0.00           O
ATOM   2350  HG1 THR Z  47      57.730  71.221  83.395  1.00  0.00           H
ATOM   2351  CG2 THR Z  47      57.465  68.575  85.130  1.00  0.00           C
ATOM   2352 1HG2 THR Z  47      56.671  68.005  84.603  1.00  0.00           H
ATOM   2353 2HG2 THR Z  47      58.445  68.243  84.731  1.00  0.00           H
ATOM   2354 3HG2 THR Z  47      57.433  68.328  86.212  1.00  0.00           H
ATOM   2355  C   THR Z  47      55.685  70.306  86.799  1.00  0.00           C
ATOM   2356  O   THR Z  47      55.023  69.373  87.249  1.00  0.00           O
ATOM   2357  N   GLU Z  48      56.204  71.239  87.619  1.00  0.00           N
ATOM   2358  HN  GLU Z  48      56.794  71.967  87.255  1.00  0.00           H
ATOM   2359  CA  GLU Z  48      56.013  71.240  89.056  1.00  0.00           C
ATOM   2360  HA  GLU Z  48      56.219  70.239  89.404  1.00  0.00           H
ATOM   2361  CB  GLU Z  48      57.052  72.160  89.721  1.00  0.00           C
ATOM   2362  HB1 GLU Z  48      58.051  71.867  89.317  1.00  0.00           H
ATOM   2363  HB2 GLU Z  48      56.879  73.217  89.423  1.00  0.00           H
ATOM   2364  CG  GLU Z  48      57.085  72.031  91.260  1.00  0.00           C
ATOM   2365  HG1 GLU Z  48      56.180  72.498  91.702  1.00  0.00           H
ATOM   2366  HG2 GLU Z  48      57.112  70.963  91.564  1.00  0.00           H
ATOM   2367  CD  GLU Z  48      58.310  72.705  91.830  1.00  0.00           C
ATOM   2368  OE1 GLU Z  48      58.170  73.808  92.420  1.00  0.00           O
ATOM   2369  OE2 GLU Z  48      59.429  72.136  91.696  1.00  0.00           O
ATOM   2370  C   GLU Z  48      54.586  71.575  89.498  1.00  0.00           C
ATOM   2371  O   GLU Z  48      54.085  71.078  90.509  1.00  0.00           O
ATOM   2372  N   PHE Z  49      53.843  72.391  88.720  1.00  0.00           N
ATOM   2373  HN  PHE Z  49      54.262  72.858  87.940  1.00  0.00           H
ATOM   2374  CA  PHE Z  49      52.416  72.601  88.923  1.00  0.00           C
ATOM   2375  HA  PHE Z  49      52.270  72.926  89.945  1.00  0.00           H
ATOM   2376  CB  PHE Z  49      51.901  73.702  87.954  1.00  0.00           C
ATOM   2377  HB1 PHE Z  49      52.550  74.598  88.048  1.00  0.00           H
ATOM   2378  HB2 PHE Z  49      51.950  73.353  86.901  1.00  0.00           H
ATOM   2379  CG  PHE Z  49      50.491  74.138  88.252  1.00  0.00           C
ATOM   2380  CD1 PHE Z  49      50.241  75.142  89.202  1.00  0.00           C
ATOM   2381  HD1 PHE Z  49      51.066  75.593  89.732  1.00  0.00           H
ATOM   2382  CE1 PHE Z  49      48.933  75.575  89.455  1.00  0.00           C
ATOM   2383  HE1 PHE Z  49      48.747  76.355  90.180  1.00  0.00           H
ATOM   2384  CZ  PHE Z  49      47.861  75.000  88.759  1.00  0.00           C
ATOM   2385  HZ  PHE Z  49      46.851  75.340  88.944  1.00  0.00           H
ATOM   2386  CD2 PHE Z  49      49.407  73.570  87.561  1.00  0.00           C
ATOM   2387  HD2 PHE Z  49      49.582  72.803  86.821  1.00  0.00           H
ATOM   2388  CE2 PHE Z  49      48.099  74.002  87.808  1.00  0.00           C
ATOM   2389  HE2 PHE Z  49      47.277  73.574  87.251  1.00  0.00           H
ATOM   2390  C   PHE Z  49      51.635  71.299  88.745  1.00  0.00           C
ATOM   2391  O   PHE Z  49      50.844  70.916  89.601  1.00  0.00           O
ATOM   2392  N   ALA Z  50      51.911  70.532  87.673  1.00  0.00           N
ATOM   2393  HN  ALA Z  50      52.549  70.859  86.972  1.00  0.00           H
ATOM   2394  CA  ALA Z  50      51.328  69.222  87.445  1.00  0.00           C
ATOM   2395  HA  ALA Z  50      50.253  69.337  87.473  1.00  0.00           H
ATOM   2396  CB  ALA Z  50      51.732  68.739  86.043  1.00  0.00           C
ATOM   2397  HB1 ALA Z  50      51.156  67.832  85.772  1.00  0.00           H
ATOM   2398  HB2 ALA Z  50      51.507  69.525  85.290  1.00  0.00           H
ATOM   2399  HB3 ALA Z  50      52.819  68.514  85.993  1.00  0.00           H
ATOM   2400  C   ALA Z  50      51.691  68.189  88.521  1.00  0.00           C
ATOM   2401  O   ALA Z  50      50.856  67.412  88.980  1.00  0.00           O
ATOM   2402  N   LYS Z  51      52.949  68.216  88.999  1.00  0.00           N
ATOM   2403  HN  LYS Z  51      53.623  68.781  88.517  1.00  0.00           H
ATOM   2404  CA  LYS Z  51      53.455  67.467  90.141  1.00  0.00           C
ATOM   2405  HA  LYS Z  51      53.331  66.415  89.939  1.00  0.00           H
ATOM   2406  CB  LYS Z  51      54.952  67.809  90.267  1.00  0.00           C
ATOM   2407  HB1 LYS Z  51      55.391  67.747  89.243  1.00  0.00           H
ATOM   2408  HB2 LYS Z  51      55.063  68.862  90.602  1.00  0.00           H
ATOM   2409  CG  LYS Z  51      55.811  66.930  91.180  1.00  0.00           C
ATOM   2410  HG1 LYS Z  51      55.483  67.023  92.238  1.00  0.00           H
ATOM   2411  HG2 LYS Z  51      55.711  65.863  90.877  1.00  0.00           H
ATOM   2412  CD  LYS Z  51      57.274  67.379  91.035  1.00  0.00           C
ATOM   2413  HD1 LYS Z  51      57.532  67.317  89.951  1.00  0.00           H
ATOM   2414  HD2 LYS Z  51      57.348  68.449  91.339  1.00  0.00           H
ATOM   2415  CE  LYS Z  51      58.292  66.569  91.836  1.00  0.00           C
ATOM   2416  HE1 LYS Z  51      58.181  66.751  92.926  1.00  0.00           H
ATOM   2417  HE2 LYS Z  51      58.179  65.483  91.632  1.00  0.00           H
ATOM   2418  NZ  LYS Z  51      59.641  66.977  91.415  1.00  0.00           N
ATOM   2419  HZ1 LYS Z  51      59.793  66.672  90.415  1.00  0.00           H
ATOM   2420  HZ2 LYS Z  51      59.757  68.017  91.454  1.00  0.00           H
ATOM   2421  HZ3 LYS Z  51      60.386  66.538  92.003  1.00  0.00           H
ATOM   2422  C   LYS Z  51      52.733  67.780  91.451  1.00  0.00           C
ATOM   2423  O   LYS Z  51      52.450  66.911  92.276  1.00  0.00           O
ATOM   2424  N   THR Z  52      52.388  69.064  91.660  1.00  0.00           N
ATOM   2425  HN  THR Z  52      52.693  69.743  90.991  1.00  0.00           H
ATOM   2426  CA  THR Z  52      51.532  69.535  92.749  1.00  0.00           C
ATOM   2427  HA  THR Z  52      51.938  69.163  93.680  1.00  0.00           H
ATOM   2428  CB  THR Z  52      51.485  71.060  92.819  1.00  0.00           C
ATOM   2429  HB  THR Z  52      51.003  71.480  91.907  1.00  0.00           H
ATOM   2430  OG1 THR Z  52      52.805  71.593  92.921  1.00  0.00           O
ATOM   2431  HG1 THR Z  52      53.274  71.309  92.112  1.00  0.00           H
ATOM   2432  CG2 THR Z  52      50.705  71.546  94.049  1.00  0.00           C
ATOM   2433 1HG2 THR Z  52      50.755  72.654  94.114  1.00  0.00           H
ATOM   2434 2HG2 THR Z  52      49.633  71.263  93.988  1.00  0.00           H
ATOM   2435 3HG2 THR Z  52      51.131  71.122  94.983  1.00  0.00           H
ATOM   2436  C   THR Z  52      50.115  68.987  92.622  1.00  0.00           C
ATOM   2437  O   THR Z  52      49.535  68.489  93.585  1.00  0.00           O
ATOM   2438  N   CYS Z  53      49.544  69.010  91.399  1.00  0.00           N
ATOM   2439  HN  CYS Z  53      50.030  69.462  90.646  1.00  0.00           H
ATOM   2440  CA  CYS Z  53      48.223  68.487  91.067  1.00  0.00           C
ATOM   2441  HA  CYS Z  53      47.512  68.973  91.722  1.00  0.00           H
ATOM   2442  CB  CYS Z  53      47.840  68.805  89.600  1.00  0.00           C
ATOM   2443  HB1 CYS Z  53      48.564  68.315  88.916  1.00  0.00           H
ATOM   2444  HB2 CYS Z  53      46.834  68.387  89.374  1.00  0.00           H
ATOM   2445  SG  CYS Z  53      47.823  70.587  89.262  1.00  0.00           S
ATOM   2446  C   CYS Z  53      48.034  66.989  91.274  1.00  0.00           C
ATOM   2447  O   CYS Z  53      46.968  66.551  91.699  1.00  0.00           O
ATOM   2448  N   VAL Z  54      49.036  66.142  90.960  1.00  0.00           N
ATOM   2449  HN  VAL Z  54      49.863  66.471  90.499  1.00  0.00           H
ATOM   2450  CA  VAL Z  54      48.937  64.708  91.235  1.00  0.00           C
ATOM   2451  HA  VAL Z  54      47.925  64.390  91.020  1.00  0.00           H
ATOM   2452  CB  VAL Z  54      49.848  63.849  90.360  1.00  0.00           C
ATOM   2453  HB  VAL Z  54      49.680  62.774  90.613  1.00  0.00           H
ATOM   2454  CG1 VAL Z  54      49.456  64.048  88.883  1.00  0.00           C
ATOM   2455 1HG1 VAL Z  54      48.375  63.844  88.729  1.00  0.00           H
ATOM   2456 2HG1 VAL Z  54      49.672  65.085  88.549  1.00  0.00           H
ATOM   2457 3HG1 VAL Z  54      50.031  63.353  88.235  1.00  0.00           H
ATOM   2458  CG2 VAL Z  54      51.336  64.174  90.590  1.00  0.00           C
ATOM   2459 1HG2 VAL Z  54      51.971  63.498  89.979  1.00  0.00           H
ATOM   2460 2HG2 VAL Z  54      51.554  65.219  90.289  1.00  0.00           H
ATOM   2461 3HG2 VAL Z  54      51.633  64.041  91.651  1.00  0.00           H
ATOM   2462  C   VAL Z  54      49.177  64.356  92.699  1.00  0.00           C
ATOM   2463  O   VAL Z  54      48.735  63.316  93.183  1.00  0.00           O
ATOM   2464  N   ALA Z  55      49.881  65.218  93.460  1.00  0.00           N
ATOM   2465  HN  ALA Z  55      50.314  66.012  93.040  1.00  0.00           H
ATOM   2466  CA  ALA Z  55      50.022  65.086  94.897  1.00  0.00           C
ATOM   2467  HA  ALA Z  55      50.230  64.050  95.130  1.00  0.00           H
ATOM   2468  CB  ALA Z  55      51.204  65.949  95.370  1.00  0.00           C
ATOM   2469  HB1 ALA Z  55      52.128  65.617  94.851  1.00  0.00           H
ATOM   2470  HB2 ALA Z  55      51.038  67.021  95.135  1.00  0.00           H
ATOM   2471  HB3 ALA Z  55      51.364  65.840  96.464  1.00  0.00           H
ATOM   2472  C   ALA Z  55      48.755  65.465  95.661  1.00  0.00           C
ATOM   2473  O   ALA Z  55      48.389  64.838  96.658  1.00  0.00           O
ATOM   2474  N   ASP Z  56      48.060  66.528  95.209  1.00  0.00           N
ATOM   2475  HN  ASP Z  56      48.395  67.041  94.418  1.00  0.00           H
ATOM   2476  CA  ASP Z  56      46.822  67.005  95.789  1.00  0.00           C
ATOM   2477  HA  ASP Z  56      47.036  67.174  96.837  1.00  0.00           H
ATOM   2478  CB  ASP Z  56      46.440  68.370  95.145  1.00  0.00           C
ATOM   2479  HB1 ASP Z  56      47.369  68.957  94.975  1.00  0.00           H
ATOM   2480  HB2 ASP Z  56      45.952  68.209  94.163  1.00  0.00           H
ATOM   2481  CG  ASP Z  56      45.540  69.208  96.026  1.00  0.00           C
ATOM   2482  OD1 ASP Z  56      45.917  70.355  96.383  1.00  0.00           O
ATOM   2483  OD2 ASP Z  56      44.412  68.762  96.356  1.00  0.00           O
ATOM   2484  C   ASP Z  56      45.677  65.979  95.728  1.00  0.00           C
ATOM   2485  O   ASP Z  56      45.507  65.208  94.779  1.00  0.00           O
ATOM   2486  N   GLU Z  57      44.860  65.948  96.794  1.00  0.00           N
ATOM   2487  HN  GLU Z  57      45.008  66.605  97.527  1.00  0.00           H
ATOM   2488  CA  GLU Z  57      43.662  65.149  96.908  1.00  0.00           C
ATOM   2489  HA  GLU Z  57      43.908  64.128  96.655  1.00  0.00           H
ATOM   2490  CB  GLU Z  57      43.186  65.224  98.382  1.00  0.00           C
ATOM   2491  HB1 GLU Z  57      44.042  64.938  99.035  1.00  0.00           H
ATOM   2492  HB2 GLU Z  57      42.938  66.282  98.623  1.00  0.00           H
ATOM   2493  CG  GLU Z  57      41.969  64.346  98.765  1.00  0.00           C
ATOM   2494  HG1 GLU Z  57      41.727  64.523  99.835  1.00  0.00           H
ATOM   2495  HG2 GLU Z  57      41.082  64.641  98.171  1.00  0.00           H
ATOM   2496  CD  GLU Z  57      42.213  62.860  98.600  1.00  0.00           C
ATOM   2497  OE1 GLU Z  57      41.477  62.208  97.815  1.00  0.00           O
ATOM   2498  OE2 GLU Z  57      43.131  62.312  99.274  1.00  0.00           O
ATOM   2499  C   GLU Z  57      42.558  65.593  95.953  1.00  0.00           C
ATOM   2500  O   GLU Z  57      41.903  64.771  95.309  1.00  0.00           O
ATOM   2501  N   SER Z  58      42.328  66.915  95.817  1.00  0.00           N
ATOM   2502  HN  SER Z  58      42.938  67.590  96.252  1.00  0.00           H
ATOM   2503  CA  SER Z  58      41.245  67.449  95.002  1.00  0.00           C
ATOM   2504  HA  SER Z  58      40.503  66.679  94.841  1.00  0.00           H
ATOM   2505  CB  SER Z  58      40.512  68.635  95.696  1.00  0.00           C
ATOM   2506  HB1 SER Z  58      39.637  68.943  95.080  1.00  0.00           H
ATOM   2507  HB2 SER Z  58      40.127  68.275  96.678  1.00  0.00           H
ATOM   2508  OG  SER Z  58      41.362  69.766  95.916  1.00  0.00           O
ATOM   2509  HG1 SER Z  58      40.868  70.377  96.507  1.00  0.00           H
ATOM   2510  C   SER Z  58      41.702  67.889  93.627  1.00  0.00           C
ATOM   2511  O   SER Z  58      41.036  67.610  92.632  1.00  0.00           O
ATOM   2512  N   ALA Z  59      42.851  68.592  93.534  1.00  0.00           N
ATOM   2513  HN  ALA Z  59      43.362  68.752  94.382  1.00  0.00           H
ATOM   2514  CA  ALA Z  59      43.401  69.150  92.304  1.00  0.00           C
ATOM   2515  HA  ALA Z  59      44.262  69.734  92.598  1.00  0.00           H
ATOM   2516  CB  ALA Z  59      43.893  68.028  91.362  1.00  0.00           C
ATOM   2517  HB1 ALA Z  59      44.553  67.330  91.919  1.00  0.00           H
ATOM   2518  HB2 ALA Z  59      43.034  67.446  90.964  1.00  0.00           H
ATOM   2519  HB3 ALA Z  59      44.461  68.446  90.505  1.00  0.00           H
ATOM   2520  C   ALA Z  59      42.467  70.124  91.568  1.00  0.00           C
ATOM   2521  O   ALA Z  59      42.413  70.176  90.338  1.00  0.00           O
ATOM   2522  N   GLU Z  60      41.711  70.952  92.317  1.00  0.00           N
ATOM   2523  HN  GLU Z  60      41.800  70.946  93.309  1.00  0.00           H
ATOM   2524  CA  GLU Z  60      40.638  71.761  91.765  1.00  0.00           C
ATOM   2525  HA  GLU Z  60      40.144  71.169  91.005  1.00  0.00           H
ATOM   2526  CB  GLU Z  60      39.568  72.073  92.838  1.00  0.00           C
ATOM   2527  HB1 GLU Z  60      38.696  72.541  92.326  1.00  0.00           H
ATOM   2528  HB2 GLU Z  60      39.213  71.105  93.260  1.00  0.00           H
ATOM   2529  CG  GLU Z  60      40.028  72.985  93.998  1.00  0.00           C
ATOM   2530  HG1 GLU Z  60      40.801  72.483  94.616  1.00  0.00           H
ATOM   2531  HG2 GLU Z  60      40.462  73.926  93.598  1.00  0.00           H
ATOM   2532  CD  GLU Z  60      38.860  73.353  94.891  1.00  0.00           C
ATOM   2533  OE1 GLU Z  60      38.474  74.553  94.908  1.00  0.00           O
ATOM   2534  OE2 GLU Z  60      38.316  72.466  95.605  1.00  0.00           O
ATOM   2535  C   GLU Z  60      41.078  73.039  91.060  1.00  0.00           C
ATOM   2536  O   GLU Z  60      40.323  73.619  90.282  1.00  0.00           O
ATOM   2537  N   ASN Z  61      42.335  73.496  91.243  1.00  0.00           N
ATOM   2538  HN  ASN Z  61      42.937  73.063  91.927  1.00  0.00           H
ATOM   2539  CA  ASN Z  61      42.865  74.631  90.493  1.00  0.00           C
ATOM   2540  HA  ASN Z  61      42.062  75.285  90.177  1.00  0.00           H
ATOM   2541  CB  ASN Z  61      43.891  75.438  91.333  1.00  0.00           C
ATOM   2542  HB1 ASN Z  61      44.695  74.769  91.700  1.00  0.00           H
ATOM   2543  HB2 ASN Z  61      44.356  76.239  90.718  1.00  0.00           H
ATOM   2544  CG  ASN Z  61      43.188  76.121  92.500  1.00  0.00           C
ATOM   2545  OD1 ASN Z  61      42.269  76.927  92.308  1.00  0.00           O
ATOM   2546  ND2 ASN Z  61      43.630  75.827  93.742  1.00  0.00           N
ATOM   2547 1HD2 ASN Z  61      44.383  75.182  93.861  1.00  0.00           H
ATOM   2548 2HD2 ASN Z  61      43.201  76.271  94.525  1.00  0.00           H
ATOM   2549  C   ASN Z  61      43.568  74.156  89.226  1.00  0.00           C
ATOM   2550  O   ASN Z  61      44.068  74.955  88.435  1.00  0.00           O
ATOM   2551  N   CYS Z  62      43.585  72.830  88.989  1.00  0.00           N
ATOM   2552  HN  CYS Z  62      43.147  72.208  89.639  1.00  0.00           H
ATOM   2553  CA  CYS Z  62      44.338  72.202  87.918  1.00  0.00           C
ATOM   2554  HA  CYS Z  62      45.123  72.869  87.587  1.00  0.00           H
ATOM   2555  CB  CYS Z  62      44.982  70.888  88.413  1.00  0.00           C
ATOM   2556  HB1 CYS Z  62      44.191  70.149  88.655  1.00  0.00           H
ATOM   2557  HB2 CYS Z  62      45.602  70.450  87.599  1.00  0.00           H
ATOM   2558  SG  CYS Z  62      45.998  71.160  89.896  1.00  0.00           S
ATOM   2559  C   CYS Z  62      43.483  71.884  86.705  1.00  0.00           C
ATOM   2560  O   CYS Z  62      43.944  71.244  85.762  1.00  0.00           O
ATOM   2561  N   ASP Z  63      42.220  72.355  86.689  1.00  0.00           N
ATOM   2562  HN  ASP Z  63      41.884  72.859  87.480  1.00  0.00           H
ATOM   2563  CA  ASP Z  63      41.278  72.204  85.596  1.00  0.00           C
ATOM   2564  HA  ASP Z  63      41.173  71.148  85.388  1.00  0.00           H
ATOM   2565  CB  ASP Z  63      39.914  72.783  86.080  1.00  0.00           C
ATOM   2566  HB1 ASP Z  63      39.572  72.216  86.972  1.00  0.00           H
ATOM   2567  HB2 ASP Z  63      40.038  73.843  86.380  1.00  0.00           H
ATOM   2568  CG  ASP Z  63      38.825  72.706  85.032  1.00  0.00           C
ATOM   2569  OD1 ASP Z  63      38.169  71.643  84.904  1.00  0.00           O
ATOM   2570  OD2 ASP Z  63      38.636  73.703  84.287  1.00  0.00           O
ATOM   2571  C   ASP Z  63      41.762  72.868  84.299  1.00  0.00           C
ATOM   2572  O   ASP Z  63      41.600  72.335  83.200  1.00  0.00           O
ATOM   2573  N   LYS Z  64      42.358  74.069  84.392  1.00  0.00           N
ATOM   2574  HN  LYS Z  64      42.479  74.484  85.291  1.00  0.00           H
ATOM   2575  CA  LYS Z  64      42.790  74.854  83.250  1.00  0.00           C
ATOM   2576  HA  LYS Z  64      41.906  75.002  82.652  1.00  0.00           H
ATOM   2577  CB  LYS Z  64      43.260  76.253  83.704  1.00  0.00           C
ATOM   2578  HB1 LYS Z  64      43.455  76.891  82.812  1.00  0.00           H
ATOM   2579  HB2 LYS Z  64      42.413  76.718  84.258  1.00  0.00           H
ATOM   2580  CG  LYS Z  64      44.507  76.249  84.606  1.00  0.00           C
ATOM   2581  HG1 LYS Z  64      44.359  75.583  85.483  1.00  0.00           H
ATOM   2582  HG2 LYS Z  64      45.362  75.834  84.021  1.00  0.00           H
ATOM   2583  CD  LYS Z  64      44.891  77.662  85.076  1.00  0.00           C
ATOM   2584  HD1 LYS Z  64      45.912  77.643  85.519  1.00  0.00           H
ATOM   2585  HD2 LYS Z  64      44.947  78.315  84.173  1.00  0.00           H
ATOM   2586  CE  LYS Z  64      43.924  78.324  86.072  1.00  0.00           C
ATOM   2587  HE1 LYS Z  64      44.203  79.394  86.200  1.00  0.00           H
ATOM   2588  HE2 LYS Z  64      42.875  78.270  85.718  1.00  0.00           H
ATOM   2589  NZ  LYS Z  64      43.996  77.690  87.401  1.00  0.00           N
ATOM   2590  HZ1 LYS Z  64      45.009  77.608  87.682  1.00  0.00           H
ATOM   2591  HZ2 LYS Z  64      43.548  78.324  88.109  1.00  0.00           H
ATOM   2592  HZ3 LYS Z  64      43.546  76.749  87.421  1.00  0.00           H
ATOM   2593  C   LYS Z  64      43.809  74.196  82.315  1.00  0.00           C
ATOM   2594  O   LYS Z  64      44.653  73.400  82.723  1.00  0.00           O
ATOM   2595  N   SER Z  65      43.715  74.484  80.999  1.00  0.00           N
ATOM   2596  HN  SER Z  65      43.061  75.154  80.662  1.00  0.00           H
ATOM   2597  CA  SER Z  65      44.558  73.865  79.983  1.00  0.00           C
ATOM   2598  HA  SER Z  65      44.525  72.800  80.173  1.00  0.00           H
ATOM   2599  CB  SER Z  65      44.042  74.052  78.530  1.00  0.00           C
ATOM   2600  HB1 SER Z  65      44.549  73.315  77.867  1.00  0.00           H
ATOM   2601  HB2 SER Z  65      42.954  73.822  78.517  1.00  0.00           H
ATOM   2602  OG  SER Z  65      44.245  75.366  78.000  1.00  0.00           O
ATOM   2603  HG1 SER Z  65      44.035  75.292  77.055  1.00  0.00           H
ATOM   2604  C   SER Z  65      46.022  74.254  80.039  1.00  0.00           C
ATOM   2605  O   SER Z  65      46.391  75.304  80.561  1.00  0.00           O
ATOM   2606  N   LEU Z  66      46.912  73.407  79.478  1.00  0.00           N
ATOM   2607  HN  LEU Z  66      46.591  72.559  79.039  1.00  0.00           H
ATOM   2608  CA  LEU Z  66      48.346  73.644  79.451  1.00  0.00           C
ATOM   2609  HA  LEU Z  66      48.679  73.752  80.473  1.00  0.00           H
ATOM   2610  CB  LEU Z  66      49.064  72.438  78.798  1.00  0.00           C
ATOM   2611  HB1 LEU Z  66      48.819  71.527  79.387  1.00  0.00           H
ATOM   2612  HB2 LEU Z  66      48.650  72.285  77.775  1.00  0.00           H
ATOM   2613  CG  LEU Z  66      50.602  72.549  78.691  1.00  0.00           C
ATOM   2614  HG  LEU Z  66      50.846  73.433  78.056  1.00  0.00           H
ATOM   2615  CD1 LEU Z  66      51.290  72.739  80.053  1.00  0.00           C
ATOM   2616 1HD1 LEU Z  66      50.987  73.699  80.520  1.00  0.00           H
ATOM   2617 2HD1 LEU Z  66      51.028  71.906  80.739  1.00  0.00           H
ATOM   2618 3HD1 LEU Z  66      52.393  72.753  79.922  1.00  0.00           H
ATOM   2619  CD2 LEU Z  66      51.170  71.313  77.983  1.00  0.00           C
ATOM   2620 1HD2 LEU Z  66      50.995  70.407  78.600  1.00  0.00           H
ATOM   2621 2HD2 LEU Z  66      50.685  71.170  76.994  1.00  0.00           H
ATOM   2622 3HD2 LEU Z  66      52.263  71.426  77.822  1.00  0.00           H
ATOM   2623  C   LEU Z  66      48.730  74.927  78.723  1.00  0.00           C
ATOM   2624  O   LEU Z  66      49.558  75.702  79.197  1.00  0.00           O
ATOM   2625  N   HIS Z  67      48.098  75.213  77.567  1.00  0.00           N
ATOM   2626  HN  HIS Z  67      47.473  74.550  77.151  1.00  0.00           H
ATOM   2627  CA  HIS Z  67      48.309  76.433  76.808  1.00  0.00           C
ATOM   2628  HA  HIS Z  67      49.366  76.500  76.586  1.00  0.00           H
ATOM   2629  CB  HIS Z  67      47.524  76.378  75.476  1.00  0.00           C
ATOM   2630  HB1 HIS Z  67      46.431  76.452  75.660  1.00  0.00           H
ATOM   2631  HB2 HIS Z  67      47.826  77.224  74.823  1.00  0.00           H
ATOM   2632  ND1 HIS Z  67      46.973  73.992  74.956  1.00  0.00           N
ATOM   2633  CG  HIS Z  67      47.780  75.101  74.730  1.00  0.00           C
ATOM   2634  CE1 HIS Z  67      47.548  73.016  74.268  1.00  0.00           C
ATOM   2635  HE1 HIS Z  67      47.207  71.978  74.223  1.00  0.00           H
ATOM   2636  NE2 HIS Z  67      48.661  73.439  73.620  1.00  0.00           N
ATOM   2637  HE2 HIS Z  67      49.284  72.872  73.071  1.00  0.00           H
ATOM   2638  CD2 HIS Z  67      48.812  74.777  73.908  1.00  0.00           C
ATOM   2639  HD2 HIS Z  67      49.624  75.387  73.537  1.00  0.00           H
ATOM   2640  C   HIS Z  67      47.942  77.699  77.574  1.00  0.00           C
ATOM   2641  O   HIS Z  67      48.698  78.666  77.596  1.00  0.00           O
ATOM   2642  N   THR Z  68      46.791  77.707  78.278  1.00  0.00           N
ATOM   2643  HN  THR Z  68      46.164  76.928  78.233  1.00  0.00           H
ATOM   2644  CA  THR Z  68      46.394  78.796  79.175  1.00  0.00           C
ATOM   2645  HA  THR Z  68      46.506  79.726  78.640  1.00  0.00           H
ATOM   2646  CB  THR Z  68      44.941  78.668  79.614  1.00  0.00           C
ATOM   2647  HB  THR Z  68      44.798  77.700  80.152  1.00  0.00           H
ATOM   2648  OG1 THR Z  68      44.085  78.691  78.478  1.00  0.00           O
ATOM   2649  HG1 THR Z  68      43.238  78.345  78.826  1.00  0.00           H
ATOM   2650  CG2 THR Z  68      44.497  79.836  80.507  1.00  0.00           C
ATOM   2651 1HG2 THR Z  68      43.412  79.763  80.733  1.00  0.00           H
ATOM   2652 2HG2 THR Z  68      45.041  79.839  81.474  1.00  0.00           H
ATOM   2653 3HG2 THR Z  68      44.681  80.806  79.996  1.00  0.00           H
ATOM   2654  C   THR Z  68      47.283  78.921  80.400  1.00  0.00           C
ATOM   2655  O   THR Z  68      47.690  80.019  80.777  1.00  0.00           O
ATOM   2656  N   LEU Z  69      47.649  77.787  81.034  1.00  0.00           N
ATOM   2657  HN  LEU Z  69      47.281  76.902  80.732  1.00  0.00           H
ATOM   2658  CA  LEU Z  69      48.536  77.728  82.187  1.00  0.00           C
ATOM   2659  HA  LEU Z  69      48.105  78.332  82.972  1.00  0.00           H
ATOM   2660  CB  LEU Z  69      48.651  76.250  82.647  1.00  0.00           C
ATOM   2661  HB1 LEU Z  69      47.624  75.863  82.836  1.00  0.00           H
ATOM   2662  HB2 LEU Z  69      49.065  75.654  81.804  1.00  0.00           H
ATOM   2663  CG  LEU Z  69      49.504  75.972  83.902  1.00  0.00           C
ATOM   2664  HG  LEU Z  69      50.509  76.433  83.761  1.00  0.00           H
ATOM   2665  CD1 LEU Z  69      48.876  76.560  85.174  1.00  0.00           C
ATOM   2666 1HD1 LEU Z  69      47.861  76.136  85.332  1.00  0.00           H
ATOM   2667 2HD1 LEU Z  69      49.491  76.309  86.065  1.00  0.00           H
ATOM   2668 3HD1 LEU Z  69      48.795  77.663  85.105  1.00  0.00           H
ATOM   2669  CD2 LEU Z  69      49.706  74.458  84.069  1.00  0.00           C
ATOM   2670 1HD2 LEU Z  69      50.368  74.248  84.935  1.00  0.00           H
ATOM   2671 2HD2 LEU Z  69      48.727  73.959  84.247  1.00  0.00           H
ATOM   2672 3HD2 LEU Z  69      50.164  74.020  83.157  1.00  0.00           H
ATOM   2673  C   LEU Z  69      49.925  78.284  81.895  1.00  0.00           C
ATOM   2674  O   LEU Z  69      50.484  79.059  82.670  1.00  0.00           O
ATOM   2675  N   PHE Z  70      50.507  77.926  80.732  1.00  0.00           N
ATOM   2676  HN  PHE Z  70      50.066  77.239  80.146  1.00  0.00           H
ATOM   2677  CA  PHE Z  70      51.729  78.519  80.223  1.00  0.00           C
ATOM   2678  HA  PHE Z  70      52.464  78.478  81.016  1.00  0.00           H
ATOM   2679  CB  PHE Z  70      52.228  77.688  79.005  1.00  0.00           C
ATOM   2680  HB1 PHE Z  70      52.082  76.608  79.223  1.00  0.00           H
ATOM   2681  HB2 PHE Z  70      51.647  77.923  78.088  1.00  0.00           H
ATOM   2682  CG  PHE Z  70      53.696  77.897  78.728  1.00  0.00           C
ATOM   2683  CD1 PHE Z  70      54.649  76.981  79.211  1.00  0.00           C
ATOM   2684  HD1 PHE Z  70      54.324  76.126  79.784  1.00  0.00           H
ATOM   2685  CE1 PHE Z  70      56.013  77.159  78.943  1.00  0.00           C
ATOM   2686  HE1 PHE Z  70      56.736  76.449  79.317  1.00  0.00           H
ATOM   2687  CZ  PHE Z  70      56.439  78.266  78.199  1.00  0.00           C
ATOM   2688  HZ  PHE Z  70      57.492  78.416  78.004  1.00  0.00           H
ATOM   2689  CD2 PHE Z  70      54.137  78.998  77.976  1.00  0.00           C
ATOM   2690  HD2 PHE Z  70      53.417  79.708  77.597  1.00  0.00           H
ATOM   2691  CE2 PHE Z  70      55.501  79.189  77.722  1.00  0.00           C
ATOM   2692  HE2 PHE Z  70      55.831  80.054  77.170  1.00  0.00           H
ATOM   2693  C   PHE Z  70      51.544  79.994  79.855  1.00  0.00           C
ATOM   2694  O   PHE Z  70      52.381  80.839  80.166  1.00  0.00           O
ATOM   2695  N   GLY Z  71      50.417  80.348  79.197  1.00  0.00           N
ATOM   2696  HN  GLY Z  71      49.745  79.643  78.954  1.00  0.00           H
ATOM   2697  CA  GLY Z  71      50.156  81.686  78.675  1.00  0.00           C
ATOM   2698  HA1 GLY Z  71      50.985  81.964  78.042  1.00  0.00           H
ATOM   2699  HA2 GLY Z  71      49.222  81.631  78.134  1.00  0.00           H
ATOM   2700  C   GLY Z  71      49.995  82.781  79.700  1.00  0.00           C
ATOM   2701  O   GLY Z  71      50.527  83.874  79.516  1.00  0.00           O
ATOM   2702  N   ASP Z  72      49.305  82.525  80.832  1.00  0.00           N
ATOM   2703  HN  ASP Z  72      48.827  81.649  80.939  1.00  0.00           H
ATOM   2704  CA  ASP Z  72      49.201  83.481  81.928  1.00  0.00           C
ATOM   2705  HA  ASP Z  72      48.839  84.415  81.516  1.00  0.00           H
ATOM   2706  CB  ASP Z  72      48.199  82.966  82.995  1.00  0.00           C
ATOM   2707  HB1 ASP Z  72      47.231  82.725  82.508  1.00  0.00           H
ATOM   2708  HB2 ASP Z  72      48.588  82.044  83.473  1.00  0.00           H
ATOM   2709  CG  ASP Z  72      47.943  84.012  84.061  1.00  0.00           C
ATOM   2710  OD1 ASP Z  72      48.456  83.861  85.202  1.00  0.00           O
ATOM   2711  OD2 ASP Z  72      47.241  85.015  83.768  1.00  0.00           O
ATOM   2712  C   ASP Z  72      50.563  83.767  82.567  1.00  0.00           C
ATOM   2713  O   ASP Z  72      50.926  84.915  82.838  1.00  0.00           O
ATOM   2714  N   CML Z  73      51.373  82.710  82.780  1.00  0.00           N
ATOM   2715  HN  CML Z  73      51.052  81.790  82.563  1.00  0.00           H
ATOM   2716  CA  CML Z  73      52.728  82.823  83.282  1.00  0.00           C
ATOM   2717  HA  CML Z  73      52.705  83.367  84.216  1.00  0.00           H
ATOM   2718  CB  CML Z  73      53.327  81.419  83.524  1.00  0.00           C
ATOM   2719  HB1 CML Z  73      53.257  80.820  82.589  1.00  0.00           H
ATOM   2720  HB2 CML Z  73      54.402  81.522  83.791  1.00  0.00           H
ATOM   2721  CG  CML Z  73      52.641  80.656  84.666  1.00  0.00           C
ATOM   2722  HG1 CML Z  73      52.798  81.234  85.605  1.00  0.00           H
ATOM   2723  HG2 CML Z  73      51.544  80.602  84.482  1.00  0.00           H
ATOM   2724  CD  CML Z  73      53.194  79.228  84.816  1.00  0.00           C
ATOM   2725  HD1 CML Z  73      52.969  78.673  83.876  1.00  0.00           H
ATOM   2726  HD2 CML Z  73      54.303  79.278  84.916  1.00  0.00           H
ATOM   2727  CE  CML Z  73      52.612  78.439  85.997  1.00  0.00           C
ATOM   2728  HE1 CML Z  73      51.505  78.371  85.913  1.00  0.00           H
ATOM   2729  HE2 CML Z  73      53.044  77.413  86.005  1.00  0.00           H
ATOM   2730  NZ  CML Z  73      52.949  79.101  87.252  1.00  0.00           N
ATOM   2731  HZ1 CML Z  73      52.383  79.989  87.366  1.00  0.00           H
ATOM   2732  HZ2 CML Z  73      53.972  79.388  87.260  1.00  0.00           H
ATOM   2733  C0  CML Z  73      52.644  78.187  88.384  1.00  0.00           C
ATOM   2734  H01 CML Z  73      53.255  77.267  88.269  1.00  0.00           H
ATOM   2735  H02 CML Z  73      51.567  77.919  88.335  1.00  0.00           H
ATOM   2736  C1  CML Z  73      52.915  78.745  89.788  1.00  0.00           C
ATOM   2737  O11 CML Z  73      53.405  79.896  89.929  1.00  0.00           O
ATOM   2738  O12 CML Z  73      52.624  78.042  90.793  1.00  0.00           O
ATOM   2739  C   CML Z  73      53.630  83.598  82.334  1.00  0.00           C
ATOM   2740  O   CML Z  73      54.327  84.520  82.746  1.00  0.00           O
ATOM   2741  N   LEU Z  74      53.563  83.296  81.022  1.00  0.00           N
ATOM   2742  HN  LEU Z  74      52.998  82.515  80.735  1.00  0.00           H
ATOM   2743  CA  LEU Z  74      54.287  83.966  79.954  1.00  0.00           C
ATOM   2744  HA  LEU Z  74      55.346  83.861  80.143  1.00  0.00           H
ATOM   2745  CB  LEU Z  74      53.902  83.262  78.627  1.00  0.00           C
ATOM   2746  HB1 LEU Z  74      54.123  82.176  78.743  1.00  0.00           H
ATOM   2747  HB2 LEU Z  74      52.802  83.349  78.491  1.00  0.00           H
ATOM   2748  CG  LEU Z  74      54.586  83.746  77.335  1.00  0.00           C
ATOM   2749  HG  LEU Z  74      54.395  84.838  77.208  1.00  0.00           H
ATOM   2750  CD1 LEU Z  74      56.104  83.519  77.363  1.00  0.00           C
ATOM   2751 1HD1 LEU Z  74      56.558  83.839  76.401  1.00  0.00           H
ATOM   2752 2HD1 LEU Z  74      56.579  84.098  78.182  1.00  0.00           H
ATOM   2753 3HD1 LEU Z  74      56.332  82.443  77.515  1.00  0.00           H
ATOM   2754  CD2 LEU Z  74      53.959  83.018  76.134  1.00  0.00           C
ATOM   2755 1HD2 LEU Z  74      52.871  83.231  76.076  1.00  0.00           H
ATOM   2756 2HD2 LEU Z  74      54.435  83.342  75.185  1.00  0.00           H
ATOM   2757 3HD2 LEU Z  74      54.094  81.921  76.237  1.00  0.00           H
ATOM   2758  C   LEU Z  74      53.978  85.457  79.866  1.00  0.00           C
ATOM   2759  O   LEU Z  74      54.867  86.302  79.744  1.00  0.00           O
ATOM   2760  N   CYS Z  75      52.688  85.830  79.972  1.00  0.00           N
ATOM   2761  HN  CYS Z  75      51.975  85.125  80.020  1.00  0.00           H
ATOM   2762  CA  CYS Z  75      52.251  87.215  80.040  1.00  0.00           C
ATOM   2763  HA  CYS Z  75      52.732  87.734  79.224  1.00  0.00           H
ATOM   2764  CB  CYS Z  75      50.707  87.288  79.885  1.00  0.00           C
ATOM   2765  HB1 CYS Z  75      50.360  86.316  79.474  1.00  0.00           H
ATOM   2766  HB2 CYS Z  75      50.208  87.398  80.872  1.00  0.00           H
ATOM   2767  SG  CYS Z  75      50.129  88.565  78.725  1.00  0.00           S
ATOM   2768  C   CYS Z  75      52.700  87.935  81.306  1.00  0.00           C
ATOM   2769  O   CYS Z  75      53.151  89.080  81.268  1.00  0.00           O
ATOM   2770  N   THR Z  76      52.609  87.255  82.467  1.00  0.00           N
ATOM   2771  HN  THR Z  76      52.206  86.336  82.467  1.00  0.00           H
ATOM   2772  CA  THR Z  76      53.031  87.779  83.767  1.00  0.00           C
ATOM   2773  HA  THR Z  76      52.565  88.747  83.890  1.00  0.00           H
ATOM   2774  CB  THR Z  76      52.578  86.901  84.932  1.00  0.00           C
ATOM   2775  HB  THR Z  76      53.015  85.878  84.843  1.00  0.00           H
ATOM   2776  OG1 THR Z  76      51.158  86.802  84.931  1.00  0.00           O
ATOM   2777  HG1 THR Z  76      50.946  86.100  84.287  1.00  0.00           H
ATOM   2778  CG2 THR Z  76      52.972  87.507  86.289  1.00  0.00           C
ATOM   2779 1HG2 THR Z  76      52.636  88.561  86.362  1.00  0.00           H
ATOM   2780 2HG2 THR Z  76      52.505  86.928  87.115  1.00  0.00           H
ATOM   2781 3HG2 THR Z  76      54.071  87.477  86.442  1.00  0.00           H
ATOM   2782  C   THR Z  76      54.527  88.013  83.874  1.00  0.00           C
ATOM   2783  O   THR Z  76      54.958  89.076  84.319  1.00  0.00           O
ATOM   2784  N   VAL Z  77      55.384  87.064  83.430  1.00  0.00           N
ATOM   2785  HN  VAL Z  77      55.053  86.173  83.102  1.00  0.00           H
ATOM   2786  CA  VAL Z  77      56.832  87.241  83.517  1.00  0.00           C
ATOM   2787  HA  VAL Z  77      57.047  87.669  84.488  1.00  0.00           H
ATOM   2788  CB  VAL Z  77      57.642  85.942  83.445  1.00  0.00           C
ATOM   2789  HB  VAL Z  77      58.721  86.191  83.601  1.00  0.00           H
ATOM   2790  CG1 VAL Z  77      57.220  85.014  84.600  1.00  0.00           C
ATOM   2791 1HG1 VAL Z  77      56.149  84.731  84.522  1.00  0.00           H
ATOM   2792 2HG1 VAL Z  77      57.818  84.079  84.590  1.00  0.00           H
ATOM   2793 3HG1 VAL Z  77      57.380  85.517  85.578  1.00  0.00           H
ATOM   2794  CG2 VAL Z  77      57.512  85.238  82.081  1.00  0.00           C
ATOM   2795 1HG2 VAL Z  77      56.464  84.958  81.872  1.00  0.00           H
ATOM   2796 2HG2 VAL Z  77      57.868  85.887  81.257  1.00  0.00           H
ATOM   2797 3HG2 VAL Z  77      58.123  84.310  82.071  1.00  0.00           H
ATOM   2798  C   VAL Z  77      57.374  88.238  82.501  1.00  0.00           C
ATOM   2799  O   VAL Z  77      58.433  88.821  82.716  1.00  0.00           O
ATOM   2800  N   ALA Z  78      56.648  88.470  81.384  1.00  0.00           N
ATOM   2801  HN  ALA Z  78      55.819  87.930  81.248  1.00  0.00           H
ATOM   2802  CA  ALA Z  78      56.845  89.586  80.469  1.00  0.00           C
ATOM   2803  HA  ALA Z  78      55.940  89.621  79.879  1.00  0.00           H
ATOM   2804  CB  ALA Z  78      56.924  90.950  81.192  1.00  0.00           C
ATOM   2805  HB1 ALA Z  78      56.848  91.789  80.469  1.00  0.00           H
ATOM   2806  HB2 ALA Z  78      56.091  91.039  81.921  1.00  0.00           H
ATOM   2807  HB3 ALA Z  78      57.879  91.049  81.747  1.00  0.00           H
ATOM   2808  C   ALA Z  78      57.975  89.392  79.455  1.00  0.00           C
ATOM   2809  O   ALA Z  78      58.511  90.344  78.887  1.00  0.00           O
ATOM   2810  N   THR Z  79      58.340  88.128  79.169  1.00  0.00           N
ATOM   2811  HN  THR Z  79      57.893  87.381  79.656  1.00  0.00           H
ATOM   2812  CA  THR Z  79      59.412  87.719  78.258  1.00  0.00           C
ATOM   2813  HA  THR Z  79      60.331  88.159  78.617  1.00  0.00           H
ATOM   2814  CB  THR Z  79      59.575  86.202  78.237  1.00  0.00           C
ATOM   2815  HB  THR Z  79      58.671  85.726  77.789  1.00  0.00           H
ATOM   2816  OG1 THR Z  79      59.725  85.716  79.562  1.00  0.00           O
ATOM   2817  HG1 THR Z  79      59.643  84.738  79.485  1.00  0.00           H
ATOM   2818  CG2 THR Z  79      60.834  85.763  77.473  1.00  0.00           C
ATOM   2819 1HG2 THR Z  79      60.780  86.040  76.400  1.00  0.00           H
ATOM   2820 2HG2 THR Z  79      61.738  86.231  77.919  1.00  0.00           H
ATOM   2821 3HG2 THR Z  79      60.949  84.659  77.532  1.00  0.00           H
ATOM   2822  C   THR Z  79      59.221  88.184  76.822  1.00  0.00           C
ATOM   2823  O   THR Z  79      60.168  88.566  76.131  1.00  0.00           O
ATOM   2824  N   LEU Z  80      57.974  88.175  76.311  1.00  0.00           N
ATOM   2825  HN  LEU Z  80      57.178  87.941  76.884  1.00  0.00           H
ATOM   2826  CA  LEU Z  80      57.670  88.571  74.948  1.00  0.00           C
ATOM   2827  HA  LEU Z  80      58.348  88.035  74.300  1.00  0.00           H
ATOM   2828  CB  LEU Z  80      56.224  88.203  74.539  1.00  0.00           C
ATOM   2829  HB1 LEU Z  80      55.515  88.808  75.147  1.00  0.00           H
ATOM   2830  HB2 LEU Z  80      56.068  88.467  73.469  1.00  0.00           H
ATOM   2831  CG  LEU Z  80      55.842  86.718  74.720  1.00  0.00           C
ATOM   2832  HG  LEU Z  80      55.895  86.475  75.809  1.00  0.00           H
ATOM   2833  CD1 LEU Z  80      54.390  86.497  74.269  1.00  0.00           C
ATOM   2834 1HD1 LEU Z  80      54.079  85.447  74.452  1.00  0.00           H
ATOM   2835 2HD1 LEU Z  80      53.706  87.170  74.828  1.00  0.00           H
ATOM   2836 3HD1 LEU Z  80      54.280  86.710  73.185  1.00  0.00           H
ATOM   2837  CD2 LEU Z  80      56.784  85.755  73.984  1.00  0.00           C
ATOM   2838 1HD2 LEU Z  80      56.785  85.964  72.895  1.00  0.00           H
ATOM   2839 2HD2 LEU Z  80      57.822  85.842  74.366  1.00  0.00           H
ATOM   2840 3HD2 LEU Z  80      56.451  84.708  74.142  1.00  0.00           H
ATOM   2841  C   LEU Z  80      57.916  90.050  74.672  1.00  0.00           C
ATOM   2842  O   LEU Z  80      58.358  90.415  73.588  1.00  0.00           O
ATOM   2843  N   ARG Z  81      57.673  90.948  75.650  1.00  0.00           N
ATOM   2844  HN  ARG Z  81      57.355  90.626  76.540  1.00  0.00           H
ATOM   2845  CA  ARG Z  81      57.826  92.391  75.495  1.00  0.00           C
ATOM   2846  HA  ARG Z  81      57.183  92.699  74.684  1.00  0.00           H
ATOM   2847  CB  ARG Z  81      57.395  93.120  76.794  1.00  0.00           C
ATOM   2848  HB1 ARG Z  81      56.346  92.829  77.028  1.00  0.00           H
ATOM   2849  HB2 ARG Z  81      58.027  92.755  77.635  1.00  0.00           H
ATOM   2850  CG  ARG Z  81      57.492  94.667  76.756  1.00  0.00           C
ATOM   2851  HG1 ARG Z  81      57.245  95.061  77.768  1.00  0.00           H
ATOM   2852  HG2 ARG Z  81      58.547  94.964  76.562  1.00  0.00           H
ATOM   2853  CD  ARG Z  81      56.599  95.364  75.719  1.00  0.00           C
ATOM   2854  HD1 ARG Z  81      56.790  96.461  75.707  1.00  0.00           H
ATOM   2855  HD2 ARG Z  81      56.762  94.947  74.703  1.00  0.00           H
ATOM   2856  NE  ARG Z  81      55.204  95.125  76.175  1.00  0.00           N
ATOM   2857  HE  ARG Z  81      55.024  94.976  77.158  1.00  0.00           H
ATOM   2858  CZ  ARG Z  81      54.086  95.270  75.455  1.00  0.00           C
ATOM   2859  NH1 ARG Z  81      54.063  95.450  74.142  1.00  0.00           N
ATOM   2860 1HH1 ARG Z  81      54.916  95.419  73.620  1.00  0.00           H
ATOM   2861 2HH1 ARG Z  81      53.157  95.498  73.688  1.00  0.00           H
ATOM   2862  NH2 ARG Z  81      52.943  95.194  76.127  1.00  0.00           N
ATOM   2863 1HH2 ARG Z  81      53.001  95.081  77.117  1.00  0.00           H
ATOM   2864 2HH2 ARG Z  81      52.063  95.245  75.621  1.00  0.00           H
ATOM   2865  C   ARG Z  81      59.230  92.840  75.110  1.00  0.00           C
ATOM   2866  O   ARG Z  81      59.409  93.750  74.302  1.00  0.00           O
ATOM   2867  N   GLU Z  82      60.262  92.178  75.658  1.00  0.00           N
ATOM   2868  HN  GLU Z  82      60.090  91.452  76.318  1.00  0.00           H
ATOM   2869  CA  GLU Z  82      61.657  92.495  75.425  1.00  0.00           C
ATOM   2870  HA  GLU Z  82      61.755  93.535  75.140  1.00  0.00           H
ATOM   2871  CB  GLU Z  82      62.445  92.264  76.741  1.00  0.00           C
ATOM   2872  HB1 GLU Z  82      63.512  92.541  76.584  1.00  0.00           H
ATOM   2873  HB2 GLU Z  82      62.034  92.972  77.497  1.00  0.00           H
ATOM   2874  CG  GLU Z  82      62.364  90.824  77.309  1.00  0.00           C
ATOM   2875  HG1 GLU Z  82      61.310  90.497  77.415  1.00  0.00           H
ATOM   2876  HG2 GLU Z  82      62.884  90.119  76.627  1.00  0.00           H
ATOM   2877  CD  GLU Z  82      62.997  90.725  78.682  1.00  0.00           C
ATOM   2878  OE1 GLU Z  82      62.450  91.313  79.653  1.00  0.00           O
ATOM   2879  OE2 GLU Z  82      64.044  90.040  78.829  1.00  0.00           O
ATOM   2880  C   GLU Z  82      62.252  91.663  74.291  1.00  0.00           C
ATOM   2881  O   GLU Z  82      63.463  91.649  74.065  1.00  0.00           O
ATOM   2882  N   THR Z  83      61.396  90.944  73.533  1.00  0.00           N
ATOM   2883  HN  THR Z  83      60.421  91.000  73.739  1.00  0.00           H
ATOM   2884  CA  THR Z  83      61.835  90.005  72.501  1.00  0.00           C
ATOM   2885  HA  THR Z  83      62.881  90.160  72.275  1.00  0.00           H
ATOM   2886  CB  THR Z  83      61.631  88.552  72.945  1.00  0.00           C
ATOM   2887  HB  THR Z  83      60.544  88.314  73.004  1.00  0.00           H
ATOM   2888  OG1 THR Z  83      62.207  88.316  74.227  1.00  0.00           O
ATOM   2889  HG1 THR Z  83      61.515  88.520  74.884  1.00  0.00           H
ATOM   2890  CG2 THR Z  83      62.325  87.575  71.988  1.00  0.00           C
ATOM   2891 1HG2 THR Z  83      62.231  86.539  72.372  1.00  0.00           H
ATOM   2892 2HG2 THR Z  83      61.869  87.605  70.978  1.00  0.00           H
ATOM   2893 3HG2 THR Z  83      63.407  87.816  71.899  1.00  0.00           H
ATOM   2894  C   THR Z  83      61.070  90.200  71.197  1.00  0.00           C
ATOM   2895  O   THR Z  83      61.588  89.934  70.114  1.00  0.00           O
ATOM   2896  N   TYR Z  84      59.821  90.701  71.253  1.00  0.00           N
ATOM   2897  HN  TYR Z  84      59.408  90.944  72.131  1.00  0.00           H
ATOM   2898  CA  TYR Z  84      58.899  90.769  70.133  1.00  0.00           C
ATOM   2899  HA  TYR Z  84      59.444  90.710  69.198  1.00  0.00           H
ATOM   2900  CB  TYR Z  84      57.824  89.649  70.223  1.00  0.00           C
ATOM   2901  HB1 TYR Z  84      57.374  89.639  71.238  1.00  0.00           H
ATOM   2902  HB2 TYR Z  84      57.008  89.804  69.490  1.00  0.00           H
ATOM   2903  CG  TYR Z  84      58.386  88.288  69.930  1.00  0.00           C
ATOM   2904  CD1 TYR Z  84      58.584  87.873  68.601  1.00  0.00           C
ATOM   2905  HD1 TYR Z  84      58.396  88.560  67.788  1.00  0.00           H
ATOM   2906  CE1 TYR Z  84      58.970  86.555  68.316  1.00  0.00           C
ATOM   2907  HE1 TYR Z  84      59.089  86.241  67.289  1.00  0.00           H
ATOM   2908  CZ  TYR Z  84      59.174  85.650  69.362  1.00  0.00           C
ATOM   2909  OH  TYR Z  84      59.487  84.307  69.089  1.00  0.00           O
ATOM   2910  HH  TYR Z  84      59.098  84.097  68.210  1.00  0.00           H
ATOM   2911  CD2 TYR Z  84      58.623  87.375  70.970  1.00  0.00           C
ATOM   2912  HD2 TYR Z  84      58.458  87.681  71.991  1.00  0.00           H
ATOM   2913  CE2 TYR Z  84      59.026  86.063  70.689  1.00  0.00           C
ATOM   2914  HE2 TYR Z  84      59.178  85.356  71.489  1.00  0.00           H
ATOM   2915  C   TYR Z  84      58.159  92.104  70.126  1.00  0.00           C
ATOM   2916  O   TYR Z  84      58.279  92.932  71.034  1.00  0.00           O
ATOM   2917  N   GLY Z  85      57.368  92.344  69.057  1.00  0.00           N
ATOM   2918  HN  GLY Z  85      57.279  91.646  68.345  1.00  0.00           H
ATOM   2919  CA  GLY Z  85      56.581  93.555  68.862  1.00  0.00           C
ATOM   2920  HA1 GLY Z  85      57.008  94.365  69.437  1.00  0.00           H
ATOM   2921  HA2 GLY Z  85      56.578  93.765  67.803  1.00  0.00           H
ATOM   2922  C   GLY Z  85      55.146  93.391  69.299  1.00  0.00           C
ATOM   2923  O   GLY Z  85      54.804  93.544  70.470  1.00  0.00           O
ATOM   2924  N   GLU Z  86      54.249  93.087  68.349  1.00  0.00           N
ATOM   2925  HN  GLU Z  86      54.555  92.906  67.405  1.00  0.00           H
ATOM   2926  CA  GLU Z  86      52.818  92.955  68.534  1.00  0.00           C
ATOM   2927  HA  GLU Z  86      52.481  93.820  69.089  1.00  0.00           H
ATOM   2928  CB  GLU Z  86      52.075  92.960  67.168  1.00  0.00           C
ATOM   2929  HB1 GLU Z  86      50.985  92.846  67.368  1.00  0.00           H
ATOM   2930  HB2 GLU Z  86      52.200  93.961  66.698  1.00  0.00           H
ATOM   2931  CG  GLU Z  86      52.485  91.868  66.139  1.00  0.00           C
ATOM   2932  HG1 GLU Z  86      52.641  90.889  66.633  1.00  0.00           H
ATOM   2933  HG2 GLU Z  86      51.644  91.747  65.420  1.00  0.00           H
ATOM   2934  CD  GLU Z  86      53.717  92.221  65.326  1.00  0.00           C
ATOM   2935  OE1 GLU Z  86      53.577  92.591  64.132  1.00  0.00           O
ATOM   2936  OE2 GLU Z  86      54.852  92.167  65.867  1.00  0.00           O
ATOM   2937  C   GLU Z  86      52.391  91.744  69.355  1.00  0.00           C
ATOM   2938  O   GLU Z  86      51.374  91.780  70.050  1.00  0.00           O
ATOM   2939  N   MET Z  87      53.168  90.639  69.338  1.00  0.00           N
ATOM   2940  HN  MET Z  87      53.989  90.611  68.763  1.00  0.00           H
ATOM   2941  CA  MET Z  87      52.806  89.397  70.007  1.00  0.00           C
ATOM   2942  HA  MET Z  87      51.783  89.164  69.743  1.00  0.00           H
ATOM   2943  CB  MET Z  87      53.723  88.264  69.491  1.00  0.00           C
ATOM   2944  HB1 MET Z  87      53.841  88.402  68.390  1.00  0.00           H
ATOM   2945  HB2 MET Z  87      54.736  88.360  69.938  1.00  0.00           H
ATOM   2946  CG  MET Z  87      53.172  86.843  69.706  1.00  0.00           C
ATOM   2947  HG1 MET Z  87      52.991  86.665  70.789  1.00  0.00           H
ATOM   2948  HG2 MET Z  87      52.182  86.781  69.200  1.00  0.00           H
ATOM   2949  SD  MET Z  87      54.268  85.554  69.036  1.00  0.00           S
ATOM   2950  CE  MET Z  87      55.323  85.417  70.504  1.00  0.00           C
ATOM   2951  HE1 MET Z  87      55.744  86.404  70.789  1.00  0.00           H
ATOM   2952  HE2 MET Z  87      54.748  85.023  71.369  1.00  0.00           H
ATOM   2953  HE3 MET Z  87      56.172  84.727  70.314  1.00  0.00           H
ATOM   2954  C   MET Z  87      52.878  89.497  71.532  1.00  0.00           C
ATOM   2955  O   MET Z  87      52.268  88.734  72.278  1.00  0.00           O
ATOM   2956  N   ALA Z  88      53.593  90.520  72.034  1.00  0.00           N
ATOM   2957  HN  ALA Z  88      54.054  91.135  71.399  1.00  0.00           H
ATOM   2958  CA  ALA Z  88      53.711  90.859  73.434  1.00  0.00           C
ATOM   2959  HA  ALA Z  88      54.093  89.994  73.955  1.00  0.00           H
ATOM   2960  CB  ALA Z  88      54.705  92.025  73.558  1.00  0.00           C
ATOM   2961  HB1 ALA Z  88      55.683  91.743  73.113  1.00  0.00           H
ATOM   2962  HB2 ALA Z  88      54.324  92.917  73.017  1.00  0.00           H
ATOM   2963  HB3 ALA Z  88      54.866  92.299  74.623  1.00  0.00           H
ATOM   2964  C   ALA Z  88      52.400  91.230  74.124  1.00  0.00           C
ATOM   2965  O   ALA Z  88      52.220  90.968  75.312  1.00  0.00           O
ATOM   2966  N   ASP Z  89      51.456  91.852  73.389  1.00  0.00           N
ATOM   2967  HN  ASP Z  89      51.621  92.033  72.421  1.00  0.00           H
ATOM   2968  CA  ASP Z  89      50.228  92.393  73.940  1.00  0.00           C
ATOM   2969  HA  ASP Z  89      50.355  92.590  74.999  1.00  0.00           H
ATOM   2970  CB  ASP Z  89      49.891  93.712  73.187  1.00  0.00           C
ATOM   2971  HB1 ASP Z  89      50.062  93.595  72.099  1.00  0.00           H
ATOM   2972  HB2 ASP Z  89      48.832  94.007  73.354  1.00  0.00           H
ATOM   2973  CG  ASP Z  89      50.739  94.839  73.721  1.00  0.00           C
ATOM   2974  OD1 ASP Z  89      51.546  95.454  72.975  1.00  0.00           O
ATOM   2975  OD2 ASP Z  89      50.595  95.150  74.933  1.00  0.00           O
ATOM   2976  C   ASP Z  89      49.036  91.435  73.839  1.00  0.00           C
ATOM   2977  O   ASP Z  89      47.926  91.777  74.249  1.00  0.00           O
ATOM   2978  N   CYS Z  90      49.214  90.197  73.327  1.00  0.00           N
ATOM   2979  HN  CYS Z  90      50.115  89.915  72.999  1.00  0.00           H
ATOM   2980  CA  CYS Z  90      48.100  89.272  73.111  1.00  0.00           C
ATOM   2981  HA  CYS Z  90      47.168  89.743  73.390  1.00  0.00           H
ATOM   2982  CB  CYS Z  90      47.970  88.903  71.612  1.00  0.00           C
ATOM   2983  HB1 CYS Z  90      47.056  88.291  71.455  1.00  0.00           H
ATOM   2984  HB2 CYS Z  90      47.828  89.850  71.046  1.00  0.00           H
ATOM   2985  SG  CYS Z  90      49.404  88.030  70.918  1.00  0.00           S
ATOM   2986  C   CYS Z  90      48.168  88.000  73.946  1.00  0.00           C
ATOM   2987  O   CYS Z  90      47.386  87.072  73.753  1.00  0.00           O
ATOM   2988  N   CYS Z  91      49.087  87.917  74.925  1.00  0.00           N
ATOM   2989  HN  CYS Z  91      49.689  88.688  75.119  1.00  0.00           H
ATOM   2990  CA  CYS Z  91      49.327  86.695  75.680  1.00  0.00           C
ATOM   2991  HA  CYS Z  91      49.305  85.868  74.983  1.00  0.00           H
ATOM   2992  CB  CYS Z  91      50.742  86.701  76.318  1.00  0.00           C
ATOM   2993  HB1 CYS Z  91      50.843  85.870  77.051  1.00  0.00           H
ATOM   2994  HB2 CYS Z  91      51.464  86.486  75.498  1.00  0.00           H
ATOM   2995  SG  CYS Z  91      51.266  88.281  77.064  1.00  0.00           S
ATOM   2996  C   CYS Z  91      48.280  86.343  76.730  1.00  0.00           C
ATOM   2997  O   CYS Z  91      48.206  85.195  77.172  1.00  0.00           O
ATOM   2998  N   ALA Z  92      47.411  87.290  77.131  1.00  0.00           N
ATOM   2999  HN  ALA Z  92      47.446  88.222  76.763  1.00  0.00           H
ATOM   3000  CA  ALA Z  92      46.421  87.053  78.163  1.00  0.00           C
ATOM   3001  HA  ALA Z  92      46.741  86.254  78.820  1.00  0.00           H
ATOM   3002  CB  ALA Z  92      46.253  88.343  78.987  1.00  0.00           C
ATOM   3003  HB1 ALA Z  92      45.942  89.191  78.345  1.00  0.00           H
ATOM   3004  HB2 ALA Z  92      45.488  88.208  79.778  1.00  0.00           H
ATOM   3005  HB3 ALA Z  92      47.213  88.610  79.478  1.00  0.00           H
ATOM   3006  C   ALA Z  92      45.072  86.652  77.580  1.00  0.00           C
ATOM   3007  O   ALA Z  92      44.119  86.366  78.304  1.00  0.00           O
ATOM   3008  N   LYS Z  93      44.975  86.585  76.239  1.00  0.00           N
ATOM   3009  HN  LYS Z  93      45.769  86.802  75.679  1.00  0.00           H
ATOM   3010  CA  LYS Z  93      43.761  86.230  75.534  1.00  0.00           C
ATOM   3011  HA  LYS Z  93      42.943  86.764  76.000  1.00  0.00           H
ATOM   3012  CB  LYS Z  93      43.841  86.666  74.051  1.00  0.00           C
ATOM   3013  HB1 LYS Z  93      44.696  86.152  73.559  1.00  0.00           H
ATOM   3014  HB2 LYS Z  93      42.909  86.369  73.519  1.00  0.00           H
ATOM   3015  CG  LYS Z  93      44.012  88.182  73.869  1.00  0.00           C
ATOM   3016  HG1 LYS Z  93      43.204  88.698  74.439  1.00  0.00           H
ATOM   3017  HG2 LYS Z  93      44.990  88.506  74.290  1.00  0.00           H
ATOM   3018  CD  LYS Z  93      43.915  88.585  72.390  1.00  0.00           C
ATOM   3019  HD1 LYS Z  93      44.719  88.074  71.815  1.00  0.00           H
ATOM   3020  HD2 LYS Z  93      42.937  88.209  72.007  1.00  0.00           H
ATOM   3021  CE  LYS Z  93      43.989  90.098  72.160  1.00  0.00           C
ATOM   3022  HE1 LYS Z  93      43.232  90.616  72.790  1.00  0.00           H
ATOM   3023  HE2 LYS Z  93      44.997  90.496  72.404  1.00  0.00           H
ATOM   3024  NZ  LYS Z  93      43.692  90.404  70.752  1.00  0.00           N
ATOM   3025  HZ1 LYS Z  93      42.873  89.829  70.428  1.00  0.00           H
ATOM   3026  HZ2 LYS Z  93      43.415  91.409  70.642  1.00  0.00           H
ATOM   3027  HZ3 LYS Z  93      44.515  90.201  70.136  1.00  0.00           H
ATOM   3028  C   LYS Z  93      43.417  84.746  75.615  1.00  0.00           C
ATOM   3029  O   LYS Z  93      44.188  83.910  76.084  1.00  0.00           O
ATOM   3030  N   GLN Z  94      42.210  84.383  75.155  1.00  0.00           N
ATOM   3031  HN  GLN Z  94      41.586  85.082  74.820  1.00  0.00           H
ATOM   3032  CA  GLN Z  94      41.726  83.018  75.101  1.00  0.00           C
ATOM   3033  HA  GLN Z  94      42.194  82.441  75.887  1.00  0.00           H
ATOM   3034  CB  GLN Z  94      40.188  83.013  75.303  1.00  0.00           C
ATOM   3035  HB1 GLN Z  94      39.823  81.962  75.298  1.00  0.00           H
ATOM   3036  HB2 GLN Z  94      39.977  83.427  76.315  1.00  0.00           H
ATOM   3037  CG  GLN Z  94      39.420  83.855  74.252  1.00  0.00           C
ATOM   3038  HG1 GLN Z  94      39.690  84.927  74.347  1.00  0.00           H
ATOM   3039  HG2 GLN Z  94      39.671  83.526  73.222  1.00  0.00           H
ATOM   3040  CD  GLN Z  94      37.906  83.752  74.427  1.00  0.00           C
ATOM   3041  OE1 GLN Z  94      37.231  84.707  74.826  1.00  0.00           O
ATOM   3042  NE2 GLN Z  94      37.353  82.564  74.098  1.00  0.00           N
ATOM   3043 1HE2 GLN Z  94      37.936  81.836  73.742  1.00  0.00           H
ATOM   3044 2HE2 GLN Z  94      36.365  82.448  74.228  1.00  0.00           H
ATOM   3045  C   GLN Z  94      42.048  82.329  73.780  1.00  0.00           C
ATOM   3046  O   GLN Z  94      42.407  82.966  72.790  1.00  0.00           O
ATOM   3047  N   GLU Z  95      41.896  80.987  73.704  1.00  0.00           N
ATOM   3048  HN  GLU Z  95      41.667  80.460  74.533  1.00  0.00           H
ATOM   3049  CA  GLU Z  95      41.776  80.274  72.438  1.00  0.00           C
ATOM   3050  HA  GLU Z  95      42.627  80.546  71.830  1.00  0.00           H
ATOM   3051  CB  GLU Z  95      41.798  78.734  72.668  1.00  0.00           C
ATOM   3052  HB1 GLU Z  95      42.713  78.499  73.258  1.00  0.00           H
ATOM   3053  HB2 GLU Z  95      40.923  78.450  73.295  1.00  0.00           H
ATOM   3054  CG  GLU Z  95      41.819  77.867  71.380  1.00  0.00           C
ATOM   3055  HG1 GLU Z  95      40.903  78.035  70.776  1.00  0.00           H
ATOM   3056  HG2 GLU Z  95      42.695  78.141  70.760  1.00  0.00           H
ATOM   3057  CD  GLU Z  95      41.906  76.381  71.679  1.00  0.00           C
ATOM   3058  OE1 GLU Z  95      42.977  75.749  71.474  1.00  0.00           O
ATOM   3059  OE2 GLU Z  95      40.882  75.807  72.142  1.00  0.00           O
ATOM   3060  C   GLU Z  95      40.483  80.697  71.722  1.00  0.00           C
ATOM   3061  O   GLU Z  95      39.438  80.740  72.383  1.00  0.00           O
ATOM   3062  N   PRO Z  96      40.434  81.052  70.438  1.00  0.00           N
ATOM   3063  CD  PRO Z  96      39.123  81.310  69.831  1.00  0.00           C
ATOM   3064  HD1 PRO Z  96      38.649  82.212  70.277  1.00  0.00           H
ATOM   3065  HD2 PRO Z  96      38.464  80.424  69.982  1.00  0.00           H
ATOM   3066  CA  PRO Z  96      41.478  80.852  69.429  1.00  0.00           C
ATOM   3067  HA  PRO Z  96      42.114  80.016  69.670  1.00  0.00           H
ATOM   3068  CB  PRO Z  96      40.661  80.634  68.145  1.00  0.00           C
ATOM   3069  HB1 PRO Z  96      41.216  80.886  67.218  1.00  0.00           H
ATOM   3070  HB2 PRO Z  96      40.353  79.565  68.095  1.00  0.00           H
ATOM   3071  CG  PRO Z  96      39.410  81.495  68.343  1.00  0.00           C
ATOM   3072  HG1 PRO Z  96      39.642  82.561  68.126  1.00  0.00           H
ATOM   3073  HG2 PRO Z  96      38.561  81.170  67.709  1.00  0.00           H
ATOM   3074  C   PRO Z  96      42.352  82.083  69.280  1.00  0.00           C
ATOM   3075  O   PRO Z  96      43.395  82.007  68.635  1.00  0.00           O
ATOM   3076  N   GLU Z  97      41.937  83.232  69.833  1.00  0.00           N
ATOM   3077  HN  GLU Z  97      41.113  83.226  70.391  1.00  0.00           H
ATOM   3078  CA  GLU Z  97      42.504  84.544  69.587  1.00  0.00           C
ATOM   3079  HA  GLU Z  97      42.466  84.704  68.518  1.00  0.00           H
ATOM   3080  CB  GLU Z  97      41.611  85.618  70.255  1.00  0.00           C
ATOM   3081  HB1 GLU Z  97      41.746  85.603  71.360  1.00  0.00           H
ATOM   3082  HB2 GLU Z  97      41.930  86.620  69.885  1.00  0.00           H
ATOM   3083  CG  GLU Z  97      40.109  85.397  69.936  1.00  0.00           C
ATOM   3084  HG1 GLU Z  97      39.989  85.128  68.864  1.00  0.00           H
ATOM   3085  HG2 GLU Z  97      39.702  84.570  70.554  1.00  0.00           H
ATOM   3086  CD  GLU Z  97      39.263  86.629  70.183  1.00  0.00           C
ATOM   3087  OE1 GLU Z  97      39.436  87.634  69.446  1.00  0.00           O
ATOM   3088  OE2 GLU Z  97      38.382  86.598  71.080  1.00  0.00           O
ATOM   3089  C   GLU Z  97      43.966  84.708  69.990  1.00  0.00           C
ATOM   3090  O   GLU Z  97      44.760  85.323  69.275  1.00  0.00           O
ATOM   3091  N   ARG Z  98      44.374  84.131  71.139  1.00  0.00           N
ATOM   3092  HN  ARG Z  98      43.690  83.691  71.732  1.00  0.00           H
ATOM   3093  CA  ARG Z  98      45.765  84.036  71.558  1.00  0.00           C
ATOM   3094  HA  ARG Z  98      46.190  85.030  71.591  1.00  0.00           H
ATOM   3095  CB  ARG Z  98      45.821  83.385  72.962  1.00  0.00           C
ATOM   3096  HB1 ARG Z  98      45.115  83.930  73.623  1.00  0.00           H
ATOM   3097  HB2 ARG Z  98      45.447  82.339  72.898  1.00  0.00           H
ATOM   3098  CG  ARG Z  98      47.207  83.402  73.642  1.00  0.00           C
ATOM   3099  HG1 ARG Z  98      47.967  82.919  72.987  1.00  0.00           H
ATOM   3100  HG2 ARG Z  98      47.515  84.462  73.781  1.00  0.00           H
ATOM   3101  CD  ARG Z  98      47.223  82.714  75.016  1.00  0.00           C
ATOM   3102  HD1 ARG Z  98      48.212  82.829  75.512  1.00  0.00           H
ATOM   3103  HD2 ARG Z  98      46.434  83.149  75.667  1.00  0.00           H
ATOM   3104  NE  ARG Z  98      46.980  81.262  74.760  1.00  0.00           N
ATOM   3105  HE  ARG Z  98      47.466  80.819  73.987  1.00  0.00           H
ATOM   3106  CZ  ARG Z  98      46.058  80.500  75.363  1.00  0.00           C
ATOM   3107  NH1 ARG Z  98      45.718  79.355  74.772  1.00  0.00           N
ATOM   3108 1HH1 ARG Z  98      46.028  79.203  73.837  1.00  0.00           H
ATOM   3109 2HH1 ARG Z  98      44.995  78.769  75.169  1.00  0.00           H
ATOM   3110  NH2 ARG Z  98      45.488  80.844  76.512  1.00  0.00           N
ATOM   3111 1HH2 ARG Z  98      45.858  81.643  76.998  1.00  0.00           H
ATOM   3112 2HH2 ARG Z  98      44.909  80.185  76.985  1.00  0.00           H
ATOM   3113  C   ARG Z  98      46.607  83.193  70.606  1.00  0.00           C
ATOM   3114  O   ARG Z  98      47.692  83.578  70.174  1.00  0.00           O
ATOM   3115  N   ASN Z  99      46.076  82.018  70.210  1.00  0.00           N
ATOM   3116  HN  ASN Z  99      45.186  81.744  70.560  1.00  0.00           H
ATOM   3117  CA  ASN Z  99      46.745  81.068  69.343  1.00  0.00           C
ATOM   3118  HA  ASN Z  99      47.709  80.835  69.780  1.00  0.00           H
ATOM   3119  CB  ASN Z  99      45.922  79.769  69.152  1.00  0.00           C
ATOM   3120  HB1 ASN Z  99      44.932  80.000  68.705  1.00  0.00           H
ATOM   3121  HB2 ASN Z  99      46.465  79.088  68.459  1.00  0.00           H
ATOM   3122  CG  ASN Z  99      45.683  79.004  70.449  1.00  0.00           C
ATOM   3123  OD1 ASN Z  99      45.883  79.465  71.576  1.00  0.00           O
ATOM   3124  ND2 ASN Z  99      45.215  77.751  70.276  1.00  0.00           N
ATOM   3125 1HD2 ASN Z  99      45.039  77.409  69.348  1.00  0.00           H
ATOM   3126 2HD2 ASN Z  99      45.103  77.171  71.085  1.00  0.00           H
ATOM   3127  C   ASN Z  99      47.008  81.628  67.954  1.00  0.00           C
ATOM   3128  O   ASN Z  99      48.109  81.491  67.423  1.00  0.00           O
ATOM   3129  N   GLU Z 100      46.007  82.306  67.351  1.00  0.00           N
ATOM   3130  HN  GLU Z 100      45.109  82.355  67.798  1.00  0.00           H
ATOM   3131  CA  GLU Z 100      46.114  82.949  66.049  1.00  0.00           C
ATOM   3132  HA  GLU Z 100      46.438  82.196  65.342  1.00  0.00           H
ATOM   3133  CB  GLU Z 100      44.738  83.496  65.582  1.00  0.00           C
ATOM   3134  HB1 GLU Z 100      43.990  82.676  65.696  1.00  0.00           H
ATOM   3135  HB2 GLU Z 100      44.420  84.329  66.246  1.00  0.00           H
ATOM   3136  CG  GLU Z 100      44.739  83.953  64.099  1.00  0.00           C
ATOM   3137  HG1 GLU Z 100      45.451  84.793  63.955  1.00  0.00           H
ATOM   3138  HG2 GLU Z 100      45.071  83.104  63.463  1.00  0.00           H
ATOM   3139  CD  GLU Z 100      43.385  84.414  63.594  1.00  0.00           C
ATOM   3140  OE1 GLU Z 100      42.740  83.677  62.799  1.00  0.00           O
ATOM   3141  OE2 GLU Z 100      42.961  85.551  63.938  1.00  0.00           O
ATOM   3142  C   GLU Z 100      47.161  84.058  66.030  1.00  0.00           C
ATOM   3143  O   GLU Z 100      47.933  84.201  65.080  1.00  0.00           O
ATOM   3144  N   CYS Z 101      47.239  84.846  67.125  1.00  0.00           N
ATOM   3145  HN  CYS Z 101      46.576  84.721  67.864  1.00  0.00           H
ATOM   3146  CA  CYS Z 101      48.258  85.861  67.337  1.00  0.00           C
ATOM   3147  HA  CYS Z 101      48.218  86.547  66.501  1.00  0.00           H
ATOM   3148  CB  CYS Z 101      47.966  86.633  68.654  1.00  0.00           C
ATOM   3149  HB1 CYS Z 101      46.910  86.978  68.624  1.00  0.00           H
ATOM   3150  HB2 CYS Z 101      48.048  85.933  69.513  1.00  0.00           H
ATOM   3151  SG  CYS Z 101      49.036  88.082  68.931  1.00  0.00           S
ATOM   3152  C   CYS Z 101      49.675  85.294  67.394  1.00  0.00           C
ATOM   3153  O   CYS Z 101      50.593  85.834  66.776  1.00  0.00           O
ATOM   3154  N   PHE Z 102      49.880  84.177  68.128  1.00  0.00           N
ATOM   3155  HN  PHE Z 102      49.131  83.797  68.676  1.00  0.00           H
ATOM   3156  CA  PHE Z 102      51.161  83.488  68.237  1.00  0.00           C
ATOM   3157  HA  PHE Z 102      51.917  84.223  68.466  1.00  0.00           H
ATOM   3158  CB  PHE Z 102      51.148  82.407  69.360  1.00  0.00           C
ATOM   3159  HB1 PHE Z 102      50.280  81.728  69.218  1.00  0.00           H
ATOM   3160  HB2 PHE Z 102      52.079  81.801  69.291  1.00  0.00           H
ATOM   3161  CG  PHE Z 102      51.090  82.918  70.789  1.00  0.00           C
ATOM   3162  CD1 PHE Z 102      51.325  81.973  71.804  1.00  0.00           C
ATOM   3163  HD1 PHE Z 102      51.536  80.947  71.534  1.00  0.00           H
ATOM   3164  CE1 PHE Z 102      51.276  82.331  73.157  1.00  0.00           C
ATOM   3165  HE1 PHE Z 102      51.454  81.583  73.917  1.00  0.00           H
ATOM   3166  CZ  PHE Z 102      50.983  83.650  73.519  1.00  0.00           C
ATOM   3167  HZ  PHE Z 102      50.933  83.923  74.563  1.00  0.00           H
ATOM   3168  CD2 PHE Z 102      50.807  84.247  71.174  1.00  0.00           C
ATOM   3169  HD2 PHE Z 102      50.614  85.015  70.444  1.00  0.00           H
ATOM   3170  CE2 PHE Z 102      50.747  84.608  72.527  1.00  0.00           C
ATOM   3171  HE2 PHE Z 102      50.513  85.628  72.798  1.00  0.00           H
ATOM   3172  C   PHE Z 102      51.595  82.831  66.926  1.00  0.00           C
ATOM   3173  O   PHE Z 102      52.764  82.874  66.533  1.00  0.00           O
ATOM   3174  N   LEU Z 103      50.631  82.217  66.205  1.00  0.00           N
ATOM   3175  HN  LEU Z 103      49.701  82.187  66.579  1.00  0.00           H
ATOM   3176  CA  LEU Z 103      50.812  81.519  64.940  1.00  0.00           C
ATOM   3177  HA  LEU Z 103      51.550  80.747  65.101  1.00  0.00           H
ATOM   3178  CB  LEU Z 103      49.473  80.881  64.491  1.00  0.00           C
ATOM   3179  HB1 LEU Z 103      48.962  80.448  65.378  1.00  0.00           H
ATOM   3180  HB2 LEU Z 103      48.801  81.671  64.090  1.00  0.00           H
ATOM   3181  CG  LEU Z 103      49.612  79.748  63.455  1.00  0.00           C
ATOM   3182  HG  LEU Z 103      50.382  80.037  62.702  1.00  0.00           H
ATOM   3183  CD1 LEU Z 103      50.044  78.438  64.129  1.00  0.00           C
ATOM   3184 1HD1 LEU Z 103      50.180  77.640  63.368  1.00  0.00           H
ATOM   3185 2HD1 LEU Z 103      50.989  78.573  64.691  1.00  0.00           H
ATOM   3186 3HD1 LEU Z 103      49.259  78.104  64.842  1.00  0.00           H
ATOM   3187  CD2 LEU Z 103      48.295  79.536  62.699  1.00  0.00           C
ATOM   3188 1HD2 LEU Z 103      48.401  78.722  61.950  1.00  0.00           H
ATOM   3189 2HD2 LEU Z 103      47.484  79.261  63.405  1.00  0.00           H
ATOM   3190 3HD2 LEU Z 103      47.996  80.465  62.170  1.00  0.00           H
ATOM   3191  C   LEU Z 103      51.324  82.414  63.820  1.00  0.00           C
ATOM   3192  O   LEU Z 103      52.096  81.993  62.957  1.00  0.00           O
ATOM   3193  N   GLN Z 104      50.913  83.697  63.841  1.00  0.00           N
ATOM   3194  HN  GLN Z 104      50.289  83.971  64.571  1.00  0.00           H
ATOM   3195  CA  GLN Z 104      51.182  84.723  62.849  1.00  0.00           C
ATOM   3196  HA  GLN Z 104      50.707  84.416  61.927  1.00  0.00           H
ATOM   3197  CB  GLN Z 104      50.536  86.037  63.356  1.00  0.00           C
ATOM   3198  HB1 GLN Z 104      49.516  85.783  63.731  1.00  0.00           H
ATOM   3199  HB2 GLN Z 104      51.112  86.423  64.227  1.00  0.00           H
ATOM   3200  CG  GLN Z 104      50.379  87.148  62.296  1.00  0.00           C
ATOM   3201  HG1 GLN Z 104      51.371  87.461  61.910  1.00  0.00           H
ATOM   3202  HG2 GLN Z 104      49.770  86.774  61.446  1.00  0.00           H
ATOM   3203  CD  GLN Z 104      49.648  88.349  62.898  1.00  0.00           C
ATOM   3204  OE1 GLN Z 104      48.504  88.254  63.351  1.00  0.00           O
ATOM   3205  NE2 GLN Z 104      50.310  89.523  62.913  1.00  0.00           N
ATOM   3206 1HE2 GLN Z 104      49.854  90.321  63.299  1.00  0.00           H
ATOM   3207 2HE2 GLN Z 104      51.180  89.606  62.424  1.00  0.00           H
ATOM   3208  C   GLN Z 104      52.665  84.949  62.553  1.00  0.00           C
ATOM   3209  O   GLN Z 104      53.067  85.205  61.417  1.00  0.00           O
ATOM   3210  N   HIS Z 105      53.528  84.836  63.580  1.00  0.00           N
ATOM   3211  HN  HIS Z 105      53.184  84.617  64.491  1.00  0.00           H
ATOM   3212  CA  HIS Z 105      54.959  85.046  63.428  1.00  0.00           C
ATOM   3213  HA  HIS Z 105      55.160  85.593  62.518  1.00  0.00           H
ATOM   3214  CB  HIS Z 105      55.503  85.891  64.595  1.00  0.00           C
ATOM   3215  HB1 HIS Z 105      55.373  85.353  65.558  1.00  0.00           H
ATOM   3216  HB2 HIS Z 105      56.582  86.116  64.455  1.00  0.00           H
ATOM   3217  ND1 HIS Z 105      54.957  88.150  63.701  1.00  0.00           N
ATOM   3218  CG  HIS Z 105      54.748  87.176  64.665  1.00  0.00           C
ATOM   3219  CE1 HIS Z 105      54.016  89.054  63.920  1.00  0.00           C
ATOM   3220  HE1 HIS Z 105      53.865  89.964  63.331  1.00  0.00           H
ATOM   3221  NE2 HIS Z 105      53.226  88.706  64.962  1.00  0.00           N
ATOM   3222  HE2 HIS Z 105      52.365  89.140  65.262  1.00  0.00           H
ATOM   3223  CD2 HIS Z 105      53.694  87.507  65.449  1.00  0.00           C
ATOM   3224  HD2 HIS Z 105      53.233  86.958  66.258  1.00  0.00           H
ATOM   3225  C   HIS Z 105      55.739  83.750  63.338  1.00  0.00           C
ATOM   3226  O   HIS Z 105      56.962  83.770  63.197  1.00  0.00           O
ATOM   3227  N   LYS Z 106      55.057  82.587  63.375  1.00  0.00           N
ATOM   3228  HN  LYS Z 106      54.058  82.588  63.412  1.00  0.00           H
ATOM   3229  CA  LYS Z 106      55.688  81.284  63.276  1.00  0.00           C
ATOM   3230  HA  LYS Z 106      56.584  81.297  63.881  1.00  0.00           H
ATOM   3231  CB  LYS Z 106      54.748  80.175  63.820  1.00  0.00           C
ATOM   3232  HB1 LYS Z 106      54.395  80.504  64.824  1.00  0.00           H
ATOM   3233  HB2 LYS Z 106      53.855  80.101  63.163  1.00  0.00           H
ATOM   3234  CG  LYS Z 106      55.398  78.787  63.976  1.00  0.00           C
ATOM   3235  HG1 LYS Z 106      55.773  78.413  62.999  1.00  0.00           H
ATOM   3236  HG2 LYS Z 106      56.285  78.906  64.645  1.00  0.00           H
ATOM   3237  CD  LYS Z 106      54.451  77.756  64.622  1.00  0.00           C
ATOM   3238  HD1 LYS Z 106      55.061  76.924  65.042  1.00  0.00           H
ATOM   3239  HD2 LYS Z 106      53.959  78.252  65.489  1.00  0.00           H
ATOM   3240  CE  LYS Z 106      53.348  77.170  63.718  1.00  0.00           C
ATOM   3241  HE1 LYS Z 106      52.594  76.654  64.355  1.00  0.00           H
ATOM   3242  HE2 LYS Z 106      52.839  77.962  63.129  1.00  0.00           H
ATOM   3243  NZ  LYS Z 106      53.884  76.161  62.782  1.00  0.00           N
ATOM   3244  HZ1 LYS Z 106      54.359  76.627  61.972  1.00  0.00           H
ATOM   3245  HZ2 LYS Z 106      54.529  75.527  63.314  1.00  0.00           H
ATOM   3246  HZ3 LYS Z 106      53.106  75.544  62.431  1.00  0.00           H
ATOM   3247  C   LYS Z 106      56.088  80.980  61.840  1.00  0.00           C
ATOM   3248  O   LYS Z 106      55.260  80.998  60.927  1.00  0.00           O
ATOM   3249  N   ASP Z 107      57.381  80.705  61.592  1.00  0.00           N
ATOM   3250  HN  ASP Z 107      58.060  80.659  62.327  1.00  0.00           H
ATOM   3251  CA  ASP Z 107      57.868  80.532  60.242  1.00  0.00           C
ATOM   3252  HA  ASP Z 107      57.125  79.966  59.699  1.00  0.00           H
ATOM   3253  CB  ASP Z 107      58.100  81.920  59.567  1.00  0.00           C
ATOM   3254  HB1 ASP Z 107      57.267  82.599  59.850  1.00  0.00           H
ATOM   3255  HB2 ASP Z 107      59.045  82.372  59.931  1.00  0.00           H
ATOM   3256  CG  ASP Z 107      58.119  81.865  58.055  1.00  0.00           C
ATOM   3257  OD1 ASP Z 107      57.772  80.807  57.464  1.00  0.00           O
ATOM   3258  OD2 ASP Z 107      58.509  82.886  57.426  1.00  0.00           O
ATOM   3259  C   ASP Z 107      59.131  79.677  60.274  1.00  0.00           C
ATOM   3260  O   ASP Z 107      59.722  79.448  61.330  1.00  0.00           O
ATOM   3261  N   ASP Z 108      59.544  79.149  59.104  1.00  0.00           N
ATOM   3262  HN  ASP Z 108      59.046  79.399  58.272  1.00  0.00           H
ATOM   3263  CA  ASP Z 108      60.629  78.197  58.947  1.00  0.00           C
ATOM   3264  HA  ASP Z 108      60.411  77.331  59.560  1.00  0.00           H
ATOM   3265  CB  ASP Z 108      60.758  77.788  57.459  1.00  0.00           C
ATOM   3266  HB1 ASP Z 108      60.792  78.686  56.810  1.00  0.00           H
ATOM   3267  HB2 ASP Z 108      61.687  77.205  57.293  1.00  0.00           H
ATOM   3268  CG  ASP Z 108      59.606  76.913  57.043  1.00  0.00           C
ATOM   3269  OD1 ASP Z 108      59.719  75.671  57.215  1.00  0.00           O
ATOM   3270  OD2 ASP Z 108      58.585  77.436  56.525  1.00  0.00           O
ATOM   3271  C   ASP Z 108      61.989  78.708  59.406  1.00  0.00           C
ATOM   3272  O   ASP Z 108      62.739  77.996  60.073  1.00  0.00           O
ATOM   3273  N   ASN Z 109      62.347  79.958  59.062  1.00  0.00           N
ATOM   3274  HN  ASN Z 109      61.752  80.516  58.471  1.00  0.00           H
ATOM   3275  CA  ASN Z 109      63.615  80.536  59.459  1.00  0.00           C
ATOM   3276  HA  ASN Z 109      64.229  79.812  59.971  1.00  0.00           H
ATOM   3277  CB  ASN Z 109      64.416  81.027  58.226  1.00  0.00           C
ATOM   3278  HB1 ASN Z 109      63.870  81.864  57.743  1.00  0.00           H
ATOM   3279  HB2 ASN Z 109      65.423  81.380  58.531  1.00  0.00           H
ATOM   3280  CG  ASN Z 109      64.587  79.899  57.212  1.00  0.00           C
ATOM   3281  OD1 ASN Z 109      64.801  78.728  57.549  1.00  0.00           O
ATOM   3282  ND2 ASN Z 109      64.499  80.260  55.910  1.00  0.00           N
ATOM   3283 1HD2 ASN Z 109      64.322  81.219  55.681  1.00  0.00           H
ATOM   3284 2HD2 ASN Z 109      64.560  79.557  55.207  1.00  0.00           H
ATOM   3285  C   ASN Z 109      63.350  81.722  60.382  1.00  0.00           C
ATOM   3286  O   ASN Z 109      62.924  82.773  59.898  1.00  0.00           O
ATOM   3287  N   PRO Z 110      63.576  81.648  61.690  1.00  0.00           N
ATOM   3288  CD  PRO Z 110      63.797  80.401  62.428  1.00  0.00           C
ATOM   3289  HD1 PRO Z 110      64.708  79.873  62.068  1.00  0.00           H
ATOM   3290  HD2 PRO Z 110      62.903  79.746  62.315  1.00  0.00           H
ATOM   3291  CA  PRO Z 110      63.304  82.772  62.577  1.00  0.00           C
ATOM   3292  HA  PRO Z 110      62.432  83.320  62.246  1.00  0.00           H
ATOM   3293  CB  PRO Z 110      63.093  82.104  63.945  1.00  0.00           C
ATOM   3294  HB1 PRO Z 110      63.341  82.764  64.800  1.00  0.00           H
ATOM   3295  HB2 PRO Z 110      62.024  81.805  64.025  1.00  0.00           H
ATOM   3296  CG  PRO Z 110      63.960  80.846  63.880  1.00  0.00           C
ATOM   3297  HG1 PRO Z 110      65.025  81.107  64.063  1.00  0.00           H
ATOM   3298  HG2 PRO Z 110      63.641  80.075  64.606  1.00  0.00           H
ATOM   3299  C   PRO Z 110      64.482  83.726  62.610  1.00  0.00           C
ATOM   3300  O   PRO Z 110      65.624  83.315  62.397  1.00  0.00           O
ATOM   3301  N   ASN Z 111      64.234  85.019  62.889  1.00  0.00           N
ATOM   3302  HN  ASN Z 111      63.281  85.286  63.086  1.00  0.00           H
ATOM   3303  CA  ASN Z 111      65.244  86.070  62.897  1.00  0.00           C
ATOM   3304  HA  ASN Z 111      65.971  85.850  62.125  1.00  0.00           H
ATOM   3305  CB  ASN Z 111      64.628  87.458  62.605  1.00  0.00           C
ATOM   3306  HB1 ASN Z 111      63.911  87.734  63.402  1.00  0.00           H
ATOM   3307  HB2 ASN Z 111      65.423  88.234  62.558  1.00  0.00           H
ATOM   3308  CG  ASN Z 111      63.936  87.419  61.249  1.00  0.00           C
ATOM   3309  OD1 ASN Z 111      64.549  87.099  60.226  1.00  0.00           O
ATOM   3310  ND2 ASN Z 111      62.622  87.737  61.228  1.00  0.00           N
ATOM   3311 1HD2 ASN Z 111      62.158  87.983  62.077  1.00  0.00           H
ATOM   3312 2HD2 ASN Z 111      62.115  87.665  60.370  1.00  0.00           H
ATOM   3313  C   ASN Z 111      66.022  86.124  64.209  1.00  0.00           C
ATOM   3314  O   ASN Z 111      66.135  87.157  64.871  1.00  0.00           O
ATOM   3315  N   LEU Z 112      66.601  84.978  64.610  1.00  0.00           N
ATOM   3316  HN  LEU Z 112      66.481  84.163  64.044  1.00  0.00           H
ATOM   3317  CA  LEU Z 112      67.528  84.858  65.717  1.00  0.00           C
ATOM   3318  HA  LEU Z 112      67.023  85.249  66.585  1.00  0.00           H
ATOM   3319  CB  LEU Z 112      67.911  83.376  65.962  1.00  0.00           C
ATOM   3320  HB1 LEU Z 112      68.433  82.992  65.056  1.00  0.00           H
ATOM   3321  HB2 LEU Z 112      68.626  83.304  66.811  1.00  0.00           H
ATOM   3322  CG  LEU Z 112      66.716  82.448  66.257  1.00  0.00           C
ATOM   3323  HG  LEU Z 112      65.957  82.588  65.451  1.00  0.00           H
ATOM   3324  CD1 LEU Z 112      67.146  80.976  66.234  1.00  0.00           C
ATOM   3325 1HD1 LEU Z 112      66.262  80.318  66.373  1.00  0.00           H
ATOM   3326 2HD1 LEU Z 112      67.620  80.727  65.262  1.00  0.00           H
ATOM   3327 3HD1 LEU Z 112      67.874  80.771  67.047  1.00  0.00           H
ATOM   3328  CD2 LEU Z 112      66.056  82.768  67.601  1.00  0.00           C
ATOM   3329 1HD2 LEU Z 112      66.775  82.608  68.433  1.00  0.00           H
ATOM   3330 2HD2 LEU Z 112      65.701  83.818  67.634  1.00  0.00           H
ATOM   3331 3HD2 LEU Z 112      65.186  82.097  67.757  1.00  0.00           H
ATOM   3332  C   LEU Z 112      68.807  85.657  65.465  1.00  0.00           C
ATOM   3333  O   LEU Z 112      69.235  85.738  64.310  1.00  0.00           O
ATOM   3334  N   PRO Z 113      69.459  86.271  66.447  1.00  0.00           N
ATOM   3335  CD  PRO Z 113      68.894  86.549  67.772  1.00  0.00           C
ATOM   3336  HD1 PRO Z 113      68.916  85.617  68.380  1.00  0.00           H
ATOM   3337  HD2 PRO Z 113      67.855  86.944  67.702  1.00  0.00           H
ATOM   3338  CA  PRO Z 113      70.798  86.838  66.303  1.00  0.00           C
ATOM   3339  HA  PRO Z 113      70.691  87.696  65.659  1.00  0.00           H
ATOM   3340  CB  PRO Z 113      71.173  87.230  67.737  1.00  0.00           C
ATOM   3341  HB1 PRO Z 113      71.591  86.351  68.276  1.00  0.00           H
ATOM   3342  HB2 PRO Z 113      71.902  88.065  67.764  1.00  0.00           H
ATOM   3343  CG  PRO Z 113      69.830  87.599  68.368  1.00  0.00           C
ATOM   3344  HG1 PRO Z 113      69.853  87.578  69.477  1.00  0.00           H
ATOM   3345  HG2 PRO Z 113      69.518  88.610  68.023  1.00  0.00           H
ATOM   3346  C   PRO Z 113      71.851  85.957  65.641  1.00  0.00           C
ATOM   3347  O   PRO Z 113      71.759  84.729  65.688  1.00  0.00           O
ATOM   3348  N   ARG Z 114      72.868  86.567  65.010  1.00  0.00           N
ATOM   3349  HN  ARG Z 114      72.908  87.568  64.990  1.00  0.00           H
ATOM   3350  CA  ARG Z 114      74.003  85.846  64.464  1.00  0.00           C
ATOM   3351  HA  ARG Z 114      73.759  84.798  64.351  1.00  0.00           H
ATOM   3352  CB  ARG Z 114      74.413  86.403  63.080  1.00  0.00           C
ATOM   3353  HB1 ARG Z 114      73.497  86.435  62.446  1.00  0.00           H
ATOM   3354  HB2 ARG Z 114      74.773  87.450  63.191  1.00  0.00           H
ATOM   3355  CG  ARG Z 114      75.476  85.556  62.351  1.00  0.00           C
ATOM   3356  HG1 ARG Z 114      76.418  85.549  62.943  1.00  0.00           H
ATOM   3357  HG2 ARG Z 114      75.109  84.507  62.281  1.00  0.00           H
ATOM   3358  CD  ARG Z 114      75.783  86.069  60.940  1.00  0.00           C
ATOM   3359  HD1 ARG Z 114      74.850  86.077  60.329  1.00  0.00           H
ATOM   3360  HD2 ARG Z 114      76.196  87.101  60.953  1.00  0.00           H
ATOM   3361  NE  ARG Z 114      76.751  85.118  60.304  1.00  0.00           N
ATOM   3362  HE  ARG Z 114      76.383  84.355  59.754  1.00  0.00           H
ATOM   3363  CZ  ARG Z 114      78.079  85.285  60.255  1.00  0.00           C
ATOM   3364  NH1 ARG Z 114      78.807  84.491  59.472  1.00  0.00           N
ATOM   3365 1HH1 ARG Z 114      78.370  83.817  58.874  1.00  0.00           H
ATOM   3366 2HH1 ARG Z 114      79.788  84.729  59.352  1.00  0.00           H
ATOM   3367  NH2 ARG Z 114      78.718  86.223  60.946  1.00  0.00           N
ATOM   3368 1HH2 ARG Z 114      78.229  86.811  61.603  1.00  0.00           H
ATOM   3369 2HH2 ARG Z 114      79.724  86.303  60.840  1.00  0.00           H
ATOM   3370  C   ARG Z 114      75.145  85.957  65.458  1.00  0.00           C
ATOM   3371  O   ARG Z 114      75.538  87.055  65.849  1.00  0.00           O
ATOM   3372  N   LEU Z 115      75.677  84.818  65.940  1.00  0.00           N
ATOM   3373  HN  LEU Z 115      75.418  83.934  65.549  1.00  0.00           H
ATOM   3374  CA  LEU Z 115      76.490  84.803  67.146  1.00  0.00           C
ATOM   3375  HA  LEU Z 115      76.673  85.811  67.496  1.00  0.00           H
ATOM   3376  CB  LEU Z 115      75.810  83.988  68.281  1.00  0.00           C
ATOM   3377  HB1 LEU Z 115      75.745  82.921  67.974  1.00  0.00           H
ATOM   3378  HB2 LEU Z 115      76.450  84.037  69.190  1.00  0.00           H
ATOM   3379  CG  LEU Z 115      74.395  84.445  68.694  1.00  0.00           C
ATOM   3380  HG  LEU Z 115      73.700  84.283  67.836  1.00  0.00           H
ATOM   3381  CD1 LEU Z 115      73.895  83.597  69.875  1.00  0.00           C
ATOM   3382 1HD1 LEU Z 115      72.859  83.891  70.148  1.00  0.00           H
ATOM   3383 2HD1 LEU Z 115      73.899  82.518  69.617  1.00  0.00           H
ATOM   3384 3HD1 LEU Z 115      74.546  83.756  70.762  1.00  0.00           H
ATOM   3385  CD2 LEU Z 115      74.347  85.929  69.077  1.00  0.00           C
ATOM   3386 1HD2 LEU Z 115      75.138  86.161  69.817  1.00  0.00           H
ATOM   3387 2HD2 LEU Z 115      74.492  86.582  68.192  1.00  0.00           H
ATOM   3388 3HD2 LEU Z 115      73.367  86.179  69.536  1.00  0.00           H
ATOM   3389  C   LEU Z 115      77.849  84.170  66.917  1.00  0.00           C
ATOM   3390  O   LEU Z 115      78.042  83.365  66.001  1.00  0.00           O
ATOM   3391  N   VAL Z 116      78.825  84.493  67.794  1.00  0.00           N
ATOM   3392  HN  VAL Z 116      78.675  85.198  68.482  1.00  0.00           H
ATOM   3393  CA  VAL Z 116      80.119  83.826  67.868  1.00  0.00           C
ATOM   3394  HA  VAL Z 116      80.585  83.938  66.899  1.00  0.00           H
ATOM   3395  CB  VAL Z 116      81.057  84.439  68.908  1.00  0.00           C
ATOM   3396  HB  VAL Z 116      81.980  83.817  68.992  1.00  0.00           H
ATOM   3397  CG1 VAL Z 116      81.496  85.836  68.439  1.00  0.00           C
ATOM   3398 1HG1 VAL Z 116      80.624  86.511  68.332  1.00  0.00           H
ATOM   3399 2HG1 VAL Z 116      82.188  86.285  69.183  1.00  0.00           H
ATOM   3400 3HG1 VAL Z 116      82.025  85.779  67.464  1.00  0.00           H
ATOM   3401  CG2 VAL Z 116      80.393  84.515  70.299  1.00  0.00           C
ATOM   3402 1HG2 VAL Z 116      81.117  84.932  71.033  1.00  0.00           H
ATOM   3403 2HG2 VAL Z 116      79.505  85.180  70.286  1.00  0.00           H
ATOM   3404 3HG2 VAL Z 116      80.096  83.505  70.648  1.00  0.00           H
ATOM   3405  C   VAL Z 116      80.006  82.326  68.125  1.00  0.00           C
ATOM   3406  O   VAL Z 116      79.120  81.841  68.834  1.00  0.00           O
ATOM   3407  N   ARG Z 117      80.896  81.531  67.501  1.00  0.00           N
ATOM   3408  HN  ARG Z 117      81.648  81.926  66.969  1.00  0.00           H
ATOM   3409  CA  ARG Z 117      80.848  80.084  67.579  1.00  0.00           C
ATOM   3410  HA  ARG Z 117      79.846  79.812  67.285  1.00  0.00           H
ATOM   3411  CB  ARG Z 117      81.811  79.442  66.554  1.00  0.00           C
ATOM   3412  HB1 ARG Z 117      82.849  79.799  66.738  1.00  0.00           H
ATOM   3413  HB2 ARG Z 117      81.806  78.334  66.671  1.00  0.00           H
ATOM   3414  CG  ARG Z 117      81.384  79.792  65.118  1.00  0.00           C
ATOM   3415  HG1 ARG Z 117      80.320  79.484  64.990  1.00  0.00           H
ATOM   3416  HG2 ARG Z 117      81.435  80.896  64.983  1.00  0.00           H
ATOM   3417  CD  ARG Z 117      82.216  79.128  64.023  1.00  0.00           C
ATOM   3418  HD1 ARG Z 117      83.278  79.454  64.068  1.00  0.00           H
ATOM   3419  HD2 ARG Z 117      82.160  78.017  64.110  1.00  0.00           H
ATOM   3420  NE  ARG Z 117      81.593  79.606  62.749  1.00  0.00           N
ATOM   3421  HE  ARG Z 117      81.074  80.470  62.765  1.00  0.00           H
ATOM   3422  CZ  ARG Z 117      81.395  78.813  61.694  1.00  0.00           C
ATOM   3423  NH1 ARG Z 117      80.389  79.055  60.861  1.00  0.00           N
ATOM   3424 1HH1 ARG Z 117      79.682  79.709  61.148  1.00  0.00           H
ATOM   3425 2HH1 ARG Z 117      80.186  78.369  60.147  1.00  0.00           H
ATOM   3426  NH2 ARG Z 117      82.177  77.773  61.443  1.00  0.00           N
ATOM   3427 1HH2 ARG Z 117      83.060  77.745  61.893  1.00  0.00           H
ATOM   3428 2HH2 ARG Z 117      81.963  77.279  60.586  1.00  0.00           H
ATOM   3429  C   ARG Z 117      81.100  79.540  68.985  1.00  0.00           C
ATOM   3430  O   ARG Z 117      81.947  80.084  69.698  1.00  0.00           O
ATOM   3431  N   PRO Z 118      80.415  78.507  69.467  1.00  0.00           N
ATOM   3432  CD  PRO Z 118      79.293  77.841  68.803  1.00  0.00           C
ATOM   3433  HD1 PRO Z 118      79.570  77.516  67.774  1.00  0.00           H
ATOM   3434  HD2 PRO Z 118      78.431  78.542  68.765  1.00  0.00           H
ATOM   3435  CA  PRO Z 118      80.660  77.994  70.807  1.00  0.00           C
ATOM   3436  HA  PRO Z 118      80.734  78.811  71.511  1.00  0.00           H
ATOM   3437  CB  PRO Z 118      79.440  77.100  71.081  1.00  0.00           C
ATOM   3438  HB1 PRO Z 118      79.669  76.252  71.757  1.00  0.00           H
ATOM   3439  HB2 PRO Z 118      78.642  77.719  71.546  1.00  0.00           H
ATOM   3440  CG  PRO Z 118      78.982  76.639  69.693  1.00  0.00           C
ATOM   3441  HG1 PRO Z 118      79.610  75.778  69.368  1.00  0.00           H
ATOM   3442  HG2 PRO Z 118      77.917  76.337  69.660  1.00  0.00           H
ATOM   3443  C   PRO Z 118      81.962  77.217  70.852  1.00  0.00           C
ATOM   3444  O   PRO Z 118      82.246  76.430  69.946  1.00  0.00           O
ATOM   3445  N   GLU Z 119      82.775  77.429  71.900  1.00  0.00           N
ATOM   3446  HN  GLU Z 119      82.522  78.081  72.619  1.00  0.00           H
ATOM   3447  CA  GLU Z 119      84.076  76.805  72.011  1.00  0.00           C
ATOM   3448  HA  GLU Z 119      84.524  76.782  71.026  1.00  0.00           H
ATOM   3449  CB  GLU Z 119      85.009  77.628  72.935  1.00  0.00           C
ATOM   3450  HB1 GLU Z 119      84.570  77.674  73.954  1.00  0.00           H
ATOM   3451  HB2 GLU Z 119      85.994  77.115  73.005  1.00  0.00           H
ATOM   3452  CG  GLU Z 119      85.237  79.076  72.430  1.00  0.00           C
ATOM   3453  HG1 GLU Z 119      85.516  79.053  71.356  1.00  0.00           H
ATOM   3454  HG2 GLU Z 119      84.305  79.672  72.523  1.00  0.00           H
ATOM   3455  CD  GLU Z 119      86.341  79.786  73.192  1.00  0.00           C
ATOM   3456  OE1 GLU Z 119      86.058  80.402  74.254  1.00  0.00           O
ATOM   3457  OE2 GLU Z 119      87.516  79.737  72.733  1.00  0.00           O
ATOM   3458  C   GLU Z 119      83.980  75.363  72.494  1.00  0.00           C
ATOM   3459  O   GLU Z 119      83.161  75.022  73.346  1.00  0.00           O
ATOM   3460  N   VAL Z 120      84.831  74.462  71.959  1.00  0.00           N
ATOM   3461  HN  VAL Z 120      85.496  74.759  71.271  1.00  0.00           H
ATOM   3462  CA  VAL Z 120      84.816  73.036  72.281  1.00  0.00           C
ATOM   3463  HA  VAL Z 120      83.821  72.660  72.089  1.00  0.00           H
ATOM   3464  CB  VAL Z 120      85.803  72.262  71.413  1.00  0.00           C
ATOM   3465  HB  VAL Z 120      86.806  72.750  71.458  1.00  0.00           H
ATOM   3466  CG1 VAL Z 120      85.947  70.798  71.880  1.00  0.00           C
ATOM   3467 1HG1 VAL Z 120      84.957  70.304  71.959  1.00  0.00           H
ATOM   3468 2HG1 VAL Z 120      86.562  70.235  71.152  1.00  0.00           H
ATOM   3469 3HG1 VAL Z 120      86.460  70.733  72.863  1.00  0.00           H
ATOM   3470  CG2 VAL Z 120      85.299  72.293  69.960  1.00  0.00           C
ATOM   3471 1HG2 VAL Z 120      85.214  73.332  69.578  1.00  0.00           H
ATOM   3472 2HG2 VAL Z 120      86.008  71.748  69.301  1.00  0.00           H
ATOM   3473 3HG2 VAL Z 120      84.305  71.804  69.881  1.00  0.00           H
ATOM   3474  C   VAL Z 120      85.095  72.755  73.746  1.00  0.00           C
ATOM   3475  O   VAL Z 120      84.384  71.985  74.393  1.00  0.00           O
ATOM   3476  N   ASP Z 121      86.108  73.427  74.332  1.00  0.00           N
ATOM   3477  HN  ASP Z 121      86.685  74.042  73.792  1.00  0.00           H
ATOM   3478  CA  ASP Z 121      86.413  73.310  75.743  1.00  0.00           C
ATOM   3479  HA  ASP Z 121      86.569  72.263  75.975  1.00  0.00           H
ATOM   3480  CB  ASP Z 121      87.678  74.124  76.088  1.00  0.00           C
ATOM   3481  HB1 ASP Z 121      87.591  75.159  75.697  1.00  0.00           H
ATOM   3482  HB2 ASP Z 121      87.818  74.172  77.189  1.00  0.00           H
ATOM   3483  CG  ASP Z 121      88.905  73.470  75.505  1.00  0.00           C
ATOM   3484  OD1 ASP Z 121      89.386  72.464  76.082  1.00  0.00           O
ATOM   3485  OD2 ASP Z 121      89.438  73.973  74.481  1.00  0.00           O
ATOM   3486  C   ASP Z 121      85.253  73.772  76.618  1.00  0.00           C
ATOM   3487  O   ASP Z 121      84.880  73.096  77.571  1.00  0.00           O
ATOM   3488  N   VAL Z 122      84.607  74.904  76.269  1.00  0.00           N
ATOM   3489  HN  VAL Z 122      84.915  75.421  75.478  1.00  0.00           H
ATOM   3490  CA  VAL Z 122      83.432  75.419  76.956  1.00  0.00           C
ATOM   3491  HA  VAL Z 122      83.680  75.516  78.004  1.00  0.00           H
ATOM   3492  CB  VAL Z 122      83.048  76.796  76.430  1.00  0.00           C
ATOM   3493  HB  VAL Z 122      82.879  76.755  75.329  1.00  0.00           H
ATOM   3494  CG1 VAL Z 122      81.769  77.317  77.109  1.00  0.00           C
ATOM   3495 1HG1 VAL Z 122      81.882  77.275  78.208  1.00  0.00           H
ATOM   3496 2HG1 VAL Z 122      81.594  78.375  76.821  1.00  0.00           H
ATOM   3497 3HG1 VAL Z 122      80.873  76.729  76.817  1.00  0.00           H
ATOM   3498  CG2 VAL Z 122      84.198  77.770  76.734  1.00  0.00           C
ATOM   3499 1HG2 VAL Z 122      84.412  77.790  77.824  1.00  0.00           H
ATOM   3500 2HG2 VAL Z 122      85.127  77.492  76.197  1.00  0.00           H
ATOM   3501 3HG2 VAL Z 122      83.918  78.799  76.424  1.00  0.00           H
ATOM   3502  C   VAL Z 122      82.238  74.479  76.883  1.00  0.00           C
ATOM   3503  O   VAL Z 122      81.597  74.202  77.894  1.00  0.00           O
ATOM   3504  N   MET Z 123      81.929  73.908  75.700  1.00  0.00           N
ATOM   3505  HN  MET Z 123      82.431  74.166  74.869  1.00  0.00           H
ATOM   3506  CA  MET Z 123      80.865  72.926  75.557  1.00  0.00           C
ATOM   3507  HA  MET Z 123      79.962  73.357  75.971  1.00  0.00           H
ATOM   3508  CB  MET Z 123      80.603  72.581  74.073  1.00  0.00           C
ATOM   3509  HB1 MET Z 123      81.562  72.311  73.579  1.00  0.00           H
ATOM   3510  HB2 MET Z 123      79.929  71.697  74.019  1.00  0.00           H
ATOM   3511  CG  MET Z 123      79.918  73.729  73.308  1.00  0.00           C
ATOM   3512  HG1 MET Z 123      79.091  74.111  73.947  1.00  0.00           H
ATOM   3513  HG2 MET Z 123      80.639  74.568  73.186  1.00  0.00           H
ATOM   3514  SD  MET Z 123      79.237  73.240  71.691  1.00  0.00           S
ATOM   3515  CE  MET Z 123      80.826  73.133  70.818  1.00  0.00           C
ATOM   3516  HE1 MET Z 123      81.471  72.336  71.245  1.00  0.00           H
ATOM   3517  HE2 MET Z 123      80.677  72.907  69.740  1.00  0.00           H
ATOM   3518  HE3 MET Z 123      81.383  74.093  70.886  1.00  0.00           H
ATOM   3519  C   MET Z 123      81.105  71.644  76.343  1.00  0.00           C
ATOM   3520  O   MET Z 123      80.207  71.136  77.011  1.00  0.00           O
ATOM   3521  N   CYS Z 124      82.339  71.104  76.328  1.00  0.00           N
ATOM   3522  HN  CYS Z 124      83.055  71.488  75.737  1.00  0.00           H
ATOM   3523  CA  CYS Z 124      82.712  69.978  77.172  1.00  0.00           C
ATOM   3524  HA  CYS Z 124      81.977  69.201  77.022  1.00  0.00           H
ATOM   3525  CB  CYS Z 124      84.114  69.437  76.806  1.00  0.00           C
ATOM   3526  HB1 CYS Z 124      84.840  70.278  76.801  1.00  0.00           H
ATOM   3527  HB2 CYS Z 124      84.448  68.712  77.580  1.00  0.00           H
ATOM   3528  SG  CYS Z 124      84.139  68.589  75.195  1.00  0.00           S
ATOM   3529  C   CYS Z 124      82.649  70.285  78.661  1.00  0.00           C
ATOM   3530  O   CYS Z 124      82.153  69.480  79.449  1.00  0.00           O
ATOM   3531  N   THR Z 125      83.095  71.487  79.079  1.00  0.00           N
ATOM   3532  HN  THR Z 125      83.551  72.107  78.434  1.00  0.00           H
ATOM   3533  CA  THR Z 125      82.967  71.985  80.449  1.00  0.00           C
ATOM   3534  HA  THR Z 125      83.455  71.288  81.114  1.00  0.00           H
ATOM   3535  CB  THR Z 125      83.609  73.364  80.609  1.00  0.00           C
ATOM   3536  HB  THR Z 125      83.201  74.053  79.834  1.00  0.00           H
ATOM   3537  OG1 THR Z 125      85.018  73.266  80.438  1.00  0.00           O
ATOM   3538  HG1 THR Z 125      85.324  74.160  80.189  1.00  0.00           H
ATOM   3539  CG2 THR Z 125      83.375  73.971  82.000  1.00  0.00           C
ATOM   3540 1HG2 THR Z 125      83.773  73.295  82.787  1.00  0.00           H
ATOM   3541 2HG2 THR Z 125      83.892  74.950  82.080  1.00  0.00           H
ATOM   3542 3HG2 THR Z 125      82.299  74.152  82.196  1.00  0.00           H
ATOM   3543  C   THR Z 125      81.515  72.083  80.881  1.00  0.00           C
ATOM   3544  O   THR Z 125      81.147  71.610  81.954  1.00  0.00           O
ATOM   3545  N   ALA Z 126      80.633  72.645  80.030  1.00  0.00           N
ATOM   3546  HN  ALA Z 126      80.955  73.054  79.171  1.00  0.00           H
ATOM   3547  CA  ALA Z 126      79.207  72.750  80.273  1.00  0.00           C
ATOM   3548  HA  ALA Z 126      79.065  73.279  81.206  1.00  0.00           H
ATOM   3549  CB  ALA Z 126      78.566  73.550  79.122  1.00  0.00           C
ATOM   3550  HB1 ALA Z 126      77.486  73.728  79.313  1.00  0.00           H
ATOM   3551  HB2 ALA Z 126      79.068  74.537  79.023  1.00  0.00           H
ATOM   3552  HB3 ALA Z 126      78.678  73.014  78.156  1.00  0.00           H
ATOM   3553  C   ALA Z 126      78.509  71.401  80.410  1.00  0.00           C
ATOM   3554  O   ALA Z 126      77.702  71.185  81.315  1.00  0.00           O
ATOM   3555  N   PHE Z 127      78.849  70.441  79.526  1.00  0.00           N
ATOM   3556  HN  PHE Z 127      79.459  70.676  78.764  1.00  0.00           H
ATOM   3557  CA  PHE Z 127      78.391  69.066  79.575  1.00  0.00           C
ATOM   3558  HA  PHE Z 127      77.309  69.077  79.581  1.00  0.00           H
ATOM   3559  CB  PHE Z 127      78.904  68.354  78.288  1.00  0.00           C
ATOM   3560  HB1 PHE Z 127      78.471  68.850  77.392  1.00  0.00           H
ATOM   3561  HB2 PHE Z 127      80.009  68.444  78.224  1.00  0.00           H
ATOM   3562  CG  PHE Z 127      78.532  66.898  78.240  1.00  0.00           C
ATOM   3563  CD1 PHE Z 127      77.192  66.504  78.104  1.00  0.00           C
ATOM   3564  HD1 PHE Z 127      76.427  67.254  77.975  1.00  0.00           H
ATOM   3565  CE1 PHE Z 127      76.842  65.150  78.169  1.00  0.00           C
ATOM   3566  HE1 PHE Z 127      75.808  64.854  78.075  1.00  0.00           H
ATOM   3567  CZ  PHE Z 127      77.832  64.182  78.376  1.00  0.00           C
ATOM   3568  HZ  PHE Z 127      77.563  63.138  78.449  1.00  0.00           H
ATOM   3569  CD2 PHE Z 127      79.520  65.918  78.418  1.00  0.00           C
ATOM   3570  HD2 PHE Z 127      80.554  66.213  78.534  1.00  0.00           H
ATOM   3571  CE2 PHE Z 127      79.173  64.566  78.499  1.00  0.00           C
ATOM   3572  HE2 PHE Z 127      79.941  63.825  78.671  1.00  0.00           H
ATOM   3573  C   PHE Z 127      78.833  68.323  80.844  1.00  0.00           C
ATOM   3574  O   PHE Z 127      78.034  67.650  81.498  1.00  0.00           O
ATOM   3575  N   HIS Z 128      80.117  68.440  81.240  1.00  0.00           N
ATOM   3576  HN  HIS Z 128      80.772  68.944  80.668  1.00  0.00           H
ATOM   3577  CA  HIS Z 128      80.628  67.855  82.474  1.00  0.00           C
ATOM   3578  HA  HIS Z 128      80.317  66.818  82.505  1.00  0.00           H
ATOM   3579  CB  HIS Z 128      82.172  67.892  82.521  1.00  0.00           C
ATOM   3580  HB1 HIS Z 128      82.537  68.910  82.265  1.00  0.00           H
ATOM   3581  HB2 HIS Z 128      82.540  67.627  83.535  1.00  0.00           H
ATOM   3582  ND1 HIS Z 128      84.168  66.872  81.436  1.00  0.00           N
ATOM   3583  CG  HIS Z 128      82.791  66.903  81.582  1.00  0.00           C
ATOM   3584  CE1 HIS Z 128      84.400  65.844  80.634  1.00  0.00           C
ATOM   3585  HE1 HIS Z 128      85.383  65.504  80.301  1.00  0.00           H
ATOM   3586  NE2 HIS Z 128      83.255  65.223  80.268  1.00  0.00           N
ATOM   3587  HE2 HIS Z 128      83.164  64.373  79.724  1.00  0.00           H
ATOM   3588  CD2 HIS Z 128      82.220  65.894  80.874  1.00  0.00           C
ATOM   3589  HD2 HIS Z 128      81.185  65.591  80.795  1.00  0.00           H
ATOM   3590  C   HIS Z 128      80.054  68.481  83.735  1.00  0.00           C
ATOM   3591  O   HIS Z 128      79.688  67.778  84.679  1.00  0.00           O
ATOM   3592  N   ASP Z 129      79.927  69.819  83.785  1.00  0.00           N
ATOM   3593  HN  ASP Z 129      80.265  70.396  83.033  1.00  0.00           H
ATOM   3594  CA  ASP Z 129      79.319  70.522  84.896  1.00  0.00           C
ATOM   3595  HA  ASP Z 129      79.815  70.207  85.806  1.00  0.00           H
ATOM   3596  CB  ASP Z 129      79.554  72.034  84.668  1.00  0.00           C
ATOM   3597  HB1 ASP Z 129      80.639  72.231  84.552  1.00  0.00           H
ATOM   3598  HB2 ASP Z 129      79.051  72.352  83.729  1.00  0.00           H
ATOM   3599  CG  ASP Z 129      79.028  72.865  85.807  1.00  0.00           C
ATOM   3600  OD1 ASP Z 129      79.678  72.940  86.885  1.00  0.00           O
ATOM   3601  OD2 ASP Z 129      77.963  73.507  85.628  1.00  0.00           O
ATOM   3602  C   ASP Z 129      77.826  70.225  85.070  1.00  0.00           C
ATOM   3603  O   ASP Z 129      77.376  69.909  86.170  1.00  0.00           O
ATOM   3604  N   ASN Z 130      77.022  70.284  83.991  1.00  0.00           N
ATOM   3605  HN  ASN Z 130      77.383  70.534  83.087  1.00  0.00           H
ATOM   3606  CA  ASN Z 130      75.595  70.074  84.118  1.00  0.00           C
ATOM   3607  HA  ASN Z 130      75.449  69.236  84.789  1.00  0.00           H
ATOM   3608  CB  ASN Z 130      74.867  71.329  84.686  1.00  0.00           C
ATOM   3609  HB1 ASN Z 130      75.416  71.703  85.576  1.00  0.00           H
ATOM   3610  HB2 ASN Z 130      74.845  72.143  83.934  1.00  0.00           H
ATOM   3611  CG  ASN Z 130      73.438  70.993  85.101  1.00  0.00           C
ATOM   3612  OD1 ASN Z 130      72.476  71.299  84.390  1.00  0.00           O
ATOM   3613  ND2 ASN Z 130      73.282  70.309  86.257  1.00  0.00           N
ATOM   3614 1HD2 ASN Z 130      74.075  70.050  86.812  1.00  0.00           H
ATOM   3615 2HD2 ASN Z 130      72.350  70.084  86.552  1.00  0.00           H
ATOM   3616  C   ASN Z 130      75.002  69.658  82.781  1.00  0.00           C
ATOM   3617  O   ASN Z 130      74.562  70.470  81.963  1.00  0.00           O
ATOM   3618  N   GLU Z 131      74.951  68.333  82.558  1.00  0.00           N
ATOM   3619  HN  GLU Z 131      75.415  67.712  83.194  1.00  0.00           H
ATOM   3620  CA  GLU Z 131      74.379  67.708  81.384  1.00  0.00           C
ATOM   3621  HA  GLU Z 131      74.884  68.134  80.528  1.00  0.00           H
ATOM   3622  CB  GLU Z 131      74.664  66.186  81.374  1.00  0.00           C
ATOM   3623  HB1 GLU Z 131      74.242  65.742  80.445  1.00  0.00           H
ATOM   3624  HB2 GLU Z 131      75.770  66.048  81.331  1.00  0.00           H
ATOM   3625  CG  GLU Z 131      74.127  65.422  82.605  1.00  0.00           C
ATOM   3626  HG1 GLU Z 131      74.595  65.795  83.538  1.00  0.00           H
ATOM   3627  HG2 GLU Z 131      73.027  65.553  82.686  1.00  0.00           H
ATOM   3628  CD  GLU Z 131      74.410  63.939  82.510  1.00  0.00           C
ATOM   3629  OE1 GLU Z 131      75.595  63.522  82.526  1.00  0.00           O
ATOM   3630  OE2 GLU Z 131      73.436  63.150  82.431  1.00  0.00           O
ATOM   3631  C   GLU Z 131      72.895  67.987  81.172  1.00  0.00           C
ATOM   3632  O   GLU Z 131      72.462  68.143  80.036  1.00  0.00           O
ATOM   3633  N   GLU Z 132      72.078  68.090  82.245  1.00  0.00           N
ATOM   3634  HN  GLU Z 132      72.450  67.942  83.156  1.00  0.00           H
ATOM   3635  CA  GLU Z 132      70.649  68.378  82.171  1.00  0.00           C
ATOM   3636  HA  GLU Z 132      70.168  67.597  81.598  1.00  0.00           H
ATOM   3637  CB  GLU Z 132      70.085  68.385  83.619  1.00  0.00           C
ATOM   3638  HB1 GLU Z 132      70.162  67.355  84.032  1.00  0.00           H
ATOM   3639  HB2 GLU Z 132      70.741  69.036  84.244  1.00  0.00           H
ATOM   3640  CG  GLU Z 132      68.630  68.897  83.813  1.00  0.00           C
ATOM   3641  HG1 GLU Z 132      68.415  68.925  84.903  1.00  0.00           H
ATOM   3642  HG2 GLU Z 132      68.532  69.937  83.439  1.00  0.00           H
ATOM   3643  CD  GLU Z 132      67.537  68.065  83.173  1.00  0.00           C
ATOM   3644  OE1 GLU Z 132      66.347  68.465  83.301  1.00  0.00           O
ATOM   3645  OE2 GLU Z 132      67.798  67.022  82.525  1.00  0.00           O
ATOM   3646  C   GLU Z 132      70.319  69.700  81.479  1.00  0.00           C
ATOM   3647  O   GLU Z 132      69.524  69.752  80.540  1.00  0.00           O
ATOM   3648  N   THR Z 133      70.991  70.804  81.875  1.00  0.00           N
ATOM   3649  HN  THR Z 133      71.602  70.755  82.668  1.00  0.00           H
ATOM   3650  CA  THR Z 133      70.854  72.110  81.224  1.00  0.00           C
ATOM   3651  HA  THR Z 133      69.803  72.361  81.190  1.00  0.00           H
ATOM   3652  CB  THR Z 133      71.600  73.212  81.973  1.00  0.00           C
ATOM   3653  HB  THR Z 133      72.682  72.952  82.067  1.00  0.00           H
ATOM   3654  OG1 THR Z 133      71.048  73.364  83.274  1.00  0.00           O
ATOM   3655  HG1 THR Z 133      71.452  72.652  83.809  1.00  0.00           H
ATOM   3656  CG2 THR Z 133      71.464  74.579  81.288  1.00  0.00           C
ATOM   3657 1HG2 THR Z 133      71.929  75.371  81.913  1.00  0.00           H
ATOM   3658 2HG2 THR Z 133      71.972  74.592  80.301  1.00  0.00           H
ATOM   3659 3HG2 THR Z 133      70.396  74.836  81.137  1.00  0.00           H
ATOM   3660  C   THR Z 133      71.346  72.077  79.791  1.00  0.00           C
ATOM   3661  O   THR Z 133      70.694  72.570  78.871  1.00  0.00           O
ATOM   3662  N   PHE Z 134      72.508  71.434  79.565  1.00  0.00           N
ATOM   3663  HN  PHE Z 134      73.001  71.026  80.332  1.00  0.00           H
ATOM   3664  CA  PHE Z 134      73.138  71.300  78.266  1.00  0.00           C
ATOM   3665  HA  PHE Z 134      73.283  72.300  77.875  1.00  0.00           H
ATOM   3666  CB  PHE Z 134      74.509  70.605  78.482  1.00  0.00           C
ATOM   3667  HB1 PHE Z 134      75.039  71.091  79.330  1.00  0.00           H
ATOM   3668  HB2 PHE Z 134      74.375  69.532  78.735  1.00  0.00           H
ATOM   3669  CG  PHE Z 134      75.396  70.729  77.280  1.00  0.00           C
ATOM   3670  CD1 PHE Z 134      76.036  71.947  77.007  1.00  0.00           C
ATOM   3671  HD1 PHE Z 134      75.889  72.789  77.669  1.00  0.00           H
ATOM   3672  CE1 PHE Z 134      76.866  72.078  75.887  1.00  0.00           C
ATOM   3673  HE1 PHE Z 134      77.361  73.018  75.690  1.00  0.00           H
ATOM   3674  CZ  PHE Z 134      77.056  70.987  75.031  1.00  0.00           C
ATOM   3675  HZ  PHE Z 134      77.686  71.083  74.160  1.00  0.00           H
ATOM   3676  CD2 PHE Z 134      75.593  69.640  76.417  1.00  0.00           C
ATOM   3677  HD2 PHE Z 134      75.095  68.702  76.612  1.00  0.00           H
ATOM   3678  CE2 PHE Z 134      76.423  69.766  75.297  1.00  0.00           C
ATOM   3679  HE2 PHE Z 134      76.573  68.925  74.633  1.00  0.00           H
ATOM   3680  C   PHE Z 134      72.294  70.526  77.247  1.00  0.00           C
ATOM   3681  O   PHE Z 134      72.181  70.905  76.079  1.00  0.00           O
ATOM   3682  N   LEU Z 135      71.672  69.410  77.674  1.00  0.00           N
ATOM   3683  HN  LEU Z 135      71.814  69.089  78.616  1.00  0.00           H
ATOM   3684  CA  LEU Z 135      70.816  68.583  76.847  1.00  0.00           C
ATOM   3685  HA  LEU Z 135      71.354  68.397  75.929  1.00  0.00           H
ATOM   3686  CB  LEU Z 135      70.531  67.246  77.573  1.00  0.00           C
ATOM   3687  HB1 LEU Z 135      71.471  66.913  78.066  1.00  0.00           H
ATOM   3688  HB2 LEU Z 135      69.784  67.403  78.382  1.00  0.00           H
ATOM   3689  CG  LEU Z 135      70.071  66.101  76.652  1.00  0.00           C
ATOM   3690  HG  LEU Z 135      69.165  66.430  76.088  1.00  0.00           H
ATOM   3691  CD1 LEU Z 135      71.168  65.723  75.648  1.00  0.00           C
ATOM   3692 1HD1 LEU Z 135      71.351  66.540  74.921  1.00  0.00           H
ATOM   3693 2HD1 LEU Z 135      72.115  65.491  76.179  1.00  0.00           H
ATOM   3694 3HD1 LEU Z 135      70.858  64.822  75.081  1.00  0.00           H
ATOM   3695  CD2 LEU Z 135      69.687  64.864  77.474  1.00  0.00           C
ATOM   3696 1HD2 LEU Z 135      70.523  64.565  78.138  1.00  0.00           H
ATOM   3697 2HD2 LEU Z 135      68.803  65.075  78.106  1.00  0.00           H
ATOM   3698 3HD2 LEU Z 135      69.434  64.012  76.806  1.00  0.00           H
ATOM   3699  C   LEU Z 135      69.507  69.251  76.458  1.00  0.00           C
ATOM   3700  O   LEU Z 135      69.091  69.228  75.300  1.00  0.00           O
ATOM   3701  N   LYS Z 136      68.838  69.921  77.417  1.00  0.00           N
ATOM   3702  HN  LYS Z 136      69.165  69.913  78.364  1.00  0.00           H
ATOM   3703  CA  LYS Z 136      67.618  70.665  77.158  1.00  0.00           C
ATOM   3704  HA  LYS Z 136      66.963  70.018  76.591  1.00  0.00           H
ATOM   3705  CB  LYS Z 136      66.885  71.007  78.472  1.00  0.00           C
ATOM   3706  HB1 LYS Z 136      67.582  71.496  79.188  1.00  0.00           H
ATOM   3707  HB2 LYS Z 136      66.048  71.710  78.266  1.00  0.00           H
ATOM   3708  CG  LYS Z 136      66.308  69.722  79.082  1.00  0.00           C
ATOM   3709  HG1 LYS Z 136      65.778  69.167  78.272  1.00  0.00           H
ATOM   3710  HG2 LYS Z 136      67.150  69.080  79.428  1.00  0.00           H
ATOM   3711  CD  LYS Z 136      65.319  69.945  80.230  1.00  0.00           C
ATOM   3712  HD1 LYS Z 136      65.870  70.295  81.132  1.00  0.00           H
ATOM   3713  HD2 LYS Z 136      64.604  70.753  79.950  1.00  0.00           H
ATOM   3714  CE  LYS Z 136      64.496  68.692  80.569  1.00  0.00           C
ATOM   3715  HE1 LYS Z 136      63.825  68.899  81.426  1.00  0.00           H
ATOM   3716  HE2 LYS Z 136      63.885  68.379  79.694  1.00  0.00           H
ATOM   3717  NZ  LYS Z 136      65.385  67.581  80.930  1.00  0.00           N
ATOM   3718  HZ1 LYS Z 136      66.015  67.334  80.128  1.00  0.00           H
ATOM   3719  HZ2 LYS Z 136      65.975  67.842  81.765  1.00  0.00           H
ATOM   3720  HZ3 LYS Z 136      64.864  66.700  81.190  1.00  0.00           H
ATOM   3721  C   LYS Z 136      67.827  71.876  76.267  1.00  0.00           C
ATOM   3722  O   LYS Z 136      66.978  72.214  75.444  1.00  0.00           O
ATOM   3723  N   LYS Z 137      69.009  72.515  76.346  1.00  0.00           N
ATOM   3724  HN  LYS Z 137      69.657  72.292  77.077  1.00  0.00           H
ATOM   3725  CA  LYS Z 137      69.428  73.530  75.399  1.00  0.00           C
ATOM   3726  HA  LYS Z 137      68.706  74.335  75.429  1.00  0.00           H
ATOM   3727  CB  LYS Z 137      70.811  74.074  75.820  1.00  0.00           C
ATOM   3728  HB1 LYS Z 137      70.725  74.432  76.872  1.00  0.00           H
ATOM   3729  HB2 LYS Z 137      71.550  73.246  75.823  1.00  0.00           H
ATOM   3730  CG  LYS Z 137      71.357  75.230  74.969  1.00  0.00           C
ATOM   3731  HG1 LYS Z 137      71.537  74.879  73.928  1.00  0.00           H
ATOM   3732  HG2 LYS Z 137      70.593  76.039  74.931  1.00  0.00           H
ATOM   3733  CD  LYS Z 137      72.671  75.759  75.569  1.00  0.00           C
ATOM   3734  HD1 LYS Z 137      72.490  76.065  76.623  1.00  0.00           H
ATOM   3735  HD2 LYS Z 137      73.400  74.915  75.601  1.00  0.00           H
ATOM   3736  CE  LYS Z 137      73.325  76.915  74.806  1.00  0.00           C
ATOM   3737  HE1 LYS Z 137      74.292  77.190  75.282  1.00  0.00           H
ATOM   3738  HE2 LYS Z 137      73.519  76.610  73.757  1.00  0.00           H
ATOM   3739  NZ  LYS Z 137      72.465  78.108  74.799  1.00  0.00           N
ATOM   3740  HZ1 LYS Z 137      72.247  78.447  75.765  1.00  0.00           H
ATOM   3741  HZ2 LYS Z 137      72.941  78.886  74.270  1.00  0.00           H
ATOM   3742  HZ3 LYS Z 137      71.556  77.927  74.303  1.00  0.00           H
ATOM   3743  C   LYS Z 137      69.468  73.015  73.960  1.00  0.00           C
ATOM   3744  O   LYS Z 137      68.989  73.677  73.047  1.00  0.00           O
ATOM   3745  N   TYR Z 138      69.968  71.783  73.719  1.00  0.00           N
ATOM   3746  HN  TYR Z 138      70.332  71.239  74.472  1.00  0.00           H
ATOM   3747  CA  TYR Z 138      69.971  71.165  72.398  1.00  0.00           C
ATOM   3748  HA  TYR Z 138      70.484  71.845  71.731  1.00  0.00           H
ATOM   3749  CB  TYR Z 138      70.733  69.813  72.455  1.00  0.00           C
ATOM   3750  HB1 TYR Z 138      71.694  69.963  72.991  1.00  0.00           H
ATOM   3751  HB2 TYR Z 138      70.147  69.047  73.006  1.00  0.00           H
ATOM   3752  CG  TYR Z 138      71.069  69.294  71.080  1.00  0.00           C
ATOM   3753  CD1 TYR Z 138      72.024  69.963  70.299  1.00  0.00           C
ATOM   3754  HD1 TYR Z 138      72.507  70.848  70.686  1.00  0.00           H
ATOM   3755  CE1 TYR Z 138      72.389  69.468  69.039  1.00  0.00           C
ATOM   3756  HE1 TYR Z 138      73.139  69.986  68.462  1.00  0.00           H
ATOM   3757  CZ  TYR Z 138      71.794  68.304  68.544  1.00  0.00           C
ATOM   3758  OH  TYR Z 138      72.189  67.796  67.287  1.00  0.00           O
ATOM   3759  HH  TYR Z 138      73.064  68.184  67.080  1.00  0.00           H
ATOM   3760  CD2 TYR Z 138      70.459  68.135  70.566  1.00  0.00           C
ATOM   3761  HD2 TYR Z 138      69.716  67.617  71.154  1.00  0.00           H
ATOM   3762  CE2 TYR Z 138      70.818  67.644  69.300  1.00  0.00           C
ATOM   3763  HE2 TYR Z 138      70.361  66.744  68.918  1.00  0.00           H
ATOM   3764  C   TYR Z 138      68.570  70.950  71.820  1.00  0.00           C
ATOM   3765  O   TYR Z 138      68.301  71.269  70.662  1.00  0.00           O
ATOM   3766  N   LEU Z 139      67.617  70.461  72.646  1.00  0.00           N
ATOM   3767  HN  LEU Z 139      67.864  70.199  73.578  1.00  0.00           H
ATOM   3768  CA  LEU Z 139      66.221  70.299  72.262  1.00  0.00           C
ATOM   3769  HA  LEU Z 139      66.168  69.641  71.406  1.00  0.00           H
ATOM   3770  CB  LEU Z 139      65.390  69.735  73.446  1.00  0.00           C
ATOM   3771  HB1 LEU Z 139      65.494  70.424  74.314  1.00  0.00           H
ATOM   3772  HB2 LEU Z 139      64.313  69.713  73.165  1.00  0.00           H
ATOM   3773  CG  LEU Z 139      65.773  68.319  73.917  1.00  0.00           C
ATOM   3774  HG  LEU Z 139      66.859  68.302  74.175  1.00  0.00           H
ATOM   3775  CD1 LEU Z 139      64.986  67.947  75.184  1.00  0.00           C
ATOM   3776 1HD1 LEU Z 139      63.895  67.932  74.972  1.00  0.00           H
ATOM   3777 2HD1 LEU Z 139      65.289  66.939  75.542  1.00  0.00           H
ATOM   3778 3HD1 LEU Z 139      65.181  68.679  75.994  1.00  0.00           H
ATOM   3779  CD2 LEU Z 139      65.512  67.275  72.827  1.00  0.00           C
ATOM   3780 1HD2 LEU Z 139      64.466  67.341  72.469  1.00  0.00           H
ATOM   3781 2HD2 LEU Z 139      66.191  67.419  71.960  1.00  0.00           H
ATOM   3782 3HD2 LEU Z 139      65.671  66.252  73.228  1.00  0.00           H
ATOM   3783  C   LEU Z 139      65.580  71.620  71.855  1.00  0.00           C
ATOM   3784  O   LEU Z 139      64.895  71.726  70.839  1.00  0.00           O
ATOM   3785  N   TYR Z 140      65.846  72.677  72.644  1.00  0.00           N
ATOM   3786  HN  TYR Z 140      66.402  72.541  73.466  1.00  0.00           H
ATOM   3787  CA  TYR Z 140      65.409  74.032  72.393  1.00  0.00           C
ATOM   3788  HA  TYR Z 140      64.332  74.020  72.298  1.00  0.00           H
ATOM   3789  CB  TYR Z 140      65.854  74.873  73.621  1.00  0.00           C
ATOM   3790  HB1 TYR Z 140      65.612  74.312  74.550  1.00  0.00           H
ATOM   3791  HB2 TYR Z 140      66.950  75.046  73.611  1.00  0.00           H
ATOM   3792  CG  TYR Z 140      65.143  76.185  73.718  1.00  0.00           C
ATOM   3793  CD1 TYR Z 140      63.772  76.208  74.012  1.00  0.00           C
ATOM   3794  HD1 TYR Z 140      63.232  75.281  74.140  1.00  0.00           H
ATOM   3795  CE1 TYR Z 140      63.101  77.427  74.144  1.00  0.00           C
ATOM   3796  HE1 TYR Z 140      62.039  77.448  74.334  1.00  0.00           H
ATOM   3797  CZ  TYR Z 140      63.802  78.626  74.012  1.00  0.00           C
ATOM   3798  OH  TYR Z 140      63.095  79.832  74.134  1.00  0.00           O
ATOM   3799  HH  TYR Z 140      63.724  80.565  74.004  1.00  0.00           H
ATOM   3800  CD2 TYR Z 140      65.837  77.397  73.561  1.00  0.00           C
ATOM   3801  HD2 TYR Z 140      66.894  77.385  73.336  1.00  0.00           H
ATOM   3802  CE2 TYR Z 140      65.167  78.620  73.712  1.00  0.00           C
ATOM   3803  HE2 TYR Z 140      65.703  79.549  73.593  1.00  0.00           H
ATOM   3804  C   TYR Z 140      65.978  74.615  71.098  1.00  0.00           C
ATOM   3805  O   TYR Z 140      65.254  75.179  70.280  1.00  0.00           O
ATOM   3806  N   GLU Z 141      67.295  74.441  70.862  1.00  0.00           N
ATOM   3807  HN  GLU Z 141      67.864  73.995  71.559  1.00  0.00           H
ATOM   3808  CA  GLU Z 141      68.007  74.926  69.693  1.00  0.00           C
ATOM   3809  HA  GLU Z 141      67.836  75.987  69.622  1.00  0.00           H
ATOM   3810  CB  GLU Z 141      69.528  74.690  69.855  1.00  0.00           C
ATOM   3811  HB1 GLU Z 141      69.689  73.644  70.200  1.00  0.00           H
ATOM   3812  HB2 GLU Z 141      70.052  74.804  68.880  1.00  0.00           H
ATOM   3813  CG  GLU Z 141      70.169  75.665  70.871  1.00  0.00           C
ATOM   3814  HG1 GLU Z 141      69.610  75.645  71.829  1.00  0.00           H
ATOM   3815  HG2 GLU Z 141      71.218  75.365  71.078  1.00  0.00           H
ATOM   3816  CD  GLU Z 141      70.174  77.089  70.362  1.00  0.00           C
ATOM   3817  OE1 GLU Z 141      70.940  77.373  69.405  1.00  0.00           O
ATOM   3818  OE2 GLU Z 141      69.450  77.952  70.920  1.00  0.00           O
ATOM   3819  C   GLU Z 141      67.539  74.351  68.371  1.00  0.00           C
ATOM   3820  O   GLU Z 141      67.401  75.075  67.384  1.00  0.00           O
ATOM   3821  N   ILE Z 142      67.270  73.036  68.288  1.00  0.00           N
ATOM   3822  HN  ILE Z 142      67.446  72.424  69.064  1.00  0.00           H
ATOM   3823  CA  ILE Z 142      66.669  72.468  67.088  1.00  0.00           C
ATOM   3824  HA  ILE Z 142      67.176  72.877  66.226  1.00  0.00           H
ATOM   3825  CB  ILE Z 142      66.836  70.949  67.005  1.00  0.00           C
ATOM   3826  HB  ILE Z 142      66.634  70.508  68.007  1.00  0.00           H
ATOM   3827  CG2 ILE Z 142      65.848  70.327  65.992  1.00  0.00           C
ATOM   3828 1HG2 ILE Z 142      64.793  70.419  66.324  1.00  0.00           H
ATOM   3829 2HG2 ILE Z 142      65.956  70.798  64.993  1.00  0.00           H
ATOM   3830 3HG2 ILE Z 142      66.059  69.242  65.880  1.00  0.00           H
ATOM   3831  CG1 ILE Z 142      68.267  70.550  66.561  1.00  0.00           C
ATOM   3832 1HG1 ILE Z 142      68.244  69.475  66.264  1.00  0.00           H
ATOM   3833 2HG1 ILE Z 142      68.544  71.124  65.649  1.00  0.00           H
ATOM   3834  CD  ILE Z 142      69.360  70.703  67.621  1.00  0.00           C
ATOM   3835  HD1 ILE Z 142      70.329  70.332  67.224  1.00  0.00           H
ATOM   3836  HD2 ILE Z 142      69.502  71.758  67.929  1.00  0.00           H
ATOM   3837  HD3 ILE Z 142      69.109  70.104  68.524  1.00  0.00           H
ATOM   3838  C   ILE Z 142      65.216  72.904  66.933  1.00  0.00           C
ATOM   3839  O   ILE Z 142      64.822  73.372  65.867  1.00  0.00           O
ATOM   3840  N   ALA Z 143      64.387  72.830  67.996  1.00  0.00           N
ATOM   3841  HN  ALA Z 143      64.714  72.502  68.885  1.00  0.00           H
ATOM   3842  CA  ALA Z 143      62.969  73.141  67.916  1.00  0.00           C
ATOM   3843  HA  ALA Z 143      62.541  72.517  67.141  1.00  0.00           H
ATOM   3844  CB  ALA Z 143      62.292  72.802  69.256  1.00  0.00           C
ATOM   3845  HB1 ALA Z 143      61.193  72.960  69.199  1.00  0.00           H
ATOM   3846  HB2 ALA Z 143      62.481  71.738  69.511  1.00  0.00           H
ATOM   3847  HB3 ALA Z 143      62.707  73.428  70.074  1.00  0.00           H
ATOM   3848  C   ALA Z 143      62.648  74.580  67.525  1.00  0.00           C
ATOM   3849  O   ALA Z 143      61.748  74.834  66.728  1.00  0.00           O
ATOM   3850  N   ARG Z 144      63.401  75.565  68.055  1.00  0.00           N
ATOM   3851  HN  ARG Z 144      64.098  75.353  68.745  1.00  0.00           H
ATOM   3852  CA  ARG Z 144      63.231  76.965  67.707  1.00  0.00           C
ATOM   3853  HA  ARG Z 144      62.182  77.193  67.854  1.00  0.00           H
ATOM   3854  CB  ARG Z 144      64.031  77.877  68.675  1.00  0.00           C
ATOM   3855  HB1 ARG Z 144      63.630  78.909  68.602  1.00  0.00           H
ATOM   3856  HB2 ARG Z 144      63.822  77.523  69.711  1.00  0.00           H
ATOM   3857  CG  ARG Z 144      65.557  77.914  68.457  1.00  0.00           C
ATOM   3858  HG1 ARG Z 144      65.893  76.883  68.205  1.00  0.00           H
ATOM   3859  HG2 ARG Z 144      65.792  78.562  67.586  1.00  0.00           H
ATOM   3860  CD  ARG Z 144      66.394  78.356  69.666  1.00  0.00           C
ATOM   3861  HD1 ARG Z 144      66.232  77.665  70.524  1.00  0.00           H
ATOM   3862  HD2 ARG Z 144      67.472  78.348  69.382  1.00  0.00           H
ATOM   3863  NE  ARG Z 144      65.982  79.734  70.066  1.00  0.00           N
ATOM   3864  HE  ARG Z 144      65.067  80.068  69.822  1.00  0.00           H
ATOM   3865  CZ  ARG Z 144      66.719  80.508  70.876  1.00  0.00           C
ATOM   3866  NH1 ARG Z 144      67.923  80.154  71.316  1.00  0.00           N
ATOM   3867 1HH1 ARG Z 144      68.364  79.290  71.018  1.00  0.00           H
ATOM   3868 2HH1 ARG Z 144      68.406  80.739  71.964  1.00  0.00           H
ATOM   3869  NH2 ARG Z 144      66.214  81.669  71.282  1.00  0.00           N
ATOM   3870 1HH2 ARG Z 144      65.246  81.827  71.142  1.00  0.00           H
ATOM   3871 2HH2 ARG Z 144      66.752  82.251  71.902  1.00  0.00           H
ATOM   3872  C   ARG Z 144      63.530  77.288  66.240  1.00  0.00           C
ATOM   3873  O   ARG Z 144      62.817  78.066  65.611  1.00  0.00           O
ATOM   3874  N   ARG Z 145      64.575  76.674  65.635  1.00  0.00           N
ATOM   3875  HN  ARG Z 145      65.132  76.021  66.145  1.00  0.00           H
ATOM   3876  CA  ARG Z 145      64.938  76.901  64.242  1.00  0.00           C
ATOM   3877  HA  ARG Z 145      64.764  77.937  63.989  1.00  0.00           H
ATOM   3878  CB  ARG Z 145      66.428  76.560  63.982  1.00  0.00           C
ATOM   3879  HB1 ARG Z 145      66.628  75.511  64.295  1.00  0.00           H
ATOM   3880  HB2 ARG Z 145      66.633  76.634  62.888  1.00  0.00           H
ATOM   3881  CG  ARG Z 145      67.406  77.507  64.696  1.00  0.00           C
ATOM   3882  HG1 ARG Z 145      67.127  78.556  64.445  1.00  0.00           H
ATOM   3883  HG2 ARG Z 145      67.307  77.376  65.797  1.00  0.00           H
ATOM   3884  CD  ARG Z 145      68.867  77.286  64.282  1.00  0.00           C
ATOM   3885  HD1 ARG Z 145      69.207  76.253  64.505  1.00  0.00           H
ATOM   3886  HD2 ARG Z 145      68.983  77.462  63.190  1.00  0.00           H
ATOM   3887  NE  ARG Z 145      69.694  78.294  65.018  1.00  0.00           N
ATOM   3888  HE  ARG Z 145      69.824  79.219  64.620  1.00  0.00           H
ATOM   3889  CZ  ARG Z 145      70.077  78.161  66.292  1.00  0.00           C
ATOM   3890  NH1 ARG Z 145      70.036  77.002  66.935  1.00  0.00           N
ATOM   3891 1HH1 ARG Z 145      69.856  76.154  66.437  1.00  0.00           H
ATOM   3892 2HH1 ARG Z 145      70.379  77.020  67.891  1.00  0.00           H
ATOM   3893  NH2 ARG Z 145      70.517  79.224  66.962  1.00  0.00           N
ATOM   3894 1HH2 ARG Z 145      70.521  80.125  66.529  1.00  0.00           H
ATOM   3895 2HH2 ARG Z 145      70.721  79.113  67.935  1.00  0.00           H
ATOM   3896  C   ARG Z 145      64.121  76.064  63.274  1.00  0.00           C
ATOM   3897  O   ARG Z 145      64.104  76.323  62.071  1.00  0.00           O
ATOM   3898  N   HIS Z 146      63.425  75.040  63.789  1.00  0.00           N
ATOM   3899  HN  HIS Z 146      63.458  74.869  64.774  1.00  0.00           H
ATOM   3900  CA  HIS Z 146      62.732  74.052  62.995  1.00  0.00           C
ATOM   3901  HA  HIS Z 146      62.573  74.402  61.985  1.00  0.00           H
ATOM   3902  CB  HIS Z 146      63.555  72.747  62.944  1.00  0.00           C
ATOM   3903  HB1 HIS Z 146      63.711  72.363  63.973  1.00  0.00           H
ATOM   3904  HB2 HIS Z 146      63.002  71.969  62.383  1.00  0.00           H
ATOM   3905  ND1 HIS Z 146      65.035  73.160  60.967  1.00  0.00           N
ATOM   3906  CG  HIS Z 146      64.913  72.927  62.328  1.00  0.00           C
ATOM   3907  CE1 HIS Z 146      66.336  73.292  60.759  1.00  0.00           C
ATOM   3908  HE1 HIS Z 146      66.799  73.496  59.791  1.00  0.00           H
ATOM   3909  NE2 HIS Z 146      67.047  73.150  61.905  1.00  0.00           N
ATOM   3910  HE2 HIS Z 146      68.045  73.188  62.010  1.00  0.00           H
ATOM   3911  CD2 HIS Z 146      66.139  72.919  62.914  1.00  0.00           C
ATOM   3912  HD2 HIS Z 146      66.408  72.775  63.950  1.00  0.00           H
ATOM   3913  C   HIS Z 146      61.379  73.749  63.619  1.00  0.00           C
ATOM   3914  O   HIS Z 146      61.228  72.719  64.282  1.00  0.00           O
ATOM   3915  N   PRO Z 147      60.356  74.590  63.459  1.00  0.00           N
ATOM   3916  CD  PRO Z 147      60.404  75.822  62.664  1.00  0.00           C
ATOM   3917  HD1 PRO Z 147      60.774  75.635  61.633  1.00  0.00           H
ATOM   3918  HD2 PRO Z 147      61.059  76.559  63.180  1.00  0.00           H
ATOM   3919  CA  PRO Z 147      59.140  74.511  64.261  1.00  0.00           C
ATOM   3920  HA  PRO Z 147      59.425  74.384  65.296  1.00  0.00           H
ATOM   3921  CB  PRO Z 147      58.441  75.862  64.018  1.00  0.00           C
ATOM   3922  HB1 PRO Z 147      57.336  75.803  64.066  1.00  0.00           H
ATOM   3923  HB2 PRO Z 147      58.788  76.584  64.793  1.00  0.00           H
ATOM   3924  CG  PRO Z 147      58.958  76.317  62.653  1.00  0.00           C
ATOM   3925  HG1 PRO Z 147      58.397  75.807  61.840  1.00  0.00           H
ATOM   3926  HG2 PRO Z 147      58.887  77.415  62.520  1.00  0.00           H
ATOM   3927  C   PRO Z 147      58.246  73.334  63.908  1.00  0.00           C
ATOM   3928  O   PRO Z 147      57.237  73.150  64.585  1.00  0.00           O
ATOM   3929  N   TYR Z 148      58.557  72.530  62.874  1.00  0.00           N
ATOM   3930  HN  TYR Z 148      59.370  72.701  62.312  1.00  0.00           H
ATOM   3931  CA  TYR Z 148      57.784  71.353  62.525  1.00  0.00           C
ATOM   3932  HA  TYR Z 148      56.863  71.316  63.094  1.00  0.00           H
ATOM   3933  CB  TYR Z 148      57.448  71.345  61.011  1.00  0.00           C
ATOM   3934  HB1 TYR Z 148      58.360  71.547  60.411  1.00  0.00           H
ATOM   3935  HB2 TYR Z 148      57.039  70.359  60.700  1.00  0.00           H
ATOM   3936  CG  TYR Z 148      56.408  72.382  60.692  1.00  0.00           C
ATOM   3937  CD1 TYR Z 148      56.761  73.679  60.278  1.00  0.00           C
ATOM   3938  HD1 TYR Z 148      57.805  73.955  60.217  1.00  0.00           H
ATOM   3939  CE1 TYR Z 148      55.772  74.603  59.900  1.00  0.00           C
ATOM   3940  HE1 TYR Z 148      56.058  75.586  59.553  1.00  0.00           H
ATOM   3941  CZ  TYR Z 148      54.422  74.239  59.966  1.00  0.00           C
ATOM   3942  OH  TYR Z 148      53.405  75.134  59.584  1.00  0.00           O
ATOM   3943  HH  TYR Z 148      53.790  75.827  59.019  1.00  0.00           H
ATOM   3944  CD2 TYR Z 148      55.049  72.040  60.770  1.00  0.00           C
ATOM   3945  HD2 TYR Z 148      54.765  71.050  61.100  1.00  0.00           H
ATOM   3946  CE2 TYR Z 148      54.062  72.965  60.412  1.00  0.00           C
ATOM   3947  HE2 TYR Z 148      53.019  72.688  60.464  1.00  0.00           H
ATOM   3948  C   TYR Z 148      58.532  70.067  62.859  1.00  0.00           C
ATOM   3949  O   TYR Z 148      58.045  68.978  62.564  1.00  0.00           O
ATOM   3950  N   PHE Z 149      59.717  70.138  63.511  1.00  0.00           N
ATOM   3951  HN  PHE Z 149      60.108  71.032  63.735  1.00  0.00           H
ATOM   3952  CA  PHE Z 149      60.507  68.971  63.900  1.00  0.00           C
ATOM   3953  HA  PHE Z 149      60.744  68.437  62.988  1.00  0.00           H
ATOM   3954  CB  PHE Z 149      61.817  69.436  64.599  1.00  0.00           C
ATOM   3955  HB1 PHE Z 149      62.135  70.394  64.135  1.00  0.00           H
ATOM   3956  HB2 PHE Z 149      61.651  69.635  65.680  1.00  0.00           H
ATOM   3957  CG  PHE Z 149      62.960  68.463  64.450  1.00  0.00           C
ATOM   3958  CD1 PHE Z 149      63.008  67.247  65.154  1.00  0.00           C
ATOM   3959  HD1 PHE Z 149      62.199  66.972  65.812  1.00  0.00           H
ATOM   3960  CE1 PHE Z 149      64.100  66.378  65.019  1.00  0.00           C
ATOM   3961  HE1 PHE Z 149      64.113  65.439  65.552  1.00  0.00           H
ATOM   3962  CZ  PHE Z 149      65.180  66.739  64.206  1.00  0.00           C
ATOM   3963  HZ  PHE Z 149      66.036  66.084  64.119  1.00  0.00           H
ATOM   3964  CD2 PHE Z 149      64.045  68.804  63.630  1.00  0.00           C
ATOM   3965  HD2 PHE Z 149      64.038  69.747  63.106  1.00  0.00           H
ATOM   3966  CE2 PHE Z 149      65.155  67.959  63.523  1.00  0.00           C
ATOM   3967  HE2 PHE Z 149      66.001  68.272  62.936  1.00  0.00           H
ATOM   3968  C   PHE Z 149      59.748  68.016  64.823  1.00  0.00           C
ATOM   3969  O   PHE Z 149      59.069  68.446  65.755  1.00  0.00           O
ATOM   3970  N   TYR Z 150      59.840  66.690  64.590  1.00  0.00           N
ATOM   3971  HN  TYR Z 150      60.446  66.336  63.868  1.00  0.00           H
ATOM   3972  CA  TYR Z 150      59.086  65.688  65.326  1.00  0.00           C
ATOM   3973  HA  TYR Z 150      58.058  66.022  65.375  1.00  0.00           H
ATOM   3974  CB  TYR Z 150      59.148  64.364  64.528  1.00  0.00           C
ATOM   3975  HB1 TYR Z 150      59.047  64.600  63.447  1.00  0.00           H
ATOM   3976  HB2 TYR Z 150      60.132  63.869  64.644  1.00  0.00           H
ATOM   3977  CG  TYR Z 150      58.050  63.397  64.858  1.00  0.00           C
ATOM   3978  CD1 TYR Z 150      58.276  62.293  65.694  1.00  0.00           C
ATOM   3979  HD1 TYR Z 150      59.238  62.163  66.158  1.00  0.00           H
ATOM   3980  CE1 TYR Z 150      57.266  61.344  65.903  1.00  0.00           C
ATOM   3981  HE1 TYR Z 150      57.439  60.510  66.559  1.00  0.00           H
ATOM   3982  CZ  TYR Z 150      56.037  61.472  65.248  1.00  0.00           C
ATOM   3983  OH  TYR Z 150      55.012  60.529  65.445  1.00  0.00           O
ATOM   3984  HH  TYR Z 150      54.184  60.979  65.219  1.00  0.00           H
ATOM   3985  CD2 TYR Z 150      56.801  63.534  64.238  1.00  0.00           C
ATOM   3986  HD2 TYR Z 150      56.612  64.384  63.602  1.00  0.00           H
ATOM   3987  CE2 TYR Z 150      55.811  62.558  64.402  1.00  0.00           C
ATOM   3988  HE2 TYR Z 150      54.872  62.658  63.878  1.00  0.00           H
ATOM   3989  C   TYR Z 150      59.603  65.484  66.753  1.00  0.00           C
ATOM   3990  O   TYR Z 150      60.709  64.995  66.973  1.00  0.00           O
ATOM   3991  N   ALA Z 151      58.814  65.854  67.783  1.00  0.00           N
ATOM   3992  HN  ALA Z 151      57.930  66.297  67.595  1.00  0.00           H
ATOM   3993  CA  ALA Z 151      59.270  65.884  69.163  1.00  0.00           C
ATOM   3994  HA  ALA Z 151      60.143  66.524  69.174  1.00  0.00           H
ATOM   3995  CB  ALA Z 151      58.221  66.581  70.056  1.00  0.00           C
ATOM   3996  HB1 ALA Z 151      58.576  66.657  71.106  1.00  0.00           H
ATOM   3997  HB2 ALA Z 151      58.040  67.611  69.677  1.00  0.00           H
ATOM   3998  HB3 ALA Z 151      57.250  66.050  70.041  1.00  0.00           H
ATOM   3999  C   ALA Z 151      59.758  64.554  69.765  1.00  0.00           C
ATOM   4000  O   ALA Z 151      60.828  64.577  70.376  1.00  0.00           O
ATOM   4001  N   PRO Z 152      59.137  63.377  69.619  1.00  0.00           N
ATOM   4002  CD  PRO Z 152      57.708  63.231  69.318  1.00  0.00           C
ATOM   4003  HD1 PRO Z 152      57.569  63.232  68.215  1.00  0.00           H
ATOM   4004  HD2 PRO Z 152      57.096  64.037  69.775  1.00  0.00           H
ATOM   4005  CA  PRO Z 152      59.724  62.118  70.089  1.00  0.00           C
ATOM   4006  HA  PRO Z 152      59.939  62.226  71.143  1.00  0.00           H
ATOM   4007  CB  PRO Z 152      58.623  61.082  69.811  1.00  0.00           C
ATOM   4008  HB1 PRO Z 152      58.715  60.683  68.776  1.00  0.00           H
ATOM   4009  HB2 PRO Z 152      58.656  60.241  70.533  1.00  0.00           H
ATOM   4010  CG  PRO Z 152      57.323  61.881  69.918  1.00  0.00           C
ATOM   4011  HG1 PRO Z 152      56.473  61.408  69.386  1.00  0.00           H
ATOM   4012  HG2 PRO Z 152      57.057  62.015  70.991  1.00  0.00           H
ATOM   4013  C   PRO Z 152      61.035  61.740  69.407  1.00  0.00           C
ATOM   4014  O   PRO Z 152      61.901  61.135  70.036  1.00  0.00           O
ATOM   4015  N   GLU Z 153      61.198  62.076  68.113  1.00  0.00           N
ATOM   4016  HN  GLU Z 153      60.475  62.584  67.654  1.00  0.00           H
ATOM   4017  CA  GLU Z 153      62.429  61.899  67.359  1.00  0.00           C
ATOM   4018  HA  GLU Z 153      62.797  60.897  67.538  1.00  0.00           H
ATOM   4019  CB  GLU Z 153      62.152  62.072  65.847  1.00  0.00           C
ATOM   4020  HB1 GLU Z 153      61.418  61.288  65.549  1.00  0.00           H
ATOM   4021  HB2 GLU Z 153      61.674  63.061  65.681  1.00  0.00           H
ATOM   4022  CG  GLU Z 153      63.388  61.984  64.921  1.00  0.00           C
ATOM   4023  HG1 GLU Z 153      64.011  62.897  65.021  1.00  0.00           H
ATOM   4024  HG2 GLU Z 153      64.010  61.105  65.190  1.00  0.00           H
ATOM   4025  CD  GLU Z 153      62.977  61.852  63.466  1.00  0.00           C
ATOM   4026  OE1 GLU Z 153      63.393  60.848  62.825  1.00  0.00           O
ATOM   4027  OE2 GLU Z 153      62.228  62.721  62.944  1.00  0.00           O
ATOM   4028  C   GLU Z 153      63.516  62.852  67.830  1.00  0.00           C
ATOM   4029  O   GLU Z 153      64.687  62.496  67.932  1.00  0.00           O
ATOM   4030  N   LEU Z 154      63.147  64.096  68.186  1.00  0.00           N
ATOM   4031  HN  LEU Z 154      62.205  64.396  68.020  1.00  0.00           H
ATOM   4032  CA  LEU Z 154      64.042  65.075  68.772  1.00  0.00           C
ATOM   4033  HA  LEU Z 154      64.871  65.160  68.087  1.00  0.00           H
ATOM   4034  CB  LEU Z 154      63.344  66.451  68.860  1.00  0.00           C
ATOM   4035  HB1 LEU Z 154      62.891  66.650  67.865  1.00  0.00           H
ATOM   4036  HB2 LEU Z 154      62.509  66.401  69.590  1.00  0.00           H
ATOM   4037  CG  LEU Z 154      64.249  67.655  69.206  1.00  0.00           C
ATOM   4038  HG  LEU Z 154      64.479  67.610  70.294  1.00  0.00           H
ATOM   4039  CD1 LEU Z 154      65.587  67.660  68.449  1.00  0.00           C
ATOM   4040 1HD1 LEU Z 154      66.215  66.790  68.729  1.00  0.00           H
ATOM   4041 2HD1 LEU Z 154      65.414  67.642  67.353  1.00  0.00           H
ATOM   4042 3HD1 LEU Z 154      66.162  68.574  68.704  1.00  0.00           H
ATOM   4043  CD2 LEU Z 154      63.500  68.966  68.930  1.00  0.00           C
ATOM   4044 1HD2 LEU Z 154      63.261  69.051  67.848  1.00  0.00           H
ATOM   4045 2HD2 LEU Z 154      62.553  69.005  69.506  1.00  0.00           H
ATOM   4046 3HD2 LEU Z 154      64.126  69.837  69.219  1.00  0.00           H
ATOM   4047  C   LEU Z 154      64.633  64.635  70.112  1.00  0.00           C
ATOM   4048  O   LEU Z 154      65.814  64.846  70.386  1.00  0.00           O
ATOM   4049  N   LEU Z 155      63.854  63.928  70.959  1.00  0.00           N
ATOM   4050  HN  LEU Z 155      62.876  63.825  70.775  1.00  0.00           H
ATOM   4051  CA  LEU Z 155      64.382  63.257  72.142  1.00  0.00           C
ATOM   4052  HA  LEU Z 155      64.887  64.002  72.740  1.00  0.00           H
ATOM   4053  CB  LEU Z 155      63.271  62.599  73.001  1.00  0.00           C
ATOM   4054  HB1 LEU Z 155      62.803  61.766  72.433  1.00  0.00           H
ATOM   4055  HB2 LEU Z 155      63.745  62.158  73.907  1.00  0.00           H
ATOM   4056  CG  LEU Z 155      62.148  63.543  73.485  1.00  0.00           C
ATOM   4057  HG  LEU Z 155      61.522  63.822  72.605  1.00  0.00           H
ATOM   4058  CD1 LEU Z 155      61.246  62.817  74.495  1.00  0.00           C
ATOM   4059 1HD1 LEU Z 155      60.831  61.886  74.055  1.00  0.00           H
ATOM   4060 2HD1 LEU Z 155      61.831  62.544  75.400  1.00  0.00           H
ATOM   4061 3HD1 LEU Z 155      60.405  63.471  74.808  1.00  0.00           H
ATOM   4062  CD2 LEU Z 155      62.683  64.838  74.112  1.00  0.00           C
ATOM   4063 1HD2 LEU Z 155      61.838  65.457  74.482  1.00  0.00           H
ATOM   4064 2HD2 LEU Z 155      63.356  64.606  74.965  1.00  0.00           H
ATOM   4065 3HD2 LEU Z 155      63.243  65.440  73.368  1.00  0.00           H
ATOM   4066  C   LEU Z 155      65.439  62.198  71.813  1.00  0.00           C
ATOM   4067  O   LEU Z 155      66.450  62.068  72.506  1.00  0.00           O
ATOM   4068  N   PHE Z 156      65.253  61.429  70.719  1.00  0.00           N
ATOM   4069  HN  PHE Z 156      64.411  61.520  70.189  1.00  0.00           H
ATOM   4070  CA  PHE Z 156      66.258  60.515  70.195  1.00  0.00           C
ATOM   4071  HA  PHE Z 156      66.583  59.916  71.036  1.00  0.00           H
ATOM   4072  CB  PHE Z 156      65.660  59.584  69.106  1.00  0.00           C
ATOM   4073  HB1 PHE Z 156      64.616  59.311  69.374  1.00  0.00           H
ATOM   4074  HB2 PHE Z 156      65.645  60.065  68.106  1.00  0.00           H
ATOM   4075  CG  PHE Z 156      66.457  58.311  69.048  1.00  0.00           C
ATOM   4076  CD1 PHE Z 156      67.451  58.101  68.078  1.00  0.00           C
ATOM   4077  HD1 PHE Z 156      67.622  58.851  67.320  1.00  0.00           H
ATOM   4078  CE1 PHE Z 156      68.226  56.932  68.098  1.00  0.00           C
ATOM   4079  HE1 PHE Z 156      68.993  56.776  67.354  1.00  0.00           H
ATOM   4080  CZ  PHE Z 156      68.012  55.969  69.093  1.00  0.00           C
ATOM   4081  HZ  PHE Z 156      68.608  55.069  69.121  1.00  0.00           H
ATOM   4082  CD2 PHE Z 156      66.247  57.332  70.029  1.00  0.00           C
ATOM   4083  HD2 PHE Z 156      65.483  57.488  70.771  1.00  0.00           H
ATOM   4084  CE2 PHE Z 156      67.024  56.171  70.061  1.00  0.00           C
ATOM   4085  HE2 PHE Z 156      66.871  55.439  70.840  1.00  0.00           H
ATOM   4086  C   PHE Z 156      67.506  61.229  69.667  1.00  0.00           C
ATOM   4087  O   PHE Z 156      68.634  60.800  69.893  1.00  0.00           O
ATOM   4088  N   PHE Z 157      67.348  62.377  68.980  1.00  0.00           N
ATOM   4089  HN  PHE Z 157      66.420  62.667  68.731  1.00  0.00           H
ATOM   4090  CA  PHE Z 157      68.453  63.237  68.574  1.00  0.00           C
ATOM   4091  HA  PHE Z 157      69.158  62.618  68.035  1.00  0.00           H
ATOM   4092  CB  PHE Z 157      67.974  64.400  67.664  1.00  0.00           C
ATOM   4093  HB1 PHE Z 157      66.900  64.612  67.835  1.00  0.00           H
ATOM   4094  HB2 PHE Z 157      68.548  65.335  67.843  1.00  0.00           H
ATOM   4095  CG  PHE Z 157      68.173  64.012  66.226  1.00  0.00           C
ATOM   4096  CD1 PHE Z 157      69.329  64.429  65.547  1.00  0.00           C
ATOM   4097  HD1 PHE Z 157      70.046  65.062  66.051  1.00  0.00           H
ATOM   4098  CE1 PHE Z 157      69.577  64.007  64.235  1.00  0.00           C
ATOM   4099  HE1 PHE Z 157      70.478  64.320  63.728  1.00  0.00           H
ATOM   4100  CZ  PHE Z 157      68.663  63.168  63.587  1.00  0.00           C
ATOM   4101  HZ  PHE Z 157      68.859  62.829  62.581  1.00  0.00           H
ATOM   4102  CD2 PHE Z 157      67.260  63.174  65.566  1.00  0.00           C
ATOM   4103  HD2 PHE Z 157      66.377  62.831  66.082  1.00  0.00           H
ATOM   4104  CE2 PHE Z 157      67.502  62.752  64.251  1.00  0.00           C
ATOM   4105  HE2 PHE Z 157      66.802  62.094  63.755  1.00  0.00           H
ATOM   4106  C   PHE Z 157      69.255  63.777  69.752  1.00  0.00           C
ATOM   4107  O   PHE Z 157      70.483  63.811  69.708  1.00  0.00           O
ATOM   4108  N   ALA Z 158      68.595  64.153  70.865  1.00  0.00           N
ATOM   4109  HN  ALA Z 158      67.593  64.215  70.857  1.00  0.00           H
ATOM   4110  CA  ALA Z 158      69.264  64.441  72.120  1.00  0.00           C
ATOM   4111  HA  ALA Z 158      69.992  65.219  71.935  1.00  0.00           H
ATOM   4112  CB  ALA Z 158      68.254  64.959  73.155  1.00  0.00           C
ATOM   4113  HB1 ALA Z 158      67.449  64.219  73.342  1.00  0.00           H
ATOM   4114  HB2 ALA Z 158      68.746  65.191  74.123  1.00  0.00           H
ATOM   4115  HB3 ALA Z 158      67.792  65.893  72.776  1.00  0.00           H
ATOM   4116  C   ALA Z 158      70.037  63.251  72.689  1.00  0.00           C
ATOM   4117  O   ALA Z 158      71.172  63.398  73.135  1.00  0.00           O
ATOM   4118  N   LYS Z 159      69.479  62.024  72.635  1.00  0.00           N
ATOM   4119  HN  LYS Z 159      68.539  61.920  72.309  1.00  0.00           H
ATOM   4120  CA  LYS Z 159      70.190  60.811  73.018  1.00  0.00           C
ATOM   4121  HA  LYS Z 159      70.524  60.939  74.039  1.00  0.00           H
ATOM   4122  CB  LYS Z 159      69.250  59.582  72.961  1.00  0.00           C
ATOM   4123  HB1 LYS Z 159      68.356  59.804  73.587  1.00  0.00           H
ATOM   4124  HB2 LYS Z 159      68.896  59.422  71.920  1.00  0.00           H
ATOM   4125  CG  LYS Z 159      69.896  58.285  73.474  1.00  0.00           C
ATOM   4126  HG1 LYS Z 159      70.760  58.011  72.828  1.00  0.00           H
ATOM   4127  HG2 LYS Z 159      70.283  58.471  74.502  1.00  0.00           H
ATOM   4128  CD  LYS Z 159      68.909  57.109  73.529  1.00  0.00           C
ATOM   4129  HD1 LYS Z 159      68.037  57.426  74.148  1.00  0.00           H
ATOM   4130  HD2 LYS Z 159      68.524  56.878  72.512  1.00  0.00           H
ATOM   4131  CE  LYS Z 159      69.501  55.853  74.180  1.00  0.00           C
ATOM   4132  HE1 LYS Z 159      70.078  56.126  75.091  1.00  0.00           H
ATOM   4133  HE2 LYS Z 159      68.684  55.157  74.468  1.00  0.00           H
ATOM   4134  NZ  LYS Z 159      70.396  55.131  73.263  1.00  0.00           N
ATOM   4135  HZ1 LYS Z 159      70.989  55.755  72.669  1.00  0.00           H
ATOM   4136  HZ2 LYS Z 159      71.017  54.485  73.813  1.00  0.00           H
ATOM   4137  HZ3 LYS Z 159      69.825  54.504  72.630  1.00  0.00           H
ATOM   4138  C   LYS Z 159      71.438  60.546  72.171  1.00  0.00           C
ATOM   4139  O   LYS Z 159      72.508  60.244  72.706  1.00  0.00           O
ATOM   4140  N   ARG Z 160      71.336  60.719  70.832  1.00  0.00           N
ATOM   4141  HN  ARG Z 160      70.428  60.902  70.441  1.00  0.00           H
ATOM   4142  CA  ARG Z 160      72.446  60.649  69.891  1.00  0.00           C
ATOM   4143  HA  ARG Z 160      72.913  59.679  70.000  1.00  0.00           H
ATOM   4144  CB  ARG Z 160      71.957  60.817  68.421  1.00  0.00           C
ATOM   4145  HB1 ARG Z 160      71.323  61.728  68.357  1.00  0.00           H
ATOM   4146  HB2 ARG Z 160      72.835  60.975  67.756  1.00  0.00           H
ATOM   4147  CG  ARG Z 160      71.169  59.607  67.867  1.00  0.00           C
ATOM   4148  HG1 ARG Z 160      71.828  58.711  67.851  1.00  0.00           H
ATOM   4149  HG2 ARG Z 160      70.332  59.387  68.568  1.00  0.00           H
ATOM   4150  CD  ARG Z 160      70.547  59.800  66.468  1.00  0.00           C
ATOM   4151  HD1 ARG Z 160      69.901  58.923  66.228  1.00  0.00           H
ATOM   4152  HD2 ARG Z 160      69.928  60.726  66.441  1.00  0.00           H
ATOM   4153  NE  ARG Z 160      71.635  59.894  65.437  1.00  0.00           N
ATOM   4154  HE  ARG Z 160      72.614  59.888  65.701  1.00  0.00           H
ATOM   4155  CZ  ARG Z 160      71.400  60.038  64.127  1.00  0.00           C
ATOM   4156  NH1 ARG Z 160      70.172  60.019  63.622  1.00  0.00           N
ATOM   4157 1HH1 ARG Z 160      69.402  59.658  64.156  1.00  0.00           H
ATOM   4158 2HH1 ARG Z 160      70.095  60.068  62.612  1.00  0.00           H
ATOM   4159  NH2 ARG Z 160      72.405  60.194  63.265  1.00  0.00           N
ATOM   4160 1HH2 ARG Z 160      73.365  60.191  63.562  1.00  0.00           H
ATOM   4161 2HH2 ARG Z 160      72.191  60.226  62.293  1.00  0.00           H
ATOM   4162  C   ARG Z 160      73.526  61.695  70.176  1.00  0.00           C
ATOM   4163  O   ARG Z 160      74.719  61.385  70.182  1.00  0.00           O
ATOM   4164  N   TYR Z 161      73.123  62.951  70.462  1.00  0.00           N
ATOM   4165  HN  TYR Z 161      72.148  63.179  70.383  1.00  0.00           H
ATOM   4166  CA  TYR Z 161      73.991  64.045  70.871  1.00  0.00           C
ATOM   4167  HA  TYR Z 161      74.746  64.184  70.110  1.00  0.00           H
ATOM   4168  CB  TYR Z 161      73.110  65.319  70.999  1.00  0.00           C
ATOM   4169  HB1 TYR Z 161      72.587  65.492  70.034  1.00  0.00           H
ATOM   4170  HB2 TYR Z 161      72.326  65.160  71.768  1.00  0.00           H
ATOM   4171  CG  TYR Z 161      73.847  66.592  71.326  1.00  0.00           C
ATOM   4172  CD1 TYR Z 161      74.662  67.220  70.371  1.00  0.00           C
ATOM   4173  HD1 TYR Z 161      74.828  66.750  69.414  1.00  0.00           H
ATOM   4174  CE1 TYR Z 161      75.185  68.499  70.614  1.00  0.00           C
ATOM   4175  HE1 TYR Z 161      75.753  69.003  69.849  1.00  0.00           H
ATOM   4176  CZ  TYR Z 161      74.913  69.152  71.820  1.00  0.00           C
ATOM   4177  OH  TYR Z 161      75.335  70.485  72.010  1.00  0.00           O
ATOM   4178  HH  TYR Z 161      74.861  70.823  72.798  1.00  0.00           H
ATOM   4179  CD2 TYR Z 161      73.621  67.235  72.554  1.00  0.00           C
ATOM   4180  HD2 TYR Z 161      72.982  66.769  73.289  1.00  0.00           H
ATOM   4181  CE2 TYR Z 161      74.153  68.508  72.803  1.00  0.00           C
ATOM   4182  HE2 TYR Z 161      73.931  69.008  73.733  1.00  0.00           H
ATOM   4183  C   TYR Z 161      74.714  63.771  72.184  1.00  0.00           C
ATOM   4184  O   TYR Z 161      75.928  63.931  72.282  1.00  0.00           O
ATOM   4185  N   LYS Z 162      73.987  63.291  73.215  1.00  0.00           N
ATOM   4186  HN  LYS Z 162      72.991  63.191  73.110  1.00  0.00           H
ATOM   4187  CA  LYS Z 162      74.532  62.954  74.519  1.00  0.00           C
ATOM   4188  HA  LYS Z 162      75.033  63.834  74.899  1.00  0.00           H
ATOM   4189  CB  LYS Z 162      73.390  62.552  75.487  1.00  0.00           C
ATOM   4190  HB1 LYS Z 162      72.557  63.277  75.343  1.00  0.00           H
ATOM   4191  HB2 LYS Z 162      72.989  61.553  75.213  1.00  0.00           H
ATOM   4192  CG  LYS Z 162      73.772  62.578  76.979  1.00  0.00           C
ATOM   4193  HG1 LYS Z 162      74.608  61.872  77.175  1.00  0.00           H
ATOM   4194  HG2 LYS Z 162      74.125  63.606  77.219  1.00  0.00           H
ATOM   4195  CD  LYS Z 162      72.569  62.237  77.880  1.00  0.00           C
ATOM   4196  HD1 LYS Z 162      71.691  62.786  77.465  1.00  0.00           H
ATOM   4197  HD2 LYS Z 162      72.326  61.155  77.808  1.00  0.00           H
ATOM   4198  CE  LYS Z 162      72.703  62.669  79.350  1.00  0.00           C
ATOM   4199  HE1 LYS Z 162      73.169  63.676  79.417  1.00  0.00           H
ATOM   4200  HE2 LYS Z 162      71.693  62.719  79.817  1.00  0.00           H
ATOM   4201  NZ  LYS Z 162      73.505  61.731  80.156  1.00  0.00           N
ATOM   4202  HZ1 LYS Z 162      74.435  61.491  79.730  1.00  0.00           H
ATOM   4203  HZ2 LYS Z 162      73.647  62.159  81.114  1.00  0.00           H
ATOM   4204  HZ3 LYS Z 162      72.974  60.835  80.302  1.00  0.00           H
ATOM   4205  C   LYS Z 162      75.560  61.838  74.450  1.00  0.00           C
ATOM   4206  O   LYS Z 162      76.630  61.911  75.053  1.00  0.00           O
ATOM   4207  N   ALA Z 163      75.277  60.789  73.654  1.00  0.00           N
ATOM   4208  HN  ALA Z 163      74.392  60.739  73.187  1.00  0.00           H
ATOM   4209  CA  ALA Z 163      76.192  59.698  73.398  1.00  0.00           C
ATOM   4210  HA  ALA Z 163      76.461  59.247  74.344  1.00  0.00           H
ATOM   4211  CB  ALA Z 163      75.473  58.663  72.518  1.00  0.00           C
ATOM   4212  HB1 ALA Z 163      74.563  58.292  73.034  1.00  0.00           H
ATOM   4213  HB2 ALA Z 163      75.161  59.106  71.549  1.00  0.00           H
ATOM   4214  HB3 ALA Z 163      76.133  57.794  72.313  1.00  0.00           H
ATOM   4215  C   ALA Z 163      77.484  60.134  72.713  1.00  0.00           C
ATOM   4216  O   ALA Z 163      78.582  59.762  73.130  1.00  0.00           O
ATOM   4217  N   ALA Z 164      77.381  60.990  71.675  1.00  0.00           N
ATOM   4218  HN  ALA Z 164      76.478  61.265  71.344  1.00  0.00           H
ATOM   4219  CA  ALA Z 164      78.516  61.574  70.987  1.00  0.00           C
ATOM   4220  HA  ALA Z 164      79.156  60.770  70.648  1.00  0.00           H
ATOM   4221  CB  ALA Z 164      77.998  62.372  69.774  1.00  0.00           C
ATOM   4222  HB1 ALA Z 164      77.303  63.176  70.097  1.00  0.00           H
ATOM   4223  HB2 ALA Z 164      78.838  62.831  69.212  1.00  0.00           H
ATOM   4224  HB3 ALA Z 164      77.445  61.696  69.085  1.00  0.00           H
ATOM   4225  C   ALA Z 164      79.367  62.478  71.880  1.00  0.00           C
ATOM   4226  O   ALA Z 164      80.593  62.379  71.912  1.00  0.00           O
ATOM   4227  N   PHE Z 165      78.719  63.349  72.681  1.00  0.00           N
ATOM   4228  HN  PHE Z 165      77.722  63.445  72.603  1.00  0.00           H
ATOM   4229  CA  PHE Z 165      79.376  64.212  73.649  1.00  0.00           C
ATOM   4230  HA  PHE Z 165      80.137  64.774  73.120  1.00  0.00           H
ATOM   4231  CB  PHE Z 165      78.342  65.163  74.320  1.00  0.00           C
ATOM   4232  HB1 PHE Z 165      77.306  64.842  74.094  1.00  0.00           H
ATOM   4233  HB2 PHE Z 165      78.453  65.203  75.425  1.00  0.00           H
ATOM   4234  CG  PHE Z 165      78.536  66.551  73.791  1.00  0.00           C
ATOM   4235  CD1 PHE Z 165      79.301  67.469  74.525  1.00  0.00           C
ATOM   4236  HD1 PHE Z 165      79.701  67.179  75.485  1.00  0.00           H
ATOM   4237  CE1 PHE Z 165      79.578  68.741  74.011  1.00  0.00           C
ATOM   4238  HE1 PHE Z 165      80.179  69.429  74.586  1.00  0.00           H
ATOM   4239  CZ  PHE Z 165      79.074  69.110  72.758  1.00  0.00           C
ATOM   4240  HZ  PHE Z 165      79.282  70.089  72.354  1.00  0.00           H
ATOM   4241  CD2 PHE Z 165      78.026  66.931  72.540  1.00  0.00           C
ATOM   4242  HD2 PHE Z 165      77.439  66.230  71.964  1.00  0.00           H
ATOM   4243  CE2 PHE Z 165      78.292  68.208  72.028  1.00  0.00           C
ATOM   4244  HE2 PHE Z 165      77.907  68.493  71.061  1.00  0.00           H
ATOM   4245  C   PHE Z 165      80.123  63.449  74.730  1.00  0.00           C
ATOM   4246  O   PHE Z 165      81.248  63.797  75.086  1.00  0.00           O
ATOM   4247  N   THR Z 166      79.522  62.358  75.252  1.00  0.00           N
ATOM   4248  HN  THR Z 166      78.608  62.117  74.923  1.00  0.00           H
ATOM   4249  CA  THR Z 166      80.075  61.567  76.354  1.00  0.00           C
ATOM   4250  HA  THR Z 166      80.210  62.232  77.193  1.00  0.00           H
ATOM   4251  CB  THR Z 166      79.162  60.422  76.799  1.00  0.00           C
ATOM   4252  HB  THR Z 166      79.027  59.688  75.969  1.00  0.00           H
ATOM   4253  OG1 THR Z 166      77.887  60.916  77.188  1.00  0.00           O
ATOM   4254  HG1 THR Z 166      77.455  61.246  76.376  1.00  0.00           H
ATOM   4255  CG2 THR Z 166      79.719  59.708  78.041  1.00  0.00           C
ATOM   4256 1HG2 THR Z 166      79.001  58.934  78.389  1.00  0.00           H
ATOM   4257 2HG2 THR Z 166      80.681  59.200  77.828  1.00  0.00           H
ATOM   4258 3HG2 THR Z 166      79.875  60.433  78.868  1.00  0.00           H
ATOM   4259  C   THR Z 166      81.440  60.989  76.040  1.00  0.00           C
ATOM   4260  O   THR Z 166      82.367  61.091  76.844  1.00  0.00           O
ATOM   4261  N   GLU Z 167      81.631  60.403  74.842  1.00  0.00           N
ATOM   4262  HN  GLU Z 167      80.885  60.309  74.187  1.00  0.00           H
ATOM   4263  CA  GLU Z 167      82.941  59.944  74.421  1.00  0.00           C
ATOM   4264  HA  GLU Z 167      83.396  59.437  75.261  1.00  0.00           H
ATOM   4265  CB  GLU Z 167      82.849  58.910  73.277  1.00  0.00           C
ATOM   4266  HB1 GLU Z 167      83.876  58.596  72.990  1.00  0.00           H
ATOM   4267  HB2 GLU Z 167      82.349  58.008  73.696  1.00  0.00           H
ATOM   4268  CG  GLU Z 167      82.090  59.362  72.006  1.00  0.00           C
ATOM   4269  HG1 GLU Z 167      81.058  59.686  72.250  1.00  0.00           H
ATOM   4270  HG2 GLU Z 167      82.615  60.208  71.513  1.00  0.00           H
ATOM   4271  CD  GLU Z 167      82.000  58.222  71.019  1.00  0.00           C
ATOM   4272  OE1 GLU Z 167      81.416  57.160  71.375  1.00  0.00           O
ATOM   4273  OE2 GLU Z 167      82.531  58.351  69.886  1.00  0.00           O
ATOM   4274  C   GLU Z 167      83.913  61.052  74.042  1.00  0.00           C
ATOM   4275  O   GLU Z 167      85.079  61.024  74.439  1.00  0.00           O
ATOM   4276  N   CYS Z 168      83.469  62.066  73.274  1.00  0.00           N
ATOM   4277  HN  CYS Z 168      82.519  62.083  72.956  1.00  0.00           H
ATOM   4278  CA  CYS Z 168      84.341  63.113  72.771  1.00  0.00           C
ATOM   4279  HA  CYS Z 168      85.220  62.633  72.369  1.00  0.00           H
ATOM   4280  CB  CYS Z 168      83.673  63.927  71.641  1.00  0.00           C
ATOM   4281  HB1 CYS Z 168      82.713  64.351  72.010  1.00  0.00           H
ATOM   4282  HB2 CYS Z 168      84.335  64.777  71.367  1.00  0.00           H
ATOM   4283  SG  CYS Z 168      83.365  62.957  70.126  1.00  0.00           S
ATOM   4284  C   CYS Z 168      84.889  64.043  73.836  1.00  0.00           C
ATOM   4285  O   CYS Z 168      86.043  64.460  73.772  1.00  0.00           O
ATOM   4286  N   CYS Z 169      84.107  64.355  74.885  1.00  0.00           N
ATOM   4287  HN  CYS Z 169      83.154  64.039  74.934  1.00  0.00           H
ATOM   4288  CA  CYS Z 169      84.554  65.260  75.934  1.00  0.00           C
ATOM   4289  HA  CYS Z 169      85.249  65.982  75.527  1.00  0.00           H
ATOM   4290  CB  CYS Z 169      83.346  66.002  76.541  1.00  0.00           C
ATOM   4291  HB1 CYS Z 169      82.565  65.262  76.826  1.00  0.00           H
ATOM   4292  HB2 CYS Z 169      83.645  66.539  77.468  1.00  0.00           H
ATOM   4293  SG  CYS Z 169      82.658  67.209  75.371  1.00  0.00           S
ATOM   4294  C   CYS Z 169      85.290  64.536  77.048  1.00  0.00           C
ATOM   4295  O   CYS Z 169      85.773  65.151  77.999  1.00  0.00           O
ATOM   4296  N   GLN Z 170      85.450  63.206  76.922  1.00  0.00           N
ATOM   4297  HN  GLN Z 170      84.995  62.725  76.175  1.00  0.00           H
ATOM   4298  CA  GLN Z 170      86.276  62.412  77.807  1.00  0.00           C
ATOM   4299  HA  GLN Z 170      86.279  62.852  78.796  1.00  0.00           H
ATOM   4300  CB  GLN Z 170      85.669  60.986  77.869  1.00  0.00           C
ATOM   4301  HB1 GLN Z 170      84.597  61.087  78.157  1.00  0.00           H
ATOM   4302  HB2 GLN Z 170      85.680  60.542  76.849  1.00  0.00           H
ATOM   4303  CG  GLN Z 170      86.338  59.990  78.846  1.00  0.00           C
ATOM   4304  HG1 GLN Z 170      85.813  59.014  78.770  1.00  0.00           H
ATOM   4305  HG2 GLN Z 170      87.401  59.830  78.577  1.00  0.00           H
ATOM   4306  CD  GLN Z 170      86.230  60.450  80.299  1.00  0.00           C
ATOM   4307  OE1 GLN Z 170      85.237  61.052  80.718  1.00  0.00           O
ATOM   4308  NE2 GLN Z 170      87.256  60.126  81.114  1.00  0.00           N
ATOM   4309 1HE2 GLN Z 170      87.155  60.308  82.091  1.00  0.00           H
ATOM   4310 2HE2 GLN Z 170      88.061  59.655  80.755  1.00  0.00           H
ATOM   4311  C   GLN Z 170      87.721  62.341  77.311  1.00  0.00           C
ATOM   4312  O   GLN Z 170      88.639  61.997  78.057  1.00  0.00           O
ATOM   4313  N   ALA Z 171      87.974  62.682  76.032  1.00  0.00           N
ATOM   4314  HN  ALA Z 171      87.245  63.038  75.451  1.00  0.00           H
ATOM   4315  CA  ALA Z 171      89.278  62.579  75.406  1.00  0.00           C
ATOM   4316  HA  ALA Z 171      89.784  61.713  75.813  1.00  0.00           H
ATOM   4317  CB  ALA Z 171      89.108  62.351  73.890  1.00  0.00           C
ATOM   4318  HB1 ALA Z 171      90.090  62.193  73.394  1.00  0.00           H
ATOM   4319  HB2 ALA Z 171      88.484  61.449  73.709  1.00  0.00           H
ATOM   4320  HB3 ALA Z 171      88.607  63.221  73.414  1.00  0.00           H
ATOM   4321  C   ALA Z 171      90.202  63.771  75.660  1.00  0.00           C
ATOM   4322  O   ALA Z 171      89.795  64.848  76.094  1.00  0.00           O
ATOM   4323  N   ALA Z 172      91.515  63.581  75.424  1.00  0.00           N
ATOM   4324  HN  ALA Z 172      91.849  62.663  75.173  1.00  0.00           H
ATOM   4325  CA  ALA Z 172      92.510  64.634  75.468  1.00  0.00           C
ATOM   4326  HA  ALA Z 172      92.361  65.201  76.378  1.00  0.00           H
ATOM   4327  CB  ALA Z 172      93.910  63.999  75.505  1.00  0.00           C
ATOM   4328  HB1 ALA Z 172      93.985  63.317  76.380  1.00  0.00           H
ATOM   4329  HB2 ALA Z 172      94.097  63.405  74.585  1.00  0.00           H
ATOM   4330  HB3 ALA Z 172      94.701  64.773  75.599  1.00  0.00           H
ATOM   4331  C   ALA Z 172      92.408  65.621  74.305  1.00  0.00           C
ATOM   4332  O   ALA Z 172      92.487  66.838  74.491  1.00  0.00           O
ATOM   4333  N   ASP Z 173      92.203  65.120  73.069  1.00  0.00           N
ATOM   4334  HN  ASP Z 173      92.223  64.133  72.914  1.00  0.00           H
ATOM   4335  CA  ASP Z 173      91.896  65.938  71.909  1.00  0.00           C
ATOM   4336  HA  ASP Z 173      92.209  66.959  72.081  1.00  0.00           H
ATOM   4337  CB  ASP Z 173      92.601  65.404  70.638  1.00  0.00           C
ATOM   4338  HB1 ASP Z 173      92.290  64.357  70.444  1.00  0.00           H
ATOM   4339  HB2 ASP Z 173      92.331  66.018  69.754  1.00  0.00           H
ATOM   4340  CG  ASP Z 173      94.101  65.452  70.806  1.00  0.00           C
ATOM   4341  OD1 ASP Z 173      94.678  66.572  70.802  1.00  0.00           O
ATOM   4342  OD2 ASP Z 173      94.736  64.374  70.920  1.00  0.00           O
ATOM   4343  C   ASP Z 173      90.386  65.968  71.699  1.00  0.00           C
ATOM   4344  O   ASP Z 173      89.811  65.190  70.938  1.00  0.00           O
ATOM   4345  N   LYS Z 174      89.695  66.895  72.391  1.00  0.00           N
ATOM   4346  HN  LYS Z 174      90.183  67.558  72.961  1.00  0.00           H
ATOM   4347  CA  LYS Z 174      88.244  66.985  72.418  1.00  0.00           C
ATOM   4348  HA  LYS Z 174      87.846  66.022  72.710  1.00  0.00           H
ATOM   4349  CB  LYS Z 174      87.816  68.067  73.450  1.00  0.00           C
ATOM   4350  HB1 LYS Z 174      88.140  69.064  73.073  1.00  0.00           H
ATOM   4351  HB2 LYS Z 174      86.706  68.080  73.535  1.00  0.00           H
ATOM   4352  CG  LYS Z 174      88.420  67.899  74.859  1.00  0.00           C
ATOM   4353  HG1 LYS Z 174      88.006  66.990  75.349  1.00  0.00           H
ATOM   4354  HG2 LYS Z 174      89.520  67.752  74.775  1.00  0.00           H
ATOM   4355  CD  LYS Z 174      88.191  69.143  75.743  1.00  0.00           C
ATOM   4356  HD1 LYS Z 174      88.417  70.045  75.126  1.00  0.00           H
ATOM   4357  HD2 LYS Z 174      87.121  69.191  76.040  1.00  0.00           H
ATOM   4358  CE  LYS Z 174      89.090  69.172  76.987  1.00  0.00           C
ATOM   4359  HE1 LYS Z 174      88.838  68.346  77.681  1.00  0.00           H
ATOM   4360  HE2 LYS Z 174      90.155  69.071  76.683  1.00  0.00           H
ATOM   4361  NZ  LYS Z 174      88.950  70.449  77.706  1.00  0.00           N
ATOM   4362  HZ1 LYS Z 174      89.173  71.250  77.048  1.00  0.00           H
ATOM   4363  HZ2 LYS Z 174      87.978  70.604  78.069  1.00  0.00           H
ATOM   4364  HZ3 LYS Z 174      89.608  70.497  78.523  1.00  0.00           H
ATOM   4365  C   LYS Z 174      87.660  67.337  71.050  1.00  0.00           C
ATOM   4366  O   LYS Z 174      86.701  66.739  70.561  1.00  0.00           O
ATOM   4367  N   ALA Z 175      88.285  68.326  70.379  1.00  0.00           N
ATOM   4368  HN  ALA Z 175      89.071  68.765  70.807  1.00  0.00           H
ATOM   4369  CA  ALA Z 175      87.879  68.868  69.099  1.00  0.00           C
ATOM   4370  HA  ALA Z 175      86.843  69.170  69.184  1.00  0.00           H
ATOM   4371  CB  ALA Z 175      88.734  70.111  68.791  1.00  0.00           C
ATOM   4372  HB1 ALA Z 175      88.412  70.593  67.843  1.00  0.00           H
ATOM   4373  HB2 ALA Z 175      88.627  70.858  69.608  1.00  0.00           H
ATOM   4374  HB3 ALA Z 175      89.809  69.844  68.705  1.00  0.00           H
ATOM   4375  C   ALA Z 175      87.939  67.887  67.936  1.00  0.00           C
ATOM   4376  O   ALA Z 175      87.048  67.865  67.086  1.00  0.00           O
ATOM   4377  N   ALA Z 176      88.995  67.048  67.873  1.00  0.00           N
ATOM   4378  HN  ALA Z 176      89.719  67.111  68.555  1.00  0.00           H
ATOM   4379  CA  ALA Z 176      89.201  66.050  66.838  1.00  0.00           C
ATOM   4380  HA  ALA Z 176      89.192  66.551  65.879  1.00  0.00           H
ATOM   4381  CB  ALA Z 176      90.571  65.375  67.041  1.00  0.00           C
ATOM   4382  HB1 ALA Z 176      90.774  64.641  66.231  1.00  0.00           H
ATOM   4383  HB2 ALA Z 176      91.376  66.140  67.018  1.00  0.00           H
ATOM   4384  HB3 ALA Z 176      90.617  64.848  68.019  1.00  0.00           H
ATOM   4385  C   ALA Z 176      88.112  64.987  66.787  1.00  0.00           C
ATOM   4386  O   ALA Z 176      87.663  64.575  65.719  1.00  0.00           O
ATOM   4387  N   CYS Z 177      87.645  64.514  67.958  1.00  0.00           N
ATOM   4388  HN  CYS Z 177      88.070  64.804  68.814  1.00  0.00           H
ATOM   4389  CA  CYS Z 177      86.474  63.659  68.037  1.00  0.00           C
ATOM   4390  HA  CYS Z 177      86.570  62.853  67.320  1.00  0.00           H
ATOM   4391  CB  CYS Z 177      86.394  63.073  69.476  1.00  0.00           C
ATOM   4392  HB1 CYS Z 177      87.362  62.556  69.664  1.00  0.00           H
ATOM   4393  HB2 CYS Z 177      86.342  63.908  70.209  1.00  0.00           H
ATOM   4394  SG  CYS Z 177      85.060  61.867  69.822  1.00  0.00           S
ATOM   4395  C   CYS Z 177      85.189  64.413  67.721  1.00  0.00           C
ATOM   4396  O   CYS Z 177      84.383  63.985  66.891  1.00  0.00           O
ATOM   4397  N   LEU Z 178      84.977  65.570  68.389  1.00  0.00           N
ATOM   4398  HN  LEU Z 178      85.674  65.938  69.008  1.00  0.00           H
ATOM   4399  CA  LEU Z 178      83.676  66.205  68.437  1.00  0.00           C
ATOM   4400  HA  LEU Z 178      82.951  65.433  68.653  1.00  0.00           H
ATOM   4401  CB  LEU Z 178      83.638  67.260  69.574  1.00  0.00           C
ATOM   4402  HB1 LEU Z 178      83.995  66.780  70.511  1.00  0.00           H
ATOM   4403  HB2 LEU Z 178      84.357  68.075  69.341  1.00  0.00           H
ATOM   4404  CG  LEU Z 178      82.250  67.879  69.857  1.00  0.00           C
ATOM   4405  HG  LEU Z 178      81.877  68.364  68.923  1.00  0.00           H
ATOM   4406  CD1 LEU Z 178      81.219  66.824  70.287  1.00  0.00           C
ATOM   4407 1HD1 LEU Z 178      80.239  67.308  70.475  1.00  0.00           H
ATOM   4408 2HD1 LEU Z 178      81.069  66.056  69.500  1.00  0.00           H
ATOM   4409 3HD1 LEU Z 178      81.543  66.322  71.222  1.00  0.00           H
ATOM   4410  CD2 LEU Z 178      82.359  68.977  70.925  1.00  0.00           C
ATOM   4411 1HD2 LEU Z 178      82.714  68.548  71.887  1.00  0.00           H
ATOM   4412 2HD2 LEU Z 178      83.070  69.766  70.602  1.00  0.00           H
ATOM   4413 3HD2 LEU Z 178      81.367  69.445  71.097  1.00  0.00           H
ATOM   4414  C   LEU Z 178      83.213  66.869  67.161  1.00  0.00           C
ATOM   4415  O   LEU Z 178      82.100  66.623  66.703  1.00  0.00           O
ATOM   4416  N   LEU Z 179      84.036  67.731  66.537  1.00  0.00           N
ATOM   4417  HN  LEU Z 179      84.985  67.848  66.836  1.00  0.00           H
ATOM   4418  CA  LEU Z 179      83.556  68.614  65.483  1.00  0.00           C
ATOM   4419  HA  LEU Z 179      82.655  69.070  65.868  1.00  0.00           H
ATOM   4420  CB  LEU Z 179      84.534  69.786  65.218  1.00  0.00           C
ATOM   4421  HB1 LEU Z 179      85.535  69.381  64.957  1.00  0.00           H
ATOM   4422  HB2 LEU Z 179      84.179  70.383  64.349  1.00  0.00           H
ATOM   4423  CG  LEU Z 179      84.694  70.751  66.417  1.00  0.00           C
ATOM   4424  HG  LEU Z 179      84.997  70.157  67.312  1.00  0.00           H
ATOM   4425  CD1 LEU Z 179      85.808  71.769  66.138  1.00  0.00           C
ATOM   4426 1HD1 LEU Z 179      85.951  72.443  67.010  1.00  0.00           H
ATOM   4427 2HD1 LEU Z 179      86.769  71.252  65.933  1.00  0.00           H
ATOM   4428 3HD1 LEU Z 179      85.546  72.392  65.257  1.00  0.00           H
ATOM   4429  CD2 LEU Z 179      83.388  71.495  66.753  1.00  0.00           C
ATOM   4430 1HD2 LEU Z 179      83.564  72.237  67.560  1.00  0.00           H
ATOM   4431 2HD2 LEU Z 179      83.017  72.040  65.859  1.00  0.00           H
ATOM   4432 3HD2 LEU Z 179      82.598  70.796  67.094  1.00  0.00           H
ATOM   4433  C   LEU Z 179      83.066  67.931  64.202  1.00  0.00           C
ATOM   4434  O   LEU Z 179      81.998  68.331  63.725  1.00  0.00           O
ATOM   4435  N   PRO Z 180      83.692  66.901  63.628  1.00  0.00           N
ATOM   4436  CD  PRO Z 180      85.126  66.618  63.773  1.00  0.00           C
ATOM   4437  HD1 PRO Z 180      85.277  65.935  64.639  1.00  0.00           H
ATOM   4438  HD2 PRO Z 180      85.731  67.541  63.908  1.00  0.00           H
ATOM   4439  CA  PRO Z 180      83.099  66.145  62.525  1.00  0.00           C
ATOM   4440  HA  PRO Z 180      82.834  66.843  61.743  1.00  0.00           H
ATOM   4441  CB  PRO Z 180      84.216  65.180  62.107  1.00  0.00           C
ATOM   4442  HB1 PRO Z 180      84.181  64.237  62.700  1.00  0.00           H
ATOM   4443  HB2 PRO Z 180      84.155  64.929  61.029  1.00  0.00           H
ATOM   4444  CG  PRO Z 180      85.503  65.924  62.467  1.00  0.00           C
ATOM   4445  HG1 PRO Z 180      86.378  65.252  62.581  1.00  0.00           H
ATOM   4446  HG2 PRO Z 180      85.726  66.690  61.691  1.00  0.00           H
ATOM   4447  C   PRO Z 180      81.842  65.378  62.900  1.00  0.00           C
ATOM   4448  O   PRO Z 180      80.917  65.289  62.089  1.00  0.00           O
ATOM   4449  N   LYS Z 181      81.806  64.793  64.116  1.00  0.00           N
ATOM   4450  HN  LYS Z 181      82.588  64.903  64.725  1.00  0.00           H
ATOM   4451  CA  LYS Z 181      80.692  64.019  64.639  1.00  0.00           C
ATOM   4452  HA  LYS Z 181      80.413  63.304  63.877  1.00  0.00           H
ATOM   4453  CB  LYS Z 181      81.148  63.233  65.902  1.00  0.00           C
ATOM   4454  HB1 LYS Z 181      82.071  62.681  65.619  1.00  0.00           H
ATOM   4455  HB2 LYS Z 181      81.431  63.942  66.711  1.00  0.00           H
ATOM   4456  CG  LYS Z 181      80.117  62.218  66.428  1.00  0.00           C
ATOM   4457  HG1 LYS Z 181      79.303  62.775  66.944  1.00  0.00           H
ATOM   4458  HG2 LYS Z 181      79.651  61.690  65.565  1.00  0.00           H
ATOM   4459  CD  LYS Z 181      80.682  61.144  67.390  1.00  0.00           C
ATOM   4460  HD1 LYS Z 181      81.229  61.627  68.229  1.00  0.00           H
ATOM   4461  HD2 LYS Z 181      79.799  60.619  67.823  1.00  0.00           H
ATOM   4462  CE  LYS Z 181      81.588  60.106  66.701  1.00  0.00           C
ATOM   4463  HE1 LYS Z 181      81.197  59.903  65.678  1.00  0.00           H
ATOM   4464  HE2 LYS Z 181      82.629  60.482  66.616  1.00  0.00           H
ATOM   4465  NZ  LYS Z 181      81.603  58.816  67.420  1.00  0.00           N
ATOM   4466  HZ1 LYS Z 181      82.130  58.095  66.866  1.00  0.00           H
ATOM   4467  HZ2 LYS Z 181      82.040  58.861  68.379  1.00  0.00           H
ATOM   4468  HZ3 LYS Z 181      80.624  58.456  67.545  1.00  0.00           H
ATOM   4469  C   LYS Z 181      79.460  64.882  64.898  1.00  0.00           C
ATOM   4470  O   LYS Z 181      78.329  64.520  64.566  1.00  0.00           O
ATOM   4471  N   LEU Z 182      79.677  66.091  65.453  1.00  0.00           N
ATOM   4472  HN  LEU Z 182      80.608  66.317  65.762  1.00  0.00           H
ATOM   4473  CA  LEU Z 182      78.685  67.127  65.677  1.00  0.00           C
ATOM   4474  HA  LEU Z 182      77.916  66.737  66.329  1.00  0.00           H
ATOM   4475  CB  LEU Z 182      79.399  68.341  66.326  1.00  0.00           C
ATOM   4476  HB1 LEU Z 182      79.983  67.985  67.204  1.00  0.00           H
ATOM   4477  HB2 LEU Z 182      80.143  68.747  65.604  1.00  0.00           H
ATOM   4478  CG  LEU Z 182      78.486  69.491  66.793  1.00  0.00           C
ATOM   4479  HG  LEU Z 182      77.530  69.465  66.218  1.00  0.00           H
ATOM   4480  CD1 LEU Z 182      78.151  69.349  68.282  1.00  0.00           C
ATOM   4481 1HD1 LEU Z 182      77.449  70.151  68.596  1.00  0.00           H
ATOM   4482 2HD1 LEU Z 182      77.680  68.364  68.486  1.00  0.00           H
ATOM   4483 3HD1 LEU Z 182      79.075  69.434  68.894  1.00  0.00           H
ATOM   4484  CD2 LEU Z 182      79.137  70.854  66.515  1.00  0.00           C
ATOM   4485 1HD2 LEU Z 182      78.462  71.676  66.835  1.00  0.00           H
ATOM   4486 2HD2 LEU Z 182      80.097  70.950  67.063  1.00  0.00           H
ATOM   4487 3HD2 LEU Z 182      79.338  70.971  65.428  1.00  0.00           H
ATOM   4488  C   LEU Z 182      78.028  67.612  64.393  1.00  0.00           C
ATOM   4489  O   LEU Z 182      76.804  67.732  64.308  1.00  0.00           O
ATOM   4490  N   ASP Z 183      78.844  67.880  63.350  1.00  0.00           N
ATOM   4491  HN  ASP Z 183      79.833  67.784  63.461  1.00  0.00           H
ATOM   4492  CA  ASP Z 183      78.402  68.373  62.063  1.00  0.00           C
ATOM   4493  HA  ASP Z 183      77.764  69.224  62.265  1.00  0.00           H
ATOM   4494  CB  ASP Z 183      79.644  68.847  61.261  1.00  0.00           C
ATOM   4495  HB1 ASP Z 183      80.320  69.394  61.951  1.00  0.00           H
ATOM   4496  HB2 ASP Z 183      80.207  67.986  60.848  1.00  0.00           H
ATOM   4497  CG  ASP Z 183      79.279  69.810  60.159  1.00  0.00           C
ATOM   4498  OD1 ASP Z 183      79.704  69.611  58.992  1.00  0.00           O
ATOM   4499  OD2 ASP Z 183      78.572  70.817  60.427  1.00  0.00           O
ATOM   4500  C   ASP Z 183      77.542  67.362  61.302  1.00  0.00           C
ATOM   4501  O   ASP Z 183      76.516  67.719  60.725  1.00  0.00           O
ATOM   4502  N   GLU Z 184      77.902  66.057  61.335  1.00  0.00           N
ATOM   4503  HN  GLU Z 184      78.754  65.785  61.784  1.00  0.00           H
ATOM   4504  CA  GLU Z 184      77.102  64.994  60.737  1.00  0.00           C
ATOM   4505  HA  GLU Z 184      76.984  65.211  59.684  1.00  0.00           H
ATOM   4506  CB  GLU Z 184      77.800  63.621  60.907  1.00  0.00           C
ATOM   4507  HB1 GLU Z 184      78.841  63.706  60.528  1.00  0.00           H
ATOM   4508  HB2 GLU Z 184      77.873  63.376  61.989  1.00  0.00           H
ATOM   4509  CG  GLU Z 184      77.096  62.460  60.155  1.00  0.00           C
ATOM   4510  HG1 GLU Z 184      76.025  62.392  60.437  1.00  0.00           H
ATOM   4511  HG2 GLU Z 184      77.161  62.633  59.061  1.00  0.00           H
ATOM   4512  CD  GLU Z 184      77.728  61.115  60.454  1.00  0.00           C
ATOM   4513  OE1 GLU Z 184      78.981  61.017  60.386  1.00  0.00           O
ATOM   4514  OE2 GLU Z 184      76.989  60.144  60.770  1.00  0.00           O
ATOM   4515  C   GLU Z 184      75.708  64.877  61.344  1.00  0.00           C
ATOM   4516  O   GLU Z 184      74.702  64.797  60.635  1.00  0.00           O
ATOM   4517  N   LEU Z 185      75.624  64.919  62.690  1.00  0.00           N
ATOM   4518  HN  LEU Z 185      76.463  64.965  63.230  1.00  0.00           H
ATOM   4519  CA  LEU Z 185      74.383  64.896  63.442  1.00  0.00           C
ATOM   4520  HA  LEU Z 185      73.825  64.025  63.128  1.00  0.00           H
ATOM   4521  CB  LEU Z 185      74.697  64.804  64.954  1.00  0.00           C
ATOM   4522  HB1 LEU Z 185      75.401  63.957  65.118  1.00  0.00           H
ATOM   4523  HB2 LEU Z 185      75.223  65.731  65.274  1.00  0.00           H
ATOM   4524  CG  LEU Z 185      73.470  64.585  65.862  1.00  0.00           C
ATOM   4525  HG  LEU Z 185      72.699  65.356  65.627  1.00  0.00           H
ATOM   4526  CD1 LEU Z 185      72.845  63.199  65.660  1.00  0.00           C
ATOM   4527 1HD1 LEU Z 185      73.587  62.408  65.899  1.00  0.00           H
ATOM   4528 2HD1 LEU Z 185      71.969  63.071  66.331  1.00  0.00           H
ATOM   4529 3HD1 LEU Z 185      72.502  63.054  64.615  1.00  0.00           H
ATOM   4530  CD2 LEU Z 185      73.860  64.769  67.331  1.00  0.00           C
ATOM   4531 1HD2 LEU Z 185      72.967  64.637  67.979  1.00  0.00           H
ATOM   4532 2HD2 LEU Z 185      74.630  64.027  67.628  1.00  0.00           H
ATOM   4533 3HD2 LEU Z 185      74.262  65.792  67.493  1.00  0.00           H
ATOM   4534  C   LEU Z 185      73.514  66.119  63.176  1.00  0.00           C
ATOM   4535  O   LEU Z 185      72.294  66.035  63.028  1.00  0.00           O
ATOM   4536  N   ARG Z 186      74.142  67.306  63.082  1.00  0.00           N
ATOM   4537  HN  ARG Z 186      75.127  67.359  63.257  1.00  0.00           H
ATOM   4538  CA  ARG Z 186      73.486  68.553  62.738  1.00  0.00           C
ATOM   4539  HA  ARG Z 186      72.686  68.713  63.444  1.00  0.00           H
ATOM   4540  CB  ARG Z 186      74.511  69.700  62.891  1.00  0.00           C
ATOM   4541  HB1 ARG Z 186      74.947  69.613  63.913  1.00  0.00           H
ATOM   4542  HB2 ARG Z 186      75.346  69.559  62.171  1.00  0.00           H
ATOM   4543  CG  ARG Z 186      73.937  71.122  62.750  1.00  0.00           C
ATOM   4544  HG1 ARG Z 186      73.756  71.356  61.678  1.00  0.00           H
ATOM   4545  HG2 ARG Z 186      72.952  71.161  63.271  1.00  0.00           H
ATOM   4546  CD  ARG Z 186      74.823  72.205  63.383  1.00  0.00           C
ATOM   4547  HD1 ARG Z 186      74.359  73.211  63.274  1.00  0.00           H
ATOM   4548  HD2 ARG Z 186      74.960  71.969  64.464  1.00  0.00           H
ATOM   4549  NE  ARG Z 186      76.147  72.193  62.687  1.00  0.00           N
ATOM   4550  HE  ARG Z 186      76.174  71.917  61.717  1.00  0.00           H
ATOM   4551  CZ  ARG Z 186      77.299  72.620  63.224  1.00  0.00           C
ATOM   4552  NH1 ARG Z 186      77.370  73.219  64.408  1.00  0.00           N
ATOM   4553 1HH1 ARG Z 186      76.527  73.462  64.902  1.00  0.00           H
ATOM   4554 2HH1 ARG Z 186      78.262  73.538  64.731  1.00  0.00           H
ATOM   4555  NH2 ARG Z 186      78.440  72.445  62.565  1.00  0.00           N
ATOM   4556 1HH2 ARG Z 186      78.466  71.834  61.760  1.00  0.00           H
ATOM   4557 2HH2 ARG Z 186      79.276  72.760  63.021  1.00  0.00           H
ATOM   4558  C   ARG Z 186      72.865  68.537  61.342  1.00  0.00           C
ATOM   4559  O   ARG Z 186      71.695  68.883  61.163  1.00  0.00           O
ATOM   4560  N   ASP Z 187      73.617  68.047  60.336  1.00  0.00           N
ATOM   4561  HN  ASP Z 187      74.584  67.829  60.500  1.00  0.00           H
ATOM   4562  CA  ASP Z 187      73.164  67.862  58.969  1.00  0.00           C
ATOM   4563  HA  ASP Z 187      72.718  68.793  58.641  1.00  0.00           H
ATOM   4564  CB  ASP Z 187      74.365  67.509  58.054  1.00  0.00           C
ATOM   4565  HB1 ASP Z 187      74.982  66.712  58.516  1.00  0.00           H
ATOM   4566  HB2 ASP Z 187      74.006  67.152  57.066  1.00  0.00           H
ATOM   4567  CG  ASP Z 187      75.242  68.711  57.789  1.00  0.00           C
ATOM   4568  OD1 ASP Z 187      74.987  69.827  58.308  1.00  0.00           O
ATOM   4569  OD2 ASP Z 187      76.205  68.578  56.984  1.00  0.00           O
ATOM   4570  C   ASP Z 187      72.059  66.814  58.811  1.00  0.00           C
ATOM   4571  O   ASP Z 187      71.104  67.020  58.058  1.00  0.00           O
ATOM   4572  N   GLU Z 188      72.139  65.668  59.526  1.00  0.00           N
ATOM   4573  HN  GLU Z 188      72.952  65.480  60.081  1.00  0.00           H
ATOM   4574  CA  GLU Z 188      71.078  64.665  59.544  1.00  0.00           C
ATOM   4575  HA  GLU Z 188      70.811  64.468  58.514  1.00  0.00           H
ATOM   4576  CB  GLU Z 188      71.526  63.317  60.164  1.00  0.00           C
ATOM   4577  HB1 GLU Z 188      72.496  63.034  59.696  1.00  0.00           H
ATOM   4578  HB2 GLU Z 188      71.701  63.429  61.256  1.00  0.00           H
ATOM   4579  CG  GLU Z 188      70.500  62.189  59.878  1.00  0.00           C
ATOM   4580  HG1 GLU Z 188      69.544  62.398  60.403  1.00  0.00           H
ATOM   4581  HG2 GLU Z 188      70.288  62.167  58.788  1.00  0.00           H
ATOM   4582  CD  GLU Z 188      70.958  60.801  60.273  1.00  0.00           C
ATOM   4583  OE1 GLU Z 188      70.192  60.098  60.982  1.00  0.00           O
ATOM   4584  OE2 GLU Z 188      72.054  60.360  59.847  1.00  0.00           O
ATOM   4585  C   GLU Z 188      69.812  65.165  60.230  1.00  0.00           C
ATOM   4586  O   GLU Z 188      68.684  64.842  59.848  1.00  0.00           O
ATOM   4587  N   GLY Z 189      69.958  66.026  61.259  1.00  0.00           N
ATOM   4588  HN  GLY Z 189      70.873  66.211  61.629  1.00  0.00           H
ATOM   4589  CA  GLY Z 189      68.833  66.739  61.852  1.00  0.00           C
ATOM   4590  HA1 GLY Z 189      68.099  66.016  62.181  1.00  0.00           H
ATOM   4591  HA2 GLY Z 189      69.218  67.340  62.662  1.00  0.00           H
ATOM   4592  C   GLY Z 189      68.155  67.678  60.887  1.00  0.00           C
ATOM   4593  O   GLY Z 189      66.932  67.753  60.837  1.00  0.00           O
ATOM   4594  N   LYS Z 190      68.915  68.376  60.023  1.00  0.00           N
ATOM   4595  HN  LYS Z 190      69.913  68.341  60.084  1.00  0.00           H
ATOM   4596  CA  LYS Z 190      68.338  69.214  58.984  1.00  0.00           C
ATOM   4597  HA  LYS Z 190      67.643  69.885  59.470  1.00  0.00           H
ATOM   4598  CB  LYS Z 190      69.418  70.078  58.299  1.00  0.00           C
ATOM   4599  HB1 LYS Z 190      70.119  70.449  59.082  1.00  0.00           H
ATOM   4600  HB2 LYS Z 190      70.013  69.465  57.587  1.00  0.00           H
ATOM   4601  CG  LYS Z 190      68.819  71.296  57.579  1.00  0.00           C
ATOM   4602  HG1 LYS Z 190      68.130  70.952  56.772  1.00  0.00           H
ATOM   4603  HG2 LYS Z 190      68.217  71.883  58.309  1.00  0.00           H
ATOM   4604  CD  LYS Z 190      69.893  72.205  56.967  1.00  0.00           C
ATOM   4605  HD1 LYS Z 190      70.644  72.452  57.751  1.00  0.00           H
ATOM   4606  HD2 LYS Z 190      70.411  71.637  56.160  1.00  0.00           H
ATOM   4607  CE  LYS Z 190      69.315  73.501  56.394  1.00  0.00           C
ATOM   4608  HE1 LYS Z 190      68.557  73.277  55.612  1.00  0.00           H
ATOM   4609  HE2 LYS Z 190      68.839  74.095  57.204  1.00  0.00           H
ATOM   4610  NZ  LYS Z 190      70.374  74.326  55.788  1.00  0.00           N
ATOM   4611  HZ1 LYS Z 190      69.937  75.210  55.417  1.00  0.00           H
ATOM   4612  HZ2 LYS Z 190      71.107  74.577  56.497  1.00  0.00           H
ATOM   4613  HZ3 LYS Z 190      70.816  73.819  54.977  1.00  0.00           H
ATOM   4614  C   LYS Z 190      67.529  68.432  57.949  1.00  0.00           C
ATOM   4615  O   LYS Z 190      66.409  68.806  57.599  1.00  0.00           O
ATOM   4616  N   ALA Z 191      68.042  67.263  57.504  1.00  0.00           N
ATOM   4617  HN  ALA Z 191      68.971  67.000  57.763  1.00  0.00           H
ATOM   4618  CA  ALA Z 191      67.312  66.337  56.656  1.00  0.00           C
ATOM   4619  HA  ALA Z 191      67.007  66.867  55.762  1.00  0.00           H
ATOM   4620  CB  ALA Z 191      68.228  65.159  56.261  1.00  0.00           C
ATOM   4621  HB1 ALA Z 191      67.702  64.463  55.573  1.00  0.00           H
ATOM   4622  HB2 ALA Z 191      69.130  65.541  55.737  1.00  0.00           H
ATOM   4623  HB3 ALA Z 191      68.558  64.589  57.155  1.00  0.00           H
ATOM   4624  C   ALA Z 191      66.041  65.804  57.318  1.00  0.00           C
ATOM   4625  O   ALA Z 191      64.975  65.746  56.711  1.00  0.00           O
ATOM   4626  N   SER Z 192      66.115  65.452  58.617  1.00  0.00           N
ATOM   4627  HN  SER Z 192      67.014  65.474  59.059  1.00  0.00           H
ATOM   4628  CA  SER Z 192      64.981  65.032  59.439  1.00  0.00           C
ATOM   4629  HA  SER Z 192      64.500  64.208  58.932  1.00  0.00           H
ATOM   4630  CB  SER Z 192      65.417  64.542  60.841  1.00  0.00           C
ATOM   4631  HB1 SER Z 192      65.869  65.377  61.423  1.00  0.00           H
ATOM   4632  HB2 SER Z 192      64.531  64.170  61.406  1.00  0.00           H
ATOM   4633  OG  SER Z 192      66.364  63.477  60.711  1.00  0.00           O
ATOM   4634  HG1 SER Z 192      67.238  63.898  60.591  1.00  0.00           H
ATOM   4635  C   SER Z 192      63.919  66.105  59.619  1.00  0.00           C
ATOM   4636  O   SER Z 192      62.722  65.823  59.598  1.00  0.00           O
ATOM   4637  N   SER Z 193      64.330  67.379  59.780  1.00  0.00           N
ATOM   4638  HN  SER Z 193      65.310  67.569  59.890  1.00  0.00           H
ATOM   4639  CA  SER Z 193      63.433  68.533  59.782  1.00  0.00           C
ATOM   4640  HA  SER Z 193      62.696  68.398  60.563  1.00  0.00           H
ATOM   4641  CB  SER Z 193      64.225  69.845  60.034  1.00  0.00           C
ATOM   4642  HB1 SER Z 193      64.827  69.723  60.962  1.00  0.00           H
ATOM   4643  HB2 SER Z 193      64.940  70.029  59.201  1.00  0.00           H
ATOM   4644  OG  SER Z 193      63.368  70.979  60.179  1.00  0.00           O
ATOM   4645  HG1 SER Z 193      63.955  71.748  60.345  1.00  0.00           H
ATOM   4646  C   SER Z 193      62.693  68.697  58.466  1.00  0.00           C
ATOM   4647  O   SER Z 193      61.468  68.799  58.427  1.00  0.00           O
ATOM   4648  N   ALA Z 194      63.426  68.644  57.335  1.00  0.00           N
ATOM   4649  HN  ALA Z 194      64.425  68.567  57.386  1.00  0.00           H
ATOM   4650  CA  ALA Z 194      62.870  68.752  56.004  1.00  0.00           C
ATOM   4651  HA  ALA Z 194      62.305  69.673  55.958  1.00  0.00           H
ATOM   4652  CB  ALA Z 194      64.023  68.808  54.985  1.00  0.00           C
ATOM   4653  HB1 ALA Z 194      64.670  69.686  55.195  1.00  0.00           H
ATOM   4654  HB2 ALA Z 194      64.655  67.897  55.053  1.00  0.00           H
ATOM   4655  HB3 ALA Z 194      63.634  68.896  53.949  1.00  0.00           H
ATOM   4656  C   ALA Z 194      61.906  67.623  55.657  1.00  0.00           C
ATOM   4657  O   ALA Z 194      60.849  67.841  55.064  1.00  0.00           O
ATOM   4658  N   LYS Z 195      62.254  66.388  56.059  1.00  0.00           N
ATOM   4659  HN  LYS Z 195      63.162  66.264  56.470  1.00  0.00           H
ATOM   4660  CA  LYS Z 195      61.461  65.182  55.937  1.00  0.00           C
ATOM   4661  HA  LYS Z 195      61.209  65.045  54.895  1.00  0.00           H
ATOM   4662  CB  LYS Z 195      62.355  64.016  56.423  1.00  0.00           C
ATOM   4663  HB1 LYS Z 195      63.318  64.107  55.873  1.00  0.00           H
ATOM   4664  HB2 LYS Z 195      62.582  64.163  57.504  1.00  0.00           H
ATOM   4665  CG  LYS Z 195      61.827  62.591  56.218  1.00  0.00           C
ATOM   4666  HG1 LYS Z 195      60.895  62.482  56.813  1.00  0.00           H
ATOM   4667  HG2 LYS Z 195      61.571  62.414  55.149  1.00  0.00           H
ATOM   4668  CD  LYS Z 195      62.842  61.533  56.700  1.00  0.00           C
ATOM   4669  HD1 LYS Z 195      63.171  61.810  57.727  1.00  0.00           H
ATOM   4670  HD2 LYS Z 195      62.320  60.551  56.768  1.00  0.00           H
ATOM   4671  CE  LYS Z 195      64.061  61.363  55.779  1.00  0.00           C
ATOM   4672  HE1 LYS Z 195      63.754  60.889  54.821  1.00  0.00           H
ATOM   4673  HE2 LYS Z 195      64.533  62.345  55.556  1.00  0.00           H
ATOM   4674  NZ  LYS Z 195      65.091  60.518  56.408  1.00  0.00           N
ATOM   4675  HZ1 LYS Z 195      65.610  61.068  57.141  1.00  0.00           H
ATOM   4676  HZ2 LYS Z 195      64.699  59.674  56.875  1.00  0.00           H
ATOM   4677  HZ3 LYS Z 195      65.794  60.203  55.705  1.00  0.00           H
ATOM   4678  C   LYS Z 195      60.150  65.246  56.715  1.00  0.00           C
ATOM   4679  O   LYS Z 195      59.091  64.862  56.221  1.00  0.00           O
ATOM   4680  N   GLN Z 196      60.171  65.773  57.954  1.00  0.00           N
ATOM   4681  HN  GLN Z 196      61.038  66.024  58.387  1.00  0.00           H
ATOM   4682  CA  GLN Z 196      58.961  66.019  58.718  1.00  0.00           C
ATOM   4683  HA  GLN Z 196      58.353  65.129  58.633  1.00  0.00           H
ATOM   4684  CB  GLN Z 196      59.293  66.243  60.206  1.00  0.00           C
ATOM   4685  HB1 GLN Z 196      60.027  65.464  60.514  1.00  0.00           H
ATOM   4686  HB2 GLN Z 196      59.790  67.230  60.341  1.00  0.00           H
ATOM   4687  CG  GLN Z 196      58.063  66.145  61.135  1.00  0.00           C
ATOM   4688  HG1 GLN Z 196      58.376  66.304  62.187  1.00  0.00           H
ATOM   4689  HG2 GLN Z 196      57.330  66.938  60.878  1.00  0.00           H
ATOM   4690  CD  GLN Z 196      57.400  64.770  61.041  1.00  0.00           C
ATOM   4691  OE1 GLN Z 196      58.066  63.728  61.037  1.00  0.00           O
ATOM   4692  NE2 GLN Z 196      56.052  64.755  60.964  1.00  0.00           N
ATOM   4693 1HE2 GLN Z 196      55.541  65.608  61.049  1.00  0.00           H
ATOM   4694 2HE2 GLN Z 196      55.584  63.865  60.934  1.00  0.00           H
ATOM   4695  C   GLN Z 196      58.106  67.162  58.184  1.00  0.00           C
ATOM   4696  O   GLN Z 196      56.880  67.069  58.123  1.00  0.00           O
ATOM   4697  N   ARG Z 197      58.745  68.263  57.733  1.00  0.00           N
ATOM   4698  HN  ARG Z 197      59.740  68.339  57.857  1.00  0.00           H
ATOM   4699  CA  ARG Z 197      58.100  69.402  57.098  1.00  0.00           C
ATOM   4700  HA  ARG Z 197      57.377  69.797  57.796  1.00  0.00           H
ATOM   4701  CB  ARG Z 197      59.170  70.475  56.769  1.00  0.00           C
ATOM   4702  HB1 ARG Z 197      59.764  70.665  57.693  1.00  0.00           H
ATOM   4703  HB2 ARG Z 197      59.880  70.059  56.021  1.00  0.00           H
ATOM   4704  CG  ARG Z 197      58.651  71.834  56.254  1.00  0.00           C
ATOM   4705  HG1 ARG Z 197      59.544  72.451  55.993  1.00  0.00           H
ATOM   4706  HG2 ARG Z 197      58.059  71.701  55.323  1.00  0.00           H
ATOM   4707  CD  ARG Z 197      57.823  72.598  57.290  1.00  0.00           C
ATOM   4708  HD1 ARG Z 197      56.836  72.118  57.470  1.00  0.00           H
ATOM   4709  HD2 ARG Z 197      58.384  72.628  58.253  1.00  0.00           H
ATOM   4710  NE  ARG Z 197      57.660  74.008  56.820  1.00  0.00           N
ATOM   4711  HE  ARG Z 197      58.417  74.674  56.970  1.00  0.00           H
ATOM   4712  CZ  ARG Z 197      56.681  74.449  56.018  1.00  0.00           C
ATOM   4713  NH1 ARG Z 197      55.666  73.678  55.656  1.00  0.00           N
ATOM   4714 1HH1 ARG Z 197      55.431  72.894  56.231  1.00  0.00           H
ATOM   4715 2HH1 ARG Z 197      54.908  74.086  55.122  1.00  0.00           H
ATOM   4716  NH2 ARG Z 197      56.732  75.706  55.588  1.00  0.00           N
ATOM   4717 1HH2 ARG Z 197      57.493  76.297  55.904  1.00  0.00           H
ATOM   4718 2HH2 ARG Z 197      56.032  76.066  54.957  1.00  0.00           H
ATOM   4719  C   ARG Z 197      57.338  69.002  55.839  1.00  0.00           C
ATOM   4720  O   ARG Z 197      56.216  69.448  55.606  1.00  0.00           O
ATOM   4721  N   LEU Z 198      57.911  68.077  55.039  1.00  0.00           N
ATOM   4722  HN  LEU Z 198      58.855  67.792  55.218  1.00  0.00           H
ATOM   4723  CA  LEU Z 198      57.244  67.422  53.928  1.00  0.00           C
ATOM   4724  HA  LEU Z 198      56.933  68.175  53.220  1.00  0.00           H
ATOM   4725  CB  LEU Z 198      58.240  66.438  53.252  1.00  0.00           C
ATOM   4726  HB1 LEU Z 198      59.041  67.032  52.761  1.00  0.00           H
ATOM   4727  HB2 LEU Z 198      58.732  65.842  54.049  1.00  0.00           H
ATOM   4728  CG  LEU Z 198      57.657  65.438  52.227  1.00  0.00           C
ATOM   4729  HG  LEU Z 198      56.879  64.818  52.736  1.00  0.00           H
ATOM   4730  CD1 LEU Z 198      57.002  66.119  51.020  1.00  0.00           C
ATOM   4731 1HD1 LEU Z 198      56.237  66.860  51.330  1.00  0.00           H
ATOM   4732 2HD1 LEU Z 198      57.764  66.627  50.397  1.00  0.00           H
ATOM   4733 3HD1 LEU Z 198      56.502  65.354  50.392  1.00  0.00           H
ATOM   4734  CD2 LEU Z 198      58.749  64.468  51.754  1.00  0.00           C
ATOM   4735 1HD2 LEU Z 198      58.322  63.716  51.057  1.00  0.00           H
ATOM   4736 2HD2 LEU Z 198      59.550  65.023  51.223  1.00  0.00           H
ATOM   4737 3HD2 LEU Z 198      59.198  63.933  52.617  1.00  0.00           H
ATOM   4738  C   LEU Z 198      55.982  66.676  54.333  1.00  0.00           C
ATOM   4739  O   LEU Z 198      54.935  66.853  53.713  1.00  0.00           O
ATOM   4740  N   LYS Z 199      56.016  65.857  55.404  1.00  0.00           N
ATOM   4741  HN  LYS Z 199      56.867  65.723  55.910  1.00  0.00           H
ATOM   4742  CA  LYS Z 199      54.842  65.133  55.866  1.00  0.00           C
ATOM   4743  HA  LYS Z 199      54.441  64.572  55.032  1.00  0.00           H
ATOM   4744  CB  LYS Z 199      55.207  64.146  56.997  1.00  0.00           C
ATOM   4745  HB1 LYS Z 199      55.698  64.698  57.831  1.00  0.00           H
ATOM   4746  HB2 LYS Z 199      54.276  63.687  57.403  1.00  0.00           H
ATOM   4747  CG  LYS Z 199      56.126  63.007  56.535  1.00  0.00           C
ATOM   4748  HG1 LYS Z 199      55.655  62.486  55.672  1.00  0.00           H
ATOM   4749  HG2 LYS Z 199      57.092  63.431  56.183  1.00  0.00           H
ATOM   4750  CD  LYS Z 199      56.367  62.007  57.674  1.00  0.00           C
ATOM   4751  HD1 LYS Z 199      56.844  62.538  58.529  1.00  0.00           H
ATOM   4752  HD2 LYS Z 199      55.377  61.647  58.039  1.00  0.00           H
ATOM   4753  CE  LYS Z 199      57.204  60.782  57.294  1.00  0.00           C
ATOM   4754  HE1 LYS Z 199      57.293  60.104  58.173  1.00  0.00           H
ATOM   4755  HE2 LYS Z 199      56.737  60.228  56.452  1.00  0.00           H
ATOM   4756  NZ  LYS Z 199      58.561  61.186  56.896  1.00  0.00           N
ATOM   4757  HZ1 LYS Z 199      58.901  61.936  57.551  1.00  0.00           H
ATOM   4758  HZ2 LYS Z 199      59.216  60.372  57.007  1.00  0.00           H
ATOM   4759  HZ3 LYS Z 199      58.594  61.517  55.897  1.00  0.00           H
ATOM   4760  C   LYS Z 199      53.720  66.030  56.365  1.00  0.00           C
ATOM   4761  O   LYS Z 199      52.565  65.867  55.976  1.00  0.00           O
ATOM   4762  N   CYS Z 200      54.043  67.035  57.205  1.00  0.00           N
ATOM   4763  HN  CYS Z 200      54.992  67.142  57.513  1.00  0.00           H
ATOM   4764  CA  CYS Z 200      53.061  67.969  57.738  1.00  0.00           C
ATOM   4765  HA  CYS Z 200      52.255  67.390  58.168  1.00  0.00           H
ATOM   4766  CB  CYS Z 200      53.671  68.877  58.837  1.00  0.00           C
ATOM   4767  HB1 CYS Z 200      54.475  69.501  58.387  1.00  0.00           H
ATOM   4768  HB2 CYS Z 200      52.886  69.567  59.214  1.00  0.00           H
ATOM   4769  SG  CYS Z 200      54.360  67.964  60.259  1.00  0.00           S
ATOM   4770  C   CYS Z 200      52.411  68.831  56.664  1.00  0.00           C
ATOM   4771  O   CYS Z 200      51.193  69.010  56.641  1.00  0.00           O
ATOM   4772  N   ALA Z 201      53.204  69.346  55.703  1.00  0.00           N
ATOM   4773  HN  ALA Z 201      54.202  69.258  55.750  1.00  0.00           H
ATOM   4774  CA  ALA Z 201      52.687  70.041  54.542  1.00  0.00           C
ATOM   4775  HA  ALA Z 201      52.054  70.849  54.885  1.00  0.00           H
ATOM   4776  CB  ALA Z 201      53.861  70.625  53.734  1.00  0.00           C
ATOM   4777  HB1 ALA Z 201      53.492  71.194  52.854  1.00  0.00           H
ATOM   4778  HB2 ALA Z 201      54.446  71.320  54.373  1.00  0.00           H
ATOM   4779  HB3 ALA Z 201      54.543  69.821  53.385  1.00  0.00           H
ATOM   4780  C   ALA Z 201      51.832  69.151  53.644  1.00  0.00           C
ATOM   4781  O   ALA Z 201      50.749  69.537  53.212  1.00  0.00           O
ATOM   4782  N   SER Z 202      52.273  67.904  53.376  1.00  0.00           N
ATOM   4783  HN  SER Z 202      53.163  67.614  53.737  1.00  0.00           H
ATOM   4784  CA  SER Z 202      51.551  66.940  52.549  1.00  0.00           C
ATOM   4785  HA  SER Z 202      51.369  67.402  51.588  1.00  0.00           H
ATOM   4786  CB  SER Z 202      52.327  65.622  52.319  1.00  0.00           C
ATOM   4787  HB1 SER Z 202      52.532  65.117  53.290  1.00  0.00           H
ATOM   4788  HB2 SER Z 202      51.720  64.935  51.689  1.00  0.00           H
ATOM   4789  OG  SER Z 202      53.559  65.852  51.636  1.00  0.00           O
ATOM   4790  HG1 SER Z 202      54.147  66.290  52.283  1.00  0.00           H
ATOM   4791  C   SER Z 202      50.203  66.528  53.107  1.00  0.00           C
ATOM   4792  O   SER Z 202      49.225  66.409  52.370  1.00  0.00           O
ATOM   4793  N   LEU Z 203      50.100  66.292  54.430  1.00  0.00           N
ATOM   4794  HN  LEU Z 203      50.915  66.325  55.016  1.00  0.00           H
ATOM   4795  CA  LEU Z 203      48.846  65.986  55.104  1.00  0.00           C
ATOM   4796  HA  LEU Z 203      48.394  65.133  54.617  1.00  0.00           H
ATOM   4797  CB  LEU Z 203      49.114  65.644  56.589  1.00  0.00           C
ATOM   4798  HB1 LEU Z 203      49.944  66.288  56.956  1.00  0.00           H
ATOM   4799  HB2 LEU Z 203      48.226  65.863  57.223  1.00  0.00           H
ATOM   4800  CG  LEU Z 203      49.476  64.161  56.793  1.00  0.00           C
ATOM   4801  HG  LEU Z 203      50.105  63.833  55.930  1.00  0.00           H
ATOM   4802  CD1 LEU Z 203      50.310  63.952  58.065  1.00  0.00           C
ATOM   4803 1HD1 LEU Z 203      50.579  62.879  58.171  1.00  0.00           H
ATOM   4804 2HD1 LEU Z 203      51.247  64.547  58.009  1.00  0.00           H
ATOM   4805 3HD1 LEU Z 203      49.742  64.270  58.963  1.00  0.00           H
ATOM   4806  CD2 LEU Z 203      48.204  63.299  56.828  1.00  0.00           C
ATOM   4807 1HD2 LEU Z 203      48.462  62.240  57.035  1.00  0.00           H
ATOM   4808 2HD2 LEU Z 203      47.520  63.653  57.628  1.00  0.00           H
ATOM   4809 3HD2 LEU Z 203      47.660  63.351  55.862  1.00  0.00           H
ATOM   4810  C   LEU Z 203      47.825  67.107  55.013  1.00  0.00           C
ATOM   4811  O   LEU Z 203      46.647  66.869  54.753  1.00  0.00           O
ATOM   4812  N   GLN Z 204      48.265  68.363  55.196  1.00  0.00           N
ATOM   4813  HN  GLN Z 204      49.207  68.521  55.493  1.00  0.00           H
ATOM   4814  CA  GLN Z 204      47.441  69.537  55.003  1.00  0.00           C
ATOM   4815  HA  GLN Z 204      46.527  69.405  55.567  1.00  0.00           H
ATOM   4816  CB  GLN Z 204      48.220  70.748  55.564  1.00  0.00           C
ATOM   4817  HB1 GLN Z 204      48.539  70.481  56.599  1.00  0.00           H
ATOM   4818  HB2 GLN Z 204      49.149  70.898  54.968  1.00  0.00           H
ATOM   4819  CG  GLN Z 204      47.418  72.063  55.626  1.00  0.00           C
ATOM   4820  HG1 GLN Z 204      47.150  72.409  54.605  1.00  0.00           H
ATOM   4821  HG2 GLN Z 204      46.483  71.921  56.207  1.00  0.00           H
ATOM   4822  CD  GLN Z 204      48.276  73.149  56.271  1.00  0.00           C
ATOM   4823  OE1 GLN Z 204      49.234  73.642  55.668  1.00  0.00           O
ATOM   4824  NE2 GLN Z 204      47.962  73.508  57.534  1.00  0.00           N
ATOM   4825 1HE2 GLN Z 204      47.309  72.957  58.049  1.00  0.00           H
ATOM   4826 2HE2 GLN Z 204      48.444  74.278  57.949  1.00  0.00           H
ATOM   4827  C   GLN Z 204      47.049  69.794  53.546  1.00  0.00           C
ATOM   4828  O   GLN Z 204      45.893  70.075  53.227  1.00  0.00           O
ATOM   4829  N   LYS Z 205      48.013  69.702  52.611  1.00  0.00           N
ATOM   4830  HN  LYS Z 205      48.961  69.515  52.893  1.00  0.00           H
ATOM   4831  CA  LYS Z 205      47.818  69.980  51.201  1.00  0.00           C
ATOM   4832  HA  LYS Z 205      47.274  70.911  51.118  1.00  0.00           H
ATOM   4833  CB  LYS Z 205      49.203  70.192  50.543  1.00  0.00           C
ATOM   4834  HB1 LYS Z 205      49.762  70.914  51.182  1.00  0.00           H
ATOM   4835  HB2 LYS Z 205      49.774  69.237  50.554  1.00  0.00           H
ATOM   4836  CG  LYS Z 205      49.155  70.750  49.115  1.00  0.00           C
ATOM   4837  HG1 LYS Z 205      48.702  69.974  48.453  1.00  0.00           H
ATOM   4838  HG2 LYS Z 205      48.496  71.645  49.073  1.00  0.00           H
ATOM   4839  CD  LYS Z 205      50.549  71.080  48.550  1.00  0.00           C
ATOM   4840  HD1 LYS Z 205      51.220  70.213  48.744  1.00  0.00           H
ATOM   4841  HD2 LYS Z 205      50.446  71.169  47.448  1.00  0.00           H
ATOM   4842  CE  LYS Z 205      51.226  72.353  49.089  1.00  0.00           C
ATOM   4843  HE1 LYS Z 205      51.364  72.297  50.190  1.00  0.00           H
ATOM   4844  HE2 LYS Z 205      52.225  72.471  48.611  1.00  0.00           H
ATOM   4845  NZ  LYS Z 205      50.433  73.559  48.782  1.00  0.00           N
ATOM   4846  HZ1 LYS Z 205      50.016  73.510  47.825  1.00  0.00           H
ATOM   4847  HZ2 LYS Z 205      49.671  73.680  49.500  1.00  0.00           H
ATOM   4848  HZ3 LYS Z 205      51.028  74.422  48.818  1.00  0.00           H
ATOM   4849  C   LYS Z 205      47.012  68.930  50.438  1.00  0.00           C
ATOM   4850  O   LYS Z 205      46.113  69.261  49.663  1.00  0.00           O
ATOM   4851  N   PHE Z 206      47.299  67.628  50.645  1.00  0.00           N
ATOM   4852  HN  PHE Z 206      48.026  67.361  51.283  1.00  0.00           H
ATOM   4853  CA  PHE Z 206      46.723  66.558  49.841  1.00  0.00           C
ATOM   4854  HA  PHE Z 206      46.197  66.964  48.987  1.00  0.00           H
ATOM   4855  CB  PHE Z 206      47.822  65.575  49.355  1.00  0.00           C
ATOM   4856  HB1 PHE Z 206      48.305  65.084  50.226  1.00  0.00           H
ATOM   4857  HB2 PHE Z 206      47.387  64.786  48.708  1.00  0.00           H
ATOM   4858  CG  PHE Z 206      48.885  66.262  48.549  1.00  0.00           C
ATOM   4859  CD1 PHE Z 206      48.552  67.070  47.449  1.00  0.00           C
ATOM   4860  HD1 PHE Z 206      47.519  67.210  47.167  1.00  0.00           H
ATOM   4861  CE1 PHE Z 206      49.554  67.702  46.705  1.00  0.00           C
ATOM   4862  HE1 PHE Z 206      49.281  68.329  45.870  1.00  0.00           H
ATOM   4863  CZ  PHE Z 206      50.900  67.528  47.050  1.00  0.00           C
ATOM   4864  HZ  PHE Z 206      51.670  68.020  46.475  1.00  0.00           H
ATOM   4865  CD2 PHE Z 206      50.239  66.076  48.873  1.00  0.00           C
ATOM   4866  HD2 PHE Z 206      50.505  65.436  49.701  1.00  0.00           H
ATOM   4867  CE2 PHE Z 206      51.244  66.710  48.133  1.00  0.00           C
ATOM   4868  HE2 PHE Z 206      52.282  66.562  48.398  1.00  0.00           H
ATOM   4869  C   PHE Z 206      45.716  65.719  50.603  1.00  0.00           C
ATOM   4870  O   PHE Z 206      45.103  64.815  50.034  1.00  0.00           O
ATOM   4871  N   GLY Z 207      45.500  66.005  51.899  1.00  0.00           N
ATOM   4872  HN  GLY Z 207      46.006  66.746  52.337  1.00  0.00           H
ATOM   4873  CA  GLY Z 207      44.580  65.263  52.750  1.00  0.00           C
ATOM   4874  HA1 GLY Z 207      44.427  65.865  53.633  1.00  0.00           H
ATOM   4875  HA2 GLY Z 207      43.659  65.104  52.206  1.00  0.00           H
ATOM   4876  C   GLY Z 207      45.054  63.911  53.231  1.00  0.00           C
ATOM   4877  O   GLY Z 207      46.132  63.414  52.896  1.00  0.00           O
ATOM   4878  N   GLU Z 208      44.216  63.302  54.084  1.00  0.00           N
ATOM   4879  HN  GLU Z 208      43.380  63.792  54.350  1.00  0.00           H
ATOM   4880  CA  GLU Z 208      44.452  62.061  54.796  1.00  0.00           C
ATOM   4881  HA  GLU Z 208      45.332  62.186  55.411  1.00  0.00           H
ATOM   4882  CB  GLU Z 208      43.215  61.824  55.697  1.00  0.00           C
ATOM   4883  HB1 GLU Z 208      43.107  62.700  56.376  1.00  0.00           H
ATOM   4884  HB2 GLU Z 208      42.313  61.815  55.045  1.00  0.00           H
ATOM   4885  CG  GLU Z 208      43.238  60.529  56.540  1.00  0.00           C
ATOM   4886  HG1 GLU Z 208      43.411  59.645  55.893  1.00  0.00           H
ATOM   4887  HG2 GLU Z 208      44.047  60.574  57.296  1.00  0.00           H
ATOM   4888  CD  GLU Z 208      41.907  60.315  57.222  1.00  0.00           C
ATOM   4889  OE1 GLU Z 208      41.838  60.339  58.479  1.00  0.00           O
ATOM   4890  OE2 GLU Z 208      40.896  60.098  56.504  1.00  0.00           O
ATOM   4891  C   GLU Z 208      44.675  60.820  53.938  1.00  0.00           C
ATOM   4892  O   GLU Z 208      45.626  60.070  54.160  1.00  0.00           O
ATOM   4893  N   ARG Z 209      43.827  60.563  52.915  1.00  0.00           N
ATOM   4894  HN  ARG Z 209      43.070  61.190  52.726  1.00  0.00           H
ATOM   4895  CA  ARG Z 209      43.902  59.346  52.113  1.00  0.00           C
ATOM   4896  HA  ARG Z 209      43.886  58.515  52.805  1.00  0.00           H
ATOM   4897  CB  ARG Z 209      42.695  59.170  51.158  1.00  0.00           C
ATOM   4898  HB1 ARG Z 209      41.759  59.300  51.744  1.00  0.00           H
ATOM   4899  HB2 ARG Z 209      42.711  59.961  50.378  1.00  0.00           H
ATOM   4900  CG  ARG Z 209      42.671  57.770  50.502  1.00  0.00           C
ATOM   4901  HG1 ARG Z 209      43.591  57.643  49.893  1.00  0.00           H
ATOM   4902  HG2 ARG Z 209      42.692  57.006  51.313  1.00  0.00           H
ATOM   4903  CD  ARG Z 209      41.467  57.462  49.606  1.00  0.00           C
ATOM   4904  HD1 ARG Z 209      41.475  56.405  49.256  1.00  0.00           H
ATOM   4905  HD2 ARG Z 209      40.524  57.629  50.173  1.00  0.00           H
ATOM   4906  NE  ARG Z 209      41.508  58.398  48.438  1.00  0.00           N
ATOM   4907  HE  ARG Z 209      41.017  59.271  48.512  1.00  0.00           H
ATOM   4908  CZ  ARG Z 209      42.080  58.128  47.255  1.00  0.00           C
ATOM   4909  NH1 ARG Z 209      42.861  57.074  47.054  1.00  0.00           N
ATOM   4910 1HH1 ARG Z 209      43.184  56.527  47.825  1.00  0.00           H
ATOM   4911 2HH1 ARG Z 209      43.317  57.025  46.146  1.00  0.00           H
ATOM   4912  NH2 ARG Z 209      41.866  58.948  46.227  1.00  0.00           N
ATOM   4913 1HH2 ARG Z 209      41.234  59.724  46.347  1.00  0.00           H
ATOM   4914 2HH2 ARG Z 209      42.259  58.729  45.325  1.00  0.00           H
ATOM   4915  C   ARG Z 209      45.199  59.221  51.327  1.00  0.00           C
ATOM   4916  O   ARG Z 209      45.780  58.142  51.209  1.00  0.00           O
ATOM   4917  N   ALA Z 210      45.709  60.353  50.813  1.00  0.00           N
ATOM   4918  HN  ALA Z 210      45.171  61.195  50.885  1.00  0.00           H
ATOM   4919  CA  ALA Z 210      46.990  60.455  50.147  1.00  0.00           C
ATOM   4920  HA  ALA Z 210      46.978  59.796  49.288  1.00  0.00           H
ATOM   4921  CB  ALA Z 210      47.164  61.912  49.683  1.00  0.00           C
ATOM   4922  HB1 ALA Z 210      46.331  62.194  49.004  1.00  0.00           H
ATOM   4923  HB2 ALA Z 210      47.144  62.607  50.549  1.00  0.00           H
ATOM   4924  HB3 ALA Z 210      48.120  62.053  49.136  1.00  0.00           H
ATOM   4925  C   ALA Z 210      48.173  60.032  51.024  1.00  0.00           C
ATOM   4926  O   ALA Z 210      49.094  59.350  50.572  1.00  0.00           O
ATOM   4927  N   PHE Z 211      48.164  60.406  52.320  1.00  0.00           N
ATOM   4928  HN  PHE Z 211      47.420  60.973  52.666  1.00  0.00           H
ATOM   4929  CA  PHE Z 211      49.131  59.931  53.296  1.00  0.00           C
ATOM   4930  HA  PHE Z 211      50.114  60.033  52.853  1.00  0.00           H
ATOM   4931  CB  PHE Z 211      49.067  60.793  54.579  1.00  0.00           C
ATOM   4932  HB1 PHE Z 211      49.054  61.868  54.296  1.00  0.00           H
ATOM   4933  HB2 PHE Z 211      48.146  60.580  55.164  1.00  0.00           H
ATOM   4934  CG  PHE Z 211      50.277  60.574  55.453  1.00  0.00           C
ATOM   4935  CD1 PHE Z 211      51.454  61.307  55.231  1.00  0.00           C
ATOM   4936  HD1 PHE Z 211      51.488  62.030  54.428  1.00  0.00           H
ATOM   4937  CE1 PHE Z 211      52.580  61.109  56.041  1.00  0.00           C
ATOM   4938  HE1 PHE Z 211      53.475  61.683  55.859  1.00  0.00           H
ATOM   4939  CZ  PHE Z 211      52.540  60.170  57.080  1.00  0.00           C
ATOM   4940  HZ  PHE Z 211      53.406  60.019  57.708  1.00  0.00           H
ATOM   4941  CD2 PHE Z 211      50.252  59.626  56.489  1.00  0.00           C
ATOM   4942  HD2 PHE Z 211      49.360  59.040  56.653  1.00  0.00           H
ATOM   4943  CE2 PHE Z 211      51.376  59.424  57.301  1.00  0.00           C
ATOM   4944  HE2 PHE Z 211      51.341  58.693  58.095  1.00  0.00           H
ATOM   4945  C   PHE Z 211      48.942  58.454  53.635  1.00  0.00           C
ATOM   4946  O   PHE Z 211      49.901  57.693  53.717  1.00  0.00           O
ATOM   4947  N   LYS Z 212      47.688  57.989  53.812  1.00  0.00           N
ATOM   4948  HN  LYS Z 212      46.916  58.630  53.790  1.00  0.00           H
ATOM   4949  CA  LYS Z 212      47.373  56.592  54.086  1.00  0.00           C
ATOM   4950  HA  LYS Z 212      47.956  56.301  54.948  1.00  0.00           H
ATOM   4951  CB  LYS Z 212      45.883  56.400  54.463  1.00  0.00           C
ATOM   4952  HB1 LYS Z 212      45.242  56.884  53.696  1.00  0.00           H
ATOM   4953  HB2 LYS Z 212      45.632  55.316  54.487  1.00  0.00           H
ATOM   4954  CG  LYS Z 212      45.593  56.995  55.850  1.00  0.00           C
ATOM   4955  HG1 LYS Z 212      46.220  56.473  56.605  1.00  0.00           H
ATOM   4956  HG2 LYS Z 212      45.908  58.065  55.847  1.00  0.00           H
ATOM   4957  CD  LYS Z 212      44.125  56.939  56.297  1.00  0.00           C
ATOM   4958  HD1 LYS Z 212      44.027  57.642  57.158  1.00  0.00           H
ATOM   4959  HD2 LYS Z 212      43.481  57.324  55.475  1.00  0.00           H
ATOM   4960  CE  LYS Z 212      43.631  55.562  56.752  1.00  0.00           C
ATOM   4961  HE1 LYS Z 212      43.640  54.838  55.912  1.00  0.00           H
ATOM   4962  HE2 LYS Z 212      44.262  55.166  57.578  1.00  0.00           H
ATOM   4963  NZ  LYS Z 212      42.251  55.687  57.247  1.00  0.00           N
ATOM   4964  HZ1 LYS Z 212      42.215  56.354  58.058  1.00  0.00           H
ATOM   4965  HZ2 LYS Z 212      41.630  56.091  56.506  1.00  0.00           H
ATOM   4966  HZ3 LYS Z 212      41.858  54.763  57.538  1.00  0.00           H
ATOM   4967  C   LYS Z 212      47.789  55.642  52.968  1.00  0.00           C
ATOM   4968  O   LYS Z 212      48.196  54.505  53.218  1.00  0.00           O
ATOM   4969  N   ALA Z 213      47.727  56.100  51.703  1.00  0.00           N
ATOM   4970  HN  ALA Z 213      47.285  56.983  51.523  1.00  0.00           H
ATOM   4971  CA  ALA Z 213      48.301  55.427  50.556  1.00  0.00           C
ATOM   4972  HA  ALA Z 213      47.872  54.436  50.490  1.00  0.00           H
ATOM   4973  CB  ALA Z 213      47.939  56.240  49.299  1.00  0.00           C
ATOM   4974  HB1 ALA Z 213      46.841  56.383  49.234  1.00  0.00           H
ATOM   4975  HB2 ALA Z 213      48.405  57.248  49.324  1.00  0.00           H
ATOM   4976  HB3 ALA Z 213      48.274  55.720  48.377  1.00  0.00           H
ATOM   4977  C   ALA Z 213      49.823  55.266  50.636  1.00  0.00           C
ATOM   4978  O   ALA Z 213      50.366  54.184  50.420  1.00  0.00           O
ATOM   4979  N   TRP Z 214      50.554  56.337  51.018  1.00  0.00           N
ATOM   4980  HN  TRP Z 214      50.097  57.212  51.176  1.00  0.00           H
ATOM   4981  CA  TRP Z 214      51.989  56.298  51.269  1.00  0.00           C
ATOM   4982  HA  TRP Z 214      52.475  55.908  50.384  1.00  0.00           H
ATOM   4983  CB  TRP Z 214      52.492  57.746  51.560  1.00  0.00           C
ATOM   4984  HB1 TRP Z 214      52.068  58.409  50.774  1.00  0.00           H
ATOM   4985  HB2 TRP Z 214      52.075  58.094  52.530  1.00  0.00           H
ATOM   4986  CG  TRP Z 214      53.998  57.980  51.571  1.00  0.00           C
ATOM   4987  CD1 TRP Z 214      54.812  58.343  50.532  1.00  0.00           C
ATOM   4988  HD1 TRP Z 214      54.477  58.477  49.512  1.00  0.00           H
ATOM   4989  NE1 TRP Z 214      56.107  58.544  50.971  1.00  0.00           N
ATOM   4990  HE1 TRP Z 214      56.843  58.906  50.444  1.00  0.00           H
ATOM   4991  CE2 TRP Z 214      56.139  58.298  52.329  1.00  0.00           C
ATOM   4992  CD2 TRP Z 214      54.843  57.958  52.745  1.00  0.00           C
ATOM   4993  CE3 TRP Z 214      54.560  57.690  54.087  1.00  0.00           C
ATOM   4994  HE3 TRP Z 214      53.568  57.449  54.427  1.00  0.00           H
ATOM   4995  CZ3 TRP Z 214      55.624  57.760  55.004  1.00  0.00           C
ATOM   4996  HZ3 TRP Z 214      55.436  57.557  56.049  1.00  0.00           H
ATOM   4997  CZ2 TRP Z 214      57.193  58.372  53.237  1.00  0.00           C
ATOM   4998  HZ2 TRP Z 214      58.188  58.651  52.936  1.00  0.00           H
ATOM   4999  CH2 TRP Z 214      56.920  58.089  54.585  1.00  0.00           C
ATOM   5000  HH2 TRP Z 214      57.726  58.134  55.304  1.00  0.00           H
ATOM   5001  C   TRP Z 214      52.332  55.367  52.433  1.00  0.00           C
ATOM   5002  O   TRP Z 214      53.234  54.534  52.362  1.00  0.00           O
ATOM   5003  N   ALA Z 215      51.560  55.462  53.530  1.00  0.00           N
ATOM   5004  HN  ALA Z 215      50.849  56.174  53.555  1.00  0.00           H
ATOM   5005  CA  ALA Z 215      51.717  54.688  54.738  1.00  0.00           C
ATOM   5006  HA  ALA Z 215      52.721  54.851  55.104  1.00  0.00           H
ATOM   5007  CB  ALA Z 215      50.713  55.209  55.780  1.00  0.00           C
ATOM   5008  HB1 ALA Z 215      50.788  54.649  56.736  1.00  0.00           H
ATOM   5009  HB2 ALA Z 215      50.898  56.287  55.983  1.00  0.00           H
ATOM   5010  HB3 ALA Z 215      49.681  55.113  55.388  1.00  0.00           H
ATOM   5011  C   ALA Z 215      51.551  53.180  54.579  1.00  0.00           C
ATOM   5012  O   ALA Z 215      52.365  52.417  55.095  1.00  0.00           O
ATOM   5013  N   VAL Z 216      50.525  52.684  53.849  1.00  0.00           N
ATOM   5014  HN  VAL Z 216      49.841  53.295  53.444  1.00  0.00           H
ATOM   5015  CA  VAL Z 216      50.359  51.244  53.639  1.00  0.00           C
ATOM   5016  HA  VAL Z 216      50.450  50.786  54.613  1.00  0.00           H
ATOM   5017  CB  VAL Z 216      48.973  50.849  53.131  1.00  0.00           C
ATOM   5018  HB  VAL Z 216      48.222  51.407  53.740  1.00  0.00           H
ATOM   5019  CG1 VAL Z 216      48.743  51.226  51.659  1.00  0.00           C
ATOM   5020 1HG1 VAL Z 216      47.689  51.013  51.377  1.00  0.00           H
ATOM   5021 2HG1 VAL Z 216      48.932  52.306  51.489  1.00  0.00           H
ATOM   5022 3HG1 VAL Z 216      49.399  50.632  50.989  1.00  0.00           H
ATOM   5023  CG2 VAL Z 216      48.739  49.340  53.364  1.00  0.00           C
ATOM   5024 1HG2 VAL Z 216      47.690  49.075  53.116  1.00  0.00           H
ATOM   5025 2HG2 VAL Z 216      49.408  48.726  52.725  1.00  0.00           H
ATOM   5026 3HG2 VAL Z 216      48.923  49.070  54.426  1.00  0.00           H
ATOM   5027  C   VAL Z 216      51.486  50.630  52.825  1.00  0.00           C
ATOM   5028  O   VAL Z 216      51.993  49.554  53.146  1.00  0.00           O
ATOM   5029  N   ALA Z 217      51.967  51.346  51.788  1.00  0.00           N
ATOM   5030  HN  ALA Z 217      51.530  52.208  51.534  1.00  0.00           H
ATOM   5031  CA  ALA Z 217      53.144  50.980  51.034  1.00  0.00           C
ATOM   5032  HA  ALA Z 217      53.002  49.986  50.632  1.00  0.00           H
ATOM   5033  CB  ALA Z 217      53.304  51.999  49.890  1.00  0.00           C
ATOM   5034  HB1 ALA Z 217      52.383  52.018  49.271  1.00  0.00           H
ATOM   5035  HB2 ALA Z 217      53.451  53.026  50.288  1.00  0.00           H
ATOM   5036  HB3 ALA Z 217      54.165  51.742  49.241  1.00  0.00           H
ATOM   5037  C   ALA Z 217      54.410  50.954  51.891  1.00  0.00           C
ATOM   5038  O   ALA Z 217      55.192  50.006  51.848  1.00  0.00           O
ATOM   5039  N   ARG Z 218      54.599  51.988  52.737  1.00  0.00           N
ATOM   5040  HN  ARG Z 218      53.955  52.758  52.717  1.00  0.00           H
ATOM   5041  CA  ARG Z 218      55.720  52.118  53.650  1.00  0.00           C
ATOM   5042  HA  ARG Z 218      56.618  52.043  53.053  1.00  0.00           H
ATOM   5043  CB  ARG Z 218      55.617  53.508  54.345  1.00  0.00           C
ATOM   5044  HB1 ARG Z 218      55.415  54.259  53.547  1.00  0.00           H
ATOM   5045  HB2 ARG Z 218      54.733  53.526  55.019  1.00  0.00           H
ATOM   5046  CG  ARG Z 218      56.860  54.005  55.115  1.00  0.00           C
ATOM   5047  HG1 ARG Z 218      56.666  55.063  55.408  1.00  0.00           H
ATOM   5048  HG2 ARG Z 218      57.010  53.416  56.046  1.00  0.00           H
ATOM   5049  CD  ARG Z 218      58.124  53.932  54.261  1.00  0.00           C
ATOM   5050  HD1 ARG Z 218      58.528  52.895  54.287  1.00  0.00           H
ATOM   5051  HD2 ARG Z 218      57.877  54.209  53.210  1.00  0.00           H
ATOM   5052  NE  ARG Z 218      59.155  54.883  54.772  1.00  0.00           N
ATOM   5053  HE  ARG Z 218      59.025  55.428  55.612  1.00  0.00           H
ATOM   5054  CZ  ARG Z 218      60.264  55.151  54.071  1.00  0.00           C
ATOM   5055  NH1 ARG Z 218      60.588  54.456  52.989  1.00  0.00           N
ATOM   5056 1HH1 ARG Z 218      60.140  53.572  52.839  1.00  0.00           H
ATOM   5057 2HH1 ARG Z 218      61.523  54.568  52.638  1.00  0.00           H
ATOM   5058  NH2 ARG Z 218      61.054  56.150  54.441  1.00  0.00           N
ATOM   5059 1HH2 ARG Z 218      60.750  56.747  55.176  1.00  0.00           H
ATOM   5060 2HH2 ARG Z 218      61.747  56.477  53.775  1.00  0.00           H
ATOM   5061  C   ARG Z 218      55.792  51.023  54.707  1.00  0.00           C
ATOM   5062  O   ARG Z 218      56.834  50.407  54.920  1.00  0.00           O
ATOM   5063  N   LEU Z 219      54.664  50.722  55.377  1.00  0.00           N
[truncated: 452,122 more chars]
