# Supplementary material for: Molecular Basis for the Involvement of Mammalian Serum Albumin in the AGE/RAGE Axis: A Comprehensive Computational Study
Source: Int J Mol Sci. 2024 Mar 11;25(6):3204. doi: 10.3390/ijms25063204 (PMC10970403; doi:10.3390/ijms25063204)
Supplement: Supplementary file 1 [file ijms-25-03204-s001.zip › File S4/dimer-RAGE-HSA-Lys262-Lys378.pdb]

ATOM      1  N   GLY X  20     113.765 123.702 110.333  1.00  0.00           N
ATOM      2  H1  GLY X  20     113.143 124.341 110.858  1.00  0.00           H
ATOM      3  H2  GLY X  20     113.644 123.898 109.312  1.00  0.00           H
ATOM      4  H3  GLY X  20     113.414 122.717 110.493  1.00  0.00           H
ATOM      5  CA  GLY X  20     115.219 123.811 110.709  1.00  0.00           C
ATOM      6  HA1 GLY X  20     115.498 124.847 110.577  1.00  0.00           H
ATOM      7  HA2 GLY X  20     115.333 123.452 111.722  1.00  0.00           H
ATOM      8  C   GLY X  20     116.110 122.979 109.816  1.00  0.00           C
ATOM      9  O   GLY X  20     115.605 122.268 108.954  1.00  0.00           O
ATOM     10  N   ALA X  21     117.452 123.015 109.950  1.00  0.00           N
ATOM     11  HN  ALA X  21     117.971 122.374 109.384  1.00  0.00           H
ATOM     12  CA  ALA X  21     118.240 123.918 110.766  1.00  0.00           C
ATOM     13  HA  ALA X  21     117.684 124.825 110.951  1.00  0.00           H
ATOM     14  CB  ALA X  21     118.609 123.268 112.113  1.00  0.00           C
ATOM     15  HB1 ALA X  21     119.224 123.951 112.734  1.00  0.00           H
ATOM     16  HB2 ALA X  21     117.694 123.006 112.685  1.00  0.00           H
ATOM     17  HB3 ALA X  21     119.191 122.335 111.950  1.00  0.00           H
ATOM     18  C   ALA X  21     119.513 124.335 110.029  1.00  0.00           C
ATOM     19  O   ALA X  21     120.323 123.515 109.612  1.00  0.00           O
ATOM     20  N   MET X  22     119.704 125.654 109.861  1.00  0.00           N
ATOM     21  HN  MET X  22     119.046 126.315 110.204  1.00  0.00           H
ATOM     22  CA  MET X  22     120.807 126.263 109.141  1.00  0.00           C
ATOM     23  HA  MET X  22     121.724 125.744 109.361  1.00  0.00           H
ATOM     24  CB  MET X  22     120.549 126.322 107.620  1.00  0.00           C
ATOM     25  HB1 MET X  22     119.464 126.134 107.470  1.00  0.00           H
ATOM     26  HB2 MET X  22     120.775 127.322 107.188  1.00  0.00           H
ATOM     27  CG  MET X  22     121.379 125.287 106.839  1.00  0.00           C
ATOM     28  HG1 MET X  22     122.446 125.405 107.128  1.00  0.00           H
ATOM     29  HG2 MET X  22     121.080 124.268 107.168  1.00  0.00           H
ATOM     30  SD  MET X  22     121.256 125.436 105.030  1.00  0.00           S
ATOM     31  CE  MET X  22     119.462 125.698 104.950  1.00  0.00           C
ATOM     32  HE1 MET X  22     119.091 125.590 103.912  1.00  0.00           H
ATOM     33  HE2 MET X  22     118.925 124.953 105.576  1.00  0.00           H
ATOM     34  HE3 MET X  22     119.183 126.719 105.284  1.00  0.00           H
ATOM     35  C   MET X  22     120.916 127.658 109.701  1.00  0.00           C
ATOM     36  O   MET X  22     120.140 127.979 110.596  1.00  0.00           O
ATOM     37  N   ALA X  23     121.857 128.497 109.230  1.00  0.00           N
ATOM     38  HN  ALA X  23     122.590 128.168 108.626  1.00  0.00           H
ATOM     39  CA  ALA X  23     121.830 129.930 109.447  1.00  0.00           C
ATOM     40  HA  ALA X  23     120.820 130.257 109.658  1.00  0.00           H
ATOM     41  CB  ALA X  23     122.778 130.346 110.587  1.00  0.00           C
ATOM     42  HB1 ALA X  23     122.790 131.449 110.721  1.00  0.00           H
ATOM     43  HB2 ALA X  23     122.452 129.882 111.541  1.00  0.00           H
ATOM     44  HB3 ALA X  23     123.815 130.008 110.370  1.00  0.00           H
ATOM     45  C   ALA X  23     122.288 130.630 108.177  1.00  0.00           C
ATOM     46  O   ALA X  23     123.302 130.260 107.593  1.00  0.00           O
ATOM     47  N   GLN X  24     121.560 131.668 107.716  1.00  0.00           N
ATOM     48  HN  GLN X  24     120.713 131.958 108.162  1.00  0.00           H
ATOM     49  CA  GLN X  24     121.964 132.413 106.534  1.00  0.00           C
ATOM     50  HA  GLN X  24     122.537 131.767 105.881  1.00  0.00           H
ATOM     51  CB  GLN X  24     120.730 132.897 105.731  1.00  0.00           C
ATOM     52  HB1 GLN X  24     120.129 131.991 105.480  1.00  0.00           H
ATOM     53  HB2 GLN X  24     120.098 133.538 106.379  1.00  0.00           H
ATOM     54  CG  GLN X  24     121.065 133.631 104.407  1.00  0.00           C
ATOM     55  HG1 GLN X  24     121.595 134.584 104.614  1.00  0.00           H
ATOM     56  HG2 GLN X  24     121.714 132.981 103.783  1.00  0.00           H
ATOM     57  CD  GLN X  24     119.795 133.950 103.618  1.00  0.00           C
ATOM     58  OE1 GLN X  24     118.674 133.804 104.112  1.00  0.00           O
ATOM     59  NE2 GLN X  24     119.958 134.402 102.354  1.00  0.00           N
ATOM     60 1HE2 GLN X  24     120.847 134.408 101.904  1.00  0.00           H
ATOM     61 2HE2 GLN X  24     119.143 134.632 101.821  1.00  0.00           H
ATOM     62  C   GLN X  24     122.853 133.589 106.909  1.00  0.00           C
ATOM     63  O   GLN X  24     122.544 134.358 107.816  1.00  0.00           O
ATOM     64  N   ASN X  25     124.005 133.754 106.226  1.00  0.00           N
ATOM     65  HN  ASN X  25     124.270 133.084 105.541  1.00  0.00           H
ATOM     66  CA  ASN X  25     124.909 134.871 106.449  1.00  0.00           C
ATOM     67  HA  ASN X  25     125.000 135.031 107.515  1.00  0.00           H
ATOM     68  CB  ASN X  25     126.317 134.650 105.830  1.00  0.00           C
ATOM     69  HB1 ASN X  25     126.211 134.330 104.772  1.00  0.00           H
ATOM     70  HB2 ASN X  25     126.891 135.602 105.858  1.00  0.00           H
ATOM     71  CG  ASN X  25     127.136 133.596 106.565  1.00  0.00           C
ATOM     72  OD1 ASN X  25     126.656 132.722 107.283  1.00  0.00           O
ATOM     73  ND2 ASN X  25     128.471 133.674 106.354  1.00  0.00           N
ATOM     74 1HD2 ASN X  25     128.843 134.340 105.703  1.00  0.00           H
ATOM     75 2HD2 ASN X  25     129.021 132.868 106.585  1.00  0.00           H
ATOM     76  C   ASN X  25     124.380 136.161 105.833  1.00  0.00           C
ATOM     77  O   ASN X  25     124.174 136.243 104.622  1.00  0.00           O
ATOM     78  N   ILE X  26     124.194 137.204 106.660  1.00  0.00           N
ATOM     79  HN  ILE X  26     124.353 137.098 107.645  1.00  0.00           H
ATOM     80  CA  ILE X  26     123.685 138.501 106.237  1.00  0.00           C
ATOM     81  HA  ILE X  26     123.493 138.509 105.174  1.00  0.00           H
ATOM     82  CB  ILE X  26     122.407 138.858 106.992  1.00  0.00           C
ATOM     83  HB  ILE X  26     122.667 138.904 108.075  1.00  0.00           H
ATOM     84  CG2 ILE X  26     121.852 140.240 106.574  1.00  0.00           C
ATOM     85 1HG2 ILE X  26     120.885 140.432 107.086  1.00  0.00           H
ATOM     86 2HG2 ILE X  26     122.546 141.060 106.854  1.00  0.00           H
ATOM     87 3HG2 ILE X  26     121.680 140.284 105.478  1.00  0.00           H
ATOM     88  CG1 ILE X  26     121.327 137.760 106.850  1.00  0.00           C
ATOM     89 1HG1 ILE X  26     121.707 136.813 107.296  1.00  0.00           H
ATOM     90 2HG1 ILE X  26     120.449 138.074 107.454  1.00  0.00           H
ATOM     91  CD  ILE X  26     120.878 137.482 105.415  1.00  0.00           C
ATOM     92  HD1 ILE X  26     120.064 136.727 105.393  1.00  0.00           H
ATOM     93  HD2 ILE X  26     120.503 138.405 104.923  1.00  0.00           H
ATOM     94  HD3 ILE X  26     121.723 137.082 104.818  1.00  0.00           H
ATOM     95  C   ILE X  26     124.738 139.553 106.526  1.00  0.00           C
ATOM     96  O   ILE X  26     125.316 139.578 107.611  1.00  0.00           O
ATOM     97  N   THR X  27     125.023 140.443 105.557  1.00  0.00           N
ATOM     98  HN  THR X  27     124.615 140.377 104.648  1.00  0.00           H
ATOM     99  CA  THR X  27     125.968 141.545 105.712  1.00  0.00           C
ATOM    100  HA  THR X  27     126.369 141.537 106.709  1.00  0.00           H
ATOM    101  CB  THR X  27     127.151 141.485 104.750  1.00  0.00           C
ATOM    102  HB  THR X  27     127.696 142.460 104.732  1.00  0.00           H
ATOM    103  OG1 THR X  27     126.741 141.130 103.433  1.00  0.00           O
ATOM    104  HG1 THR X  27     127.485 141.358 102.841  1.00  0.00           H
ATOM    105  CG2 THR X  27     128.110 140.388 105.235  1.00  0.00           C
ATOM    106 1HG2 THR X  27     129.005 140.336 104.581  1.00  0.00           H
ATOM    107 2HG2 THR X  27     128.439 140.597 106.275  1.00  0.00           H
ATOM    108 3HG2 THR X  27     127.602 139.400 105.218  1.00  0.00           H
ATOM    109  C   THR X  27     125.260 142.876 105.543  1.00  0.00           C
ATOM    110  O   THR X  27     124.481 143.076 104.614  1.00  0.00           O
ATOM    111  N   ALA X  28     125.495 143.836 106.460  1.00  0.00           N
ATOM    112  HN  ALA X  28     126.109 143.678 107.233  1.00  0.00           H
ATOM    113  CA  ALA X  28     124.729 145.070 106.504  1.00  0.00           C
ATOM    114  HA  ALA X  28     124.361 145.321 105.517  1.00  0.00           H
ATOM    115  CB  ALA X  28     123.554 144.869 107.472  1.00  0.00           C
ATOM    116  HB1 ALA X  28     122.932 145.781 107.558  1.00  0.00           H
ATOM    117  HB2 ALA X  28     122.907 144.040 107.117  1.00  0.00           H
ATOM    118  HB3 ALA X  28     123.938 144.617 108.483  1.00  0.00           H
ATOM    119  C   ALA X  28     125.577 146.248 106.969  1.00  0.00           C
ATOM    120  O   ALA X  28     126.610 146.069 107.612  1.00  0.00           O
ATOM    121  N   ARG X  29     125.184 147.494 106.629  1.00  0.00           N
ATOM    122  HN  ARG X  29     124.312 147.664 106.164  1.00  0.00           H
ATOM    123  CA  ARG X  29     126.028 148.657 106.847  1.00  0.00           C
ATOM    124  HA  ARG X  29     127.037 148.345 107.084  1.00  0.00           H
ATOM    125  CB  ARG X  29     126.088 149.549 105.588  1.00  0.00           C
ATOM    126  HB1 ARG X  29     126.401 148.908 104.742  1.00  0.00           H
ATOM    127  HB2 ARG X  29     125.066 149.917 105.340  1.00  0.00           H
ATOM    128  CG  ARG X  29     127.048 150.748 105.734  1.00  0.00           C
ATOM    129  HG1 ARG X  29     126.584 151.479 106.437  1.00  0.00           H
ATOM    130  HG2 ARG X  29     128.001 150.393 106.191  1.00  0.00           H
ATOM    131  CD  ARG X  29     127.355 151.462 104.422  1.00  0.00           C
ATOM    132  HD1 ARG X  29     127.924 150.789 103.746  1.00  0.00           H
ATOM    133  HD2 ARG X  29     126.420 151.807 103.925  1.00  0.00           H
ATOM    134  NE  ARG X  29     128.198 152.635 104.799  1.00  0.00           N
ATOM    135  HE  ARG X  29     128.257 152.904 105.762  1.00  0.00           H
ATOM    136  CZ  ARG X  29     128.880 153.404 103.946  1.00  0.00           C
ATOM    137  NH1 ARG X  29     128.897 153.160 102.642  1.00  0.00           N
ATOM    138 1HH1 ARG X  29     128.137 152.634 102.280  1.00  0.00           H
ATOM    139 2HH1 ARG X  29     129.358 153.806 102.051  1.00  0.00           H
ATOM    140  NH2 ARG X  29     129.557 154.443 104.426  1.00  0.00           N
ATOM    141 1HH2 ARG X  29     129.640 154.511 105.420  1.00  0.00           H
ATOM    142 2HH2 ARG X  29     130.079 155.032 103.824  1.00  0.00           H
ATOM    143  C   ARG X  29     125.543 149.541 107.970  1.00  0.00           C
ATOM    144  O   ARG X  29     124.382 149.942 108.019  1.00  0.00           O
ATOM    145  N   ILE X  30     126.453 149.921 108.890  1.00  0.00           N
ATOM    146  HN  ILE X  30     127.394 149.585 108.834  1.00  0.00           H
ATOM    147  CA  ILE X  30     126.156 150.829 109.987  1.00  0.00           C
ATOM    148  HA  ILE X  30     125.369 150.370 110.565  1.00  0.00           H
ATOM    149  CB  ILE X  30     127.352 150.991 110.923  1.00  0.00           C
ATOM    150  HB  ILE X  30     128.179 151.494 110.370  1.00  0.00           H
ATOM    151  CG2 ILE X  30     126.966 151.848 112.151  1.00  0.00           C
ATOM    152 1HG2 ILE X  30     127.838 152.009 112.816  1.00  0.00           H
ATOM    153 2HG2 ILE X  30     126.593 152.842 111.843  1.00  0.00           H
ATOM    154 3HG2 ILE X  30     126.174 151.335 112.738  1.00  0.00           H
ATOM    155  CG1 ILE X  30     127.842 149.601 111.387  1.00  0.00           C
ATOM    156 1HG1 ILE X  30     127.033 149.113 111.979  1.00  0.00           H
ATOM    157 2HG1 ILE X  30     128.049 148.943 110.516  1.00  0.00           H
ATOM    158  CD  ILE X  30     129.118 149.655 112.222  1.00  0.00           C
ATOM    159  HD1 ILE X  30     129.371 148.622 112.538  1.00  0.00           H
ATOM    160  HD2 ILE X  30     129.964 150.068 111.634  1.00  0.00           H
ATOM    161  HD3 ILE X  30     128.988 150.275 113.131  1.00  0.00           H
ATOM    162  C   ILE X  30     125.629 152.187 109.510  1.00  0.00           C
ATOM    163  O   ILE X  30     126.174 152.836 108.612  1.00  0.00           O
ATOM    164  N   GLY X  31     124.512 152.643 110.114  1.00  0.00           N
ATOM    165  HN  GLY X  31     124.109 152.107 110.858  1.00  0.00           H
ATOM    166  CA  GLY X  31     123.835 153.882 109.744  1.00  0.00           C
ATOM    167  HA1 GLY X  31     123.273 154.180 110.610  1.00  0.00           H
ATOM    168  HA2 GLY X  31     124.572 154.621 109.463  1.00  0.00           H
ATOM    169  C   GLY X  31     122.844 153.765 108.608  1.00  0.00           C
ATOM    170  O   GLY X  31     122.244 154.752 108.172  1.00  0.00           O
ATOM    171  N   GLU X  32     122.630 152.537 108.109  1.00  0.00           N
ATOM    172  HN  GLU X  32     123.168 151.763 108.443  1.00  0.00           H
ATOM    173  CA  GLU X  32     121.637 152.202 107.109  1.00  0.00           C
ATOM    174  HA  GLU X  32     121.123 153.099 106.802  1.00  0.00           H
ATOM    175  CB  GLU X  32     122.309 151.578 105.855  1.00  0.00           C
ATOM    176  HB1 GLU X  32     122.902 150.689 106.159  1.00  0.00           H
ATOM    177  HB2 GLU X  32     121.529 151.220 105.150  1.00  0.00           H
ATOM    178  CG  GLU X  32     123.233 152.574 105.095  1.00  0.00           C
ATOM    179  HG1 GLU X  32     122.686 153.523 104.923  1.00  0.00           H
ATOM    180  HG2 GLU X  32     124.132 152.791 105.708  1.00  0.00           H
ATOM    181  CD  GLU X  32     123.706 152.069 103.734  1.00  0.00           C
ATOM    182  OE1 GLU X  32     123.546 150.863 103.438  1.00  0.00           O
ATOM    183  OE2 GLU X  32     124.250 152.901 102.952  1.00  0.00           O
ATOM    184  C   GLU X  32     120.597 151.271 107.750  1.00  0.00           C
ATOM    185  O   GLU X  32     120.814 150.825 108.879  1.00  0.00           O
ATOM    186  N   PRO X  33     119.447 150.981 107.147  1.00  0.00           N
ATOM    187  CD  PRO X  33     118.878 151.784 106.057  1.00  0.00           C
ATOM    188  HD1 PRO X  33     119.418 151.586 105.105  1.00  0.00           H
ATOM    189  HD2 PRO X  33     118.927 152.865 106.317  1.00  0.00           H
ATOM    190  CA  PRO X  33     118.445 150.115 107.766  1.00  0.00           C
ATOM    191  HA  PRO X  33     118.576 150.034 108.837  1.00  0.00           H
ATOM    192  CB  PRO X  33     117.136 150.809 107.369  1.00  0.00           C
ATOM    193  HB1 PRO X  33     116.260 150.133 107.411  1.00  0.00           H
ATOM    194  HB2 PRO X  33     116.963 151.663 108.061  1.00  0.00           H
ATOM    195  CG  PRO X  33     117.421 151.335 105.960  1.00  0.00           C
ATOM    196  HG1 PRO X  33     117.343 150.491 105.238  1.00  0.00           H
ATOM    197  HG2 PRO X  33     116.735 152.147 105.655  1.00  0.00           H
ATOM    198  C   PRO X  33     118.487 148.715 107.166  1.00  0.00           C
ATOM    199  O   PRO X  33     119.013 148.525 106.071  1.00  0.00           O
ATOM    200  N   LEU X  34     117.912 147.711 107.857  1.00  0.00           N
ATOM    201  HN  LEU X  34     117.489 147.896 108.744  1.00  0.00           H
ATOM    202  CA  LEU X  34     117.864 146.344 107.361  1.00  0.00           C
ATOM    203  HA  LEU X  34     117.958 146.346 106.283  1.00  0.00           H
ATOM    204  CB  LEU X  34     119.011 145.474 107.965  1.00  0.00           C
ATOM    205  HB1 LEU X  34     119.973 145.833 107.539  1.00  0.00           H
ATOM    206  HB2 LEU X  34     119.060 145.689 109.051  1.00  0.00           H
ATOM    207  CG  LEU X  34     118.927 143.935 107.775  1.00  0.00           C
ATOM    208  HG  LEU X  34     117.928 143.583 108.125  1.00  0.00           H
ATOM    209  CD1 LEU X  34     119.130 143.495 106.320  1.00  0.00           C
ATOM    210 1HD1 LEU X  34     119.014 142.393 106.248  1.00  0.00           H
ATOM    211 2HD1 LEU X  34     118.395 143.974 105.642  1.00  0.00           H
ATOM    212 3HD1 LEU X  34     120.153 143.761 105.980  1.00  0.00           H
ATOM    213  CD2 LEU X  34     119.952 143.209 108.648  1.00  0.00           C
ATOM    214 1HD2 LEU X  34     119.841 142.109 108.569  1.00  0.00           H
ATOM    215 2HD2 LEU X  34     120.976 143.488 108.323  1.00  0.00           H
ATOM    216 3HD2 LEU X  34     119.830 143.499 109.713  1.00  0.00           H
ATOM    217  C   LEU X  34     116.505 145.741 107.680  1.00  0.00           C
ATOM    218  O   LEU X  34     115.853 146.081 108.666  1.00  0.00           O
ATOM    219  N   VAL X  35     116.043 144.823 106.809  1.00  0.00           N
ATOM    220  HN  VAL X  35     116.580 144.599 106.001  1.00  0.00           H
ATOM    221  CA  VAL X  35     114.869 143.993 106.983  1.00  0.00           C
ATOM    222  HA  VAL X  35     114.468 144.145 107.973  1.00  0.00           H
ATOM    223  CB  VAL X  35     113.779 144.272 105.948  1.00  0.00           C
ATOM    224  HB  VAL X  35     113.057 143.420 105.923  1.00  0.00           H
ATOM    225  CG1 VAL X  35     112.996 145.520 106.380  1.00  0.00           C
ATOM    226 1HG1 VAL X  35     112.193 145.756 105.652  1.00  0.00           H
ATOM    227 2HG1 VAL X  35     112.539 145.365 107.379  1.00  0.00           H
ATOM    228 3HG1 VAL X  35     113.678 146.393 106.436  1.00  0.00           H
ATOM    229  CG2 VAL X  35     114.384 144.470 104.542  1.00  0.00           C
ATOM    230 1HG2 VAL X  35     113.587 144.704 103.806  1.00  0.00           H
ATOM    231 2HG2 VAL X  35     115.100 145.317 104.513  1.00  0.00           H
ATOM    232 3HG2 VAL X  35     114.909 143.551 104.202  1.00  0.00           H
ATOM    233  C   VAL X  35     115.277 142.528 106.888  1.00  0.00           C
ATOM    234  O   VAL X  35     116.128 142.150 106.082  1.00  0.00           O
ATOM    235  N   LEU X  36     114.684 141.657 107.732  1.00  0.00           N
ATOM    236  HN  LEU X  36     114.075 142.001 108.454  1.00  0.00           H
ATOM    237  CA  LEU X  36     114.893 140.219 107.668  1.00  0.00           C
ATOM    238  HA  LEU X  36     115.477 139.988 106.788  1.00  0.00           H
ATOM    239  CB  LEU X  36     115.652 139.629 108.896  1.00  0.00           C
ATOM    240  HB1 LEU X  36     114.956 139.507 109.754  1.00  0.00           H
ATOM    241  HB2 LEU X  36     116.003 138.613 108.608  1.00  0.00           H
ATOM    242  CG  LEU X  36     116.877 140.439 109.388  1.00  0.00           C
ATOM    243  HG  LEU X  36     117.288 141.036 108.542  1.00  0.00           H
ATOM    244  CD1 LEU X  36     116.469 141.387 110.517  1.00  0.00           C
ATOM    245 1HD1 LEU X  36     117.346 141.942 110.912  1.00  0.00           H
ATOM    246 2HD1 LEU X  36     115.698 142.115 110.193  1.00  0.00           H
ATOM    247 3HD1 LEU X  36     116.051 140.769 111.334  1.00  0.00           H
ATOM    248  CD2 LEU X  36     117.995 139.530 109.927  1.00  0.00           C
ATOM    249 1HD2 LEU X  36     118.826 140.148 110.332  1.00  0.00           H
ATOM    250 2HD2 LEU X  36     117.609 138.896 110.753  1.00  0.00           H
ATOM    251 3HD2 LEU X  36     118.397 138.873 109.132  1.00  0.00           H
ATOM    252  C   LEU X  36     113.551 139.504 107.507  1.00  0.00           C
ATOM    253  O   LEU X  36     112.627 139.696 108.298  1.00  0.00           O
ATOM    254  N   LYS X  37     113.406 138.664 106.457  1.00  0.00           N
ATOM    255  HN  LYS X  37     114.196 138.521 105.847  1.00  0.00           H
ATOM    256  CA  LYS X  37     112.233 137.847 106.162  1.00  0.00           C
ATOM    257  HA  LYS X  37     111.386 138.518 106.137  1.00  0.00           H
ATOM    258  CB  LYS X  37     112.332 137.122 104.781  1.00  0.00           C
ATOM    259  HB1 LYS X  37     113.407 136.970 104.537  1.00  0.00           H
ATOM    260  HB2 LYS X  37     111.869 136.112 104.828  1.00  0.00           H
ATOM    261  CG  LYS X  37     111.646 137.881 103.635  1.00  0.00           C
ATOM    262  HG1 LYS X  37     110.608 138.132 103.930  1.00  0.00           H
ATOM    263  HG2 LYS X  37     112.193 138.842 103.481  1.00  0.00           H
ATOM    264  CD  LYS X  37     111.576 137.135 102.284  1.00  0.00           C
ATOM    265  HD1 LYS X  37     111.222 137.881 101.534  1.00  0.00           H
ATOM    266  HD2 LYS X  37     112.604 136.834 101.987  1.00  0.00           H
ATOM    267  CE  LYS X  37     110.635 135.925 102.217  1.00  0.00           C
ATOM    268  HE1 LYS X  37     111.034 135.087 102.828  1.00  0.00           H
ATOM    269  HE2 LYS X  37     109.625 136.199 102.592  1.00  0.00           H
ATOM    270  NZ  LYS X  37     110.496 135.461 100.815  1.00  0.00           N
ATOM    271  HZ1 LYS X  37     110.023 134.539 100.767  1.00  0.00           H
ATOM    272  HZ2 LYS X  37     109.929 136.133 100.246  1.00  0.00           H
ATOM    273  HZ3 LYS X  37     111.427 135.401 100.348  1.00  0.00           H
ATOM    274  C   LYS X  37     111.907 136.797 107.219  1.00  0.00           C
ATOM    275  O   LYS X  37     112.770 136.313 107.948  1.00  0.00           O
ATOM    276  N   CYS X  38     110.631 136.373 107.289  1.00  0.00           N
ATOM    277  HN  CYS X  38     109.903 136.826 106.775  1.00  0.00           H
ATOM    278  CA  CYS X  38     110.218 135.257 108.122  1.00  0.00           C
ATOM    279  HA  CYS X  38     111.086 134.767 108.535  1.00  0.00           H
ATOM    280  CB  CYS X  38     109.346 135.784 109.298  1.00  0.00           C
ATOM    281  HB1 CYS X  38     109.881 136.648 109.748  1.00  0.00           H
ATOM    282  HB2 CYS X  38     108.395 136.193 108.891  1.00  0.00           H
ATOM    283  SG  CYS X  38     108.969 134.618 110.653  1.00  0.00           S
ATOM    284  C   CYS X  38     109.502 134.217 107.252  1.00  0.00           C
ATOM    285  O   CYS X  38     108.330 133.923 107.466  1.00  0.00           O
ATOM    286  N   LYS X  39     110.231 133.656 106.242  1.00  0.00           N
ATOM    287  HN  LYS X  39     111.199 133.893 106.246  1.00  0.00           H
ATOM    288  CA  LYS X  39     109.907 132.615 105.243  1.00  0.00           C
ATOM    289  HA  LYS X  39     110.477 132.897 104.370  1.00  0.00           H
ATOM    290  CB  LYS X  39     110.439 131.208 105.643  1.00  0.00           C
ATOM    291  HB1 LYS X  39     111.455 131.315 106.076  1.00  0.00           H
ATOM    292  HB2 LYS X  39     109.792 130.794 106.445  1.00  0.00           H
ATOM    293  CG  LYS X  39     110.564 130.151 104.522  1.00  0.00           C
ATOM    294  HG1 LYS X  39     109.956 130.426 103.638  1.00  0.00           H
ATOM    295  HG2 LYS X  39     111.629 130.121 104.199  1.00  0.00           H
ATOM    296  CD  LYS X  39     110.160 128.759 105.044  1.00  0.00           C
ATOM    297  HD1 LYS X  39     110.746 128.599 105.981  1.00  0.00           H
ATOM    298  HD2 LYS X  39     109.082 128.787 105.312  1.00  0.00           H
ATOM    299  CE  LYS X  39     110.431 127.533 104.157  1.00  0.00           C
ATOM    300  HE1 LYS X  39     111.437 127.604 103.691  1.00  0.00           H
ATOM    301  HE2 LYS X  39     110.403 126.612 104.783  1.00  0.00           H
ATOM    302  NZ  LYS X  39     109.425 127.359 103.095  1.00  0.00           N
ATOM    303  HZ1 LYS X  39     109.683 126.507 102.531  1.00  0.00           H
ATOM    304  HZ2 LYS X  39     108.444 127.191 103.454  1.00  0.00           H
ATOM    305  HZ3 LYS X  39     109.361 128.188 102.465  1.00  0.00           H
ATOM    306  C   LYS X  39     108.472 132.470 104.733  1.00  0.00           C
ATOM    307  O   LYS X  39     108.181 132.682 103.553  1.00  0.00           O
ATOM    308  N   GLY X  40     107.540 132.080 105.619  1.00  0.00           N
ATOM    309  HN  GLY X  40     107.801 132.064 106.586  1.00  0.00           H
ATOM    310  CA  GLY X  40     106.203 131.622 105.283  1.00  0.00           C
ATOM    311  HA1 GLY X  40     105.942 131.919 104.279  1.00  0.00           H
ATOM    312  HA2 GLY X  40     106.189 130.550 105.424  1.00  0.00           H
ATOM    313  C   GLY X  40     105.148 132.185 106.188  1.00  0.00           C
ATOM    314  O   GLY X  40     104.068 131.613 106.310  1.00  0.00           O
ATOM    315  N   ALA X  41     105.405 133.334 106.845  1.00  0.00           N
ATOM    316  HN  ALA X  41     106.312 133.752 106.822  1.00  0.00           H
ATOM    317  CA  ALA X  41     104.354 134.093 107.495  1.00  0.00           C
ATOM    318  HA  ALA X  41     103.822 133.383 108.099  1.00  0.00           H
ATOM    319  CB  ALA X  41     104.937 135.168 108.437  1.00  0.00           C
ATOM    320  HB1 ALA X  41     104.126 135.679 109.001  1.00  0.00           H
ATOM    321  HB2 ALA X  41     105.635 134.705 109.165  1.00  0.00           H
ATOM    322  HB3 ALA X  41     105.495 135.934 107.857  1.00  0.00           H
ATOM    323  C   ALA X  41     103.356 134.728 106.509  1.00  0.00           C
ATOM    324  O   ALA X  41     103.782 135.179 105.441  1.00  0.00           O
ATOM    325  N   PRO X  42     102.047 134.802 106.794  1.00  0.00           N
ATOM    326  CD  PRO X  42     101.402 134.099 107.904  1.00  0.00           C
ATOM    327  HD1 PRO X  42     101.675 134.602 108.859  1.00  0.00           H
ATOM    328  HD2 PRO X  42     101.696 133.026 107.936  1.00  0.00           H
ATOM    329  CA  PRO X  42     101.111 135.708 106.129  1.00  0.00           C
ATOM    330  HA  PRO X  42     100.996 135.340 105.118  1.00  0.00           H
ATOM    331  CB  PRO X  42      99.815 135.606 106.957  1.00  0.00           C
ATOM    332  HB1 PRO X  42      99.782 136.394 107.744  1.00  0.00           H
ATOM    333  HB2 PRO X  42      98.918 135.693 106.314  1.00  0.00           H
ATOM    334  CG  PRO X  42      99.905 134.243 107.645  1.00  0.00           C
ATOM    335  HG1 PRO X  42      99.309 134.194 108.581  1.00  0.00           H
ATOM    336  HG2 PRO X  42      99.573 133.441 106.951  1.00  0.00           H
ATOM    337  C   PRO X  42     101.586 137.149 106.019  1.00  0.00           C
ATOM    338  O   PRO X  42     102.255 137.642 106.927  1.00  0.00           O
ATOM    339  N   LYS X  43     101.217 137.874 104.944  1.00  0.00           N
ATOM    340  HN  LYS X  43     100.644 137.475 104.232  1.00  0.00           H
ATOM    341  CA  LYS X  43     101.693 139.231 104.710  1.00  0.00           C
ATOM    342  HA  LYS X  43     102.743 139.262 104.968  1.00  0.00           H
ATOM    343  CB  LYS X  43     101.552 139.652 103.218  1.00  0.00           C
ATOM    344  HB1 LYS X  43     100.661 139.152 102.780  1.00  0.00           H
ATOM    345  HB2 LYS X  43     101.368 140.751 103.153  1.00  0.00           H
ATOM    346  CG  LYS X  43     102.793 139.379 102.346  1.00  0.00           C
ATOM    347  HG1 LYS X  43     102.671 139.954 101.398  1.00  0.00           H
ATOM    348  HG2 LYS X  43     103.695 139.777 102.859  1.00  0.00           H
ATOM    349  CD  LYS X  43     102.984 137.897 101.984  1.00  0.00           C
ATOM    350  HD1 LYS X  43     103.190 137.312 102.909  1.00  0.00           H
ATOM    351  HD2 LYS X  43     102.020 137.527 101.561  1.00  0.00           H
ATOM    352  CE  LYS X  43     104.098 137.661 100.956  1.00  0.00           C
ATOM    353  HE1 LYS X  43     103.919 138.283 100.051  1.00  0.00           H
ATOM    354  HE2 LYS X  43     105.086 137.932 101.385  1.00  0.00           H
ATOM    355  NZ  LYS X  43     104.144 136.245 100.540  1.00  0.00           N
ATOM    356  HZ1 LYS X  43     104.894 136.095  99.839  1.00  0.00           H
ATOM    357  HZ2 LYS X  43     104.284 135.620 101.361  1.00  0.00           H
ATOM    358  HZ3 LYS X  43     103.233 135.978 100.084  1.00  0.00           H
ATOM    359  C   LYS X  43     101.028 140.283 105.600  1.00  0.00           C
ATOM    360  O   LYS X  43     101.408 141.452 105.559  1.00  0.00           O
ATOM    361  N   LYS X  44     100.048 139.893 106.432  1.00  0.00           N
ATOM    362  HN  LYS X  44      99.783 138.934 106.464  1.00  0.00           H
ATOM    363  CA  LYS X  44      99.390 140.761 107.387  1.00  0.00           C
ATOM    364  HA  LYS X  44     100.105 141.487 107.744  1.00  0.00           H
ATOM    365  CB  LYS X  44      98.159 141.459 106.757  1.00  0.00           C
ATOM    366  HB1 LYS X  44      97.643 140.753 106.074  1.00  0.00           H
ATOM    367  HB2 LYS X  44      97.429 141.744 107.549  1.00  0.00           H
ATOM    368  CG  LYS X  44      98.522 142.736 105.995  1.00  0.00           C
ATOM    369  HG1 LYS X  44      98.984 143.425 106.737  1.00  0.00           H
ATOM    370  HG2 LYS X  44      99.282 142.517 105.214  1.00  0.00           H
ATOM    371  CD  LYS X  44      97.304 143.385 105.327  1.00  0.00           C
ATOM    372  HD1 LYS X  44      96.911 142.701 104.541  1.00  0.00           H
ATOM    373  HD2 LYS X  44      96.493 143.498 106.077  1.00  0.00           H
ATOM    374  CE  LYS X  44      97.593 144.748 104.695  1.00  0.00           C
ATOM    375  HE1 LYS X  44      98.309 144.620 103.854  1.00  0.00           H
ATOM    376  HE2 LYS X  44      96.658 145.215 104.319  1.00  0.00           H
ATOM    377  NZ  LYS X  44      98.214 145.650 105.687  1.00  0.00           N
ATOM    378  HZ1 LYS X  44      98.291 146.624 105.338  1.00  0.00           H
ATOM    379  HZ2 LYS X  44      97.667 145.642 106.573  1.00  0.00           H
ATOM    380  HZ3 LYS X  44      99.191 145.314 105.865  1.00  0.00           H
ATOM    381  C   LYS X  44      98.921 139.922 108.569  1.00  0.00           C
ATOM    382  O   LYS X  44      98.688 138.726 108.367  1.00  0.00           O
ATOM    383  N   PRO X  45      98.768 140.453 109.792  1.00  0.00           N
ATOM    384  CD  PRO X  45      99.142 141.827 110.146  1.00  0.00           C
ATOM    385  HD1 PRO X  45      98.981 142.554 109.319  1.00  0.00           H
ATOM    386  HD2 PRO X  45     100.209 141.836 110.463  1.00  0.00           H
ATOM    387  CA  PRO X  45      98.071 139.793 110.900  1.00  0.00           C
ATOM    388  HA  PRO X  45      98.643 138.919 111.140  1.00  0.00           H
ATOM    389  CB  PRO X  45      98.088 140.830 112.039  1.00  0.00           C
ATOM    390  HB1 PRO X  45      97.179 140.805 112.675  1.00  0.00           H
ATOM    391  HB2 PRO X  45      98.981 140.653 112.682  1.00  0.00           H
ATOM    392  CG  PRO X  45      98.249 142.171 111.328  1.00  0.00           C
ATOM    393  HG1 PRO X  45      97.263 142.517 110.945  1.00  0.00           H
ATOM    394  HG2 PRO X  45      98.702 142.944 111.979  1.00  0.00           H
ATOM    395  C   PRO X  45      96.658 139.306 110.576  1.00  0.00           C
ATOM    396  O   PRO X  45      96.042 139.872 109.667  1.00  0.00           O
ATOM    397  N   PRO X  46      96.099 138.309 111.256  1.00  0.00           N
ATOM    398  CD  PRO X  46      94.721 137.919 110.976  1.00  0.00           C
ATOM    399  HD1 PRO X  46      94.560 137.750 109.890  1.00  0.00           H
ATOM    400  HD2 PRO X  46      94.038 138.720 111.343  1.00  0.00           H
ATOM    401  CA  PRO X  46      96.636 137.641 112.446  1.00  0.00           C
ATOM    402  HA  PRO X  46      97.014 138.368 113.150  1.00  0.00           H
ATOM    403  CB  PRO X  46      95.420 136.891 113.011  1.00  0.00           C
ATOM    404  HB1 PRO X  46      95.678 135.960 113.555  1.00  0.00           H
ATOM    405  HB2 PRO X  46      94.877 137.566 113.710  1.00  0.00           H
ATOM    406  CG  PRO X  46      94.537 136.644 111.786  1.00  0.00           C
ATOM    407  HG1 PRO X  46      94.918 135.779 111.202  1.00  0.00           H
ATOM    408  HG2 PRO X  46      93.481 136.474 112.063  1.00  0.00           H
ATOM    409  C   PRO X  46      97.750 136.661 112.126  1.00  0.00           C
ATOM    410  O   PRO X  46      97.642 135.875 111.184  1.00  0.00           O
ATOM    411  N   GLN X  47      98.825 136.671 112.931  1.00  0.00           N
ATOM    412  HN  GLN X  47      98.848 137.236 113.753  1.00  0.00           H
ATOM    413  CA  GLN X  47     100.017 135.887 112.686  1.00  0.00           C
ATOM    414  HA  GLN X  47      99.851 135.180 111.887  1.00  0.00           H
ATOM    415  CB  GLN X  47     101.237 136.787 112.358  1.00  0.00           C
ATOM    416  HB1 GLN X  47     101.249 137.605 113.113  1.00  0.00           H
ATOM    417  HB2 GLN X  47     102.189 136.219 112.469  1.00  0.00           H
ATOM    418  CG  GLN X  47     101.226 137.378 110.930  1.00  0.00           C
ATOM    419  HG1 GLN X  47     101.494 136.597 110.191  1.00  0.00           H
ATOM    420  HG2 GLN X  47     100.214 137.750 110.680  1.00  0.00           H
ATOM    421  CD  GLN X  47     102.191 138.557 110.810  1.00  0.00           C
ATOM    422  OE1 GLN X  47     102.676 139.117 111.796  1.00  0.00           O
ATOM    423  NE2 GLN X  47     102.464 138.978 109.556  1.00  0.00           N
ATOM    424 1HE2 GLN X  47     102.162 138.454 108.757  1.00  0.00           H
ATOM    425 2HE2 GLN X  47     102.908 139.866 109.466  1.00  0.00           H
ATOM    426  C   GLN X  47     100.357 135.103 113.932  1.00  0.00           C
ATOM    427  O   GLN X  47      99.966 135.452 115.043  1.00  0.00           O
ATOM    428  N   ARG X  48     101.107 134.006 113.766  1.00  0.00           N
ATOM    429  HN  ARG X  48     101.278 133.660 112.836  1.00  0.00           H
ATOM    430  CA  ARG X  48     101.701 133.286 114.869  1.00  0.00           C
ATOM    431  HA  ARG X  48     101.577 133.839 115.791  1.00  0.00           H
ATOM    432  CB  ARG X  48     101.075 131.889 115.025  1.00  0.00           C
ATOM    433  HB1 ARG X  48      99.998 132.051 114.856  1.00  0.00           H
ATOM    434  HB2 ARG X  48     101.407 131.213 114.211  1.00  0.00           H
ATOM    435  CG  ARG X  48     101.273 131.241 116.412  1.00  0.00           C
ATOM    436  HG1 ARG X  48     102.336 130.929 116.516  1.00  0.00           H
ATOM    437  HG2 ARG X  48     101.077 132.008 117.197  1.00  0.00           H
ATOM    438  CD  ARG X  48     100.367 130.030 116.690  1.00  0.00           C
ATOM    439  HD1 ARG X  48     100.616 129.186 116.008  1.00  0.00           H
ATOM    440  HD2 ARG X  48     100.461 129.707 117.752  1.00  0.00           H
ATOM    441  NE  ARG X  48      98.973 130.498 116.424  1.00  0.00           N
ATOM    442  HE  ARG X  48      98.841 131.441 116.120  1.00  0.00           H
ATOM    443  CZ  ARG X  48      97.865 129.746 116.417  1.00  0.00           C
ATOM    444  NH1 ARG X  48      97.851 128.481 116.813  1.00  0.00           N
ATOM    445 1HH1 ARG X  48      98.706 128.062 117.079  1.00  0.00           H
ATOM    446 2HH1 ARG X  48      97.011 127.948 116.714  1.00  0.00           H
ATOM    447  NH2 ARG X  48      96.739 130.324 116.011  1.00  0.00           N
ATOM    448 1HH2 ARG X  48      96.810 131.281 115.735  1.00  0.00           H
ATOM    449 2HH2 ARG X  48      95.911 130.072 116.515  1.00  0.00           H
ATOM    450  C   ARG X  48     103.173 133.169 114.611  1.00  0.00           C
ATOM    451  O   ARG X  48     103.663 132.166 114.093  1.00  0.00           O
ATOM    452  N   LEU X  49     103.917 134.226 114.959  1.00  0.00           N
ATOM    453  HN  LEU X  49     103.515 135.050 115.363  1.00  0.00           H
ATOM    454  CA  LEU X  49     105.345 134.258 114.797  1.00  0.00           C
ATOM    455  HA  LEU X  49     105.703 133.279 114.519  1.00  0.00           H
ATOM    456  CB  LEU X  49     105.793 135.255 113.692  1.00  0.00           C
ATOM    457  HB1 LEU X  49     106.900 135.281 113.637  1.00  0.00           H
ATOM    458  HB2 LEU X  49     105.443 134.829 112.725  1.00  0.00           H
ATOM    459  CG  LEU X  49     105.260 136.706 113.770  1.00  0.00           C
ATOM    460  HG  LEU X  49     104.150 136.670 113.880  1.00  0.00           H
ATOM    461  CD1 LEU X  49     105.828 137.546 114.925  1.00  0.00           C
ATOM    462 1HD1 LEU X  49     105.467 138.594 114.852  1.00  0.00           H
ATOM    463 2HD1 LEU X  49     105.496 137.156 115.909  1.00  0.00           H
ATOM    464 3HD1 LEU X  49     106.937 137.549 114.897  1.00  0.00           H
ATOM    465  CD2 LEU X  49     105.572 137.425 112.453  1.00  0.00           C
ATOM    466 1HD2 LEU X  49     105.144 138.450 112.477  1.00  0.00           H
ATOM    467 2HD2 LEU X  49     106.672 137.500 112.309  1.00  0.00           H
ATOM    468 3HD2 LEU X  49     105.134 136.879 111.592  1.00  0.00           H
ATOM    469  C   LEU X  49     105.982 134.550 116.130  1.00  0.00           C
ATOM    470  O   LEU X  49     105.323 134.945 117.091  1.00  0.00           O
ATOM    471  N   GLU X  50     107.296 134.320 116.222  1.00  0.00           N
ATOM    472  HN  GLU X  50     107.784 133.925 115.444  1.00  0.00           H
ATOM    473  CA  GLU X  50     108.064 134.665 117.391  1.00  0.00           C
ATOM    474  HA  GLU X  50     107.598 135.497 117.904  1.00  0.00           H
ATOM    475  CB  GLU X  50     108.206 133.448 118.342  1.00  0.00           C
ATOM    476  HB1 GLU X  50     107.199 132.989 118.465  1.00  0.00           H
ATOM    477  HB2 GLU X  50     108.860 132.686 117.867  1.00  0.00           H
ATOM    478  CG  GLU X  50     108.734 133.815 119.750  1.00  0.00           C
ATOM    479  HG1 GLU X  50     109.626 134.470 119.682  1.00  0.00           H
ATOM    480  HG2 GLU X  50     107.943 134.375 120.276  1.00  0.00           H
ATOM    481  CD  GLU X  50     109.114 132.593 120.568  1.00  0.00           C
ATOM    482  OE1 GLU X  50     108.517 132.346 121.648  1.00  0.00           O
ATOM    483  OE2 GLU X  50     110.057 131.870 120.151  1.00  0.00           O
ATOM    484  C   GLU X  50     109.422 135.109 116.893  1.00  0.00           C
ATOM    485  O   GLU X  50     109.995 134.460 116.014  1.00  0.00           O
ATOM    486  N   TRP X  51     109.962 136.238 117.393  1.00  0.00           N
ATOM    487  HN  TRP X  51     109.462 136.773 118.080  1.00  0.00           H
ATOM    488  CA  TRP X  51     111.302 136.687 117.048  1.00  0.00           C
ATOM    489  HA  TRP X  51     111.764 136.003 116.352  1.00  0.00           H
ATOM    490  CB  TRP X  51     111.336 138.121 116.438  1.00  0.00           C
ATOM    491  HB1 TRP X  51     110.653 138.776 117.021  1.00  0.00           H
ATOM    492  HB2 TRP X  51     112.364 138.537 116.536  1.00  0.00           H
ATOM    493  CG  TRP X  51     110.999 138.209 114.958  1.00  0.00           C
ATOM    494  CD1 TRP X  51     109.853 138.643 114.347  1.00  0.00           C
ATOM    495  HD1 TRP X  51     108.965 138.966 114.876  1.00  0.00           H
ATOM    496  NE1 TRP X  51     109.979 138.565 112.970  1.00  0.00           N
ATOM    497  HE1 TRP X  51     109.314 138.800 112.288  1.00  0.00           H
ATOM    498  CE2 TRP X  51     111.248 138.114 112.680  1.00  0.00           C
ATOM    499  CD2 TRP X  51     111.916 137.874 113.891  1.00  0.00           C
ATOM    500  CE3 TRP X  51     113.232 137.404 113.910  1.00  0.00           C
ATOM    501  HE3 TRP X  51     113.754 137.204 114.832  1.00  0.00           H
ATOM    502  CZ3 TRP X  51     113.867 137.188 112.674  1.00  0.00           C
ATOM    503  HZ3 TRP X  51     114.881 136.817 112.657  1.00  0.00           H
ATOM    504  CZ2 TRP X  51     111.876 137.905 111.455  1.00  0.00           C
ATOM    505  HZ2 TRP X  51     111.376 138.107 110.524  1.00  0.00           H
ATOM    506  CH2 TRP X  51     113.202 137.444 111.466  1.00  0.00           C
ATOM    507  HH2 TRP X  51     113.707 137.285 110.524  1.00  0.00           H
ATOM    508  C   TRP X  51     112.163 136.678 118.297  1.00  0.00           C
ATOM    509  O   TRP X  51     111.865 137.369 119.272  1.00  0.00           O
ATOM    510  N   LYS X  52     113.266 135.899 118.273  1.00  0.00           N
ATOM    511  HN  LYS X  52     113.425 135.303 117.485  1.00  0.00           H
ATOM    512  CA  LYS X  52     114.255 135.860 119.335  1.00  0.00           C
ATOM    513  HA  LYS X  52     114.028 136.665 120.013  1.00  0.00           H
ATOM    514  CB  LYS X  52     114.248 134.543 120.167  1.00  0.00           C
ATOM    515  HB1 LYS X  52     114.896 134.676 121.062  1.00  0.00           H
ATOM    516  HB2 LYS X  52     113.203 134.427 120.528  1.00  0.00           H
ATOM    517  CG  LYS X  52     114.666 133.250 119.433  1.00  0.00           C
ATOM    518  HG1 LYS X  52     114.012 133.124 118.543  1.00  0.00           H
ATOM    519  HG2 LYS X  52     115.706 133.368 119.060  1.00  0.00           H
ATOM    520  CD  LYS X  52     114.595 131.970 120.303  1.00  0.00           C
ATOM    521  HD1 LYS X  52     114.824 131.094 119.655  1.00  0.00           H
ATOM    522  HD2 LYS X  52     115.388 132.041 121.081  1.00  0.00           H
ATOM    523  CE  LYS X  52     113.234 131.735 120.992  1.00  0.00           C
ATOM    524  HE1 LYS X  52     112.952 132.620 121.602  1.00  0.00           H
ATOM    525  HE2 LYS X  52     112.447 131.551 120.234  1.00  0.00           H
ATOM    526  NZ  LYS X  52     113.255 130.578 121.916  1.00  0.00           N
ATOM    527  HZ1 LYS X  52     112.369 130.591 122.468  1.00  0.00           H
ATOM    528  HZ2 LYS X  52     113.323 129.670 121.412  1.00  0.00           H
ATOM    529  HZ3 LYS X  52     114.041 130.698 122.597  1.00  0.00           H
ATOM    530  C   LYS X  52     115.642 136.153 118.803  1.00  0.00           C
ATOM    531  O   LYS X  52     115.993 135.783 117.679  1.00  0.00           O
ATOM    532  N   LEU X  53     116.473 136.847 119.603  1.00  0.00           N
ATOM    533  HN  LEU X  53     116.165 137.163 120.501  1.00  0.00           H
ATOM    534  CA  LEU X  53     117.762 137.327 119.141  1.00  0.00           C
ATOM    535  HA  LEU X  53     118.099 136.675 118.347  1.00  0.00           H
ATOM    536  CB  LEU X  53     117.706 138.774 118.567  1.00  0.00           C
ATOM    537  HB1 LEU X  53     118.664 138.961 118.030  1.00  0.00           H
ATOM    538  HB2 LEU X  53     116.899 138.822 117.804  1.00  0.00           H
ATOM    539  CG  LEU X  53     117.500 139.936 119.575  1.00  0.00           C
ATOM    540  HG  LEU X  53     118.168 139.775 120.453  1.00  0.00           H
ATOM    541  CD1 LEU X  53     117.940 141.274 118.966  1.00  0.00           C
ATOM    542 1HD1 LEU X  53     117.815 142.093 119.704  1.00  0.00           H
ATOM    543 2HD1 LEU X  53     119.009 141.233 118.672  1.00  0.00           H
ATOM    544 3HD1 LEU X  53     117.341 141.511 118.065  1.00  0.00           H
ATOM    545  CD2 LEU X  53     116.059 140.044 120.095  1.00  0.00           C
ATOM    546 1HD2 LEU X  53     115.932 140.954 120.716  1.00  0.00           H
ATOM    547 2HD2 LEU X  53     115.339 140.088 119.253  1.00  0.00           H
ATOM    548 3HD2 LEU X  53     115.802 139.164 120.712  1.00  0.00           H
ATOM    549  C   LEU X  53     118.847 137.274 120.201  1.00  0.00           C
ATOM    550  O   LEU X  53     118.634 137.545 121.385  1.00  0.00           O
ATOM    551  N   ASN X  54     120.072 136.944 119.759  1.00  0.00           N
ATOM    552  HN  ASN X  54     120.202 136.705 118.793  1.00  0.00           H
ATOM    553  CA  ASN X  54     121.286 137.046 120.541  1.00  0.00           C
ATOM    554  HA  ASN X  54     121.091 137.501 121.500  1.00  0.00           H
ATOM    555  CB  ASN X  54     121.911 135.645 120.743  1.00  0.00           C
ATOM    556  HB1 ASN X  54     121.166 135.025 121.278  1.00  0.00           H
ATOM    557  HB2 ASN X  54     122.113 135.179 119.756  1.00  0.00           H
ATOM    558  CG  ASN X  54     123.215 135.662 121.536  1.00  0.00           C
ATOM    559  OD1 ASN X  54     124.280 135.987 121.010  1.00  0.00           O
ATOM    560  ND2 ASN X  54     123.170 135.222 122.811  1.00  0.00           N
ATOM    561 1HD2 ASN X  54     122.271 135.117 123.230  1.00  0.00           H
ATOM    562 2HD2 ASN X  54     123.955 135.461 123.380  1.00  0.00           H
ATOM    563  C   ASN X  54     122.202 137.955 119.751  1.00  0.00           C
ATOM    564  O   ASN X  54     122.529 137.643 118.610  1.00  0.00           O
ATOM    565  N   THR X  55     122.593 139.103 120.325  1.00  0.00           N
ATOM    566  HN  THR X  55     122.329 139.302 121.273  1.00  0.00           H
ATOM    567  CA  THR X  55     123.418 140.111 119.670  1.00  0.00           C
ATOM    568  HA  THR X  55     124.038 139.612 118.944  1.00  0.00           H
ATOM    569  CB  THR X  55     122.648 141.251 118.978  1.00  0.00           C
ATOM    570  HB  THR X  55     123.370 141.930 118.468  1.00  0.00           H
ATOM    571  OG1 THR X  55     121.846 142.010 119.875  1.00  0.00           O
ATOM    572  HG1 THR X  55     121.410 142.665 119.317  1.00  0.00           H
ATOM    573  CG2 THR X  55     121.699 140.714 117.902  1.00  0.00           C
ATOM    574 1HG2 THR X  55     121.173 141.555 117.402  1.00  0.00           H
ATOM    575 2HG2 THR X  55     122.265 140.153 117.130  1.00  0.00           H
ATOM    576 3HG2 THR X  55     120.935 140.043 118.344  1.00  0.00           H
ATOM    577  C   THR X  55     124.363 140.698 120.704  1.00  0.00           C
ATOM    578  O   THR X  55     124.547 140.146 121.782  1.00  0.00           O
ATOM    579  N   GLY X  56     124.989 141.865 120.441  1.00  0.00           N
ATOM    580  HN  GLY X  56     124.905 142.289 119.541  1.00  0.00           H
ATOM    581  CA  GLY X  56     125.672 142.666 121.463  1.00  0.00           C
ATOM    582  HA1 GLY X  56     126.213 142.016 122.136  1.00  0.00           H
ATOM    583  HA2 GLY X  56     126.327 143.356 120.951  1.00  0.00           H
ATOM    584  C   GLY X  56     124.719 143.501 122.298  1.00  0.00           C
ATOM    585  O   GLY X  56     125.116 144.238 123.196  1.00  0.00           O
ATOM    586  N   ARG X  57     123.410 143.451 121.997  1.00  0.00           N
ATOM    587  HN  ARG X  57     123.109 142.897 121.218  1.00  0.00           H
ATOM    588  CA  ARG X  57     122.407 144.275 122.641  1.00  0.00           C
ATOM    589  HA  ARG X  57     122.876 145.029 123.257  1.00  0.00           H
ATOM    590  CB  ARG X  57     121.595 144.959 121.517  1.00  0.00           C
ATOM    591  HB1 ARG X  57     122.318 145.230 120.714  1.00  0.00           H
ATOM    592  HB2 ARG X  57     120.884 144.230 121.072  1.00  0.00           H
ATOM    593  CG  ARG X  57     120.847 146.232 121.949  1.00  0.00           C
ATOM    594  HG1 ARG X  57     119.787 146.174 121.619  1.00  0.00           H
ATOM    595  HG2 ARG X  57     120.837 146.268 123.063  1.00  0.00           H
ATOM    596  CD  ARG X  57     121.474 147.538 121.447  1.00  0.00           C
ATOM    597  HD1 ARG X  57     120.870 148.399 121.820  1.00  0.00           H
ATOM    598  HD2 ARG X  57     122.523 147.631 121.807  1.00  0.00           H
ATOM    599  NE  ARG X  57     121.452 147.515 119.945  1.00  0.00           N
ATOM    600  HE  ARG X  57     121.141 146.704 119.443  1.00  0.00           H
ATOM    601  CZ  ARG X  57     121.664 148.582 119.169  1.00  0.00           C
ATOM    602  NH1 ARG X  57     122.169 149.718 119.626  1.00  0.00           N
ATOM    603 1HH1 ARG X  57     122.567 149.732 120.533  1.00  0.00           H
ATOM    604 2HH1 ARG X  57     122.367 150.408 118.937  1.00  0.00           H
ATOM    605  NH2 ARG X  57     121.387 148.516 117.879  1.00  0.00           N
ATOM    606 1HH2 ARG X  57     121.185 147.617 117.442  1.00  0.00           H
ATOM    607 2HH2 ARG X  57     121.210 149.330 117.328  1.00  0.00           H
ATOM    608  C   ARG X  57     121.477 143.468 123.542  1.00  0.00           C
ATOM    609  O   ARG X  57     120.716 144.011 124.346  1.00  0.00           O
ATOM    610  N   THR X  58     121.543 142.127 123.470  1.00  0.00           N
ATOM    611  HN  THR X  58     122.143 141.679 122.810  1.00  0.00           H
ATOM    612  CA  THR X  58     120.768 141.235 124.323  1.00  0.00           C
ATOM    613  HA  THR X  58     120.088 141.806 124.918  1.00  0.00           H
ATOM    614  CB  THR X  58     119.901 140.200 123.607  1.00  0.00           C
ATOM    615  HB  THR X  58     119.646 139.350 124.282  1.00  0.00           H
ATOM    616  OG1 THR X  58     120.505 139.701 122.429  1.00  0.00           O
ATOM    617  HG1 THR X  58     119.884 139.049 122.073  1.00  0.00           H
ATOM    618  CG2 THR X  58     118.607 140.876 123.153  1.00  0.00           C
ATOM    619 1HG2 THR X  58     117.924 140.134 122.690  1.00  0.00           H
ATOM    620 2HG2 THR X  58     118.092 141.350 124.014  1.00  0.00           H
ATOM    621 3HG2 THR X  58     118.839 141.654 122.395  1.00  0.00           H
ATOM    622  C   THR X  58     121.683 140.533 125.292  1.00  0.00           C
ATOM    623  O   THR X  58     122.810 140.185 124.961  1.00  0.00           O
ATOM    624  N   GLU X  59     121.242 140.314 126.548  1.00  0.00           N
ATOM    625  HN  GLU X  59     120.430 140.786 126.884  1.00  0.00           H
ATOM    626  CA  GLU X  59     121.979 139.501 127.511  1.00  0.00           C
ATOM    627  HA  GLU X  59     122.977 139.910 127.599  1.00  0.00           H
ATOM    628  CB  GLU X  59     121.271 139.606 128.882  1.00  0.00           C
ATOM    629  HB1 GLU X  59     121.028 140.677 129.071  1.00  0.00           H
ATOM    630  HB2 GLU X  59     120.300 139.071 128.834  1.00  0.00           H
ATOM    631  CG  GLU X  59     122.088 139.114 130.100  1.00  0.00           C
ATOM    632  HG1 GLU X  59     122.672 138.203 129.852  1.00  0.00           H
ATOM    633  HG2 GLU X  59     122.796 139.897 130.440  1.00  0.00           H
ATOM    634  CD  GLU X  59     121.146 138.761 131.243  1.00  0.00           C
ATOM    635  OE1 GLU X  59     120.990 139.544 132.212  1.00  0.00           O
ATOM    636  OE2 GLU X  59     120.526 137.667 131.119  1.00  0.00           O
ATOM    637  C   GLU X  59     122.133 138.038 127.056  1.00  0.00           C
ATOM    638  O   GLU X  59     123.192 137.639 126.580  1.00  0.00           O
ATOM    639  N   ALA X  60     121.058 137.213 127.099  1.00  0.00           N
ATOM    640  HN  ALA X  60     120.310 137.397 127.738  1.00  0.00           H
ATOM    641  CA  ALA X  60     121.042 135.932 126.409  1.00  0.00           C
ATOM    642  HA  ALA X  60     122.048 135.661 126.115  1.00  0.00           H
ATOM    643  CB  ALA X  60     120.533 134.832 127.351  1.00  0.00           C
ATOM    644  HB1 ALA X  60     120.677 133.825 126.907  1.00  0.00           H
ATOM    645  HB2 ALA X  60     121.110 134.872 128.299  1.00  0.00           H
ATOM    646  HB3 ALA X  60     119.467 134.961 127.624  1.00  0.00           H
ATOM    647  C   ALA X  60     120.218 135.963 125.123  1.00  0.00           C
ATOM    648  O   ALA X  60     120.697 136.415 124.086  1.00  0.00           O
ATOM    649  N   TRP X  61     118.954 135.482 125.146  1.00  0.00           N
ATOM    650  HN  TRP X  61     118.570 135.111 125.989  1.00  0.00           H
ATOM    651  CA  TRP X  61     118.117 135.372 123.959  1.00  0.00           C
ATOM    652  HA  TRP X  61     118.533 135.961 123.156  1.00  0.00           H
ATOM    653  CB  TRP X  61     117.977 133.903 123.472  1.00  0.00           C
ATOM    654  HB1 TRP X  61     117.693 133.268 124.341  1.00  0.00           H
ATOM    655  HB2 TRP X  61     117.164 133.830 122.719  1.00  0.00           H
ATOM    656  CG  TRP X  61     119.241 133.325 122.855  1.00  0.00           C
ATOM    657  CD1 TRP X  61     120.410 132.994 123.477  1.00  0.00           C
ATOM    658  HD1 TRP X  61     120.593 133.127 124.533  1.00  0.00           H
ATOM    659  NE1 TRP X  61     121.318 132.510 122.565  1.00  0.00           N
ATOM    660  HE1 TRP X  61     122.138 132.020 122.796  1.00  0.00           H
ATOM    661  CE2 TRP X  61     120.750 132.541 121.319  1.00  0.00           C
ATOM    662  CD2 TRP X  61     119.439 133.055 121.455  1.00  0.00           C
ATOM    663  CE3 TRP X  61     118.621 133.234 120.342  1.00  0.00           C
ATOM    664  HE3 TRP X  61     117.622 133.632 120.433  1.00  0.00           H
ATOM    665  CZ3 TRP X  61     119.159 132.952 119.077  1.00  0.00           C
ATOM    666  HZ3 TRP X  61     118.567 133.154 118.196  1.00  0.00           H
ATOM    667  CZ2 TRP X  61     121.261 132.213 120.075  1.00  0.00           C
ATOM    668  HZ2 TRP X  61     122.266 131.835 119.966  1.00  0.00           H
ATOM    669  CH2 TRP X  61     120.469 132.464 118.948  1.00  0.00           C
ATOM    670  HH2 TRP X  61     120.907 132.323 117.974  1.00  0.00           H
ATOM    671  C   TRP X  61     116.735 135.938 124.243  1.00  0.00           C
ATOM    672  O   TRP X  61     115.815 135.262 124.710  1.00  0.00           O
ATOM    673  N   LYS X  62     116.543 137.233 123.945  1.00  0.00           N
ATOM    674  HN  LYS X  62     117.264 137.762 123.506  1.00  0.00           H
ATOM    675  CA  LYS X  62     115.310 137.922 124.262  1.00  0.00           C
ATOM    676  HA  LYS X  62     114.935 137.545 125.203  1.00  0.00           H
ATOM    677  CB  LYS X  62     115.552 139.444 124.409  1.00  0.00           C
ATOM    678  HB1 LYS X  62     116.521 139.601 124.933  1.00  0.00           H
ATOM    679  HB2 LYS X  62     115.647 139.908 123.402  1.00  0.00           H
ATOM    680  CG  LYS X  62     114.461 140.153 125.221  1.00  0.00           C
ATOM    681  HG1 LYS X  62     113.474 139.859 124.809  1.00  0.00           H
ATOM    682  HG2 LYS X  62     114.505 139.790 126.274  1.00  0.00           H
ATOM    683  CD  LYS X  62     114.587 141.682 125.203  1.00  0.00           C
ATOM    684  HD1 LYS X  62     115.555 141.962 125.680  1.00  0.00           H
ATOM    685  HD2 LYS X  62     114.626 142.042 124.150  1.00  0.00           H
ATOM    686  CE  LYS X  62     113.451 142.389 125.950  1.00  0.00           C
ATOM    687  HE1 LYS X  62     113.425 142.054 127.009  1.00  0.00           H
ATOM    688  HE2 LYS X  62     113.591 143.491 125.930  1.00  0.00           H
ATOM    689  NZ  LYS X  62     112.143 142.079 125.337  1.00  0.00           N
ATOM    690  HZ1 LYS X  62     111.386 142.507 125.916  1.00  0.00           H
ATOM    691  HZ2 LYS X  62     112.083 142.445 124.371  1.00  0.00           H
ATOM    692  HZ3 LYS X  62     111.961 141.050 125.311  1.00  0.00           H
ATOM    693  C   LYS X  62     114.254 137.694 123.194  1.00  0.00           C
ATOM    694  O   LYS X  62     114.576 137.649 122.012  1.00  0.00           O
ATOM    695  N   VAL X  63     112.968 137.563 123.576  1.00  0.00           N
ATOM    696  HN  VAL X  63     112.722 137.466 124.536  1.00  0.00           H
ATOM    697  CA  VAL X  63     111.854 137.630 122.645  1.00  0.00           C
ATOM    698  HA  VAL X  63     112.212 137.377 121.658  1.00  0.00           H
ATOM    699  CB  VAL X  63     110.702 136.680 122.954  1.00  0.00           C
ATOM    700  HB  VAL X  63     109.879 136.852 122.219  1.00  0.00           H
ATOM    701  CG1 VAL X  63     111.183 135.236 122.741  1.00  0.00           C
ATOM    702 1HG1 VAL X  63     110.357 134.525 122.956  1.00  0.00           H
ATOM    703 2HG1 VAL X  63     111.499 135.086 121.687  1.00  0.00           H
ATOM    704 3HG1 VAL X  63     112.040 134.997 123.405  1.00  0.00           H
ATOM    705  CG2 VAL X  63     110.138 136.909 124.371  1.00  0.00           C
ATOM    706 1HG2 VAL X  63     109.315 136.191 124.576  1.00  0.00           H
ATOM    707 2HG2 VAL X  63     110.917 136.762 125.146  1.00  0.00           H
ATOM    708 3HG2 VAL X  63     109.727 137.935 124.472  1.00  0.00           H
ATOM    709  C   VAL X  63     111.307 139.042 122.557  1.00  0.00           C
ATOM    710  O   VAL X  63     111.538 139.902 123.413  1.00  0.00           O
ATOM    711  N   LEU X  64     110.557 139.323 121.481  1.00  0.00           N
ATOM    712  HN  LEU X  64     110.435 138.636 120.764  1.00  0.00           H
ATOM    713  CA  LEU X  64     110.044 140.646 121.215  1.00  0.00           C
ATOM    714  HA  LEU X  64     110.367 141.338 121.978  1.00  0.00           H
ATOM    715  CB  LEU X  64     110.575 141.140 119.858  1.00  0.00           C
ATOM    716  HB1 LEU X  64     110.377 140.357 119.092  1.00  0.00           H
ATOM    717  HB2 LEU X  64     110.023 142.052 119.556  1.00  0.00           H
ATOM    718  CG  LEU X  64     112.082 141.462 119.864  1.00  0.00           C
ATOM    719  HG  LEU X  64     112.634 140.572 120.257  1.00  0.00           H
ATOM    720  CD1 LEU X  64     112.572 141.712 118.436  1.00  0.00           C
ATOM    721 1HD1 LEU X  64     113.640 142.014 118.462  1.00  0.00           H
ATOM    722 2HD1 LEU X  64     112.481 140.785 117.831  1.00  0.00           H
ATOM    723 3HD1 LEU X  64     111.990 142.519 117.948  1.00  0.00           H
ATOM    724  CD2 LEU X  64     112.430 142.670 120.750  1.00  0.00           C
ATOM    725 1HD2 LEU X  64     113.520 142.878 120.696  1.00  0.00           H
ATOM    726 2HD2 LEU X  64     111.888 143.575 120.401  1.00  0.00           H
ATOM    727 3HD2 LEU X  64     112.169 142.480 121.809  1.00  0.00           H
ATOM    728  C   LEU X  64     108.529 140.703 121.221  1.00  0.00           C
ATOM    729  O   LEU X  64     107.842 140.046 120.439  1.00  0.00           O
ATOM    730  N   SER X  65     107.983 141.530 122.130  1.00  0.00           N
ATOM    731  HN  SER X  65     108.562 141.982 122.800  1.00  0.00           H
ATOM    732  CA  SER X  65     106.571 141.855 122.262  1.00  0.00           C
ATOM    733  HA  SER X  65     106.027 140.924 122.238  1.00  0.00           H
ATOM    734  CB  SER X  65     106.317 142.574 123.616  1.00  0.00           C
ATOM    735  HB1 SER X  65     106.895 143.525 123.625  1.00  0.00           H
ATOM    736  HB2 SER X  65     105.242 142.827 123.732  1.00  0.00           H
ATOM    737  OG  SER X  65     106.727 141.762 124.722  1.00  0.00           O
ATOM    738  HG1 SER X  65     106.646 142.316 125.514  1.00  0.00           H
ATOM    739  C   SER X  65     106.070 142.757 121.127  1.00  0.00           C
ATOM    740  O   SER X  65     106.899 143.374 120.455  1.00  0.00           O
ATOM    741  N   PRO X  66     104.760 142.871 120.856  1.00  0.00           N
ATOM    742  CD  PRO X  66     103.729 142.010 121.452  1.00  0.00           C
ATOM    743  HD1 PRO X  66     103.593 142.281 122.523  1.00  0.00           H
ATOM    744  HD2 PRO X  66     103.989 140.932 121.351  1.00  0.00           H
ATOM    745  CA  PRO X  66     104.168 143.830 119.907  1.00  0.00           C
ATOM    746  HA  PRO X  66     104.404 143.453 118.921  1.00  0.00           H
ATOM    747  CB  PRO X  66     102.670 143.764 120.224  1.00  0.00           C
ATOM    748  HB1 PRO X  66     102.407 144.470 121.041  1.00  0.00           H
ATOM    749  HB2 PRO X  66     102.047 143.984 119.335  1.00  0.00           H
ATOM    750  CG  PRO X  66     102.449 142.329 120.685  1.00  0.00           C
ATOM    751  HG1 PRO X  66     101.533 142.224 121.301  1.00  0.00           H
ATOM    752  HG2 PRO X  66     102.374 141.669 119.790  1.00  0.00           H
ATOM    753  C   PRO X  66     104.680 145.270 119.924  1.00  0.00           C
ATOM    754  O   PRO X  66     105.310 145.694 120.897  1.00  0.00           O
ATOM    755  N   GLN X  67     104.439 146.047 118.840  1.00  0.00           N
ATOM    756  HN  GLN X  67     103.738 145.775 118.184  1.00  0.00           H
ATOM    757  CA  GLN X  67     104.919 147.419 118.741  1.00  0.00           C
ATOM    758  HA  GLN X  67     105.971 147.386 118.985  1.00  0.00           H
ATOM    759  CB  GLN X  67     104.829 148.031 117.307  1.00  0.00           C
ATOM    760  HB1 GLN X  67     105.162 147.265 116.573  1.00  0.00           H
ATOM    761  HB2 GLN X  67     103.769 148.277 117.079  1.00  0.00           H
ATOM    762  CG  GLN X  67     105.746 149.279 117.149  1.00  0.00           C
ATOM    763  HG1 GLN X  67     105.527 149.994 117.970  1.00  0.00           H
ATOM    764  HG2 GLN X  67     106.803 148.957 117.272  1.00  0.00           H
ATOM    765  CD  GLN X  67     105.653 150.018 115.814  1.00  0.00           C
ATOM    766  OE1 GLN X  67     105.966 149.517 114.731  1.00  0.00           O
ATOM    767  NE2 GLN X  67     105.293 151.325 115.894  1.00  0.00           N
ATOM    768 1HE2 GLN X  67     105.331 151.792 116.781  1.00  0.00           H
ATOM    769 2HE2 GLN X  67     105.174 151.848 115.051  1.00  0.00           H
ATOM    770  C   GLN X  67     104.260 148.324 119.782  1.00  0.00           C
ATOM    771  O   GLN X  67     103.056 148.265 120.040  1.00  0.00           O
ATOM    772  N   GLY X  68     105.058 149.174 120.450  1.00  0.00           N
ATOM    773  HN  GLY X  68     106.045 149.226 120.209  1.00  0.00           H
ATOM    774  CA  GLY X  68     104.548 149.932 121.575  1.00  0.00           C
ATOM    775  HA1 GLY X  68     103.546 150.268 121.349  1.00  0.00           H
ATOM    776  HA2 GLY X  68     104.593 149.279 122.435  1.00  0.00           H
ATOM    777  C   GLY X  68     105.350 151.163 121.877  1.00  0.00           C
ATOM    778  O   GLY X  68     105.669 151.976 121.007  1.00  0.00           O
ATOM    779  N   GLY X  69     105.634 151.358 123.178  1.00  0.00           N
ATOM    780  HN  GLY X  69     105.309 150.705 123.861  1.00  0.00           H
ATOM    781  CA  GLY X  69     106.408 152.477 123.700  1.00  0.00           C
ATOM    782  HA1 GLY X  69     106.478 153.259 122.960  1.00  0.00           H
ATOM    783  HA2 GLY X  69     105.916 152.812 124.601  1.00  0.00           H
ATOM    784  C   GLY X  69     107.807 152.107 124.099  1.00  0.00           C
ATOM    785  O   GLY X  69     108.535 152.928 124.654  1.00  0.00           O
ATOM    786  N   GLY X  70     108.219 150.846 123.866  1.00  0.00           N
ATOM    787  HN  GLY X  70     107.712 150.263 123.232  1.00  0.00           H
ATOM    788  CA  GLY X  70     109.476 150.295 124.352  1.00  0.00           C
ATOM    789  HA1 GLY X  70     109.446 150.376 125.427  1.00  0.00           H
ATOM    790  HA2 GLY X  70     109.513 149.274 124.000  1.00  0.00           H
ATOM    791  C   GLY X  70     110.732 150.961 123.829  1.00  0.00           C
ATOM    792  O   GLY X  70     110.706 151.627 122.794  1.00  0.00           O
ATOM    793  N   PRO X  71     111.896 150.754 124.447  1.00  0.00           N
ATOM    794  CD  PRO X  71     112.034 150.377 125.858  1.00  0.00           C
ATOM    795  HD1 PRO X  71     112.140 149.273 125.932  1.00  0.00           H
ATOM    796  HD2 PRO X  71     111.182 150.728 126.484  1.00  0.00           H
ATOM    797  CA  PRO X  71     113.148 151.273 123.905  1.00  0.00           C
ATOM    798  HA  PRO X  71     113.007 152.317 123.658  1.00  0.00           H
ATOM    799  CB  PRO X  71     114.167 151.045 125.028  1.00  0.00           C
ATOM    800  HB1 PRO X  71     114.649 150.045 124.948  1.00  0.00           H
ATOM    801  HB2 PRO X  71     114.953 151.827 125.020  1.00  0.00           H
ATOM    802  CG  PRO X  71     113.316 151.083 126.296  1.00  0.00           C
ATOM    803  HG1 PRO X  71     113.804 150.607 127.169  1.00  0.00           H
ATOM    804  HG2 PRO X  71     113.074 152.142 126.546  1.00  0.00           H
ATOM    805  C   PRO X  71     113.551 150.535 122.653  1.00  0.00           C
ATOM    806  O   PRO X  71     114.294 151.077 121.837  1.00  0.00           O
ATOM    807  N   TRP X  72     113.083 149.279 122.526  1.00  0.00           N
ATOM    808  HN  TRP X  72     112.507 148.922 123.254  1.00  0.00           H
ATOM    809  CA  TRP X  72     113.307 148.383 121.414  1.00  0.00           C
ATOM    810  HA  TRP X  72     114.368 148.361 121.211  1.00  0.00           H
ATOM    811  CB  TRP X  72     112.815 146.956 121.741  1.00  0.00           C
ATOM    812  HB1 TRP X  72     111.757 147.004 122.075  1.00  0.00           H
ATOM    813  HB2 TRP X  72     112.857 146.325 120.824  1.00  0.00           H
ATOM    814  CG  TRP X  72     113.662 146.281 122.799  1.00  0.00           C
ATOM    815  CD1 TRP X  72     113.562 146.329 124.162  1.00  0.00           C
ATOM    816  HD1 TRP X  72     112.775 146.844 124.696  1.00  0.00           H
ATOM    817  NE1 TRP X  72     114.628 145.672 124.742  1.00  0.00           N
ATOM    818  HE1 TRP X  72     114.908 145.754 125.677  1.00  0.00           H
ATOM    819  CE2 TRP X  72     115.438 145.185 123.738  1.00  0.00           C
ATOM    820  CD2 TRP X  72     114.859 145.544 122.502  1.00  0.00           C
ATOM    821  CE3 TRP X  72     115.466 145.206 121.292  1.00  0.00           C
ATOM    822  HE3 TRP X  72     115.035 145.474 120.339  1.00  0.00           H
ATOM    823  CZ3 TRP X  72     116.684 144.514 121.343  1.00  0.00           C
ATOM    824  HZ3 TRP X  72     117.187 144.254 120.422  1.00  0.00           H
ATOM    825  CZ2 TRP X  72     116.636 144.487 123.787  1.00  0.00           C
ATOM    826  HZ2 TRP X  72     117.094 144.212 124.725  1.00  0.00           H
ATOM    827  CH2 TRP X  72     117.265 144.169 122.573  1.00  0.00           C
ATOM    828  HH2 TRP X  72     118.223 143.671 122.586  1.00  0.00           H
ATOM    829  C   TRP X  72     112.632 148.838 120.143  1.00  0.00           C
ATOM    830  O   TRP X  72     113.123 148.565 119.054  1.00  0.00           O
ATOM    831  N   ASP X  73     111.515 149.579 120.237  1.00  0.00           N
ATOM    832  HN  ASP X  73     111.070 149.756 121.117  1.00  0.00           H
ATOM    833  CA  ASP X  73     110.766 150.078 119.108  1.00  0.00           C
ATOM    834  HA  ASP X  73     110.520 149.220 118.506  1.00  0.00           H
ATOM    835  CB  ASP X  73     109.435 150.683 119.625  1.00  0.00           C
ATOM    836  HB1 ASP X  73     109.625 151.477 120.374  1.00  0.00           H
ATOM    837  HB2 ASP X  73     108.857 151.112 118.780  1.00  0.00           H
ATOM    838  CG  ASP X  73     108.587 149.590 120.271  1.00  0.00           C
ATOM    839  OD1 ASP X  73     108.815 149.224 121.453  1.00  0.00           O
ATOM    840  OD2 ASP X  73     107.668 149.077 119.585  1.00  0.00           O
ATOM    841  C   ASP X  73     111.596 151.012 118.195  1.00  0.00           C
ATOM    842  O   ASP X  73     111.457 151.025 116.968  1.00  0.00           O
ATOM    843  N   SER X  74     112.551 151.764 118.785  1.00  0.00           N
ATOM    844  HN  SER X  74     112.576 151.826 119.780  1.00  0.00           H
ATOM    845  CA  SER X  74     113.575 152.525 118.072  1.00  0.00           C
ATOM    846  HA  SER X  74     113.119 153.027 117.231  1.00  0.00           H
ATOM    847  CB  SER X  74     114.253 153.571 118.995  1.00  0.00           C
ATOM    848  HB1 SER X  74     114.894 153.054 119.743  1.00  0.00           H
ATOM    849  HB2 SER X  74     114.908 154.243 118.394  1.00  0.00           H
ATOM    850  OG  SER X  74     113.287 154.355 119.694  1.00  0.00           O
ATOM    851  HG1 SER X  74     113.764 155.112 120.073  1.00  0.00           H
ATOM    852  C   SER X  74     114.749 151.704 117.553  1.00  0.00           C
ATOM    853  O   SER X  74     115.515 152.174 116.715  1.00  0.00           O
ATOM    854  N   VAL X  75     114.941 150.472 118.061  1.00  0.00           N
ATOM    855  HN  VAL X  75     114.239 150.073 118.653  1.00  0.00           H
ATOM    856  CA  VAL X  75     116.133 149.656 117.857  1.00  0.00           C
ATOM    857  HA  VAL X  75     116.936 150.268 117.471  1.00  0.00           H
ATOM    858  CB  VAL X  75     116.609 149.026 119.174  1.00  0.00           C
ATOM    859  HB  VAL X  75     115.775 148.448 119.629  1.00  0.00           H
ATOM    860  CG1 VAL X  75     117.811 148.074 118.985  1.00  0.00           C
ATOM    861 1HG1 VAL X  75     118.106 147.639 119.964  1.00  0.00           H
ATOM    862 2HG1 VAL X  75     117.586 147.234 118.298  1.00  0.00           H
ATOM    863 3HG1 VAL X  75     118.682 148.634 118.586  1.00  0.00           H
ATOM    864  CG2 VAL X  75     117.023 150.154 120.136  1.00  0.00           C
ATOM    865 1HG2 VAL X  75     117.369 149.725 121.100  1.00  0.00           H
ATOM    866 2HG2 VAL X  75     117.855 150.746 119.697  1.00  0.00           H
ATOM    867 3HG2 VAL X  75     116.180 150.843 120.339  1.00  0.00           H
ATOM    868  C   VAL X  75     115.864 148.566 116.835  1.00  0.00           C
ATOM    869  O   VAL X  75     116.448 148.560 115.753  1.00  0.00           O
ATOM    870  N   ALA X  76     114.969 147.613 117.155  1.00  0.00           N
ATOM    871  HN  ALA X  76     114.427 147.697 117.995  1.00  0.00           H
ATOM    872  CA  ALA X  76     114.664 146.472 116.325  1.00  0.00           C
ATOM    873  HA  ALA X  76     114.749 146.749 115.283  1.00  0.00           H
ATOM    874  CB  ALA X  76     115.608 145.300 116.663  1.00  0.00           C
ATOM    875  HB1 ALA X  76     115.460 144.455 115.958  1.00  0.00           H
ATOM    876  HB2 ALA X  76     116.663 145.640 116.595  1.00  0.00           H
ATOM    877  HB3 ALA X  76     115.440 144.944 117.702  1.00  0.00           H
ATOM    878  C   ALA X  76     113.236 146.028 116.592  1.00  0.00           C
ATOM    879  O   ALA X  76     112.873 145.746 117.733  1.00  0.00           O
ATOM    880  N   ARG X  77     112.384 145.935 115.553  1.00  0.00           N
ATOM    881  HN  ARG X  77     112.684 146.128 114.613  1.00  0.00           H
ATOM    882  CA  ARG X  77     110.995 145.564 115.763  1.00  0.00           C
ATOM    883  HA  ARG X  77     111.010 144.765 116.484  1.00  0.00           H
ATOM    884  CB  ARG X  77     110.087 146.707 116.317  1.00  0.00           C
ATOM    885  HB1 ARG X  77     109.031 146.588 115.989  1.00  0.00           H
ATOM    886  HB2 ARG X  77     110.076 146.589 117.428  1.00  0.00           H
ATOM    887  CG  ARG X  77     110.561 148.149 116.050  1.00  0.00           C
ATOM    888  HG1 ARG X  77     109.877 148.840 116.594  1.00  0.00           H
ATOM    889  HG2 ARG X  77     111.561 148.268 116.528  1.00  0.00           H
ATOM    890  CD  ARG X  77     110.675 148.597 114.593  1.00  0.00           C
ATOM    891  HD1 ARG X  77     111.503 149.338 114.491  1.00  0.00           H
ATOM    892  HD2 ARG X  77     110.905 147.741 113.920  1.00  0.00           H
ATOM    893  NE  ARG X  77     109.359 149.208 114.203  1.00  0.00           N
ATOM    894  HE  ARG X  77     108.585 148.609 114.007  1.00  0.00           H
ATOM    895  CZ  ARG X  77     109.162 150.529 114.078  1.00  0.00           C
ATOM    896  NH1 ARG X  77     108.001 150.961 113.589  1.00  0.00           N
ATOM    897 1HH1 ARG X  77     107.225 150.334 113.758  1.00  0.00           H
ATOM    898 2HH1 ARG X  77     107.819 151.932 113.684  1.00  0.00           H
ATOM    899  NH2 ARG X  77     110.071 151.421 114.461  1.00  0.00           N
ATOM    900 1HH2 ARG X  77     110.734 151.139 115.161  1.00  0.00           H
ATOM    901 2HH2 ARG X  77     109.949 152.392 114.292  1.00  0.00           H
ATOM    902  C   ARG X  77     110.343 144.937 114.552  1.00  0.00           C
ATOM    903  O   ARG X  77     110.766 145.126 113.413  1.00  0.00           O
ATOM    904  N   VAL X  78     109.300 144.118 114.801  1.00  0.00           N
ATOM    905  HN  VAL X  78     109.036 143.931 115.749  1.00  0.00           H
ATOM    906  CA  VAL X  78     108.494 143.466 113.778  1.00  0.00           C
ATOM    907  HA  VAL X  78     109.199 142.967 113.132  1.00  0.00           H
ATOM    908  CB  VAL X  78     107.571 142.376 114.341  1.00  0.00           C
ATOM    909  HB  VAL X  78     106.603 142.821 114.671  1.00  0.00           H
ATOM    910  CG1 VAL X  78     107.289 141.304 113.267  1.00  0.00           C
ATOM    911 1HG1 VAL X  78     106.687 140.478 113.704  1.00  0.00           H
ATOM    912 2HG1 VAL X  78     106.720 141.727 112.416  1.00  0.00           H
ATOM    913 3HG1 VAL X  78     108.241 140.877 112.886  1.00  0.00           H
ATOM    914  CG2 VAL X  78     108.210 141.695 115.568  1.00  0.00           C
ATOM    915 1HG2 VAL X  78     107.629 140.787 115.840  1.00  0.00           H
ATOM    916 2HG2 VAL X  78     109.258 141.394 115.361  1.00  0.00           H
ATOM    917 3HG2 VAL X  78     108.186 142.367 116.448  1.00  0.00           H
ATOM    918  C   VAL X  78     107.706 144.449 112.900  1.00  0.00           C
ATOM    919  O   VAL X  78     107.227 145.488 113.357  1.00  0.00           O
ATOM    920  N   LEU X  79     107.571 144.135 111.597  1.00  0.00           N
ATOM    921  HN  LEU X  79     108.056 143.322 111.261  1.00  0.00           H
ATOM    922  CA  LEU X  79     106.759 144.839 110.623  1.00  0.00           C
ATOM    923  HA  LEU X  79     106.489 145.806 111.022  1.00  0.00           H
ATOM    924  CB  LEU X  79     107.517 144.957 109.269  1.00  0.00           C
ATOM    925  HB1 LEU X  79     107.921 143.954 109.009  1.00  0.00           H
ATOM    926  HB2 LEU X  79     106.823 145.248 108.453  1.00  0.00           H
ATOM    927  CG  LEU X  79     108.674 145.972 109.259  1.00  0.00           C
ATOM    928  HG  LEU X  79     109.423 145.630 110.010  1.00  0.00           H
ATOM    929  CD1 LEU X  79     109.336 146.008 107.872  1.00  0.00           C
ATOM    930 1HD1 LEU X  79     110.152 146.762 107.856  1.00  0.00           H
ATOM    931 2HD1 LEU X  79     109.762 145.019 107.614  1.00  0.00           H
ATOM    932 3HD1 LEU X  79     108.590 146.292 107.100  1.00  0.00           H
ATOM    933  CD2 LEU X  79     108.230 147.393 109.639  1.00  0.00           C
ATOM    934 1HD2 LEU X  79     109.094 148.088 109.571  1.00  0.00           H
ATOM    935 2HD2 LEU X  79     107.443 147.753 108.943  1.00  0.00           H
ATOM    936 3HD2 LEU X  79     107.843 147.431 110.679  1.00  0.00           H
ATOM    937  C   LEU X  79     105.469 144.069 110.355  1.00  0.00           C
ATOM    938  O   LEU X  79     105.431 142.863 110.610  1.00  0.00           O
ATOM    939  N   PRO X  80     104.398 144.667 109.809  1.00  0.00           N
ATOM    940  CD  PRO X  80     104.303 146.099 109.505  1.00  0.00           C
ATOM    941  HD1 PRO X  80     105.231 146.516 109.058  1.00  0.00           H
ATOM    942  HD2 PRO X  80     104.052 146.643 110.443  1.00  0.00           H
ATOM    943  CA  PRO X  80     103.093 144.016 109.654  1.00  0.00           C
ATOM    944  HA  PRO X  80     102.776 143.701 110.637  1.00  0.00           H
ATOM    945  CB  PRO X  80     102.182 145.116 109.069  1.00  0.00           C
ATOM    946  HB1 PRO X  80     101.470 144.742 108.307  1.00  0.00           H
ATOM    947  HB2 PRO X  80     101.601 145.559 109.910  1.00  0.00           H
ATOM    948  CG  PRO X  80     103.144 146.172 108.516  1.00  0.00           C
ATOM    949  HG1 PRO X  80     103.498 145.868 107.506  1.00  0.00           H
ATOM    950  HG2 PRO X  80     102.692 147.182 108.456  1.00  0.00           H
ATOM    951  C   PRO X  80     103.086 142.750 108.822  1.00  0.00           C
ATOM    952  O   PRO X  80     102.179 141.940 108.966  1.00  0.00           O
ATOM    953  N   ASN X  81     104.071 142.533 107.936  1.00  0.00           N
ATOM    954  HN  ASN X  81     104.788 143.216 107.808  1.00  0.00           H
ATOM    955  CA  ASN X  81     104.162 141.324 107.138  1.00  0.00           C
ATOM    956  HA  ASN X  81     103.190 140.856 107.099  1.00  0.00           H
ATOM    957  CB  ASN X  81     104.582 141.662 105.685  1.00  0.00           C
ATOM    958  HB1 ASN X  81     104.533 140.749 105.057  1.00  0.00           H
ATOM    959  HB2 ASN X  81     103.868 142.404 105.270  1.00  0.00           H
ATOM    960  CG  ASN X  81     105.972 142.269 105.649  1.00  0.00           C
ATOM    961  OD1 ASN X  81     106.246 143.311 106.251  1.00  0.00           O
ATOM    962  ND2 ASN X  81     106.896 141.603 104.934  1.00  0.00           N
ATOM    963 1HD2 ASN X  81     106.668 140.737 104.487  1.00  0.00           H
ATOM    964 2HD2 ASN X  81     107.847 141.864 105.088  1.00  0.00           H
ATOM    965  C   ASN X  81     105.078 140.281 107.768  1.00  0.00           C
ATOM    966  O   ASN X  81     105.455 139.293 107.142  1.00  0.00           O
ATOM    967  N   GLY X  82     105.463 140.492 109.039  1.00  0.00           N
ATOM    968  HN  GLY X  82     105.177 141.332 109.516  1.00  0.00           H
ATOM    969  CA  GLY X  82     106.219 139.550 109.848  1.00  0.00           C
ATOM    970  HA1 GLY X  82     105.983 139.775 110.877  1.00  0.00           H
ATOM    971  HA2 GLY X  82     105.939 138.542 109.572  1.00  0.00           H
ATOM    972  C   GLY X  82     107.710 139.654 109.719  1.00  0.00           C
ATOM    973  O   GLY X  82     108.449 138.928 110.380  1.00  0.00           O
ATOM    974  N   SER X  83     108.217 140.583 108.886  1.00  0.00           N
ATOM    975  HN  SER X  83     107.605 141.157 108.352  1.00  0.00           H
ATOM    976  CA  SER X  83     109.639 140.902 108.840  1.00  0.00           C
ATOM    977  HA  SER X  83     110.172 139.977 108.668  1.00  0.00           H
ATOM    978  CB  SER X  83     110.057 141.946 107.765  1.00  0.00           C
ATOM    979  HB1 SER X  83     109.786 142.970 108.106  1.00  0.00           H
ATOM    980  HB2 SER X  83     111.163 141.915 107.623  1.00  0.00           H
ATOM    981  OG  SER X  83     109.408 141.740 106.514  1.00  0.00           O
ATOM    982  HG1 SER X  83     109.486 140.790 106.307  1.00  0.00           H
ATOM    983  C   SER X  83     110.133 141.497 110.138  1.00  0.00           C
ATOM    984  O   SER X  83     109.414 142.250 110.783  1.00  0.00           O
ATOM    985  N   LEU X  84     111.389 141.242 110.527  1.00  0.00           N
ATOM    986  HN  LEU X  84     111.966 140.602 110.017  1.00  0.00           H
ATOM    987  CA  LEU X  84     112.033 142.058 111.538  1.00  0.00           C
ATOM    988  HA  LEU X  84     111.295 142.467 112.216  1.00  0.00           H
ATOM    989  CB  LEU X  84     113.057 141.243 112.357  1.00  0.00           C
ATOM    990  HB1 LEU X  84     112.545 140.344 112.763  1.00  0.00           H
ATOM    991  HB2 LEU X  84     113.855 140.883 111.674  1.00  0.00           H
ATOM    992  CG  LEU X  84     113.691 141.996 113.544  1.00  0.00           C
ATOM    993  HG  LEU X  84     113.988 143.019 113.215  1.00  0.00           H
ATOM    994  CD1 LEU X  84     112.707 142.129 114.716  1.00  0.00           C
ATOM    995 1HD1 LEU X  84     113.154 142.725 115.540  1.00  0.00           H
ATOM    996 2HD1 LEU X  84     111.775 142.633 114.392  1.00  0.00           H
ATOM    997 3HD1 LEU X  84     112.432 141.127 115.110  1.00  0.00           H
ATOM    998  CD2 LEU X  84     114.971 141.295 113.996  1.00  0.00           C
ATOM    999 1HD2 LEU X  84     115.483 141.904 114.770  1.00  0.00           H
ATOM   1000 2HD2 LEU X  84     114.742 140.279 114.382  1.00  0.00           H
ATOM   1001 3HD2 LEU X  84     115.689 141.190 113.167  1.00  0.00           H
ATOM   1002  C   LEU X  84     112.720 143.216 110.832  1.00  0.00           C
ATOM   1003  O   LEU X  84     113.228 143.057 109.723  1.00  0.00           O
ATOM   1004  N   PHE X  85     112.725 144.414 111.438  1.00  0.00           N
ATOM   1005  HN  PHE X  85     112.234 144.557 112.302  1.00  0.00           H
ATOM   1006  CA  PHE X  85     113.263 145.614 110.841  1.00  0.00           C
ATOM   1007  HA  PHE X  85     113.982 145.363 110.074  1.00  0.00           H
ATOM   1008  CB  PHE X  85     112.080 146.414 110.231  1.00  0.00           C
ATOM   1009  HB1 PHE X  85     111.760 145.929 109.288  1.00  0.00           H
ATOM   1010  HB2 PHE X  85     111.226 146.368 110.942  1.00  0.00           H
ATOM   1011  CG  PHE X  85     112.368 147.860 109.950  1.00  0.00           C
ATOM   1012  CD1 PHE X  85     113.187 148.273 108.889  1.00  0.00           C
ATOM   1013  HD1 PHE X  85     113.608 147.544 108.218  1.00  0.00           H
ATOM   1014  CE1 PHE X  85     113.505 149.628 108.725  1.00  0.00           C
ATOM   1015  HE1 PHE X  85     114.140 149.934 107.909  1.00  0.00           H
ATOM   1016  CZ  PHE X  85     113.020 150.576 109.635  1.00  0.00           C
ATOM   1017  HZ  PHE X  85     113.280 151.618 109.526  1.00  0.00           H
ATOM   1018  CD2 PHE X  85     111.880 148.816 110.848  1.00  0.00           C
ATOM   1019  HD2 PHE X  85     111.274 148.500 111.682  1.00  0.00           H
ATOM   1020  CE2 PHE X  85     112.213 150.161 110.702  1.00  0.00           C
ATOM   1021  HE2 PHE X  85     111.855 150.862 111.434  1.00  0.00           H
ATOM   1022  C   PHE X  85     114.005 146.415 111.901  1.00  0.00           C
ATOM   1023  O   PHE X  85     113.579 146.504 113.053  1.00  0.00           O
ATOM   1024  N   LEU X  86     115.147 147.018 111.516  1.00  0.00           N
ATOM   1025  HN  LEU X  86     115.475 146.924 110.574  1.00  0.00           H
ATOM   1026  CA  LEU X  86     115.956 147.845 112.391  1.00  0.00           C
ATOM   1027  HA  LEU X  86     115.421 148.002 113.313  1.00  0.00           H
ATOM   1028  CB  LEU X  86     117.313 147.187 112.784  1.00  0.00           C
ATOM   1029  HB1 LEU X  86     118.138 147.558 112.137  1.00  0.00           H
ATOM   1030  HB2 LEU X  86     117.554 147.515 113.819  1.00  0.00           H
ATOM   1031  CG  LEU X  86     117.349 145.643 112.745  1.00  0.00           C
ATOM   1032  HG  LEU X  86     116.318 145.238 112.871  1.00  0.00           H
ATOM   1033  CD1 LEU X  86     117.913 145.164 111.404  1.00  0.00           C
ATOM   1034 1HD1 LEU X  86     117.931 144.057 111.347  1.00  0.00           H
ATOM   1035 2HD1 LEU X  86     117.297 145.551 110.568  1.00  0.00           H
ATOM   1036 3HD1 LEU X  86     118.947 145.548 111.268  1.00  0.00           H
ATOM   1037  CD2 LEU X  86     118.182 145.072 113.897  1.00  0.00           C
ATOM   1038 1HD2 LEU X  86     118.269 143.968 113.802  1.00  0.00           H
ATOM   1039 2HD2 LEU X  86     119.195 145.526 113.919  1.00  0.00           H
ATOM   1040 3HD2 LEU X  86     117.697 145.295 114.866  1.00  0.00           H
ATOM   1041  C   LEU X  86     116.211 149.188 111.696  1.00  0.00           C
ATOM   1042  O   LEU X  86     116.705 149.165 110.565  1.00  0.00           O
ATOM   1043  N   PRO X  87     115.903 150.362 112.269  1.00  0.00           N
ATOM   1044  CD  PRO X  87     114.962 150.487 113.388  1.00  0.00           C
ATOM   1045  HD1 PRO X  87     115.513 150.329 114.338  1.00  0.00           H
ATOM   1046  HD2 PRO X  87     114.128 149.756 113.311  1.00  0.00           H
ATOM   1047  CA  PRO X  87     116.128 151.655 111.615  1.00  0.00           C
ATOM   1048  HA  PRO X  87     115.621 151.644 110.661  1.00  0.00           H
ATOM   1049  CB  PRO X  87     115.553 152.675 112.613  1.00  0.00           C
ATOM   1050  HB1 PRO X  87     116.308 152.963 113.381  1.00  0.00           H
ATOM   1051  HB2 PRO X  87     115.210 153.601 112.118  1.00  0.00           H
ATOM   1052  CG  PRO X  87     114.431 151.917 113.318  1.00  0.00           C
ATOM   1053  HG1 PRO X  87     114.206 152.341 114.318  1.00  0.00           H
ATOM   1054  HG2 PRO X  87     113.518 151.934 112.690  1.00  0.00           H
ATOM   1055  C   PRO X  87     117.573 152.006 111.355  1.00  0.00           C
ATOM   1056  O   PRO X  87     117.904 152.508 110.282  1.00  0.00           O
ATOM   1057  N   ALA X  88     118.432 151.815 112.356  1.00  0.00           N
ATOM   1058  HN  ALA X  88     118.090 151.545 113.263  1.00  0.00           H
ATOM   1059  CA  ALA X  88     119.839 152.068 112.282  1.00  0.00           C
ATOM   1060  HA  ALA X  88     120.167 152.236 111.264  1.00  0.00           H
ATOM   1061  CB  ALA X  88     120.172 153.265 113.193  1.00  0.00           C
ATOM   1062  HB1 ALA X  88     121.269 153.427 113.259  1.00  0.00           H
ATOM   1063  HB2 ALA X  88     119.703 154.190 112.795  1.00  0.00           H
ATOM   1064  HB3 ALA X  88     119.773 153.101 114.217  1.00  0.00           H
ATOM   1065  C   ALA X  88     120.522 150.836 112.816  1.00  0.00           C
ATOM   1066  O   ALA X  88     120.555 150.611 114.030  1.00  0.00           O
ATOM   1067  N   VAL X  89     121.094 149.994 111.927  1.00  0.00           N
ATOM   1068  HN  VAL X  89     121.043 150.155 110.940  1.00  0.00           H
ATOM   1069  CA  VAL X  89     121.908 148.876 112.375  1.00  0.00           C
ATOM   1070  HA  VAL X  89     121.337 148.346 113.127  1.00  0.00           H
ATOM   1071  CB  VAL X  89     122.221 147.842 111.295  1.00  0.00           C
ATOM   1072  HB  VAL X  89     121.267 147.354 110.982  1.00  0.00           H
ATOM   1073  CG1 VAL X  89     122.855 148.476 110.060  1.00  0.00           C
ATOM   1074 1HG1 VAL X  89     123.175 147.687 109.345  1.00  0.00           H
ATOM   1075 2HG1 VAL X  89     122.142 149.129 109.533  1.00  0.00           H
ATOM   1076 3HG1 VAL X  89     123.748 149.069 110.333  1.00  0.00           H
ATOM   1077  CG2 VAL X  89     123.176 146.762 111.821  1.00  0.00           C
ATOM   1078 1HG2 VAL X  89     123.412 146.054 111.004  1.00  0.00           H
ATOM   1079 2HG2 VAL X  89     124.149 147.186 112.145  1.00  0.00           H
ATOM   1080 3HG2 VAL X  89     122.723 146.211 112.669  1.00  0.00           H
ATOM   1081  C   VAL X  89     123.166 149.365 113.073  1.00  0.00           C
ATOM   1082  O   VAL X  89     123.900 150.231 112.588  1.00  0.00           O
ATOM   1083  N   GLY X  90     123.411 148.830 114.277  1.00  0.00           N
ATOM   1084  HN  GLY X  90     122.752 148.158 114.664  1.00  0.00           H
ATOM   1085  CA  GLY X  90     124.564 149.157 115.075  1.00  0.00           C
ATOM   1086  HA1 GLY X  90     125.044 150.043 114.686  1.00  0.00           H
ATOM   1087  HA2 GLY X  90     124.202 149.283 116.084  1.00  0.00           H
ATOM   1088  C   GLY X  90     125.586 148.069 115.112  1.00  0.00           C
ATOM   1089  O   GLY X  90     125.410 146.942 114.663  1.00  0.00           O
ATOM   1090  N   ILE X  91     126.704 148.396 115.767  1.00  0.00           N
ATOM   1091  HN  ILE X  91     126.822 149.338 116.061  1.00  0.00           H
ATOM   1092  CA  ILE X  91     127.808 147.513 116.101  1.00  0.00           C
ATOM   1093  HA  ILE X  91     128.198 147.073 115.195  1.00  0.00           H
ATOM   1094  CB  ILE X  91     128.857 148.363 116.808  1.00  0.00           C
ATOM   1095  HB  ILE X  91     128.364 148.907 117.649  1.00  0.00           H
ATOM   1096  CG2 ILE X  91     129.989 147.500 117.414  1.00  0.00           C
ATOM   1097 1HG2 ILE X  91     130.747 148.134 117.916  1.00  0.00           H
ATOM   1098 2HG2 ILE X  91     129.605 146.783 118.166  1.00  0.00           H
ATOM   1099 3HG2 ILE X  91     130.509 146.901 116.644  1.00  0.00           H
ATOM   1100  CG1 ILE X  91     129.385 149.422 115.810  1.00  0.00           C
ATOM   1101 1HG1 ILE X  91     130.010 148.910 115.047  1.00  0.00           H
ATOM   1102 2HG1 ILE X  91     128.553 149.915 115.264  1.00  0.00           H
ATOM   1103  CD  ILE X  91     130.210 150.514 116.477  1.00  0.00           C
ATOM   1104  HD1 ILE X  91     130.573 151.241 115.719  1.00  0.00           H
ATOM   1105  HD2 ILE X  91     129.615 151.051 117.247  1.00  0.00           H
ATOM   1106  HD3 ILE X  91     131.086 150.043 116.965  1.00  0.00           H
ATOM   1107  C   ILE X  91     127.348 146.378 116.991  1.00  0.00           C
ATOM   1108  O   ILE X  91     127.736 145.220 116.861  1.00  0.00           O
ATOM   1109  N   GLN X  92     126.425 146.704 117.905  1.00  0.00           N
ATOM   1110  HN  GLN X  92     126.090 147.637 117.953  1.00  0.00           H
ATOM   1111  CA  GLN X  92     125.929 145.802 118.908  1.00  0.00           C
ATOM   1112  HA  GLN X  92     126.698 145.089 119.176  1.00  0.00           H
ATOM   1113  CB  GLN X  92     125.536 146.629 120.156  1.00  0.00           C
ATOM   1114  HB1 GLN X  92     124.655 147.266 119.919  1.00  0.00           H
ATOM   1115  HB2 GLN X  92     125.229 145.934 120.970  1.00  0.00           H
ATOM   1116  CG  GLN X  92     126.669 147.544 120.694  1.00  0.00           C
ATOM   1117  HG1 GLN X  92     126.939 148.317 119.947  1.00  0.00           H
ATOM   1118  HG2 GLN X  92     126.315 148.067 121.607  1.00  0.00           H
ATOM   1119  CD  GLN X  92     127.909 146.738 121.080  1.00  0.00           C
ATOM   1120  OE1 GLN X  92     127.856 145.752 121.811  1.00  0.00           O
ATOM   1121  NE2 GLN X  92     129.102 147.182 120.632  1.00  0.00           N
ATOM   1122 1HE2 GLN X  92     129.211 148.144 120.379  1.00  0.00           H
ATOM   1123 2HE2 GLN X  92     129.889 146.589 120.780  1.00  0.00           H
ATOM   1124  C   GLN X  92     124.733 145.009 118.395  1.00  0.00           C
ATOM   1125  O   GLN X  92     124.067 144.308 119.146  1.00  0.00           O
ATOM   1126  N   ASP X  93     124.450 145.052 117.078  1.00  0.00           N
ATOM   1127  HN  ASP X  93     124.953 145.646 116.452  1.00  0.00           H
ATOM   1128  CA  ASP X  93     123.423 144.225 116.487  1.00  0.00           C
ATOM   1129  HA  ASP X  93     122.752 143.839 117.243  1.00  0.00           H
ATOM   1130  CB  ASP X  93     122.596 145.024 115.458  1.00  0.00           C
ATOM   1131  HB1 ASP X  93     123.272 145.508 114.721  1.00  0.00           H
ATOM   1132  HB2 ASP X  93     121.899 144.354 114.914  1.00  0.00           H
ATOM   1133  CG  ASP X  93     121.749 146.089 116.094  1.00  0.00           C
ATOM   1134  OD1 ASP X  93     121.175 145.878 117.198  1.00  0.00           O
ATOM   1135  OD2 ASP X  93     121.615 147.167 115.469  1.00  0.00           O
ATOM   1136  C   ASP X  93     124.011 143.014 115.768  1.00  0.00           C
ATOM   1137  O   ASP X  93     123.265 142.202 115.225  1.00  0.00           O
ATOM   1138  N   GLU X  94     125.351 142.817 115.715  1.00  0.00           N
ATOM   1139  HN  GLU X  94     125.996 143.470 116.104  1.00  0.00           H
ATOM   1140  CA  GLU X  94     125.908 141.562 115.213  1.00  0.00           C
ATOM   1141  HA  GLU X  94     125.505 141.390 114.223  1.00  0.00           H
ATOM   1142  CB  GLU X  94     127.449 141.541 115.108  1.00  0.00           C
ATOM   1143  HB1 GLU X  94     127.902 141.862 116.071  1.00  0.00           H
ATOM   1144  HB2 GLU X  94     127.791 140.498 114.900  1.00  0.00           H
ATOM   1145  CG  GLU X  94     127.979 142.429 113.973  1.00  0.00           C
ATOM   1146  HG1 GLU X  94     127.407 142.214 113.046  1.00  0.00           H
ATOM   1147  HG2 GLU X  94     127.852 143.499 114.233  1.00  0.00           H
ATOM   1148  CD  GLU X  94     129.447 142.167 113.680  1.00  0.00           C
ATOM   1149  OE1 GLU X  94     130.296 142.302 114.596  1.00  0.00           O
ATOM   1150  OE2 GLU X  94     129.754 141.837 112.505  1.00  0.00           O
ATOM   1151  C   GLU X  94     125.499 140.381 116.067  1.00  0.00           C
ATOM   1152  O   GLU X  94     125.463 140.478 117.290  1.00  0.00           O
ATOM   1153  N   GLY X  95     125.178 139.237 115.436  1.00  0.00           N
ATOM   1154  HN  GLY X  95     125.276 139.147 114.446  1.00  0.00           H
ATOM   1155  CA  GLY X  95     124.617 138.120 116.173  1.00  0.00           C
ATOM   1156  HA1 GLY X  95     125.424 137.471 116.469  1.00  0.00           H
ATOM   1157  HA2 GLY X  95     124.055 138.500 117.011  1.00  0.00           H
ATOM   1158  C   GLY X  95     123.668 137.309 115.354  1.00  0.00           C
ATOM   1159  O   GLY X  95     123.773 137.239 114.131  1.00  0.00           O
ATOM   1160  N   ILE X  96     122.723 136.629 116.022  1.00  0.00           N
ATOM   1161  HN  ILE X  96     122.620 136.794 117.010  1.00  0.00           H
ATOM   1162  CA  ILE X  96     121.862 135.633 115.412  1.00  0.00           C
ATOM   1163  HA  ILE X  96     121.969 135.690 114.342  1.00  0.00           H
ATOM   1164  CB  ILE X  96     122.209 134.201 115.832  1.00  0.00           C
ATOM   1165  HB  ILE X  96     122.124 134.127 116.941  1.00  0.00           H
ATOM   1166  CG2 ILE X  96     121.231 133.206 115.160  1.00  0.00           C
ATOM   1167 1HG2 ILE X  96     121.553 132.163 115.342  1.00  0.00           H
ATOM   1168 2HG2 ILE X  96     120.199 133.324 115.551  1.00  0.00           H
ATOM   1169 3HG2 ILE X  96     121.218 133.370 114.061  1.00  0.00           H
ATOM   1170  CG1 ILE X  96     123.670 133.862 115.448  1.00  0.00           C
ATOM   1171 1HG1 ILE X  96     123.757 133.849 114.342  1.00  0.00           H
ATOM   1172 2HG1 ILE X  96     124.346 134.664 115.825  1.00  0.00           H
ATOM   1173  CD  ILE X  96     124.186 132.539 116.027  1.00  0.00           C
ATOM   1174  HD1 ILE X  96     125.249 132.394 115.731  1.00  0.00           H
ATOM   1175  HD2 ILE X  96     124.139 132.571 117.137  1.00  0.00           H
ATOM   1176  HD3 ILE X  96     123.602 131.674 115.659  1.00  0.00           H
ATOM   1177  C   ILE X  96     120.408 135.933 115.721  1.00  0.00           C
ATOM   1178  O   ILE X  96     119.999 136.076 116.873  1.00  0.00           O
ATOM   1179  N   PHE X  97     119.581 136.001 114.660  1.00  0.00           N
ATOM   1180  HN  PHE X  97     119.965 135.859 113.746  1.00  0.00           H
ATOM   1181  CA  PHE X  97     118.174 136.342 114.725  1.00  0.00           C
ATOM   1182  HA  PHE X  97     117.889 136.608 115.736  1.00  0.00           H
ATOM   1183  CB  PHE X  97     117.815 137.486 113.740  1.00  0.00           C
ATOM   1184  HB1 PHE X  97     118.091 137.215 112.699  1.00  0.00           H
ATOM   1185  HB2 PHE X  97     116.729 137.719 113.777  1.00  0.00           H
ATOM   1186  CG  PHE X  97     118.568 138.725 114.112  1.00  0.00           C
ATOM   1187  CD1 PHE X  97     119.880 138.928 113.653  1.00  0.00           C
ATOM   1188  HD1 PHE X  97     120.345 138.192 113.015  1.00  0.00           H
ATOM   1189  CE1 PHE X  97     120.608 140.050 114.061  1.00  0.00           C
ATOM   1190  HE1 PHE X  97     121.631 140.193 113.748  1.00  0.00           H
ATOM   1191  CZ  PHE X  97     120.016 141.000 114.894  1.00  0.00           C
ATOM   1192  HZ  PHE X  97     120.592 141.860 115.201  1.00  0.00           H
ATOM   1193  CD2 PHE X  97     117.990 139.676 114.965  1.00  0.00           C
ATOM   1194  HD2 PHE X  97     116.992 139.518 115.346  1.00  0.00           H
ATOM   1195  CE2 PHE X  97     118.706 140.816 115.347  1.00  0.00           C
ATOM   1196  HE2 PHE X  97     118.259 141.543 116.009  1.00  0.00           H
ATOM   1197  C   PHE X  97     117.376 135.131 114.301  1.00  0.00           C
ATOM   1198  O   PHE X  97     117.627 134.559 113.241  1.00  0.00           O
ATOM   1199  N   ARG X  98     116.399 134.699 115.117  1.00  0.00           N
ATOM   1200  HN  ARG X  98     116.203 135.182 115.981  1.00  0.00           H
ATOM   1201  CA  ARG X  98     115.599 133.518 114.867  1.00  0.00           C
ATOM   1202  HA  ARG X  98     115.862 133.083 113.914  1.00  0.00           H
ATOM   1203  CB  ARG X  98     115.802 132.455 115.983  1.00  0.00           C
ATOM   1204  HB1 ARG X  98     115.934 132.990 116.947  1.00  0.00           H
ATOM   1205  HB2 ARG X  98     114.892 131.816 116.072  1.00  0.00           H
ATOM   1206  CG  ARG X  98     116.997 131.515 115.723  1.00  0.00           C
ATOM   1207  HG1 ARG X  98     116.799 131.032 114.743  1.00  0.00           H
ATOM   1208  HG2 ARG X  98     117.932 132.109 115.629  1.00  0.00           H
ATOM   1209  CD  ARG X  98     117.178 130.393 116.756  1.00  0.00           C
ATOM   1210  HD1 ARG X  98     117.629 130.759 117.705  1.00  0.00           H
ATOM   1211  HD2 ARG X  98     116.185 129.943 116.994  1.00  0.00           H
ATOM   1212  NE  ARG X  98     118.032 129.326 116.114  1.00  0.00           N
ATOM   1213  HE  ARG X  98     117.591 128.647 115.523  1.00  0.00           H
ATOM   1214  CZ  ARG X  98     119.364 129.373 115.973  1.00  0.00           C
ATOM   1215  NH1 ARG X  98     120.113 130.292 116.557  1.00  0.00           N
ATOM   1216 1HH1 ARG X  98     119.676 130.970 117.132  1.00  0.00           H
ATOM   1217 2HH1 ARG X  98     121.093 130.260 116.394  1.00  0.00           H
ATOM   1218  NH2 ARG X  98     119.972 128.432 115.259  1.00  0.00           N
ATOM   1219 1HH2 ARG X  98     119.373 127.857 114.698  1.00  0.00           H
ATOM   1220 2HH2 ARG X  98     120.911 128.607 114.931  1.00  0.00           H
ATOM   1221  C   ARG X  98     114.126 133.863 114.772  1.00  0.00           C
ATOM   1222  O   ARG X  98     113.568 134.539 115.630  1.00  0.00           O
ATOM   1223  N   CYS X  99     113.470 133.357 113.710  1.00  0.00           N
ATOM   1224  HN  CYS X  99     113.973 132.850 113.005  1.00  0.00           H
ATOM   1225  CA  CYS X  99     112.043 133.429 113.478  1.00  0.00           C
ATOM   1226  HA  CYS X  99     111.568 133.956 114.292  1.00  0.00           H
ATOM   1227  CB  CYS X  99     111.726 134.201 112.141  1.00  0.00           C
ATOM   1228  HB1 CYS X  99     111.352 135.211 112.408  1.00  0.00           H
ATOM   1229  HB2 CYS X  99     112.697 134.376 111.631  1.00  0.00           H
ATOM   1230  SG  CYS X  99     110.599 133.427 110.918  1.00  0.00           S
ATOM   1231  C   CYS X  99     111.516 131.995 113.498  1.00  0.00           C
ATOM   1232  O   CYS X  99     112.144 131.075 112.966  1.00  0.00           O
ATOM   1233  N   GLN X 100     110.348 131.780 114.130  1.00  0.00           N
ATOM   1234  HN  GLN X 100     109.884 132.550 114.573  1.00  0.00           H
ATOM   1235  CA  GLN X 100     109.514 130.601 113.954  1.00  0.00           C
ATOM   1236  HA  GLN X 100     109.885 129.981 113.149  1.00  0.00           H
ATOM   1237  CB  GLN X 100     109.302 129.778 115.259  1.00  0.00           C
ATOM   1238  HB1 GLN X 100     110.294 129.423 115.614  1.00  0.00           H
ATOM   1239  HB2 GLN X 100     108.897 130.479 116.026  1.00  0.00           H
ATOM   1240  CG  GLN X 100     108.368 128.536 115.148  1.00  0.00           C
ATOM   1241  HG1 GLN X 100     107.509 128.734 114.475  1.00  0.00           H
ATOM   1242  HG2 GLN X 100     108.932 127.674 114.735  1.00  0.00           H
ATOM   1243  CD  GLN X 100     107.754 128.160 116.502  1.00  0.00           C
ATOM   1244  OE1 GLN X 100     107.439 129.013 117.333  1.00  0.00           O
ATOM   1245  NE2 GLN X 100     107.581 126.850 116.773  1.00  0.00           N
ATOM   1246 1HE2 GLN X 100     107.797 126.145 116.078  1.00  0.00           H
ATOM   1247 2HE2 GLN X 100     107.080 126.623 117.605  1.00  0.00           H
ATOM   1248  C   GLN X 100     108.179 131.173 113.545  1.00  0.00           C
ATOM   1249  O   GLN X 100     107.795 132.226 114.048  1.00  0.00           O
ATOM   1250  N   ALA X 101     107.462 130.521 112.620  1.00  0.00           N
ATOM   1251  HN  ALA X 101     107.841 129.725 112.140  1.00  0.00           H
ATOM   1252  CA  ALA X 101     106.177 130.988 112.174  1.00  0.00           C
ATOM   1253  HA  ALA X 101     105.725 131.613 112.931  1.00  0.00           H
ATOM   1254  CB  ALA X 101     106.401 131.795 110.882  1.00  0.00           C
ATOM   1255  HB1 ALA X 101     105.467 132.257 110.522  1.00  0.00           H
ATOM   1256  HB2 ALA X 101     107.130 132.607 111.083  1.00  0.00           H
ATOM   1257  HB3 ALA X 101     106.817 131.144 110.084  1.00  0.00           H
ATOM   1258  C   ALA X 101     105.239 129.811 111.929  1.00  0.00           C
ATOM   1259  O   ALA X 101     105.627 128.815 111.320  1.00  0.00           O
ATOM   1260  N   MET X 102     103.973 129.897 112.386  1.00  0.00           N
ATOM   1261  HN  MET X 102     103.691 130.710 112.906  1.00  0.00           H
ATOM   1262  CA  MET X 102     102.948 128.884 112.164  1.00  0.00           C
ATOM   1263  HA  MET X 102     103.356 128.035 111.638  1.00  0.00           H
ATOM   1264  CB  MET X 102     102.267 128.401 113.475  1.00  0.00           C
ATOM   1265  HB1 MET X 102     102.168 129.261 114.169  1.00  0.00           H
ATOM   1266  HB2 MET X 102     101.232 128.041 113.249  1.00  0.00           H
ATOM   1267  CG  MET X 102     102.949 127.224 114.190  1.00  0.00           C
ATOM   1268  HG1 MET X 102     102.144 126.695 114.747  1.00  0.00           H
ATOM   1269  HG2 MET X 102     103.337 126.506 113.433  1.00  0.00           H
ATOM   1270  SD  MET X 102     104.236 127.677 115.381  1.00  0.00           S
ATOM   1271  CE  MET X 102     104.241 126.001 116.085  1.00  0.00           C
ATOM   1272  HE1 MET X 102     104.979 125.914 116.909  1.00  0.00           H
ATOM   1273  HE2 MET X 102     103.246 125.728 116.496  1.00  0.00           H
ATOM   1274  HE3 MET X 102     104.501 125.246 115.311  1.00  0.00           H
ATOM   1275  C   MET X 102     101.821 129.454 111.323  1.00  0.00           C
ATOM   1276  O   MET X 102     101.191 130.438 111.709  1.00  0.00           O
ATOM   1277  N   ASN X 103     101.508 128.823 110.168  1.00  0.00           N
ATOM   1278  HN  ASN X 103     102.053 128.028 109.889  1.00  0.00           H
ATOM   1279  CA  ASN X 103     100.327 129.110 109.355  1.00  0.00           C
ATOM   1280  HA  ASN X 103     100.381 130.161 109.102  1.00  0.00           H
ATOM   1281  CB  ASN X 103     100.275 128.280 108.032  1.00  0.00           C
ATOM   1282  HB1 ASN X 103     100.234 127.201 108.285  1.00  0.00           H
ATOM   1283  HB2 ASN X 103      99.362 128.537 107.456  1.00  0.00           H
ATOM   1284  CG  ASN X 103     101.477 128.507 107.108  1.00  0.00           C
ATOM   1285  OD1 ASN X 103     102.609 128.763 107.515  1.00  0.00           O
ATOM   1286  ND2 ASN X 103     101.239 128.376 105.781  1.00  0.00           N
ATOM   1287 1HD2 ASN X 103     100.313 128.288 105.424  1.00  0.00           H
ATOM   1288 2HD2 ASN X 103     102.023 128.427 105.165  1.00  0.00           H
ATOM   1289  C   ASN X 103      99.004 128.921 110.126  1.00  0.00           C
ATOM   1290  O   ASN X 103      98.972 128.644 111.321  1.00  0.00           O
ATOM   1291  N   ARG X 104      97.829 129.077 109.466  1.00  0.00           N
ATOM   1292  HN  ARG X 104      97.798 129.328 108.504  1.00  0.00           H
ATOM   1293  CA  ARG X 104      96.565 128.651 110.070  1.00  0.00           C
ATOM   1294  HA  ARG X 104      96.446 129.119 111.038  1.00  0.00           H
ATOM   1295  CB  ARG X 104      95.357 128.968 109.157  1.00  0.00           C
ATOM   1296  HB1 ARG X 104      95.449 128.421 108.191  1.00  0.00           H
ATOM   1297  HB2 ARG X 104      94.440 128.593 109.671  1.00  0.00           H
ATOM   1298  CG  ARG X 104      95.102 130.450 108.841  1.00  0.00           C
ATOM   1299  HG1 ARG X 104      95.283 131.065 109.750  1.00  0.00           H
ATOM   1300  HG2 ARG X 104      95.798 130.783 108.041  1.00  0.00           H
ATOM   1301  CD  ARG X 104      93.643 130.657 108.404  1.00  0.00           C
ATOM   1302  HD1 ARG X 104      93.359 129.925 107.614  1.00  0.00           H
ATOM   1303  HD2 ARG X 104      92.960 130.499 109.271  1.00  0.00           H
ATOM   1304  NE  ARG X 104      93.500 132.072 107.928  1.00  0.00           N
ATOM   1305  HE  ARG X 104      93.158 132.765 108.571  1.00  0.00           H
ATOM   1306  CZ  ARG X 104      93.375 132.413 106.640  1.00  0.00           C
ATOM   1307  NH1 ARG X 104      93.445 131.530 105.654  1.00  0.00           N
ATOM   1308 1HH1 ARG X 104      93.256 130.563 105.840  1.00  0.00           H
ATOM   1309 2HH1 ARG X 104      93.209 131.821 104.717  1.00  0.00           H
ATOM   1310  NH2 ARG X 104      93.245 133.696 106.315  1.00  0.00           N
ATOM   1311 1HH2 ARG X 104      93.364 134.421 106.999  1.00  0.00           H
ATOM   1312 2HH2 ARG X 104      93.191 133.963 105.352  1.00  0.00           H
ATOM   1313  C   ARG X 104      96.537 127.142 110.280  1.00  0.00           C
ATOM   1314  O   ARG X 104      96.103 126.605 111.295  1.00  0.00           O
ATOM   1315  N   ASN X 105      97.022 126.449 109.244  1.00  0.00           N
ATOM   1316  HN  ASN X 105      97.253 126.953 108.412  1.00  0.00           H
ATOM   1317  CA  ASN X 105      97.378 125.060 109.168  1.00  0.00           C
ATOM   1318  HA  ASN X 105      96.472 124.515 109.396  1.00  0.00           H
ATOM   1319  CB  ASN X 105      97.839 124.685 107.726  1.00  0.00           C
ATOM   1320  HB1 ASN X 105      98.926 124.473 107.683  1.00  0.00           H
ATOM   1321  HB2 ASN X 105      97.298 123.744 107.503  1.00  0.00           H
ATOM   1322  CG  ASN X 105      97.522 125.632 106.561  1.00  0.00           C
ATOM   1323  OD1 ASN X 105      97.543 126.865 106.625  1.00  0.00           O
ATOM   1324  ND2 ASN X 105      97.259 125.003 105.390  1.00  0.00           N
ATOM   1325 1HD2 ASN X 105      97.351 124.010 105.322  1.00  0.00           H
ATOM   1326 2HD2 ASN X 105      96.928 125.557 104.618  1.00  0.00           H
ATOM   1327  C   ASN X 105      98.415 124.592 110.200  1.00  0.00           C
ATOM   1328  O   ASN X 105      98.886 125.356 111.038  1.00  0.00           O
ATOM   1329  N   GLY X 106      98.834 123.306 110.163  1.00  0.00           N
ATOM   1330  HN  GLY X 106      98.490 122.659 109.455  1.00  0.00           H
ATOM   1331  CA  GLY X 106      99.871 122.801 111.069  1.00  0.00           C
ATOM   1332  HA1 GLY X 106      99.720 123.220 112.054  1.00  0.00           H
ATOM   1333  HA2 GLY X 106      99.813 121.723 111.059  1.00  0.00           H
ATOM   1334  C   GLY X 106     101.278 123.157 110.669  1.00  0.00           C
ATOM   1335  O   GLY X 106     102.220 122.947 111.431  1.00  0.00           O
ATOM   1336  N   LYS X 107     101.430 123.735 109.461  1.00  0.00           N
ATOM   1337  HN  LYS X 107     100.620 123.821 108.896  1.00  0.00           H
ATOM   1338  CA  LYS X 107     102.673 124.200 108.877  1.00  0.00           C
ATOM   1339  HA  LYS X 107     103.284 123.327 108.696  1.00  0.00           H
ATOM   1340  CB  LYS X 107     102.423 124.944 107.536  1.00  0.00           C
ATOM   1341  HB1 LYS X 107     101.728 125.784 107.740  1.00  0.00           H
ATOM   1342  HB2 LYS X 107     103.374 125.381 107.154  1.00  0.00           H
ATOM   1343  CG  LYS X 107     101.824 124.071 106.426  1.00  0.00           C
ATOM   1344  HG1 LYS X 107     102.576 123.319 106.102  1.00  0.00           H
ATOM   1345  HG2 LYS X 107     100.970 123.511 106.859  1.00  0.00           H
ATOM   1346  CD  LYS X 107     101.315 124.882 105.215  1.00  0.00           C
ATOM   1347  HD1 LYS X 107     100.541 125.590 105.587  1.00  0.00           H
ATOM   1348  HD2 LYS X 107     102.157 125.481 104.797  1.00  0.00           H
ATOM   1349  CE  LYS X 107     100.708 124.000 104.110  1.00  0.00           C
ATOM   1350  HE1 LYS X 107     101.505 123.400 103.620  1.00  0.00           H
ATOM   1351  HE2 LYS X 107      99.958 123.307 104.538  1.00  0.00           H
ATOM   1352  NZ  LYS X 107     100.022 124.795 103.075  1.00  0.00           N
ATOM   1353  HZ1 LYS X 107      99.465 124.195 102.439  1.00  0.00           H
ATOM   1354  HZ2 LYS X 107      99.391 125.531 103.452  1.00  0.00           H
ATOM   1355  HZ3 LYS X 107     100.731 125.315 102.477  1.00  0.00           H
ATOM   1356  C   LYS X 107     103.470 125.152 109.757  1.00  0.00           C
ATOM   1357  O   LYS X 107     103.076 126.292 110.008  1.00  0.00           O
ATOM   1358  N   GLU X 108     104.656 124.700 110.189  1.00  0.00           N
ATOM   1359  HN  GLU X 108     104.912 123.755 109.987  1.00  0.00           H
ATOM   1360  CA  GLU X 108     105.610 125.497 110.921  1.00  0.00           C
ATOM   1361  HA  GLU X 108     105.170 126.443 111.197  1.00  0.00           H
ATOM   1362  CB  GLU X 108     106.097 124.781 112.198  1.00  0.00           C
ATOM   1363  HB1 GLU X 108     105.212 124.402 112.755  1.00  0.00           H
ATOM   1364  HB2 GLU X 108     106.705 123.894 111.905  1.00  0.00           H
ATOM   1365  CG  GLU X 108     106.906 125.710 113.135  1.00  0.00           C
ATOM   1366  HG1 GLU X 108     107.339 126.569 112.585  1.00  0.00           H
ATOM   1367  HG2 GLU X 108     106.241 126.118 113.922  1.00  0.00           H
ATOM   1368  CD  GLU X 108     108.064 124.988 113.792  1.00  0.00           C
ATOM   1369  OE1 GLU X 108     109.037 124.633 113.086  1.00  0.00           O
ATOM   1370  OE2 GLU X 108     108.020 124.802 115.035  1.00  0.00           O
ATOM   1371  C   GLU X 108     106.812 125.756 110.032  1.00  0.00           C
ATOM   1372  O   GLU X 108     107.323 124.862 109.354  1.00  0.00           O
ATOM   1373  N   THR X 109     107.291 127.007 109.975  1.00  0.00           N
ATOM   1374  HN  THR X 109     106.846 127.741 110.500  1.00  0.00           H
ATOM   1375  CA  THR X 109     108.489 127.348 109.233  1.00  0.00           C
ATOM   1376  HA  THR X 109     108.994 126.440 108.937  1.00  0.00           H
ATOM   1377  CB  THR X 109     108.247 128.147 107.953  1.00  0.00           C
ATOM   1378  HB  THR X 109     109.229 128.250 107.443  1.00  0.00           H
ATOM   1379  OG1 THR X 109     107.722 129.455 108.152  1.00  0.00           O
ATOM   1380  HG1 THR X 109     106.753 129.364 108.155  1.00  0.00           H
ATOM   1381  CG2 THR X 109     107.275 127.397 107.031  1.00  0.00           C
ATOM   1382 1HG2 THR X 109     107.154 127.919 106.057  1.00  0.00           H
ATOM   1383 2HG2 THR X 109     107.645 126.372 106.830  1.00  0.00           H
ATOM   1384 3HG2 THR X 109     106.269 127.313 107.494  1.00  0.00           H
ATOM   1385  C   THR X 109     109.466 128.068 110.135  1.00  0.00           C
ATOM   1386  O   THR X 109     109.079 128.849 111.000  1.00  0.00           O
ATOM   1387  N   LYS X 110     110.779 127.804 109.974  1.00  0.00           N
ATOM   1388  HN  LYS X 110     111.095 127.128 109.314  1.00  0.00           H
ATOM   1389  CA  LYS X 110     111.807 128.469 110.751  1.00  0.00           C
ATOM   1390  HA  LYS X 110     111.365 129.200 111.414  1.00  0.00           H
ATOM   1391  CB  LYS X 110     112.633 127.466 111.609  1.00  0.00           C
ATOM   1392  HB1 LYS X 110     113.088 126.708 110.936  1.00  0.00           H
ATOM   1393  HB2 LYS X 110     113.459 128.016 112.112  1.00  0.00           H
ATOM   1394  CG  LYS X 110     111.804 126.757 112.698  1.00  0.00           C
ATOM   1395  HG1 LYS X 110     111.291 127.530 113.315  1.00  0.00           H
ATOM   1396  HG2 LYS X 110     111.006 126.145 112.216  1.00  0.00           H
ATOM   1397  CD  LYS X 110     112.643 125.854 113.628  1.00  0.00           C
ATOM   1398  HD1 LYS X 110     113.224 125.142 113.004  1.00  0.00           H
ATOM   1399  HD2 LYS X 110     113.364 126.499 114.180  1.00  0.00           H
ATOM   1400  CE  LYS X 110     111.801 125.053 114.639  1.00  0.00           C
ATOM   1401  HE1 LYS X 110     111.218 125.746 115.285  1.00  0.00           H
ATOM   1402  HE2 LYS X 110     111.102 124.378 114.106  1.00  0.00           H
ATOM   1403  NZ  LYS X 110     112.649 124.211 115.514  1.00  0.00           N
ATOM   1404  HZ1 LYS X 110     112.065 123.767 116.257  1.00  0.00           H
ATOM   1405  HZ2 LYS X 110     113.137 123.458 114.986  1.00  0.00           H
ATOM   1406  HZ3 LYS X 110     113.351 124.815 116.010  1.00  0.00           H
ATOM   1407  C   LYS X 110     112.747 129.226 109.827  1.00  0.00           C
ATOM   1408  O   LYS X 110     113.271 128.678 108.861  1.00  0.00           O
ATOM   1409  N   SER X 111     113.000 130.514 110.129  1.00  0.00           N
ATOM   1410  HN  SER X 111     112.547 130.930 110.920  1.00  0.00           H
ATOM   1411  CA  SER X 111     113.988 131.332 109.433  1.00  0.00           C
ATOM   1412  HA  SER X 111     114.474 130.770 108.646  1.00  0.00           H
ATOM   1413  CB  SER X 111     113.468 132.681 108.882  1.00  0.00           C
ATOM   1414  HB1 SER X 111     113.013 133.291 109.690  1.00  0.00           H
ATOM   1415  HB2 SER X 111     114.311 133.271 108.452  1.00  0.00           H
ATOM   1416  OG  SER X 111     112.514 132.482 107.851  1.00  0.00           O
ATOM   1417  HG1 SER X 111     111.747 132.030 108.255  1.00  0.00           H
ATOM   1418  C   SER X 111     115.015 131.751 110.435  1.00  0.00           C
ATOM   1419  O   SER X 111     114.690 132.031 111.586  1.00  0.00           O
ATOM   1420  N   ASN X 112     116.293 131.826 110.047  1.00  0.00           N
ATOM   1421  HN  ASN X 112     116.595 131.536 109.131  1.00  0.00           H
ATOM   1422  CA  ASN X 112     117.277 132.427 110.917  1.00  0.00           C
ATOM   1423  HA  ASN X 112     116.834 133.346 111.280  1.00  0.00           H
ATOM   1424  CB  ASN X 112     117.652 131.583 112.167  1.00  0.00           C
ATOM   1425  HB1 ASN X 112     118.324 132.170 112.831  1.00  0.00           H
ATOM   1426  HB2 ASN X 112     116.727 131.373 112.736  1.00  0.00           H
ATOM   1427  CG  ASN X 112     118.333 130.254 111.901  1.00  0.00           C
ATOM   1428  OD1 ASN X 112     119.183 129.833 112.687  1.00  0.00           O
ATOM   1429  ND2 ASN X 112     117.950 129.531 110.833  1.00  0.00           N
ATOM   1430 1HD2 ASN X 112     117.340 129.932 110.151  1.00  0.00           H
ATOM   1431 2HD2 ASN X 112     118.584 128.799 110.575  1.00  0.00           H
ATOM   1432  C   ASN X 112     118.512 132.879 110.184  1.00  0.00           C
ATOM   1433  O   ASN X 112     118.896 132.360 109.136  1.00  0.00           O
ATOM   1434  N   TYR X 113     119.151 133.898 110.763  1.00  0.00           N
ATOM   1435  HN  TYR X 113     118.845 134.252 111.651  1.00  0.00           H
ATOM   1436  CA  TYR X 113     120.145 134.682 110.088  1.00  0.00           C
ATOM   1437  HA  TYR X 113     120.542 134.150 109.234  1.00  0.00           H
ATOM   1438  CB  TYR X 113     119.583 136.068 109.678  1.00  0.00           C
ATOM   1439  HB1 TYR X 113     119.336 136.679 110.573  1.00  0.00           H
ATOM   1440  HB2 TYR X 113     120.330 136.619 109.075  1.00  0.00           H
ATOM   1441  CG  TYR X 113     118.331 135.901 108.868  1.00  0.00           C
ATOM   1442  CD1 TYR X 113     118.398 135.536 107.516  1.00  0.00           C
ATOM   1443  HD1 TYR X 113     119.358 135.412 107.042  1.00  0.00           H
ATOM   1444  CE1 TYR X 113     117.227 135.308 106.783  1.00  0.00           C
ATOM   1445  HE1 TYR X 113     117.278 135.035 105.740  1.00  0.00           H
ATOM   1446  CZ  TYR X 113     115.983 135.446 107.399  1.00  0.00           C
ATOM   1447  OH  TYR X 113     114.815 135.240 106.650  1.00  0.00           O
ATOM   1448  HH  TYR X 113     114.078 135.594 107.180  1.00  0.00           H
ATOM   1449  CD2 TYR X 113     117.072 136.040 109.478  1.00  0.00           C
ATOM   1450  HD2 TYR X 113     117.011 136.305 110.524  1.00  0.00           H
ATOM   1451  CE2 TYR X 113     115.900 135.806 108.748  1.00  0.00           C
ATOM   1452  HE2 TYR X 113     114.940 135.908 109.227  1.00  0.00           H
ATOM   1453  C   TYR X 113     121.257 134.927 111.061  1.00  0.00           C
ATOM   1454  O   TYR X 113     120.998 135.308 112.201  1.00  0.00           O
ATOM   1455  N   ARG X 114     122.515 134.740 110.631  1.00  0.00           N
ATOM   1456  HN  ARG X 114     122.692 134.457 109.683  1.00  0.00           H
ATOM   1457  CA  ARG X 114     123.655 135.198 111.389  1.00  0.00           C
ATOM   1458  HA  ARG X 114     123.334 135.516 112.372  1.00  0.00           H
ATOM   1459  CB  ARG X 114     124.746 134.127 111.629  1.00  0.00           C
ATOM   1460  HB1 ARG X 114     125.485 134.558 112.342  1.00  0.00           H
ATOM   1461  HB2 ARG X 114     124.269 133.263 112.147  1.00  0.00           H
ATOM   1462  CG  ARG X 114     125.475 133.601 110.377  1.00  0.00           C
ATOM   1463  HG1 ARG X 114     124.722 133.205 109.658  1.00  0.00           H
ATOM   1464  HG2 ARG X 114     126.007 134.435 109.870  1.00  0.00           H
ATOM   1465  CD  ARG X 114     126.483 132.483 110.669  1.00  0.00           C
ATOM   1466  HD1 ARG X 114     125.970 131.613 111.137  1.00  0.00           H
ATOM   1467  HD2 ARG X 114     126.986 132.161 109.729  1.00  0.00           H
ATOM   1468  NE  ARG X 114     127.493 133.045 111.621  1.00  0.00           N
ATOM   1469  HE  ARG X 114     127.339 133.933 112.042  1.00  0.00           H
ATOM   1470  CZ  ARG X 114     128.561 132.376 112.068  1.00  0.00           C
ATOM   1471  NH1 ARG X 114     128.847 131.150 111.646  1.00  0.00           N
ATOM   1472 1HH1 ARG X 114     128.233 130.689 111.018  1.00  0.00           H
ATOM   1473 2HH1 ARG X 114     129.748 130.753 111.855  1.00  0.00           H
ATOM   1474  NH2 ARG X 114     129.356 132.968 112.955  1.00  0.00           N
ATOM   1475 1HH2 ARG X 114     129.014 133.794 113.410  1.00  0.00           H
ATOM   1476 2HH2 ARG X 114     130.029 132.424 113.460  1.00  0.00           H
ATOM   1477  C   ARG X 114     124.182 136.430 110.687  1.00  0.00           C
ATOM   1478  O   ARG X 114     124.487 136.446 109.492  1.00  0.00           O
ATOM   1479  N   VAL X 115     124.226 137.536 111.425  1.00  0.00           N
ATOM   1480  HN  VAL X 115     124.030 137.501 112.414  1.00  0.00           H
ATOM   1481  CA  VAL X 115     124.398 138.851 110.871  1.00  0.00           C
ATOM   1482  HA  VAL X 115     124.309 138.829 109.795  1.00  0.00           H
ATOM   1483  CB  VAL X 115     123.344 139.796 111.412  1.00  0.00           C
ATOM   1484  HB  VAL X 115     123.341 139.738 112.527  1.00  0.00           H
ATOM   1485  CG1 VAL X 115     123.629 141.237 110.989  1.00  0.00           C
ATOM   1486 1HG1 VAL X 115     122.755 141.847 111.297  1.00  0.00           H
ATOM   1487 2HG1 VAL X 115     124.525 141.651 111.501  1.00  0.00           H
ATOM   1488 3HG1 VAL X 115     123.765 141.326 109.891  1.00  0.00           H
ATOM   1489  CG2 VAL X 115     121.950 139.407 110.881  1.00  0.00           C
ATOM   1490 1HG2 VAL X 115     121.182 140.062 111.346  1.00  0.00           H
ATOM   1491 2HG2 VAL X 115     121.892 139.569 109.789  1.00  0.00           H
ATOM   1492 3HG2 VAL X 115     121.701 138.352 111.112  1.00  0.00           H
ATOM   1493  C   VAL X 115     125.780 139.351 111.209  1.00  0.00           C
ATOM   1494  O   VAL X 115     126.253 139.241 112.340  1.00  0.00           O
ATOM   1495  N   ARG X 116     126.456 139.903 110.189  1.00  0.00           N
ATOM   1496  HN  ARG X 116     126.029 139.953 109.280  1.00  0.00           H
ATOM   1497  CA  ARG X 116     127.725 140.577 110.291  1.00  0.00           C
ATOM   1498  HA  ARG X 116     128.032 140.641 111.325  1.00  0.00           H
ATOM   1499  CB  ARG X 116     128.801 139.846 109.438  1.00  0.00           C
ATOM   1500  HB1 ARG X 116     128.301 139.074 108.816  1.00  0.00           H
ATOM   1501  HB2 ARG X 116     129.289 140.563 108.738  1.00  0.00           H
ATOM   1502  CG  ARG X 116     129.919 139.212 110.290  1.00  0.00           C
ATOM   1503  HG1 ARG X 116     130.715 138.799 109.633  1.00  0.00           H
ATOM   1504  HG2 ARG X 116     130.390 140.038 110.875  1.00  0.00           H
ATOM   1505  CD  ARG X 116     129.469 138.142 111.294  1.00  0.00           C
ATOM   1506  HD1 ARG X 116     130.276 137.994 112.047  1.00  0.00           H
ATOM   1507  HD2 ARG X 116     128.555 138.454 111.844  1.00  0.00           H
ATOM   1508  NE  ARG X 116     129.185 136.876 110.517  1.00  0.00           N
ATOM   1509  HE  ARG X 116     128.451 136.887 109.851  1.00  0.00           H
ATOM   1510  CZ  ARG X 116     129.999 135.811 110.522  1.00  0.00           C
ATOM   1511  NH1 ARG X 116     129.934 134.904 109.551  1.00  0.00           N
ATOM   1512 1HH1 ARG X 116     129.541 135.178 108.682  1.00  0.00           H
ATOM   1513 2HH1 ARG X 116     130.688 134.256 109.539  1.00  0.00           H
ATOM   1514  NH2 ARG X 116     130.956 135.666 111.427  1.00  0.00           N
ATOM   1515 1HH2 ARG X 116     130.903 136.283 112.203  1.00  0.00           H
ATOM   1516 2HH2 ARG X 116     131.863 135.449 111.040  1.00  0.00           H
ATOM   1517  C   ARG X 116     127.517 142.000 109.807  1.00  0.00           C
ATOM   1518  O   ARG X 116     126.756 142.241 108.869  1.00  0.00           O
ATOM   1519  N   VAL X 117     128.169 142.987 110.439  1.00  0.00           N
ATOM   1520  HN  VAL X 117     128.809 142.771 111.192  1.00  0.00           H
ATOM   1521  CA  VAL X 117     128.032 144.382 110.045  1.00  0.00           C
ATOM   1522  HA  VAL X 117     127.398 144.440 109.175  1.00  0.00           H
ATOM   1523  CB  VAL X 117     127.403 145.321 111.077  1.00  0.00           C
ATOM   1524  HB  VAL X 117     127.151 146.289 110.579  1.00  0.00           H
ATOM   1525  CG1 VAL X 117     126.081 144.714 111.563  1.00  0.00           C
ATOM   1526 1HG1 VAL X 117     125.592 145.396 112.291  1.00  0.00           H
ATOM   1527 2HG1 VAL X 117     125.386 144.550 110.713  1.00  0.00           H
ATOM   1528 3HG1 VAL X 117     126.242 143.745 112.075  1.00  0.00           H
ATOM   1529  CG2 VAL X 117     128.351 145.634 112.251  1.00  0.00           C
ATOM   1530 1HG2 VAL X 117     127.793 146.161 113.054  1.00  0.00           H
ATOM   1531 2HG2 VAL X 117     128.781 144.704 112.672  1.00  0.00           H
ATOM   1532 3HG2 VAL X 117     129.190 146.282 111.926  1.00  0.00           H
ATOM   1533  C   VAL X 117     129.364 144.929 109.611  1.00  0.00           C
ATOM   1534  O   VAL X 117     130.422 144.342 109.829  1.00  0.00           O
ATOM   1535  N   TYR X 118     129.347 146.089 108.942  1.00  0.00           N
ATOM   1536  HN  TYR X 118     128.486 146.533 108.694  1.00  0.00           H
ATOM   1537  CA  TYR X 118     130.570 146.704 108.504  1.00  0.00           C
ATOM   1538  HA  TYR X 118     131.320 146.546 109.269  1.00  0.00           H
ATOM   1539  CB  TYR X 118     131.085 146.071 107.166  1.00  0.00           C
ATOM   1540  HB1 TYR X 118     132.144 146.358 107.005  1.00  0.00           H
ATOM   1541  HB2 TYR X 118     131.033 144.964 107.241  1.00  0.00           H
ATOM   1542  CG  TYR X 118     130.281 146.514 105.973  1.00  0.00           C
ATOM   1543  CD1 TYR X 118     129.043 145.931 105.658  1.00  0.00           C
ATOM   1544  HD1 TYR X 118     128.686 145.088 106.232  1.00  0.00           H
ATOM   1545  CE1 TYR X 118     128.233 146.489 104.658  1.00  0.00           C
ATOM   1546  HE1 TYR X 118     127.274 146.050 104.426  1.00  0.00           H
ATOM   1547  CZ  TYR X 118     128.657 147.637 103.980  1.00  0.00           C
ATOM   1548  OH  TYR X 118     127.871 148.199 102.955  1.00  0.00           O
ATOM   1549  HH  TYR X 118     128.241 149.059 102.755  1.00  0.00           H
ATOM   1550  CD2 TYR X 118     130.724 147.623 105.235  1.00  0.00           C
ATOM   1551  HD2 TYR X 118     131.680 148.069 105.472  1.00  0.00           H
ATOM   1552  CE2 TYR X 118     129.905 148.199 104.260  1.00  0.00           C
ATOM   1553  HE2 TYR X 118     130.253 149.062 103.716  1.00  0.00           H
ATOM   1554  C   TYR X 118     130.384 148.211 108.404  1.00  0.00           C
ATOM   1555  O   TYR X 118     129.268 148.735 108.388  1.00  0.00           O
ATOM   1556  N   GLN X 119     131.502 148.944 108.302  1.00  0.00           N
ATOM   1557  HN  GLN X 119     132.399 148.497 108.340  1.00  0.00           H
ATOM   1558  CA  GLN X 119     131.486 150.353 107.980  1.00  0.00           C
ATOM   1559  HA  GLN X 119     130.631 150.559 107.349  1.00  0.00           H
ATOM   1560  CB  GLN X 119     131.453 151.263 109.237  1.00  0.00           C
ATOM   1561  HB1 GLN X 119     130.528 151.019 109.803  1.00  0.00           H
ATOM   1562  HB2 GLN X 119     132.318 150.998 109.886  1.00  0.00           H
ATOM   1563  CG  GLN X 119     131.482 152.796 108.977  1.00  0.00           C
ATOM   1564  HG1 GLN X 119     131.520 153.330 109.949  1.00  0.00           H
ATOM   1565  HG2 GLN X 119     132.401 153.077 108.421  1.00  0.00           H
ATOM   1566  CD  GLN X 119     130.273 153.289 108.171  1.00  0.00           C
ATOM   1567  OE1 GLN X 119     130.141 153.053 106.965  1.00  0.00           O
ATOM   1568  NE2 GLN X 119     129.345 154.000 108.846  1.00  0.00           N
ATOM   1569 1HE2 GLN X 119     129.591 154.417 109.717  1.00  0.00           H
ATOM   1570 2HE2 GLN X 119     128.518 154.288 108.372  1.00  0.00           H
ATOM   1571  C   GLN X 119     132.722 150.627 107.161  1.00  0.00           C
ATOM   1572  O   GLN X 119     133.772 150.016 107.364  1.00  0.00           O
ATOM   1573  N   ILE X 120     132.611 151.536 106.175  1.00  0.00           N
ATOM   1574  HN  ILE X 120     131.776 152.079 106.084  1.00  0.00           H
ATOM   1575  CA  ILE X 120     133.700 151.847 105.273  1.00  0.00           C
ATOM   1576  HA  ILE X 120     134.288 150.946 105.184  1.00  0.00           H
ATOM   1577  CB  ILE X 120     133.236 152.171 103.841  1.00  0.00           C
ATOM   1578  HB  ILE X 120     134.100 151.993 103.160  1.00  0.00           H
ATOM   1579  CG2 ILE X 120     132.107 151.181 103.474  1.00  0.00           C
ATOM   1580 1HG2 ILE X 120     131.891 151.200 102.388  1.00  0.00           H
ATOM   1581 2HG2 ILE X 120     132.400 150.144 103.742  1.00  0.00           H
ATOM   1582 3HG2 ILE X 120     131.170 151.433 104.013  1.00  0.00           H
ATOM   1583  CG1 ILE X 120     132.794 153.640 103.642  1.00  0.00           C
ATOM   1584 1HG1 ILE X 120     131.995 153.862 104.377  1.00  0.00           H
ATOM   1585 2HG1 ILE X 120     133.646 154.316 103.879  1.00  0.00           H
ATOM   1586  CD  ILE X 120     132.338 153.988 102.224  1.00  0.00           C
ATOM   1587  HD1 ILE X 120     131.973 155.035 102.190  1.00  0.00           H
ATOM   1588  HD2 ILE X 120     133.197 153.915 101.519  1.00  0.00           H
ATOM   1589  HD3 ILE X 120     131.526 153.322 101.872  1.00  0.00           H
ATOM   1590  C   ILE X 120     134.561 152.959 105.884  1.00  0.00           C
ATOM   1591  O   ILE X 120     134.011 153.947 106.390  1.00  0.00           O
ATOM   1592  N   PRO X 121     135.888 152.876 105.902  1.00  0.00           N
ATOM   1593  CD  PRO X 121     136.667 151.797 105.284  1.00  0.00           C
ATOM   1594  HD1 PRO X 121     136.291 151.565 104.266  1.00  0.00           H
ATOM   1595  HD2 PRO X 121     136.612 150.894 105.929  1.00  0.00           H
ATOM   1596  CA  PRO X 121     136.727 154.025 106.222  1.00  0.00           C
ATOM   1597  HA  PRO X 121     136.413 154.456 107.161  1.00  0.00           H
ATOM   1598  CB  PRO X 121     138.133 153.423 106.268  1.00  0.00           C
ATOM   1599  HB1 PRO X 121     138.938 154.168 106.089  1.00  0.00           H
ATOM   1600  HB2 PRO X 121     138.300 152.981 107.273  1.00  0.00           H
ATOM   1601  CG  PRO X 121     138.097 152.332 105.199  1.00  0.00           C
ATOM   1602  HG1 PRO X 121     138.257 152.800 104.201  1.00  0.00           H
ATOM   1603  HG2 PRO X 121     138.864 151.552 105.361  1.00  0.00           H
ATOM   1604  C   PRO X 121     136.642 155.110 105.164  1.00  0.00           C
ATOM   1605  O   PRO X 121     136.059 154.904 104.099  1.00  0.00           O
ATOM   1606  N   GLY X 122     137.202 156.303 105.440  1.00  0.00           N
ATOM   1607  HN  GLY X 122     137.673 156.441 106.316  1.00  0.00           H
ATOM   1608  CA  GLY X 122     137.447 157.290 104.391  1.00  0.00           C
ATOM   1609  HA1 GLY X 122     136.569 157.376 103.767  1.00  0.00           H
ATOM   1610  HA2 GLY X 122     137.715 158.220 104.866  1.00  0.00           H
ATOM   1611  C   GLY X 122     138.598 156.887 103.498  1.00  0.00           C
ATOM   1612  O   GLY X 122     139.181 155.813 103.636  1.00  0.00           O
ATOM   1613  N   LYS X 123     139.000 157.749 102.553  1.00  0.00           N
ATOM   1614  HN  LYS X 123     138.615 158.676 102.534  1.00  0.00           H
ATOM   1615  CA  LYS X 123     140.117 157.431 101.680  1.00  0.00           C
ATOM   1616  HA  LYS X 123     139.936 156.438 101.304  1.00  0.00           H
ATOM   1617  CB  LYS X 123     140.170 158.366 100.450  1.00  0.00           C
ATOM   1618  HB1 LYS X 123     139.171 158.340  99.966  1.00  0.00           H
ATOM   1619  HB2 LYS X 123     140.359 159.409 100.792  1.00  0.00           H
ATOM   1620  CG  LYS X 123     141.213 157.960  99.396  1.00  0.00           C
ATOM   1621  HG1 LYS X 123     142.226 157.966  99.866  1.00  0.00           H
ATOM   1622  HG2 LYS X 123     140.992 156.923  99.063  1.00  0.00           H
ATOM   1623  CD  LYS X 123     141.229 158.926  98.202  1.00  0.00           C
ATOM   1624  HD1 LYS X 123     140.218 158.992  97.746  1.00  0.00           H
ATOM   1625  HD2 LYS X 123     141.472 159.941  98.600  1.00  0.00           H
ATOM   1626  CE  LYS X 123     142.281 158.584  97.143  1.00  0.00           C
ATOM   1627  HE1 LYS X 123     142.375 159.414  96.408  1.00  0.00           H
ATOM   1628  HE2 LYS X 123     143.268 158.409  97.625  1.00  0.00           H
ATOM   1629  NZ  LYS X 123     141.908 157.362  96.404  1.00  0.00           N
ATOM   1630  HZ1 LYS X 123     142.704 157.072  95.799  1.00  0.00           H
ATOM   1631  HZ2 LYS X 123     141.674 156.592  97.056  1.00  0.00           H
ATOM   1632  HZ3 LYS X 123     141.095 157.581  95.779  1.00  0.00           H
ATOM   1633  C   LYS X 123     141.461 157.468 102.419  1.00  0.00           C
ATOM   1634  O   LYS X 123     141.764 158.493 103.024  1.00  0.00           O
ATOM   1635  N   PRO X 124     142.296 156.425 102.423  1.00  0.00           N
ATOM   1636  CD  PRO X 124     142.079 155.160 101.732  1.00  0.00           C
ATOM   1637  HD1 PRO X 124     141.836 155.344 100.666  1.00  0.00           H
ATOM   1638  HD2 PRO X 124     141.254 154.613 102.242  1.00  0.00           H
ATOM   1639  CA  PRO X 124     143.527 156.415 103.192  1.00  0.00           C
ATOM   1640  HA  PRO X 124     143.338 156.791 104.189  1.00  0.00           H
ATOM   1641  CB  PRO X 124     143.947 154.932 103.176  1.00  0.00           C
ATOM   1642  HB1 PRO X 124     145.042 154.792 103.286  1.00  0.00           H
ATOM   1643  HB2 PRO X 124     143.439 154.421 104.024  1.00  0.00           H
ATOM   1644  CG  PRO X 124     143.397 154.399 101.858  1.00  0.00           C
ATOM   1645  HG1 PRO X 124     144.077 154.692 101.026  1.00  0.00           H
ATOM   1646  HG2 PRO X 124     143.268 153.299 101.855  1.00  0.00           H
ATOM   1647  C   PRO X 124     144.586 157.286 102.551  1.00  0.00           C
ATOM   1648  O   PRO X 124     144.734 157.281 101.325  1.00  0.00           O
ATOM   1649  N   GLU X 125     145.356 158.019 103.369  1.00  0.00           N
ATOM   1650  HN  GLU X 125     145.241 157.946 104.357  1.00  0.00           H
ATOM   1651  CA  GLU X 125     146.367 158.943 102.899  1.00  0.00           C
ATOM   1652  HA  GLU X 125     146.508 158.785 101.843  1.00  0.00           H
ATOM   1653  CB  GLU X 125     146.006 160.457 103.039  1.00  0.00           C
ATOM   1654  HB1 GLU X 125     146.795 161.010 103.594  1.00  0.00           H
ATOM   1655  HB2 GLU X 125     145.989 160.869 102.003  1.00  0.00           H
ATOM   1656  CG  GLU X 125     144.637 160.811 103.687  1.00  0.00           C
ATOM   1657  HG1 GLU X 125     143.844 160.123 103.330  1.00  0.00           H
ATOM   1658  HG2 GLU X 125     144.710 160.713 104.789  1.00  0.00           H
ATOM   1659  CD  GLU X 125     144.158 162.228 103.353  1.00  0.00           C
ATOM   1660  OE1 GLU X 125     144.912 163.018 102.715  1.00  0.00           O
ATOM   1661  OE2 GLU X 125     142.987 162.540 103.685  1.00  0.00           O
ATOM   1662  C   GLU X 125     147.710 158.592 103.518  1.00  0.00           C
ATOM   1663  O   GLU X 125     147.822 157.712 104.373  1.00  0.00           O
ATOM   1664  N   ILE X 126     148.785 159.239 103.028  1.00  0.00           N
ATOM   1665  HN  ILE X 126     148.659 159.971 102.365  1.00  0.00           H
ATOM   1666  CA  ILE X 126     150.155 158.985 103.446  1.00  0.00           C
ATOM   1667  HA  ILE X 126     150.178 158.213 104.201  1.00  0.00           H
ATOM   1668  CB  ILE X 126     151.051 158.555 102.277  1.00  0.00           C
ATOM   1669  HB  ILE X 126     150.767 159.158 101.383  1.00  0.00           H
ATOM   1670  CG2 ILE X 126     152.555 158.797 102.559  1.00  0.00           C
ATOM   1671 1HG2 ILE X 126     153.179 158.429 101.721  1.00  0.00           H
ATOM   1672 2HG2 ILE X 126     152.769 159.881 102.664  1.00  0.00           H
ATOM   1673 3HG2 ILE X 126     152.869 158.278 103.490  1.00  0.00           H
ATOM   1674  CG1 ILE X 126     150.801 157.066 101.958  1.00  0.00           C
ATOM   1675 1HG1 ILE X 126     151.199 156.446 102.793  1.00  0.00           H
ATOM   1676 2HG1 ILE X 126     149.707 156.881 101.911  1.00  0.00           H
ATOM   1677  CD  ILE X 126     151.438 156.627 100.638  1.00  0.00           C
ATOM   1678  HD1 ILE X 126     151.104 155.604 100.370  1.00  0.00           H
ATOM   1679  HD2 ILE X 126     151.157 157.314  99.811  1.00  0.00           H
ATOM   1680  HD3 ILE X 126     152.546 156.614 100.715  1.00  0.00           H
ATOM   1681  C   ILE X 126     150.700 160.240 104.083  1.00  0.00           C
ATOM   1682  O   ILE X 126     150.650 161.328 103.501  1.00  0.00           O
ATOM   1683  N   VAL X 127     151.266 160.092 105.296  1.00  0.00           N
ATOM   1684  HN  VAL X 127     151.278 159.189 105.735  1.00  0.00           H
ATOM   1685  CA  VAL X 127     151.868 161.166 106.060  1.00  0.00           C
ATOM   1686  HA  VAL X 127     151.951 162.036 105.431  1.00  0.00           H
ATOM   1687  CB  VAL X 127     151.067 161.576 107.283  1.00  0.00           C
ATOM   1688  HB  VAL X 127     151.481 162.527 107.698  1.00  0.00           H
ATOM   1689  CG1 VAL X 127     149.625 161.844 106.826  1.00  0.00           C
ATOM   1690 1HG1 VAL X 127     149.039 162.325 107.629  1.00  0.00           H
ATOM   1691 2HG1 VAL X 127     149.607 162.521 105.946  1.00  0.00           H
ATOM   1692 3HG1 VAL X 127     149.108 160.899 106.551  1.00  0.00           H
ATOM   1693  CG2 VAL X 127     151.118 160.504 108.383  1.00  0.00           C
ATOM   1694 1HG2 VAL X 127     150.512 160.842 109.246  1.00  0.00           H
ATOM   1695 2HG2 VAL X 127     150.716 159.534 108.023  1.00  0.00           H
ATOM   1696 3HG2 VAL X 127     152.152 160.352 108.759  1.00  0.00           H
ATOM   1697  C   VAL X 127     153.281 160.789 106.445  1.00  0.00           C
ATOM   1698  O   VAL X 127     153.731 159.674 106.180  1.00  0.00           O
ATOM   1699  N   ASP X 128     154.038 161.757 107.007  1.00  0.00           N
ATOM   1700  HN  ASP X 128     153.611 162.617 107.275  1.00  0.00           H
ATOM   1701  CA  ASP X 128     155.450 161.664 107.352  1.00  0.00           C
ATOM   1702  HA  ASP X 128     155.730 162.627 107.758  1.00  0.00           H
ATOM   1703  CB  ASP X 128     155.751 160.572 108.433  1.00  0.00           C
ATOM   1704  HB1 ASP X 128     155.406 159.586 108.060  1.00  0.00           H
ATOM   1705  HB2 ASP X 128     156.849 160.522 108.589  1.00  0.00           H
ATOM   1706  CG  ASP X 128     155.138 160.777 109.815  1.00  0.00           C
ATOM   1707  OD1 ASP X 128     154.443 161.776 110.104  1.00  0.00           O
ATOM   1708  OD2 ASP X 128     155.408 159.870 110.659  1.00  0.00           O
ATOM   1709  C   ASP X 128     156.340 161.457 106.109  1.00  0.00           C
ATOM   1710  O   ASP X 128     157.489 161.023 106.204  1.00  0.00           O
ATOM   1711  N   SER X 129     155.819 161.754 104.896  1.00  0.00           N
ATOM   1712  HN  SER X 129     154.939 162.217 104.842  1.00  0.00           H
ATOM   1713  CA  SER X 129     156.422 161.371 103.626  1.00  0.00           C
ATOM   1714  HA  SER X 129     156.665 160.327 103.746  1.00  0.00           H
ATOM   1715  CB  SER X 129     155.454 161.408 102.407  1.00  0.00           C
ATOM   1716  HB1 SER X 129     155.998 161.199 101.458  1.00  0.00           H
ATOM   1717  HB2 SER X 129     154.722 160.585 102.546  1.00  0.00           H
ATOM   1718  OG  SER X 129     154.721 162.633 102.302  1.00  0.00           O
ATOM   1719  HG1 SER X 129     155.112 163.135 101.571  1.00  0.00           H
ATOM   1720  C   SER X 129     157.736 162.027 103.250  1.00  0.00           C
ATOM   1721  O   SER X 129     157.971 163.219 103.452  1.00  0.00           O
ATOM   1722  N   ALA X 130     158.621 161.222 102.633  1.00  0.00           N
ATOM   1723  HN  ALA X 130     158.426 160.246 102.530  1.00  0.00           H
ATOM   1724  CA  ALA X 130     159.927 161.642 102.188  1.00  0.00           C
ATOM   1725  HA  ALA X 130     160.147 162.638 102.552  1.00  0.00           H
ATOM   1726  CB  ALA X 130     160.976 160.658 102.742  1.00  0.00           C
ATOM   1727  HB1 ALA X 130     162.002 160.935 102.428  1.00  0.00           H
ATOM   1728  HB2 ALA X 130     160.933 160.669 103.852  1.00  0.00           H
ATOM   1729  HB3 ALA X 130     160.767 159.622 102.399  1.00  0.00           H
ATOM   1730  C   ALA X 130     159.996 161.671 100.667  1.00  0.00           C
ATOM   1731  O   ALA X 130     159.646 160.711  99.985  1.00  0.00           O
ATOM   1732  N   SER X 131     160.439 162.805 100.087  1.00  0.00           N
ATOM   1733  HN  SER X 131     160.681 163.615 100.621  1.00  0.00           H
ATOM   1734  CA  SER X 131     160.638 162.980  98.653  1.00  0.00           C
ATOM   1735  HA  SER X 131     159.836 162.492  98.120  1.00  0.00           H
ATOM   1736  CB  SER X 131     160.667 164.488  98.292  1.00  0.00           C
ATOM   1737  HB1 SER X 131     160.997 164.644  97.240  1.00  0.00           H
ATOM   1738  HB2 SER X 131     159.634 164.893  98.390  1.00  0.00           H
ATOM   1739  OG  SER X 131     161.515 165.198  99.198  1.00  0.00           O
ATOM   1740  HG1 SER X 131     161.759 166.039  98.785  1.00  0.00           H
ATOM   1741  C   SER X 131     161.936 162.370  98.159  1.00  0.00           C
ATOM   1742  O   SER X 131     162.039 161.938  97.008  1.00  0.00           O
ATOM   1743  N   GLU X 132     162.940 162.315  99.048  1.00  0.00           N
ATOM   1744  HN  GLU X 132     162.817 162.757  99.932  1.00  0.00           H
ATOM   1745  CA  GLU X 132     164.247 161.758  98.808  1.00  0.00           C
ATOM   1746  HA  GLU X 132     164.305 161.355  97.805  1.00  0.00           H
ATOM   1747  CB  GLU X 132     165.338 162.839  98.977  1.00  0.00           C
ATOM   1748  HB1 GLU X 132     165.177 163.603  98.181  1.00  0.00           H
ATOM   1749  HB2 GLU X 132     165.200 163.356  99.954  1.00  0.00           H
ATOM   1750  CG  GLU X 132     166.798 162.328  98.884  1.00  0.00           C
ATOM   1751  HG1 GLU X 132     167.050 161.699  99.764  1.00  0.00           H
ATOM   1752  HG2 GLU X 132     166.943 161.724  97.966  1.00  0.00           H
ATOM   1753  CD  GLU X 132     167.808 163.466  98.850  1.00  0.00           C
ATOM   1754  OE1 GLU X 132     167.406 164.645  99.049  1.00  0.00           O
ATOM   1755  OE2 GLU X 132     169.010 163.166  98.647  1.00  0.00           O
ATOM   1756  C   GLU X 132     164.507 160.621  99.772  1.00  0.00           C
ATOM   1757  O   GLU X 132     164.257 160.708 100.981  1.00  0.00           O
ATOM   1758  N   LEU X 133     165.022 159.510  99.224  1.00  0.00           N
ATOM   1759  HN  LEU X 133     165.195 159.463  98.238  1.00  0.00           H
ATOM   1760  CA  LEU X 133     165.492 158.374  99.974  1.00  0.00           C
ATOM   1761  HA  LEU X 133     165.685 158.660 101.000  1.00  0.00           H
ATOM   1762  CB  LEU X 133     164.563 157.123  99.937  1.00  0.00           C
ATOM   1763  HB1 LEU X 133     165.156 156.251  99.588  1.00  0.00           H
ATOM   1764  HB2 LEU X 133     164.250 156.900 100.981  1.00  0.00           H
ATOM   1765  CG  LEU X 133     163.292 157.183  99.065  1.00  0.00           C
ATOM   1766  HG  LEU X 133     163.489 157.819  98.169  1.00  0.00           H
ATOM   1767  CD1 LEU X 133     162.914 155.789  98.532  1.00  0.00           C
ATOM   1768 1HD1 LEU X 133     162.076 155.873  97.808  1.00  0.00           H
ATOM   1769 2HD1 LEU X 133     163.774 155.325  98.003  1.00  0.00           H
ATOM   1770 3HD1 LEU X 133     162.591 155.123  99.360  1.00  0.00           H
ATOM   1771  CD2 LEU X 133     162.121 157.764  99.870  1.00  0.00           C
ATOM   1772 1HD2 LEU X 133     161.180 157.710  99.288  1.00  0.00           H
ATOM   1773 2HD2 LEU X 133     161.972 157.188 100.807  1.00  0.00           H
ATOM   1774 3HD2 LEU X 133     162.310 158.825 100.135  1.00  0.00           H
ATOM   1775  C   LEU X 133     166.822 157.994  99.362  1.00  0.00           C
ATOM   1776  O   LEU X 133     167.005 158.040  98.147  1.00  0.00           O
ATOM   1777  N   THR X 134     167.792 157.591 100.193  1.00  0.00           N
ATOM   1778  HN  THR X 134     167.675 157.545 101.185  1.00  0.00           H
ATOM   1779  CA  THR X 134     169.078 157.129  99.704  1.00  0.00           C
ATOM   1780  HA  THR X 134     169.258 157.526  98.714  1.00  0.00           H
ATOM   1781  CB  THR X 134     170.249 157.577 100.569  1.00  0.00           C
ATOM   1782  HB  THR X 134     171.185 157.084 100.229  1.00  0.00           H
ATOM   1783  OG1 THR X 134     170.040 157.300 101.949  1.00  0.00           O
ATOM   1784  HG1 THR X 134     170.879 157.503 102.383  1.00  0.00           H
ATOM   1785  CG2 THR X 134     170.419 159.095 100.423  1.00  0.00           C
ATOM   1786 1HG2 THR X 134     171.282 159.450 101.026  1.00  0.00           H
ATOM   1787 2HG2 THR X 134     170.607 159.360  99.360  1.00  0.00           H
ATOM   1788 3HG2 THR X 134     169.509 159.634 100.759  1.00  0.00           H
ATOM   1789  C   THR X 134     169.082 155.620  99.574  1.00  0.00           C
ATOM   1790  O   THR X 134     168.375 154.896 100.273  1.00  0.00           O
ATOM   1791  N   ALA X 135     169.880 155.075  98.637  1.00  0.00           N
ATOM   1792  HN  ALA X 135     170.373 155.653  97.991  1.00  0.00           H
ATOM   1793  CA  ALA X 135     170.101 153.644  98.562  1.00  0.00           C
ATOM   1794  HA  ALA X 135     169.153 153.141  98.693  1.00  0.00           H
ATOM   1795  CB  ALA X 135     170.693 153.248  97.200  1.00  0.00           C
ATOM   1796  HB1 ALA X 135     170.801 152.145  97.115  1.00  0.00           H
ATOM   1797  HB2 ALA X 135     170.015 153.581  96.387  1.00  0.00           H
ATOM   1798  HB3 ALA X 135     171.684 153.723  97.045  1.00  0.00           H
ATOM   1799  C   ALA X 135     171.028 153.150  99.661  1.00  0.00           C
ATOM   1800  O   ALA X 135     171.780 153.925 100.242  1.00  0.00           O
ATOM   1801  N   GLY X 136     171.006 151.836  99.960  1.00  0.00           N
ATOM   1802  HN  GLY X 136     170.373 151.219  99.484  1.00  0.00           H
ATOM   1803  CA  GLY X 136     171.996 151.210 100.835  1.00  0.00           C
ATOM   1804  HA1 GLY X 136     172.210 150.241 100.429  1.00  0.00           H
ATOM   1805  HA2 GLY X 136     172.884 151.826 100.875  1.00  0.00           H
ATOM   1806  C   GLY X 136     171.575 150.997 102.258  1.00  0.00           C
ATOM   1807  O   GLY X 136     172.176 150.186 102.961  1.00  0.00           O
ATOM   1808  N   VAL X 137     170.521 151.688 102.712  1.00  0.00           N
ATOM   1809  HN  VAL X 137     170.021 152.296 102.102  1.00  0.00           H
ATOM   1810  CA  VAL X 137     170.136 151.747 104.111  1.00  0.00           C
ATOM   1811  HA  VAL X 137     170.489 150.854 104.602  1.00  0.00           H
ATOM   1812  CB  VAL X 137     170.708 152.989 104.795  1.00  0.00           C
ATOM   1813  HB  VAL X 137     170.138 153.203 105.725  1.00  0.00           H
ATOM   1814  CG1 VAL X 137     172.155 152.711 105.233  1.00  0.00           C
ATOM   1815 1HG1 VAL X 137     172.541 153.583 105.805  1.00  0.00           H
ATOM   1816 2HG1 VAL X 137     172.202 151.811 105.884  1.00  0.00           H
ATOM   1817 3HG1 VAL X 137     172.804 152.545 104.348  1.00  0.00           H
ATOM   1818  CG2 VAL X 137     170.618 154.222 103.869  1.00  0.00           C
ATOM   1819 1HG2 VAL X 137     170.943 155.131 104.413  1.00  0.00           H
ATOM   1820 2HG2 VAL X 137     171.284 154.115 102.986  1.00  0.00           H
ATOM   1821 3HG2 VAL X 137     169.580 154.387 103.513  1.00  0.00           H
ATOM   1822  C   VAL X 137     168.616 151.772 104.246  1.00  0.00           C
ATOM   1823  O   VAL X 137     167.942 152.017 103.242  1.00  0.00           O
ATOM   1824  N   PRO X 138     168.006 151.560 105.424  1.00  0.00           N
ATOM   1825  CD  PRO X 138     168.631 150.891 106.572  1.00  0.00           C
ATOM   1826  HD1 PRO X 138     168.768 151.648 107.377  1.00  0.00           H
ATOM   1827  HD2 PRO X 138     169.601 150.401 106.343  1.00  0.00           H
ATOM   1828  CA  PRO X 138     166.553 151.454 105.498  1.00  0.00           C
ATOM   1829  HA  PRO X 138     166.150 151.008 104.599  1.00  0.00           H
ATOM   1830  CB  PRO X 138     166.277 150.568 106.732  1.00  0.00           C
ATOM   1831  HB1 PRO X 138     166.042 151.169 107.638  1.00  0.00           H
ATOM   1832  HB2 PRO X 138     165.427 149.889 106.533  1.00  0.00           H
ATOM   1833  CG  PRO X 138     167.598 149.845 106.991  1.00  0.00           C
ATOM   1834  HG1 PRO X 138     167.720 149.529 108.048  1.00  0.00           H
ATOM   1835  HG2 PRO X 138     167.684 148.962 106.320  1.00  0.00           H
ATOM   1836  C   PRO X 138     165.932 152.812 105.726  1.00  0.00           C
ATOM   1837  O   PRO X 138     166.153 153.431 106.767  1.00  0.00           O
ATOM   1838  N   ASN X 139     165.128 153.292 104.769  1.00  0.00           N
ATOM   1839  HN  ASN X 139     164.930 152.733 103.955  1.00  0.00           H
ATOM   1840  CA  ASN X 139     164.529 154.606 104.840  1.00  0.00           C
ATOM   1841  HA  ASN X 139     164.959 155.194 105.642  1.00  0.00           H
ATOM   1842  CB  ASN X 139     164.636 155.371 103.496  1.00  0.00           C
ATOM   1843  HB1 ASN X 139     164.146 154.782 102.693  1.00  0.00           H
ATOM   1844  HB2 ASN X 139     164.113 156.349 103.571  1.00  0.00           H
ATOM   1845  CG  ASN X 139     166.073 155.671 103.078  1.00  0.00           C
ATOM   1846  OD1 ASN X 139     166.504 156.826 103.112  1.00  0.00           O
ATOM   1847  ND2 ASN X 139     166.826 154.653 102.617  1.00  0.00           N
ATOM   1848 1HD2 ASN X 139     166.533 153.703 102.728  1.00  0.00           H
ATOM   1849 2HD2 ASN X 139     167.689 154.869 102.155  1.00  0.00           H
ATOM   1850  C   ASN X 139     163.051 154.443 105.108  1.00  0.00           C
ATOM   1851  O   ASN X 139     162.364 153.734 104.375  1.00  0.00           O
ATOM   1852  N   LYS X 140     162.510 155.116 106.145  1.00  0.00           N
ATOM   1853  HN  LYS X 140     163.070 155.692 106.746  1.00  0.00           H
ATOM   1854  CA  LYS X 140     161.077 155.245 106.332  1.00  0.00           C
ATOM   1855  HA  LYS X 140     160.631 154.264 106.255  1.00  0.00           H
ATOM   1856  CB  LYS X 140     160.743 155.835 107.725  1.00  0.00           C
ATOM   1857  HB1 LYS X 140     161.161 155.162 108.506  1.00  0.00           H
ATOM   1858  HB2 LYS X 140     161.265 156.812 107.823  1.00  0.00           H
ATOM   1859  CG  LYS X 140     159.248 156.052 108.014  1.00  0.00           C
ATOM   1860  HG1 LYS X 140     158.793 156.629 107.177  1.00  0.00           H
ATOM   1861  HG2 LYS X 140     158.726 155.071 108.076  1.00  0.00           H
ATOM   1862  CD  LYS X 140     159.034 156.857 109.308  1.00  0.00           C
ATOM   1863  HD1 LYS X 140     159.263 156.210 110.185  1.00  0.00           H
ATOM   1864  HD2 LYS X 140     159.770 157.696 109.307  1.00  0.00           H
ATOM   1865  CE  LYS X 140     157.622 157.441 109.426  1.00  0.00           C
ATOM   1866  HE1 LYS X 140     157.398 158.066 108.533  1.00  0.00           H
ATOM   1867  HE2 LYS X 140     156.860 156.637 109.502  1.00  0.00           H
ATOM   1868  NZ  LYS X 140     157.521 158.293 110.623  1.00  0.00           N
ATOM   1869  HZ1 LYS X 140     156.634 158.876 110.592  1.00  0.00           H
ATOM   1870  HZ2 LYS X 140     157.513 157.712 111.482  1.00  0.00           H
ATOM   1871  HZ3 LYS X 140     158.333 158.941 110.696  1.00  0.00           H
ATOM   1872  C   LYS X 140     160.489 156.126 105.238  1.00  0.00           C
ATOM   1873  O   LYS X 140     160.795 157.312 105.123  1.00  0.00           O
ATOM   1874  N   VAL X 141     159.647 155.551 104.365  1.00  0.00           N
ATOM   1875  HN  VAL X 141     159.417 154.580 104.460  1.00  0.00           H
ATOM   1876  CA  VAL X 141     159.064 156.282 103.251  1.00  0.00           C
ATOM   1877  HA  VAL X 141     159.816 156.944 102.843  1.00  0.00           H
ATOM   1878  CB  VAL X 141     158.621 155.345 102.138  1.00  0.00           C
ATOM   1879  HB  VAL X 141     157.849 154.633 102.513  1.00  0.00           H
ATOM   1880  CG1 VAL X 141     158.039 156.166 100.967  1.00  0.00           C
ATOM   1881 1HG1 VAL X 141     157.847 155.517 100.093  1.00  0.00           H
ATOM   1882 2HG1 VAL X 141     157.076 156.638 101.254  1.00  0.00           H
ATOM   1883 3HG1 VAL X 141     158.749 156.963 100.661  1.00  0.00           H
ATOM   1884  CG2 VAL X 141     159.851 154.536 101.678  1.00  0.00           C
ATOM   1885 1HG2 VAL X 141     159.577 153.860 100.842  1.00  0.00           H
ATOM   1886 2HG2 VAL X 141     160.657 155.214 101.329  1.00  0.00           H
ATOM   1887 3HG2 VAL X 141     160.253 153.903 102.497  1.00  0.00           H
ATOM   1888  C   VAL X 141     157.916 157.161 103.704  1.00  0.00           C
ATOM   1889  O   VAL X 141     157.737 158.288 103.241  1.00  0.00           O
ATOM   1890  N   GLY X 142     157.105 156.648 104.644  1.00  0.00           N
ATOM   1891  HN  GLY X 142     157.264 155.729 105.002  1.00  0.00           H
ATOM   1892  CA  GLY X 142     155.939 157.345 105.140  1.00  0.00           C
ATOM   1893  HA1 GLY X 142     156.261 158.109 105.834  1.00  0.00           H
ATOM   1894  HA2 GLY X 142     155.371 157.726 104.303  1.00  0.00           H
ATOM   1895  C   GLY X 142     155.062 156.383 105.875  1.00  0.00           C
ATOM   1896  O   GLY X 142     155.325 155.180 105.921  1.00  0.00           O
ATOM   1897  N   THR X 143     153.983 156.908 106.467  1.00  0.00           N
ATOM   1898  HN  THR X 143     153.819 157.901 106.420  1.00  0.00           H
ATOM   1899  CA  THR X 143     153.027 156.132 107.238  1.00  0.00           C
ATOM   1900  HA  THR X 143     153.309 155.091 107.226  1.00  0.00           H
ATOM   1901  CB  THR X 143     152.891 156.574 108.689  1.00  0.00           C
ATOM   1902  HB  THR X 143     152.433 157.590 108.739  1.00  0.00           H
ATOM   1903  OG1 THR X 143     154.156 156.624 109.331  1.00  0.00           O
ATOM   1904  HG1 THR X 143     153.962 157.026 110.192  1.00  0.00           H
ATOM   1905  CG2 THR X 143     152.060 155.570 109.501  1.00  0.00           C
ATOM   1906 1HG2 THR X 143     152.002 155.892 110.562  1.00  0.00           H
ATOM   1907 2HG2 THR X 143     151.026 155.488 109.107  1.00  0.00           H
ATOM   1908 3HG2 THR X 143     152.537 154.568 109.475  1.00  0.00           H
ATOM   1909  C   THR X 143     151.675 156.265 106.579  1.00  0.00           C
ATOM   1910  O   THR X 143     151.206 157.363 106.288  1.00  0.00           O
ATOM   1911  N   CYS X 144     151.014 155.129 106.306  1.00  0.00           N
ATOM   1912  HN  CYS X 144     151.423 154.257 106.596  1.00  0.00           H
ATOM   1913  CA  CYS X 144     149.711 155.052 105.675  1.00  0.00           C
ATOM   1914  HA  CYS X 144     149.523 155.952 105.106  1.00  0.00           H
ATOM   1915  CB  CYS X 144     149.660 153.821 104.739  1.00  0.00           C
ATOM   1916  HB1 CYS X 144     150.464 153.946 103.983  1.00  0.00           H
ATOM   1917  HB2 CYS X 144     149.908 152.910 105.328  1.00  0.00           H
ATOM   1918  SG  CYS X 144     148.099 153.552 103.854  1.00  0.00           S
ATOM   1919  C   CYS X 144     148.644 154.932 106.743  1.00  0.00           C
ATOM   1920  O   CYS X 144     148.778 154.137 107.673  1.00  0.00           O
ATOM   1921  N   VAL X 145     147.573 155.739 106.634  1.00  0.00           N
ATOM   1922  HN  VAL X 145     147.491 156.364 105.853  1.00  0.00           H
ATOM   1923  CA  VAL X 145     146.550 155.886 107.657  1.00  0.00           C
ATOM   1924  HA  VAL X 145     146.752 155.217 108.480  1.00  0.00           H
ATOM   1925  CB  VAL X 145     146.506 157.320 108.180  1.00  0.00           C
ATOM   1926  HB  VAL X 145     146.264 158.017 107.343  1.00  0.00           H
ATOM   1927  CG1 VAL X 145     145.444 157.486 109.288  1.00  0.00           C
ATOM   1928 1HG1 VAL X 145     145.505 158.504 109.726  1.00  0.00           H
ATOM   1929 2HG1 VAL X 145     144.418 157.375 108.878  1.00  0.00           H
ATOM   1930 3HG1 VAL X 145     145.593 156.740 110.097  1.00  0.00           H
ATOM   1931  CG2 VAL X 145     147.898 157.689 108.723  1.00  0.00           C
ATOM   1932 1HG2 VAL X 145     147.885 158.719 109.134  1.00  0.00           H
ATOM   1933 2HG2 VAL X 145     148.194 156.992 109.534  1.00  0.00           H
ATOM   1934 3HG2 VAL X 145     148.675 157.658 107.930  1.00  0.00           H
ATOM   1935  C   VAL X 145     145.194 155.520 107.086  1.00  0.00           C
ATOM   1936  O   VAL X 145     144.883 155.860 105.950  1.00  0.00           O
ATOM   1937  N   SER X 146     144.344 154.809 107.857  1.00  0.00           N
ATOM   1938  HN  SER X 146     144.623 154.546 108.782  1.00  0.00           H
ATOM   1939  CA  SER X 146     142.957 154.548 107.481  1.00  0.00           C
ATOM   1940  HA  SER X 146     142.626 155.275 106.751  1.00  0.00           H
ATOM   1941  CB  SER X 146     142.762 153.116 106.908  1.00  0.00           C
ATOM   1942  HB1 SER X 146     143.407 153.028 106.007  1.00  0.00           H
ATOM   1943  HB2 SER X 146     143.105 152.370 107.657  1.00  0.00           H
ATOM   1944  OG  SER X 146     141.407 152.845 106.539  1.00  0.00           O
ATOM   1945  HG1 SER X 146     141.372 151.986 106.110  1.00  0.00           H
ATOM   1946  C   SER X 146     142.094 154.718 108.713  1.00  0.00           C
ATOM   1947  O   SER X 146     142.406 154.160 109.762  1.00  0.00           O
ATOM   1948  N   GLU X 147     141.010 155.510 108.629  1.00  0.00           N
ATOM   1949  HN  GLU X 147     140.774 155.932 107.743  1.00  0.00           H
ATOM   1950  CA  GLU X 147     140.201 155.920 109.764  1.00  0.00           C
ATOM   1951  HA  GLU X 147     140.559 155.441 110.665  1.00  0.00           H
ATOM   1952  CB  GLU X 147     140.268 157.455 109.980  1.00  0.00           C
ATOM   1953  HB1 GLU X 147     140.077 157.962 109.006  1.00  0.00           H
ATOM   1954  HB2 GLU X 147     139.478 157.785 110.692  1.00  0.00           H
ATOM   1955  CG  GLU X 147     141.632 157.931 110.539  1.00  0.00           C
ATOM   1956  HG1 GLU X 147     141.787 157.518 111.555  1.00  0.00           H
ATOM   1957  HG2 GLU X 147     142.448 157.579 109.876  1.00  0.00           H
ATOM   1958  CD  GLU X 147     141.741 159.445 110.621  1.00  0.00           C
ATOM   1959  OE1 GLU X 147     142.032 159.977 111.731  1.00  0.00           O
ATOM   1960  OE2 GLU X 147     141.588 160.114 109.571  1.00  0.00           O
ATOM   1961  C   GLU X 147     138.739 155.528 109.606  1.00  0.00           C
ATOM   1962  O   GLU X 147     138.069 155.807 108.608  1.00  0.00           O
ATOM   1963  N   GLY X 148     138.178 154.878 110.646  1.00  0.00           N
ATOM   1964  HN  GLY X 148     138.753 154.569 111.408  1.00  0.00           H
ATOM   1965  CA  GLY X 148     136.744 154.666 110.766  1.00  0.00           C
ATOM   1966  HA1 GLY X 148     136.533 154.590 111.819  1.00  0.00           H
ATOM   1967  HA2 GLY X 148     136.237 155.504 110.317  1.00  0.00           H
ATOM   1968  C   GLY X 148     136.211 153.418 110.116  1.00  0.00           C
ATOM   1969  O   GLY X 148     135.096 153.424 109.596  1.00  0.00           O
ATOM   1970  N   SER X 149     136.984 152.315 110.120  1.00  0.00           N
ATOM   1971  HN  SER X 149     137.881 152.341 110.567  1.00  0.00           H
ATOM   1972  CA  SER X 149     136.585 151.049 109.510  1.00  0.00           C
ATOM   1973  HA  SER X 149     135.820 151.246 108.771  1.00  0.00           H
ATOM   1974  CB  SER X 149     137.757 150.342 108.770  1.00  0.00           C
ATOM   1975  HB1 SER X 149     137.383 149.421 108.269  1.00  0.00           H
ATOM   1976  HB2 SER X 149     138.141 151.026 107.983  1.00  0.00           H
ATOM   1977  OG  SER X 149     138.842 150.003 109.636  1.00  0.00           O
ATOM   1978  HG1 SER X 149     139.494 149.523 109.108  1.00  0.00           H
ATOM   1979  C   SER X 149     136.004 150.043 110.494  1.00  0.00           C
ATOM   1980  O   SER X 149     136.316 150.037 111.682  1.00  0.00           O
ATOM   1981  N   TYR X 150     135.141 149.126 110.013  1.00  0.00           N
ATOM   1982  HN  TYR X 150     134.798 149.187 109.074  1.00  0.00           H
ATOM   1983  CA  TYR X 150     134.755 147.946 110.771  1.00  0.00           C
ATOM   1984  HA  TYR X 150     135.544 147.689 111.462  1.00  0.00           H
ATOM   1985  CB  TYR X 150     133.436 148.202 111.565  1.00  0.00           C
ATOM   1986  HB1 TYR X 150     133.605 149.107 112.190  1.00  0.00           H
ATOM   1987  HB2 TYR X 150     132.616 148.433 110.852  1.00  0.00           H
ATOM   1988  CG  TYR X 150     132.924 147.125 112.519  1.00  0.00           C
ATOM   1989  CD1 TYR X 150     133.526 145.886 112.825  1.00  0.00           C
ATOM   1990  HD1 TYR X 150     134.444 145.592 112.386  1.00  0.00           H
ATOM   1991  CE1 TYR X 150     132.976 145.009 113.772  1.00  0.00           C
ATOM   1992  HE1 TYR X 150     133.477 144.082 114.013  1.00  0.00           H
ATOM   1993  CZ  TYR X 150     131.791 145.347 114.418  1.00  0.00           C
ATOM   1994  OH  TYR X 150     131.268 144.536 115.441  1.00  0.00           O
ATOM   1995  HH  TYR X 150     130.944 143.689 115.045  1.00  0.00           H
ATOM   1996  CD2 TYR X 150     131.750 147.446 113.207  1.00  0.00           C
ATOM   1997  HD2 TYR X 150     131.320 148.417 113.045  1.00  0.00           H
ATOM   1998  CE2 TYR X 150     131.168 146.557 114.115  1.00  0.00           C
ATOM   1999  HE2 TYR X 150     130.244 146.804 114.601  1.00  0.00           H
ATOM   2000  C   TYR X 150     134.563 146.818 109.768  1.00  0.00           C
ATOM   2001  O   TYR X 150     133.828 147.019 108.799  1.00  0.00           O
ATOM   2002  N   PRO X 151     135.144 145.630 109.933  1.00  0.00           N
ATOM   2003  CD  PRO X 151     134.621 144.459 109.247  1.00  0.00           C
ATOM   2004  HD1 PRO X 151     135.034 144.457 108.216  1.00  0.00           H
ATOM   2005  HD2 PRO X 151     133.507 144.452 109.225  1.00  0.00           H
ATOM   2006  CA  PRO X 151     136.377 145.310 110.660  1.00  0.00           C
ATOM   2007  HA  PRO X 151     136.252 145.571 111.695  1.00  0.00           H
ATOM   2008  CB  PRO X 151     136.565 143.794 110.465  1.00  0.00           C
ATOM   2009  HB1 PRO X 151     137.287 143.578 109.646  1.00  0.00           H
ATOM   2010  HB2 PRO X 151     136.925 143.310 111.398  1.00  0.00           H
ATOM   2011  CG  PRO X 151     135.179 143.292 110.057  1.00  0.00           C
ATOM   2012  HG1 PRO X 151     135.216 142.345 109.484  1.00  0.00           H
ATOM   2013  HG2 PRO X 151     134.550 143.146 110.965  1.00  0.00           H
ATOM   2014  C   PRO X 151     137.594 146.068 110.227  1.00  0.00           C
ATOM   2015  O   PRO X 151     137.571 146.776 109.220  1.00  0.00           O
ATOM   2016  N   ALA X 152     138.692 145.909 110.981  1.00  0.00           N
ATOM   2017  HN  ALA X 152     138.690 145.352 111.807  1.00  0.00           H
ATOM   2018  CA  ALA X 152     139.984 146.298 110.497  1.00  0.00           C
ATOM   2019  HA  ALA X 152     139.887 147.269 110.030  1.00  0.00           H
ATOM   2020  CB  ALA X 152     141.018 146.422 111.628  1.00  0.00           C
ATOM   2021  HB1 ALA X 152     142.016 146.698 111.222  1.00  0.00           H
ATOM   2022  HB2 ALA X 152     140.702 147.215 112.336  1.00  0.00           H
ATOM   2023  HB3 ALA X 152     141.117 145.460 112.176  1.00  0.00           H
ATOM   2024  C   ALA X 152     140.443 145.311 109.437  1.00  0.00           C
ATOM   2025  O   ALA X 152     140.481 144.099 109.643  1.00  0.00           O
ATOM   2026  N   GLY X 153     140.747 145.845 108.249  1.00  0.00           N
ATOM   2027  HN  GLY X 153     140.691 146.837 108.147  1.00  0.00           H
ATOM   2028  CA  GLY X 153     141.371 145.118 107.170  1.00  0.00           C
ATOM   2029  HA1 GLY X 153     141.352 144.053 107.353  1.00  0.00           H
ATOM   2030  HA2 GLY X 153     140.860 145.420 106.275  1.00  0.00           H
ATOM   2031  C   GLY X 153     142.794 145.562 107.040  1.00  0.00           C
ATOM   2032  O   GLY X 153     143.166 146.615 107.554  1.00  0.00           O
ATOM   2033  N   THR X 154     143.615 144.785 106.323  1.00  0.00           N
ATOM   2034  HN  THR X 154     143.308 143.910 105.957  1.00  0.00           H
ATOM   2035  CA  THR X 154     145.018 145.062 106.045  1.00  0.00           C
ATOM   2036  HA  THR X 154     145.517 145.131 106.999  1.00  0.00           H
ATOM   2037  CB  THR X 154     145.701 143.967 105.213  1.00  0.00           C
ATOM   2038  HB  THR X 154     146.328 144.377 104.383  1.00  0.00           H
ATOM   2039  OG1 THR X 154     144.753 143.069 104.651  1.00  0.00           O
ATOM   2040  HG1 THR X 154     145.172 142.201 104.728  1.00  0.00           H
ATOM   2041  CG2 THR X 154     146.625 143.146 106.105  1.00  0.00           C
ATOM   2042 1HG2 THR X 154     147.172 142.377 105.520  1.00  0.00           H
ATOM   2043 2HG2 THR X 154     147.387 143.815 106.563  1.00  0.00           H
ATOM   2044 3HG2 THR X 154     146.068 142.652 106.926  1.00  0.00           H
ATOM   2045  C   THR X 154     145.276 146.358 105.311  1.00  0.00           C
ATOM   2046  O   THR X 154     144.581 146.690 104.346  1.00  0.00           O
ATOM   2047  N   LEU X 155     146.355 147.065 105.706  1.00  0.00           N
ATOM   2048  HN  LEU X 155     146.848 146.799 106.542  1.00  0.00           H
ATOM   2049  CA  LEU X 155     146.958 148.105 104.894  1.00  0.00           C
ATOM   2050  HA  LEU X 155     146.294 148.368 104.089  1.00  0.00           H
ATOM   2051  CB  LEU X 155     147.332 149.384 105.680  1.00  0.00           C
ATOM   2052  HB1 LEU X 155     147.832 149.080 106.626  1.00  0.00           H
ATOM   2053  HB2 LEU X 155     148.063 149.987 105.092  1.00  0.00           H
ATOM   2054  CG  LEU X 155     146.147 150.313 106.004  1.00  0.00           C
ATOM   2055  HG  LEU X 155     145.402 149.725 106.585  1.00  0.00           H
ATOM   2056  CD1 LEU X 155     146.631 151.489 106.861  1.00  0.00           C
ATOM   2057 1HD1 LEU X 155     145.783 152.145 107.148  1.00  0.00           H
ATOM   2058 2HD1 LEU X 155     147.128 151.121 107.783  1.00  0.00           H
ATOM   2059 3HD1 LEU X 155     147.365 152.100 106.296  1.00  0.00           H
ATOM   2060  CD2 LEU X 155     145.451 150.842 104.742  1.00  0.00           C
ATOM   2061 1HD2 LEU X 155     144.636 151.542 105.010  1.00  0.00           H
ATOM   2062 2HD2 LEU X 155     146.175 151.380 104.098  1.00  0.00           H
ATOM   2063 3HD2 LEU X 155     145.016 150.009 104.157  1.00  0.00           H
ATOM   2064  C   LEU X 155     148.215 147.562 104.251  1.00  0.00           C
ATOM   2065  O   LEU X 155     149.233 147.343 104.903  1.00  0.00           O
ATOM   2066  N   SER X 156     148.153 147.356 102.925  1.00  0.00           N
ATOM   2067  HN  SER X 156     147.321 147.612 102.432  1.00  0.00           H
ATOM   2068  CA  SER X 156     149.206 146.703 102.167  1.00  0.00           C
ATOM   2069  HA  SER X 156     149.993 146.372 102.829  1.00  0.00           H
ATOM   2070  CB  SER X 156     148.701 145.509 101.322  1.00  0.00           C
ATOM   2071  HB1 SER X 156     147.982 145.892 100.569  1.00  0.00           H
ATOM   2072  HB2 SER X 156     149.554 145.039 100.785  1.00  0.00           H
ATOM   2073  OG  SER X 156     148.061 144.516 102.126  1.00  0.00           O
ATOM   2074  HG1 SER X 156     147.522 143.964 101.540  1.00  0.00           H
ATOM   2075  C   SER X 156     149.789 147.679 101.181  1.00  0.00           C
ATOM   2076  O   SER X 156     149.066 148.470 100.570  1.00  0.00           O
ATOM   2077  N   TRP X 157     151.116 147.641 100.988  1.00  0.00           N
ATOM   2078  HN  TRP X 157     151.694 146.963 101.446  1.00  0.00           H
ATOM   2079  CA  TRP X 157     151.837 148.625 100.212  1.00  0.00           C
ATOM   2080  HA  TRP X 157     151.211 149.480 100.002  1.00  0.00           H
ATOM   2081  CB  TRP X 157     153.075 149.091 101.011  1.00  0.00           C
ATOM   2082  HB1 TRP X 157     153.675 148.204 101.303  1.00  0.00           H
ATOM   2083  HB2 TRP X 157     153.717 149.729 100.382  1.00  0.00           H
ATOM   2084  CG  TRP X 157     152.780 149.889 102.273  1.00  0.00           C
ATOM   2085  CD1 TRP X 157     152.452 149.437 103.523  1.00  0.00           C
ATOM   2086  HD1 TRP X 157     152.293 148.401 103.777  1.00  0.00           H
ATOM   2087  NE1 TRP X 157     152.419 150.494 104.405  1.00  0.00           N
ATOM   2088  HE1 TRP X 157     152.334 150.401 105.392  1.00  0.00           H
ATOM   2089  CE2 TRP X 157     152.751 151.652 103.741  1.00  0.00           C
ATOM   2090  CD2 TRP X 157     152.969 151.307 102.377  1.00  0.00           C
ATOM   2091  CE3 TRP X 157     153.362 152.277 101.459  1.00  0.00           C
ATOM   2092  HE3 TRP X 157     153.595 152.008 100.437  1.00  0.00           H
ATOM   2093  CZ3 TRP X 157     153.564 153.588 101.914  1.00  0.00           C
ATOM   2094  HZ3 TRP X 157     153.947 154.349 101.249  1.00  0.00           H
ATOM   2095  CZ2 TRP X 157     152.929 152.953 104.172  1.00  0.00           C
ATOM   2096  HZ2 TRP X 157     152.808 153.222 105.207  1.00  0.00           H
ATOM   2097  CH2 TRP X 157     153.332 153.927 103.254  1.00  0.00           C
ATOM   2098  HH2 TRP X 157     153.498 154.941 103.587  1.00  0.00           H
ATOM   2099  C   TRP X 157     152.273 148.040  98.874  1.00  0.00           C
ATOM   2100  O   TRP X 157     152.755 146.917  98.785  1.00  0.00           O
ATOM   2101  N   HIS X 158     152.089 148.784  97.772  1.00  0.00           N
ATOM   2102  HN  HIS X 158     151.654 149.689  97.838  1.00  0.00           H
ATOM   2103  CA  HIS X 158     152.335 148.298  96.427  1.00  0.00           C
ATOM   2104  HA  HIS X 158     152.714 147.287  96.460  1.00  0.00           H
ATOM   2105  CB  HIS X 158     151.052 148.329  95.562  1.00  0.00           C
ATOM   2106  HB1 HIS X 158     150.758 149.386  95.383  1.00  0.00           H
ATOM   2107  HB2 HIS X 158     151.256 147.841  94.586  1.00  0.00           H
ATOM   2108  ND1 HIS X 158     149.972 146.494  96.907  1.00  0.00           N
ATOM   2109  CG  HIS X 158     149.850 147.649  96.158  1.00  0.00           C
ATOM   2110  CE1 HIS X 158     148.743 146.141  97.209  1.00  0.00           C
ATOM   2111  HE1 HIS X 158     148.477 145.290  97.839  1.00  0.00           H
ATOM   2112  NE2 HIS X 158     147.834 146.994  96.683  1.00  0.00           N
ATOM   2113  HE2 HIS X 158     146.850 147.006  96.883  1.00  0.00           H
ATOM   2114  CD2 HIS X 158     148.539 147.968  96.011  1.00  0.00           C
ATOM   2115  HD2 HIS X 158     148.087 148.802  95.494  1.00  0.00           H
ATOM   2116  C   HIS X 158     153.385 149.143  95.733  1.00  0.00           C
ATOM   2117  O   HIS X 158     153.497 150.340  95.983  1.00  0.00           O
ATOM   2118  N   LEU X 159     154.197 148.532  94.860  1.00  0.00           N
ATOM   2119  HN  LEU X 159     154.078 147.547  94.673  1.00  0.00           H
ATOM   2120  CA  LEU X 159     155.261 149.146  94.096  1.00  0.00           C
ATOM   2121  HA  LEU X 159     155.245 150.220  94.221  1.00  0.00           H
ATOM   2122  CB  LEU X 159     156.621 148.579  94.558  1.00  0.00           C
ATOM   2123  HB1 LEU X 159     156.785 148.899  95.609  1.00  0.00           H
ATOM   2124  HB2 LEU X 159     156.553 147.467  94.555  1.00  0.00           H
ATOM   2125  CG  LEU X 159     157.857 148.979  93.730  1.00  0.00           C
ATOM   2126  HG  LEU X 159     157.737 148.574  92.694  1.00  0.00           H
ATOM   2127  CD1 LEU X 159     158.059 150.494  93.601  1.00  0.00           C
ATOM   2128 1HD1 LEU X 159     158.942 150.694  92.955  1.00  0.00           H
ATOM   2129 2HD1 LEU X 159     157.189 150.983  93.120  1.00  0.00           H
ATOM   2130 3HD1 LEU X 159     158.233 150.961  94.586  1.00  0.00           H
ATOM   2131  CD2 LEU X 159     159.111 148.335  94.332  1.00  0.00           C
ATOM   2132 1HD2 LEU X 159     159.992 148.593  93.708  1.00  0.00           H
ATOM   2133 2HD2 LEU X 159     159.284 148.695  95.368  1.00  0.00           H
ATOM   2134 3HD2 LEU X 159     159.009 147.229  94.347  1.00  0.00           H
ATOM   2135  C   LEU X 159     155.038 148.838  92.624  1.00  0.00           C
ATOM   2136  O   LEU X 159     154.833 147.691  92.227  1.00  0.00           O
ATOM   2137  N   ASP X 160     155.003 149.882  91.776  1.00  0.00           N
ATOM   2138  HN  ASP X 160     155.242 150.794  92.117  1.00  0.00           H
ATOM   2139  CA  ASP X 160     154.833 149.819  90.333  1.00  0.00           C
ATOM   2140  HA  ASP X 160     154.684 150.843  90.022  1.00  0.00           H
ATOM   2141  CB  ASP X 160     156.128 149.332  89.640  1.00  0.00           C
ATOM   2142  HB1 ASP X 160     156.332 148.273  89.902  1.00  0.00           H
ATOM   2143  HB2 ASP X 160     156.062 149.435  88.541  1.00  0.00           H
ATOM   2144  CG  ASP X 160     157.303 150.173  90.126  1.00  0.00           C
ATOM   2145  OD1 ASP X 160     157.123 151.409  90.312  1.00  0.00           O
ATOM   2146  OD2 ASP X 160     158.382 149.570  90.354  1.00  0.00           O
ATOM   2147  C   ASP X 160     153.558 149.085  89.905  1.00  0.00           C
ATOM   2148  O   ASP X 160     153.484 148.376  88.896  1.00  0.00           O
ATOM   2149  N   GLY X 161     152.488 149.296  90.700  1.00  0.00           N
ATOM   2150  HN  GLY X 161     152.606 149.942  91.466  1.00  0.00           H
ATOM   2151  CA  GLY X 161     151.182 148.662  90.607  1.00  0.00           C
ATOM   2152  HA1 GLY X 161     150.471 149.331  91.063  1.00  0.00           H
ATOM   2153  HA2 GLY X 161     150.960 148.485  89.565  1.00  0.00           H
ATOM   2154  C   GLY X 161     151.059 147.332  91.311  1.00  0.00           C
ATOM   2155  O   GLY X 161     149.969 146.763  91.346  1.00  0.00           O
ATOM   2156  N   LYS X 162     152.151 146.793  91.891  1.00  0.00           N
ATOM   2157  HN  LYS X 162     153.027 147.287  91.913  1.00  0.00           H
ATOM   2158  CA  LYS X 162     152.229 145.409  92.338  1.00  0.00           C
ATOM   2159  HA  LYS X 162     151.260 144.959  92.205  1.00  0.00           H
ATOM   2160  CB  LYS X 162     153.240 144.618  91.464  1.00  0.00           C
ATOM   2161  HB1 LYS X 162     154.039 145.320  91.147  1.00  0.00           H
ATOM   2162  HB2 LYS X 162     153.718 143.818  92.078  1.00  0.00           H
ATOM   2163  CG  LYS X 162     152.630 143.911  90.236  1.00  0.00           C
ATOM   2164  HG1 LYS X 162     153.357 143.144  89.876  1.00  0.00           H
ATOM   2165  HG2 LYS X 162     151.718 143.365  90.567  1.00  0.00           H
ATOM   2166  CD  LYS X 162     152.289 144.824  89.042  1.00  0.00           C
ATOM   2167  HD1 LYS X 162     151.815 145.757  89.406  1.00  0.00           H
ATOM   2168  HD2 LYS X 162     153.239 145.108  88.541  1.00  0.00           H
ATOM   2169  CE  LYS X 162     151.336 144.157  88.043  1.00  0.00           C
ATOM   2170  HE1 LYS X 162     151.765 143.201  87.670  1.00  0.00           H
ATOM   2171  HE2 LYS X 162     150.367 143.946  88.548  1.00  0.00           H
ATOM   2172  NZ  LYS X 162     151.060 145.018  86.876  1.00  0.00           N
ATOM   2173  HZ1 LYS X 162     150.172 144.725  86.420  1.00  0.00           H
ATOM   2174  HZ2 LYS X 162     151.042 146.035  87.119  1.00  0.00           H
ATOM   2175  HZ3 LYS X 162     151.811 144.873  86.153  1.00  0.00           H
ATOM   2176  C   LYS X 162     152.643 145.288  93.820  1.00  0.00           C
ATOM   2177  O   LYS X 162     153.543 146.001  94.253  1.00  0.00           O
ATOM   2178  N   PRO X 163     152.027 144.447  94.644  1.00  0.00           N
ATOM   2179  CD  PRO X 163     150.978 143.533  94.201  1.00  0.00           C
ATOM   2180  HD1 PRO X 163     151.254 143.017  93.253  1.00  0.00           H
ATOM   2181  HD2 PRO X 163     150.033 144.108  94.074  1.00  0.00           H
ATOM   2182  CA  PRO X 163     152.342 144.284  96.074  1.00  0.00           C
ATOM   2183  HA  PRO X 163     152.228 145.247  96.544  1.00  0.00           H
ATOM   2184  CB  PRO X 163     151.274 143.289  96.563  1.00  0.00           C
ATOM   2185  HB1 PRO X 163     151.635 142.622  97.372  1.00  0.00           H
ATOM   2186  HB2 PRO X 163     150.404 143.870  96.941  1.00  0.00           H
ATOM   2187  CG  PRO X 163     150.849 142.517  95.317  1.00  0.00           C
ATOM   2188  HG1 PRO X 163     151.566 141.688  95.133  1.00  0.00           H
ATOM   2189  HG2 PRO X 163     149.816 142.122  95.380  1.00  0.00           H
ATOM   2190  C   PRO X 163     153.760 143.845  96.445  1.00  0.00           C
ATOM   2191  O   PRO X 163     154.524 143.418  95.579  1.00  0.00           O
ATOM   2192  N   LEU X 164     154.132 143.958  97.746  1.00  0.00           N
ATOM   2193  HN  LEU X 164     153.493 144.316  98.433  1.00  0.00           H
ATOM   2194  CA  LEU X 164     155.443 143.558  98.238  1.00  0.00           C
ATOM   2195  HA  LEU X 164     155.769 142.729  97.625  1.00  0.00           H
ATOM   2196  CB  LEU X 164     156.524 144.668  98.066  1.00  0.00           C
ATOM   2197  HB1 LEU X 164     157.387 144.453  98.730  1.00  0.00           H
ATOM   2198  HB2 LEU X 164     156.892 144.580  97.018  1.00  0.00           H
ATOM   2199  CG  LEU X 164     156.098 146.145  98.257  1.00  0.00           C
ATOM   2200  HG  LEU X 164     155.230 146.347  97.586  1.00  0.00           H
ATOM   2201  CD1 LEU X 164     155.687 146.481  99.689  1.00  0.00           C
ATOM   2202 1HD1 LEU X 164     155.410 147.551  99.780  1.00  0.00           H
ATOM   2203 2HD1 LEU X 164     154.806 145.878  99.985  1.00  0.00           H
ATOM   2204 3HD1 LEU X 164     156.522 146.277 100.388  1.00  0.00           H
ATOM   2205  CD2 LEU X 164     157.236 147.096  97.859  1.00  0.00           C
ATOM   2206 1HD2 LEU X 164     156.895 148.150  97.931  1.00  0.00           H
ATOM   2207 2HD2 LEU X 164     158.099 146.968  98.546  1.00  0.00           H
ATOM   2208 3HD2 LEU X 164     157.567 146.899  96.819  1.00  0.00           H
ATOM   2209  C   LEU X 164     155.444 142.991  99.669  1.00  0.00           C
ATOM   2210  O   LEU X 164     154.813 143.501 100.596  1.00  0.00           O
ATOM   2211  N   VAL X 165     156.181 141.872  99.876  1.00  0.00           N
ATOM   2212  HN  VAL X 165     156.712 141.506  99.120  1.00  0.00           H
ATOM   2213  CA  VAL X 165     156.282 141.116 101.128  1.00  0.00           C
ATOM   2214  HA  VAL X 165     155.272 140.845 101.394  1.00  0.00           H
ATOM   2215  CB  VAL X 165     157.082 139.823 100.925  1.00  0.00           C
ATOM   2216  HB  VAL X 165     158.147 140.079 100.718  1.00  0.00           H
ATOM   2217  CG1 VAL X 165     157.037 138.916 102.167  1.00  0.00           C
ATOM   2218 1HG1 VAL X 165     157.542 137.952 101.938  1.00  0.00           H
ATOM   2219 2HG1 VAL X 165     157.562 139.370 103.033  1.00  0.00           H
ATOM   2220 3HG1 VAL X 165     155.984 138.698 102.447  1.00  0.00           H
ATOM   2221  CG2 VAL X 165     156.531 139.034  99.723  1.00  0.00           C
ATOM   2222 1HG2 VAL X 165     157.003 138.028  99.680  1.00  0.00           H
ATOM   2223 2HG2 VAL X 165     155.432 138.895  99.812  1.00  0.00           H
ATOM   2224 3HG2 VAL X 165     156.769 139.548  98.773  1.00  0.00           H
ATOM   2225  C   VAL X 165     156.923 141.896 102.291  1.00  0.00           C
ATOM   2226  O   VAL X 165     157.902 142.602 102.043  1.00  0.00           O
ATOM   2227  N   PRO X 166     156.496 141.810 103.559  1.00  0.00           N
ATOM   2228  CD  PRO X 166     155.136 141.373 103.912  1.00  0.00           C
ATOM   2229  HD1 PRO X 166     155.034 140.270 103.827  1.00  0.00           H
ATOM   2230  HD2 PRO X 166     154.396 141.882 103.251  1.00  0.00           H
ATOM   2231  CA  PRO X 166     157.088 142.637 104.618  1.00  0.00           C
ATOM   2232  HA  PRO X 166     157.630 143.495 104.250  1.00  0.00           H
ATOM   2233  CB  PRO X 166     155.853 143.049 105.439  1.00  0.00           C
ATOM   2234  HB1 PRO X 166     156.086 143.339 106.483  1.00  0.00           H
ATOM   2235  HB2 PRO X 166     155.359 143.912 104.938  1.00  0.00           H
ATOM   2236  CG  PRO X 166     154.928 141.835 105.351  1.00  0.00           C
ATOM   2237  HG1 PRO X 166     155.282 141.054 106.057  1.00  0.00           H
ATOM   2238  HG2 PRO X 166     153.872 142.084 105.583  1.00  0.00           H
ATOM   2239  C   PRO X 166     158.054 141.805 105.444  1.00  0.00           C
ATOM   2240  O   PRO X 166     157.973 141.794 106.671  1.00  0.00           O
ATOM   2241  N   ASN X 167     158.996 141.121 104.770  1.00  0.00           N
ATOM   2242  HN  ASN X 167     159.008 141.175 103.775  1.00  0.00           H
ATOM   2243  CA  ASN X 167     160.165 140.513 105.370  1.00  0.00           C
ATOM   2244  HA  ASN X 167     160.605 141.214 106.066  1.00  0.00           H
ATOM   2245  CB  ASN X 167     159.868 139.120 106.002  1.00  0.00           C
ATOM   2246  HB1 ASN X 167     158.958 138.688 105.543  1.00  0.00           H
ATOM   2247  HB2 ASN X 167     160.717 138.417 105.851  1.00  0.00           H
ATOM   2248  CG  ASN X 167     159.687 139.240 107.509  1.00  0.00           C
ATOM   2249  OD1 ASN X 167     160.060 140.228 108.144  1.00  0.00           O
ATOM   2250  ND2 ASN X 167     159.102 138.193 108.134  1.00  0.00           N
ATOM   2251 1HD2 ASN X 167     158.706 137.442 107.608  1.00  0.00           H
ATOM   2252 2HD2 ASN X 167     159.154 138.164 109.127  1.00  0.00           H
ATOM   2253  C   ASN X 167     161.182 140.334 104.258  1.00  0.00           C
ATOM   2254  O   ASN X 167     160.804 140.066 103.115  1.00  0.00           O
ATOM   2255  N   GLU X 168     162.487 140.455 104.585  1.00  0.00           N
ATOM   2256  HN  GLU X 168     162.737 140.584 105.547  1.00  0.00           H
ATOM   2257  CA  GLU X 168     163.646 140.225 103.731  1.00  0.00           C
ATOM   2258  HA  GLU X 168     164.429 140.843 104.140  1.00  0.00           H
ATOM   2259  CB  GLU X 168     164.166 138.765 103.834  1.00  0.00           C
ATOM   2260  HB1 GLU X 168     163.315 138.076 103.640  1.00  0.00           H
ATOM   2261  HB2 GLU X 168     164.942 138.581 103.057  1.00  0.00           H
ATOM   2262  CG  GLU X 168     164.827 138.402 105.187  1.00  0.00           C
ATOM   2263  HG1 GLU X 168     165.318 137.408 105.120  1.00  0.00           H
ATOM   2264  HG2 GLU X 168     165.604 139.153 105.442  1.00  0.00           H
ATOM   2265  CD  GLU X 168     163.828 138.326 106.329  1.00  0.00           C
ATOM   2266  OE1 GLU X 168     162.948 137.428 106.301  1.00  0.00           O
ATOM   2267  OE2 GLU X 168     163.930 139.192 107.239  1.00  0.00           O
ATOM   2268  C   GLU X 168     163.544 140.642 102.266  1.00  0.00           C
ATOM   2269  O   GLU X 168     163.626 139.814 101.362  1.00  0.00           O
ATOM   2270  N   LYS X 169     163.378 141.939 101.961  1.00  0.00           N
ATOM   2271  HN  LYS X 169     163.285 142.599 102.698  1.00  0.00           H
ATOM   2272  CA  LYS X 169     163.350 142.418 100.583  1.00  0.00           C
ATOM   2273  HA  LYS X 169     163.450 141.592  99.899  1.00  0.00           H
ATOM   2274  CB  LYS X 169     162.004 143.098 100.245  1.00  0.00           C
ATOM   2275  HB1 LYS X 169     161.824 143.866 101.019  1.00  0.00           H
ATOM   2276  HB2 LYS X 169     162.069 143.624  99.266  1.00  0.00           H
ATOM   2277  CG  LYS X 169     160.757 142.195 100.229  1.00  0.00           C
ATOM   2278  HG1 LYS X 169     160.729 141.542 101.126  1.00  0.00           H
ATOM   2279  HG2 LYS X 169     159.874 142.875 100.316  1.00  0.00           H
ATOM   2280  CD  LYS X 169     160.567 141.389  98.933  1.00  0.00           C
ATOM   2281  HD1 LYS X 169     159.541 141.618  98.555  1.00  0.00           H
ATOM   2282  HD2 LYS X 169     161.268 141.746  98.146  1.00  0.00           H
ATOM   2283  CE  LYS X 169     160.650 139.869  99.101  1.00  0.00           C
ATOM   2284  HE1 LYS X 169     160.121 139.538 100.019  1.00  0.00           H
ATOM   2285  HE2 LYS X 169     160.190 139.377  98.218  1.00  0.00           H
ATOM   2286  NZ  LYS X 169     162.049 139.429  99.175  1.00  0.00           N
ATOM   2287  HZ1 LYS X 169     162.127 138.415  99.403  1.00  0.00           H
ATOM   2288  HZ2 LYS X 169     162.521 139.603  98.262  1.00  0.00           H
ATOM   2289  HZ3 LYS X 169     162.551 139.931  99.945  1.00  0.00           H
ATOM   2290  C   LYS X 169     164.507 143.329 100.162  1.00  0.00           C
ATOM   2291  O   LYS X 169     164.965 143.190  99.033  1.00  0.00           O
ATOM   2292  N   GLY X 170     165.104 144.246 100.960  1.00  0.00           N
ATOM   2293  HN  GLY X 170     165.852 144.698 100.484  1.00  0.00           H
ATOM   2294  CA  GLY X 170     164.798 144.761 102.295  1.00  0.00           C
ATOM   2295  HA1 GLY X 170     164.608 143.937 102.958  1.00  0.00           H
ATOM   2296  HA2 GLY X 170     165.651 145.342 102.616  1.00  0.00           H
ATOM   2297  C   GLY X 170     163.621 145.692 102.339  1.00  0.00           C
ATOM   2298  O   GLY X 170     163.680 146.809 101.833  1.00  0.00           O
ATOM   2299  N   VAL X 171     162.516 145.250 102.959  1.00  0.00           N
ATOM   2300  HN  VAL X 171     162.507 144.385 103.453  1.00  0.00           H
ATOM   2301  CA  VAL X 171     161.320 146.042 103.154  1.00  0.00           C
ATOM   2302  HA  VAL X 171     161.592 147.079 103.270  1.00  0.00           H
ATOM   2303  CB  VAL X 171     160.262 145.894 102.051  1.00  0.00           C
ATOM   2304  HB  VAL X 171     159.989 144.821 101.925  1.00  0.00           H
ATOM   2305  CG1 VAL X 171     159.001 146.688 102.422  1.00  0.00           C
ATOM   2306 1HG1 VAL X 171     158.289 146.698 101.570  1.00  0.00           H
ATOM   2307 2HG1 VAL X 171     158.476 146.254 103.298  1.00  0.00           H
ATOM   2308 3HG1 VAL X 171     159.269 147.737 102.665  1.00  0.00           H
ATOM   2309  CG2 VAL X 171     160.797 146.447 100.718  1.00  0.00           C
ATOM   2310 1HG2 VAL X 171     159.986 146.498  99.963  1.00  0.00           H
ATOM   2311 2HG2 VAL X 171     161.198 147.469 100.872  1.00  0.00           H
ATOM   2312 3HG2 VAL X 171     161.628 145.837 100.314  1.00  0.00           H
ATOM   2313  C   VAL X 171     160.743 145.557 104.462  1.00  0.00           C
ATOM   2314  O   VAL X 171     160.448 144.370 104.608  1.00  0.00           O
ATOM   2315  N   SER X 172     160.564 146.459 105.441  1.00  0.00           N
ATOM   2316  HN  SER X 172     160.792 147.425 105.297  1.00  0.00           H
ATOM   2317  CA  SER X 172     159.970 146.135 106.725  1.00  0.00           C
ATOM   2318  HA  SER X 172     159.611 145.115 106.712  1.00  0.00           H
ATOM   2319  CB  SER X 172     160.916 146.274 107.951  1.00  0.00           C
ATOM   2320  HB1 SER X 172     160.369 145.979 108.873  1.00  0.00           H
ATOM   2321  HB2 SER X 172     161.764 145.568 107.827  1.00  0.00           H
ATOM   2322  OG  SER X 172     161.431 147.596 108.113  1.00  0.00           O
ATOM   2323  HG1 SER X 172     161.995 147.585 108.894  1.00  0.00           H
ATOM   2324  C   SER X 172     158.769 147.016 106.940  1.00  0.00           C
ATOM   2325  O   SER X 172     158.671 148.129 106.421  1.00  0.00           O
ATOM   2326  N   VAL X 173     157.789 146.509 107.706  1.00  0.00           N
ATOM   2327  HN  VAL X 173     157.871 145.611 108.130  1.00  0.00           H
ATOM   2328  CA  VAL X 173     156.589 147.251 108.022  1.00  0.00           C
ATOM   2329  HA  VAL X 173     156.727 148.289 107.754  1.00  0.00           H
ATOM   2330  CB  VAL X 173     155.349 146.745 107.283  1.00  0.00           C
ATOM   2331  HB  VAL X 173     155.186 145.669 107.519  1.00  0.00           H
ATOM   2332  CG1 VAL X 173     154.110 147.563 107.691  1.00  0.00           C
ATOM   2333 1HG1 VAL X 173     153.231 147.296 107.071  1.00  0.00           H
ATOM   2334 2HG1 VAL X 173     153.836 147.385 108.750  1.00  0.00           H
ATOM   2335 3HG1 VAL X 173     154.298 148.650 107.552  1.00  0.00           H
ATOM   2336  CG2 VAL X 173     155.565 146.909 105.765  1.00  0.00           C
ATOM   2337 1HG2 VAL X 173     154.669 146.587 105.196  1.00  0.00           H
ATOM   2338 2HG2 VAL X 173     155.754 147.979 105.537  1.00  0.00           H
ATOM   2339 3HG2 VAL X 173     156.433 146.316 105.409  1.00  0.00           H
ATOM   2340  C   VAL X 173     156.381 147.218 109.523  1.00  0.00           C
ATOM   2341  O   VAL X 173     156.539 146.190 110.186  1.00  0.00           O
ATOM   2342  N   LYS X 174     156.020 148.377 110.097  1.00  0.00           N
ATOM   2343  HN  LYS X 174     155.994 149.210 109.534  1.00  0.00           H
ATOM   2344  CA  LYS X 174     155.556 148.489 111.459  1.00  0.00           C
ATOM   2345  HA  LYS X 174     155.650 147.547 111.981  1.00  0.00           H
ATOM   2346  CB  LYS X 174     156.393 149.566 112.190  1.00  0.00           C
ATOM   2347  HB1 LYS X 174     157.434 149.177 112.264  1.00  0.00           H
ATOM   2348  HB2 LYS X 174     156.453 150.470 111.546  1.00  0.00           H
ATOM   2349  CG  LYS X 174     155.906 149.987 113.586  1.00  0.00           C
ATOM   2350  HG1 LYS X 174     154.837 150.296 113.528  1.00  0.00           H
ATOM   2351  HG2 LYS X 174     155.979 149.129 114.283  1.00  0.00           H
ATOM   2352  CD  LYS X 174     156.693 151.183 114.147  1.00  0.00           C
ATOM   2353  HD1 LYS X 174     156.623 151.998 113.391  1.00  0.00           H
ATOM   2354  HD2 LYS X 174     156.194 151.549 115.071  1.00  0.00           H
ATOM   2355  CE  LYS X 174     158.168 150.893 114.450  1.00  0.00           C
ATOM   2356  HE1 LYS X 174     158.262 150.289 115.378  1.00  0.00           H
ATOM   2357  HE2 LYS X 174     158.663 150.349 113.616  1.00  0.00           H
ATOM   2358  NZ  LYS X 174     158.885 152.166 114.621  1.00  0.00           N
ATOM   2359  HZ1 LYS X 174     159.793 152.035 115.132  1.00  0.00           H
ATOM   2360  HZ2 LYS X 174     159.070 152.557 113.663  1.00  0.00           H
ATOM   2361  HZ3 LYS X 174     158.297 152.861 115.126  1.00  0.00           H
ATOM   2362  C   LYS X 174     154.080 148.855 111.416  1.00  0.00           C
ATOM   2363  O   LYS X 174     153.695 149.983 111.099  1.00  0.00           O
ATOM   2364  N   GLU X 175     153.196 147.889 111.736  1.00  0.00           N
ATOM   2365  HN  GLU X 175     153.499 146.959 111.958  1.00  0.00           H
ATOM   2366  CA  GLU X 175     151.761 148.101 111.762  1.00  0.00           C
ATOM   2367  HA  GLU X 175     151.496 148.913 111.098  1.00  0.00           H
ATOM   2368  CB  GLU X 175     150.985 146.829 111.319  1.00  0.00           C
ATOM   2369  HB1 GLU X 175     151.256 145.989 112.000  1.00  0.00           H
ATOM   2370  HB2 GLU X 175     149.890 147.012 111.412  1.00  0.00           H
ATOM   2371  CG  GLU X 175     151.247 146.361 109.866  1.00  0.00           C
ATOM   2372  HG1 GLU X 175     150.946 147.141 109.138  1.00  0.00           H
ATOM   2373  HG2 GLU X 175     152.323 146.133 109.719  1.00  0.00           H
ATOM   2374  CD  GLU X 175     150.469 145.088 109.555  1.00  0.00           C
ATOM   2375  OE1 GLU X 175     151.000 143.984 109.837  1.00  0.00           O
ATOM   2376  OE2 GLU X 175     149.327 145.184 109.033  1.00  0.00           O
ATOM   2377  C   GLU X 175     151.297 148.462 113.170  1.00  0.00           C
ATOM   2378  O   GLU X 175     151.856 147.994 114.165  1.00  0.00           O
ATOM   2379  N   GLN X 176     150.224 149.269 113.301  1.00  0.00           N
ATOM   2380  HN  GLN X 176     149.817 149.719 112.499  1.00  0.00           H
ATOM   2381  CA  GLN X 176     149.519 149.430 114.562  1.00  0.00           C
ATOM   2382  HA  GLN X 176     149.578 148.484 115.083  1.00  0.00           H
ATOM   2383  CB  GLN X 176     150.095 150.525 115.508  1.00  0.00           C
ATOM   2384  HB1 GLN X 176     149.659 150.345 116.517  1.00  0.00           H
ATOM   2385  HB2 GLN X 176     151.194 150.360 115.593  1.00  0.00           H
ATOM   2386  CG  GLN X 176     149.842 151.999 115.104  1.00  0.00           C
ATOM   2387  HG1 GLN X 176     150.501 152.279 114.257  1.00  0.00           H
ATOM   2388  HG2 GLN X 176     148.788 152.131 114.781  1.00  0.00           H
ATOM   2389  CD  GLN X 176     150.112 152.941 116.278  1.00  0.00           C
ATOM   2390  OE1 GLN X 176     151.029 152.770 117.087  1.00  0.00           O
ATOM   2391  NE2 GLN X 176     149.241 153.964 116.450  1.00  0.00           N
ATOM   2392 1HE2 GLN X 176     148.636 154.211 115.685  1.00  0.00           H
ATOM   2393 2HE2 GLN X 176     149.449 154.650 117.140  1.00  0.00           H
ATOM   2394  C   GLN X 176     148.036 149.661 114.347  1.00  0.00           C
ATOM   2395  O   GLN X 176     147.611 150.265 113.361  1.00  0.00           O
ATOM   2396  N   THR X 177     147.212 149.164 115.292  1.00  0.00           N
ATOM   2397  HN  THR X 177     147.580 148.680 116.089  1.00  0.00           H
ATOM   2398  CA  THR X 177     145.766 149.101 115.139  1.00  0.00           C
ATOM   2399  HA  THR X 177     145.453 149.684 114.285  1.00  0.00           H
ATOM   2400  CB  THR X 177     145.285 147.661 114.981  1.00  0.00           C
ATOM   2401  HB  THR X 177     145.626 147.044 115.843  1.00  0.00           H
ATOM   2402  OG1 THR X 177     145.807 147.105 113.785  1.00  0.00           O
ATOM   2403  HG1 THR X 177     146.134 146.208 113.958  1.00  0.00           H
ATOM   2404  CG2 THR X 177     143.762 147.587 114.838  1.00  0.00           C
ATOM   2405 1HG2 THR X 177     143.477 146.556 114.540  1.00  0.00           H
ATOM   2406 2HG2 THR X 177     143.245 147.836 115.786  1.00  0.00           H
ATOM   2407 3HG2 THR X 177     143.413 148.286 114.049  1.00  0.00           H
ATOM   2408  C   THR X 177     145.087 149.682 116.356  1.00  0.00           C
ATOM   2409  O   THR X 177     145.197 149.158 117.466  1.00  0.00           O
ATOM   2410  N   ARG X 178     144.324 150.779 116.200  1.00  0.00           N
ATOM   2411  HN  ARG X 178     144.189 151.198 115.292  1.00  0.00           H
ATOM   2412  CA  ARG X 178     143.645 151.441 117.299  1.00  0.00           C
ATOM   2413  HA  ARG X 178     143.854 150.928 118.226  1.00  0.00           H
ATOM   2414  CB  ARG X 178     144.104 152.911 117.473  1.00  0.00           C
ATOM   2415  HB1 ARG X 178     143.807 153.501 116.577  1.00  0.00           H
ATOM   2416  HB2 ARG X 178     143.596 153.363 118.355  1.00  0.00           H
ATOM   2417  CG  ARG X 178     145.633 153.054 117.657  1.00  0.00           C
ATOM   2418  HG1 ARG X 178     146.123 152.761 116.701  1.00  0.00           H
ATOM   2419  HG2 ARG X 178     145.860 154.129 117.832  1.00  0.00           H
ATOM   2420  CD  ARG X 178     146.222 152.246 118.817  1.00  0.00           C
ATOM   2421  HD1 ARG X 178     145.890 152.661 119.797  1.00  0.00           H
ATOM   2422  HD2 ARG X 178     145.918 151.180 118.745  1.00  0.00           H
ATOM   2423  NE  ARG X 178     147.712 152.330 118.705  1.00  0.00           N
ATOM   2424  HE  ARG X 178     148.113 153.058 118.156  1.00  0.00           H
ATOM   2425  CZ  ARG X 178     148.545 151.570 119.428  1.00  0.00           C
ATOM   2426  NH1 ARG X 178     148.099 150.567 120.175  1.00  0.00           N
ATOM   2427 1HH1 ARG X 178     147.161 150.289 120.040  1.00  0.00           H
ATOM   2428 2HH1 ARG X 178     148.782 149.892 120.494  1.00  0.00           H
ATOM   2429  NH2 ARG X 178     149.854 151.799 119.406  1.00  0.00           N
ATOM   2430 1HH2 ARG X 178     150.235 152.463 118.762  1.00  0.00           H
ATOM   2431 2HH2 ARG X 178     150.365 151.512 120.226  1.00  0.00           H
ATOM   2432  C   ARG X 178     142.143 151.345 117.137  1.00  0.00           C
ATOM   2433  O   ARG X 178     141.612 151.094 116.058  1.00  0.00           O
ATOM   2434  N   ARG X 179     141.412 151.473 118.254  1.00  0.00           N
ATOM   2435  HN  ARG X 179     141.856 151.741 119.112  1.00  0.00           H
ATOM   2436  CA  ARG X 179     139.971 151.330 118.279  1.00  0.00           C
ATOM   2437  HA  ARG X 179     139.559 151.352 117.278  1.00  0.00           H
ATOM   2438  CB  ARG X 179     139.552 150.027 119.013  1.00  0.00           C
ATOM   2439  HB1 ARG X 179     139.968 149.159 118.456  1.00  0.00           H
ATOM   2440  HB2 ARG X 179     140.022 150.016 120.021  1.00  0.00           H
ATOM   2441  CG  ARG X 179     138.026 149.841 119.165  1.00  0.00           C
ATOM   2442  HG1 ARG X 179     137.595 150.744 119.643  1.00  0.00           H
ATOM   2443  HG2 ARG X 179     137.557 149.750 118.160  1.00  0.00           H
ATOM   2444  CD  ARG X 179     137.632 148.650 120.039  1.00  0.00           C
ATOM   2445  HD1 ARG X 179     137.960 147.697 119.566  1.00  0.00           H
ATOM   2446  HD2 ARG X 179     138.104 148.713 121.046  1.00  0.00           H
ATOM   2447  NE  ARG X 179     136.140 148.635 120.151  1.00  0.00           N
ATOM   2448  HE  ARG X 179     135.618 148.013 119.576  1.00  0.00           H
ATOM   2449  CZ  ARG X 179     135.443 149.161 121.167  1.00  0.00           C
ATOM   2450  NH1 ARG X 179     136.001 149.868 122.140  1.00  0.00           N
ATOM   2451 1HH1 ARG X 179     136.931 150.176 122.038  1.00  0.00           H
ATOM   2452 2HH1 ARG X 179     135.393 150.179 122.888  1.00  0.00           H
ATOM   2453  NH2 ARG X 179     134.136 148.925 121.243  1.00  0.00           N
ATOM   2454 1HH2 ARG X 179     133.727 148.262 120.633  1.00  0.00           H
ATOM   2455 2HH2 ARG X 179     133.659 149.289 122.043  1.00  0.00           H
ATOM   2456  C   ARG X 179     139.392 152.502 119.023  1.00  0.00           C
ATOM   2457  O   ARG X 179     139.782 152.763 120.161  1.00  0.00           O
ATOM   2458  N   HIS X 180     138.427 153.227 118.425  1.00  0.00           N
ATOM   2459  HN  HIS X 180     138.077 153.008 117.513  1.00  0.00           H
ATOM   2460  CA  HIS X 180     137.717 154.267 119.143  1.00  0.00           C
ATOM   2461  HA  HIS X 180     138.480 154.916 119.537  1.00  0.00           H
ATOM   2462  CB  HIS X 180     136.915 155.157 118.170  1.00  0.00           C
ATOM   2463  HB1 HIS X 180     137.582 155.395 117.317  1.00  0.00           H
ATOM   2464  HB2 HIS X 180     136.042 154.638 117.747  1.00  0.00           H
ATOM   2465  ND1 HIS X 180     135.475 156.601 119.636  1.00  0.00           N
ATOM   2466  CG  HIS X 180     136.507 156.478 118.722  1.00  0.00           C
ATOM   2467  CE1 HIS X 180     135.444 157.886 119.930  1.00  0.00           C
ATOM   2468  HE1 HIS X 180     134.769 158.361 120.644  1.00  0.00           H
ATOM   2469  NE2 HIS X 180     136.385 158.584 119.252  1.00  0.00           N
ATOM   2470  HE2 HIS X 180     136.499 159.580 119.280  1.00  0.00           H
ATOM   2471  CD2 HIS X 180     137.074 157.685 118.477  1.00  0.00           C
ATOM   2472  HD2 HIS X 180     137.908 157.930 117.833  1.00  0.00           H
ATOM   2473  C   HIS X 180     136.877 153.685 120.303  1.00  0.00           C
ATOM   2474  O   HIS X 180     136.311 152.602 120.146  1.00  0.00           O
ATOM   2475  N   PRO X 181     136.784 154.258 121.500  1.00  0.00           N
ATOM   2476  CD  PRO X 181     137.777 155.198 122.013  1.00  0.00           C
ATOM   2477  HD1 PRO X 181     137.349 156.220 121.963  1.00  0.00           H
ATOM   2478  HD2 PRO X 181     138.741 155.163 121.464  1.00  0.00           H
ATOM   2479  CA  PRO X 181     136.073 153.587 122.585  1.00  0.00           C
ATOM   2480  HA  PRO X 181     136.253 152.525 122.542  1.00  0.00           H
ATOM   2481  CB  PRO X 181     136.639 154.205 123.872  1.00  0.00           C
ATOM   2482  HB1 PRO X 181     136.016 155.062 124.221  1.00  0.00           H
ATOM   2483  HB2 PRO X 181     136.703 153.451 124.684  1.00  0.00           H
ATOM   2484  CG  PRO X 181     138.003 154.744 123.448  1.00  0.00           C
ATOM   2485  HG1 PRO X 181     138.357 155.573 124.092  1.00  0.00           H
ATOM   2486  HG2 PRO X 181     138.751 153.923 123.446  1.00  0.00           H
ATOM   2487  C   PRO X 181     134.585 153.814 122.517  1.00  0.00           C
ATOM   2488  O   PRO X 181     133.830 152.944 122.944  1.00  0.00           O
ATOM   2489  N   GLU X 182     134.133 154.981 122.033  1.00  0.00           N
ATOM   2490  HN  GLU X 182     134.780 155.643 121.651  1.00  0.00           H
ATOM   2491  CA  GLU X 182     132.720 155.303 121.982  1.00  0.00           C
ATOM   2492  HA  GLU X 182     132.225 154.896 122.853  1.00  0.00           H
ATOM   2493  CB  GLU X 182     132.521 156.834 121.938  1.00  0.00           C
ATOM   2494  HB1 GLU X 182     133.243 157.248 121.202  1.00  0.00           H
ATOM   2495  HB2 GLU X 182     131.493 157.083 121.590  1.00  0.00           H
ATOM   2496  CG  GLU X 182     132.737 157.509 123.313  1.00  0.00           C
ATOM   2497  HG1 GLU X 182     133.669 157.134 123.786  1.00  0.00           H
ATOM   2498  HG2 GLU X 182     132.831 158.607 123.187  1.00  0.00           H
ATOM   2499  CD  GLU X 182     131.585 157.266 124.280  1.00  0.00           C
ATOM   2500  OE1 GLU X 182     130.667 156.447 123.991  1.00  0.00           O
ATOM   2501  OE2 GLU X 182     131.582 157.921 125.352  1.00  0.00           O
ATOM   2502  C   GLU X 182     132.052 154.692 120.773  1.00  0.00           C
ATOM   2503  O   GLU X 182     131.027 154.014 120.863  1.00  0.00           O
ATOM   2504  N   THR X 183     132.663 154.854 119.591  1.00  0.00           N
ATOM   2505  HN  THR X 183     133.538 155.344 119.515  1.00  0.00           H
ATOM   2506  CA  THR X 183     132.191 154.207 118.382  1.00  0.00           C
ATOM   2507  HA  THR X 183     131.228 153.749 118.552  1.00  0.00           H
ATOM   2508  CB  THR X 183     132.043 155.125 117.164  1.00  0.00           C
ATOM   2509  HB  THR X 183     131.642 154.543 116.302  1.00  0.00           H
ATOM   2510  OG1 THR X 183     133.255 155.760 116.777  1.00  0.00           O
ATOM   2511  HG1 THR X 183     133.019 156.427 116.125  1.00  0.00           H
ATOM   2512  CG2 THR X 183     131.059 156.242 117.526  1.00  0.00           C
ATOM   2513 1HG2 THR X 183     130.863 156.887 116.643  1.00  0.00           H
ATOM   2514 2HG2 THR X 183     130.097 155.807 117.871  1.00  0.00           H
ATOM   2515 3HG2 THR X 183     131.478 156.871 118.342  1.00  0.00           H
ATOM   2516  C   THR X 183     133.168 153.101 118.121  1.00  0.00           C
ATOM   2517  O   THR X 183     134.368 153.271 118.214  1.00  0.00           O
ATOM   2518  N   GLY X 184     132.719 151.879 117.812  1.00  0.00           N
ATOM   2519  HN  GLY X 184     131.745 151.693 117.738  1.00  0.00           H
ATOM   2520  CA  GLY X 184     133.638 150.741 117.806  1.00  0.00           C
ATOM   2521  HA1 GLY X 184     134.277 150.805 118.678  1.00  0.00           H
ATOM   2522  HA2 GLY X 184     133.044 149.841 117.805  1.00  0.00           H
ATOM   2523  C   GLY X 184     134.548 150.662 116.610  1.00  0.00           C
ATOM   2524  O   GLY X 184     135.332 149.722 116.506  1.00  0.00           O
ATOM   2525  N   LEU X 185     134.434 151.615 115.663  1.00  0.00           N
ATOM   2526  HN  LEU X 185     133.832 152.384 115.844  1.00  0.00           H
ATOM   2527  CA  LEU X 185     135.228 151.721 114.454  1.00  0.00           C
ATOM   2528  HA  LEU X 185     135.102 150.779 113.936  1.00  0.00           H
ATOM   2529  CB  LEU X 185     134.764 152.840 113.466  1.00  0.00           C
ATOM   2530  HB1 LEU X 185     135.569 153.606 113.389  1.00  0.00           H
ATOM   2531  HB2 LEU X 185     134.652 152.394 112.453  1.00  0.00           H
ATOM   2532  CG  LEU X 185     133.478 153.631 113.798  1.00  0.00           C
ATOM   2533  HG  LEU X 185     133.558 153.981 114.854  1.00  0.00           H
ATOM   2534  CD1 LEU X 185     133.403 154.887 112.913  1.00  0.00           C
ATOM   2535 1HD1 LEU X 185     132.534 155.516 113.198  1.00  0.00           H
ATOM   2536 2HD1 LEU X 185     134.324 155.496 113.020  1.00  0.00           H
ATOM   2537 3HD1 LEU X 185     133.300 154.605 111.843  1.00  0.00           H
ATOM   2538  CD2 LEU X 185     132.184 152.824 113.620  1.00  0.00           C
ATOM   2539 1HD2 LEU X 185     131.313 153.441 113.931  1.00  0.00           H
ATOM   2540 2HD2 LEU X 185     132.052 152.553 112.551  1.00  0.00           H
ATOM   2541 3HD2 LEU X 185     132.197 151.894 114.222  1.00  0.00           H
ATOM   2542  C   LEU X 185     136.729 151.870 114.717  1.00  0.00           C
ATOM   2543  O   LEU X 185     137.195 152.478 115.684  1.00  0.00           O
ATOM   2544  N   PHE X 186     137.542 151.294 113.827  1.00  0.00           N
ATOM   2545  HN  PHE X 186     137.162 150.838 113.014  1.00  0.00           H
ATOM   2546  CA  PHE X 186     138.969 151.188 114.005  1.00  0.00           C
ATOM   2547  HA  PHE X 186     139.224 151.332 115.046  1.00  0.00           H
ATOM   2548  CB  PHE X 186     139.440 149.791 113.547  1.00  0.00           C
ATOM   2549  HB1 PHE X 186     139.190 149.658 112.470  1.00  0.00           H
ATOM   2550  HB2 PHE X 186     140.540 149.688 113.673  1.00  0.00           H
ATOM   2551  CG  PHE X 186     138.788 148.683 114.320  1.00  0.00           C
ATOM   2552  CD1 PHE X 186     138.969 148.569 115.705  1.00  0.00           C
ATOM   2553  HD1 PHE X 186     139.547 149.319 116.218  1.00  0.00           H
ATOM   2554  CE1 PHE X 186     138.460 147.466 116.404  1.00  0.00           C
ATOM   2555  HE1 PHE X 186     138.630 147.369 117.464  1.00  0.00           H
ATOM   2556  CZ  PHE X 186     137.779 146.457 115.714  1.00  0.00           C
ATOM   2557  HZ  PHE X 186     137.417 145.584 116.240  1.00  0.00           H
ATOM   2558  CD2 PHE X 186     138.070 147.685 113.647  1.00  0.00           C
ATOM   2559  HD2 PHE X 186     137.910 147.795 112.585  1.00  0.00           H
ATOM   2560  CE2 PHE X 186     137.598 146.557 114.330  1.00  0.00           C
ATOM   2561  HE2 PHE X 186     137.083 145.763 113.807  1.00  0.00           H
ATOM   2562  C   PHE X 186     139.737 152.235 113.212  1.00  0.00           C
ATOM   2563  O   PHE X 186     139.278 152.719 112.178  1.00  0.00           O
ATOM   2564  N   THR X 187     140.950 152.573 113.692  1.00  0.00           N
ATOM   2565  HN  THR X 187     141.290 152.125 114.523  1.00  0.00           H
ATOM   2566  CA  THR X 187     141.908 153.436 113.005  1.00  0.00           C
ATOM   2567  HA  THR X 187     141.535 153.687 112.023  1.00  0.00           H
ATOM   2568  CB  THR X 187     142.262 154.728 113.746  1.00  0.00           C
ATOM   2569  HB  THR X 187     142.640 154.499 114.769  1.00  0.00           H
ATOM   2570  OG1 THR X 187     141.128 155.576 113.853  1.00  0.00           O
ATOM   2571  HG1 THR X 187     140.693 155.367 114.690  1.00  0.00           H
ATOM   2572  CG2 THR X 187     143.313 155.553 112.984  1.00  0.00           C
ATOM   2573 1HG2 THR X 187     143.421 156.555 113.449  1.00  0.00           H
ATOM   2574 2HG2 THR X 187     144.309 155.064 112.990  1.00  0.00           H
ATOM   2575 3HG2 THR X 187     142.995 155.698 111.930  1.00  0.00           H
ATOM   2576  C   THR X 187     143.184 152.642 112.830  1.00  0.00           C
ATOM   2577  O   THR X 187     143.677 152.020 113.772  1.00  0.00           O
ATOM   2578  N   LEU X 188     143.758 152.641 111.615  1.00  0.00           N
ATOM   2579  HN  LEU X 188     143.330 153.176 110.877  1.00  0.00           H
ATOM   2580  CA  LEU X 188     144.980 151.935 111.291  1.00  0.00           C
ATOM   2581  HA  LEU X 188     145.330 151.398 112.158  1.00  0.00           H
ATOM   2582  CB  LEU X 188     144.847 151.016 110.046  1.00  0.00           C
ATOM   2583  HB1 LEU X 188     144.137 151.489 109.334  1.00  0.00           H
ATOM   2584  HB2 LEU X 188     145.820 150.931 109.511  1.00  0.00           H
ATOM   2585  CG  LEU X 188     144.415 149.568 110.307  1.00  0.00           C
ATOM   2586  HG  LEU X 188     143.316 149.553 110.249  1.00  0.00           H
ATOM   2587  CD1 LEU X 188     145.010 148.635 109.251  1.00  0.00           C
ATOM   2588 1HD1 LEU X 188     144.754 147.577 109.471  1.00  0.00           H
ATOM   2589 2HD1 LEU X 188     144.628 148.876 108.241  1.00  0.00           H
ATOM   2590 3HD1 LEU X 188     146.119 148.726 109.241  1.00  0.00           H
ATOM   2591  CD2 LEU X 188     144.742 149.027 111.689  1.00  0.00           C
ATOM   2592 1HD2 LEU X 188     144.437 147.962 111.765  1.00  0.00           H
ATOM   2593 2HD2 LEU X 188     145.829 149.092 111.903  1.00  0.00           H
ATOM   2594 3HD2 LEU X 188     144.182 149.592 112.465  1.00  0.00           H
ATOM   2595  C   LEU X 188     146.110 152.859 110.948  1.00  0.00           C
ATOM   2596  O   LEU X 188     145.933 153.961 110.432  1.00  0.00           O
ATOM   2597  N   GLN X 189     147.324 152.340 111.189  1.00  0.00           N
ATOM   2598  HN  GLN X 189     147.410 151.463 111.670  1.00  0.00           H
ATOM   2599  CA  GLN X 189     148.553 152.957 110.780  1.00  0.00           C
ATOM   2600  HA  GLN X 189     148.375 153.607 109.936  1.00  0.00           H
ATOM   2601  CB  GLN X 189     149.139 153.754 111.956  1.00  0.00           C
ATOM   2602  HB1 GLN X 189     148.588 153.443 112.874  1.00  0.00           H
ATOM   2603  HB2 GLN X 189     150.214 153.525 112.123  1.00  0.00           H
ATOM   2604  CG  GLN X 189     148.985 155.269 111.763  1.00  0.00           C
ATOM   2605  HG1 GLN X 189     149.565 155.598 110.877  1.00  0.00           H
ATOM   2606  HG2 GLN X 189     147.919 155.538 111.607  1.00  0.00           H
ATOM   2607  CD  GLN X 189     149.487 155.960 113.017  1.00  0.00           C
ATOM   2608  OE1 GLN X 189     149.180 155.563 114.144  1.00  0.00           O
ATOM   2609  NE2 GLN X 189     150.295 157.024 112.858  1.00  0.00           N
ATOM   2610 1HE2 GLN X 189     150.415 157.411 111.936  1.00  0.00           H
ATOM   2611 2HE2 GLN X 189     150.504 157.572 113.660  1.00  0.00           H
ATOM   2612  C   GLN X 189     149.548 151.901 110.353  1.00  0.00           C
ATOM   2613  O   GLN X 189     149.823 150.948 111.078  1.00  0.00           O
ATOM   2614  N   SER X 190     150.153 152.065 109.170  1.00  0.00           N
ATOM   2615  HN  SER X 190     149.894 152.839 108.582  1.00  0.00           H
ATOM   2616  CA  SER X 190     151.183 151.168 108.674  1.00  0.00           C
ATOM   2617  HA  SER X 190     151.518 150.492 109.449  1.00  0.00           H
ATOM   2618  CB  SER X 190     150.643 150.332 107.483  1.00  0.00           C
ATOM   2619  HB1 SER X 190     149.736 149.788 107.832  1.00  0.00           H
ATOM   2620  HB2 SER X 190     150.342 151.004 106.649  1.00  0.00           H
ATOM   2621  OG  SER X 190     151.591 149.375 107.017  1.00  0.00           O
ATOM   2622  HG1 SER X 190     151.103 148.697 106.523  1.00  0.00           H
ATOM   2623  C   SER X 190     152.372 152.011 108.267  1.00  0.00           C
ATOM   2624  O   SER X 190     152.231 152.905 107.441  1.00  0.00           O
ATOM   2625  N   GLU X 191     153.556 151.784 108.870  1.00  0.00           N
ATOM   2626  HN  GLU X 191     153.644 151.038 109.534  1.00  0.00           H
ATOM   2627  CA  GLU X 191     154.782 152.540 108.648  1.00  0.00           C
ATOM   2628  HA  GLU X 191     154.585 153.452 108.101  1.00  0.00           H
ATOM   2629  CB  GLU X 191     155.464 152.865 110.014  1.00  0.00           C
ATOM   2630  HB1 GLU X 191     154.839 153.618 110.544  1.00  0.00           H
ATOM   2631  HB2 GLU X 191     155.436 151.938 110.621  1.00  0.00           H
ATOM   2632  CG  GLU X 191     156.936 153.374 109.982  1.00  0.00           C
ATOM   2633  HG1 GLU X 191     157.570 152.706 109.364  1.00  0.00           H
ATOM   2634  HG2 GLU X 191     156.971 154.392 109.549  1.00  0.00           H
ATOM   2635  CD  GLU X 191     157.571 153.424 111.374  1.00  0.00           C
ATOM   2636  OE1 GLU X 191     157.203 154.318 112.178  1.00  0.00           O
ATOM   2637  OE2 GLU X 191     158.431 152.557 111.690  1.00  0.00           O
ATOM   2638  C   GLU X 191     155.700 151.671 107.812  1.00  0.00           C
ATOM   2639  O   GLU X 191     155.981 150.531 108.178  1.00  0.00           O
ATOM   2640  N   LEU X 192     156.173 152.177 106.657  1.00  0.00           N
ATOM   2641  HN  LEU X 192     155.959 153.115 106.381  1.00  0.00           H
ATOM   2642  CA  LEU X 192     156.931 151.385 105.705  1.00  0.00           C
ATOM   2643  HA  LEU X 192     156.929 150.341 105.990  1.00  0.00           H
ATOM   2644  CB  LEU X 192     156.313 151.526 104.291  1.00  0.00           C
ATOM   2645  HB1 LEU X 192     155.257 151.184 104.339  1.00  0.00           H
ATOM   2646  HB2 LEU X 192     156.294 152.604 104.014  1.00  0.00           H
ATOM   2647  CG  LEU X 192     157.021 150.741 103.165  1.00  0.00           C
ATOM   2648  HG  LEU X 192     158.096 151.040 103.130  1.00  0.00           H
ATOM   2649  CD1 LEU X 192     156.924 149.230 103.365  1.00  0.00           C
ATOM   2650 1HD1 LEU X 192     157.291 148.713 102.455  1.00  0.00           H
ATOM   2651 2HD1 LEU X 192     157.530 148.897 104.234  1.00  0.00           H
ATOM   2652 3HD1 LEU X 192     155.865 148.933 103.523  1.00  0.00           H
ATOM   2653  CD2 LEU X 192     156.417 151.076 101.805  1.00  0.00           C
ATOM   2654 1HD2 LEU X 192     157.060 150.693 100.985  1.00  0.00           H
ATOM   2655 2HD2 LEU X 192     155.418 150.612 101.709  1.00  0.00           H
ATOM   2656 3HD2 LEU X 192     156.310 152.175 101.693  1.00  0.00           H
ATOM   2657  C   LEU X 192     158.373 151.844 105.632  1.00  0.00           C
ATOM   2658  O   LEU X 192     158.653 153.032 105.456  1.00  0.00           O
ATOM   2659  N   MET X 193     159.331 150.897 105.731  1.00  0.00           N
ATOM   2660  HN  MET X 193     159.096 149.935 105.906  1.00  0.00           H
ATOM   2661  CA  MET X 193     160.731 151.165 105.475  1.00  0.00           C
ATOM   2662  HA  MET X 193     160.850 152.195 105.189  1.00  0.00           H
ATOM   2663  CB  MET X 193     161.660 150.870 106.675  1.00  0.00           C
ATOM   2664  HB1 MET X 193     161.729 149.769 106.828  1.00  0.00           H
ATOM   2665  HB2 MET X 193     162.679 151.244 106.425  1.00  0.00           H
ATOM   2666  CG  MET X 193     161.206 151.498 108.003  1.00  0.00           C
ATOM   2667  HG1 MET X 193     160.720 152.474 107.783  1.00  0.00           H
ATOM   2668  HG2 MET X 193     160.421 150.844 108.442  1.00  0.00           H
ATOM   2669  SD  MET X 193     162.559 151.773 109.194  1.00  0.00           S
ATOM   2670  CE  MET X 193     163.320 150.125 109.237  1.00  0.00           C
ATOM   2671  HE1 MET X 193     164.204 150.114 109.912  1.00  0.00           H
ATOM   2672  HE2 MET X 193     162.601 149.370 109.616  1.00  0.00           H
ATOM   2673  HE3 MET X 193     163.662 149.803 108.231  1.00  0.00           H
ATOM   2674  C   MET X 193     161.215 150.314 104.322  1.00  0.00           C
ATOM   2675  O   MET X 193     160.858 149.143 104.212  1.00  0.00           O
ATOM   2676  N   VAL X 194     162.048 150.877 103.427  1.00  0.00           N
ATOM   2677  HN  VAL X 194     162.329 151.834 103.519  1.00  0.00           H
ATOM   2678  CA  VAL X 194     162.598 150.139 102.298  1.00  0.00           C
ATOM   2679  HA  VAL X 194     162.474 149.079 102.467  1.00  0.00           H
ATOM   2680  CB  VAL X 194     161.937 150.483 100.954  1.00  0.00           C
ATOM   2681  HB  VAL X 194     162.369 149.821 100.167  1.00  0.00           H
ATOM   2682  CG1 VAL X 194     160.417 150.237 101.025  1.00  0.00           C
ATOM   2683 1HG1 VAL X 194     159.954 150.367 100.024  1.00  0.00           H
ATOM   2684 2HG1 VAL X 194     160.194 149.219 101.400  1.00  0.00           H
ATOM   2685 3HG1 VAL X 194     159.942 150.965 101.716  1.00  0.00           H
ATOM   2686  CG2 VAL X 194     162.195 151.944 100.547  1.00  0.00           C
ATOM   2687 1HG2 VAL X 194     161.617 152.199  99.634  1.00  0.00           H
ATOM   2688 2HG2 VAL X 194     161.896 152.639 101.359  1.00  0.00           H
ATOM   2689 3HG2 VAL X 194     163.269 152.106 100.327  1.00  0.00           H
ATOM   2690  C   VAL X 194     164.098 150.371 102.206  1.00  0.00           C
ATOM   2691  O   VAL X 194     164.611 151.405 102.637  1.00  0.00           O
ATOM   2692  N   THR X 195     164.839 149.393 101.642  1.00  0.00           N
ATOM   2693  HN  THR X 195     164.421 148.506 101.427  1.00  0.00           H
ATOM   2694  CA  THR X 195     166.273 149.511 101.381  1.00  0.00           C
ATOM   2695  HA  THR X 195     166.628 150.490 101.665  1.00  0.00           H
ATOM   2696  CB  THR X 195     167.124 148.491 102.138  1.00  0.00           C
ATOM   2697  HB  THR X 195     166.841 147.455 101.845  1.00  0.00           H
ATOM   2698  OG1 THR X 195     166.963 148.613 103.544  1.00  0.00           O
ATOM   2699  HG1 THR X 195     167.755 148.203 103.912  1.00  0.00           H
ATOM   2700  CG2 THR X 195     168.615 148.734 101.874  1.00  0.00           C
ATOM   2701 1HG2 THR X 195     169.237 148.039 102.474  1.00  0.00           H
ATOM   2702 2HG2 THR X 195     168.880 148.564 100.810  1.00  0.00           H
ATOM   2703 3HG2 THR X 195     168.879 149.776 102.139  1.00  0.00           H
ATOM   2704  C   THR X 195     166.540 149.280  99.898  1.00  0.00           C
ATOM   2705  O   THR X 195     166.514 148.128  99.458  1.00  0.00           O
ATOM   2706  N   PRO X 196     166.826 150.294  99.076  1.00  0.00           N
ATOM   2707  CD  PRO X 196     166.473 151.679  99.361  1.00  0.00           C
ATOM   2708  HD1 PRO X 196     167.330 152.164  99.878  1.00  0.00           H
ATOM   2709  HD2 PRO X 196     165.561 151.745  99.995  1.00  0.00           H
ATOM   2710  CA  PRO X 196     167.151 150.097  97.668  1.00  0.00           C
ATOM   2711  HA  PRO X 196     166.396 149.467  97.218  1.00  0.00           H
ATOM   2712  CB  PRO X 196     167.133 151.517  97.064  1.00  0.00           C
ATOM   2713  HB1 PRO X 196     168.145 151.974  97.078  1.00  0.00           H
ATOM   2714  HB2 PRO X 196     166.764 151.517  96.017  1.00  0.00           H
ATOM   2715  CG  PRO X 196     166.220 152.316  97.994  1.00  0.00           C
ATOM   2716  HG1 PRO X 196     166.447 153.402  97.988  1.00  0.00           H
ATOM   2717  HG2 PRO X 196     165.158 152.166  97.698  1.00  0.00           H
ATOM   2718  C   PRO X 196     168.506 149.451  97.442  1.00  0.00           C
ATOM   2719  O   PRO X 196     169.516 149.895  97.999  1.00  0.00           O
ATOM   2720  N   ALA X 197     168.544 148.440  96.555  1.00  0.00           N
ATOM   2721  HN  ALA X 197     167.691 148.090  96.185  1.00  0.00           H
ATOM   2722  CA  ALA X 197     169.747 147.888  95.976  1.00  0.00           C
ATOM   2723  HA  ALA X 197     170.397 147.588  96.787  1.00  0.00           H
ATOM   2724  CB  ALA X 197     169.381 146.656  95.132  1.00  0.00           C
ATOM   2725  HB1 ALA X 197     170.289 146.161  94.730  1.00  0.00           H
ATOM   2726  HB2 ALA X 197     168.839 145.918  95.763  1.00  0.00           H
ATOM   2727  HB3 ALA X 197     168.719 146.935  94.284  1.00  0.00           H
ATOM   2728  C   ALA X 197     170.493 148.913  95.123  1.00  0.00           C
ATOM   2729  O   ALA X 197     169.886 149.778  94.495  1.00  0.00           O
ATOM   2730  N   ARG X 198     171.843 148.872  95.085  1.00  0.00           N
ATOM   2731  HN  ARG X 198     172.356 148.140  95.525  1.00  0.00           H
ATOM   2732  CA  ARG X 198     172.619 149.832  94.314  1.00  0.00           C
ATOM   2733  HA  ARG X 198     172.306 150.819  94.625  1.00  0.00           H
ATOM   2734  CB  ARG X 198     174.131 149.665  94.602  1.00  0.00           C
ATOM   2735  HB1 ARG X 198     174.280 149.676  95.702  1.00  0.00           H
ATOM   2736  HB2 ARG X 198     174.448 148.659  94.248  1.00  0.00           H
ATOM   2737  CG  ARG X 198     175.093 150.694  93.960  1.00  0.00           C
ATOM   2738  HG1 ARG X 198     176.127 150.428  94.281  1.00  0.00           H
ATOM   2739  HG2 ARG X 198     175.077 150.569  92.853  1.00  0.00           H
ATOM   2740  CD  ARG X 198     174.861 152.180  94.279  1.00  0.00           C
ATOM   2741  HD1 ARG X 198     175.721 152.804  93.949  1.00  0.00           H
ATOM   2742  HD2 ARG X 198     173.958 152.545  93.740  1.00  0.00           H
ATOM   2743  NE  ARG X 198     174.635 152.324  95.758  1.00  0.00           N
ATOM   2744  HE  ARG X 198     173.698 152.289  96.085  1.00  0.00           H
ATOM   2745  CZ  ARG X 198     175.613 152.319  96.676  1.00  0.00           C
ATOM   2746  NH1 ARG X 198     176.896 152.409  96.342  1.00  0.00           N
ATOM   2747 1HH1 ARG X 198     177.128 152.588  95.393  1.00  0.00           H
ATOM   2748 2HH1 ARG X 198     177.634 152.313  97.030  1.00  0.00           H
ATOM   2749  NH2 ARG X 198     175.291 152.215  97.966  1.00  0.00           N
ATOM   2750 1HH2 ARG X 198     174.337 152.184  98.239  1.00  0.00           H
ATOM   2751 2HH2 ARG X 198     176.009 152.363  98.639  1.00  0.00           H
ATOM   2752  C   ARG X 198     172.356 149.729  92.821  1.00  0.00           C
ATOM   2753  O   ARG X 198     172.403 148.646  92.238  1.00  0.00           O
ATOM   2754  N   GLY X 199     172.036 150.862  92.162  1.00  0.00           N
ATOM   2755  HN  GLY X 199     171.974 151.737  92.646  1.00  0.00           H
ATOM   2756  CA  GLY X 199     171.688 150.838  90.748  1.00  0.00           C
ATOM   2757  HA1 GLY X 199     171.779 151.847  90.374  1.00  0.00           H
ATOM   2758  HA2 GLY X 199     172.342 150.151  90.230  1.00  0.00           H
ATOM   2759  C   GLY X 199     170.276 150.397  90.471  1.00  0.00           C
ATOM   2760  O   GLY X 199     169.944 150.051  89.340  1.00  0.00           O
ATOM   2761  N   GLY X 200     169.395 150.353  91.488  1.00  0.00           N
ATOM   2762  HN  GLY X 200     169.694 150.561  92.422  1.00  0.00           H
ATOM   2763  CA  GLY X 200     167.959 150.171  91.287  1.00  0.00           C
ATOM   2764  HA1 GLY X 200     167.809 149.298  90.666  1.00  0.00           H
ATOM   2765  HA2 GLY X 200     167.508 150.082  92.264  1.00  0.00           H
ATOM   2766  C   GLY X 200     167.309 151.346  90.591  1.00  0.00           C
ATOM   2767  O   GLY X 200     167.966 152.328  90.243  1.00  0.00           O
ATOM   2768  N   ASP X 201     165.979 151.294  90.380  1.00  0.00           N
ATOM   2769  HN  ASP X 201     165.430 150.527  90.689  1.00  0.00           H
ATOM   2770  CA  ASP X 201     165.262 152.361  89.701  1.00  0.00           C
ATOM   2771  HA  ASP X 201     165.752 152.468  88.744  1.00  0.00           H
ATOM   2772  CB  ASP X 201     163.790 151.937  89.429  1.00  0.00           C
ATOM   2773  HB1 ASP X 201     163.769 150.870  89.122  1.00  0.00           H
ATOM   2774  HB2 ASP X 201     163.167 152.050  90.338  1.00  0.00           H
ATOM   2775  CG  ASP X 201     163.152 152.732  88.297  1.00  0.00           C
ATOM   2776  OD1 ASP X 201     163.356 153.969  88.218  1.00  0.00           O
ATOM   2777  OD2 ASP X 201     162.464 152.096  87.461  1.00  0.00           O
ATOM   2778  C   ASP X 201     165.315 153.692  90.486  1.00  0.00           C
ATOM   2779  O   ASP X 201     164.999 153.697  91.682  1.00  0.00           O
ATOM   2780  N   PRO X 202     165.691 154.833  89.903  1.00  0.00           N
ATOM   2781  CD  PRO X 202     166.427 154.911  88.639  1.00  0.00           C
ATOM   2782  HD1 PRO X 202     165.906 154.355  87.827  1.00  0.00           H
ATOM   2783  HD2 PRO X 202     167.448 154.493  88.793  1.00  0.00           H
ATOM   2784  CA  PRO X 202     165.594 156.127  90.561  1.00  0.00           C
ATOM   2785  HA  PRO X 202     165.958 156.036  91.571  1.00  0.00           H
ATOM   2786  CB  PRO X 202     166.493 157.043  89.709  1.00  0.00           C
ATOM   2787  HB1 PRO X 202     166.163 158.101  89.704  1.00  0.00           H
ATOM   2788  HB2 PRO X 202     167.526 157.001  90.126  1.00  0.00           H
ATOM   2789  CG  PRO X 202     166.492 156.402  88.321  1.00  0.00           C
ATOM   2790  HG1 PRO X 202     165.573 156.683  87.764  1.00  0.00           H
ATOM   2791  HG2 PRO X 202     167.391 156.661  87.726  1.00  0.00           H
ATOM   2792  C   PRO X 202     164.166 156.645  90.652  1.00  0.00           C
ATOM   2793  O   PRO X 202     163.974 157.664  91.312  1.00  0.00           O
ATOM   2794  N   ARG X 203     163.157 156.010  90.018  1.00  0.00           N
ATOM   2795  HN  ARG X 203     163.340 155.204  89.425  1.00  0.00           H
ATOM   2796  CA  ARG X 203     161.763 156.437  90.072  1.00  0.00           C
ATOM   2797  HA  ARG X 203     161.641 157.243  90.783  1.00  0.00           H
ATOM   2798  CB  ARG X 203     161.307 156.921  88.675  1.00  0.00           C
ATOM   2799  HB1 ARG X 203     161.505 156.096  87.950  1.00  0.00           H
ATOM   2800  HB2 ARG X 203     160.213 157.132  88.686  1.00  0.00           H
ATOM   2801  CG  ARG X 203     161.995 158.204  88.189  1.00  0.00           C
ATOM   2802  HG1 ARG X 203     161.579 159.061  88.764  1.00  0.00           H
ATOM   2803  HG2 ARG X 203     163.081 158.141  88.409  1.00  0.00           H
ATOM   2804  CD  ARG X 203     161.785 158.423  86.687  1.00  0.00           C
ATOM   2805  HD1 ARG X 203     162.297 157.646  86.076  1.00  0.00           H
ATOM   2806  HD2 ARG X 203     160.693 158.386  86.460  1.00  0.00           H
ATOM   2807  NE  ARG X 203     162.284 159.787  86.329  1.00  0.00           N
ATOM   2808  HE  ARG X 203     161.615 160.489  86.034  1.00  0.00           H
ATOM   2809  CZ  ARG X 203     163.552 160.219  86.361  1.00  0.00           C
ATOM   2810  NH1 ARG X 203     164.580 159.419  86.612  1.00  0.00           N
ATOM   2811 1HH1 ARG X 203     164.384 158.457  86.747  1.00  0.00           H
ATOM   2812 2HH1 ARG X 203     165.500 159.793  86.596  1.00  0.00           H
ATOM   2813  NH2 ARG X 203     163.762 161.510  86.125  1.00  0.00           N
ATOM   2814 1HH2 ARG X 203     163.000 162.042  85.761  1.00  0.00           H
ATOM   2815 2HH2 ARG X 203     164.675 161.914  86.115  1.00  0.00           H
ATOM   2816  C   ARG X 203     160.796 155.323  90.497  1.00  0.00           C
ATOM   2817  O   ARG X 203     159.887 154.989  89.726  1.00  0.00           O
ATOM   2818  N   PRO X 204     160.895 154.732  91.689  1.00  0.00           N
ATOM   2819  CD  PRO X 204     161.810 155.162  92.753  1.00  0.00           C
ATOM   2820  HD1 PRO X 204     161.814 156.270  92.861  1.00  0.00           H
ATOM   2821  HD2 PRO X 204     162.832 154.796  92.515  1.00  0.00           H
ATOM   2822  CA  PRO X 204     159.918 153.756  92.165  1.00  0.00           C
ATOM   2823  HA  PRO X 204     159.787 152.974  91.428  1.00  0.00           H
ATOM   2824  CB  PRO X 204     160.554 153.264  93.478  1.00  0.00           C
ATOM   2825  HB1 PRO X 204     159.811 152.859  94.193  1.00  0.00           H
ATOM   2826  HB2 PRO X 204     161.299 152.472  93.239  1.00  0.00           H
ATOM   2827  CG  PRO X 204     161.288 154.494  94.024  1.00  0.00           C
ATOM   2828  HG1 PRO X 204     160.558 155.180  94.511  1.00  0.00           H
ATOM   2829  HG2 PRO X 204     162.094 154.243  94.741  1.00  0.00           H
ATOM   2830  C   PRO X 204     158.554 154.390  92.422  1.00  0.00           C
ATOM   2831  O   PRO X 204     158.476 155.484  92.983  1.00  0.00           O
ATOM   2832  N   THR X 205     157.441 153.736  92.032  1.00  0.00           N
ATOM   2833  HN  THR X 205     157.489 152.857  91.529  1.00  0.00           H
ATOM   2834  CA  THR X 205     156.125 154.330  92.262  1.00  0.00           C
ATOM   2835  HA  THR X 205     156.218 155.342  92.631  1.00  0.00           H
ATOM   2836  CB  THR X 205     155.244 154.388  91.034  1.00  0.00           C
ATOM   2837  HB  THR X 205     154.948 153.360  90.727  1.00  0.00           H
ATOM   2838  OG1 THR X 205     155.929 154.984  89.946  1.00  0.00           O
ATOM   2839  HG1 THR X 205     156.654 154.369  89.750  1.00  0.00           H
ATOM   2840  CG2 THR X 205     154.015 155.268  91.319  1.00  0.00           C
ATOM   2841 1HG2 THR X 205     153.406 155.384  90.399  1.00  0.00           H
ATOM   2842 2HG2 THR X 205     153.381 154.818  92.110  1.00  0.00           H
ATOM   2843 3HG2 THR X 205     154.334 156.275  91.661  1.00  0.00           H
ATOM   2844  C   THR X 205     155.359 153.543  93.290  1.00  0.00           C
ATOM   2845  O   THR X 205     154.883 152.433  93.045  1.00  0.00           O
ATOM   2846  N   PHE X 206     155.165 154.120  94.483  1.00  0.00           N
ATOM   2847  HN  PHE X 206     155.494 155.049  94.665  1.00  0.00           H
ATOM   2848  CA  PHE X 206     154.551 153.411  95.583  1.00  0.00           C
ATOM   2849  HA  PHE X 206     154.557 152.351  95.382  1.00  0.00           H
ATOM   2850  CB  PHE X 206     155.337 153.641  96.897  1.00  0.00           C
ATOM   2851  HB1 PHE X 206     155.268 154.703  97.204  1.00  0.00           H
ATOM   2852  HB2 PHE X 206     154.916 153.022  97.716  1.00  0.00           H
ATOM   2853  CG  PHE X 206     156.798 153.277  96.789  1.00  0.00           C
ATOM   2854  CD1 PHE X 206     157.223 151.938  96.880  1.00  0.00           C
ATOM   2855  HD1 PHE X 206     156.497 151.143  96.892  1.00  0.00           H
ATOM   2856  CE1 PHE X 206     158.583 151.623  97.024  1.00  0.00           C
ATOM   2857  HE1 PHE X 206     158.898 150.592  97.117  1.00  0.00           H
ATOM   2858  CZ  PHE X 206     159.538 152.644  97.028  1.00  0.00           C
ATOM   2859  HZ  PHE X 206     160.589 152.404  97.126  1.00  0.00           H
ATOM   2860  CD2 PHE X 206     157.772 154.290  96.769  1.00  0.00           C
ATOM   2861  HD2 PHE X 206     157.461 155.321  96.703  1.00  0.00           H
ATOM   2862  CE2 PHE X 206     159.133 153.977  96.890  1.00  0.00           C
ATOM   2863  HE2 PHE X 206     159.876 154.760  96.882  1.00  0.00           H
ATOM   2864  C   PHE X 206     153.096 153.842  95.780  1.00  0.00           C
ATOM   2865  O   PHE X 206     152.744 155.006  95.590  1.00  0.00           O
ATOM   2866  N   SER X 207     152.208 152.906  96.181  1.00  0.00           N
ATOM   2867  HN  SER X 207     152.470 151.938  96.220  1.00  0.00           H
ATOM   2868  CA  SER X 207     150.853 153.232  96.627  1.00  0.00           C
ATOM   2869  HA  SER X 207     150.878 154.221  97.064  1.00  0.00           H
ATOM   2870  CB  SER X 207     149.780 153.246  95.495  1.00  0.00           C
ATOM   2871  HB1 SER X 207     148.807 153.593  95.912  1.00  0.00           H
ATOM   2872  HB2 SER X 207     150.106 153.987  94.731  1.00  0.00           H
ATOM   2873  OG  SER X 207     149.603 151.971  94.864  1.00  0.00           O
ATOM   2874  HG1 SER X 207     148.972 152.102  94.149  1.00  0.00           H
ATOM   2875  C   SER X 207     150.399 152.294  97.739  1.00  0.00           C
ATOM   2876  O   SER X 207     150.687 151.103  97.737  1.00  0.00           O
ATOM   2877  N   CYS X 208     149.686 152.812  98.760  1.00  0.00           N
ATOM   2878  HN  CYS X 208     149.499 153.787  98.794  1.00  0.00           H
ATOM   2879  CA  CYS X 208     149.144 152.020  99.857  1.00  0.00           C
ATOM   2880  HA  CYS X 208     149.707 151.104  99.971  1.00  0.00           H
ATOM   2881  CB  CYS X 208     149.223 152.828 101.182  1.00  0.00           C
ATOM   2882  HB1 CYS X 208     150.287 153.096 101.361  1.00  0.00           H
ATOM   2883  HB2 CYS X 208     148.671 153.782 101.044  1.00  0.00           H
ATOM   2884  SG  CYS X 208     148.586 151.987 102.667  1.00  0.00           S
ATOM   2885  C   CYS X 208     147.698 151.645  99.553  1.00  0.00           C
ATOM   2886  O   CYS X 208     147.028 152.304  98.761  1.00  0.00           O
ATOM   2887  N   SER X 209     147.166 150.559 100.152  1.00  0.00           N
ATOM   2888  HN  SER X 209     147.729 149.974 100.743  1.00  0.00           H
ATOM   2889  CA  SER X 209     145.780 150.176  99.942  1.00  0.00           C
ATOM   2890  HA  SER X 209     145.208 151.075  99.775  1.00  0.00           H
ATOM   2891  CB  SER X 209     145.627 149.246  98.715  1.00  0.00           C
ATOM   2892  HB1 SER X 209     144.551 149.049  98.511  1.00  0.00           H
ATOM   2893  HB2 SER X 209     146.054 149.765  97.827  1.00  0.00           H
ATOM   2894  OG  SER X 209     146.321 148.013  98.909  1.00  0.00           O
ATOM   2895  HG1 SER X 209     147.241 148.262  99.113  1.00  0.00           H
ATOM   2896  C   SER X 209     145.134 149.485 101.128  1.00  0.00           C
ATOM   2897  O   SER X 209     145.740 148.653 101.797  1.00  0.00           O
ATOM   2898  N   PHE X 210     143.847 149.800 101.375  1.00  0.00           N
ATOM   2899  HN  PHE X 210     143.418 150.529 100.843  1.00  0.00           H
ATOM   2900  CA  PHE X 210     143.002 149.162 102.371  1.00  0.00           C
ATOM   2901  HA  PHE X 210     143.608 148.737 103.160  1.00  0.00           H
ATOM   2902  CB  PHE X 210     142.037 150.250 102.937  1.00  0.00           C
ATOM   2903  HB1 PHE X 210     142.639 151.055 103.412  1.00  0.00           H
ATOM   2904  HB2 PHE X 210     141.456 150.711 102.110  1.00  0.00           H
ATOM   2905  CG  PHE X 210     141.052 149.735 103.955  1.00  0.00           C
ATOM   2906  CD1 PHE X 210     141.334 149.835 105.323  1.00  0.00           C
ATOM   2907  HD1 PHE X 210     142.274 150.256 105.648  1.00  0.00           H
ATOM   2908  CE1 PHE X 210     140.394 149.405 106.266  1.00  0.00           C
ATOM   2909  HE1 PHE X 210     140.573 149.582 107.309  1.00  0.00           H
ATOM   2910  CZ  PHE X 210     139.209 148.786 105.859  1.00  0.00           C
ATOM   2911  HZ  PHE X 210     138.508 148.411 106.591  1.00  0.00           H
ATOM   2912  CD2 PHE X 210     139.824 149.176 103.551  1.00  0.00           C
ATOM   2913  HD2 PHE X 210     139.582 149.118 102.500  1.00  0.00           H
ATOM   2914  CE2 PHE X 210     138.924 148.672 104.497  1.00  0.00           C
ATOM   2915  HE2 PHE X 210     138.000 148.221 104.182  1.00  0.00           H
ATOM   2916  C   PHE X 210     142.185 148.038 101.740  1.00  0.00           C
ATOM   2917  O   PHE X 210     141.560 148.257 100.705  1.00  0.00           O
ATOM   2918  N   SER X 211     142.106 146.840 102.369  1.00  0.00           N
ATOM   2919  HN  SER X 211     142.659 146.657 103.186  1.00  0.00           H
ATOM   2920  CA  SER X 211     141.180 145.791 101.923  1.00  0.00           C
ATOM   2921  HA  SER X 211     140.432 146.251 101.300  1.00  0.00           H
ATOM   2922  CB  SER X 211     141.822 144.642 101.103  1.00  0.00           C
ATOM   2923  HB1 SER X 211     142.446 143.995 101.759  1.00  0.00           H
ATOM   2924  HB2 SER X 211     141.025 144.002 100.663  1.00  0.00           H
ATOM   2925  OG  SER X 211     142.640 145.150 100.050  1.00  0.00           O
ATOM   2926  HG1 SER X 211     143.533 145.151 100.430  1.00  0.00           H
ATOM   2927  C   SER X 211     140.503 145.132 103.121  1.00  0.00           C
ATOM   2928  O   SER X 211     141.199 144.799 104.076  1.00  0.00           O
ATOM   2929  N   PRO X 212     139.190 144.904 103.170  1.00  0.00           N
ATOM   2930  CD  PRO X 212     138.306 145.056 102.020  1.00  0.00           C
ATOM   2931  HD1 PRO X 212     138.643 144.413 101.176  1.00  0.00           H
ATOM   2932  HD2 PRO X 212     138.285 146.127 101.716  1.00  0.00           H
ATOM   2933  CA  PRO X 212     138.438 144.767 104.420  1.00  0.00           C
ATOM   2934  HA  PRO X 212     138.817 145.467 105.151  1.00  0.00           H
ATOM   2935  CB  PRO X 212     136.993 145.055 103.983  1.00  0.00           C
ATOM   2936  HB1 PRO X 212     136.220 144.539 104.589  1.00  0.00           H
ATOM   2937  HB2 PRO X 212     136.817 146.144 104.080  1.00  0.00           H
ATOM   2938  CG  PRO X 212     136.936 144.638 102.518  1.00  0.00           C
ATOM   2939  HG1 PRO X 212     136.843 143.531 102.444  1.00  0.00           H
ATOM   2940  HG2 PRO X 212     136.100 145.115 101.967  1.00  0.00           H
ATOM   2941  C   PRO X 212     138.449 143.399 105.063  1.00  0.00           C
ATOM   2942  O   PRO X 212     137.894 143.275 106.152  1.00  0.00           O
ATOM   2943  N   GLY X 213     138.965 142.350 104.404  1.00  0.00           N
ATOM   2944  HN  GLY X 213     139.459 142.497 103.550  1.00  0.00           H
ATOM   2945  CA  GLY X 213     138.909 140.979 104.903  1.00  0.00           C
ATOM   2946  HA1 GLY X 213     139.773 140.466 104.505  1.00  0.00           H
ATOM   2947  HA2 GLY X 213     138.894 140.981 105.984  1.00  0.00           H
ATOM   2948  C   GLY X 213     137.694 140.230 104.420  1.00  0.00           C
ATOM   2949  O   GLY X 213     137.788 139.083 103.993  1.00  0.00           O
ATOM   2950  N   LEU X 214     136.522 140.881 104.400  1.00  0.00           N
ATOM   2951  HN  LEU X 214     136.469 141.799 104.786  1.00  0.00           H
ATOM   2952  CA  LEU X 214     135.292 140.344 103.849  1.00  0.00           C
ATOM   2953  HA  LEU X 214     135.494 139.342 103.508  1.00  0.00           H
ATOM   2954  CB  LEU X 214     134.158 140.160 104.917  1.00  0.00           C
ATOM   2955  HB1 LEU X 214     133.322 139.592 104.458  1.00  0.00           H
ATOM   2956  HB2 LEU X 214     134.604 139.484 105.686  1.00  0.00           H
ATOM   2957  CG  LEU X 214     133.555 141.360 105.712  1.00  0.00           C
ATOM   2958  HG  LEU X 214     133.129 140.898 106.643  1.00  0.00           H
ATOM   2959  CD1 LEU X 214     134.565 142.405 106.200  1.00  0.00           C
ATOM   2960 1HD1 LEU X 214     134.051 143.128 106.866  1.00  0.00           H
ATOM   2961 2HD1 LEU X 214     135.389 141.924 106.770  1.00  0.00           H
ATOM   2962 3HD1 LEU X 214     134.991 142.966 105.345  1.00  0.00           H
ATOM   2963  CD2 LEU X 214     132.364 142.063 105.036  1.00  0.00           C
ATOM   2964 1HD2 LEU X 214     131.975 142.859 105.709  1.00  0.00           H
ATOM   2965 2HD2 LEU X 214     132.665 142.546 104.085  1.00  0.00           H
ATOM   2966 3HD2 LEU X 214     131.537 141.348 104.854  1.00  0.00           H
ATOM   2967  C   LEU X 214     134.907 141.201 102.640  1.00  0.00           C
ATOM   2968  O   LEU X 214     134.697 142.400 102.813  1.00  0.00           O
ATOM   2969  N   PRO X 215     134.860 140.713 101.388  1.00  0.00           N
ATOM   2970  CD  PRO X 215     135.021 139.302 101.037  1.00  0.00           C
ATOM   2971  HD1 PRO X 215     134.445 138.640 101.723  1.00  0.00           H
ATOM   2972  HD2 PRO X 215     136.101 139.036 101.076  1.00  0.00           H
ATOM   2973  CA  PRO X 215     134.667 141.551 100.198  1.00  0.00           C
ATOM   2974  HA  PRO X 215     135.491 142.248 100.140  1.00  0.00           H
ATOM   2975  CB  PRO X 215     134.650 140.580  99.002  1.00  0.00           C
ATOM   2976  HB1 PRO X 215     133.834 140.790  98.276  1.00  0.00           H
ATOM   2977  HB2 PRO X 215     135.608 140.640  98.445  1.00  0.00           H
ATOM   2978  CG  PRO X 215     134.484 139.184  99.613  1.00  0.00           C
ATOM   2979  HG1 PRO X 215     133.400 138.934  99.641  1.00  0.00           H
ATOM   2980  HG2 PRO X 215     135.020 138.409  99.029  1.00  0.00           H
ATOM   2981  C   PRO X 215     133.408 142.387 100.230  1.00  0.00           C
ATOM   2982  O   PRO X 215     132.323 141.833 100.390  1.00  0.00           O
ATOM   2983  N   ARG X 216     133.511 143.715 100.078  1.00  0.00           N
ATOM   2984  HN  ARG X 216     134.394 144.160  99.953  1.00  0.00           H
ATOM   2985  CA  ARG X 216     132.319 144.527 100.088  1.00  0.00           C
ATOM   2986  HA  ARG X 216     131.507 143.967  99.638  1.00  0.00           H
ATOM   2987  CB  ARG X 216     131.929 144.918 101.538  1.00  0.00           C
ATOM   2988  HB1 ARG X 216     132.332 144.116 102.203  1.00  0.00           H
ATOM   2989  HB2 ARG X 216     132.400 145.861 101.884  1.00  0.00           H
ATOM   2990  CG  ARG X 216     130.408 144.935 101.775  1.00  0.00           C
ATOM   2991  HG1 ARG X 216     129.950 144.036 101.314  1.00  0.00           H
ATOM   2992  HG2 ARG X 216     130.248 144.838 102.876  1.00  0.00           H
ATOM   2993  CD  ARG X 216     129.639 146.195 101.351  1.00  0.00           C
ATOM   2994  HD1 ARG X 216     128.573 146.082 101.657  1.00  0.00           H
ATOM   2995  HD2 ARG X 216     130.091 147.071 101.867  1.00  0.00           H
ATOM   2996  NE  ARG X 216     129.705 146.443  99.880  1.00  0.00           N
ATOM   2997  HE  ARG X 216     130.257 145.854  99.297  1.00  0.00           H
ATOM   2998  CZ  ARG X 216     129.246 147.565  99.309  1.00  0.00           C
ATOM   2999  NH1 ARG X 216     128.266 148.260  99.872  1.00  0.00           N
ATOM   3000 1HH1 ARG X 216     127.777 147.737 100.570  1.00  0.00           H
ATOM   3001 2HH1 ARG X 216     127.725 148.833  99.271  1.00  0.00           H
ATOM   3002  NH2 ARG X 216     129.792 147.968  98.164  1.00  0.00           N
ATOM   3003 1HH2 ARG X 216     130.531 147.410  97.793  1.00  0.00           H
ATOM   3004 2HH2 ARG X 216     129.645 148.891  97.822  1.00  0.00           H
ATOM   3005  C   ARG X 216     132.531 145.732  99.209  1.00  0.00           C
ATOM   3006  O   ARG X 216     131.962 145.843  98.123  1.00  0.00           O
ATOM   3007  N   HIS X 217     133.365 146.678  99.638  1.00  0.00           N
ATOM   3008  HN  HIS X 217     133.698 146.687 100.581  1.00  0.00           H
ATOM   3009  CA  HIS X 217     133.905 147.710  98.785  1.00  0.00           C
ATOM   3010  HA  HIS X 217     133.209 147.963  97.997  1.00  0.00           H
ATOM   3011  CB  HIS X 217     134.247 148.977  99.592  1.00  0.00           C
ATOM   3012  HB1 HIS X 217     135.009 149.612  99.093  1.00  0.00           H
ATOM   3013  HB2 HIS X 217     133.317 149.575  99.678  1.00  0.00           H
ATOM   3014  ND1 HIS X 217     133.742 148.680 101.990  1.00  0.00           N
ATOM   3015  CG  HIS X 217     134.689 148.659 100.984  1.00  0.00           C
ATOM   3016  CE1 HIS X 217     134.378 148.286 103.075  1.00  0.00           C
ATOM   3017  HE1 HIS X 217     133.937 148.165 104.069  1.00  0.00           H
ATOM   3018  NE2 HIS X 217     135.676 148.015 102.814  1.00  0.00           N
ATOM   3019  HE2 HIS X 217     136.345 147.696 103.485  1.00  0.00           H
ATOM   3020  CD2 HIS X 217     135.885 148.242 101.471  1.00  0.00           C
ATOM   3021  HD2 HIS X 217     136.829 148.107 100.962  1.00  0.00           H
ATOM   3022  C   HIS X 217     135.160 147.191  98.135  1.00  0.00           C
ATOM   3023  O   HIS X 217     135.755 146.204  98.575  1.00  0.00           O
ATOM   3024  N   ARG X 218     135.612 147.866  97.064  1.00  0.00           N
ATOM   3025  HN  ARG X 218     135.126 148.664  96.712  1.00  0.00           H
ATOM   3026  CA  ARG X 218     136.920 147.602  96.512  1.00  0.00           C
ATOM   3027  HA  ARG X 218     137.082 146.532  96.552  1.00  0.00           H
ATOM   3028  CB  ARG X 218     137.056 148.063  95.044  1.00  0.00           C
ATOM   3029  HB1 ARG X 218     136.068 148.460  94.715  1.00  0.00           H
ATOM   3030  HB2 ARG X 218     137.786 148.897  94.950  1.00  0.00           H
ATOM   3031  CG  ARG X 218     137.445 146.933  94.075  1.00  0.00           C
ATOM   3032  HG1 ARG X 218     136.638 146.171  94.092  1.00  0.00           H
ATOM   3033  HG2 ARG X 218     137.479 147.347  93.043  1.00  0.00           H
ATOM   3034  CD  ARG X 218     138.794 146.276  94.370  1.00  0.00           C
ATOM   3035  HD1 ARG X 218     139.622 146.912  93.984  1.00  0.00           H
ATOM   3036  HD2 ARG X 218     138.958 146.118  95.454  1.00  0.00           H
ATOM   3037  NE  ARG X 218     138.856 144.953  93.696  1.00  0.00           N
ATOM   3038  HE  ARG X 218     139.318 144.945  92.801  1.00  0.00           H
ATOM   3039  CZ  ARG X 218     138.801 143.823  94.412  1.00  0.00           C
ATOM   3040  NH1 ARG X 218     138.027 143.730  95.488  1.00  0.00           N
ATOM   3041 1HH1 ARG X 218     137.148 144.216  95.414  1.00  0.00           H
ATOM   3042 2HH1 ARG X 218     137.994 142.843  95.964  1.00  0.00           H
ATOM   3043  NH2 ARG X 218     139.512 142.763  94.050  1.00  0.00           N
ATOM   3044 1HH2 ARG X 218     139.814 142.695  93.096  1.00  0.00           H
ATOM   3045 2HH2 ARG X 218     139.382 141.920  94.564  1.00  0.00           H
ATOM   3046  C   ARG X 218     137.990 148.251  97.372  1.00  0.00           C
ATOM   3047  O   ARG X 218     137.707 148.982  98.317  1.00  0.00           O
ATOM   3048  N   ALA X 219     139.272 147.937  97.119  1.00  0.00           N
ATOM   3049  HN  ALA X 219     139.535 147.279  96.427  1.00  0.00           H
ATOM   3050  CA  ALA X 219     140.360 148.535  97.830  1.00  0.00           C
ATOM   3051  HA  ALA X 219     140.156 148.399  98.881  1.00  0.00           H
ATOM   3052  CB  ALA X 219     141.694 147.848  97.494  1.00  0.00           C
ATOM   3053  HB1 ALA X 219     142.517 148.299  98.090  1.00  0.00           H
ATOM   3054  HB2 ALA X 219     141.639 146.771  97.760  1.00  0.00           H
ATOM   3055  HB3 ALA X 219     141.939 147.942  96.415  1.00  0.00           H
ATOM   3056  C   ALA X 219     140.463 150.022  97.592  1.00  0.00           C
ATOM   3057  O   ALA X 219     140.388 150.524  96.468  1.00  0.00           O
ATOM   3058  N   LEU X 220     140.664 150.774  98.674  1.00  0.00           N
ATOM   3059  HN  LEU X 220     140.684 150.370  99.586  1.00  0.00           H
ATOM   3060  CA  LEU X 220     140.919 152.180  98.562  1.00  0.00           C
ATOM   3061  HA  LEU X 220     140.479 152.584  97.661  1.00  0.00           H
ATOM   3062  CB  LEU X 220     140.357 152.961  99.761  1.00  0.00           C
ATOM   3063  HB1 LEU X 220     140.840 152.604 100.697  1.00  0.00           H
ATOM   3064  HB2 LEU X 220     140.604 154.036  99.631  1.00  0.00           H
ATOM   3065  CG  LEU X 220     138.830 152.868  99.939  1.00  0.00           C
ATOM   3066  HG  LEU X 220     138.540 151.796 100.054  1.00  0.00           H
ATOM   3067  CD1 LEU X 220     138.419 153.611 101.216  1.00  0.00           C
ATOM   3068 1HD1 LEU X 220     137.321 153.573 101.365  1.00  0.00           H
ATOM   3069 2HD1 LEU X 220     138.912 153.168 102.107  1.00  0.00           H
ATOM   3070 3HD1 LEU X 220     138.703 154.681 101.156  1.00  0.00           H
ATOM   3071  CD2 LEU X 220     138.069 153.448  98.739  1.00  0.00           C
ATOM   3072 1HD2 LEU X 220     136.978 153.433  98.943  1.00  0.00           H
ATOM   3073 2HD2 LEU X 220     138.363 154.506  98.568  1.00  0.00           H
ATOM   3074 3HD2 LEU X 220     138.254 152.862  97.816  1.00  0.00           H
ATOM   3075  C   LEU X 220     142.415 152.334  98.465  1.00  0.00           C
ATOM   3076  O   LEU X 220     143.139 152.203  99.448  1.00  0.00           O
ATOM   3077  N   ARG X 221     142.918 152.562  97.239  1.00  0.00           N
ATOM   3078  HN  ARG X 221     142.323 152.556  96.444  1.00  0.00           H
ATOM   3079  CA  ARG X 221     144.316 152.844  97.011  1.00  0.00           C
ATOM   3080  HA  ARG X 221     144.915 152.292  97.720  1.00  0.00           H
ATOM   3081  CB  ARG X 221     144.770 152.466  95.577  1.00  0.00           C
ATOM   3082  HB1 ARG X 221     144.065 152.942  94.861  1.00  0.00           H
ATOM   3083  HB2 ARG X 221     145.788 152.874  95.376  1.00  0.00           H
ATOM   3084  CG  ARG X 221     144.796 150.952  95.300  1.00  0.00           C
ATOM   3085  HG1 ARG X 221     145.695 150.495  95.770  1.00  0.00           H
ATOM   3086  HG2 ARG X 221     143.906 150.502  95.795  1.00  0.00           H
ATOM   3087  CD  ARG X 221     144.806 150.620  93.799  1.00  0.00           C
ATOM   3088  HD1 ARG X 221     144.417 151.467  93.191  1.00  0.00           H
ATOM   3089  HD2 ARG X 221     145.838 150.390  93.446  1.00  0.00           H
ATOM   3090  NE  ARG X 221     143.932 149.421  93.586  1.00  0.00           N
ATOM   3091  HE  ARG X 221     144.336 148.511  93.391  1.00  0.00           H
ATOM   3092  CZ  ARG X 221     142.594 149.442  93.619  1.00  0.00           C
ATOM   3093  NH1 ARG X 221     141.909 150.563  93.802  1.00  0.00           N
ATOM   3094 1HH1 ARG X 221     142.377 151.400  93.559  1.00  0.00           H
ATOM   3095 2HH1 ARG X 221     140.921 150.512  93.687  1.00  0.00           H
ATOM   3096  NH2 ARG X 221     141.930 148.319  93.369  1.00  0.00           N
ATOM   3097 1HH2 ARG X 221     142.507 147.597  92.989  1.00  0.00           H
ATOM   3098 2HH2 ARG X 221     141.062 148.447  92.901  1.00  0.00           H
ATOM   3099  C   ARG X 221     144.563 154.323  97.228  1.00  0.00           C
ATOM   3100  O   ARG X 221     143.889 155.176  96.638  1.00  0.00           O
ATOM   3101  N   THR X 222     145.557 154.651  98.068  1.00  0.00           N
ATOM   3102  HN  THR X 222     146.053 153.931  98.567  1.00  0.00           H
ATOM   3103  CA  THR X 222     146.099 155.992  98.260  1.00  0.00           C
ATOM   3104  HA  THR X 222     145.297 156.626  98.610  1.00  0.00           H
ATOM   3105  CB  THR X 222     147.229 156.026  99.282  1.00  0.00           C
ATOM   3106  HB  THR X 222     148.118 155.476  98.893  1.00  0.00           H
ATOM   3107  OG1 THR X 222     146.816 155.392 100.480  1.00  0.00           O
ATOM   3108  HG1 THR X 222     146.247 156.037 100.931  1.00  0.00           H
ATOM   3109  CG2 THR X 222     147.628 157.454  99.667  1.00  0.00           C
ATOM   3110 1HG2 THR X 222     148.269 157.450 100.570  1.00  0.00           H
ATOM   3111 2HG2 THR X 222     148.204 157.948  98.857  1.00  0.00           H
ATOM   3112 3HG2 THR X 222     146.726 158.064  99.882  1.00  0.00           H
ATOM   3113  C   THR X 222     146.619 156.547  96.952  1.00  0.00           C
ATOM   3114  O   THR X 222     147.018 155.794  96.062  1.00  0.00           O
ATOM   3115  N   ALA X 223     146.591 157.878  96.754  1.00  0.00           N
ATOM   3116  HN  ALA X 223     146.248 158.515  97.444  1.00  0.00           H
ATOM   3117  CA  ALA X 223     147.231 158.484  95.610  1.00  0.00           C
ATOM   3118  HA  ALA X 223     146.731 158.096  94.738  1.00  0.00           H
ATOM   3119  CB  ALA X 223     146.993 159.995  95.659  1.00  0.00           C
ATOM   3120  HB1 ALA X 223     147.372 160.478  94.735  1.00  0.00           H
ATOM   3121  HB2 ALA X 223     145.909 160.215  95.745  1.00  0.00           H
ATOM   3122  HB3 ALA X 223     147.493 160.442  96.548  1.00  0.00           H
ATOM   3123  C   ALA X 223     148.746 158.192  95.545  1.00  0.00           C
ATOM   3124  O   ALA X 223     149.395 158.254  96.591  1.00  0.00           O
ATOM   3125  N   PRO X 224     149.355 157.851  94.406  1.00  0.00           N
ATOM   3126  CD  PRO X 224     148.651 157.482  93.177  1.00  0.00           C
ATOM   3127  HD1 PRO X 224     148.450 158.404  92.588  1.00  0.00           H
ATOM   3128  HD2 PRO X 224     147.703 156.939  93.388  1.00  0.00           H
ATOM   3129  CA  PRO X 224     150.746 157.411  94.369  1.00  0.00           C
ATOM   3130  HA  PRO X 224     150.837 156.569  95.040  1.00  0.00           H
ATOM   3131  CB  PRO X 224     150.976 157.036  92.897  1.00  0.00           C
ATOM   3132  HB1 PRO X 224     151.261 157.938  92.307  1.00  0.00           H
ATOM   3133  HB2 PRO X 224     151.769 156.268  92.799  1.00  0.00           H
ATOM   3134  CG  PRO X 224     149.608 156.552  92.430  1.00  0.00           C
ATOM   3135  HG1 PRO X 224     149.475 156.613  91.331  1.00  0.00           H
ATOM   3136  HG2 PRO X 224     149.439 155.508  92.777  1.00  0.00           H
ATOM   3137  C   PRO X 224     151.769 158.437  94.796  1.00  0.00           C
ATOM   3138  O   PRO X 224     151.552 159.632  94.604  1.00  0.00           O
ATOM   3139  N   ILE X 225     152.910 157.970  95.324  1.00  0.00           N
ATOM   3140  HN  ILE X 225     153.020 156.988  95.495  1.00  0.00           H
ATOM   3141  CA  ILE X 225     154.054 158.805  95.622  1.00  0.00           C
ATOM   3142  HA  ILE X 225     153.859 159.822  95.307  1.00  0.00           H
ATOM   3143  CB  ILE X 225     154.403 158.839  97.117  1.00  0.00           C
ATOM   3144  HB  ILE X 225     155.395 159.330  97.251  1.00  0.00           H
ATOM   3145  CG2 ILE X 225     153.349 159.717  97.829  1.00  0.00           C
ATOM   3146 1HG2 ILE X 225     153.593 159.833  98.905  1.00  0.00           H
ATOM   3147 2HG2 ILE X 225     153.308 160.729  97.373  1.00  0.00           H
ATOM   3148 3HG2 ILE X 225     152.341 159.254  97.746  1.00  0.00           H
ATOM   3149  CG1 ILE X 225     154.476 157.426  97.748  1.00  0.00           C
ATOM   3150 1HG1 ILE X 225     153.460 156.969  97.750  1.00  0.00           H
ATOM   3151 2HG1 ILE X 225     155.128 156.784  97.119  1.00  0.00           H
ATOM   3152  CD  ILE X 225     155.033 157.406  99.177  1.00  0.00           C
ATOM   3153  HD1 ILE X 225     155.072 156.363  99.560  1.00  0.00           H
ATOM   3154  HD2 ILE X 225     156.060 157.829  99.206  1.00  0.00           H
ATOM   3155  HD3 ILE X 225     154.390 157.996  99.862  1.00  0.00           H
ATOM   3156  C   ILE X 225     155.228 158.310  94.788  1.00  0.00           C
ATOM   3157  O   ILE X 225     155.528 157.116  94.740  1.00  0.00           O
ATOM   3158  N   GLN X 226     155.921 159.231  94.083  1.00  0.00           N
ATOM   3159  HN  GLN X 226     155.607 160.176  94.021  1.00  0.00           H
ATOM   3160  CA  GLN X 226     157.173 158.946  93.396  1.00  0.00           C
ATOM   3161  HA  GLN X 226     157.392 157.887  93.424  1.00  0.00           H
ATOM   3162  CB  GLN X 226     157.151 159.350  91.896  1.00  0.00           C
ATOM   3163  HB1 GLN X 226     156.555 160.278  91.757  1.00  0.00           H
ATOM   3164  HB2 GLN X 226     158.191 159.568  91.562  1.00  0.00           H
ATOM   3165  CG  GLN X 226     156.631 158.217  90.983  1.00  0.00           C
ATOM   3166  HG1 GLN X 226     157.034 157.247  91.353  1.00  0.00           H
ATOM   3167  HG2 GLN X 226     155.525 158.175  91.008  1.00  0.00           H
ATOM   3168  CD  GLN X 226     157.113 158.370  89.537  1.00  0.00           C
ATOM   3169  OE1 GLN X 226     157.888 159.255  89.172  1.00  0.00           O
ATOM   3170  NE2 GLN X 226     156.669 157.428  88.675  1.00  0.00           N
ATOM   3171 1HE2 GLN X 226     156.269 156.594  89.071  1.00  0.00           H
ATOM   3172 2HE2 GLN X 226     157.107 157.404  87.777  1.00  0.00           H
ATOM   3173  C   GLN X 226     158.337 159.649  94.085  1.00  0.00           C
ATOM   3174  O   GLN X 226     158.845 160.644  93.563  1.00  0.00           O
ATOM   3175  N   PRO X 227     158.832 159.241  95.250  1.00  0.00           N
ATOM   3176  CD  PRO X 227     158.460 157.985  95.911  1.00  0.00           C
ATOM   3177  HD1 PRO X 227     158.328 157.157  95.177  1.00  0.00           H
ATOM   3178  HD2 PRO X 227     157.525 158.144  96.488  1.00  0.00           H
ATOM   3179  CA  PRO X 227     160.138 159.701  95.700  1.00  0.00           C
ATOM   3180  HA  PRO X 227     160.136 160.777  95.767  1.00  0.00           H
ATOM   3181  CB  PRO X 227     160.288 159.023  97.056  1.00  0.00           C
ATOM   3182  HB1 PRO X 227     161.344 158.954  97.389  1.00  0.00           H
ATOM   3183  HB2 PRO X 227     159.715 159.602  97.814  1.00  0.00           H
ATOM   3184  CG  PRO X 227     159.623 157.664  96.853  1.00  0.00           C
ATOM   3185  HG1 PRO X 227     160.335 156.983  96.335  1.00  0.00           H
ATOM   3186  HG2 PRO X 227     159.292 157.206  97.806  1.00  0.00           H
ATOM   3187  C   PRO X 227     161.256 159.311  94.742  1.00  0.00           C
ATOM   3188  O   PRO X 227     161.083 158.427  93.907  1.00  0.00           O
ATOM   3189  N   ARG X 228     162.413 159.975  94.830  1.00  0.00           N
ATOM   3190  HN  ARG X 228     162.567 160.649  95.555  1.00  0.00           H
ATOM   3191  CA  ARG X 228     163.526 159.667  93.965  1.00  0.00           C
ATOM   3192  HA  ARG X 228     163.236 158.987  93.176  1.00  0.00           H
ATOM   3193  CB  ARG X 228     164.151 160.936  93.341  1.00  0.00           C
ATOM   3194  HB1 ARG X 228     164.220 161.710  94.140  1.00  0.00           H
ATOM   3195  HB2 ARG X 228     165.190 160.721  92.996  1.00  0.00           H
ATOM   3196  CG  ARG X 228     163.383 161.524  92.144  1.00  0.00           C
ATOM   3197  HG1 ARG X 228     162.290 161.453  92.328  1.00  0.00           H
ATOM   3198  HG2 ARG X 228     163.646 162.607  92.099  1.00  0.00           H
ATOM   3199  CD  ARG X 228     163.713 160.863  90.799  1.00  0.00           C
ATOM   3200  HD1 ARG X 228     164.788 160.587  90.729  1.00  0.00           H
ATOM   3201  HD2 ARG X 228     163.109 159.936  90.659  1.00  0.00           H
ATOM   3202  NE  ARG X 228     163.347 161.863  89.738  1.00  0.00           N
ATOM   3203  HE  ARG X 228     162.384 162.008  89.535  1.00  0.00           H
ATOM   3204  CZ  ARG X 228     164.168 162.828  89.297  1.00  0.00           C
ATOM   3205  NH1 ARG X 228     165.481 162.803  89.497  1.00  0.00           N
ATOM   3206 1HH1 ARG X 228     165.884 162.056  90.009  1.00  0.00           H
ATOM   3207 2HH1 ARG X 228     166.039 163.536  89.122  1.00  0.00           H
ATOM   3208  NH2 ARG X 228     163.644 163.870  88.657  1.00  0.00           N
ATOM   3209 1HH2 ARG X 228     162.658 164.031  88.784  1.00  0.00           H
ATOM   3210 2HH2 ARG X 228     164.245 164.664  88.498  1.00  0.00           H
ATOM   3211  C   ARG X 228     164.579 158.978  94.789  1.00  0.00           C
ATOM   3212  O   ARG X 228     164.917 159.414  95.890  1.00  0.00           O
ATOM   3213  N   VAL X 229     165.140 157.883  94.247  1.00  0.00           N
ATOM   3214  HN  VAL X 229     164.835 157.533  93.364  1.00  0.00           H
ATOM   3215  CA  VAL X 229     166.354 157.316  94.795  1.00  0.00           C
ATOM   3216  HA  VAL X 229     166.389 157.502  95.858  1.00  0.00           H
ATOM   3217  CB  VAL X 229     166.510 155.811  94.608  1.00  0.00           C
ATOM   3218  HB  VAL X 229     166.402 155.540  93.534  1.00  0.00           H
ATOM   3219  CG1 VAL X 229     167.899 155.352  95.104  1.00  0.00           C
ATOM   3220 1HG1 VAL X 229     167.918 154.250  95.215  1.00  0.00           H
ATOM   3221 2HG1 VAL X 229     168.693 155.639  94.380  1.00  0.00           H
ATOM   3222 3HG1 VAL X 229     168.136 155.802  96.091  1.00  0.00           H
ATOM   3223  CG2 VAL X 229     165.410 155.102  95.415  1.00  0.00           C
ATOM   3224 1HG2 VAL X 229     165.496 154.001  95.284  1.00  0.00           H
ATOM   3225 2HG2 VAL X 229     165.525 155.337  96.495  1.00  0.00           H
ATOM   3226 3HG2 VAL X 229     164.401 155.419  95.082  1.00  0.00           H
ATOM   3227  C   VAL X 229     167.521 158.037  94.171  1.00  0.00           C
ATOM   3228  O   VAL X 229     167.667 158.104  92.951  1.00  0.00           O
ATOM   3229  N   TRP X 230     168.380 158.594  95.032  1.00  0.00           N
ATOM   3230  HN  TRP X 230     168.203 158.565  96.015  1.00  0.00           H
ATOM   3231  CA  TRP X 230     169.653 159.131  94.639  1.00  0.00           C
ATOM   3232  HA  TRP X 230     169.806 159.018  93.571  1.00  0.00           H
ATOM   3233  CB  TRP X 230     169.816 160.620  95.006  1.00  0.00           C
ATOM   3234  HB1 TRP X 230     169.612 160.759  96.091  1.00  0.00           H
ATOM   3235  HB2 TRP X 230     170.865 160.936  94.810  1.00  0.00           H
ATOM   3236  CG  TRP X 230     168.887 161.521  94.208  1.00  0.00           C
ATOM   3237  CD1 TRP X 230     167.554 161.760  94.400  1.00  0.00           C
ATOM   3238  HD1 TRP X 230     166.968 161.318  95.195  1.00  0.00           H
ATOM   3239  NE1 TRP X 230     167.082 162.625  93.433  1.00  0.00           N
ATOM   3240  HE1 TRP X 230     166.187 163.024  93.408  1.00  0.00           H
ATOM   3241  CE2 TRP X 230     168.122 162.956  92.594  1.00  0.00           C
ATOM   3242  CD2 TRP X 230     169.276 162.283  93.052  1.00  0.00           C
ATOM   3243  CE3 TRP X 230     170.498 162.438  92.403  1.00  0.00           C
ATOM   3244  HE3 TRP X 230     171.389 161.923  92.731  1.00  0.00           H
ATOM   3245  CZ3 TRP X 230     170.562 163.313  91.310  1.00  0.00           C
ATOM   3246  HZ3 TRP X 230     171.512 163.469  90.818  1.00  0.00           H
ATOM   3247  CZ2 TRP X 230     168.181 163.802  91.497  1.00  0.00           C
ATOM   3248  HZ2 TRP X 230     167.314 164.344  91.159  1.00  0.00           H
ATOM   3249  CH2 TRP X 230     169.417 163.990  90.865  1.00  0.00           C
ATOM   3250  HH2 TRP X 230     169.487 164.674  90.034  1.00  0.00           H
ATOM   3251  C   TRP X 230     170.686 158.271  95.321  1.00  0.00           C
ATOM   3252  O   TRP X 230     170.501 157.748  96.425  1.00  0.00           O
ATOM   3253  N   GLU X 231     171.785 158.025  94.612  1.00  0.00           N
ATOM   3254  HN  GLU X 231     171.963 158.500  93.737  1.00  0.00           H
ATOM   3255  CA  GLU X 231     172.839 157.149  95.040  1.00  0.00           C
ATOM   3256  HA  GLU X 231     172.402 156.396  95.677  1.00  0.00           H
ATOM   3257  CB  GLU X 231     173.501 156.423  93.827  1.00  0.00           C
ATOM   3258  HB1 GLU X 231     174.607 156.429  93.941  1.00  0.00           H
ATOM   3259  HB2 GLU X 231     173.199 155.357  93.839  1.00  0.00           H
ATOM   3260  CG  GLU X 231     173.144 156.994  92.431  1.00  0.00           C
ATOM   3261  HG1 GLU X 231     173.660 156.419  91.634  1.00  0.00           H
ATOM   3262  HG2 GLU X 231     172.052 156.942  92.252  1.00  0.00           H
ATOM   3263  CD  GLU X 231     173.584 158.440  92.288  1.00  0.00           C
ATOM   3264  OE1 GLU X 231     172.678 159.313  92.207  1.00  0.00           O
ATOM   3265  OE2 GLU X 231     174.810 158.693  92.339  1.00  0.00           O
ATOM   3266  C   GLU X 231     173.873 157.924  95.856  1.00  0.00           C
ATOM   3267  O   GLU X 231     174.035 159.139  95.707  1.00  0.00           O
ATOM   3268  N   PRO X 232     174.621 157.275  96.740  1.00  0.00           N
ATOM   3269  CD  PRO X 232     174.426 155.893  97.190  1.00  0.00           C
ATOM   3270  HD1 PRO X 232     174.379 155.204  96.317  1.00  0.00           H
ATOM   3271  HD2 PRO X 232     173.495 155.832  97.790  1.00  0.00           H
ATOM   3272  CA  PRO X 232     175.937 157.764  97.081  1.00  0.00           C
ATOM   3273  HA  PRO X 232     175.923 158.829  97.264  1.00  0.00           H
ATOM   3274  CB  PRO X 232     176.301 156.936  98.315  1.00  0.00           C
ATOM   3275  HB1 PRO X 232     177.393 156.877  98.495  1.00  0.00           H
ATOM   3276  HB2 PRO X 232     175.815 157.388  99.207  1.00  0.00           H
ATOM   3277  CG  PRO X 232     175.667 155.569  98.039  1.00  0.00           C
ATOM   3278  HG1 PRO X 232     176.379 154.965  97.436  1.00  0.00           H
ATOM   3279  HG2 PRO X 232     175.416 155.032  98.974  1.00  0.00           H
ATOM   3280  C   PRO X 232     176.870 157.473  95.922  1.00  0.00           C
ATOM   3281  O   PRO X 232     176.751 156.438  95.268  1.00  0.00           O
ATOM   3282  N   VAL X 233     177.791 158.392  95.637  1.00  0.00           N
ATOM   3283  HN  VAL X 233     177.828 159.251  96.135  1.00  0.00           H
ATOM   3284  CA  VAL X 233     178.780 158.241  94.592  1.00  0.00           C
ATOM   3285  HA  VAL X 233     178.638 157.313  94.058  1.00  0.00           H
ATOM   3286  CB  VAL X 233     178.738 159.387  93.575  1.00  0.00           C
ATOM   3287  HB  VAL X 233     179.667 159.993  93.587  1.00  0.00           H
ATOM   3288  CG1 VAL X 233     178.597 158.807  92.164  1.00  0.00           C
ATOM   3289 1HG1 VAL X 233     178.861 159.560  91.394  1.00  0.00           H
ATOM   3290 2HG1 VAL X 233     179.238 157.914  92.016  1.00  0.00           H
ATOM   3291 3HG1 VAL X 233     177.538 158.521  91.998  1.00  0.00           H
ATOM   3292  CG2 VAL X 233     177.547 160.324  93.853  1.00  0.00           C
ATOM   3293 1HG2 VAL X 233     177.491 161.094  93.057  1.00  0.00           H
ATOM   3294 2HG2 VAL X 233     176.587 159.764  93.836  1.00  0.00           H
ATOM   3295 3HG2 VAL X 233     177.662 160.844  94.827  1.00  0.00           H
ATOM   3296  C   VAL X 233     180.106 158.178  95.325  1.00  0.00           C
ATOM   3297  O   VAL X 233     180.776 159.208  95.430  1.00  0.00           O
ATOM   3298  N   PRO X 234     180.492 157.058  95.957  1.00  0.00           N
ATOM   3299  CD  PRO X 234     179.974 155.708  95.731  1.00  0.00           C
ATOM   3300  HD1 PRO X 234     180.507 155.268  94.860  1.00  0.00           H
ATOM   3301  HD2 PRO X 234     178.883 155.675  95.569  1.00  0.00           H
ATOM   3302  CA  PRO X 234     181.609 157.022  96.884  1.00  0.00           C
ATOM   3303  HA  PRO X 234     181.339 157.661  97.707  1.00  0.00           H
ATOM   3304  CB  PRO X 234     181.728 155.549  97.316  1.00  0.00           C
ATOM   3305  HB1 PRO X 234     182.502 155.028  96.709  1.00  0.00           H
ATOM   3306  HB2 PRO X 234     181.979 155.452  98.393  1.00  0.00           H
ATOM   3307  CG  PRO X 234     180.361 154.948  96.991  1.00  0.00           C
ATOM   3308  HG1 PRO X 234     180.414 153.852  96.834  1.00  0.00           H
ATOM   3309  HG2 PRO X 234     179.638 155.177  97.804  1.00  0.00           H
ATOM   3310  C   PRO X 234     182.913 157.559  96.348  1.00  0.00           C
ATOM   3311  O   PRO X 234     183.184 157.487  95.148  1.00  0.00           O
ATOM   3312  N   LEU X 235     183.728 158.086  97.261  1.00  0.00           N
ATOM   3313  HN  LEU X 235     183.447 158.193  98.208  1.00  0.00           H
ATOM   3314  CA  LEU X 235     185.125 158.306  97.052  1.00  0.00           C
ATOM   3315  HA  LEU X 235     185.404 158.035  96.042  1.00  0.00           H
ATOM   3316  CB  LEU X 235     185.559 159.780  97.303  1.00  0.00           C
ATOM   3317  HB1 LEU X 235     186.663 159.829  97.158  1.00  0.00           H
ATOM   3318  HB2 LEU X 235     185.092 160.414  96.519  1.00  0.00           H
ATOM   3319  CG  LEU X 235     185.231 160.425  98.672  1.00  0.00           C
ATOM   3320  HG  LEU X 235     185.456 159.680  99.470  1.00  0.00           H
ATOM   3321  CD1 LEU X 235     186.149 161.632  98.906  1.00  0.00           C
ATOM   3322 1HD1 LEU X 235     186.009 162.029  99.933  1.00  0.00           H
ATOM   3323 2HD1 LEU X 235     187.210 161.334  98.784  1.00  0.00           H
ATOM   3324 3HD1 LEU X 235     185.922 162.439  98.176  1.00  0.00           H
ATOM   3325  CD2 LEU X 235     183.777 160.910  98.826  1.00  0.00           C
ATOM   3326 1HD2 LEU X 235     183.665 161.427  99.804  1.00  0.00           H
ATOM   3327 2HD2 LEU X 235     183.536 161.643  98.026  1.00  0.00           H
ATOM   3328 3HD2 LEU X 235     183.054 160.076  98.779  1.00  0.00           H
ATOM   3329  C   LEU X 235     185.771 157.294  97.979  1.00  0.00           C
ATOM   3330  O   LEU X 235     185.354 157.131  99.132  1.00  0.00           O
ATOM   3331  N   GLU X 236     186.716 156.497  97.441  1.00  0.00           N
ATOM   3332  HN  GLU X 236     186.980 156.626  96.489  1.00  0.00           H
ATOM   3333  CA  GLU X 236     187.442 155.481  98.180  1.00  0.00           C
ATOM   3334  HA  GLU X 236     186.714 154.847  98.667  1.00  0.00           H
ATOM   3335  CB  GLU X 236     188.339 154.588  97.283  1.00  0.00           C
ATOM   3336  HB1 GLU X 236     188.803 155.208  96.488  1.00  0.00           H
ATOM   3337  HB2 GLU X 236     189.168 154.159  97.893  1.00  0.00           H
ATOM   3338  CG  GLU X 236     187.574 153.390  96.686  1.00  0.00           C
ATOM   3339  HG1 GLU X 236     187.167 152.780  97.522  1.00  0.00           H
ATOM   3340  HG2 GLU X 236     186.727 153.732  96.070  1.00  0.00           H
ATOM   3341  CD  GLU X 236     188.425 152.469  95.830  1.00  0.00           C
ATOM   3342  OE1 GLU X 236     188.878 151.422  96.362  1.00  0.00           O
ATOM   3343  OE2 GLU X 236     188.509 152.688  94.595  1.00  0.00           O
ATOM   3344  C   GLU X 236     188.306 156.060  99.271  1.00  0.00           C
ATOM   3345  O   GLU X 236     188.945 157.093  99.093  1.00  0.00           O
ATOM   3346  N   GLU X 237     188.363 155.359 100.418  1.00  0.00           N
ATOM   3347  HN  GLU X 237     187.890 154.487 100.490  1.00  0.00           H
ATOM   3348  CA  GLU X 237     189.247 155.681 101.514  1.00  0.00           C
ATOM   3349  HA  GLU X 237     189.057 156.708 101.799  1.00  0.00           H
ATOM   3350  CB  GLU X 237     188.929 154.770 102.736  1.00  0.00           C
ATOM   3351  HB1 GLU X 237     188.062 155.222 103.262  1.00  0.00           H
ATOM   3352  HB2 GLU X 237     188.589 153.783 102.351  1.00  0.00           H
ATOM   3353  CG  GLU X 237     190.094 154.485 103.727  1.00  0.00           C
ATOM   3354  HG1 GLU X 237     190.550 153.509 103.464  1.00  0.00           H
ATOM   3355  HG2 GLU X 237     190.882 155.260 103.668  1.00  0.00           H
ATOM   3356  CD  GLU X 237     189.697 154.440 105.192  1.00  0.00           C
ATOM   3357  OE1 GLU X 237     188.722 155.134 105.582  1.00  0.00           O
ATOM   3358  OE2 GLU X 237     190.459 153.837 105.988  1.00  0.00           O
ATOM   3359  C   GLU X 237     190.712 155.611 101.113  1.00  0.00           C
ATOM   3360  O   GLU X 237     191.165 154.689 100.439  1.00  0.00           O
ATOM   3361  N   VAL X 238     191.498 156.614 101.544  1.00  0.00           N
ATOM   3362  HN  VAL X 238     191.106 157.382 102.038  1.00  0.00           H
ATOM   3363  CA  VAL X 238     192.932 156.633 101.355  1.00  0.00           C
ATOM   3364  HA  VAL X 238     193.162 156.255 100.368  1.00  0.00           H
ATOM   3365  CB  VAL X 238     193.471 158.056 101.472  1.00  0.00           C
ATOM   3366  HB  VAL X 238     193.240 158.454 102.487  1.00  0.00           H
ATOM   3367  CG1 VAL X 238     194.993 158.096 101.241  1.00  0.00           C
ATOM   3368 1HG1 VAL X 238     195.362 159.142 101.310  1.00  0.00           H
ATOM   3369 2HG1 VAL X 238     195.542 157.490 101.993  1.00  0.00           H
ATOM   3370 3HG1 VAL X 238     195.241 157.706 100.233  1.00  0.00           H
ATOM   3371  CG2 VAL X 238     192.762 158.955 100.441  1.00  0.00           C
ATOM   3372 1HG2 VAL X 238     193.179 159.983 100.485  1.00  0.00           H
ATOM   3373 2HG2 VAL X 238     192.899 158.555  99.415  1.00  0.00           H
ATOM   3374 3HG2 VAL X 238     191.674 159.019 100.650  1.00  0.00           H
ATOM   3375  C   VAL X 238     193.587 155.710 102.376  1.00  0.00           C
ATOM   3376  O   VAL X 238     193.520 155.925 103.590  1.00  0.00           O
ATOM   3377  N   GLN X 239     194.213 154.621 101.902  1.00  0.00           N
ATOM   3378  HN  GLN X 239     194.170 154.392 100.926  1.00  0.00           H
ATOM   3379  CA  GLN X 239     194.983 153.714 102.725  1.00  0.00           C
ATOM   3380  HA  GLN X 239     194.459 153.558 103.657  1.00  0.00           H
ATOM   3381  CB  GLN X 239     195.167 152.344 102.026  1.00  0.00           C
ATOM   3382  HB1 GLN X 239     195.704 152.521 101.066  1.00  0.00           H
ATOM   3383  HB2 GLN X 239     195.819 151.683 102.640  1.00  0.00           H
ATOM   3384  CG  GLN X 239     193.856 151.591 101.697  1.00  0.00           C
ATOM   3385  HG1 GLN X 239     193.084 152.279 101.297  1.00  0.00           H
ATOM   3386  HG2 GLN X 239     194.074 150.841 100.906  1.00  0.00           H
ATOM   3387  CD  GLN X 239     193.334 150.821 102.906  1.00  0.00           C
ATOM   3388  OE1 GLN X 239     193.853 149.758 103.255  1.00  0.00           O
ATOM   3389  NE2 GLN X 239     192.282 151.352 103.568  1.00  0.00           N
ATOM   3390 1HE2 GLN X 239     191.906 152.226 103.277  1.00  0.00           H
ATOM   3391 2HE2 GLN X 239     191.968 150.900 104.399  1.00  0.00           H
ATOM   3392  C   GLN X 239     196.363 154.262 103.060  1.00  0.00           C
ATOM   3393  O   GLN X 239     196.968 155.031 102.306  1.00  0.00           O
ATOM   3394  N   LEU X 240     196.908 153.831 104.213  1.00  0.00           N
ATOM   3395  HN  LEU X 240     196.403 153.254 104.845  1.00  0.00           H
ATOM   3396  CA  LEU X 240     198.324 153.959 104.454  1.00  0.00           C
ATOM   3397  HA  LEU X 240     198.827 153.886 103.497  1.00  0.00           H
ATOM   3398  CB  LEU X 240     198.737 155.312 105.079  1.00  0.00           C
ATOM   3399  HB1 LEU X 240     199.837 155.397 104.951  1.00  0.00           H
ATOM   3400  HB2 LEU X 240     198.256 156.113 104.475  1.00  0.00           H
ATOM   3401  CG  LEU X 240     198.458 155.574 106.569  1.00  0.00           C
ATOM   3402  HG  LEU X 240     197.592 154.955 106.898  1.00  0.00           H
ATOM   3403  CD1 LEU X 240     199.686 155.246 107.428  1.00  0.00           C
ATOM   3404 1HD1 LEU X 240     199.438 155.360 108.501  1.00  0.00           H
ATOM   3405 2HD1 LEU X 240     200.044 154.213 107.251  1.00  0.00           H
ATOM   3406 3HD1 LEU X 240     200.517 155.945 107.183  1.00  0.00           H
ATOM   3407  CD2 LEU X 240     198.105 157.050 106.782  1.00  0.00           C
ATOM   3408 1HD2 LEU X 240     198.008 157.280 107.863  1.00  0.00           H
ATOM   3409 2HD2 LEU X 240     198.888 157.711 106.355  1.00  0.00           H
ATOM   3410 3HD2 LEU X 240     197.139 157.275 106.291  1.00  0.00           H
ATOM   3411  C   LEU X 240     198.843 152.799 105.271  1.00  0.00           C
ATOM   3412  O   LEU X 240     198.211 152.347 106.233  1.00  0.00           O
ATOM   3413  N   VAL X 241     200.038 152.299 104.902  1.00  0.00           N
ATOM   3414  HN  VAL X 241     200.499 152.664 104.097  1.00  0.00           H
ATOM   3415  CA  VAL X 241     200.748 151.274 105.642  1.00  0.00           C
ATOM   3416  HA  VAL X 241     200.075 150.843 106.368  1.00  0.00           H
ATOM   3417  CB  VAL X 241     201.286 150.114 104.803  1.00  0.00           C
ATOM   3418  HB  VAL X 241     201.654 149.309 105.484  1.00  0.00           H
ATOM   3419  CG1 VAL X 241     200.146 149.533 103.954  1.00  0.00           C
ATOM   3420 1HG1 VAL X 241     200.432 148.536 103.559  1.00  0.00           H
ATOM   3421 2HG1 VAL X 241     199.207 149.459 104.542  1.00  0.00           H
ATOM   3422 3HG1 VAL X 241     199.965 150.190 103.080  1.00  0.00           H
ATOM   3423  CG2 VAL X 241     202.449 150.541 103.892  1.00  0.00           C
ATOM   3424 1HG2 VAL X 241     202.752 149.691 103.242  1.00  0.00           H
ATOM   3425 2HG2 VAL X 241     202.140 151.381 103.240  1.00  0.00           H
ATOM   3426 3HG2 VAL X 241     203.346 150.837 104.478  1.00  0.00           H
ATOM   3427  C   VAL X 241     201.879 151.908 106.414  1.00  0.00           C
ATOM   3428  O   VAL X 241     202.346 153.006 106.102  1.00  0.00           O
ATOM   3429  N   VAL X 242     202.324 151.214 107.475  1.00  0.00           N
ATOM   3430  HN  VAL X 242     201.971 150.305 107.669  1.00  0.00           H
ATOM   3431  CA  VAL X 242     203.445 151.629 108.288  1.00  0.00           C
ATOM   3432  HA  VAL X 242     204.059 152.315 107.726  1.00  0.00           H
ATOM   3433  CB  VAL X 242     203.051 152.271 109.618  1.00  0.00           C
ATOM   3434  HB  VAL X 242     202.434 151.564 110.219  1.00  0.00           H
ATOM   3435  CG1 VAL X 242     204.300 152.657 110.439  1.00  0.00           C
ATOM   3436 1HG1 VAL X 242     203.998 153.230 111.341  1.00  0.00           H
ATOM   3437 2HG1 VAL X 242     204.857 151.760 110.780  1.00  0.00           H
ATOM   3438 3HG1 VAL X 242     204.981 153.289 109.833  1.00  0.00           H
ATOM   3439  CG2 VAL X 242     202.225 153.530 109.316  1.00  0.00           C
ATOM   3440 1HG2 VAL X 242     202.185 154.189 110.207  1.00  0.00           H
ATOM   3441 2HG2 VAL X 242     202.695 154.106 108.490  1.00  0.00           H
ATOM   3442 3HG2 VAL X 242     201.195 153.262 109.005  1.00  0.00           H
ATOM   3443  C   VAL X 242     204.263 150.396 108.562  1.00  0.00           C
ATOM   3444  O   VAL X 242     203.732 149.367 108.986  1.00  0.00           O
ATOM   3445  N   GLU X 243     205.579 150.471 108.321  1.00  0.00           N
ATOM   3446  HN  GLU X 243     205.943 151.279 107.856  1.00  0.00           H
ATOM   3447  CA  GLU X 243     206.503 149.407 108.644  1.00  0.00           C
ATOM   3448  HA  GLU X 243     205.980 148.466 108.684  1.00  0.00           H
ATOM   3449  CB  GLU X 243     207.605 149.257 107.566  1.00  0.00           C
ATOM   3450  HB1 GLU X 243     207.855 150.266 107.186  1.00  0.00           H
ATOM   3451  HB2 GLU X 243     208.527 148.832 108.019  1.00  0.00           H
ATOM   3452  CG  GLU X 243     207.227 148.324 106.389  1.00  0.00           C
ATOM   3453  HG1 GLU X 243     208.019 148.332 105.612  1.00  0.00           H
ATOM   3454  HG2 GLU X 243     207.124 147.287 106.770  1.00  0.00           H
ATOM   3455  CD  GLU X 243     205.915 148.686 105.706  1.00  0.00           C
ATOM   3456  OE1 GLU X 243     205.855 149.762 105.059  1.00  0.00           O
ATOM   3457  OE2 GLU X 243     204.959 147.876 105.833  1.00  0.00           O
ATOM   3458  C   GLU X 243     207.177 149.694 109.981  1.00  0.00           C
ATOM   3459  O   GLU X 243     207.909 150.684 110.077  1.00  0.00           O
ATOM   3460  N   PRO X 244     207.035 148.873 111.020  1.00  0.00           N
ATOM   3461  CD  PRO X 244     207.887 149.027 112.191  1.00  0.00           C
ATOM   3462  HD1 PRO X 244     207.547 149.924 112.756  1.00  0.00           H
ATOM   3463  HD2 PRO X 244     208.950 149.150 111.890  1.00  0.00           H
ATOM   3464  CA  PRO X 244     205.987 147.883 111.245  1.00  0.00           C
ATOM   3465  HA  PRO X 244     205.681 147.406 110.329  1.00  0.00           H
ATOM   3466  CB  PRO X 244     206.685 146.905 112.201  1.00  0.00           C
ATOM   3467  HB1 PRO X 244     205.983 146.328 112.836  1.00  0.00           H
ATOM   3468  HB2 PRO X 244     207.272 146.180 111.591  1.00  0.00           H
ATOM   3469  CG  PRO X 244     207.675 147.754 113.017  1.00  0.00           C
ATOM   3470  HG1 PRO X 244     207.257 148.019 114.009  1.00  0.00           H
ATOM   3471  HG2 PRO X 244     208.626 147.199 113.155  1.00  0.00           H
ATOM   3472  C   PRO X 244     204.751 148.510 111.880  1.00  0.00           C
ATOM   3473  O   PRO X 244     204.817 149.625 112.393  1.00  0.00           O
ATOM   3474  N   GLU X 245     203.605 147.794 111.862  1.00  0.00           N
ATOM   3475  HN  GLU X 245     203.605 146.879 111.467  1.00  0.00           H
ATOM   3476  CA  GLU X 245     202.270 148.334 112.088  1.00  0.00           C
ATOM   3477  HA  GLU X 245     202.032 148.968 111.244  1.00  0.00           H
ATOM   3478  CB  GLU X 245     201.240 147.188 112.172  1.00  0.00           C
ATOM   3479  HB1 GLU X 245     201.430 146.568 113.078  1.00  0.00           H
ATOM   3480  HB2 GLU X 245     200.226 147.645 112.285  1.00  0.00           H
ATOM   3481  CG  GLU X 245     201.178 146.231 110.962  1.00  0.00           C
ATOM   3482  HG1 GLU X 245     201.090 146.803 110.015  1.00  0.00           H
ATOM   3483  HG2 GLU X 245     202.073 145.580 110.903  1.00  0.00           H
ATOM   3484  CD  GLU X 245     199.948 145.341 111.081  1.00  0.00           C
ATOM   3485  OE1 GLU X 245     199.226 145.420 112.111  1.00  0.00           O
ATOM   3486  OE2 GLU X 245     199.670 144.583 110.116  1.00  0.00           O
ATOM   3487  C   GLU X 245     202.033 149.158 113.351  1.00  0.00           C
ATOM   3488  O   GLU X 245     201.369 150.192 113.296  1.00  0.00           O
ATOM   3489  N   GLY X 246     202.566 148.695 114.506  1.00  0.00           N
ATOM   3490  HN  GLY X 246     203.089 147.843 114.455  1.00  0.00           H
ATOM   3491  CA  GLY X 246     202.577 149.309 115.837  1.00  0.00           C
ATOM   3492  HA1 GLY X 246     202.308 148.519 116.521  1.00  0.00           H
ATOM   3493  HA2 GLY X 246     203.587 149.631 116.015  1.00  0.00           H
ATOM   3494  C   GLY X 246     201.638 150.455 116.160  1.00  0.00           C
ATOM   3495  O   GLY X 246     200.505 150.230 116.589  1.00  0.00           O
ATOM   3496  N   GLY X 247     202.067 151.733 116.048  1.00  0.00           N
ATOM   3497  HN  GLY X 247     201.432 152.445 116.341  1.00  0.00           H
ATOM   3498  CA  GLY X 247     203.307 152.210 115.428  1.00  0.00           C
ATOM   3499  HA1 GLY X 247     203.599 151.548 114.624  1.00  0.00           H
ATOM   3500  HA2 GLY X 247     203.102 153.210 115.073  1.00  0.00           H
ATOM   3501  C   GLY X 247     204.448 152.338 116.402  1.00  0.00           C
ATOM   3502  O   GLY X 247     204.451 153.229 117.244  1.00  0.00           O
ATOM   3503  N   ALA X 248     205.467 151.461 116.326  1.00  0.00           N
ATOM   3504  HN  ALA X 248     205.492 150.747 115.631  1.00  0.00           H
ATOM   3505  CA  ALA X 248     206.588 151.532 117.242  1.00  0.00           C
ATOM   3506  HA  ALA X 248     206.767 152.566 117.497  1.00  0.00           H
ATOM   3507  CB  ALA X 248     206.296 150.732 118.526  1.00  0.00           C
ATOM   3508  HB1 ALA X 248     207.148 150.790 119.238  1.00  0.00           H
ATOM   3509  HB2 ALA X 248     205.399 151.150 119.032  1.00  0.00           H
ATOM   3510  HB3 ALA X 248     206.093 149.665 118.291  1.00  0.00           H
ATOM   3511  C   ALA X 248     207.871 151.023 116.608  1.00  0.00           C
ATOM   3512  O   ALA X 248     207.884 149.997 115.927  1.00  0.00           O
ATOM   3513  N   VAL X 249     208.998 151.726 116.842  1.00  0.00           N
ATOM   3514  HN  VAL X 249     208.991 152.521 117.447  1.00  0.00           H
ATOM   3515  CA  VAL X 249     210.307 151.387 116.301  1.00  0.00           C
ATOM   3516  HA  VAL X 249     210.369 150.318 116.157  1.00  0.00           H
ATOM   3517  CB  VAL X 249     210.640 152.105 114.983  1.00  0.00           C
ATOM   3518  HB  VAL X 249     210.609 153.209 115.131  1.00  0.00           H
ATOM   3519  CG1 VAL X 249     212.036 151.722 114.449  1.00  0.00           C
ATOM   3520 1HG1 VAL X 249     212.183 152.168 113.441  1.00  0.00           H
ATOM   3521 2HG1 VAL X 249     212.844 152.116 115.099  1.00  0.00           H
ATOM   3522 3HG1 VAL X 249     212.137 150.622 114.357  1.00  0.00           H
ATOM   3523  CG2 VAL X 249     209.609 151.721 113.908  1.00  0.00           C
ATOM   3524 1HG2 VAL X 249     209.917 152.118 112.917  1.00  0.00           H
ATOM   3525 2HG2 VAL X 249     209.542 150.618 113.824  1.00  0.00           H
ATOM   3526 3HG2 VAL X 249     208.604 152.127 114.144  1.00  0.00           H
ATOM   3527  C   VAL X 249     211.308 151.759 117.378  1.00  0.00           C
ATOM   3528  O   VAL X 249     211.098 152.713 118.120  1.00  0.00           O
ATOM   3529  N   ALA X 250     212.386 150.966 117.543  1.00  0.00           N
ATOM   3530  HN  ALA X 250     212.514 150.182 116.951  1.00  0.00           H
ATOM   3531  CA  ALA X 250     213.489 151.241 118.444  1.00  0.00           C
ATOM   3532  HA  ALA X 250     213.045 151.451 119.402  1.00  0.00           H
ATOM   3533  CB  ALA X 250     214.376 149.983 118.538  1.00  0.00           C
ATOM   3534  HB1 ALA X 250     215.177 150.110 119.295  1.00  0.00           H
ATOM   3535  HB2 ALA X 250     213.755 149.111 118.840  1.00  0.00           H
ATOM   3536  HB3 ALA X 250     214.840 149.760 117.553  1.00  0.00           H
ATOM   3537  C   ALA X 250     214.325 152.467 118.051  1.00  0.00           C
ATOM   3538  O   ALA X 250     214.382 152.753 116.858  1.00  0.00           O
ATOM   3539  N   PRO X 251     214.974 153.228 118.950  1.00  0.00           N
ATOM   3540  CD  PRO X 251     215.033 152.956 120.385  1.00  0.00           C
ATOM   3541  HD1 PRO X 251     215.710 152.091 120.558  1.00  0.00           H
ATOM   3542  HD2 PRO X 251     214.025 152.742 120.797  1.00  0.00           H
ATOM   3543  CA  PRO X 251     215.841 154.349 118.578  1.00  0.00           C
ATOM   3544  HA  PRO X 251     215.217 155.088 118.095  1.00  0.00           H
ATOM   3545  CB  PRO X 251     216.446 154.863 119.895  1.00  0.00           C
ATOM   3546  HB1 PRO X 251     217.501 154.531 119.999  1.00  0.00           H
ATOM   3547  HB2 PRO X 251     216.419 155.973 119.935  1.00  0.00           H
ATOM   3548  CG  PRO X 251     215.613 154.229 121.013  1.00  0.00           C
ATOM   3549  HG1 PRO X 251     216.219 154.014 121.916  1.00  0.00           H
ATOM   3550  HG2 PRO X 251     214.803 154.934 121.290  1.00  0.00           H
ATOM   3551  C   PRO X 251     216.940 153.985 117.593  1.00  0.00           C
ATOM   3552  O   PRO X 251     217.689 153.036 117.839  1.00  0.00           O
ATOM   3553  N   GLY X 252     217.045 154.722 116.474  1.00  0.00           N
ATOM   3554  HN  GLY X 252     216.450 155.519 116.366  1.00  0.00           H
ATOM   3555  CA  GLY X 252     217.745 154.237 115.294  1.00  0.00           C
ATOM   3556  HA1 GLY X 252     218.191 155.091 114.813  1.00  0.00           H
ATOM   3557  HA2 GLY X 252     218.454 153.466 115.558  1.00  0.00           H
ATOM   3558  C   GLY X 252     216.728 153.654 114.360  1.00  0.00           C
ATOM   3559  O   GLY X 252     215.578 154.060 114.399  1.00  0.00           O
ATOM   3560  N   GLY X 253     217.110 152.714 113.472  1.00  0.00           N
ATOM   3561  HN  GLY X 253     218.065 152.426 113.411  1.00  0.00           H
ATOM   3562  CA  GLY X 253     216.190 152.113 112.501  1.00  0.00           C
ATOM   3563  HA1 GLY X 253     216.773 151.455 111.875  1.00  0.00           H
ATOM   3564  HA2 GLY X 253     215.433 151.585 113.063  1.00  0.00           H
ATOM   3565  C   GLY X 253     215.470 153.067 111.569  1.00  0.00           C
ATOM   3566  O   GLY X 253     215.935 154.173 111.299  1.00  0.00           O
ATOM   3567  N   THR X 254     214.315 152.627 111.029  1.00  0.00           N
ATOM   3568  HN  THR X 254     213.993 151.708 111.244  1.00  0.00           H
ATOM   3569  CA  THR X 254     213.533 153.395 110.062  1.00  0.00           C
ATOM   3570  HA  THR X 254     213.727 154.445 110.209  1.00  0.00           H
ATOM   3571  CB  THR X 254     213.809 153.015 108.602  1.00  0.00           C
ATOM   3572  HB  THR X 254     213.479 151.966 108.414  1.00  0.00           H
ATOM   3573  OG1 THR X 254     215.194 153.084 108.312  1.00  0.00           O
ATOM   3574  HG1 THR X 254     215.268 153.763 107.632  1.00  0.00           H
ATOM   3575  CG2 THR X 254     213.131 153.956 107.595  1.00  0.00           C
ATOM   3576 1HG2 THR X 254     213.454 153.730 106.558  1.00  0.00           H
ATOM   3577 2HG2 THR X 254     212.029 153.828 107.618  1.00  0.00           H
ATOM   3578 3HG2 THR X 254     213.364 155.017 107.824  1.00  0.00           H
ATOM   3579  C   THR X 254     212.054 153.165 110.287  1.00  0.00           C
ATOM   3580  O   THR X 254     211.621 152.032 110.500  1.00  0.00           O
ATOM   3581  N   VAL X 255     211.233 154.235 110.210  1.00  0.00           N
ATOM   3582  HN  VAL X 255     211.618 155.160 110.124  1.00  0.00           H
ATOM   3583  CA  VAL X 255     209.791 154.134 110.041  1.00  0.00           C
ATOM   3584  HA  VAL X 255     209.458 153.128 110.259  1.00  0.00           H
ATOM   3585  CB  VAL X 255     208.969 155.124 110.873  1.00  0.00           C
ATOM   3586  HB  VAL X 255     209.153 156.163 110.511  1.00  0.00           H
ATOM   3587  CG1 VAL X 255     207.469 154.787 110.738  1.00  0.00           C
ATOM   3588 1HG1 VAL X 255     206.864 155.466 111.372  1.00  0.00           H
ATOM   3589 2HG1 VAL X 255     207.118 154.898 109.692  1.00  0.00           H
ATOM   3590 3HG1 VAL X 255     207.274 153.744 111.067  1.00  0.00           H
ATOM   3591  CG2 VAL X 255     209.363 155.075 112.358  1.00  0.00           C
ATOM   3592 1HG2 VAL X 255     208.806 155.852 112.926  1.00  0.00           H
ATOM   3593 2HG2 VAL X 255     209.113 154.089 112.791  1.00  0.00           H
ATOM   3594 3HG2 VAL X 255     210.443 155.271 112.494  1.00  0.00           H
ATOM   3595  C   VAL X 255     209.512 154.438 108.579  1.00  0.00           C
ATOM   3596  O   VAL X 255     209.989 155.439 108.041  1.00  0.00           O
ATOM   3597  N   THR X 256     208.736 153.580 107.894  1.00  0.00           N
ATOM   3598  HN  THR X 256     208.363 152.769 108.340  1.00  0.00           H
ATOM   3599  CA  THR X 256     208.333 153.813 106.510  1.00  0.00           C
ATOM   3600  HA  THR X 256     208.796 154.707 106.120  1.00  0.00           H
ATOM   3601  CB  THR X 256     208.619 152.647 105.563  1.00  0.00           C
ATOM   3602  HB  THR X 256     208.083 151.738 105.914  1.00  0.00           H
ATOM   3603  OG1 THR X 256     210.014 152.372 105.519  1.00  0.00           O
ATOM   3604  HG1 THR X 256     210.086 151.448 105.271  1.00  0.00           H
ATOM   3605  CG2 THR X 256     208.171 152.939 104.120  1.00  0.00           C
ATOM   3606 1HG2 THR X 256     208.474 152.113 103.445  1.00  0.00           H
ATOM   3607 2HG2 THR X 256     207.064 153.014 104.057  1.00  0.00           H
ATOM   3608 3HG2 THR X 256     208.609 153.886 103.749  1.00  0.00           H
ATOM   3609  C   THR X 256     206.849 154.027 106.517  1.00  0.00           C
ATOM   3610  O   THR X 256     206.110 153.191 107.029  1.00  0.00           O
ATOM   3611  N   LEU X 257     206.388 155.161 105.960  1.00  0.00           N
ATOM   3612  HN  LEU X 257     207.022 155.871 105.638  1.00  0.00           H
ATOM   3613  CA  LEU X 257     204.992 155.482 105.750  1.00  0.00           C
ATOM   3614  HA  LEU X 257     204.349 154.699 106.132  1.00  0.00           H
ATOM   3615  CB  LEU X 257     204.630 156.858 106.381  1.00  0.00           C
ATOM   3616  HB1 LEU X 257     205.565 157.445 106.508  1.00  0.00           H
ATOM   3617  HB2 LEU X 257     203.974 157.437 105.692  1.00  0.00           H
ATOM   3618  CG  LEU X 257     203.889 156.790 107.730  1.00  0.00           C
ATOM   3619  HG  LEU X 257     202.939 156.228 107.556  1.00  0.00           H
ATOM   3620  CD1 LEU X 257     204.704 156.055 108.800  1.00  0.00           C
ATOM   3621 1HD1 LEU X 257     204.126 155.939 109.737  1.00  0.00           H
ATOM   3622 2HD1 LEU X 257     204.961 155.032 108.455  1.00  0.00           H
ATOM   3623 3HD1 LEU X 257     205.647 156.599 109.016  1.00  0.00           H
ATOM   3624  CD2 LEU X 257     203.523 158.207 108.196  1.00  0.00           C
ATOM   3625 1HD2 LEU X 257     202.753 158.177 108.993  1.00  0.00           H
ATOM   3626 2HD2 LEU X 257     204.425 158.732 108.579  1.00  0.00           H
ATOM   3627 3HD2 LEU X 257     203.108 158.797 107.351  1.00  0.00           H
ATOM   3628  C   LEU X 257     204.778 155.578 104.252  1.00  0.00           C
ATOM   3629  O   LEU X 257     205.446 156.346 103.560  1.00  0.00           O
ATOM   3630  N   THR X 258     203.825 154.805 103.710  1.00  0.00           N
ATOM   3631  HN  THR X 258     203.300 154.177 104.286  1.00  0.00           H
ATOM   3632  CA  THR X 258     203.523 154.814 102.280  1.00  0.00           C
ATOM   3633  HA  THR X 258     204.109 155.570 101.779  1.00  0.00           H
ATOM   3634  CB  THR X 258     203.795 153.483 101.587  1.00  0.00           C
ATOM   3635  HB  THR X 258     203.157 152.683 102.022  1.00  0.00           H
ATOM   3636  OG1 THR X 258     205.159 153.127 101.753  1.00  0.00           O
ATOM   3637  HG1 THR X 258     205.162 152.212 102.114  1.00  0.00           H
ATOM   3638  CG2 THR X 258     203.569 153.569 100.071  1.00  0.00           C
ATOM   3639 1HG2 THR X 258     203.863 152.609  99.595  1.00  0.00           H
ATOM   3640 2HG2 THR X 258     202.502 153.754  99.834  1.00  0.00           H
ATOM   3641 3HG2 THR X 258     204.186 154.382  99.633  1.00  0.00           H
ATOM   3642  C   THR X 258     202.070 155.193 102.129  1.00  0.00           C
ATOM   3643  O   THR X 258     201.230 154.781 102.926  1.00  0.00           O
ATOM   3644  N   CYS X 259     201.722 156.044 101.142  1.00  0.00           N
ATOM   3645  HN  CYS X 259     202.428 156.385 100.513  1.00  0.00           H
ATOM   3646  CA  CYS X 259     200.361 156.527 100.940  1.00  0.00           C
ATOM   3647  HA  CYS X 259     199.714 156.175 101.734  1.00  0.00           H
ATOM   3648  CB  CYS X 259     200.318 158.083 100.895  1.00  0.00           C
ATOM   3649  HB1 CYS X 259     200.912 158.461 101.752  1.00  0.00           H
ATOM   3650  HB2 CYS X 259     200.840 158.429  99.976  1.00  0.00           H
ATOM   3651  SG  CYS X 259     198.654 158.840 100.987  1.00  0.00           S
ATOM   3652  C   CYS X 259     199.824 155.991  99.630  1.00  0.00           C
ATOM   3653  O   CYS X 259     200.463 156.099  98.584  1.00  0.00           O
ATOM   3654  N   GLU X 260     198.621 155.394  99.649  1.00  0.00           N
ATOM   3655  HN  GLU X 260     198.099 155.290 100.502  1.00  0.00           H
ATOM   3656  CA  GLU X 260     198.019 154.810  98.469  1.00  0.00           C
ATOM   3657  HA  GLU X 260     198.651 154.938  97.602  1.00  0.00           H
ATOM   3658  CB  GLU X 260     197.744 153.310  98.668  1.00  0.00           C
ATOM   3659  HB1 GLU X 260     197.128 153.185  99.590  1.00  0.00           H
ATOM   3660  HB2 GLU X 260     197.164 152.909  97.807  1.00  0.00           H
ATOM   3661  CG  GLU X 260     199.020 152.461  98.820  1.00  0.00           C
ATOM   3662  HG1 GLU X 260     199.595 152.408  97.877  1.00  0.00           H
ATOM   3663  HG2 GLU X 260     199.668 152.900  99.611  1.00  0.00           H
ATOM   3664  CD  GLU X 260     198.692 151.048  99.262  1.00  0.00           C
ATOM   3665  OE1 GLU X 260     199.603 150.420  99.853  1.00  0.00           O
ATOM   3666  OE2 GLU X 260     197.540 150.572  99.088  1.00  0.00           O
ATOM   3667  C   GLU X 260     196.696 155.486  98.195  1.00  0.00           C
ATOM   3668  O   GLU X 260     195.866 155.641  99.083  1.00  0.00           O
ATOM   3669  N   VAL X 261     196.449 155.904  96.942  1.00  0.00           N
ATOM   3670  HN  VAL X 261     197.070 155.679  96.202  1.00  0.00           H
ATOM   3671  CA  VAL X 261     195.228 156.601  96.566  1.00  0.00           C
ATOM   3672  HA  VAL X 261     194.539 156.624  97.394  1.00  0.00           H
ATOM   3673  CB  VAL X 261     195.489 158.053  96.184  1.00  0.00           C
ATOM   3674  HB  VAL X 261     196.272 158.088  95.393  1.00  0.00           H
ATOM   3675  CG1 VAL X 261     194.210 158.733  95.650  1.00  0.00           C
ATOM   3676 1HG1 VAL X 261     194.393 159.818  95.501  1.00  0.00           H
ATOM   3677 2HG1 VAL X 261     193.907 158.309  94.669  1.00  0.00           H
ATOM   3678 3HG1 VAL X 261     193.375 158.616  96.373  1.00  0.00           H
ATOM   3679  CG2 VAL X 261     195.992 158.810  97.430  1.00  0.00           C
ATOM   3680 1HG2 VAL X 261     196.221 159.863  97.169  1.00  0.00           H
ATOM   3681 2HG2 VAL X 261     195.211 158.809  98.221  1.00  0.00           H
ATOM   3682 3HG2 VAL X 261     196.910 158.352  97.852  1.00  0.00           H
ATOM   3683  C   VAL X 261     194.626 155.848  95.384  1.00  0.00           C
ATOM   3684  O   VAL X 261     195.353 155.669  94.403  1.00  0.00           O
ATOM   3685  N   PRO X 262     193.376 155.373  95.374  1.00  0.00           N
ATOM   3686  CD  PRO X 262     192.571 155.207  96.592  1.00  0.00           C
ATOM   3687  HD1 PRO X 262     191.779 155.987  96.618  1.00  0.00           H
ATOM   3688  HD2 PRO X 262     193.153 155.232  97.541  1.00  0.00           H
ATOM   3689  CA  PRO X 262     192.947 154.439  94.325  1.00  0.00           C
ATOM   3690  HA  PRO X 262     193.752 153.757  94.088  1.00  0.00           H
ATOM   3691  CB  PRO X 262     191.737 153.713  94.935  1.00  0.00           C
ATOM   3692  HB1 PRO X 262     190.776 154.221  94.691  1.00  0.00           H
ATOM   3693  HB2 PRO X 262     191.672 152.656  94.606  1.00  0.00           H
ATOM   3694  CG  PRO X 262     191.961 153.825  96.437  1.00  0.00           C
ATOM   3695  HG1 PRO X 262     191.027 153.721  97.018  1.00  0.00           H
ATOM   3696  HG2 PRO X 262     192.686 153.053  96.780  1.00  0.00           H
ATOM   3697  C   PRO X 262     192.507 155.124  93.052  1.00  0.00           C
ATOM   3698  O   PRO X 262     192.608 154.539  91.978  1.00  0.00           O
ATOM   3699  N   ALA X 263     191.943 156.341  93.158  1.00  0.00           N
ATOM   3700  HN  ALA X 263     191.877 156.755  94.058  1.00  0.00           H
ATOM   3701  CA  ALA X 263     191.267 157.022  92.072  1.00  0.00           C
ATOM   3702  HA  ALA X 263     190.493 156.359  91.707  1.00  0.00           H
ATOM   3703  CB  ALA X 263     190.613 158.293  92.627  1.00  0.00           C
ATOM   3704  HB1 ALA X 263     190.060 158.830  91.827  1.00  0.00           H
ATOM   3705  HB2 ALA X 263     189.891 158.025  93.424  1.00  0.00           H
ATOM   3706  HB3 ALA X 263     191.374 158.976  93.059  1.00  0.00           H
ATOM   3707  C   ALA X 263     192.145 157.358  90.872  1.00  0.00           C
ATOM   3708  O   ALA X 263     191.756 157.184  89.715  1.00  0.00           O
ATOM   3709  N   GLN X 264     193.383 157.815  91.114  1.00  0.00           N
ATOM   3710  HN  GLN X 264     193.661 158.095  92.031  1.00  0.00           H
ATOM   3711  CA  GLN X 264     194.402 157.837  90.099  1.00  0.00           C
ATOM   3712  HA  GLN X 264     194.113 157.134  89.342  1.00  0.00           H
ATOM   3713  CB  GLN X 264     194.574 159.226  89.434  1.00  0.00           C
ATOM   3714  HB1 GLN X 264     193.572 159.592  89.119  1.00  0.00           H
ATOM   3715  HB2 GLN X 264     194.935 159.934  90.217  1.00  0.00           H
ATOM   3716  CG  GLN X 264     195.554 159.291  88.224  1.00  0.00           C
ATOM   3717  HG1 GLN X 264     195.857 160.352  88.093  1.00  0.00           H
ATOM   3718  HG2 GLN X 264     196.478 158.712  88.409  1.00  0.00           H
ATOM   3719  CD  GLN X 264     194.971 158.868  86.870  1.00  0.00           C
ATOM   3720  OE1 GLN X 264     195.166 159.549  85.857  1.00  0.00           O
ATOM   3721  NE2 GLN X 264     194.281 157.709  86.815  1.00  0.00           N
ATOM   3722 1HE2 GLN X 264     194.070 157.214  87.652  1.00  0.00           H
ATOM   3723 2HE2 GLN X 264     193.835 157.458  85.958  1.00  0.00           H
ATOM   3724  C   GLN X 264     195.713 157.415  90.751  1.00  0.00           C
ATOM   3725  O   GLN X 264     196.025 157.893  91.840  1.00  0.00           O
ATOM   3726  N   PRO X 265     196.520 156.554  90.136  1.00  0.00           N
ATOM   3727  CD  PRO X 265     196.009 155.591  89.153  1.00  0.00           C
ATOM   3728  HD1 PRO X 265     196.013 156.063  88.147  1.00  0.00           H
ATOM   3729  HD2 PRO X 265     194.986 155.221  89.410  1.00  0.00           H
ATOM   3730  CA  PRO X 265     197.797 156.104  90.692  1.00  0.00           C
ATOM   3731  HA  PRO X 265     197.589 155.636  91.643  1.00  0.00           H
ATOM   3732  CB  PRO X 265     198.279 155.122  89.619  1.00  0.00           C
ATOM   3733  HB1 PRO X 265     198.708 155.675  88.753  1.00  0.00           H
ATOM   3734  HB2 PRO X 265     199.032 154.411  90.009  1.00  0.00           H
ATOM   3735  CG  PRO X 265     196.989 154.435  89.197  1.00  0.00           C
ATOM   3736  HG1 PRO X 265     197.052 153.922  88.225  1.00  0.00           H
ATOM   3737  HG2 PRO X 265     196.658 153.711  89.975  1.00  0.00           H
ATOM   3738  C   PRO X 265     198.869 157.149  90.947  1.00  0.00           C
ATOM   3739  O   PRO X 265     199.870 156.826  91.581  1.00  0.00           O
ATOM   3740  N   SER X 266     198.733 158.383  90.440  1.00  0.00           N
ATOM   3741  HN  SER X 266     197.930 158.617  89.905  1.00  0.00           H
ATOM   3742  CA  SER X 266     199.783 159.393  90.484  1.00  0.00           C
ATOM   3743  HA  SER X 266     200.567 159.088  91.165  1.00  0.00           H
ATOM   3744  CB  SER X 266     200.409 159.532  89.069  1.00  0.00           C
ATOM   3745  HB1 SER X 266     201.124 160.383  89.039  1.00  0.00           H
ATOM   3746  HB2 SER X 266     200.986 158.601  88.863  1.00  0.00           H
ATOM   3747  OG  SER X 266     199.404 159.668  88.055  1.00  0.00           O
ATOM   3748  HG1 SER X 266     199.855 159.618  87.202  1.00  0.00           H
ATOM   3749  C   SER X 266     199.311 160.762  90.989  1.00  0.00           C
ATOM   3750  O   SER X 266     199.442 161.767  90.281  1.00  0.00           O
ATOM   3751  N   PRO X 267     198.754 160.905  92.191  1.00  0.00           N
ATOM   3752  CD  PRO X 267     198.582 159.835  93.179  1.00  0.00           C
ATOM   3753  HD1 PRO X 267     199.548 159.330  93.379  1.00  0.00           H
ATOM   3754  HD2 PRO X 267     197.839 159.101  92.805  1.00  0.00           H
ATOM   3755  CA  PRO X 267     198.448 162.207  92.762  1.00  0.00           C
ATOM   3756  HA  PRO X 267     198.032 162.864  92.015  1.00  0.00           H
ATOM   3757  CB  PRO X 267     197.461 161.820  93.873  1.00  0.00           C
ATOM   3758  HB1 PRO X 267     197.331 162.601  94.649  1.00  0.00           H
ATOM   3759  HB2 PRO X 267     196.471 161.605  93.410  1.00  0.00           H
ATOM   3760  CG  PRO X 267     198.032 160.520  94.430  1.00  0.00           C
ATOM   3761  HG1 PRO X 267     198.860 160.738  95.137  1.00  0.00           H
ATOM   3762  HG2 PRO X 267     197.268 159.907  94.942  1.00  0.00           H
ATOM   3763  C   PRO X 267     199.674 162.872  93.373  1.00  0.00           C
ATOM   3764  O   PRO X 267     200.747 162.275  93.441  1.00  0.00           O
ATOM   3765  N   GLN X 268     199.528 164.116  93.868  1.00  0.00           N
ATOM   3766  HN  GLN X 268     198.677 164.636  93.770  1.00  0.00           H
ATOM   3767  CA  GLN X 268     200.464 164.689  94.808  1.00  0.00           C
ATOM   3768  HA  GLN X 268     201.413 164.175  94.728  1.00  0.00           H
ATOM   3769  CB  GLN X 268     200.723 166.194  94.588  1.00  0.00           C
ATOM   3770  HB1 GLN X 268     199.776 166.769  94.691  1.00  0.00           H
ATOM   3771  HB2 GLN X 268     201.432 166.550  95.369  1.00  0.00           H
ATOM   3772  CG  GLN X 268     201.319 166.444  93.194  1.00  0.00           C
ATOM   3773  HG1 GLN X 268     201.925 165.555  92.911  1.00  0.00           H
ATOM   3774  HG2 GLN X 268     200.509 166.556  92.441  1.00  0.00           H
ATOM   3775  CD  GLN X 268     202.213 167.677  93.159  1.00  0.00           C
ATOM   3776  OE1 GLN X 268     201.977 168.697  93.812  1.00  0.00           O
ATOM   3777  NE2 GLN X 268     203.265 167.610  92.315  1.00  0.00           N
ATOM   3778 1HE2 GLN X 268     203.274 166.831  91.674  1.00  0.00           H
ATOM   3779 2HE2 GLN X 268     203.891 168.383  92.257  1.00  0.00           H
ATOM   3780  C   GLN X 268     199.960 164.484  96.217  1.00  0.00           C
ATOM   3781  O   GLN X 268     198.758 164.473  96.486  1.00  0.00           O
ATOM   3782  N   ILE X 269     200.916 164.293  97.135  1.00  0.00           N
ATOM   3783  HN  ILE X 269     201.877 164.341  96.887  1.00  0.00           H
ATOM   3784  CA  ILE X 269     200.692 163.901  98.504  1.00  0.00           C
ATOM   3785  HA  ILE X 269     199.644 163.981  98.763  1.00  0.00           H
ATOM   3786  CB  ILE X 269     201.208 162.477  98.719  1.00  0.00           C
ATOM   3787  HB  ILE X 269     202.294 162.442  98.466  1.00  0.00           H
ATOM   3788  CG2 ILE X 269     201.062 162.049 100.184  1.00  0.00           C
ATOM   3789 1HG2 ILE X 269     201.330 160.977 100.302  1.00  0.00           H
ATOM   3790 2HG2 ILE X 269     201.762 162.636 100.815  1.00  0.00           H
ATOM   3791 3HG2 ILE X 269     200.013 162.192 100.524  1.00  0.00           H
ATOM   3792  CG1 ILE X 269     200.488 161.463  97.801  1.00  0.00           C
ATOM   3793 1HG1 ILE X 269     200.267 160.541  98.386  1.00  0.00           H
ATOM   3794 2HG1 ILE X 269     199.509 161.880  97.478  1.00  0.00           H
ATOM   3795  CD  ILE X 269     201.331 161.068  96.584  1.00  0.00           C
ATOM   3796  HD1 ILE X 269     200.758 160.373  95.938  1.00  0.00           H
ATOM   3797  HD2 ILE X 269     201.601 161.955  95.975  1.00  0.00           H
ATOM   3798  HD3 ILE X 269     202.268 160.572  96.909  1.00  0.00           H
ATOM   3799  C   ILE X 269     201.475 164.902  99.328  1.00  0.00           C
ATOM   3800  O   ILE X 269     202.652 165.136  99.056  1.00  0.00           O
ATOM   3801  N   HIS X 270     200.851 165.573 100.317  1.00  0.00           N
ATOM   3802  HN  HIS X 270     199.894 165.366 100.544  1.00  0.00           H
ATOM   3803  CA  HIS X 270     201.529 166.614 101.082  1.00  0.00           C
ATOM   3804  HA  HIS X 270     202.553 166.728 100.752  1.00  0.00           H
ATOM   3805  CB  HIS X 270     200.796 167.972 100.925  1.00  0.00           C
ATOM   3806  HB1 HIS X 270     200.034 167.876 100.129  1.00  0.00           H
ATOM   3807  HB2 HIS X 270     200.250 168.269 101.841  1.00  0.00           H
ATOM   3808  ND1 HIS X 270     201.344 170.383 100.897  1.00  0.00           N
ATOM   3809  CG  HIS X 270     201.677 169.103 100.504  1.00  0.00           C
ATOM   3810  CE1 HIS X 270     202.197 171.169 100.271  1.00  0.00           C
ATOM   3811  HE1 HIS X 270     202.228 172.257 100.365  1.00  0.00           H
ATOM   3812  NE2 HIS X 270     203.046 170.464  99.485  1.00  0.00           N
ATOM   3813  HE2 HIS X 270     203.777 170.847  98.919  1.00  0.00           H
ATOM   3814  CD2 HIS X 270     202.720 169.133  99.632  1.00  0.00           C
ATOM   3815  HD2 HIS X 270     203.221 168.321  99.124  1.00  0.00           H
ATOM   3816  C   HIS X 270     201.591 166.221 102.542  1.00  0.00           C
ATOM   3817  O   HIS X 270     200.644 166.423 103.302  1.00  0.00           O
ATOM   3818  N   TRP X 271     202.726 165.631 102.973  1.00  0.00           N
ATOM   3819  HN  TRP X 271     203.504 165.507 102.366  1.00  0.00           H
ATOM   3820  CA  TRP X 271     202.828 164.962 104.259  1.00  0.00           C
ATOM   3821  HA  TRP X 271     202.017 164.256 104.287  1.00  0.00           H
ATOM   3822  CB  TRP X 271     204.091 164.094 104.403  1.00  0.00           C
ATOM   3823  HB1 TRP X 271     205.008 164.708 104.396  1.00  0.00           H
ATOM   3824  HB2 TRP X 271     204.066 163.547 105.370  1.00  0.00           H
ATOM   3825  CG  TRP X 271     204.191 163.086 103.293  1.00  0.00           C
ATOM   3826  CD1 TRP X 271     204.704 163.210 102.031  1.00  0.00           C
ATOM   3827  HD1 TRP X 271     205.201 164.098 101.654  1.00  0.00           H
ATOM   3828  NE1 TRP X 271     204.556 162.029 101.332  1.00  0.00           N
ATOM   3829  HE1 TRP X 271     204.680 161.861 100.380  1.00  0.00           H
ATOM   3830  CE2 TRP X 271     203.977 161.114 102.183  1.00  0.00           C
ATOM   3831  CD2 TRP X 271     203.696 161.739 103.393  1.00  0.00           C
ATOM   3832  CE3 TRP X 271     203.081 161.057 104.446  1.00  0.00           C
ATOM   3833  HE3 TRP X 271     202.841 161.517 105.388  1.00  0.00           H
ATOM   3834  CZ3 TRP X 271     202.854 159.686 104.266  1.00  0.00           C
ATOM   3835  HZ3 TRP X 271     202.431 159.107 105.076  1.00  0.00           H
ATOM   3836  CZ2 TRP X 271     203.684 159.775 101.978  1.00  0.00           C
ATOM   3837  HZ2 TRP X 271     203.892 159.295 101.052  1.00  0.00           H
ATOM   3838  CH2 TRP X 271     203.165 159.052 103.058  1.00  0.00           C
ATOM   3839  HH2 TRP X 271     202.998 157.989 102.947  1.00  0.00           H
ATOM   3840  C   TRP X 271     202.581 165.816 105.475  1.00  0.00           C
ATOM   3841  O   TRP X 271     202.904 167.001 105.538  1.00  0.00           O
ATOM   3842  N   MET X 272     201.922 165.209 106.469  1.00  0.00           N
ATOM   3843  HN  MET X 272     201.657 164.245 106.454  1.00  0.00           H
ATOM   3844  CA  MET X 272     201.347 165.963 107.538  1.00  0.00           C
ATOM   3845  HA  MET X 272     201.902 166.880 107.686  1.00  0.00           H
ATOM   3846  CB  MET X 272     199.894 166.337 107.156  1.00  0.00           C
ATOM   3847  HB1 MET X 272     199.967 167.039 106.293  1.00  0.00           H
ATOM   3848  HB2 MET X 272     199.358 165.434 106.787  1.00  0.00           H
ATOM   3849  CG  MET X 272     199.060 166.989 108.269  1.00  0.00           C
ATOM   3850  HG1 MET X 272     198.417 166.198 108.724  1.00  0.00           H
ATOM   3851  HG2 MET X 272     199.735 167.349 109.074  1.00  0.00           H
ATOM   3852  SD  MET X 272     198.046 168.383 107.697  1.00  0.00           S
ATOM   3853  CE  MET X 272     197.486 168.695 109.388  1.00  0.00           C
ATOM   3854  HE1 MET X 272     196.818 169.579 109.446  1.00  0.00           H
ATOM   3855  HE2 MET X 272     196.949 167.813 109.801  1.00  0.00           H
ATOM   3856  HE3 MET X 272     198.364 168.881 110.034  1.00  0.00           H
ATOM   3857  C   MET X 272     201.494 165.184 108.825  1.00  0.00           C
ATOM   3858  O   MET X 272     201.292 163.974 108.909  1.00  0.00           O
ATOM   3859  N   LYS X 273     201.930 165.916 109.856  1.00  0.00           N
ATOM   3860  HN  LYS X 273     202.078 166.896 109.737  1.00  0.00           H
ATOM   3861  CA  LYS X 273     202.100 165.484 111.216  1.00  0.00           C
ATOM   3862  HA  LYS X 273     202.017 164.410 111.323  1.00  0.00           H
ATOM   3863  CB  LYS X 273     203.438 166.065 111.735  1.00  0.00           C
ATOM   3864  HB1 LYS X 273     204.269 165.398 111.418  1.00  0.00           H
ATOM   3865  HB2 LYS X 273     203.583 167.043 111.216  1.00  0.00           H
ATOM   3866  CG  LYS X 273     203.566 166.370 113.238  1.00  0.00           C
ATOM   3867  HG1 LYS X 273     204.504 166.960 113.370  1.00  0.00           H
ATOM   3868  HG2 LYS X 273     202.738 167.030 113.571  1.00  0.00           H
ATOM   3869  CD  LYS X 273     203.675 165.116 114.111  1.00  0.00           C
ATOM   3870  HD1 LYS X 273     203.611 164.210 113.464  1.00  0.00           H
ATOM   3871  HD2 LYS X 273     204.685 165.106 114.577  1.00  0.00           H
ATOM   3872  CE  LYS X 273     202.619 164.999 115.209  1.00  0.00           C
ATOM   3873  HE1 LYS X 273     201.599 164.950 114.778  1.00  0.00           H
ATOM   3874  HE2 LYS X 273     202.786 164.079 115.796  1.00  0.00           H
ATOM   3875  NZ  LYS X 273     202.654 166.137 116.137  1.00  0.00           N
ATOM   3876  HZ1 LYS X 273     202.472 165.803 117.106  1.00  0.00           H
ATOM   3877  HZ2 LYS X 273     203.592 166.613 116.087  1.00  0.00           H
ATOM   3878  HZ3 LYS X 273     201.903 166.805 115.852  1.00  0.00           H
ATOM   3879  C   LYS X 273     200.971 166.163 111.930  1.00  0.00           C
ATOM   3880  O   LYS X 273     200.809 167.371 111.826  1.00  0.00           O
ATOM   3881  N   ASP X 274     200.112 165.462 112.665  1.00  0.00           N
ATOM   3882  HN  ASP X 274     200.197 164.472 112.788  1.00  0.00           H
ATOM   3883  CA  ASP X 274     198.930 166.124 113.166  1.00  0.00           C
ATOM   3884  HA  ASP X 274     198.520 166.665 112.324  1.00  0.00           H
ATOM   3885  CB  ASP X 274     197.857 165.099 113.567  1.00  0.00           C
ATOM   3886  HB1 ASP X 274     198.254 164.444 114.358  1.00  0.00           H
ATOM   3887  HB2 ASP X 274     196.946 165.602 113.947  1.00  0.00           H
ATOM   3888  CG  ASP X 274     197.433 164.219 112.398  1.00  0.00           C
ATOM   3889  OD1 ASP X 274     197.692 164.542 111.212  1.00  0.00           O
ATOM   3890  OD2 ASP X 274     196.782 163.191 112.711  1.00  0.00           O
ATOM   3891  C   ASP X 274     199.218 167.141 114.301  1.00  0.00           C
ATOM   3892  O   ASP X 274     200.053 166.939 115.186  1.00  0.00           O
ATOM   3893  N   GLY X 275     198.566 168.319 114.352  1.00  0.00           N
ATOM   3894  HN  GLY X 275     198.767 168.895 115.143  1.00  0.00           H
ATOM   3895  CA  GLY X 275     197.664 168.907 113.371  1.00  0.00           C
ATOM   3896  HA1 GLY X 275     197.258 168.161 112.707  1.00  0.00           H
ATOM   3897  HA2 GLY X 275     196.890 169.409 113.928  1.00  0.00           H
ATOM   3898  C   GLY X 275     198.335 169.964 112.536  1.00  0.00           C
ATOM   3899  O   GLY X 275     197.733 170.995 112.270  1.00  0.00           O
ATOM   3900  N   VAL X 276     199.599 169.772 112.111  1.00  0.00           N
ATOM   3901  HN  VAL X 276     200.071 168.890 112.235  1.00  0.00           H
ATOM   3902  CA  VAL X 276     200.357 170.764 111.364  1.00  0.00           C
ATOM   3903  HA  VAL X 276     199.670 171.539 111.077  1.00  0.00           H
ATOM   3904  CB  VAL X 276     201.429 171.448 112.207  1.00  0.00           C
ATOM   3905  HB  VAL X 276     202.059 172.066 111.531  1.00  0.00           H
ATOM   3906  CG1 VAL X 276     200.749 172.402 113.205  1.00  0.00           C
ATOM   3907 1HG1 VAL X 276     201.500 173.022 113.736  1.00  0.00           H
ATOM   3908 2HG1 VAL X 276     200.043 173.080 112.683  1.00  0.00           H
ATOM   3909 3HG1 VAL X 276     200.176 171.828 113.961  1.00  0.00           H
ATOM   3910  CG2 VAL X 276     202.325 170.429 112.940  1.00  0.00           C
ATOM   3911 1HG2 VAL X 276     203.161 170.959 113.441  1.00  0.00           H
ATOM   3912 2HG2 VAL X 276     201.750 169.885 113.717  1.00  0.00           H
ATOM   3913 3HG2 VAL X 276     202.761 169.685 112.244  1.00  0.00           H
ATOM   3914  C   VAL X 276     201.001 170.208 110.075  1.00  0.00           C
ATOM   3915  O   VAL X 276     201.733 169.216 110.105  1.00  0.00           O
ATOM   3916  N   PRO X 277     200.794 170.782 108.889  1.00  0.00           N
ATOM   3917  CD  PRO X 277     200.043 172.021 108.666  1.00  0.00           C
ATOM   3918  HD1 PRO X 277     200.243 172.776 109.458  1.00  0.00           H
ATOM   3919  HD2 PRO X 277     198.958 171.773 108.629  1.00  0.00           H
ATOM   3920  CA  PRO X 277     201.439 170.306 107.664  1.00  0.00           C
ATOM   3921  HA  PRO X 277     201.195 169.262 107.523  1.00  0.00           H
ATOM   3922  CB  PRO X 277     200.832 171.212 106.582  1.00  0.00           C
ATOM   3923  HB1 PRO X 277     201.482 171.323 105.692  1.00  0.00           H
ATOM   3924  HB2 PRO X 277     199.865 170.768 106.255  1.00  0.00           H
ATOM   3925  CG  PRO X 277     200.537 172.521 107.313  1.00  0.00           C
ATOM   3926  HG1 PRO X 277     201.477 173.095 107.472  1.00  0.00           H
ATOM   3927  HG2 PRO X 277     199.793 173.157 106.793  1.00  0.00           H
ATOM   3928  C   PRO X 277     202.961 170.399 107.695  1.00  0.00           C
ATOM   3929  O   PRO X 277     203.515 171.340 108.268  1.00  0.00           O
ATOM   3930  N   LEU X 278     203.669 169.427 107.089  1.00  0.00           N
ATOM   3931  HN  LEU X 278     203.232 168.686 106.572  1.00  0.00           H
ATOM   3932  CA  LEU X 278     205.115 169.382 107.121  1.00  0.00           C
ATOM   3933  HA  LEU X 278     205.457 169.887 108.008  1.00  0.00           H
ATOM   3934  CB  LEU X 278     205.624 167.925 107.222  1.00  0.00           C
ATOM   3935  HB1 LEU X 278     205.232 167.351 106.355  1.00  0.00           H
ATOM   3936  HB2 LEU X 278     206.734 167.909 107.161  1.00  0.00           H
ATOM   3937  CG  LEU X 278     205.200 167.207 108.518  1.00  0.00           C
ATOM   3938  HG  LEU X 278     204.097 167.335 108.643  1.00  0.00           H
ATOM   3939  CD1 LEU X 278     205.453 165.693 108.423  1.00  0.00           C
ATOM   3940 1HD1 LEU X 278     205.111 165.188 109.351  1.00  0.00           H
ATOM   3941 2HD1 LEU X 278     204.886 165.263 107.570  1.00  0.00           H
ATOM   3942 3HD1 LEU X 278     206.526 165.469 108.270  1.00  0.00           H
ATOM   3943  CD2 LEU X 278     205.881 167.831 109.748  1.00  0.00           C
ATOM   3944 1HD2 LEU X 278     205.714 167.211 110.652  1.00  0.00           H
ATOM   3945 2HD2 LEU X 278     206.975 167.925 109.598  1.00  0.00           H
ATOM   3946 3HD2 LEU X 278     205.468 168.842 109.949  1.00  0.00           H
ATOM   3947  C   LEU X 278     205.691 170.056 105.872  1.00  0.00           C
ATOM   3948  O   LEU X 278     205.209 169.780 104.773  1.00  0.00           O
ATOM   3949  N   PRO X 279     206.681 170.950 105.939  1.00  0.00           N
ATOM   3950  CD  PRO X 279     207.008 171.713 107.145  1.00  0.00           C
ATOM   3951  HD1 PRO X 279     207.903 171.252 107.620  1.00  0.00           H
ATOM   3952  HD2 PRO X 279     206.165 171.767 107.872  1.00  0.00           H
ATOM   3953  CA  PRO X 279     207.256 171.565 104.739  1.00  0.00           C
ATOM   3954  HA  PRO X 279     206.464 171.868 104.069  1.00  0.00           H
ATOM   3955  CB  PRO X 279     207.999 172.807 105.283  1.00  0.00           C
ATOM   3956  HB1 PRO X 279     209.069 172.588 105.492  1.00  0.00           H
ATOM   3957  HB2 PRO X 279     207.931 173.649 104.565  1.00  0.00           H
ATOM   3958  CG  PRO X 279     207.320 173.108 106.618  1.00  0.00           C
ATOM   3959  HG1 PRO X 279     207.959 173.686 107.315  1.00  0.00           H
ATOM   3960  HG2 PRO X 279     206.365 173.655 106.452  1.00  0.00           H
ATOM   3961  C   PRO X 279     208.203 170.652 103.960  1.00  0.00           C
ATOM   3962  O   PRO X 279     209.409 170.671 104.210  1.00  0.00           O
ATOM   3963  N   LEU X 280     207.687 169.852 103.003  1.00  0.00           N
ATOM   3964  HN  LEU X 280     206.695 169.830 102.865  1.00  0.00           H
ATOM   3965  CA  LEU X 280     208.490 168.849 102.316  1.00  0.00           C
ATOM   3966  HA  LEU X 280     209.441 169.317 102.106  1.00  0.00           H
ATOM   3967  CB  LEU X 280     208.762 167.625 103.240  1.00  0.00           C
ATOM   3968  HB1 LEU X 280     209.019 166.733 102.635  1.00  0.00           H
ATOM   3969  HB2 LEU X 280     209.661 167.874 103.849  1.00  0.00           H
ATOM   3970  CG  LEU X 280     207.656 167.234 104.239  1.00  0.00           C
ATOM   3971  HG  LEU X 280     207.424 168.123 104.868  1.00  0.00           H
ATOM   3972  CD1 LEU X 280     206.361 166.785 103.557  1.00  0.00           C
ATOM   3973 1HD1 LEU X 280     205.576 166.629 104.324  1.00  0.00           H
ATOM   3974 2HD1 LEU X 280     205.983 167.547 102.851  1.00  0.00           H
ATOM   3975 3HD1 LEU X 280     206.529 165.836 103.005  1.00  0.00           H
ATOM   3976  CD2 LEU X 280     208.177 166.146 105.190  1.00  0.00           C
ATOM   3977 1HD2 LEU X 280     207.395 165.835 105.910  1.00  0.00           H
ATOM   3978 2HD2 LEU X 280     208.498 165.249 104.617  1.00  0.00           H
ATOM   3979 3HD2 LEU X 280     209.058 166.518 105.755  1.00  0.00           H
ATOM   3980  C   LEU X 280     207.910 168.429 100.946  1.00  0.00           C
ATOM   3981  O   LEU X 280     206.711 168.612 100.716  1.00  0.00           O
ATOM   3982  N   PRO X 281     208.710 167.956  99.974  1.00  0.00           N
ATOM   3983  CD  PRO X 281     210.165 167.861 100.097  1.00  0.00           C
ATOM   3984  HD1 PRO X 281     210.481 167.484 101.091  1.00  0.00           H
ATOM   3985  HD2 PRO X 281     210.609 168.863  99.904  1.00  0.00           H
ATOM   3986  CA  PRO X 281     208.279 167.647  98.601  1.00  0.00           C
ATOM   3987  HA  PRO X 281     207.877 168.567  98.207  1.00  0.00           H
ATOM   3988  CB  PRO X 281     209.584 167.218  97.887  1.00  0.00           C
ATOM   3989  HB1 PRO X 281     209.447 166.369  97.186  1.00  0.00           H
ATOM   3990  HB2 PRO X 281     209.979 168.087  97.318  1.00  0.00           H
ATOM   3991  CG  PRO X 281     210.558 166.873  99.010  1.00  0.00           C
ATOM   3992  HG1 PRO X 281     210.356 165.842  99.382  1.00  0.00           H
ATOM   3993  HG2 PRO X 281     211.621 166.964  98.717  1.00  0.00           H
ATOM   3994  C   PRO X 281     207.181 166.588  98.433  1.00  0.00           C
ATOM   3995  O   PRO X 281     206.924 165.832  99.369  1.00  0.00           O
ATOM   3996  N   PRO X 282     206.525 166.470  97.273  1.00  0.00           N
ATOM   3997  CD  PRO X 282     206.671 167.376  96.127  1.00  0.00           C
ATOM   3998  HD1 PRO X 282     207.611 167.137  95.582  1.00  0.00           H
ATOM   3999  HD2 PRO X 282     206.682 168.438  96.458  1.00  0.00           H
ATOM   4000  CA  PRO X 282     205.390 165.572  97.128  1.00  0.00           C
ATOM   4001  HA  PRO X 282     204.875 165.432  98.069  1.00  0.00           H
ATOM   4002  CB  PRO X 282     204.493 166.308  96.116  1.00  0.00           C
ATOM   4003  HB1 PRO X 282     203.856 165.622  95.522  1.00  0.00           H
ATOM   4004  HB2 PRO X 282     203.839 167.013  96.676  1.00  0.00           H
ATOM   4005  CG  PRO X 282     205.453 167.119  95.232  1.00  0.00           C
ATOM   4006  HG1 PRO X 282     205.757 166.507  94.355  1.00  0.00           H
ATOM   4007  HG2 PRO X 282     204.994 168.065  94.877  1.00  0.00           H
ATOM   4008  C   PRO X 282     205.832 164.202  96.621  1.00  0.00           C
ATOM   4009  O   PRO X 282     206.224 164.039  95.462  1.00  0.00           O
ATOM   4010  N   SER X 283     205.734 163.178  97.487  1.00  0.00           N
ATOM   4011  HN  SER X 283     205.366 163.343  98.401  1.00  0.00           H
ATOM   4012  CA  SER X 283     206.184 161.822  97.206  1.00  0.00           C
ATOM   4013  HA  SER X 283     206.207 161.675  96.138  1.00  0.00           H
ATOM   4014  CB  SER X 283     207.573 161.520  97.832  1.00  0.00           C
ATOM   4015  HB1 SER X 283     207.651 162.045  98.813  1.00  0.00           H
ATOM   4016  HB2 SER X 283     207.714 160.431  98.014  1.00  0.00           H
ATOM   4017  OG  SER X 283     208.618 161.952  96.961  1.00  0.00           O
ATOM   4018  HG1 SER X 283     209.450 161.728  97.406  1.00  0.00           H
ATOM   4019  C   SER X 283     205.199 160.836  97.801  1.00  0.00           C
ATOM   4020  O   SER X 283     204.445 161.242  98.682  1.00  0.00           O
ATOM   4021  N   PRO X 284     205.138 159.557  97.419  1.00  0.00           N
ATOM   4022  CD  PRO X 284     205.719 159.021  96.190  1.00  0.00           C
ATOM   4023  HD1 PRO X 284     206.519 158.308  96.481  1.00  0.00           H
ATOM   4024  HD2 PRO X 284     206.121 159.779  95.486  1.00  0.00           H
ATOM   4025  CA  PRO X 284     204.153 158.621  97.966  1.00  0.00           C
ATOM   4026  HA  PRO X 284     203.269 159.143  98.307  1.00  0.00           H
ATOM   4027  CB  PRO X 284     203.882 157.632  96.814  1.00  0.00           C
ATOM   4028  HB1 PRO X 284     204.349 156.637  96.997  1.00  0.00           H
ATOM   4029  HB2 PRO X 284     202.794 157.475  96.667  1.00  0.00           H
ATOM   4030  CG  PRO X 284     204.552 158.263  95.591  1.00  0.00           C
ATOM   4031  HG1 PRO X 284     204.852 157.510  94.834  1.00  0.00           H
ATOM   4032  HG2 PRO X 284     203.865 159.003  95.127  1.00  0.00           H
ATOM   4033  C   PRO X 284     204.744 157.879  99.134  1.00  0.00           C
ATOM   4034  O   PRO X 284     204.038 157.096  99.764  1.00  0.00           O
ATOM   4035  N   VAL X 285     206.030 158.118  99.429  1.00  0.00           N
ATOM   4036  HN  VAL X 285     206.553 158.744  98.868  1.00  0.00           H
ATOM   4037  CA  VAL X 285     206.749 157.514 100.527  1.00  0.00           C
ATOM   4038  HA  VAL X 285     206.062 156.944 101.139  1.00  0.00           H
ATOM   4039  CB  VAL X 285     207.860 156.570 100.070  1.00  0.00           C
ATOM   4040  HB  VAL X 285     208.488 156.277 100.945  1.00  0.00           H
ATOM   4041  CG1 VAL X 285     207.205 155.296  99.514  1.00  0.00           C
ATOM   4042 1HG1 VAL X 285     207.987 154.574  99.198  1.00  0.00           H
ATOM   4043 2HG1 VAL X 285     206.573 154.819 100.293  1.00  0.00           H
ATOM   4044 3HG1 VAL X 285     206.568 155.528  98.635  1.00  0.00           H
ATOM   4045  CG2 VAL X 285     208.758 157.209  98.991  1.00  0.00           C
ATOM   4046 1HG2 VAL X 285     209.581 156.511  98.727  1.00  0.00           H
ATOM   4047 2HG2 VAL X 285     208.177 157.411  98.068  1.00  0.00           H
ATOM   4048 3HG2 VAL X 285     209.206 158.156  99.342  1.00  0.00           H
ATOM   4049  C   VAL X 285     207.325 158.596 101.421  1.00  0.00           C
ATOM   4050  O   VAL X 285     208.018 159.518 100.978  1.00  0.00           O
ATOM   4051  N   LEU X 286     207.044 158.477 102.725  1.00  0.00           N
ATOM   4052  HN  LEU X 286     206.440 157.735 103.044  1.00  0.00           H
ATOM   4053  CA  LEU X 286     207.603 159.286 103.778  1.00  0.00           C
ATOM   4054  HA  LEU X 286     208.256 160.050 103.378  1.00  0.00           H
ATOM   4055  CB  LEU X 286     206.477 159.929 104.622  1.00  0.00           C
ATOM   4056  HB1 LEU X 286     205.899 160.604 103.958  1.00  0.00           H
ATOM   4057  HB2 LEU X 286     205.782 159.125 104.952  1.00  0.00           H
ATOM   4058  CG  LEU X 286     206.922 160.734 105.860  1.00  0.00           C
ATOM   4059  HG  LEU X 286     207.589 160.079 106.465  1.00  0.00           H
ATOM   4060  CD1 LEU X 286     207.689 162.009 105.488  1.00  0.00           C
ATOM   4061 1HD1 LEU X 286     207.999 162.558 106.402  1.00  0.00           H
ATOM   4062 2HD1 LEU X 286     208.601 161.779 104.900  1.00  0.00           H
ATOM   4063 3HD1 LEU X 286     207.043 162.681 104.882  1.00  0.00           H
ATOM   4064  CD2 LEU X 286     205.719 161.100 106.741  1.00  0.00           C
ATOM   4065 1HD2 LEU X 286     206.055 161.648 107.645  1.00  0.00           H
ATOM   4066 2HD2 LEU X 286     205.019 161.748 106.179  1.00  0.00           H
ATOM   4067 3HD2 LEU X 286     205.179 160.185 107.057  1.00  0.00           H
ATOM   4068  C   LEU X 286     208.423 158.334 104.620  1.00  0.00           C
ATOM   4069  O   LEU X 286     207.905 157.429 105.270  1.00  0.00           O
ATOM   4070  N   ILE X 287     209.753 158.486 104.598  1.00  0.00           N
ATOM   4071  HN  ILE X 287     210.179 159.230 104.084  1.00  0.00           H
ATOM   4072  CA  ILE X 287     210.649 157.588 105.300  1.00  0.00           C
ATOM   4073  HA  ILE X 287     210.084 156.874 105.884  1.00  0.00           H
ATOM   4074  CB  ILE X 287     211.585 156.788 104.385  1.00  0.00           C
ATOM   4075  HB  ILE X 287     212.471 156.439 104.967  1.00  0.00           H
ATOM   4076  CG2 ILE X 287     210.816 155.526 103.950  1.00  0.00           C
ATOM   4077 1HG2 ILE X 287     211.446 154.864 103.321  1.00  0.00           H
ATOM   4078 2HG2 ILE X 287     210.518 154.940 104.844  1.00  0.00           H
ATOM   4079 3HG2 ILE X 287     209.902 155.798 103.382  1.00  0.00           H
ATOM   4080  CG1 ILE X 287     212.094 157.607 103.172  1.00  0.00           C
ATOM   4081 1HG1 ILE X 287     211.225 158.003 102.602  1.00  0.00           H
ATOM   4082 2HG1 ILE X 287     212.677 158.473 103.557  1.00  0.00           H
ATOM   4083  CD  ILE X 287     212.977 156.811 102.204  1.00  0.00           C
ATOM   4084  HD1 ILE X 287     213.390 157.469 101.413  1.00  0.00           H
ATOM   4085  HD2 ILE X 287     213.822 156.337 102.749  1.00  0.00           H
ATOM   4086  HD3 ILE X 287     212.394 156.004 101.708  1.00  0.00           H
ATOM   4087  C   ILE X 287     211.415 158.404 106.306  1.00  0.00           C
ATOM   4088  O   ILE X 287     211.974 159.460 105.993  1.00  0.00           O
ATOM   4089  N   LEU X 288     211.411 157.933 107.566  1.00  0.00           N
ATOM   4090  HN  LEU X 288     210.902 157.097 107.797  1.00  0.00           H
ATOM   4091  CA  LEU X 288     212.061 158.598 108.672  1.00  0.00           C
ATOM   4092  HA  LEU X 288     212.531 159.515 108.345  1.00  0.00           H
ATOM   4093  CB  LEU X 288     211.069 158.956 109.825  1.00  0.00           C
ATOM   4094  HB1 LEU X 288     211.133 158.188 110.628  1.00  0.00           H
ATOM   4095  HB2 LEU X 288     211.400 159.917 110.273  1.00  0.00           H
ATOM   4096  CG  LEU X 288     209.561 159.061 109.493  1.00  0.00           C
ATOM   4097  HG  LEU X 288     209.250 158.131 108.959  1.00  0.00           H
ATOM   4098  CD1 LEU X 288     208.738 159.123 110.790  1.00  0.00           C
ATOM   4099 1HD1 LEU X 288     207.651 159.131 110.569  1.00  0.00           H
ATOM   4100 2HD1 LEU X 288     208.958 158.246 111.436  1.00  0.00           H
ATOM   4101 3HD1 LEU X 288     208.986 160.041 111.363  1.00  0.00           H
ATOM   4102  CD2 LEU X 288     209.203 160.273 108.630  1.00  0.00           C
ATOM   4103 1HD2 LEU X 288     208.101 160.311 108.496  1.00  0.00           H
ATOM   4104 2HD2 LEU X 288     209.519 161.216 109.120  1.00  0.00           H
ATOM   4105 3HD2 LEU X 288     209.680 160.213 107.630  1.00  0.00           H
ATOM   4106  C   LEU X 288     213.133 157.649 109.210  1.00  0.00           C
ATOM   4107  O   LEU X 288     212.783 156.671 109.877  1.00  0.00           O
ATOM   4108  N   PRO X 289     214.425 157.843 108.966  1.00  0.00           N
ATOM   4109  CD  PRO X 289     214.935 158.509 107.767  1.00  0.00           C
ATOM   4110  HD1 PRO X 289     215.420 159.462 108.078  1.00  0.00           H
ATOM   4111  HD2 PRO X 289     214.157 158.715 107.002  1.00  0.00           H
ATOM   4112  CA  PRO X 289     215.462 157.035 109.599  1.00  0.00           C
ATOM   4113  HA  PRO X 289     215.095 156.047 109.827  1.00  0.00           H
ATOM   4114  CB  PRO X 289     216.601 157.011 108.559  1.00  0.00           C
ATOM   4115  HB1 PRO X 289     217.418 157.715 108.840  1.00  0.00           H
ATOM   4116  HB2 PRO X 289     217.030 155.994 108.455  1.00  0.00           H
ATOM   4117  CG  PRO X 289     215.967 157.514 107.258  1.00  0.00           C
ATOM   4118  HG1 PRO X 289     216.709 157.976 106.579  1.00  0.00           H
ATOM   4119  HG2 PRO X 289     215.452 156.677 106.739  1.00  0.00           H
ATOM   4120  C   PRO X 289     215.932 157.691 110.883  1.00  0.00           C
ATOM   4121  O   PRO X 289     215.551 158.828 111.159  1.00  0.00           O
ATOM   4122  N   GLU X 290     216.756 156.981 111.682  1.00  0.00           N
ATOM   4123  HN  GLU X 290     216.941 156.033 111.421  1.00  0.00           H
ATOM   4124  CA  GLU X 290     217.443 157.513 112.855  1.00  0.00           C
ATOM   4125  HA  GLU X 290     217.888 156.666 113.348  1.00  0.00           H
ATOM   4126  CB  GLU X 290     218.600 158.487 112.510  1.00  0.00           C
ATOM   4127  HB1 GLU X 290     218.175 159.342 111.943  1.00  0.00           H
ATOM   4128  HB2 GLU X 290     219.012 158.896 113.463  1.00  0.00           H
ATOM   4129  CG  GLU X 290     219.807 157.863 111.761  1.00  0.00           C
ATOM   4130  HG1 GLU X 290     220.747 158.284 112.179  1.00  0.00           H
ATOM   4131  HG2 GLU X 290     219.824 156.771 111.917  1.00  0.00           H
ATOM   4132  CD  GLU X 290     219.858 158.127 110.265  1.00  0.00           C
ATOM   4133  OE1 GLU X 290     220.545 157.337 109.560  1.00  0.00           O
ATOM   4134  OE2 GLU X 290     219.288 159.137 109.791  1.00  0.00           O
ATOM   4135  C   GLU X 290     216.527 158.147 113.897  1.00  0.00           C
ATOM   4136  O   GLU X 290     216.730 159.284 114.329  1.00  0.00           O
ATOM   4137  N   ILE X 291     215.482 157.403 114.303  1.00  0.00           N
ATOM   4138  HN  ILE X 291     215.331 156.488 113.934  1.00  0.00           H
ATOM   4139  CA  ILE X 291     214.417 157.885 115.160  1.00  0.00           C
ATOM   4140  HA  ILE X 291     213.990 158.748 114.668  1.00  0.00           H
ATOM   4141  CB  ILE X 291     213.325 156.821 115.276  1.00  0.00           C
ATOM   4142  HB  ILE X 291     213.766 155.872 115.664  1.00  0.00           H
ATOM   4143  CG2 ILE X 291     212.213 157.265 116.250  1.00  0.00           C
ATOM   4144 1HG2 ILE X 291     211.387 156.523 116.231  1.00  0.00           H
ATOM   4145 2HG2 ILE X 291     212.591 157.319 117.293  1.00  0.00           H
ATOM   4146 3HG2 ILE X 291     211.799 158.253 115.960  1.00  0.00           H
ATOM   4147  CG1 ILE X 291     212.703 156.540 113.891  1.00  0.00           C
ATOM   4148 1HG1 ILE X 291     211.598 156.462 114.015  1.00  0.00           H
ATOM   4149 2HG1 ILE X 291     212.904 157.398 113.214  1.00  0.00           H
ATOM   4150  CD  ILE X 291     213.186 155.277 113.191  1.00  0.00           C
ATOM   4151  HD1 ILE X 291     212.593 155.108 112.272  1.00  0.00           H
ATOM   4152  HD2 ILE X 291     214.247 155.378 112.884  1.00  0.00           H
ATOM   4153  HD3 ILE X 291     213.086 154.391 113.853  1.00  0.00           H
ATOM   4154  C   ILE X 291     214.854 158.358 116.543  1.00  0.00           C
ATOM   4155  O   ILE X 291     215.575 157.661 117.261  1.00  0.00           O
ATOM   4156  N   GLY X 292     214.373 159.560 116.945  1.00  0.00           N
ATOM   4157  HN  GLY X 292     213.899 160.139 116.258  1.00  0.00           H
ATOM   4158  CA  GLY X 292     214.439 160.056 118.313  1.00  0.00           C
ATOM   4159  HA1 GLY X 292     214.713 159.236 118.961  1.00  0.00           H
ATOM   4160  HA2 GLY X 292     215.152 160.865 118.316  1.00  0.00           H
ATOM   4161  C   GLY X 292     213.102 160.594 118.804  1.00  0.00           C
ATOM   4162  O   GLY X 292     212.123 160.582 118.060  1.00  0.00           O
ATOM   4163  N   PRO X 293     212.973 161.124 120.033  1.00  0.00           N
ATOM   4164  CD  PRO X 293     213.996 160.999 121.071  1.00  0.00           C
ATOM   4165  HD1 PRO X 293     214.581 161.945 121.096  1.00  0.00           H
ATOM   4166  HD2 PRO X 293     214.671 160.129 120.915  1.00  0.00           H
ATOM   4167  CA  PRO X 293     211.663 161.449 120.615  1.00  0.00           C
ATOM   4168  HA  PRO X 293     210.997 160.620 120.422  1.00  0.00           H
ATOM   4169  CB  PRO X 293     211.940 161.641 122.115  1.00  0.00           C
ATOM   4170  HB1 PRO X 293     212.145 162.706 122.357  1.00  0.00           H
ATOM   4171  HB2 PRO X 293     211.079 161.288 122.724  1.00  0.00           H
ATOM   4172  CG  PRO X 293     213.198 160.812 122.364  1.00  0.00           C
ATOM   4173  HG1 PRO X 293     213.745 161.125 123.273  1.00  0.00           H
ATOM   4174  HG2 PRO X 293     212.909 159.739 122.458  1.00  0.00           H
ATOM   4175  C   PRO X 293     211.038 162.699 120.030  1.00  0.00           C
ATOM   4176  O   PRO X 293     209.865 162.979 120.272  1.00  0.00           O
ATOM   4177  N   GLN X 294     211.818 163.472 119.262  1.00  0.00           N
ATOM   4178  HN  GLN X 294     212.780 163.234 119.186  1.00  0.00           H
ATOM   4179  CA  GLN X 294     211.370 164.562 118.420  1.00  0.00           C
ATOM   4180  HA  GLN X 294     210.760 165.230 119.010  1.00  0.00           H
ATOM   4181  CB  GLN X 294     212.567 165.347 117.827  1.00  0.00           C
ATOM   4182  HB1 GLN X 294     212.247 165.843 116.881  1.00  0.00           H
ATOM   4183  HB2 GLN X 294     212.810 166.183 118.516  1.00  0.00           H
ATOM   4184  CG  GLN X 294     213.851 164.530 117.522  1.00  0.00           C
ATOM   4185  HG1 GLN X 294     213.607 163.522 117.128  1.00  0.00           H
ATOM   4186  HG2 GLN X 294     214.432 165.063 116.736  1.00  0.00           H
ATOM   4187  CD  GLN X 294     214.764 164.435 118.746  1.00  0.00           C
ATOM   4188  OE1 GLN X 294     214.601 165.172 119.724  1.00  0.00           O
ATOM   4189  NE2 GLN X 294     215.759 163.526 118.699  1.00  0.00           N
ATOM   4190 1HE2 GLN X 294     215.956 163.045 117.837  1.00  0.00           H
ATOM   4191 2HE2 GLN X 294     216.478 163.619 119.389  1.00  0.00           H
ATOM   4192  C   GLN X 294     210.497 164.097 117.269  1.00  0.00           C
ATOM   4193  O   GLN X 294     209.621 164.827 116.805  1.00  0.00           O
ATOM   4194  N   ASP X 295     210.730 162.869 116.780  1.00  0.00           N
ATOM   4195  HN  ASP X 295     211.443 162.273 117.152  1.00  0.00           H
ATOM   4196  CA  ASP X 295     210.074 162.356 115.605  1.00  0.00           C
ATOM   4197  HA  ASP X 295     209.826 163.163 114.926  1.00  0.00           H
ATOM   4198  CB  ASP X 295     211.002 161.349 114.911  1.00  0.00           C
ATOM   4199  HB1 ASP X 295     211.114 160.428 115.524  1.00  0.00           H
ATOM   4200  HB2 ASP X 295     210.544 161.088 113.935  1.00  0.00           H
ATOM   4201  CG  ASP X 295     212.383 161.899 114.649  1.00  0.00           C
ATOM   4202  OD1 ASP X 295     212.493 163.054 114.163  1.00  0.00           O
ATOM   4203  OD2 ASP X 295     213.366 161.159 114.894  1.00  0.00           O
ATOM   4204  C   ASP X 295     208.797 161.609 115.960  1.00  0.00           C
ATOM   4205  O   ASP X 295     207.984 161.263 115.104  1.00  0.00           O
ATOM   4206  N   GLN X 296     208.566 161.382 117.266  1.00  0.00           N
ATOM   4207  HN  GLN X 296     209.258 161.653 117.926  1.00  0.00           H
ATOM   4208  CA  GLN X 296     207.334 160.836 117.790  1.00  0.00           C
ATOM   4209  HA  GLN X 296     207.190 159.860 117.347  1.00  0.00           H
ATOM   4210  CB  GLN X 296     207.401 160.704 119.330  1.00  0.00           C
ATOM   4211  HB1 GLN X 296     207.797 161.653 119.754  1.00  0.00           H
ATOM   4212  HB2 GLN X 296     206.371 160.579 119.719  1.00  0.00           H
ATOM   4213  CG  GLN X 296     208.244 159.511 119.826  1.00  0.00           C
ATOM   4214  HG1 GLN X 296     207.867 158.564 119.385  1.00  0.00           H
ATOM   4215  HG2 GLN X 296     209.301 159.628 119.513  1.00  0.00           H
ATOM   4216  CD  GLN X 296     208.214 159.371 121.349  1.00  0.00           C
ATOM   4217  OE1 GLN X 296     209.239 159.341 122.032  1.00  0.00           O
ATOM   4218  NE2 GLN X 296     206.990 159.276 121.918  1.00  0.00           N
ATOM   4219 1HE2 GLN X 296     206.168 159.372 121.352  1.00  0.00           H
ATOM   4220 2HE2 GLN X 296     206.940 159.249 122.915  1.00  0.00           H
ATOM   4221  C   GLN X 296     206.110 161.677 117.445  1.00  0.00           C
ATOM   4222  O   GLN X 296     206.175 162.902 117.328  1.00  0.00           O
ATOM   4223  N   GLY X 297     204.938 161.033 117.271  1.00  0.00           N
ATOM   4224  HN  GLY X 297     204.873 160.037 117.315  1.00  0.00           H
ATOM   4225  CA  GLY X 297     203.730 161.789 116.998  1.00  0.00           C
ATOM   4226  HA1 GLY X 297     203.269 162.025 117.945  1.00  0.00           H
ATOM   4227  HA2 GLY X 297     204.012 162.659 116.427  1.00  0.00           H
ATOM   4228  C   GLY X 297     202.718 161.085 116.147  1.00  0.00           C
ATOM   4229  O   GLY X 297     202.964 160.021 115.589  1.00  0.00           O
ATOM   4230  N   THR X 298     201.528 161.699 116.026  1.00  0.00           N
ATOM   4231  HN  THR X 298     201.297 162.483 116.592  1.00  0.00           H
ATOM   4232  CA  THR X 298     200.471 161.296 115.102  1.00  0.00           C
ATOM   4233  HA  THR X 298     200.436 160.225 115.067  1.00  0.00           H
ATOM   4234  CB  THR X 298     199.095 161.811 115.509  1.00  0.00           C
ATOM   4235  HB  THR X 298     198.997 162.878 115.224  1.00  0.00           H
ATOM   4236  OG1 THR X 298     198.900 161.746 116.915  1.00  0.00           O
ATOM   4237  HG1 THR X 298     198.044 162.193 117.055  1.00  0.00           H
ATOM   4238  CG2 THR X 298     197.970 161.000 114.859  1.00  0.00           C
ATOM   4239 1HG2 THR X 298     196.980 161.363 115.204  1.00  0.00           H
ATOM   4240 2HG2 THR X 298     197.994 161.109 113.753  1.00  0.00           H
ATOM   4241 3HG2 THR X 298     198.059 159.922 115.107  1.00  0.00           H
ATOM   4242  C   THR X 298     200.747 161.819 113.700  1.00  0.00           C
ATOM   4243  O   THR X 298     201.181 162.954 113.534  1.00  0.00           O
ATOM   4244  N   TYR X 299     200.508 161.026 112.649  1.00  0.00           N
ATOM   4245  HN  TYR X 299     200.092 160.117 112.780  1.00  0.00           H
ATOM   4246  CA  TYR X 299     200.772 161.405 111.276  1.00  0.00           C
ATOM   4247  HA  TYR X 299     200.899 162.475 111.180  1.00  0.00           H
ATOM   4248  CB  TYR X 299     201.973 160.627 110.660  1.00  0.00           C
ATOM   4249  HB1 TYR X 299     201.868 159.553 110.915  1.00  0.00           H
ATOM   4250  HB2 TYR X 299     201.963 160.714 109.551  1.00  0.00           H
ATOM   4251  CG  TYR X 299     203.330 161.084 111.123  1.00  0.00           C
ATOM   4252  CD1 TYR X 299     203.805 160.800 112.414  1.00  0.00           C
ATOM   4253  HD1 TYR X 299     203.163 160.294 113.118  1.00  0.00           H
ATOM   4254  CE1 TYR X 299     205.113 161.142 112.788  1.00  0.00           C
ATOM   4255  HE1 TYR X 299     205.470 160.922 113.785  1.00  0.00           H
ATOM   4256  CZ  TYR X 299     205.972 161.738 111.859  1.00  0.00           C
ATOM   4257  OH  TYR X 299     207.295 162.052 112.230  1.00  0.00           O
ATOM   4258  HH  TYR X 299     207.674 162.639 111.560  1.00  0.00           H
ATOM   4259  CD2 TYR X 299     204.200 161.696 110.205  1.00  0.00           C
ATOM   4260  HD2 TYR X 299     203.857 161.893 109.199  1.00  0.00           H
ATOM   4261  CE2 TYR X 299     205.519 162.004 110.563  1.00  0.00           C
ATOM   4262  HE2 TYR X 299     206.187 162.418 109.826  1.00  0.00           H
ATOM   4263  C   TYR X 299     199.575 161.029 110.429  1.00  0.00           C
ATOM   4264  O   TYR X 299     198.758 160.185 110.789  1.00  0.00           O
ATOM   4265  N   SER X 300     199.478 161.628 109.235  1.00  0.00           N
ATOM   4266  HN  SER X 300     200.099 162.369 108.967  1.00  0.00           H
ATOM   4267  CA  SER X 300     198.426 161.315 108.293  1.00  0.00           C
ATOM   4268  HA  SER X 300     198.201 160.258 108.352  1.00  0.00           H
ATOM   4269  CB  SER X 300     197.124 162.131 108.567  1.00  0.00           C
ATOM   4270  HB1 SER X 300     196.352 161.883 107.807  1.00  0.00           H
ATOM   4271  HB2 SER X 300     196.726 161.822 109.561  1.00  0.00           H
ATOM   4272  OG  SER X 300     197.345 163.548 108.591  1.00  0.00           O
ATOM   4273  HG1 SER X 300     197.471 163.804 109.536  1.00  0.00           H
ATOM   4274  C   SER X 300     198.945 161.573 106.891  1.00  0.00           C
ATOM   4275  O   SER X 300     199.986 162.208 106.691  1.00  0.00           O
ATOM   4276  N   CYS X 301     198.256 161.057 105.848  1.00  0.00           N
ATOM   4277  HN  CYS X 301     197.465 160.457 105.992  1.00  0.00           H
ATOM   4278  CA  CYS X 301     198.549 161.451 104.479  1.00  0.00           C
ATOM   4279  HA  CYS X 301     199.264 162.251 104.532  1.00  0.00           H
ATOM   4280  CB  CYS X 301     199.214 160.375 103.560  1.00  0.00           C
ATOM   4281  HB1 CYS X 301     199.602 160.900 102.661  1.00  0.00           H
ATOM   4282  HB2 CYS X 301     200.101 159.982 104.101  1.00  0.00           H
ATOM   4283  SG  CYS X 301     198.212 158.961 102.979  1.00  0.00           S
ATOM   4284  C   CYS X 301     197.350 162.087 103.818  1.00  0.00           C
ATOM   4285  O   CYS X 301     196.227 161.598 103.931  1.00  0.00           O
ATOM   4286  N   VAL X 302     197.583 163.221 103.127  1.00  0.00           N
ATOM   4287  HN  VAL X 302     198.527 163.547 103.008  1.00  0.00           H
ATOM   4288  CA  VAL X 302     196.558 164.021 102.496  1.00  0.00           C
ATOM   4289  HA  VAL X 302     195.607 163.543 102.648  1.00  0.00           H
ATOM   4290  CB  VAL X 302     196.452 165.459 103.015  1.00  0.00           C
ATOM   4291  HB  VAL X 302     197.272 166.086 102.592  1.00  0.00           H
ATOM   4292  CG1 VAL X 302     195.079 166.039 102.607  1.00  0.00           C
ATOM   4293 1HG1 VAL X 302     194.976 167.083 102.970  1.00  0.00           H
ATOM   4294 2HG1 VAL X 302     194.930 166.022 101.509  1.00  0.00           H
ATOM   4295 3HG1 VAL X 302     194.269 165.438 103.076  1.00  0.00           H
ATOM   4296  CG2 VAL X 302     196.591 165.491 104.548  1.00  0.00           C
ATOM   4297 1HG2 VAL X 302     196.399 166.516 104.932  1.00  0.00           H
ATOM   4298 2HG2 VAL X 302     195.857 164.806 105.025  1.00  0.00           H
ATOM   4299 3HG2 VAL X 302     197.612 165.195 104.866  1.00  0.00           H
ATOM   4300  C   VAL X 302     196.838 164.081 101.009  1.00  0.00           C
ATOM   4301  O   VAL X 302     197.917 164.489 100.574  1.00  0.00           O
ATOM   4302  N   ALA X 303     195.841 163.703 100.191  1.00  0.00           N
ATOM   4303  HN  ALA X 303     195.002 163.336 100.598  1.00  0.00           H
ATOM   4304  CA  ALA X 303     195.877 163.833  98.749  1.00  0.00           C
ATOM   4305  HA  ALA X 303     196.812 164.285  98.439  1.00  0.00           H
ATOM   4306  CB  ALA X 303     195.726 162.458  98.073  1.00  0.00           C
ATOM   4307  HB1 ALA X 303     195.796 162.535  96.967  1.00  0.00           H
ATOM   4308  HB2 ALA X 303     196.545 161.792  98.422  1.00  0.00           H
ATOM   4309  HB3 ALA X 303     194.759 161.983  98.346  1.00  0.00           H
ATOM   4310  C   ALA X 303     194.763 164.782  98.335  1.00  0.00           C
ATOM   4311  O   ALA X 303     194.036 165.307  99.180  1.00  0.00           O
ATOM   4312  N   THR X 304     194.618 165.090  97.027  1.00  0.00           N
ATOM   4313  HN  THR X 304     195.164 164.638  96.325  1.00  0.00           H
ATOM   4314  CA  THR X 304     193.752 166.200  96.632  1.00  0.00           C
ATOM   4315  HA  THR X 304     192.863 166.118  97.228  1.00  0.00           H
ATOM   4316  CB  THR X 304     194.354 167.579  96.960  1.00  0.00           C
ATOM   4317  HB  THR X 304     194.524 167.608  98.063  1.00  0.00           H
ATOM   4318  OG1 THR X 304     193.499 168.670  96.642  1.00  0.00           O
ATOM   4319  HG1 THR X 304     193.951 169.449  96.999  1.00  0.00           H
ATOM   4320  CG2 THR X 304     195.706 167.800  96.271  1.00  0.00           C
ATOM   4321 1HG2 THR X 304     196.140 168.781  96.544  1.00  0.00           H
ATOM   4322 2HG2 THR X 304     196.431 167.026  96.599  1.00  0.00           H
ATOM   4323 3HG2 THR X 304     195.615 167.770  95.167  1.00  0.00           H
ATOM   4324  C   THR X 304     193.240 166.084  95.202  1.00  0.00           C
ATOM   4325  O   THR X 304     193.561 166.862  94.304  1.00  0.00           O
ATOM   4326  N   HIS X 305     192.376 165.085  94.935  1.00  0.00           N
ATOM   4327  HN  HIS X 305     192.127 164.416  95.632  1.00  0.00           H
ATOM   4328  CA  HIS X 305     191.832 164.882  93.600  1.00  0.00           C
ATOM   4329  HA  HIS X 305     192.028 165.730  92.965  1.00  0.00           H
ATOM   4330  CB  HIS X 305     192.480 163.660  92.928  1.00  0.00           C
ATOM   4331  HB1 HIS X 305     192.499 162.800  93.629  1.00  0.00           H
ATOM   4332  HB2 HIS X 305     191.900 163.372  92.028  1.00  0.00           H
ATOM   4333  ND1 HIS X 305     194.937 164.002  93.246  1.00  0.00           N
ATOM   4334  CG  HIS X 305     193.847 163.923  92.404  1.00  0.00           C
ATOM   4335  CE1 HIS X 305     195.945 164.323  92.455  1.00  0.00           C
ATOM   4336  HE1 HIS X 305     196.976 164.481  92.774  1.00  0.00           H
ATOM   4337  NE2 HIS X 305     195.559 164.450  91.168  1.00  0.00           N
ATOM   4338  HE2 HIS X 305     196.114 164.763  90.385  1.00  0.00           H
ATOM   4339  CD2 HIS X 305     194.213 164.188  91.127  1.00  0.00           C
ATOM   4340  HD2 HIS X 305     193.614 164.240  90.228  1.00  0.00           H
ATOM   4341  C   HIS X 305     190.330 164.622  93.605  1.00  0.00           C
ATOM   4342  O   HIS X 305     189.900 163.563  94.033  1.00  0.00           O
ATOM   4343  N   SER X 306     189.460 165.516  93.092  1.00  0.00           N
ATOM   4344  HN  SER X 306     188.501 165.214  93.041  1.00  0.00           H
ATOM   4345  CA  SER X 306     189.723 166.923  92.825  1.00  0.00           C
ATOM   4346  HA  SER X 306     190.485 167.249  93.515  1.00  0.00           H
ATOM   4347  CB  SER X 306     190.170 167.198  91.367  1.00  0.00           C
ATOM   4348  HB1 SER X 306     190.764 166.325  91.008  1.00  0.00           H
ATOM   4349  HB2 SER X 306     189.291 167.301  90.689  1.00  0.00           H
ATOM   4350  OG  SER X 306     190.991 168.370  91.346  1.00  0.00           O
ATOM   4351  HG1 SER X 306     191.158 168.630  90.425  1.00  0.00           H
ATOM   4352  C   SER X 306     188.495 167.769  93.103  1.00  0.00           C
ATOM   4353  O   SER X 306     187.449 167.550  92.504  1.00  0.00           O
ATOM   4354  N   SER X 307     188.598 168.766  94.013  1.00  0.00           N
ATOM   4355  HN  SER X 307     189.492 169.014  94.381  1.00  0.00           H
ATOM   4356  CA  SER X 307     187.480 169.595  94.486  1.00  0.00           C
ATOM   4357  HA  SER X 307     187.842 170.079  95.380  1.00  0.00           H
ATOM   4358  CB  SER X 307     187.120 170.754  93.528  1.00  0.00           C
ATOM   4359  HB1 SER X 307     186.868 170.325  92.533  1.00  0.00           H
ATOM   4360  HB2 SER X 307     186.232 171.307  93.910  1.00  0.00           H
ATOM   4361  OG  SER X 307     188.201 171.682  93.402  1.00  0.00           O
ATOM   4362  HG1 SER X 307     187.875 172.379  92.818  1.00  0.00           H
ATOM   4363  C   SER X 307     186.178 168.885  94.905  1.00  0.00           C
ATOM   4364  O   SER X 307     185.132 169.076  94.296  1.00  0.00           O
ATOM   4365  N   HIS X 308     186.152 168.043  95.962  1.00  0.00           N
ATOM   4366  HN  HIS X 308     185.288 167.574  96.131  1.00  0.00           H
ATOM   4367  CA  HIS X 308     187.250 167.718  96.850  1.00  0.00           C
ATOM   4368  HA  HIS X 308     187.866 168.594  96.918  1.00  0.00           H
ATOM   4369  CB  HIS X 308     186.803 167.383  98.289  1.00  0.00           C
ATOM   4370  HB1 HIS X 308     186.191 166.461  98.288  1.00  0.00           H
ATOM   4371  HB2 HIS X 308     187.679 167.197  98.945  1.00  0.00           H
ATOM   4372  ND1 HIS X 308     184.875 168.236  99.634  1.00  0.00           N
ATOM   4373  CG  HIS X 308     186.010 168.501  98.890  1.00  0.00           C
ATOM   4374  CE1 HIS X 308     184.428 169.413 100.012  1.00  0.00           C
ATOM   4375  HE1 HIS X 308     183.531 169.590 100.613  1.00  0.00           H
ATOM   4376  NE2 HIS X 308     185.214 170.415  99.559  1.00  0.00           N
ATOM   4377  HE2 HIS X 308     185.012 171.391  99.733  1.00  0.00           H
ATOM   4378  CD2 HIS X 308     186.233 169.840  98.835  1.00  0.00           C
ATOM   4379  HD2 HIS X 308     187.016 170.388  98.329  1.00  0.00           H
ATOM   4380  C   HIS X 308     188.052 166.560  96.283  1.00  0.00           C
ATOM   4381  O   HIS X 308     187.501 165.656  95.662  1.00  0.00           O
ATOM   4382  N   GLY X 309     189.390 166.543  96.411  1.00  0.00           N
ATOM   4383  HN  GLY X 309     189.814 165.692  96.106  1.00  0.00           H
ATOM   4384  CA  GLY X 309     190.252 167.530  97.057  1.00  0.00           C
ATOM   4385  HA1 GLY X 309     191.134 167.628  96.445  1.00  0.00           H
ATOM   4386  HA2 GLY X 309     189.756 168.471  97.193  1.00  0.00           H
ATOM   4387  C   GLY X 309     190.697 166.997  98.378  1.00  0.00           C
ATOM   4388  O   GLY X 309     190.783 165.773  98.448  1.00  0.00           O
ATOM   4389  N   PRO X 310     191.016 167.796  99.407  1.00  0.00           N
ATOM   4390  CD  PRO X 310     190.886 169.250  99.388  1.00  0.00           C
ATOM   4391  HD1 PRO X 310     189.804 169.503  99.390  1.00  0.00           H
ATOM   4392  HD2 PRO X 310     191.394 169.689  98.503  1.00  0.00           H
ATOM   4393  CA  PRO X 310     191.616 167.346 100.659  1.00  0.00           C
ATOM   4394  HA  PRO X 310     192.662 167.154 100.470  1.00  0.00           H
ATOM   4395  CB  PRO X 310     191.427 168.534 101.609  1.00  0.00           C
ATOM   4396  HB1 PRO X 310     190.405 168.526 102.054  1.00  0.00           H
ATOM   4397  HB2 PRO X 310     192.173 168.547 102.431  1.00  0.00           H
ATOM   4398  CG  PRO X 310     191.548 169.740 100.680  1.00  0.00           C
ATOM   4399  HG1 PRO X 310     191.058 170.643 101.097  1.00  0.00           H
ATOM   4400  HG2 PRO X 310     192.621 169.964 100.491  1.00  0.00           H
ATOM   4401  C   PRO X 310     191.047 166.070 101.216  1.00  0.00           C
ATOM   4402  O   PRO X 310     189.937 166.065 101.755  1.00  0.00           O
ATOM   4403  N   GLN X 311     191.814 164.982 101.083  1.00  0.00           N
ATOM   4404  HN  GLN X 311     192.673 165.026 100.569  1.00  0.00           H
ATOM   4405  CA  GLN X 311     191.389 163.689 101.518  1.00  0.00           C
ATOM   4406  HA  GLN X 311     190.480 163.772 102.101  1.00  0.00           H
ATOM   4407  CB  GLN X 311     191.124 162.719 100.348  1.00  0.00           C
ATOM   4408  HB1 GLN X 311     190.975 163.308  99.416  1.00  0.00           H
ATOM   4409  HB2 GLN X 311     191.994 162.047 100.178  1.00  0.00           H
ATOM   4410  CG  GLN X 311     189.852 161.902 100.642  1.00  0.00           C
ATOM   4411  HG1 GLN X 311     189.908 161.506 101.681  1.00  0.00           H
ATOM   4412  HG2 GLN X 311     188.949 162.541 100.571  1.00  0.00           H
ATOM   4413  CD  GLN X 311     189.661 160.687  99.745  1.00  0.00           C
ATOM   4414  OE1 GLN X 311     189.176 159.673 100.245  1.00  0.00           O
ATOM   4415  NE2 GLN X 311     190.009 160.767  98.446  1.00  0.00           N
ATOM   4416 1HE2 GLN X 311     190.176 161.657  98.029  1.00  0.00           H
ATOM   4417 2HE2 GLN X 311     189.803 159.974  97.882  1.00  0.00           H
ATOM   4418  C   GLN X 311     192.453 163.158 102.422  1.00  0.00           C
ATOM   4419  O   GLN X 311     193.541 162.784 101.991  1.00  0.00           O
ATOM   4420  N   GLU X 312     192.120 163.166 103.711  1.00  0.00           N
ATOM   4421  HN  GLU X 312     191.228 163.507 103.980  1.00  0.00           H
ATOM   4422  CA  GLU X 312     192.904 162.694 104.812  1.00  0.00           C
ATOM   4423  HA  GLU X 312     193.955 162.882 104.633  1.00  0.00           H
ATOM   4424  CB  GLU X 312     192.378 163.490 106.016  1.00  0.00           C
ATOM   4425  HB1 GLU X 312     192.361 164.562 105.697  1.00  0.00           H
ATOM   4426  HB2 GLU X 312     191.328 163.165 106.183  1.00  0.00           H
ATOM   4427  CG  GLU X 312     193.088 163.439 107.381  1.00  0.00           C
ATOM   4428  HG1 GLU X 312     192.979 162.452 107.875  1.00  0.00           H
ATOM   4429  HG2 GLU X 312     194.164 163.697 107.298  1.00  0.00           H
ATOM   4430  CD  GLU X 312     192.387 164.494 108.222  1.00  0.00           C
ATOM   4431  OE1 GLU X 312     191.156 164.353 108.474  1.00  0.00           O
ATOM   4432  OE2 GLU X 312     193.011 165.552 108.484  1.00  0.00           O
ATOM   4433  C   GLU X 312     192.674 161.205 104.959  1.00  0.00           C
ATOM   4434  O   GLU X 312     191.747 160.631 104.386  1.00  0.00           O
ATOM   4435  N   SER X 313     193.556 160.539 105.697  1.00  0.00           N
ATOM   4436  HN  SER X 313     194.262 161.027 106.200  1.00  0.00           H
ATOM   4437  CA  SER X 313     193.594 159.101 105.810  1.00  0.00           C
ATOM   4438  HA  SER X 313     192.702 158.666 105.384  1.00  0.00           H
ATOM   4439  CB  SER X 313     194.837 158.525 105.090  1.00  0.00           C
ATOM   4440  HB1 SER X 313     194.978 157.441 105.291  1.00  0.00           H
ATOM   4441  HB2 SER X 313     194.678 158.635 103.997  1.00  0.00           H
ATOM   4442  OG  SER X 313     196.013 159.262 105.418  1.00  0.00           O
ATOM   4443  HG1 SER X 313     196.093 159.933 104.714  1.00  0.00           H
ATOM   4444  C   SER X 313     193.592 158.739 107.273  1.00  0.00           C
ATOM   4445  O   SER X 313     193.403 159.586 108.144  1.00  0.00           O
ATOM   4446  N   ARG X 314     193.757 157.443 107.600  1.00  0.00           N
ATOM   4447  HN  ARG X 314     193.882 156.744 106.902  1.00  0.00           H
ATOM   4448  CA  ARG X 314     193.871 156.983 108.968  1.00  0.00           C
ATOM   4449  HA  ARG X 314     192.938 157.203 109.470  1.00  0.00           H
ATOM   4450  CB  ARG X 314     194.103 155.455 108.954  1.00  0.00           C
ATOM   4451  HB1 ARG X 314     193.233 154.980 108.446  1.00  0.00           H
ATOM   4452  HB2 ARG X 314     195.000 155.250 108.325  1.00  0.00           H
ATOM   4453  CG  ARG X 314     194.298 154.796 110.335  1.00  0.00           C
ATOM   4454  HG1 ARG X 314     195.221 155.197 110.810  1.00  0.00           H
ATOM   4455  HG2 ARG X 314     193.436 155.069 110.985  1.00  0.00           H
ATOM   4456  CD  ARG X 314     194.389 153.265 110.271  1.00  0.00           C
ATOM   4457  HD1 ARG X 314     194.484 152.817 111.285  1.00  0.00           H
ATOM   4458  HD2 ARG X 314     193.461 152.861 109.805  1.00  0.00           H
ATOM   4459  NE  ARG X 314     195.563 152.885 109.407  1.00  0.00           N
ATOM   4460  HE  ARG X 314     195.394 152.598 108.465  1.00  0.00           H
ATOM   4461  CZ  ARG X 314     196.828 152.774 109.836  1.00  0.00           C
ATOM   4462  NH1 ARG X 314     197.157 153.011 111.103  1.00  0.00           N
ATOM   4463 1HH1 ARG X 314     196.444 153.306 111.726  1.00  0.00           H
ATOM   4464 2HH1 ARG X 314     198.060 152.775 111.443  1.00  0.00           H
ATOM   4465  NH2 ARG X 314     197.778 152.373 108.995  1.00  0.00           N
ATOM   4466 1HH2 ARG X 314     197.586 152.281 108.010  1.00  0.00           H
ATOM   4467 2HH2 ARG X 314     198.717 152.356 109.300  1.00  0.00           H
ATOM   4468  C   ARG X 314     194.994 157.664 109.749  1.00  0.00           C
ATOM   4469  O   ARG X 314     196.171 157.528 109.426  1.00  0.00           O
ATOM   4470  N   ALA X 315     194.641 158.420 110.809  1.00  0.00           N
ATOM   4471  HN  ALA X 315     193.683 158.588 111.007  1.00  0.00           H
ATOM   4472  CA  ALA X 315     195.581 159.153 111.632  1.00  0.00           C
ATOM   4473  HA  ALA X 315     196.282 159.656 110.977  1.00  0.00           H
ATOM   4474  CB  ALA X 315     194.835 160.230 112.428  1.00  0.00           C
ATOM   4475  HB1 ALA X 315     195.556 160.879 112.971  1.00  0.00           H
ATOM   4476  HB2 ALA X 315     194.246 160.867 111.734  1.00  0.00           H
ATOM   4477  HB3 ALA X 315     194.143 159.766 113.153  1.00  0.00           H
ATOM   4478  C   ALA X 315     196.394 158.253 112.558  1.00  0.00           C
ATOM   4479  O   ALA X 315     196.120 158.108 113.752  1.00  0.00           O
ATOM   4480  N   VAL X 316     197.396 157.589 111.960  1.00  0.00           N
ATOM   4481  HN  VAL X 316     197.518 157.761 110.981  1.00  0.00           H
ATOM   4482  CA  VAL X 316     198.370 156.705 112.554  1.00  0.00           C
ATOM   4483  HA  VAL X 316     197.814 155.958 113.100  1.00  0.00           H
ATOM   4484  CB  VAL X 316     199.157 156.008 111.450  1.00  0.00           C
ATOM   4485  HB  VAL X 316     198.417 155.514 110.775  1.00  0.00           H
ATOM   4486  CG1 VAL X 316     199.932 157.037 110.601  1.00  0.00           C
ATOM   4487 1HG1 VAL X 316     200.627 156.527 109.903  1.00  0.00           H
ATOM   4488 2HG1 VAL X 316     199.243 157.674 110.006  1.00  0.00           H
ATOM   4489 3HG1 VAL X 316     200.538 157.707 111.243  1.00  0.00           H
ATOM   4490  CG2 VAL X 316     200.071 154.913 112.028  1.00  0.00           C
ATOM   4491 1HG2 VAL X 316     200.429 154.255 111.214  1.00  0.00           H
ATOM   4492 2HG2 VAL X 316     200.958 155.365 112.523  1.00  0.00           H
ATOM   4493 3HG2 VAL X 316     199.528 154.284 112.763  1.00  0.00           H
ATOM   4494  C   VAL X 316     199.275 157.401 113.563  1.00  0.00           C
ATOM   4495  O   VAL X 316     199.594 158.578 113.441  1.00  0.00           O
ATOM   4496  N   SER X 317     199.704 156.706 114.631  1.00  0.00           N
ATOM   4497  HN  SER X 317     199.471 155.743 114.733  1.00  0.00           H
ATOM   4498  CA  SER X 317     200.425 157.346 115.719  1.00  0.00           C
ATOM   4499  HA  SER X 317     200.751 158.330 115.434  1.00  0.00           H
ATOM   4500  CB  SER X 317     199.493 157.464 116.942  1.00  0.00           C
ATOM   4501  HB1 SER X 317     198.543 157.934 116.598  1.00  0.00           H
ATOM   4502  HB2 SER X 317     199.257 156.433 117.286  1.00  0.00           H
ATOM   4503  OG  SER X 317     200.023 158.247 118.017  1.00  0.00           O
ATOM   4504  HG1 SER X 317     200.595 157.651 118.550  1.00  0.00           H
ATOM   4505  C   SER X 317     201.674 156.582 116.084  1.00  0.00           C
ATOM   4506  O   SER X 317     201.637 155.386 116.375  1.00  0.00           O
ATOM   4507  N   ILE X 318     202.833 157.267 116.081  1.00  0.00           N
ATOM   4508  HN  ILE X 318     202.848 158.248 115.856  1.00  0.00           H
ATOM   4509  CA  ILE X 318     204.124 156.658 116.344  1.00  0.00           C
ATOM   4510  HA  ILE X 318     204.039 155.599 116.144  1.00  0.00           H
ATOM   4511  CB  ILE X 318     205.242 157.166 115.432  1.00  0.00           C
ATOM   4512  HB  ILE X 318     205.470 158.232 115.664  1.00  0.00           H
ATOM   4513  CG2 ILE X 318     206.503 156.307 115.678  1.00  0.00           C
ATOM   4514 1HG2 ILE X 318     207.306 156.546 114.955  1.00  0.00           H
ATOM   4515 2HG2 ILE X 318     206.927 156.500 116.685  1.00  0.00           H
ATOM   4516 3HG2 ILE X 318     206.269 155.227 115.580  1.00  0.00           H
ATOM   4517  CG1 ILE X 318     204.806 157.097 113.950  1.00  0.00           C
ATOM   4518 1HG1 ILE X 318     204.536 156.048 113.695  1.00  0.00           H
ATOM   4519 2HG1 ILE X 318     203.891 157.717 113.818  1.00  0.00           H
ATOM   4520  CD  ILE X 318     205.864 157.601 112.958  1.00  0.00           C
ATOM   4521  HD1 ILE X 318     205.492 157.557 111.914  1.00  0.00           H
ATOM   4522  HD2 ILE X 318     206.149 158.649 113.185  1.00  0.00           H
ATOM   4523  HD3 ILE X 318     206.783 156.981 113.002  1.00  0.00           H
ATOM   4524  C   ILE X 318     204.517 156.808 117.808  1.00  0.00           C
ATOM   4525  O   ILE X 318     204.413 157.872 118.425  1.00  0.00           O
ATOM   4526  N   SER X 319     204.984 155.690 118.391  1.00  0.00           N
ATOM   4527  HN  SER X 319     205.016 154.846 117.845  1.00  0.00           H
ATOM   4528  CA  SER X 319     205.432 155.542 119.758  1.00  0.00           C
ATOM   4529  HA  SER X 319     205.440 156.506 120.249  1.00  0.00           H
ATOM   4530  CB  SER X 319     204.526 154.540 120.530  1.00  0.00           C
ATOM   4531  HB1 SER X 319     203.471 154.867 120.392  1.00  0.00           H
ATOM   4532  HB2 SER X 319     204.613 153.522 120.084  1.00  0.00           H
ATOM   4533  OG  SER X 319     204.797 154.502 121.937  1.00  0.00           O
ATOM   4534  HG1 SER X 319     205.467 153.813 122.091  1.00  0.00           H
ATOM   4535  C   SER X 319     206.846 154.992 119.755  1.00  0.00           C
ATOM   4536  O   SER X 319     207.358 154.506 118.746  1.00  0.00           O
ATOM   4537  N   ILE X 320     207.510 155.060 120.918  1.00  0.00           N
ATOM   4538  HN  ILE X 320     207.052 155.439 121.716  1.00  0.00           H
ATOM   4539  CA  ILE X 320     208.834 154.528 121.173  1.00  0.00           C
ATOM   4540  HA  ILE X 320     209.277 154.246 120.228  1.00  0.00           H
ATOM   4541  CB  ILE X 320     209.701 155.599 121.838  1.00  0.00           C
ATOM   4542  HB  ILE X 320     209.659 156.494 121.166  1.00  0.00           H
ATOM   4543  CG2 ILE X 320     209.112 156.028 123.200  1.00  0.00           C
ATOM   4544 1HG2 ILE X 320     209.721 156.860 123.616  1.00  0.00           H
ATOM   4545 2HG2 ILE X 320     208.072 156.394 123.089  1.00  0.00           H
ATOM   4546 3HG2 ILE X 320     209.130 155.187 123.925  1.00  0.00           H
ATOM   4547  CG1 ILE X 320     211.195 155.227 121.963  1.00  0.00           C
ATOM   4548 1HG1 ILE X 320     211.725 156.102 122.404  1.00  0.00           H
ATOM   4549 2HG1 ILE X 320     211.316 154.384 122.676  1.00  0.00           H
ATOM   4550  CD  ILE X 320     211.833 154.886 120.616  1.00  0.00           C
ATOM   4551  HD1 ILE X 320     212.916 154.723 120.724  1.00  0.00           H
ATOM   4552  HD2 ILE X 320     211.397 153.972 120.168  1.00  0.00           H
ATOM   4553  HD3 ILE X 320     211.697 155.716 119.891  1.00  0.00           H
ATOM   4554  C   ILE X 320     208.683 153.251 121.999  1.00  0.00           C
ATOM   4555  O   ILE X 320     207.599 153.000 122.531  1.00  0.00           O
ATOM   4556  N   ILE X 321     209.729 152.389 122.044  1.00  0.00           N
ATOM   4557  HN  ILE X 321     210.565 152.625 121.565  1.00  0.00           H
ATOM   4558  CA  ILE X 321     209.756 151.075 122.685  1.00  0.00           C
ATOM   4559  HA  ILE X 321     208.820 150.605 122.462  1.00  0.00           H
ATOM   4560  CB  ILE X 321     210.780 150.135 122.018  1.00  0.00           C
ATOM   4561  HB  ILE X 321     210.764 149.154 122.547  1.00  0.00           H
ATOM   4562  CG2 ILE X 321     210.301 149.880 120.565  1.00  0.00           C
ATOM   4563 1HG2 ILE X 321     210.978 149.156 120.062  1.00  0.00           H
ATOM   4564 2HG2 ILE X 321     209.274 149.461 120.553  1.00  0.00           H
ATOM   4565 3HG2 ILE X 321     210.308 150.820 119.975  1.00  0.00           H
ATOM   4566  CG1 ILE X 321     212.246 150.638 121.974  1.00  0.00           C
ATOM   4567 1HG1 ILE X 321     212.692 150.237 121.034  1.00  0.00           H
ATOM   4568 2HG1 ILE X 321     212.278 151.744 121.919  1.00  0.00           H
ATOM   4569  CD  ILE X 321     213.140 150.122 123.104  1.00  0.00           C
ATOM   4570  HD1 ILE X 321     214.203 150.389 122.926  1.00  0.00           H
ATOM   4571  HD2 ILE X 321     212.818 150.543 124.076  1.00  0.00           H
ATOM   4572  HD3 ILE X 321     213.076 149.012 123.159  1.00  0.00           H
ATOM   4573  C   ILE X 321     209.778 151.082 124.249  1.00  0.00           C
ATOM   4574  OT1 ILE X 321     208.907 151.751 124.871  1.00  0.00           O
ATOM   4575  OT2 ILE X 321     210.616 150.377 124.872  1.00  0.00           O
TER
ATOM   4576  N   GLY Y  20     119.361  77.959 109.642  1.00  0.00           N
ATOM   4577  H1  GLY Y  20     118.331  77.824 109.507  1.00  0.00           H
ATOM   4578  H2  GLY Y  20     119.633  78.686 108.926  1.00  0.00           H
ATOM   4579  H3  GLY Y  20     119.881  77.073 109.432  1.00  0.00           H
ATOM   4580  CA  GLY Y  20     119.781  78.498 110.981  1.00  0.00           C
ATOM   4581  HA1 GLY Y  20     119.235  79.413 111.163  1.00  0.00           H
ATOM   4582  HA2 GLY Y  20     119.615  77.719 111.709  1.00  0.00           H
ATOM   4583  C   GLY Y  20     121.251  78.845 110.965  1.00  0.00           C
ATOM   4584  O   GLY Y  20     121.813  79.065 109.896  1.00  0.00           O
ATOM   4585  N   ALA Y  21     121.960  78.901 112.106  1.00  0.00           N
ATOM   4586  HN  ALA Y  21     122.933  79.113 112.008  1.00  0.00           H
ATOM   4587  CA  ALA Y  21     121.513  78.704 113.470  1.00  0.00           C
ATOM   4588  HA  ALA Y  21     120.477  78.992 113.575  1.00  0.00           H
ATOM   4589  CB  ALA Y  21     121.727  77.239 113.905  1.00  0.00           C
ATOM   4590  HB1 ALA Y  21     121.404  77.079 114.953  1.00  0.00           H
ATOM   4591  HB2 ALA Y  21     121.156  76.544 113.254  1.00  0.00           H
ATOM   4592  HB3 ALA Y  21     122.802  76.962 113.829  1.00  0.00           H
ATOM   4593  C   ALA Y  21     122.333  79.639 114.350  1.00  0.00           C
ATOM   4594  O   ALA Y  21     123.528  79.813 114.120  1.00  0.00           O
ATOM   4595  N   MET Y  22     121.698  80.299 115.344  1.00  0.00           N
ATOM   4596  HN  MET Y  22     120.768  80.048 115.594  1.00  0.00           H
ATOM   4597  CA  MET Y  22     122.310  81.424 116.037  1.00  0.00           C
ATOM   4598  HA  MET Y  22     123.213  81.069 116.518  1.00  0.00           H
ATOM   4599  CB  MET Y  22     122.624  82.598 115.068  1.00  0.00           C
ATOM   4600  HB1 MET Y  22     122.546  82.230 114.022  1.00  0.00           H
ATOM   4601  HB2 MET Y  22     121.881  83.420 115.157  1.00  0.00           H
ATOM   4602  CG  MET Y  22     124.035  83.180 115.235  1.00  0.00           C
ATOM   4603  HG1 MET Y  22     124.312  83.174 116.312  1.00  0.00           H
ATOM   4604  HG2 MET Y  22     124.747  82.497 114.715  1.00  0.00           H
ATOM   4605  SD  MET Y  22     124.202  84.875 114.589  1.00  0.00           S
ATOM   4606  CE  MET Y  22     123.083  84.795 113.160  1.00  0.00           C
ATOM   4607  HE1 MET Y  22     123.305  85.605 112.436  1.00  0.00           H
ATOM   4608  HE2 MET Y  22     123.193  83.837 112.609  1.00  0.00           H
ATOM   4609  HE3 MET Y  22     122.025  84.908 113.478  1.00  0.00           H
ATOM   4610  C   MET Y  22     121.384  81.999 117.100  1.00  0.00           C
ATOM   4611  O   MET Y  22     120.366  82.616 116.783  1.00  0.00           O
ATOM   4612  N   ALA Y  23     121.685  81.805 118.394  1.00  0.00           N
ATOM   4613  HN  ALA Y  23     122.519  81.329 118.665  1.00  0.00           H
ATOM   4614  CA  ALA Y  23     120.854  82.310 119.473  1.00  0.00           C
ATOM   4615  HA  ALA Y  23     119.820  82.083 119.242  1.00  0.00           H
ATOM   4616  CB  ALA Y  23     121.235  81.594 120.783  1.00  0.00           C
ATOM   4617  HB1 ALA Y  23     120.594  81.936 121.621  1.00  0.00           H
ATOM   4618  HB2 ALA Y  23     121.128  80.496 120.663  1.00  0.00           H
ATOM   4619  HB3 ALA Y  23     122.294  81.813 121.044  1.00  0.00           H
ATOM   4620  C   ALA Y  23     120.952  83.820 119.701  1.00  0.00           C
ATOM   4621  O   ALA Y  23     122.026  84.368 119.925  1.00  0.00           O
ATOM   4622  N   GLN Y  24     119.815  84.546 119.697  1.00  0.00           N
ATOM   4623  HN  GLN Y  24     118.932  84.142 119.453  1.00  0.00           H
ATOM   4624  CA  GLN Y  24     119.816  85.941 120.109  1.00  0.00           C
ATOM   4625  HA  GLN Y  24     120.766  86.388 119.858  1.00  0.00           H
ATOM   4626  CB  GLN Y  24     118.723  86.732 119.346  1.00  0.00           C
ATOM   4627  HB1 GLN Y  24     118.917  86.575 118.260  1.00  0.00           H
ATOM   4628  HB2 GLN Y  24     117.729  86.289 119.570  1.00  0.00           H
ATOM   4629  CG  GLN Y  24     118.694  88.257 119.619  1.00  0.00           C
ATOM   4630  HG1 GLN Y  24     118.347  88.458 120.654  1.00  0.00           H
ATOM   4631  HG2 GLN Y  24     119.715  88.675 119.500  1.00  0.00           H
ATOM   4632  CD  GLN Y  24     117.766  88.974 118.630  1.00  0.00           C
ATOM   4633  OE1 GLN Y  24     117.199  88.371 117.712  1.00  0.00           O
ATOM   4634  NE2 GLN Y  24     117.607  90.307 118.804  1.00  0.00           N
ATOM   4635 1HE2 GLN Y  24     118.029  90.799 119.574  1.00  0.00           H
ATOM   4636 2HE2 GLN Y  24     117.049  90.809 118.151  1.00  0.00           H
ATOM   4637  C   GLN Y  24     119.639  86.043 121.622  1.00  0.00           C
ATOM   4638  O   GLN Y  24     118.769  85.388 122.196  1.00  0.00           O
ATOM   4639  N   ASN Y  25     120.469  86.845 122.326  1.00  0.00           N
ATOM   4640  HN  ASN Y  25     121.199  87.349 121.858  1.00  0.00           H
ATOM   4641  CA  ASN Y  25     120.297  87.058 123.761  1.00  0.00           C
ATOM   4642  HA  ASN Y  25     119.987  86.131 124.228  1.00  0.00           H
ATOM   4643  CB  ASN Y  25     121.562  87.612 124.478  1.00  0.00           C
ATOM   4644  HB1 ASN Y  25     121.992  88.447 123.888  1.00  0.00           H
ATOM   4645  HB2 ASN Y  25     121.297  87.995 125.489  1.00  0.00           H
ATOM   4646  CG  ASN Y  25     122.613  86.535 124.676  1.00  0.00           C
ATOM   4647  OD1 ASN Y  25     122.493  85.393 124.234  1.00  0.00           O
ATOM   4648  ND2 ASN Y  25     123.710  86.899 125.383  1.00  0.00           N
ATOM   4649 1HD2 ASN Y  25     123.750  87.801 125.825  1.00  0.00           H
ATOM   4650 2HD2 ASN Y  25     124.457  86.244 125.493  1.00  0.00           H
ATOM   4651  C   ASN Y  25     119.204  88.077 124.010  1.00  0.00           C
ATOM   4652  O   ASN Y  25     119.324  89.230 123.598  1.00  0.00           O
ATOM   4653  N   ILE Y  26     118.131  87.681 124.717  1.00  0.00           N
ATOM   4654  HN  ILE Y  26     118.048  86.738 125.054  1.00  0.00           H
ATOM   4655  CA  ILE Y  26     117.050  88.585 125.066  1.00  0.00           C
ATOM   4656  HA  ILE Y  26     117.297  89.590 124.751  1.00  0.00           H
ATOM   4657  CB  ILE Y  26     115.703  88.222 124.451  1.00  0.00           C
ATOM   4658  HB  ILE Y  26     115.373  87.233 124.851  1.00  0.00           H
ATOM   4659  CG2 ILE Y  26     114.654  89.291 124.834  1.00  0.00           C
ATOM   4660 1HG2 ILE Y  26     113.808  89.278 124.121  1.00  0.00           H
ATOM   4661 2HG2 ILE Y  26     114.256  89.110 125.856  1.00  0.00           H
ATOM   4662 3HG2 ILE Y  26     115.104  90.303 124.795  1.00  0.00           H
ATOM   4663  CG1 ILE Y  26     115.777  88.085 122.915  1.00  0.00           C
ATOM   4664 1HG1 ILE Y  26     116.543  87.323 122.650  1.00  0.00           H
ATOM   4665 2HG1 ILE Y  26     114.790  87.694 122.572  1.00  0.00           H
ATOM   4666  CD  ILE Y  26     116.068  89.393 122.168  1.00  0.00           C
ATOM   4667  HD1 ILE Y  26     116.058  89.219 121.072  1.00  0.00           H
ATOM   4668  HD2 ILE Y  26     115.302  90.164 122.397  1.00  0.00           H
ATOM   4669  HD3 ILE Y  26     117.064  89.798 122.450  1.00  0.00           H
ATOM   4670  C   ILE Y  26     116.908  88.635 126.568  1.00  0.00           C
ATOM   4671  O   ILE Y  26     117.089  87.645 127.276  1.00  0.00           O
ATOM   4672  N   THR Y  27     116.597  89.828 127.089  1.00  0.00           N
ATOM   4673  HN  THR Y  27     116.507  90.633 126.510  1.00  0.00           H
ATOM   4674  CA  THR Y  27     116.379  90.064 128.496  1.00  0.00           C
ATOM   4675  HA  THR Y  27     116.250  89.124 129.009  1.00  0.00           H
ATOM   4676  CB  THR Y  27     117.527  90.817 129.120  1.00  0.00           C
ATOM   4677  HB  THR Y  27     117.254  91.146 130.152  1.00  0.00           H
ATOM   4678  OG1 THR Y  27     117.906  91.937 128.333  1.00  0.00           O
ATOM   4679  HG1 THR Y  27     118.423  92.474 128.960  1.00  0.00           H
ATOM   4680  CG2 THR Y  27     118.771  89.932 129.206  1.00  0.00           C
ATOM   4681 1HG2 THR Y  27     119.580  90.487 129.729  1.00  0.00           H
ATOM   4682 2HG2 THR Y  27     118.558  89.006 129.777  1.00  0.00           H
ATOM   4683 3HG2 THR Y  27     119.134  89.651 128.196  1.00  0.00           H
ATOM   4684  C   THR Y  27     115.110  90.867 128.729  1.00  0.00           C
ATOM   4685  O   THR Y  27     114.697  91.698 127.916  1.00  0.00           O
ATOM   4686  N   ALA Y  28     114.446  90.616 129.869  1.00  0.00           N
ATOM   4687  HN  ALA Y  28     114.736  89.874 130.472  1.00  0.00           H
ATOM   4688  CA  ALA Y  28     113.181  91.208 130.227  1.00  0.00           C
ATOM   4689  HA  ALA Y  28     113.196  92.259 129.970  1.00  0.00           H
ATOM   4690  CB  ALA Y  28     112.028  90.481 129.513  1.00  0.00           C
ATOM   4691  HB1 ALA Y  28     111.047  90.964 129.706  1.00  0.00           H
ATOM   4692  HB2 ALA Y  28     112.215  90.472 128.420  1.00  0.00           H
ATOM   4693  HB3 ALA Y  28     111.973  89.423 129.851  1.00  0.00           H
ATOM   4694  C   ALA Y  28     112.980  91.102 131.729  1.00  0.00           C
ATOM   4695  O   ALA Y  28     113.687  90.360 132.413  1.00  0.00           O
ATOM   4696  N   ARG Y  29     112.021  91.871 132.272  1.00  0.00           N
ATOM   4697  HN  ARG Y  29     111.411  92.417 131.705  1.00  0.00           H
ATOM   4698  CA  ARG Y  29     111.829  92.048 133.696  1.00  0.00           C
ATOM   4699  HA  ARG Y  29     112.697  91.698 134.238  1.00  0.00           H
ATOM   4700  CB  ARG Y  29     111.599  93.544 133.986  1.00  0.00           C
ATOM   4701  HB1 ARG Y  29     112.444  94.105 133.541  1.00  0.00           H
ATOM   4702  HB2 ARG Y  29     110.688  93.881 133.445  1.00  0.00           H
ATOM   4703  CG  ARG Y  29     111.464  93.915 135.475  1.00  0.00           C
ATOM   4704  HG1 ARG Y  29     110.504  93.506 135.868  1.00  0.00           H
ATOM   4705  HG2 ARG Y  29     112.298  93.446 136.044  1.00  0.00           H
ATOM   4706  CD  ARG Y  29     111.482  95.429 135.691  1.00  0.00           C
ATOM   4707  HD1 ARG Y  29     112.438  95.848 135.306  1.00  0.00           H
ATOM   4708  HD2 ARG Y  29     110.622  95.913 135.173  1.00  0.00           H
ATOM   4709  NE  ARG Y  29     111.375  95.670 137.161  1.00  0.00           N
ATOM   4710  HE  ARG Y  29     110.890  95.011 137.740  1.00  0.00           H
ATOM   4711  CZ  ARG Y  29     111.594  96.856 137.745  1.00  0.00           C
ATOM   4712  NH1 ARG Y  29     112.067  97.900 137.072  1.00  0.00           N
ATOM   4713 1HH1 ARG Y  29     111.932  97.865 136.094  1.00  0.00           H
ATOM   4714 2HH1 ARG Y  29     112.101  98.797 137.529  1.00  0.00           H
ATOM   4715  NH2 ARG Y  29     111.260  96.996 139.022  1.00  0.00           N
ATOM   4716 1HH2 ARG Y  29     110.609  96.299 139.358  1.00  0.00           H
ATOM   4717 2HH2 ARG Y  29     111.277  97.896 139.427  1.00  0.00           H
ATOM   4718  C   ARG Y  29     110.614  91.300 134.192  1.00  0.00           C
ATOM   4719  O   ARG Y  29     109.558  91.323 133.568  1.00  0.00           O
ATOM   4720  N   ILE Y  30     110.730  90.613 135.343  1.00  0.00           N
ATOM   4721  HN  ILE Y  30     111.595  90.600 135.844  1.00  0.00           H
ATOM   4722  CA  ILE Y  30     109.628  89.868 135.932  1.00  0.00           C
ATOM   4723  HA  ILE Y  30     109.279  89.186 135.172  1.00  0.00           H
ATOM   4724  CB  ILE Y  30     110.074  89.031 137.125  1.00  0.00           C
ATOM   4725  HB  ILE Y  30     110.352  89.716 137.960  1.00  0.00           H
ATOM   4726  CG2 ILE Y  30     108.919  88.113 137.583  1.00  0.00           C
ATOM   4727 1HG2 ILE Y  30     109.217  87.540 138.484  1.00  0.00           H
ATOM   4728 2HG2 ILE Y  30     108.012  88.693 137.852  1.00  0.00           H
ATOM   4729 3HG2 ILE Y  30     108.657  87.391 136.782  1.00  0.00           H
ATOM   4730  CG1 ILE Y  30     111.307  88.172 136.765  1.00  0.00           C
ATOM   4731 1HG1 ILE Y  30     111.004  87.407 136.015  1.00  0.00           H
ATOM   4732 2HG1 ILE Y  30     112.098  88.793 136.297  1.00  0.00           H
ATOM   4733  CD  ILE Y  30     111.927  87.488 137.983  1.00  0.00           C
ATOM   4734  HD1 ILE Y  30     112.831  86.927 137.671  1.00  0.00           H
ATOM   4735  HD2 ILE Y  30     112.216  88.234 138.752  1.00  0.00           H
ATOM   4736  HD3 ILE Y  30     111.212  86.780 138.449  1.00  0.00           H
ATOM   4737  C   ILE Y  30     108.441  90.754 136.317  1.00  0.00           C
ATOM   4738  O   ILE Y  30     108.574  91.747 137.033  1.00  0.00           O
ATOM   4739  N   GLY Y  31     107.238  90.396 135.819  1.00  0.00           N
ATOM   4740  HN  GLY Y  31     107.180  89.578 135.249  1.00  0.00           H
ATOM   4741  CA  GLY Y  31     106.003  91.159 135.998  1.00  0.00           C
ATOM   4742  HA1 GLY Y  31     105.187  90.458 136.087  1.00  0.00           H
ATOM   4743  HA2 GLY Y  31     106.085  91.809 136.858  1.00  0.00           H
ATOM   4744  C   GLY Y  31     105.688  92.032 134.816  1.00  0.00           C
ATOM   4745  O   GLY Y  31     104.568  92.497 134.652  1.00  0.00           O
ATOM   4746  N   GLU Y  32     106.655  92.232 133.904  1.00  0.00           N
ATOM   4747  HN  GLU Y  32     107.575  91.871 134.042  1.00  0.00           H
ATOM   4748  CA  GLU Y  32     106.391  92.853 132.626  1.00  0.00           C
ATOM   4749  HA  GLU Y  32     105.556  93.533 132.735  1.00  0.00           H
ATOM   4750  CB  GLU Y  32     107.618  93.663 132.118  1.00  0.00           C
ATOM   4751  HB1 GLU Y  32     108.490  92.980 132.029  1.00  0.00           H
ATOM   4752  HB2 GLU Y  32     107.388  94.049 131.104  1.00  0.00           H
ATOM   4753  CG  GLU Y  32     108.018  94.881 132.999  1.00  0.00           C
ATOM   4754  HG1 GLU Y  32     107.147  95.547 133.159  1.00  0.00           H
ATOM   4755  HG2 GLU Y  32     108.363  94.523 133.992  1.00  0.00           H
ATOM   4756  CD  GLU Y  32     109.138  95.715 132.383  1.00  0.00           C
ATOM   4757  OE1 GLU Y  32     109.519  95.450 131.209  1.00  0.00           O
ATOM   4758  OE2 GLU Y  32     109.670  96.630 133.064  1.00  0.00           O
ATOM   4759  C   GLU Y  32     106.006  91.763 131.613  1.00  0.00           C
ATOM   4760  O   GLU Y  32     106.217  90.577 131.872  1.00  0.00           O
ATOM   4761  N   PRO Y  33     105.438  92.068 130.457  1.00  0.00           N
ATOM   4762  CD  PRO Y  33     104.742  93.309 130.197  1.00  0.00           C
ATOM   4763  HD1 PRO Y  33     105.456  94.157 130.242  1.00  0.00           H
ATOM   4764  HD2 PRO Y  33     103.931  93.426 130.951  1.00  0.00           H
ATOM   4765  CA  PRO Y  33     105.263  91.124 129.375  1.00  0.00           C
ATOM   4766  HA  PRO Y  33     105.167  90.108 129.733  1.00  0.00           H
ATOM   4767  CB  PRO Y  33     104.014  91.662 128.661  1.00  0.00           C
ATOM   4768  HB1 PRO Y  33     103.925  91.307 127.617  1.00  0.00           H
ATOM   4769  HB2 PRO Y  33     103.113  91.334 129.225  1.00  0.00           H
ATOM   4770  CG  PRO Y  33     104.157  93.171 128.788  1.00  0.00           C
ATOM   4771  HG1 PRO Y  33     104.894  93.550 128.046  1.00  0.00           H
ATOM   4772  HG2 PRO Y  33     103.198  93.713 128.673  1.00  0.00           H
ATOM   4773  C   PRO Y  33     106.439  91.229 128.436  1.00  0.00           C
ATOM   4774  O   PRO Y  33     107.320  92.079 128.602  1.00  0.00           O
ATOM   4775  N   LEU Y  34     106.452  90.371 127.410  1.00  0.00           N
ATOM   4776  HN  LEU Y  34     105.721  89.693 127.322  1.00  0.00           H
ATOM   4777  CA  LEU Y  34     107.526  90.331 126.454  1.00  0.00           C
ATOM   4778  HA  LEU Y  34     107.868  91.335 126.237  1.00  0.00           H
ATOM   4779  CB  LEU Y  34     108.646  89.474 127.085  1.00  0.00           C
ATOM   4780  HB1 LEU Y  34     109.015  90.018 127.985  1.00  0.00           H
ATOM   4781  HB2 LEU Y  34     108.181  88.539 127.466  1.00  0.00           H
ATOM   4782  CG  LEU Y  34     109.863  89.094 126.231  1.00  0.00           C
ATOM   4783  HG  LEU Y  34     109.515  88.555 125.318  1.00  0.00           H
ATOM   4784  CD1 LEU Y  34     110.674  90.327 125.812  1.00  0.00           C
ATOM   4785 1HD1 LEU Y  34     111.568  90.043 125.221  1.00  0.00           H
ATOM   4786 2HD1 LEU Y  34     110.061  91.022 125.202  1.00  0.00           H
ATOM   4787 3HD1 LEU Y  34     111.015  90.883 126.710  1.00  0.00           H
ATOM   4788  CD2 LEU Y  34     110.694  88.117 127.072  1.00  0.00           C
ATOM   4789 1HD2 LEU Y  34     111.646  87.824 126.595  1.00  0.00           H
ATOM   4790 2HD2 LEU Y  34     110.930  88.559 128.058  1.00  0.00           H
ATOM   4791 3HD2 LEU Y  34     110.098  87.199 127.265  1.00  0.00           H
ATOM   4792  C   LEU Y  34     107.000  89.719 125.168  1.00  0.00           C
ATOM   4793  O   LEU Y  34     106.076  88.905 125.193  1.00  0.00           O
ATOM   4794  N   VAL Y  35     107.575  90.092 123.998  1.00  0.00           N
ATOM   4795  HN  VAL Y  35     108.277  90.796 123.985  1.00  0.00           H
ATOM   4796  CA  VAL Y  35     107.272  89.427 122.739  1.00  0.00           C
ATOM   4797  HA  VAL Y  35     106.882  88.448 122.977  1.00  0.00           H
ATOM   4798  CB  VAL Y  35     106.254  90.115 121.823  1.00  0.00           C
ATOM   4799  HB  VAL Y  35     106.126  89.496 120.902  1.00  0.00           H
ATOM   4800  CG1 VAL Y  35     104.903  90.191 122.523  1.00  0.00           C
ATOM   4801 1HG1 VAL Y  35     104.105  90.460 121.800  1.00  0.00           H
ATOM   4802 2HG1 VAL Y  35     104.651  89.204 122.949  1.00  0.00           H
ATOM   4803 3HG1 VAL Y  35     104.922  90.937 123.345  1.00  0.00           H
ATOM   4804  CG2 VAL Y  35     106.633  91.534 121.410  1.00  0.00           C
ATOM   4805 1HG2 VAL Y  35     105.947  91.892 120.612  1.00  0.00           H
ATOM   4806 2HG2 VAL Y  35     106.509  92.216 122.278  1.00  0.00           H
ATOM   4807 3HG2 VAL Y  35     107.672  91.606 121.035  1.00  0.00           H
ATOM   4808  C   VAL Y  35     108.514  89.167 121.910  1.00  0.00           C
ATOM   4809  O   VAL Y  35     109.476  89.941 121.893  1.00  0.00           O
ATOM   4810  N   LEU Y  36     108.494  88.049 121.155  1.00  0.00           N
ATOM   4811  HN  LEU Y  36     107.709  87.427 121.230  1.00  0.00           H
ATOM   4812  CA  LEU Y  36     109.587  87.606 120.306  1.00  0.00           C
ATOM   4813  HA  LEU Y  36     110.381  88.330 120.337  1.00  0.00           H
ATOM   4814  CB  LEU Y  36     110.198  86.231 120.681  1.00  0.00           C
ATOM   4815  HB1 LEU Y  36     109.604  85.391 120.259  1.00  0.00           H
ATOM   4816  HB2 LEU Y  36     111.218  86.184 120.242  1.00  0.00           H
ATOM   4817  CG  LEU Y  36     110.309  85.986 122.186  1.00  0.00           C
ATOM   4818  HG  LEU Y  36     110.445  86.976 122.678  1.00  0.00           H
ATOM   4819  CD1 LEU Y  36     109.036  85.354 122.720  1.00  0.00           C
ATOM   4820 1HD1 LEU Y  36     108.984  85.506 123.819  1.00  0.00           H
ATOM   4821 2HD1 LEU Y  36     108.125  85.818 122.295  1.00  0.00           H
ATOM   4822 3HD1 LEU Y  36     109.006  84.271 122.480  1.00  0.00           H
ATOM   4823  CD2 LEU Y  36     111.492  85.082 122.548  1.00  0.00           C
ATOM   4824 1HD2 LEU Y  36     111.492  84.865 123.638  1.00  0.00           H
ATOM   4825 2HD2 LEU Y  36     111.436  84.121 121.997  1.00  0.00           H
ATOM   4826 3HD2 LEU Y  36     112.444  85.596 122.299  1.00  0.00           H
ATOM   4827  C   LEU Y  36     109.101  87.482 118.888  1.00  0.00           C
ATOM   4828  O   LEU Y  36     108.137  86.772 118.619  1.00  0.00           O
ATOM   4829  N   LYS Y  37     109.742  88.169 117.923  1.00  0.00           N
ATOM   4830  HN  LYS Y  37     110.508  88.771 118.143  1.00  0.00           H
ATOM   4831  CA  LYS Y  37     109.382  88.033 116.521  1.00  0.00           C
ATOM   4832  HA  LYS Y  37     108.333  88.258 116.429  1.00  0.00           H
ATOM   4833  CB  LYS Y  37     110.156  89.038 115.625  1.00  0.00           C
ATOM   4834  HB1 LYS Y  37     111.171  89.186 116.054  1.00  0.00           H
ATOM   4835  HB2 LYS Y  37     110.280  88.630 114.596  1.00  0.00           H
ATOM   4836  CG  LYS Y  37     109.443  90.394 115.497  1.00  0.00           C
ATOM   4837  HG1 LYS Y  37     108.489  90.257 114.937  1.00  0.00           H
ATOM   4838  HG2 LYS Y  37     109.178  90.755 116.518  1.00  0.00           H
ATOM   4839  CD  LYS Y  37     110.292  91.496 114.829  1.00  0.00           C
ATOM   4840  HD1 LYS Y  37     109.712  92.445 114.912  1.00  0.00           H
ATOM   4841  HD2 LYS Y  37     111.226  91.620 115.424  1.00  0.00           H
ATOM   4842  CE  LYS Y  37     110.639  91.272 113.352  1.00  0.00           C
ATOM   4843  HE1 LYS Y  37     111.201  90.325 113.214  1.00  0.00           H
ATOM   4844  HE2 LYS Y  37     109.708  91.231 112.743  1.00  0.00           H
ATOM   4845  NZ  LYS Y  37     111.477  92.388 112.855  1.00  0.00           N
ATOM   4846  HZ1 LYS Y  37     111.569  92.379 111.821  1.00  0.00           H
ATOM   4847  HZ2 LYS Y  37     111.071  93.298 113.164  1.00  0.00           H
ATOM   4848  HZ3 LYS Y  37     112.440  92.366 113.271  1.00  0.00           H
ATOM   4849  C   LYS Y  37     109.552  86.624 115.969  1.00  0.00           C
ATOM   4850  O   LYS Y  37     110.564  85.957 116.180  1.00  0.00           O
ATOM   4851  N   CYS Y  38     108.570  86.145 115.189  1.00  0.00           N
ATOM   4852  HN  CYS Y  38     107.706  86.637 115.087  1.00  0.00           H
ATOM   4853  CA  CYS Y  38     108.786  84.997 114.335  1.00  0.00           C
ATOM   4854  HA  CYS Y  38     109.626  84.424 114.696  1.00  0.00           H
ATOM   4855  CB  CYS Y  38     107.551  84.065 114.309  1.00  0.00           C
ATOM   4856  HB1 CYS Y  38     107.260  83.877 115.365  1.00  0.00           H
ATOM   4857  HB2 CYS Y  38     106.691  84.590 113.838  1.00  0.00           H
ATOM   4858  SG  CYS Y  38     107.779  82.432 113.532  1.00  0.00           S
ATOM   4859  C   CYS Y  38     109.149  85.560 112.976  1.00  0.00           C
ATOM   4860  O   CYS Y  38     108.297  85.908 112.160  1.00  0.00           O
ATOM   4861  N   LYS Y  39     110.457  85.770 112.721  1.00  0.00           N
ATOM   4862  HN  LYS Y  39     111.160  85.508 113.381  1.00  0.00           H
ATOM   4863  CA  LYS Y  39     110.911  86.423 111.508  1.00  0.00           C
ATOM   4864  HA  LYS Y  39     110.371  87.356 111.407  1.00  0.00           H
ATOM   4865  CB  LYS Y  39     112.419  86.727 111.490  1.00  0.00           C
ATOM   4866  HB1 LYS Y  39     112.975  85.763 111.491  1.00  0.00           H
ATOM   4867  HB2 LYS Y  39     112.670  87.261 110.543  1.00  0.00           H
ATOM   4868  CG  LYS Y  39     112.901  87.591 112.653  1.00  0.00           C
ATOM   4869  HG1 LYS Y  39     112.274  88.510 112.708  1.00  0.00           H
ATOM   4870  HG2 LYS Y  39     112.773  87.058 113.621  1.00  0.00           H
ATOM   4871  CD  LYS Y  39     114.366  88.007 112.458  1.00  0.00           C
ATOM   4872  HD1 LYS Y  39     114.440  88.634 111.541  1.00  0.00           H
ATOM   4873  HD2 LYS Y  39     114.659  88.651 113.317  1.00  0.00           H
ATOM   4874  CE  LYS Y  39     115.373  86.854 112.316  1.00  0.00           C
ATOM   4875  HE1 LYS Y  39     115.134  86.200 111.450  1.00  0.00           H
ATOM   4876  HE2 LYS Y  39     116.396  87.264 112.168  1.00  0.00           H
ATOM   4877  NZ  LYS Y  39     115.393  86.025 113.533  1.00  0.00           N
ATOM   4878  HZ1 LYS Y  39     116.182  85.329 113.455  1.00  0.00           H
ATOM   4879  HZ2 LYS Y  39     115.595  86.625 114.363  1.00  0.00           H
ATOM   4880  HZ3 LYS Y  39     114.488  85.522 113.667  1.00  0.00           H
ATOM   4881  C   LYS Y  39     110.659  85.599 110.277  1.00  0.00           C
ATOM   4882  O   LYS Y  39     111.069  84.444 110.189  1.00  0.00           O
ATOM   4883  N   GLY Y  40     109.995  86.205 109.285  1.00  0.00           N
ATOM   4884  HN  GLY Y  40     109.700  87.153 109.389  1.00  0.00           H
ATOM   4885  CA  GLY Y  40     109.581  85.528 108.072  1.00  0.00           C
ATOM   4886  HA1 GLY Y  40     109.507  86.266 107.293  1.00  0.00           H
ATOM   4887  HA2 GLY Y  40     110.276  84.746 107.823  1.00  0.00           H
ATOM   4888  C   GLY Y  40     108.229  84.906 108.194  1.00  0.00           C
ATOM   4889  O   GLY Y  40     107.643  84.502 107.199  1.00  0.00           O
ATOM   4890  N   ALA Y  41     107.615  84.900 109.397  1.00  0.00           N
ATOM   4891  HN  ALA Y  41     108.073  85.171 110.242  1.00  0.00           H
ATOM   4892  CA  ALA Y  41     106.184  84.746 109.471  1.00  0.00           C
ATOM   4893  HA  ALA Y  41     105.940  83.840 108.935  1.00  0.00           H
ATOM   4894  CB  ALA Y  41     105.657  84.571 110.908  1.00  0.00           C
ATOM   4895  HB1 ALA Y  41     104.558  84.405 110.902  1.00  0.00           H
ATOM   4896  HB2 ALA Y  41     106.137  83.690 111.383  1.00  0.00           H
ATOM   4897  HB3 ALA Y  41     105.869  85.470 111.523  1.00  0.00           H
ATOM   4898  C   ALA Y  41     105.515  85.961 108.826  1.00  0.00           C
ATOM   4899  O   ALA Y  41     105.941  87.106 109.037  1.00  0.00           O
ATOM   4900  N   PRO Y  42     104.492  85.809 108.021  1.00  0.00           N
ATOM   4901  CD  PRO Y  42     104.160  84.561 107.330  1.00  0.00           C
ATOM   4902  HD1 PRO Y  42     103.605  83.887 108.018  1.00  0.00           H
ATOM   4903  HD2 PRO Y  42     105.055  84.030 106.928  1.00  0.00           H
ATOM   4904  CA  PRO Y  42     103.558  86.884 107.716  1.00  0.00           C
ATOM   4905  HA  PRO Y  42     104.091  87.639 107.162  1.00  0.00           H
ATOM   4906  CB  PRO Y  42     102.494  86.168 106.900  1.00  0.00           C
ATOM   4907  HB1 PRO Y  42     101.729  85.690 107.554  1.00  0.00           H
ATOM   4908  HB2 PRO Y  42     101.989  86.824 106.177  1.00  0.00           H
ATOM   4909  CG  PRO Y  42     103.255  85.038 106.218  1.00  0.00           C
ATOM   4910  HG1 PRO Y  42     102.573  84.245 105.866  1.00  0.00           H
ATOM   4911  HG2 PRO Y  42     103.840  85.396 105.353  1.00  0.00           H
ATOM   4912  C   PRO Y  42     102.965  87.541 108.948  1.00  0.00           C
ATOM   4913  O   PRO Y  42     102.929  86.928 110.007  1.00  0.00           O
ATOM   4914  N   LYS Y  43     102.440  88.773 108.857  1.00  0.00           N
ATOM   4915  HN  LYS Y  43     102.489  89.307 108.020  1.00  0.00           H
ATOM   4916  CA  LYS Y  43     101.834  89.411 110.011  1.00  0.00           C
ATOM   4917  HA  LYS Y  43     102.376  89.126 110.901  1.00  0.00           H
ATOM   4918  CB  LYS Y  43     101.863  90.964 109.921  1.00  0.00           C
ATOM   4919  HB1 LYS Y  43     101.645  91.288 108.881  1.00  0.00           H
ATOM   4920  HB2 LYS Y  43     101.049  91.392 110.555  1.00  0.00           H
ATOM   4921  CG  LYS Y  43     103.143  91.655 110.437  1.00  0.00           C
ATOM   4922  HG1 LYS Y  43     102.903  92.733 110.602  1.00  0.00           H
ATOM   4923  HG2 LYS Y  43     103.445  91.245 111.420  1.00  0.00           H
ATOM   4924  CD  LYS Y  43     104.325  91.608 109.466  1.00  0.00           C
ATOM   4925  HD1 LYS Y  43     104.644  90.553 109.358  1.00  0.00           H
ATOM   4926  HD2 LYS Y  43     103.959  91.973 108.479  1.00  0.00           H
ATOM   4927  CE  LYS Y  43     105.515  92.474 109.902  1.00  0.00           C
ATOM   4928  HE1 LYS Y  43     105.179  93.499 110.176  1.00  0.00           H
ATOM   4929  HE2 LYS Y  43     106.039  92.019 110.768  1.00  0.00           H
ATOM   4930  NZ  LYS Y  43     106.462  92.591 108.782  1.00  0.00           N
ATOM   4931  HZ1 LYS Y  43     107.373  93.000 109.085  1.00  0.00           H
ATOM   4932  HZ2 LYS Y  43     106.633  91.658 108.354  1.00  0.00           H
ATOM   4933  HZ3 LYS Y  43     106.061  93.262 108.081  1.00  0.00           H
ATOM   4934  C   LYS Y  43     100.383  88.965 110.213  1.00  0.00           C
ATOM   4935  O   LYS Y  43      99.696  89.515 111.071  1.00  0.00           O
ATOM   4936  N   LYS Y  44      99.901  87.938 109.473  1.00  0.00           N
ATOM   4937  HN  LYS Y  44     100.477  87.458 108.814  1.00  0.00           H
ATOM   4938  CA  LYS Y  44      98.597  87.334 109.657  1.00  0.00           C
ATOM   4939  HA  LYS Y  44      98.407  87.279 110.713  1.00  0.00           H
ATOM   4940  CB  LYS Y  44      97.501  88.084 108.864  1.00  0.00           C
ATOM   4941  HB1 LYS Y  44      97.808  88.130 107.795  1.00  0.00           H
ATOM   4942  HB2 LYS Y  44      96.555  87.498 108.913  1.00  0.00           H
ATOM   4943  CG  LYS Y  44      97.230  89.498 109.379  1.00  0.00           C
ATOM   4944  HG1 LYS Y  44      97.506  89.537 110.452  1.00  0.00           H
ATOM   4945  HG2 LYS Y  44      97.884  90.235 108.857  1.00  0.00           H
ATOM   4946  CD  LYS Y  44      95.762  89.859 109.253  1.00  0.00           C
ATOM   4947  HD1 LYS Y  44      95.575  90.100 108.185  1.00  0.00           H
ATOM   4948  HD2 LYS Y  44      95.138  88.973 109.466  1.00  0.00           H
ATOM   4949  CE  LYS Y  44      95.330  91.037 110.132  1.00  0.00           C
ATOM   4950  HE1 LYS Y  44      95.922  91.928 109.830  1.00  0.00           H
ATOM   4951  HE2 LYS Y  44      94.246  91.219 109.969  1.00  0.00           H
ATOM   4952  NZ  LYS Y  44      95.514  90.833 111.581  1.00  0.00           N
ATOM   4953  HZ1 LYS Y  44      95.546  91.729 112.126  1.00  0.00           H
ATOM   4954  HZ2 LYS Y  44      94.743  90.275 112.009  1.00  0.00           H
ATOM   4955  HZ3 LYS Y  44      96.416  90.363 111.781  1.00  0.00           H
ATOM   4956  C   LYS Y  44      98.591  85.917 109.119  1.00  0.00           C
ATOM   4957  O   LYS Y  44      99.446  85.662 108.283  1.00  0.00           O
ATOM   4958  N   PRO Y  45      97.707  84.986 109.514  1.00  0.00           N
ATOM   4959  CD  PRO Y  45      96.820  85.114 110.658  1.00  0.00           C
ATOM   4960  HD1 PRO Y  45      96.391  86.119 110.680  1.00  0.00           H
ATOM   4961  HD2 PRO Y  45      97.381  84.903 111.595  1.00  0.00           H
ATOM   4962  CA  PRO Y  45      97.479  83.716 108.840  1.00  0.00           C
ATOM   4963  HA  PRO Y  45      98.439  83.267 108.756  1.00  0.00           H
ATOM   4964  CB  PRO Y  45      96.513  82.969 109.783  1.00  0.00           C
ATOM   4965  HB1 PRO Y  45      95.851  82.243 109.276  1.00  0.00           H
ATOM   4966  HB2 PRO Y  45      97.098  82.441 110.572  1.00  0.00           H
ATOM   4967  CG  PRO Y  45      95.721  84.085 110.427  1.00  0.00           C
ATOM   4968  HG1 PRO Y  45      94.970  84.467 109.701  1.00  0.00           H
ATOM   4969  HG2 PRO Y  45      95.202  83.786 111.360  1.00  0.00           H
ATOM   4970  C   PRO Y  45      96.952  83.811 107.417  1.00  0.00           C
ATOM   4971  O   PRO Y  45      96.435  84.873 107.034  1.00  0.00           O
ATOM   4972  N   PRO Y  46      97.049  82.760 106.604  1.00  0.00           N
ATOM   4973  CD  PRO Y  46      96.581  82.867 105.241  1.00  0.00           C
ATOM   4974  HD1 PRO Y  46      97.099  83.695 104.720  1.00  0.00           H
ATOM   4975  HD2 PRO Y  46      95.479  83.006 105.256  1.00  0.00           H
ATOM   4976  CA  PRO Y  46      97.325  81.365 106.971  1.00  0.00           C
ATOM   4977  HA  PRO Y  46      96.830  81.061 107.876  1.00  0.00           H
ATOM   4978  CB  PRO Y  46      96.764  80.586 105.775  1.00  0.00           C
ATOM   4979  HB1 PRO Y  46      97.252  79.607 105.595  1.00  0.00           H
ATOM   4980  HB2 PRO Y  46      95.682  80.407 105.938  1.00  0.00           H
ATOM   4981  CG  PRO Y  46      96.926  81.549 104.602  1.00  0.00           C
ATOM   4982  HG1 PRO Y  46      97.985  81.551 104.258  1.00  0.00           H
ATOM   4983  HG2 PRO Y  46      96.259  81.331 103.750  1.00  0.00           H
ATOM   4984  C   PRO Y  46      98.799  81.057 107.099  1.00  0.00           C
ATOM   4985  O   PRO Y  46      99.463  80.654 106.143  1.00  0.00           O
ATOM   4986  N   GLN Y  47      99.319  81.136 108.330  1.00  0.00           N
ATOM   4987  HN  GLN Y  47      98.749  81.290 109.127  1.00  0.00           H
ATOM   4988  CA  GLN Y  47     100.729  81.061 108.572  1.00  0.00           C
ATOM   4989  HA  GLN Y  47     101.258  81.552 107.766  1.00  0.00           H
ATOM   4990  CB  GLN Y  47     101.126  81.720 109.917  1.00  0.00           C
ATOM   4991  HB1 GLN Y  47     100.449  81.330 110.710  1.00  0.00           H
ATOM   4992  HB2 GLN Y  47     102.164  81.422 110.178  1.00  0.00           H
ATOM   4993  CG  GLN Y  47     101.128  83.266 109.883  1.00  0.00           C
ATOM   4994  HG1 GLN Y  47     102.067  83.633 109.429  1.00  0.00           H
ATOM   4995  HG2 GLN Y  47     100.304  83.615 109.238  1.00  0.00           H
ATOM   4996  CD  GLN Y  47     100.944  83.891 111.263  1.00  0.00           C
ATOM   4997  OE1 GLN Y  47     100.542  83.262 112.241  1.00  0.00           O
ATOM   4998  NE2 GLN Y  47     101.214  85.209 111.376  1.00  0.00           N
ATOM   4999 1HE2 GLN Y  47     101.708  85.690 110.649  1.00  0.00           H
ATOM   5000 2HE2 GLN Y  47     101.006  85.650 112.245  1.00  0.00           H
ATOM   5001  C   GLN Y  47     101.121  79.617 108.566  1.00  0.00           C
ATOM   5002  O   GLN Y  47     100.292  78.718 108.719  1.00  0.00           O
ATOM   5003  N   ARG Y  48     102.412  79.369 108.358  1.00  0.00           N
ATOM   5004  HN  ARG Y  48     103.058  80.085 108.106  1.00  0.00           H
ATOM   5005  CA  ARG Y  48     102.954  78.071 108.607  1.00  0.00           C
ATOM   5006  HA  ARG Y  48     102.255  77.446 109.143  1.00  0.00           H
ATOM   5007  CB  ARG Y  48     103.299  77.390 107.287  1.00  0.00           C
ATOM   5008  HB1 ARG Y  48     102.372  77.448 106.674  1.00  0.00           H
ATOM   5009  HB2 ARG Y  48     104.070  77.974 106.745  1.00  0.00           H
ATOM   5010  CG  ARG Y  48     103.709  75.923 107.470  1.00  0.00           C
ATOM   5011  HG1 ARG Y  48     104.697  75.881 107.982  1.00  0.00           H
ATOM   5012  HG2 ARG Y  48     102.970  75.424 108.139  1.00  0.00           H
ATOM   5013  CD  ARG Y  48     103.797  75.136 106.168  1.00  0.00           C
ATOM   5014  HD1 ARG Y  48     104.575  75.589 105.508  1.00  0.00           H
ATOM   5015  HD2 ARG Y  48     104.039  74.065 106.346  1.00  0.00           H
ATOM   5016  NE  ARG Y  48     102.439  75.253 105.551  1.00  0.00           N
ATOM   5017  HE  ARG Y  48     101.675  75.548 106.122  1.00  0.00           H
ATOM   5018  CZ  ARG Y  48     102.268  75.343 104.229  1.00  0.00           C
ATOM   5019  NH1 ARG Y  48     103.188  74.890 103.389  1.00  0.00           N
ATOM   5020 1HH1 ARG Y  48     103.957  74.372 103.784  1.00  0.00           H
ATOM   5021 2HH1 ARG Y  48     102.854  74.501 102.527  1.00  0.00           H
ATOM   5022  NH2 ARG Y  48     101.186  75.942 103.743  1.00  0.00           N
ATOM   5023 1HH2 ARG Y  48     100.629  76.484 104.370  1.00  0.00           H
ATOM   5024 2HH2 ARG Y  48     101.275  76.294 102.816  1.00  0.00           H
ATOM   5025  C   ARG Y  48     104.140  78.275 109.492  1.00  0.00           C
ATOM   5026  O   ARG Y  48     105.195  78.744 109.071  1.00  0.00           O
ATOM   5027  N   LEU Y  49     103.951  77.970 110.777  1.00  0.00           N
ATOM   5028  HN  LEU Y  49     103.067  77.615 111.095  1.00  0.00           H
ATOM   5029  CA  LEU Y  49     104.914  78.275 111.791  1.00  0.00           C
ATOM   5030  HA  LEU Y  49     105.898  78.107 111.383  1.00  0.00           H
ATOM   5031  CB  LEU Y  49     104.803  79.746 112.281  1.00  0.00           C
ATOM   5032  HB1 LEU Y  49     105.398  79.894 113.209  1.00  0.00           H
ATOM   5033  HB2 LEU Y  49     105.278  80.379 111.498  1.00  0.00           H
ATOM   5034  CG  LEU Y  49     103.375  80.297 112.496  1.00  0.00           C
ATOM   5035  HG  LEU Y  49     102.798  80.139 111.557  1.00  0.00           H
ATOM   5036  CD1 LEU Y  49     102.559  79.585 113.591  1.00  0.00           C
ATOM   5037 1HD1 LEU Y  49     101.679  80.193 113.893  1.00  0.00           H
ATOM   5038 2HD1 LEU Y  49     102.166  78.622 113.198  1.00  0.00           H
ATOM   5039 3HD1 LEU Y  49     103.181  79.353 114.479  1.00  0.00           H
ATOM   5040  CD2 LEU Y  49     103.459  81.817 112.715  1.00  0.00           C
ATOM   5041 1HD2 LEU Y  49     102.520  82.194 113.172  1.00  0.00           H
ATOM   5042 2HD2 LEU Y  49     104.307  82.074 113.384  1.00  0.00           H
ATOM   5043 3HD2 LEU Y  49     103.624  82.342 111.753  1.00  0.00           H
ATOM   5044  C   LEU Y  49     104.776  77.309 112.937  1.00  0.00           C
ATOM   5045  O   LEU Y  49     103.750  76.653 113.132  1.00  0.00           O
ATOM   5046  N   GLU Y  50     105.845  77.180 113.723  1.00  0.00           N
ATOM   5047  HN  GLU Y  50     106.688  77.676 113.517  1.00  0.00           H
ATOM   5048  CA  GLU Y  50     105.841  76.344 114.895  1.00  0.00           C
ATOM   5049  HA  GLU Y  50     104.837  76.205 115.268  1.00  0.00           H
ATOM   5050  CB  GLU Y  50     106.478  74.970 114.577  1.00  0.00           C
ATOM   5051  HB1 GLU Y  50     106.061  74.593 113.615  1.00  0.00           H
ATOM   5052  HB2 GLU Y  50     107.571  75.106 114.421  1.00  0.00           H
ATOM   5053  CG  GLU Y  50     106.224  73.893 115.657  1.00  0.00           C
ATOM   5054  HG1 GLU Y  50     106.324  74.323 116.673  1.00  0.00           H
ATOM   5055  HG2 GLU Y  50     105.199  73.478 115.549  1.00  0.00           H
ATOM   5056  CD  GLU Y  50     107.233  72.757 115.551  1.00  0.00           C
ATOM   5057  OE1 GLU Y  50     106.811  71.573 115.477  1.00  0.00           O
ATOM   5058  OE2 GLU Y  50     108.457  73.062 115.589  1.00  0.00           O
ATOM   5059  C   GLU Y  50     106.647  77.061 115.953  1.00  0.00           C
ATOM   5060  O   GLU Y  50     107.783  77.457 115.689  1.00  0.00           O
ATOM   5061  N   TRP Y  51     106.089  77.256 117.170  1.00  0.00           N
ATOM   5062  HN  TRP Y  51     105.148  76.978 117.345  1.00  0.00           H
ATOM   5063  CA  TRP Y  51     106.875  77.684 118.316  1.00  0.00           C
[truncated: 1,049,054 more chars]
