# Supplementary material for: Molecular Basis for the Involvement of Mammalian Serum Albumin in the AGE/RAGE Axis: A Comprehensive Computational Study
Source: Int J Mol Sci. 2024 Mar 11;25(6):3204. doi: 10.3390/ijms25063204 (PMC10970403; doi:10.3390/ijms25063204)
Supplement: Supplementary file 1 [file ijms-25-03204-s001.zip › File S4/dimer-RAGE-HSA-Lys64-Lys233.pdb]

ATOM      1  N   GLY X  20     115.420 107.997  82.163  1.00  0.00           N
ATOM      2  H1  GLY X  20     115.149 107.044  82.465  1.00  0.00           H
ATOM      3  H2  GLY X  20     116.153 107.899  81.426  1.00  0.00           H
ATOM      4  H3  GLY X  20     115.925 108.436  82.986  1.00  0.00           H
ATOM      5  CA  GLY X  20     114.267 108.864  81.741  1.00  0.00           C
ATOM      6  HA1 GLY X  20     113.886 108.469  80.810  1.00  0.00           H
ATOM      7  HA2 GLY X  20     113.553 108.846  82.549  1.00  0.00           H
ATOM      8  C   GLY X  20     114.641 110.310  81.507  1.00  0.00           C
ATOM      9  O   GLY X  20     115.820 110.619  81.428  1.00  0.00           O
ATOM     10  N   ALA X  21     113.695 111.268  81.376  1.00  0.00           N
ATOM     11  HN  ALA X  21     114.027 112.218  81.335  1.00  0.00           H
ATOM     12  CA  ALA X  21     112.253 111.108  81.297  1.00  0.00           C
ATOM     13  HA  ALA X  21     112.001 110.080  81.082  1.00  0.00           H
ATOM     14  CB  ALA X  21     111.602 111.508  82.632  1.00  0.00           C
ATOM     15  HB1 ALA X  21     110.501 111.367  82.602  1.00  0.00           H
ATOM     16  HB2 ALA X  21     112.005 110.881  83.455  1.00  0.00           H
ATOM     17  HB3 ALA X  21     111.813 112.572  82.874  1.00  0.00           H
ATOM     18  C   ALA X  21     111.663 111.954  80.164  1.00  0.00           C
ATOM     19  O   ALA X  21     111.767 113.177  80.133  1.00  0.00           O
ATOM     20  N   MET X  22     111.022 111.303  79.179  1.00  0.00           N
ATOM     21  HN  MET X  22     110.888 110.316  79.204  1.00  0.00           H
ATOM     22  CA  MET X  22     110.443 111.951  78.018  1.00  0.00           C
ATOM     23  HA  MET X  22     109.947 112.871  78.295  1.00  0.00           H
ATOM     24  CB  MET X  22     111.492 112.141  76.896  1.00  0.00           C
ATOM     25  HB1 MET X  22     112.428 111.639  77.224  1.00  0.00           H
ATOM     26  HB2 MET X  22     111.172 111.644  75.950  1.00  0.00           H
ATOM     27  CG  MET X  22     111.823 113.599  76.547  1.00  0.00           C
ATOM     28  HG1 MET X  22     110.878 114.185  76.513  1.00  0.00           H
ATOM     29  HG2 MET X  22     112.448 114.036  77.359  1.00  0.00           H
ATOM     30  SD  MET X  22     112.659 113.763  74.937  1.00  0.00           S
ATOM     31  CE  MET X  22     113.825 112.375  75.094  1.00  0.00           C
ATOM     32  HE1 MET X  22     114.560 112.386  74.266  1.00  0.00           H
ATOM     33  HE2 MET X  22     114.394 112.429  76.048  1.00  0.00           H
ATOM     34  HE3 MET X  22     113.313 111.392  75.043  1.00  0.00           H
ATOM     35  C   MET X  22     109.420 110.979  77.493  1.00  0.00           C
ATOM     36  O   MET X  22     109.604 109.785  77.695  1.00  0.00           O
ATOM     37  N   ALA X  23     108.369 111.429  76.781  1.00  0.00           N
ATOM     38  HN  ALA X  23     108.284 112.399  76.521  1.00  0.00           H
ATOM     39  CA  ALA X  23     107.356 110.535  76.247  1.00  0.00           C
ATOM     40  HA  ALA X  23     107.582 109.503  76.489  1.00  0.00           H
ATOM     41  CB  ALA X  23     105.957 110.871  76.805  1.00  0.00           C
ATOM     42  HB1 ALA X  23     105.183 110.209  76.357  1.00  0.00           H
ATOM     43  HB2 ALA X  23     105.936 110.711  77.905  1.00  0.00           H
ATOM     44  HB3 ALA X  23     105.687 111.927  76.589  1.00  0.00           H
ATOM     45  C   ALA X  23     107.321 110.649  74.735  1.00  0.00           C
ATOM     46  O   ALA X  23     107.298 111.744  74.175  1.00  0.00           O
ATOM     47  N   GLN X  24     107.322 109.512  74.018  1.00  0.00           N
ATOM     48  HN  GLN X  24     107.373 108.615  74.459  1.00  0.00           H
ATOM     49  CA  GLN X  24     107.177 109.530  72.576  1.00  0.00           C
ATOM     50  HA  GLN X  24     107.557 110.462  72.178  1.00  0.00           H
ATOM     51  CB  GLN X  24     107.990 108.385  71.923  1.00  0.00           C
ATOM     52  HB1 GLN X  24     109.058 108.534  72.205  1.00  0.00           H
ATOM     53  HB2 GLN X  24     107.672 107.415  72.360  1.00  0.00           H
ATOM     54  CG  GLN X  24     107.885 108.333  70.379  1.00  0.00           C
ATOM     55  HG1 GLN X  24     106.860 108.032  70.079  1.00  0.00           H
ATOM     56  HG2 GLN X  24     108.095 109.340  69.961  1.00  0.00           H
ATOM     57  CD  GLN X  24     108.882 107.348  69.767  1.00  0.00           C
ATOM     58  OE1 GLN X  24     109.609 106.621  70.447  1.00  0.00           O
ATOM     59  NE2 GLN X  24     108.937 107.324  68.415  1.00  0.00           N
ATOM     60 1HE2 GLN X  24     108.302 107.876  67.877  1.00  0.00           H
ATOM     61 2HE2 GLN X  24     109.661 106.786  67.993  1.00  0.00           H
ATOM     62  C   GLN X  24     105.705 109.443  72.203  1.00  0.00           C
ATOM     63  O   GLN X  24     104.955 108.630  72.738  1.00  0.00           O
ATOM     64  N   ASN X  25     105.244 110.301  71.273  1.00  0.00           N
ATOM     65  HN  ASN X  25     105.834 110.992  70.868  1.00  0.00           H
ATOM     66  CA  ASN X  25     103.875 110.268  70.793  1.00  0.00           C
ATOM     67  HA  ASN X  25     103.212 110.036  71.619  1.00  0.00           H
ATOM     68  CB  ASN X  25     103.452 111.618  70.159  1.00  0.00           C
ATOM     69  HB1 ASN X  25     104.205 111.936  69.409  1.00  0.00           H
ATOM     70  HB2 ASN X  25     102.470 111.518  69.653  1.00  0.00           H
ATOM     71  CG  ASN X  25     103.315 112.698  71.224  1.00  0.00           C
ATOM     72  OD1 ASN X  25     103.368 112.454  72.429  1.00  0.00           O
ATOM     73  ND2 ASN X  25     103.115 113.958  70.780  1.00  0.00           N
ATOM     74 1HD2 ASN X  25     103.089 114.161  69.799  1.00  0.00           H
ATOM     75 2HD2 ASN X  25     103.257 114.698  71.445  1.00  0.00           H
ATOM     76  C   ASN X  25     103.713 109.155  69.768  1.00  0.00           C
ATOM     77  O   ASN X  25     104.426 109.087  68.763  1.00  0.00           O
ATOM     78  N   ILE X  26     102.775 108.230  70.023  1.00  0.00           N
ATOM     79  HN  ILE X  26     102.226 108.285  70.864  1.00  0.00           H
ATOM     80  CA  ILE X  26     102.498 107.105  69.150  1.00  0.00           C
ATOM     81  HA  ILE X  26     103.117 107.141  68.266  1.00  0.00           H
ATOM     82  CB  ILE X  26     102.710 105.768  69.859  1.00  0.00           C
ATOM     83  HB  ILE X  26     102.053 105.749  70.761  1.00  0.00           H
ATOM     84  CG2 ILE X  26     102.322 104.570  68.961  1.00  0.00           C
ATOM     85 1HG2 ILE X  26     102.591 103.618  69.468  1.00  0.00           H
ATOM     86 2HG2 ILE X  26     101.229 104.546  68.766  1.00  0.00           H
ATOM     87 3HG2 ILE X  26     102.854 104.609  67.988  1.00  0.00           H
ATOM     88  CG1 ILE X  26     104.163 105.612  70.372  1.00  0.00           C
ATOM     89 1HG1 ILE X  26     104.350 106.373  71.164  1.00  0.00           H
ATOM     90 2HG1 ILE X  26     104.252 104.610  70.849  1.00  0.00           H
ATOM     91  CD  ILE X  26     105.249 105.746  69.302  1.00  0.00           C
ATOM     92  HD1 ILE X  26     106.225 105.376  69.686  1.00  0.00           H
ATOM     93  HD2 ILE X  26     104.981 105.186  68.384  1.00  0.00           H
ATOM     94  HD3 ILE X  26     105.380 106.810  69.027  1.00  0.00           H
ATOM     95  C   ILE X  26     101.065 107.254  68.694  1.00  0.00           C
ATOM     96  O   ILE X  26     100.158 107.493  69.491  1.00  0.00           O
ATOM     97  N   THR X  27     100.828 107.175  67.377  1.00  0.00           N
ATOM     98  HN  THR X  27     101.559 107.092  66.704  1.00  0.00           H
ATOM     99  CA  THR X  27      99.498 107.202  66.790  1.00  0.00           C
ATOM    100  HA  THR X  27      98.765 107.379  67.555  1.00  0.00           H
ATOM    101  CB  THR X  27      99.302 108.262  65.710  1.00  0.00           C
ATOM    102  HB  THR X  27      98.423 108.019  65.065  1.00  0.00           H
ATOM    103  OG1 THR X  27     100.472 108.409  64.917  1.00  0.00           O
ATOM    104  HG1 THR X  27     100.213 108.149  64.017  1.00  0.00           H
ATOM    105  CG2 THR X  27      99.054 109.629  66.360  1.00  0.00           C
ATOM    106 1HG2 THR X  27      98.831 110.384  65.574  1.00  0.00           H
ATOM    107 2HG2 THR X  27      98.192 109.580  67.059  1.00  0.00           H
ATOM    108 3HG2 THR X  27      99.961 109.957  66.905  1.00  0.00           H
ATOM    109  C   THR X  27      99.203 105.835  66.211  1.00  0.00           C
ATOM    110  O   THR X  27     100.093 105.129  65.729  1.00  0.00           O
ATOM    111  N   ALA X  28      97.933 105.394  66.290  1.00  0.00           N
ATOM    112  HN  ALA X  28      97.220 105.922  66.753  1.00  0.00           H
ATOM    113  CA  ALA X  28      97.567 104.070  65.839  1.00  0.00           C
ATOM    114  HA  ALA X  28      98.132 103.836  64.947  1.00  0.00           H
ATOM    115  CB  ALA X  28      97.895 103.037  66.918  1.00  0.00           C
ATOM    116  HB1 ALA X  28      97.666 102.003  66.582  1.00  0.00           H
ATOM    117  HB2 ALA X  28      98.973 103.075  67.180  1.00  0.00           H
ATOM    118  HB3 ALA X  28      97.318 103.243  67.846  1.00  0.00           H
ATOM    119  C   ALA X  28      96.092 103.987  65.470  1.00  0.00           C
ATOM    120  O   ALA X  28      95.285 104.826  65.861  1.00  0.00           O
ATOM    121  N   ARG X  29      95.715 102.983  64.652  1.00  0.00           N
ATOM    122  HN  ARG X  29      96.332 102.224  64.445  1.00  0.00           H
ATOM    123  CA  ARG X  29      94.386 102.861  64.075  1.00  0.00           C
ATOM    124  HA  ARG X  29      93.840 103.792  64.169  1.00  0.00           H
ATOM    125  CB  ARG X  29      94.479 102.441  62.584  1.00  0.00           C
ATOM    126  HB1 ARG X  29      94.990 103.253  62.039  1.00  0.00           H
ATOM    127  HB2 ARG X  29      95.134 101.545  62.499  1.00  0.00           H
ATOM    128  CG  ARG X  29      93.129 102.127  61.894  1.00  0.00           C
ATOM    129  HG1 ARG X  29      92.787 101.114  62.204  1.00  0.00           H
ATOM    130  HG2 ARG X  29      92.373 102.849  62.265  1.00  0.00           H
ATOM    131  CD  ARG X  29      93.182 102.178  60.359  1.00  0.00           C
ATOM    132  HD1 ARG X  29      93.590 103.163  60.041  1.00  0.00           H
ATOM    133  HD2 ARG X  29      93.813 101.364  59.954  1.00  0.00           H
ATOM    134  NE  ARG X  29      91.791 102.025  59.823  1.00  0.00           N
ATOM    135  HE  ARG X  29      91.114 101.451  60.304  1.00  0.00           H
ATOM    136  CZ  ARG X  29      91.421 102.360  58.582  1.00  0.00           C
ATOM    137  NH1 ARG X  29      92.300 102.821  57.696  1.00  0.00           N
ATOM    138 1HH1 ARG X  29      93.254 102.656  57.914  1.00  0.00           H
ATOM    139 2HH1 ARG X  29      91.988 102.896  56.761  1.00  0.00           H
ATOM    140  NH2 ARG X  29      90.153 102.202  58.212  1.00  0.00           N
ATOM    141 1HH2 ARG X  29      89.466 101.842  58.862  1.00  0.00           H
ATOM    142 2HH2 ARG X  29      89.842 102.401  57.294  1.00  0.00           H
ATOM    143  C   ARG X  29      93.605 101.778  64.768  1.00  0.00           C
ATOM    144  O   ARG X  29      94.095 100.664  64.917  1.00  0.00           O
ATOM    145  N   ILE X  30      92.350 102.056  65.174  1.00  0.00           N
ATOM    146  HN  ILE X  30      91.964 102.970  65.060  1.00  0.00           H
ATOM    147  CA  ILE X  30      91.467 101.059  65.767  1.00  0.00           C
ATOM    148  HA  ILE X  30      91.947 100.706  66.665  1.00  0.00           H
ATOM    149  CB  ILE X  30      90.121 101.667  66.158  1.00  0.00           C
ATOM    150  HB  ILE X  30      89.616 102.044  65.237  1.00  0.00           H
ATOM    151  CG2 ILE X  30      89.199 100.616  66.826  1.00  0.00           C
ATOM    152 1HG2 ILE X  30      88.214 101.061  67.078  1.00  0.00           H
ATOM    153 2HG2 ILE X  30      88.992  99.757  66.156  1.00  0.00           H
ATOM    154 3HG2 ILE X  30      89.663 100.237  67.760  1.00  0.00           H
ATOM    155  CG1 ILE X  30      90.362 102.862  67.107  1.00  0.00           C
ATOM    156 1HG1 ILE X  30      90.843 102.491  68.040  1.00  0.00           H
ATOM    157 2HG1 ILE X  30      91.061 103.592  66.644  1.00  0.00           H
ATOM    158  CD  ILE X  30      89.086 103.621  67.458  1.00  0.00           C
ATOM    159  HD1 ILE X  30      89.353 104.483  68.103  1.00  0.00           H
ATOM    160  HD2 ILE X  30      88.581 103.997  66.544  1.00  0.00           H
ATOM    161  HD3 ILE X  30      88.368 102.978  68.006  1.00  0.00           H
ATOM    162  C   ILE X  30      91.265  99.853  64.852  1.00  0.00           C
ATOM    163  O   ILE X  30      91.058  99.980  63.643  1.00  0.00           O
ATOM    164  N   GLY X  31      91.355  98.627  65.400  1.00  0.00           N
ATOM    165  HN  GLY X  31      91.501  98.534  66.385  1.00  0.00           H
ATOM    166  CA  GLY X  31      91.219  97.400  64.618  1.00  0.00           C
ATOM    167  HA1 GLY X  31      91.010  96.596  65.310  1.00  0.00           H
ATOM    168  HA2 GLY X  31      90.419  97.525  63.902  1.00  0.00           H
ATOM    169  C   GLY X  31      92.457  97.002  63.842  1.00  0.00           C
ATOM    170  O   GLY X  31      92.463  95.973  63.173  1.00  0.00           O
ATOM    171  N   GLU X  32      93.556  97.772  63.945  1.00  0.00           N
ATOM    172  HN  GLU X  32      93.525  98.625  64.464  1.00  0.00           H
ATOM    173  CA  GLU X  32      94.880  97.365  63.504  1.00  0.00           C
ATOM    174  HA  GLU X  32      94.791  96.514  62.843  1.00  0.00           H
ATOM    175  CB  GLU X  32      95.648  98.509  62.757  1.00  0.00           C
ATOM    176  HB1 GLU X  32      95.633  99.421  63.388  1.00  0.00           H
ATOM    177  HB2 GLU X  32      96.714  98.218  62.640  1.00  0.00           H
ATOM    178  CG  GLU X  32      95.101  98.843  61.334  1.00  0.00           C
ATOM    179  HG1 GLU X  32      94.998  97.903  60.755  1.00  0.00           H
ATOM    180  HG2 GLU X  32      94.090  99.289  61.432  1.00  0.00           H
ATOM    181  CD  GLU X  32      95.968  99.797  60.500  1.00  0.00           C
ATOM    182  OE1 GLU X  32      97.002 100.322  60.988  1.00  0.00           O
ATOM    183  OE2 GLU X  32      95.613 100.054  59.316  1.00  0.00           O
ATOM    184  C   GLU X  32      95.637  96.908  64.759  1.00  0.00           C
ATOM    185  O   GLU X  32      95.170  97.173  65.871  1.00  0.00           O
ATOM    186  N   PRO X  33      96.757  96.198  64.691  1.00  0.00           N
ATOM    187  CD  PRO X  33      97.249  95.511  63.495  1.00  0.00           C
ATOM    188  HD1 PRO X  33      97.470  96.239  62.684  1.00  0.00           H
ATOM    189  HD2 PRO X  33      96.481  94.781  63.160  1.00  0.00           H
ATOM    190  CA  PRO X  33      97.574  95.928  65.866  1.00  0.00           C
ATOM    191  HA  PRO X  33      96.966  95.803  66.752  1.00  0.00           H
ATOM    192  CB  PRO X  33      98.330  94.654  65.461  1.00  0.00           C
ATOM    193  HB1 PRO X  33      99.283  94.517  66.010  1.00  0.00           H
ATOM    194  HB2 PRO X  33      97.679  93.779  65.672  1.00  0.00           H
ATOM    195  CG  PRO X  33      98.531  94.806  63.951  1.00  0.00           C
ATOM    196  HG1 PRO X  33      99.400  95.476  63.757  1.00  0.00           H
ATOM    197  HG2 PRO X  33      98.697  93.832  63.451  1.00  0.00           H
ATOM    198  C   PRO X  33      98.565  97.049  66.107  1.00  0.00           C
ATOM    199  O   PRO X  33      98.705  97.955  65.291  1.00  0.00           O
ATOM    200  N   LEU X  34      99.312  96.982  67.219  1.00  0.00           N
ATOM    201  HN  LEU X  34      99.133  96.266  67.896  1.00  0.00           H
ATOM    202  CA  LEU X  34     100.431  97.872  67.451  1.00  0.00           C
ATOM    203  HA  LEU X  34     100.865  98.149  66.501  1.00  0.00           H
ATOM    204  CB  LEU X  34     100.004  99.166  68.201  1.00  0.00           C
ATOM    205  HB1 LEU X  34      99.402  99.781  67.495  1.00  0.00           H
ATOM    206  HB2 LEU X  34      99.306  98.872  69.006  1.00  0.00           H
ATOM    207  CG  LEU X  34     101.115 100.064  68.813  1.00  0.00           C
ATOM    208  HG  LEU X  34     101.773  99.428  69.450  1.00  0.00           H
ATOM    209  CD1 LEU X  34     101.951 100.729  67.721  1.00  0.00           C
ATOM    210 1HD1 LEU X  34     102.726 101.381  68.174  1.00  0.00           H
ATOM    211 2HD1 LEU X  34     102.439  99.948  67.110  1.00  0.00           H
ATOM    212 3HD1 LEU X  34     101.293 101.342  67.067  1.00  0.00           H
ATOM    213  CD2 LEU X  34     100.566 101.159  69.737  1.00  0.00           C
ATOM    214 1HD2 LEU X  34     101.388 101.711  70.235  1.00  0.00           H
ATOM    215 2HD2 LEU X  34      99.960 101.883  69.152  1.00  0.00           H
ATOM    216 3HD2 LEU X  34      99.915 100.714  70.519  1.00  0.00           H
ATOM    217  C   LEU X  34     101.489  97.104  68.215  1.00  0.00           C
ATOM    218  O   LEU X  34     101.194  96.212  69.009  1.00  0.00           O
ATOM    219  N   VAL X  35     102.773  97.432  67.966  1.00  0.00           N
ATOM    220  HN  VAL X  35     102.984  98.115  67.275  1.00  0.00           H
ATOM    221  CA  VAL X  35     103.899  96.989  68.761  1.00  0.00           C
ATOM    222  HA  VAL X  35     103.535  96.427  69.607  1.00  0.00           H
ATOM    223  CB  VAL X  35     104.905  96.119  68.003  1.00  0.00           C
ATOM    224  HB  VAL X  35     105.803  95.968  68.647  1.00  0.00           H
ATOM    225  CG1 VAL X  35     104.275  94.741  67.748  1.00  0.00           C
ATOM    226 1HG1 VAL X  35     104.982  94.064  67.222  1.00  0.00           H
ATOM    227 2HG1 VAL X  35     103.984  94.264  68.708  1.00  0.00           H
ATOM    228 3HG1 VAL X  35     103.365  94.836  67.118  1.00  0.00           H
ATOM    229  CG2 VAL X  35     105.335  96.767  66.670  1.00  0.00           C
ATOM    230 1HG2 VAL X  35     106.036  96.104  66.121  1.00  0.00           H
ATOM    231 2HG2 VAL X  35     104.456  96.919  66.013  1.00  0.00           H
ATOM    232 3HG2 VAL X  35     105.827  97.747  66.835  1.00  0.00           H
ATOM    233  C   VAL X  35     104.615  98.211  69.315  1.00  0.00           C
ATOM    234  O   VAL X  35     104.835  99.198  68.611  1.00  0.00           O
ATOM    235  N   LEU X  36     105.001  98.178  70.606  1.00  0.00           N
ATOM    236  HN  LEU X  36     104.725  97.405  71.188  1.00  0.00           H
ATOM    237  CA  LEU X  36     105.804  99.220  71.222  1.00  0.00           C
ATOM    238  HA  LEU X  36     106.065  99.963  70.481  1.00  0.00           H
ATOM    239  CB  LEU X  36     105.118  99.950  72.410  1.00  0.00           C
ATOM    240  HB1 LEU X  36     105.199  99.344  73.340  1.00  0.00           H
ATOM    241  HB2 LEU X  36     105.676 100.897  72.585  1.00  0.00           H
ATOM    242  CG  LEU X  36     103.628 100.293  72.210  1.00  0.00           C
ATOM    243  HG  LEU X  36     103.397 100.294  71.118  1.00  0.00           H
ATOM    244  CD1 LEU X  36     102.740  99.254  72.906  1.00  0.00           C
ATOM    245 1HD1 LEU X  36     101.667  99.499  72.770  1.00  0.00           H
ATOM    246 2HD1 LEU X  36     102.925  98.235  72.506  1.00  0.00           H
ATOM    247 3HD1 LEU X  36     102.957  99.251  73.995  1.00  0.00           H
ATOM    248  CD2 LEU X  36     103.293 101.685  72.761  1.00  0.00           C
ATOM    249 1HD2 LEU X  36     102.206 101.885  72.648  1.00  0.00           H
ATOM    250 2HD2 LEU X  36     103.545 101.742  73.841  1.00  0.00           H
ATOM    251 3HD2 LEU X  36     103.858 102.468  72.215  1.00  0.00           H
ATOM    252  C   LEU X  36     107.092  98.599  71.729  1.00  0.00           C
ATOM    253  O   LEU X  36     107.078  97.675  72.540  1.00  0.00           O
ATOM    254  N   LYS X  37     108.259  99.074  71.253  1.00  0.00           N
ATOM    255  HN  LYS X  37     108.243  99.882  70.654  1.00  0.00           H
ATOM    256  CA  LYS X  37     109.554  98.543  71.649  1.00  0.00           C
ATOM    257  HA  LYS X  37     109.539  97.478  71.476  1.00  0.00           H
ATOM    258  CB  LYS X  37     110.716  99.163  70.815  1.00  0.00           C
ATOM    259  HB1 LYS X  37     110.419 100.189  70.506  1.00  0.00           H
ATOM    260  HB2 LYS X  37     111.625  99.265  71.448  1.00  0.00           H
ATOM    261  CG  LYS X  37     111.107  98.340  69.573  1.00  0.00           C
ATOM    262  HG1 LYS X  37     111.393  97.311  69.892  1.00  0.00           H
ATOM    263  HG2 LYS X  37     110.215  98.244  68.914  1.00  0.00           H
ATOM    264  CD  LYS X  37     112.270  98.958  68.763  1.00  0.00           C
ATOM    265  HD1 LYS X  37     112.390  98.376  67.820  1.00  0.00           H
ATOM    266  HD2 LYS X  37     111.990  99.999  68.487  1.00  0.00           H
ATOM    267  CE  LYS X  37     113.617  98.959  69.505  1.00  0.00           C
ATOM    268  HE1 LYS X  37     113.514  99.446  70.496  1.00  0.00           H
ATOM    269  HE2 LYS X  37     113.982  97.922  69.658  1.00  0.00           H
ATOM    270  NZ  LYS X  37     114.651  99.708  68.763  1.00  0.00           N
ATOM    271  HZ1 LYS X  37     115.516  99.750  69.351  1.00  0.00           H
ATOM    272  HZ2 LYS X  37     114.858  99.254  67.835  1.00  0.00           H
ATOM    273  HZ3 LYS X  37     114.323 100.693  68.585  1.00  0.00           H
ATOM    274  C   LYS X  37     109.874  98.735  73.126  1.00  0.00           C
ATOM    275  O   LYS X  37     109.707  99.822  73.678  1.00  0.00           O
ATOM    276  N   CYS X  38     110.437  97.708  73.793  1.00  0.00           N
ATOM    277  HN  CYS X  38     110.482  96.790  73.404  1.00  0.00           H
ATOM    278  CA  CYS X  38     111.145  97.938  75.040  1.00  0.00           C
ATOM    279  HA  CYS X  38     110.834  98.883  75.458  1.00  0.00           H
ATOM    280  CB  CYS X  38     110.877  96.867  76.119  1.00  0.00           C
ATOM    281  HB1 CYS X  38     109.778  96.741  76.225  1.00  0.00           H
ATOM    282  HB2 CYS X  38     111.274  95.882  75.791  1.00  0.00           H
ATOM    283  SG  CYS X  38     111.537  97.292  77.765  1.00  0.00           S
ATOM    284  C   CYS X  38     112.622  98.050  74.726  1.00  0.00           C
ATOM    285  O   CYS X  38     113.350  97.063  74.595  1.00  0.00           O
ATOM    286  N   LYS X  39     113.103  99.294  74.542  1.00  0.00           N
ATOM    287  HN  LYS X  39     112.511 100.088  74.667  1.00  0.00           H
ATOM    288  CA  LYS X  39     114.480  99.568  74.191  1.00  0.00           C
ATOM    289  HA  LYS X  39     114.730  98.969  73.326  1.00  0.00           H
ATOM    290  CB  LYS X  39     114.691 101.057  73.836  1.00  0.00           C
ATOM    291  HB1 LYS X  39     114.532 101.645  74.759  1.00  0.00           H
ATOM    292  HB2 LYS X  39     115.745 101.218  73.513  1.00  0.00           H
ATOM    293  CG  LYS X  39     113.747 101.622  72.763  1.00  0.00           C
ATOM    294  HG1 LYS X  39     113.844 101.004  71.845  1.00  0.00           H
ATOM    295  HG2 LYS X  39     112.690 101.554  73.101  1.00  0.00           H
ATOM    296  CD  LYS X  39     114.082 103.079  72.388  1.00  0.00           C
ATOM    297  HD1 LYS X  39     115.099 103.096  71.933  1.00  0.00           H
ATOM    298  HD2 LYS X  39     113.369 103.423  71.605  1.00  0.00           H
ATOM    299  CE  LYS X  39     114.089 104.096  73.541  1.00  0.00           C
ATOM    300  HE1 LYS X  39     114.859 103.847  74.300  1.00  0.00           H
ATOM    301  HE2 LYS X  39     114.302 105.111  73.140  1.00  0.00           H
ATOM    302  NZ  LYS X  39     112.780 104.167  74.204  1.00  0.00           N
ATOM    303  HZ1 LYS X  39     112.828 104.852  74.980  1.00  0.00           H
ATOM    304  HZ2 LYS X  39     112.074 104.489  73.485  1.00  0.00           H
ATOM    305  HZ3 LYS X  39     112.512 103.229  74.589  1.00  0.00           H
ATOM    306  C   LYS X  39     115.439  99.197  75.315  1.00  0.00           C
ATOM    307  O   LYS X  39     115.316  99.687  76.438  1.00  0.00           O
ATOM    308  N   GLY X  40     116.413  98.322  74.999  1.00  0.00           N
ATOM    309  HN  GLY X  40     116.480  97.973  74.069  1.00  0.00           H
ATOM    310  CA  GLY X  40     117.425  97.826  75.921  1.00  0.00           C
ATOM    311  HA1 GLY X  40     118.391  97.950  75.454  1.00  0.00           H
ATOM    312  HA2 GLY X  40     117.363  98.350  76.857  1.00  0.00           H
ATOM    313  C   GLY X  40     117.300  96.373  76.253  1.00  0.00           C
ATOM    314  O   GLY X  40     118.288  95.744  76.604  1.00  0.00           O
ATOM    315  N   ALA X  41     116.115  95.754  76.087  1.00  0.00           N
ATOM    316  HN  ALA X  41     115.299  96.267  75.837  1.00  0.00           H
ATOM    317  CA  ALA X  41     115.975  94.320  76.289  1.00  0.00           C
ATOM    318  HA  ALA X  41     116.279  94.127  77.303  1.00  0.00           H
ATOM    319  CB  ALA X  41     114.488  93.913  76.202  1.00  0.00           C
ATOM    320  HB1 ALA X  41     114.358  92.842  76.473  1.00  0.00           H
ATOM    321  HB2 ALA X  41     113.887  94.518  76.916  1.00  0.00           H
ATOM    322  HB3 ALA X  41     114.082  94.069  75.181  1.00  0.00           H
ATOM    323  C   ALA X  41     116.836  93.469  75.321  1.00  0.00           C
ATOM    324  O   ALA X  41     116.781  93.744  74.115  1.00  0.00           O
ATOM    325  N   PRO X  42     117.640  92.470  75.746  1.00  0.00           N
ATOM    326  CD  PRO X  42     118.007  92.290  77.147  1.00  0.00           C
ATOM    327  HD1 PRO X  42     117.106  92.010  77.737  1.00  0.00           H
ATOM    328  HD2 PRO X  42     118.454  93.232  77.532  1.00  0.00           H
ATOM    329  CA  PRO X  42     118.190  91.394  74.917  1.00  0.00           C
ATOM    330  HA  PRO X  42     118.913  91.829  74.243  1.00  0.00           H
ATOM    331  CB  PRO X  42     118.781  90.387  75.918  1.00  0.00           C
ATOM    332  HB1 PRO X  42     118.040  89.593  76.175  1.00  0.00           H
ATOM    333  HB2 PRO X  42     119.700  89.906  75.529  1.00  0.00           H
ATOM    334  CG  PRO X  42     119.056  91.185  77.190  1.00  0.00           C
ATOM    335  HG1 PRO X  42     118.959  90.557  78.102  1.00  0.00           H
ATOM    336  HG2 PRO X  42     120.070  91.633  77.154  1.00  0.00           H
ATOM    337  C   PRO X  42     117.129  90.712  74.096  1.00  0.00           C
ATOM    338  O   PRO X  42     116.067  90.481  74.664  1.00  0.00           O
ATOM    339  N   LYS X  43     117.361  90.379  72.806  1.00  0.00           N
ATOM    340  HN  LYS X  43     118.270  90.528  72.426  1.00  0.00           H
ATOM    341  CA  LYS X  43     116.343  89.918  71.855  1.00  0.00           C
ATOM    342  HA  LYS X  43     115.618  90.714  71.778  1.00  0.00           H
ATOM    343  CB  LYS X  43     116.945  89.771  70.430  1.00  0.00           C
ATOM    344  HB1 LYS X  43     118.039  89.593  70.499  1.00  0.00           H
ATOM    345  HB2 LYS X  43     116.508  88.882  69.916  1.00  0.00           H
ATOM    346  CG  LYS X  43     116.666  90.969  69.497  1.00  0.00           C
ATOM    347  HG1 LYS X  43     116.933  90.653  68.460  1.00  0.00           H
ATOM    348  HG2 LYS X  43     115.575  91.187  69.501  1.00  0.00           H
ATOM    349  CD  LYS X  43     117.464  92.239  69.837  1.00  0.00           C
ATOM    350  HD1 LYS X  43     117.139  92.628  70.828  1.00  0.00           H
ATOM    351  HD2 LYS X  43     118.535  91.951  69.915  1.00  0.00           H
ATOM    352  CE  LYS X  43     117.333  93.325  68.762  1.00  0.00           C
ATOM    353  HE1 LYS X  43     117.665  92.928  67.779  1.00  0.00           H
ATOM    354  HE2 LYS X  43     116.276  93.651  68.677  1.00  0.00           H
ATOM    355  NZ  LYS X  43     118.161  94.500  69.090  1.00  0.00           N
ATOM    356  HZ1 LYS X  43     118.249  95.140  68.277  1.00  0.00           H
ATOM    357  HZ2 LYS X  43     117.721  95.051  69.866  1.00  0.00           H
ATOM    358  HZ3 LYS X  43     119.133  94.206  69.372  1.00  0.00           H
ATOM    359  C   LYS X  43     115.503  88.669  72.197  1.00  0.00           C
ATOM    360  O   LYS X  43     114.597  88.315  71.443  1.00  0.00           O
ATOM    361  N   LYS X  44     115.744  88.009  73.345  1.00  0.00           N
ATOM    362  HN  LYS X  44     116.393  88.379  74.010  1.00  0.00           H
ATOM    363  CA  LYS X  44     115.070  86.807  73.792  1.00  0.00           C
ATOM    364  HA  LYS X  44     114.017  86.878  73.554  1.00  0.00           H
ATOM    365  CB  LYS X  44     115.722  85.544  73.165  1.00  0.00           C
ATOM    366  HB1 LYS X  44     116.790  85.764  72.949  1.00  0.00           H
ATOM    367  HB2 LYS X  44     115.713  84.697  73.888  1.00  0.00           H
ATOM    368  CG  LYS X  44     115.006  85.067  71.893  1.00  0.00           C
ATOM    369  HG1 LYS X  44     113.932  84.893  72.129  1.00  0.00           H
ATOM    370  HG2 LYS X  44     115.060  85.871  71.125  1.00  0.00           H
ATOM    371  CD  LYS X  44     115.647  83.788  71.341  1.00  0.00           C
ATOM    372  HD1 LYS X  44     116.722  84.012  71.140  1.00  0.00           H
ATOM    373  HD2 LYS X  44     115.629  82.989  72.116  1.00  0.00           H
ATOM    374  CE  LYS X  44     115.033  83.274  70.034  1.00  0.00           C
ATOM    375  HE1 LYS X  44     114.900  84.099  69.302  1.00  0.00           H
ATOM    376  HE2 LYS X  44     115.705  82.507  69.589  1.00  0.00           H
ATOM    377  NZ  LYS X  44     113.732  82.628  70.276  1.00  0.00           N
ATOM    378  HZ1 LYS X  44     113.462  82.070  69.439  1.00  0.00           H
ATOM    379  HZ2 LYS X  44     113.794  81.966  71.076  1.00  0.00           H
ATOM    380  HZ3 LYS X  44     112.956  83.311  70.464  1.00  0.00           H
ATOM    381  C   LYS X  44     115.206  86.750  75.310  1.00  0.00           C
ATOM    382  O   LYS X  44     116.019  87.504  75.851  1.00  0.00           O
ATOM    383  N   PRO X  45     114.452  85.932  76.056  1.00  0.00           N
ATOM    384  CD  PRO X  45     113.361  85.093  75.540  1.00  0.00           C
ATOM    385  HD1 PRO X  45     113.631  84.571  74.598  1.00  0.00           H
ATOM    386  HD2 PRO X  45     112.459  85.718  75.366  1.00  0.00           H
ATOM    387  CA  PRO X  45     114.746  85.641  77.460  1.00  0.00           C
ATOM    388  HA  PRO X  45     114.764  86.577  77.982  1.00  0.00           H
ATOM    389  CB  PRO X  45     113.564  84.766  77.910  1.00  0.00           C
ATOM    390  HB1 PRO X  45     113.825  84.050  78.718  1.00  0.00           H
ATOM    391  HB2 PRO X  45     112.740  85.422  78.275  1.00  0.00           H
ATOM    392  CG  PRO X  45     113.109  84.058  76.636  1.00  0.00           C
ATOM    393  HG1 PRO X  45     113.747  83.164  76.461  1.00  0.00           H
ATOM    394  HG2 PRO X  45     112.045  83.746  76.686  1.00  0.00           H
ATOM    395  C   PRO X  45     116.110  84.971  77.687  1.00  0.00           C
ATOM    396  O   PRO X  45     116.621  84.345  76.752  1.00  0.00           O
ATOM    397  N   PRO X  46     116.739  85.058  78.859  1.00  0.00           N
ATOM    398  CD  PRO X  46     118.050  84.442  79.063  1.00  0.00           C
ATOM    399  HD1 PRO X  46     118.761  84.726  78.256  1.00  0.00           H
ATOM    400  HD2 PRO X  46     117.922  83.338  79.084  1.00  0.00           H
ATOM    401  CA  PRO X  46     116.247  85.706  80.072  1.00  0.00           C
ATOM    402  HA  PRO X  46     115.223  85.418  80.264  1.00  0.00           H
ATOM    403  CB  PRO X  46     117.195  85.191  81.166  1.00  0.00           C
ATOM    404  HB1 PRO X  46     117.289  85.888  82.024  1.00  0.00           H
ATOM    405  HB2 PRO X  46     116.789  84.229  81.551  1.00  0.00           H
ATOM    406  CG  PRO X  46     118.513  84.947  80.431  1.00  0.00           C
ATOM    407  HG1 PRO X  46     119.050  85.914  80.305  1.00  0.00           H
ATOM    408  HG2 PRO X  46     119.175  84.230  80.955  1.00  0.00           H
ATOM    409  C   PRO X  46     116.297  87.218  79.964  1.00  0.00           C
ATOM    410  O   PRO X  46     117.201  87.783  79.347  1.00  0.00           O
ATOM    411  N   GLN X  47     115.294  87.893  80.537  1.00  0.00           N
ATOM    412  HN  GLN X  47     114.630  87.419  81.118  1.00  0.00           H
ATOM    413  CA  GLN X  47     115.143  89.325  80.460  1.00  0.00           C
ATOM    414  HA  GLN X  47     116.050  89.793  80.101  1.00  0.00           H
ATOM    415  CB  GLN X  47     113.931  89.761  79.591  1.00  0.00           C
ATOM    416  HB1 GLN X  47     113.038  89.174  79.908  1.00  0.00           H
ATOM    417  HB2 GLN X  47     113.694  90.837  79.758  1.00  0.00           H
ATOM    418  CG  GLN X  47     114.195  89.572  78.083  1.00  0.00           C
ATOM    419  HG1 GLN X  47     114.955  90.303  77.740  1.00  0.00           H
ATOM    420  HG2 GLN X  47     114.598  88.557  77.907  1.00  0.00           H
ATOM    421  CD  GLN X  47     112.934  89.706  77.234  1.00  0.00           C
ATOM    422  OE1 GLN X  47     111.787  89.623  77.671  1.00  0.00           O
ATOM    423  NE2 GLN X  47     113.156  89.868  75.912  1.00  0.00           N
ATOM    424 1HE2 GLN X  47     114.097  89.888  75.581  1.00  0.00           H
ATOM    425 2HE2 GLN X  47     112.355  89.882  75.319  1.00  0.00           H
ATOM    426  C   GLN X  47     114.916  89.804  81.861  1.00  0.00           C
ATOM    427  O   GLN X  47     114.609  89.039  82.770  1.00  0.00           O
ATOM    428  N   ARG X  48     115.087  91.105  82.080  1.00  0.00           N
ATOM    429  HN  ARG X  48     115.452  91.712  81.380  1.00  0.00           H
ATOM    430  CA  ARG X  48     114.605  91.717  83.284  1.00  0.00           C
ATOM    431  HA  ARG X  48     113.864  91.097  83.779  1.00  0.00           H
ATOM    432  CB  ARG X  48     115.777  92.013  84.228  1.00  0.00           C
ATOM    433  HB1 ARG X  48     116.378  91.078  84.269  1.00  0.00           H
ATOM    434  HB2 ARG X  48     116.434  92.797  83.797  1.00  0.00           H
ATOM    435  CG  ARG X  48     115.352  92.415  85.649  1.00  0.00           C
ATOM    436  HG1 ARG X  48     114.895  93.428  85.602  1.00  0.00           H
ATOM    437  HG2 ARG X  48     114.568  91.719  86.024  1.00  0.00           H
ATOM    438  CD  ARG X  48     116.510  92.442  86.650  1.00  0.00           C
ATOM    439  HD1 ARG X  48     117.299  93.156  86.320  1.00  0.00           H
ATOM    440  HD2 ARG X  48     116.154  92.732  87.663  1.00  0.00           H
ATOM    441  NE  ARG X  48     117.055  91.044  86.655  1.00  0.00           N
ATOM    442  HE  ARG X  48     116.653  90.378  86.027  1.00  0.00           H
ATOM    443  CZ  ARG X  48     118.225  90.708  87.211  1.00  0.00           C
ATOM    444  NH1 ARG X  48     118.818  91.491  88.099  1.00  0.00           N
ATOM    445 1HH1 ARG X  48     118.372  92.325  88.403  1.00  0.00           H
ATOM    446 2HH1 ARG X  48     119.770  91.381  88.368  1.00  0.00           H
ATOM    447  NH2 ARG X  48     118.806  89.566  86.852  1.00  0.00           N
ATOM    448 1HH2 ARG X  48     118.432  89.075  86.076  1.00  0.00           H
ATOM    449 2HH2 ARG X  48     119.659  89.317  87.295  1.00  0.00           H
ATOM    450  C   ARG X  48     113.925  92.961  82.817  1.00  0.00           C
ATOM    451  O   ARG X  48     114.563  93.972  82.528  1.00  0.00           O
ATOM    452  N   LEU X  49     112.609  92.879  82.617  1.00  0.00           N
ATOM    453  HN  LEU X  49     112.110  92.015  82.772  1.00  0.00           H
ATOM    454  CA  LEU X  49     111.834  93.983  82.126  1.00  0.00           C
ATOM    455  HA  LEU X  49     112.350  94.904  82.360  1.00  0.00           H
ATOM    456  CB  LEU X  49     111.547  93.946  80.597  1.00  0.00           C
ATOM    457  HB1 LEU X  49     110.941  94.828  80.318  1.00  0.00           H
ATOM    458  HB2 LEU X  49     112.511  94.093  80.077  1.00  0.00           H
ATOM    459  CG  LEU X  49     110.904  92.679  79.981  1.00  0.00           C
ATOM    460  HG  LEU X  49     111.566  91.808  80.207  1.00  0.00           H
ATOM    461  CD1 LEU X  49     109.488  92.330  80.468  1.00  0.00           C
ATOM    462 1HD1 LEU X  49     109.094  91.468  79.887  1.00  0.00           H
ATOM    463 2HD1 LEU X  49     109.495  92.025  81.533  1.00  0.00           H
ATOM    464 3HD1 LEU X  49     108.796  93.188  80.338  1.00  0.00           H
ATOM    465  CD2 LEU X  49     110.843  92.847  78.458  1.00  0.00           C
ATOM    466 1HD2 LEU X  49     110.433  91.922  77.999  1.00  0.00           H
ATOM    467 2HD2 LEU X  49     110.175  93.697  78.192  1.00  0.00           H
ATOM    468 3HD2 LEU X  49     111.851  93.038  78.038  1.00  0.00           H
ATOM    469  C   LEU X  49     110.549  94.052  82.881  1.00  0.00           C
ATOM    470  O   LEU X  49     110.177  93.152  83.637  1.00  0.00           O
ATOM    471  N   GLU X  50     109.830  95.157  82.691  1.00  0.00           N
ATOM    472  HN  GLU X  50     110.208  95.947  82.207  1.00  0.00           H
ATOM    473  CA  GLU X  50     108.532  95.310  83.271  1.00  0.00           C
ATOM    474  HA  GLU X  50     108.019  94.360  83.329  1.00  0.00           H
ATOM    475  CB  GLU X  50     108.733  95.931  84.649  1.00  0.00           C
ATOM    476  HB1 GLU X  50     109.545  95.382  85.176  1.00  0.00           H
ATOM    477  HB2 GLU X  50     109.115  96.970  84.496  1.00  0.00           H
ATOM    478  CG  GLU X  50     107.505  95.910  85.564  1.00  0.00           C
ATOM    479  HG1 GLU X  50     106.562  96.092  85.011  1.00  0.00           H
ATOM    480  HG2 GLU X  50     107.421  94.964  86.137  1.00  0.00           H
ATOM    481  CD  GLU X  50     107.718  97.063  86.503  1.00  0.00           C
ATOM    482  OE1 GLU X  50     108.612  96.993  87.388  1.00  0.00           O
ATOM    483  OE2 GLU X  50     107.092  98.125  86.231  1.00  0.00           O
ATOM    484  C   GLU X  50     107.737  96.236  82.384  1.00  0.00           C
ATOM    485  O   GLU X  50     108.304  97.117  81.741  1.00  0.00           O
ATOM    486  N   TRP X  51     106.412  96.039  82.286  1.00  0.00           N
ATOM    487  HN  TRP X  51     105.972  95.316  82.809  1.00  0.00           H
ATOM    488  CA  TRP X  51     105.551  96.911  81.517  1.00  0.00           C
ATOM    489  HA  TRP X  51     106.083  97.796  81.201  1.00  0.00           H
ATOM    490  CB  TRP X  51     104.967  96.180  80.273  1.00  0.00           C
ATOM    491  HB1 TRP X  51     104.641  95.161  80.573  1.00  0.00           H
ATOM    492  HB2 TRP X  51     104.076  96.730  79.911  1.00  0.00           H
ATOM    493  CG  TRP X  51     105.854  96.081  79.035  1.00  0.00           C
ATOM    494  CD1 TRP X  51     106.439  94.978  78.477  1.00  0.00           C
ATOM    495  HD1 TRP X  51     106.491  94.012  78.948  1.00  0.00           H
ATOM    496  NE1 TRP X  51     107.020  95.315  77.274  1.00  0.00           N
ATOM    497  HE1 TRP X  51     107.701  94.778  76.778  1.00  0.00           H
ATOM    498  CE2 TRP X  51     106.833  96.651  77.035  1.00  0.00           C
ATOM    499  CD2 TRP X  51     106.096  97.172  78.136  1.00  0.00           C
ATOM    500  CE3 TRP X  51     105.746  98.510  78.167  1.00  0.00           C
ATOM    501  HE3 TRP X  51     105.221  98.916  79.016  1.00  0.00           H
ATOM    502  CZ3 TRP X  51     106.099  99.334  77.091  1.00  0.00           C
ATOM    503  HZ3 TRP X  51     105.815 100.375  77.110  1.00  0.00           H
ATOM    504  CZ2 TRP X  51     107.204  97.469  75.982  1.00  0.00           C
ATOM    505  HZ2 TRP X  51     107.756  97.071  75.141  1.00  0.00           H
ATOM    506  CH2 TRP X  51     106.820  98.815  76.002  1.00  0.00           C
ATOM    507  HH2 TRP X  51     107.078  99.453  75.172  1.00  0.00           H
ATOM    508  C   TRP X  51     104.402  97.378  82.404  1.00  0.00           C
ATOM    509  O   TRP X  51     103.534  96.587  82.773  1.00  0.00           O
ATOM    510  N   LYS X  52     104.339  98.689  82.724  1.00  0.00           N
ATOM    511  HN  LYS X  52     105.075  99.299  82.420  1.00  0.00           H
ATOM    512  CA  LYS X  52     103.247  99.291  83.480  1.00  0.00           C
ATOM    513  HA  LYS X  52     102.539  98.521  83.759  1.00  0.00           H
ATOM    514  CB  LYS X  52     103.704  99.990  84.799  1.00  0.00           C
ATOM    515  HB1 LYS X  52     102.816 100.431  85.302  1.00  0.00           H
ATOM    516  HB2 LYS X  52     104.104  99.197  85.469  1.00  0.00           H
ATOM    517  CG  LYS X  52     104.796 101.071  84.658  1.00  0.00           C
ATOM    518  HG1 LYS X  52     105.737 100.582  84.316  1.00  0.00           H
ATOM    519  HG2 LYS X  52     104.481 101.788  83.873  1.00  0.00           H
ATOM    520  CD  LYS X  52     105.091 101.880  85.947  1.00  0.00           C
ATOM    521  HD1 LYS X  52     105.868 102.643  85.708  1.00  0.00           H
ATOM    522  HD2 LYS X  52     104.168 102.413  86.259  1.00  0.00           H
ATOM    523  CE  LYS X  52     105.620 101.031  87.112  1.00  0.00           C
ATOM    524  HE1 LYS X  52     104.898 100.212  87.328  1.00  0.00           H
ATOM    525  HE2 LYS X  52     106.601 100.580  86.851  1.00  0.00           H
ATOM    526  NZ  LYS X  52     105.782 101.802  88.370  1.00  0.00           N
ATOM    527  HZ1 LYS X  52     106.420 101.303  89.023  1.00  0.00           H
ATOM    528  HZ2 LYS X  52     106.146 102.781  88.237  1.00  0.00           H
ATOM    529  HZ3 LYS X  52     104.850 101.868  88.850  1.00  0.00           H
ATOM    530  C   LYS X  52     102.489 100.264  82.587  1.00  0.00           C
ATOM    531  O   LYS X  52     103.082 101.010  81.801  1.00  0.00           O
ATOM    532  N   LEU X  53     101.139 100.257  82.638  1.00  0.00           N
ATOM    533  HN  LEU X  53     100.648  99.665  83.278  1.00  0.00           H
ATOM    534  CA  LEU X  53     100.317 101.051  81.732  1.00  0.00           C
ATOM    535  HA  LEU X  53     100.926 101.861  81.354  1.00  0.00           H
ATOM    536  CB  LEU X  53      99.765 100.289  80.484  1.00  0.00           C
ATOM    537  HB1 LEU X  53      99.410 101.064  79.762  1.00  0.00           H
ATOM    538  HB2 LEU X  53     100.598  99.772  79.976  1.00  0.00           H
ATOM    539  CG  LEU X  53      98.581  99.302  80.683  1.00  0.00           C
ATOM    540  HG  LEU X  53      97.763  99.848  81.213  1.00  0.00           H
ATOM    541  CD1 LEU X  53      98.015  98.849  79.333  1.00  0.00           C
ATOM    542 1HD1 LEU X  53      97.151  98.167  79.490  1.00  0.00           H
ATOM    543 2HD1 LEU X  53      97.672  99.720  78.739  1.00  0.00           H
ATOM    544 3HD1 LEU X  53      98.787  98.300  78.755  1.00  0.00           H
ATOM    545  CD2 LEU X  53      98.903  98.041  81.492  1.00  0.00           C
ATOM    546 1HD2 LEU X  53      97.956  97.558  81.819  1.00  0.00           H
ATOM    547 2HD2 LEU X  53      99.447  97.297  80.877  1.00  0.00           H
ATOM    548 3HD2 LEU X  53      99.495  98.293  82.386  1.00  0.00           H
ATOM    549  C   LEU X  53      99.154 101.723  82.427  1.00  0.00           C
ATOM    550  O   LEU X  53      98.525 101.181  83.338  1.00  0.00           O
ATOM    551  N   ASN X  54      98.847 102.942  81.959  1.00  0.00           N
ATOM    552  HN  ASN X  54      99.378 103.333  81.204  1.00  0.00           H
ATOM    553  CA  ASN X  54      97.711 103.740  82.351  1.00  0.00           C
ATOM    554  HA  ASN X  54      97.064 103.192  83.021  1.00  0.00           H
ATOM    555  CB  ASN X  54      98.234 105.046  83.006  1.00  0.00           C
ATOM    556  HB1 ASN X  54      98.740 104.763  83.948  1.00  0.00           H
ATOM    557  HB2 ASN X  54      98.981 105.519  82.336  1.00  0.00           H
ATOM    558  CG  ASN X  54      97.179 106.107  83.317  1.00  0.00           C
ATOM    559  OD1 ASN X  54      97.016 107.053  82.541  1.00  0.00           O
ATOM    560  ND2 ASN X  54      96.508 106.006  84.480  1.00  0.00           N
ATOM    561 1HD2 ASN X  54      96.558 105.130  84.961  1.00  0.00           H
ATOM    562 2HD2 ASN X  54      95.644 106.506  84.529  1.00  0.00           H
ATOM    563  C   ASN X  54      96.973 103.998  81.056  1.00  0.00           C
ATOM    564  O   ASN X  54      97.551 104.553  80.126  1.00  0.00           O
ATOM    565  N   THR X  55      95.715 103.560  80.943  1.00  0.00           N
ATOM    566  HN  THR X  55      95.238 103.198  81.753  1.00  0.00           H
ATOM    567  CA  THR X  55      94.925 103.634  79.724  1.00  0.00           C
ATOM    568  HA  THR X  55      95.205 104.540  79.214  1.00  0.00           H
ATOM    569  CB  THR X  55      95.026 102.454  78.727  1.00  0.00           C
ATOM    570  HB  THR X  55      94.416 102.686  77.821  1.00  0.00           H
ATOM    571  OG1 THR X  55      94.581 101.212  79.260  1.00  0.00           O
ATOM    572  HG1 THR X  55      94.507 100.626  78.498  1.00  0.00           H
ATOM    573  CG2 THR X  55      96.461 102.244  78.235  1.00  0.00           C
ATOM    574 1HG2 THR X  55      96.490 101.442  77.469  1.00  0.00           H
ATOM    575 2HG2 THR X  55      96.850 103.177  77.775  1.00  0.00           H
ATOM    576 3HG2 THR X  55      97.125 101.956  79.076  1.00  0.00           H
ATOM    577  C   THR X  55      93.477 103.815  80.110  1.00  0.00           C
ATOM    578  O   THR X  55      93.121 104.001  81.270  1.00  0.00           O
ATOM    579  N   GLY X  56      92.556 103.747  79.136  1.00  0.00           N
ATOM    580  HN  GLY X  56      92.832 103.684  78.179  1.00  0.00           H
ATOM    581  CA  GLY X  56      91.134 103.657  79.430  1.00  0.00           C
ATOM    582  HA1 GLY X  56      90.880 104.358  80.213  1.00  0.00           H
ATOM    583  HA2 GLY X  56      90.599 103.856  78.514  1.00  0.00           H
ATOM    584  C   GLY X  56      90.708 102.283  79.897  1.00  0.00           C
ATOM    585  O   GLY X  56      89.545 102.069  80.204  1.00  0.00           O
ATOM    586  N   ARG X  57      91.623 101.297  79.950  1.00  0.00           N
ATOM    587  HN  ARG X  57      92.563 101.490  79.666  1.00  0.00           H
ATOM    588  CA  ARG X  57      91.329  99.927  80.330  1.00  0.00           C
ATOM    589  HA  ARG X  57      90.259  99.768  80.364  1.00  0.00           H
ATOM    590  CB  ARG X  57      91.952  98.980  79.276  1.00  0.00           C
ATOM    591  HB1 ARG X  57      91.841  99.468  78.283  1.00  0.00           H
ATOM    592  HB2 ARG X  57      93.045  98.889  79.465  1.00  0.00           H
ATOM    593  CG  ARG X  57      91.317  97.576  79.220  1.00  0.00           C
ATOM    594  HG1 ARG X  57      92.120  96.813  79.122  1.00  0.00           H
ATOM    595  HG2 ARG X  57      90.797  97.369  80.183  1.00  0.00           H
ATOM    596  CD  ARG X  57      90.304  97.375  78.088  1.00  0.00           C
ATOM    597  HD1 ARG X  57      89.873  96.349  78.165  1.00  0.00           H
ATOM    598  HD2 ARG X  57      89.485  98.129  78.141  1.00  0.00           H
ATOM    599  NE  ARG X  57      91.056  97.525  76.794  1.00  0.00           N
ATOM    600  HE  ARG X  57      91.957  97.967  76.767  1.00  0.00           H
ATOM    601  CZ  ARG X  57      90.644  97.039  75.618  1.00  0.00           C
ATOM    602  NH1 ARG X  57      89.464  96.447  75.471  1.00  0.00           N
ATOM    603 1HH1 ARG X  57      88.916  96.302  76.287  1.00  0.00           H
ATOM    604 2HH1 ARG X  57      89.353  95.808  74.722  1.00  0.00           H
ATOM    605  NH2 ARG X  57      91.454  97.152  74.572  1.00  0.00           N
ATOM    606 1HH2 ARG X  57      92.314  97.702  74.689  1.00  0.00           H
ATOM    607 2HH2 ARG X  57      91.169  96.943  73.650  1.00  0.00           H
ATOM    608  C   ARG X  57      91.899  99.575  81.702  1.00  0.00           C
ATOM    609  O   ARG X  57      91.695  98.476  82.217  1.00  0.00           O
ATOM    610  N   THR X  58      92.625 100.509  82.344  1.00  0.00           N
ATOM    611  HN  THR X  58      92.799 101.407  81.942  1.00  0.00           H
ATOM    612  CA  THR X  58      93.189 100.309  83.673  1.00  0.00           C
ATOM    613  HA  THR X  58      92.810  99.384  84.071  1.00  0.00           H
ATOM    614  CB  THR X  58      94.726 100.244  83.742  1.00  0.00           C
ATOM    615  HB  THR X  58      95.063 100.331  84.802  1.00  0.00           H
ATOM    616  OG1 THR X  58      95.362 101.243  82.964  1.00  0.00           O
ATOM    617  HG1 THR X  58      96.310 101.156  83.118  1.00  0.00           H
ATOM    618  CG2 THR X  58      95.228  98.916  83.163  1.00  0.00           C
ATOM    619 1HG2 THR X  58      96.329  98.831  83.272  1.00  0.00           H
ATOM    620 2HG2 THR X  58      94.752  98.057  83.676  1.00  0.00           H
ATOM    621 3HG2 THR X  58      94.977  98.857  82.082  1.00  0.00           H
ATOM    622  C   THR X  58      92.669 101.383  84.608  1.00  0.00           C
ATOM    623  O   THR X  58      92.518 102.540  84.233  1.00  0.00           O
ATOM    624  N   GLU X  59      92.330 101.024  85.867  1.00  0.00           N
ATOM    625  HN  GLU X  59      92.322 100.063  86.133  1.00  0.00           H
ATOM    626  CA  GLU X  59      91.865 101.977  86.871  1.00  0.00           C
ATOM    627  HA  GLU X  59      91.042 102.544  86.456  1.00  0.00           H
ATOM    628  CB  GLU X  59      91.385 101.205  88.127  1.00  0.00           C
ATOM    629  HB1 GLU X  59      90.702 100.386  87.808  1.00  0.00           H
ATOM    630  HB2 GLU X  59      92.266 100.718  88.596  1.00  0.00           H
ATOM    631  CG  GLU X  59      90.638 102.069  89.178  1.00  0.00           C
ATOM    632  HG1 GLU X  59      91.059 103.095  89.220  1.00  0.00           H
ATOM    633  HG2 GLU X  59      89.564 102.152  88.917  1.00  0.00           H
ATOM    634  CD  GLU X  59      90.779 101.493  90.578  1.00  0.00           C
ATOM    635  OE1 GLU X  59      89.776 101.038  91.182  1.00  0.00           O
ATOM    636  OE2 GLU X  59      91.943 101.493  91.073  1.00  0.00           O
ATOM    637  C   GLU X  59      92.956 102.966  87.282  1.00  0.00           C
ATOM    638  O   GLU X  59      92.787 104.183  87.251  1.00  0.00           O
ATOM    639  N   ALA X  60      94.158 102.453  87.605  1.00  0.00           N
ATOM    640  HN  ALA X  60      94.245 101.475  87.758  1.00  0.00           H
ATOM    641  CA  ALA X  60      95.330 103.273  87.797  1.00  0.00           C
ATOM    642  HA  ALA X  60      95.138 104.284  87.476  1.00  0.00           H
ATOM    643  CB  ALA X  60      95.743 103.305  89.280  1.00  0.00           C
ATOM    644  HB1 ALA X  60      96.724 103.804  89.430  1.00  0.00           H
ATOM    645  HB2 ALA X  60      94.984 103.883  89.846  1.00  0.00           H
ATOM    646  HB3 ALA X  60      95.778 102.283  89.706  1.00  0.00           H
ATOM    647  C   ALA X  60      96.448 102.802  86.896  1.00  0.00           C
ATOM    648  O   ALA X  60      96.481 103.132  85.714  1.00  0.00           O
ATOM    649  N   TRP X  61      97.421 102.040  87.419  1.00  0.00           N
ATOM    650  HN  TRP X  61      97.381 101.726  88.375  1.00  0.00           H
ATOM    651  CA  TRP X  61      98.613 101.704  86.670  1.00  0.00           C
ATOM    652  HA  TRP X  61      98.439 101.814  85.610  1.00  0.00           H
ATOM    653  CB  TRP X  61      99.816 102.586  87.097  1.00  0.00           C
ATOM    654  HB1 TRP X  61      99.904 102.540  88.205  1.00  0.00           H
ATOM    655  HB2 TRP X  61     100.744 102.160  86.659  1.00  0.00           H
ATOM    656  CG  TRP X  61      99.730 104.057  86.687  1.00  0.00           C
ATOM    657  CD1 TRP X  61      98.839 105.021  87.085  1.00  0.00           C
ATOM    658  HD1 TRP X  61      98.062 104.880  87.813  1.00  0.00           H
ATOM    659  NE1 TRP X  61      99.099 106.194  86.418  1.00  0.00           N
ATOM    660  HE1 TRP X  61      98.577 107.043  86.478  1.00  0.00           H
ATOM    661  CE2 TRP X  61     100.160 106.021  85.572  1.00  0.00           C
ATOM    662  CD2 TRP X  61     100.627 104.680  85.763  1.00  0.00           C
ATOM    663  CE3 TRP X  61     101.746 104.232  85.083  1.00  0.00           C
ATOM    664  HE3 TRP X  61     102.131 103.226  85.212  1.00  0.00           H
ATOM    665  CZ3 TRP X  61     102.405 105.124  84.237  1.00  0.00           C
ATOM    666  HZ3 TRP X  61     103.301 104.797  83.744  1.00  0.00           H
ATOM    667  CZ2 TRP X  61     100.763 106.866  84.663  1.00  0.00           C
ATOM    668  HZ2 TRP X  61     100.361 107.856  84.469  1.00  0.00           H
ATOM    669  CH2 TRP X  61     101.898 106.413  83.991  1.00  0.00           C
ATOM    670  HH2 TRP X  61     102.380 107.052  83.272  1.00  0.00           H
ATOM    671  C   TRP X  61      98.960 100.253  86.918  1.00  0.00           C
ATOM    672  O   TRP X  61      99.673  99.911  87.858  1.00  0.00           O
ATOM    673  N   LYS X  62      98.476  99.333  86.069  1.00  0.00           N
ATOM    674  HN  LYS X  62      97.978  99.610  85.251  1.00  0.00           H
ATOM    675  CA  LYS X  62      98.639  97.915  86.327  1.00  0.00           C
ATOM    676  HA  LYS X  62      98.782  97.762  87.389  1.00  0.00           H
ATOM    677  CB  LYS X  62      97.360  97.131  85.937  1.00  0.00           C
ATOM    678  HB1 LYS X  62      96.480  97.675  86.350  1.00  0.00           H
ATOM    679  HB2 LYS X  62      97.252  97.129  84.831  1.00  0.00           H
ATOM    680  CG  LYS X  62      97.324  95.686  86.475  1.00  0.00           C
ATOM    681  HG1 LYS X  62      98.265  95.175  86.180  1.00  0.00           H
ATOM    682  HG2 LYS X  62      97.283  95.713  87.585  1.00  0.00           H
ATOM    683  CD  LYS X  62      96.128  94.871  85.950  1.00  0.00           C
ATOM    684  HD1 LYS X  62      95.187  95.405  86.219  1.00  0.00           H
ATOM    685  HD2 LYS X  62      96.174  94.825  84.838  1.00  0.00           H
ATOM    686  CE  LYS X  62      96.025  93.447  86.521  1.00  0.00           C
ATOM    687  HE1 LYS X  62      95.934  93.478  87.628  1.00  0.00           H
ATOM    688  HE2 LYS X  62      95.134  92.932  86.099  1.00  0.00           H
ATOM    689  NZ  LYS X  62      97.219  92.648  86.169  1.00  0.00           N
ATOM    690  HZ1 LYS X  62      97.178  91.700  86.623  1.00  0.00           H
ATOM    691  HZ2 LYS X  62      97.241  92.527  85.121  1.00  0.00           H
ATOM    692  HZ3 LYS X  62      98.088  93.137  86.449  1.00  0.00           H
ATOM    693  C   LYS X  62      99.873  97.359  85.626  1.00  0.00           C
ATOM    694  O   LYS X  62     100.152  97.666  84.469  1.00  0.00           O
ATOM    695  N   VAL X  63     100.663  96.519  86.319  1.00  0.00           N
ATOM    696  HN  VAL X  63     100.503  96.336  87.283  1.00  0.00           H
ATOM    697  CA  VAL X  63     101.814  95.828  85.757  1.00  0.00           C
ATOM    698  HA  VAL X  63     102.272  96.473  85.021  1.00  0.00           H
ATOM    699  CB  VAL X  63     102.869  95.548  86.814  1.00  0.00           C
ATOM    700  HB  VAL X  63     103.704  94.939  86.388  1.00  0.00           H
ATOM    701  CG1 VAL X  63     103.456  96.902  87.252  1.00  0.00           C
ATOM    702 1HG1 VAL X  63     104.154  96.756  88.098  1.00  0.00           H
ATOM    703 2HG1 VAL X  63     104.034  97.355  86.421  1.00  0.00           H
ATOM    704 3HG1 VAL X  63     102.672  97.609  87.591  1.00  0.00           H
ATOM    705  CG2 VAL X  63     102.276  94.781  88.012  1.00  0.00           C
ATOM    706 1HG2 VAL X  63     103.096  94.516  88.718  1.00  0.00           H
ATOM    707 2HG2 VAL X  63     101.544  95.395  88.573  1.00  0.00           H
ATOM    708 3HG2 VAL X  63     101.795  93.842  87.675  1.00  0.00           H
ATOM    709  C   VAL X  63     101.419  94.555  85.016  1.00  0.00           C
ATOM    710  O   VAL X  63     100.291  94.062  85.139  1.00  0.00           O
ATOM    711  N   LEU X  64     102.325  94.025  84.167  1.00  0.00           N
ATOM    712  HN  LEU X  64     103.229  94.435  84.080  1.00  0.00           H
ATOM    713  CA  LEU X  64     102.036  92.913  83.277  1.00  0.00           C
ATOM    714  HA  LEU X  64     101.046  92.536  83.475  1.00  0.00           H
ATOM    715  CB  LEU X  64     102.148  93.336  81.793  1.00  0.00           C
ATOM    716  HB1 LEU X  64     103.106  93.880  81.652  1.00  0.00           H
ATOM    717  HB2 LEU X  64     102.170  92.438  81.135  1.00  0.00           H
ATOM    718  CG  LEU X  64     100.985  94.212  81.310  1.00  0.00           C
ATOM    719  HG  LEU X  64     100.925  95.105  81.976  1.00  0.00           H
ATOM    720  CD1 LEU X  64     101.250  94.668  79.874  1.00  0.00           C
ATOM    721 1HD1 LEU X  64     100.547  95.473  79.581  1.00  0.00           H
ATOM    722 2HD1 LEU X  64     102.282  95.062  79.775  1.00  0.00           H
ATOM    723 3HD1 LEU X  64     101.136  93.811  79.176  1.00  0.00           H
ATOM    724  CD2 LEU X  64      99.654  93.451  81.365  1.00  0.00           C
ATOM    725 1HD2 LEU X  64      98.805  94.143  81.209  1.00  0.00           H
ATOM    726 2HD2 LEU X  64      99.624  92.650  80.596  1.00  0.00           H
ATOM    727 3HD2 LEU X  64      99.493  92.978  82.351  1.00  0.00           H
ATOM    728  C   LEU X  64     102.944  91.719  83.459  1.00  0.00           C
ATOM    729  O   LEU X  64     104.096  91.704  83.033  1.00  0.00           O
ATOM    730  N   SER X  65     102.368  90.659  84.047  1.00  0.00           N
ATOM    731  HN  SER X  65     101.441  90.749  84.401  1.00  0.00           H
ATOM    732  CA  SER X  65     102.882  89.316  84.230  1.00  0.00           C
ATOM    733  HA  SER X  65     103.763  89.416  84.846  1.00  0.00           H
ATOM    734  CB  SER X  65     101.794  88.502  84.975  1.00  0.00           C
ATOM    735  HB1 SER X  65     100.950  88.317  84.272  1.00  0.00           H
ATOM    736  HB2 SER X  65     102.180  87.521  85.322  1.00  0.00           H
ATOM    737  OG  SER X  65     101.265  89.227  86.089  1.00  0.00           O
ATOM    738  HG1 SER X  65     101.793  88.977  86.861  1.00  0.00           H
ATOM    739  C   SER X  65     103.265  88.565  82.941  1.00  0.00           C
ATOM    740  O   SER X  65     102.962  89.037  81.840  1.00  0.00           O
ATOM    741  N   PRO X  66     103.918  87.400  82.997  1.00  0.00           N
ATOM    742  CD  PRO X  66     104.675  86.937  84.161  1.00  0.00           C
ATOM    743  HD1 PRO X  66     103.975  86.456  84.880  1.00  0.00           H
ATOM    744  HD2 PRO X  66     105.226  87.765  84.653  1.00  0.00           H
ATOM    745  CA  PRO X  66     104.092  86.488  81.859  1.00  0.00           C
ATOM    746  HA  PRO X  66     104.720  87.002  81.147  1.00  0.00           H
ATOM    747  CB  PRO X  66     104.775  85.265  82.483  1.00  0.00           C
ATOM    748  HB1 PRO X  66     104.018  84.580  82.929  1.00  0.00           H
ATOM    749  HB2 PRO X  66     105.386  84.710  81.740  1.00  0.00           H
ATOM    750  CG  PRO X  66     105.621  85.887  83.587  1.00  0.00           C
ATOM    751  HG1 PRO X  66     105.948  85.152  84.341  1.00  0.00           H
ATOM    752  HG2 PRO X  66     106.508  86.370  83.122  1.00  0.00           H
ATOM    753  C   PRO X  66     102.842  86.064  81.109  1.00  0.00           C
ATOM    754  O   PRO X  66     101.739  86.188  81.641  1.00  0.00           O
ATOM    755  N   GLN X  67     103.007  85.549  79.868  1.00  0.00           N
ATOM    756  HN  GLN X  67     103.922  85.478  79.478  1.00  0.00           H
ATOM    757  CA  GLN X  67     101.917  85.019  79.062  1.00  0.00           C
ATOM    758  HA  GLN X  67     101.165  85.781  79.063  1.00  0.00           H
ATOM    759  CB  GLN X  67     102.362  84.795  77.579  1.00  0.00           C
ATOM    760  HB1 GLN X  67     103.017  85.650  77.291  1.00  0.00           H
ATOM    761  HB2 GLN X  67     102.982  83.874  77.514  1.00  0.00           H
ATOM    762  CG  GLN X  67     101.189  84.738  76.564  1.00  0.00           C
ATOM    763  HG1 GLN X  67     100.538  83.878  76.803  1.00  0.00           H
ATOM    764  HG2 GLN X  67     100.579  85.660  76.666  1.00  0.00           H
ATOM    765  CD  GLN X  67     101.618  84.692  75.093  1.00  0.00           C
ATOM    766  OE1 GLN X  67     102.224  85.624  74.555  1.00  0.00           O
ATOM    767  NE2 GLN X  67     101.221  83.617  74.373  1.00  0.00           N
ATOM    768 1HE2 GLN X  67     100.570  82.968  74.746  1.00  0.00           H
ATOM    769 2HE2 GLN X  67     101.593  83.519  73.441  1.00  0.00           H
ATOM    770  C   GLN X  67     101.204  83.823  79.692  1.00  0.00           C
ATOM    771  O   GLN X  67     101.824  82.896  80.212  1.00  0.00           O
ATOM    772  N   GLY X  68      99.855  83.854  79.706  1.00  0.00           N
ATOM    773  HN  GLY X  68      99.357  84.614  79.258  1.00  0.00           H
ATOM    774  CA  GLY X  68      99.066  82.887  80.460  1.00  0.00           C
ATOM    775  HA1 GLY X  68      99.524  81.910  80.380  1.00  0.00           H
ATOM    776  HA2 GLY X  68      99.002  83.253  81.473  1.00  0.00           H
ATOM    777  C   GLY X  68      97.666  82.765  79.926  1.00  0.00           C
ATOM    778  O   GLY X  68      97.441  82.799  78.719  1.00  0.00           O
ATOM    779  N   GLY X  69      96.667  82.598  80.816  1.00  0.00           N
ATOM    780  HN  GLY X  69      96.869  82.533  81.794  1.00  0.00           H
ATOM    781  CA  GLY X  69      95.258  82.461  80.440  1.00  0.00           C
ATOM    782  HA1 GLY X  69      95.179  82.248  79.383  1.00  0.00           H
ATOM    783  HA2 GLY X  69      94.836  81.674  81.048  1.00  0.00           H
ATOM    784  C   GLY X  69      94.445  83.705  80.701  1.00  0.00           C
ATOM    785  O   GLY X  69      93.212  83.682  80.727  1.00  0.00           O
ATOM    786  N   GLY X  70      95.126  84.831  80.959  1.00  0.00           N
ATOM    787  HN  GLY X  70      96.114  84.829  80.806  1.00  0.00           H
ATOM    788  CA  GLY X  70      94.528  86.113  81.307  1.00  0.00           C
ATOM    789  HA1 GLY X  70      93.937  85.948  82.187  1.00  0.00           H
ATOM    790  HA2 GLY X  70      95.346  86.796  81.483  1.00  0.00           H
ATOM    791  C   GLY X  70      93.682  86.730  80.219  1.00  0.00           C
ATOM    792  O   GLY X  70      93.977  86.534  79.043  1.00  0.00           O
ATOM    793  N   PRO X  71      92.665  87.547  80.492  1.00  0.00           N
ATOM    794  CD  PRO X  71      91.981  87.622  81.784  1.00  0.00           C
ATOM    795  HD1 PRO X  71      92.464  88.398  82.419  1.00  0.00           H
ATOM    796  HD2 PRO X  71      91.970  86.647  82.317  1.00  0.00           H
ATOM    797  CA  PRO X  71      91.921  88.247  79.439  1.00  0.00           C
ATOM    798  HA  PRO X  71      91.636  87.538  78.676  1.00  0.00           H
ATOM    799  CB  PRO X  71      90.730  88.876  80.162  1.00  0.00           C
ATOM    800  HB1 PRO X  71      90.934  89.927  80.467  1.00  0.00           H
ATOM    801  HB2 PRO X  71      89.820  88.855  79.527  1.00  0.00           H
ATOM    802  CG  PRO X  71      90.559  88.024  81.416  1.00  0.00           C
ATOM    803  HG1 PRO X  71      90.047  88.586  82.218  1.00  0.00           H
ATOM    804  HG2 PRO X  71      89.971  87.114  81.168  1.00  0.00           H
ATOM    805  C   PRO X  71      92.762  89.303  78.781  1.00  0.00           C
ATOM    806  O   PRO X  71      92.473  89.735  77.667  1.00  0.00           O
ATOM    807  N   TRP X  72      93.825  89.723  79.478  1.00  0.00           N
ATOM    808  HN  TRP X  72      93.958  89.361  80.393  1.00  0.00           H
ATOM    809  CA  TRP X  72      94.832  90.626  78.992  1.00  0.00           C
ATOM    810  HA  TRP X  72      94.334  91.487  78.569  1.00  0.00           H
ATOM    811  CB  TRP X  72      95.742  91.075  80.154  1.00  0.00           C
ATOM    812  HB1 TRP X  72      96.192  90.181  80.640  1.00  0.00           H
ATOM    813  HB2 TRP X  72      96.574  91.695  79.751  1.00  0.00           H
ATOM    814  CG  TRP X  72      94.996  91.904  81.181  1.00  0.00           C
ATOM    815  CD1 TRP X  72      94.369  91.523  82.338  1.00  0.00           C
ATOM    816  HD1 TRP X  72      94.303  90.504  82.697  1.00  0.00           H
ATOM    817  NE1 TRP X  72      93.820  92.623  82.961  1.00  0.00           N
ATOM    818  HE1 TRP X  72      93.171  92.600  83.702  1.00  0.00           H
ATOM    819  CE2 TRP X  72      94.069  93.738  82.190  1.00  0.00           C
ATOM    820  CD2 TRP X  72      94.786  93.318  81.047  1.00  0.00           C
ATOM    821  CE3 TRP X  72      95.150  94.222  80.054  1.00  0.00           C
ATOM    822  HE3 TRP X  72      95.679  93.917  79.164  1.00  0.00           H
ATOM    823  CZ3 TRP X  72      94.811  95.570  80.231  1.00  0.00           C
ATOM    824  HZ3 TRP X  72      95.108  96.296  79.486  1.00  0.00           H
ATOM    825  CZ2 TRP X  72      93.725  95.071  82.360  1.00  0.00           C
ATOM    826  HZ2 TRP X  72      93.176  95.407  83.227  1.00  0.00           H
ATOM    827  CH2 TRP X  72      94.105  95.988  81.368  1.00  0.00           C
ATOM    828  HH2 TRP X  72      93.838  97.029  81.477  1.00  0.00           H
ATOM    829  C   TRP X  72      95.666  90.013  77.885  1.00  0.00           C
ATOM    830  O   TRP X  72      96.203  90.737  77.053  1.00  0.00           O
ATOM    831  N   ASP X  73      95.756  88.671  77.796  1.00  0.00           N
ATOM    832  HN  ASP X  73      95.386  88.060  78.498  1.00  0.00           H
ATOM    833  CA  ASP X  73      96.431  87.976  76.723  1.00  0.00           C
ATOM    834  HA  ASP X  73      97.418  88.396  76.680  1.00  0.00           H
ATOM    835  CB  ASP X  73      96.599  86.470  77.058  1.00  0.00           C
ATOM    836  HB1 ASP X  73      95.622  85.990  77.251  1.00  0.00           H
ATOM    837  HB2 ASP X  73      97.080  85.948  76.203  1.00  0.00           H
ATOM    838  CG  ASP X  73      97.493  86.283  78.277  1.00  0.00           C
ATOM    839  OD1 ASP X  73      97.053  86.497  79.436  1.00  0.00           O
ATOM    840  OD2 ASP X  73      98.687  85.937  78.081  1.00  0.00           O
ATOM    841  C   ASP X  73      95.795  88.250  75.343  1.00  0.00           C
ATOM    842  O   ASP X  73      96.488  88.414  74.336  1.00  0.00           O
ATOM    843  N   SER X  74      94.453  88.401  75.286  1.00  0.00           N
ATOM    844  HN  SER X  74      93.901  88.180  76.087  1.00  0.00           H
ATOM    845  CA  SER X  74      93.716  88.860  74.107  1.00  0.00           C
ATOM    846  HA  SER X  74      94.117  88.370  73.231  1.00  0.00           H
ATOM    847  CB  SER X  74      92.192  88.554  74.205  1.00  0.00           C
ATOM    848  HB1 SER X  74      91.781  88.975  75.151  1.00  0.00           H
ATOM    849  HB2 SER X  74      91.645  89.013  73.352  1.00  0.00           H
ATOM    850  OG  SER X  74      91.941  87.152  74.147  1.00  0.00           O
ATOM    851  HG1 SER X  74      91.083  86.986  74.580  1.00  0.00           H
ATOM    852  C   SER X  74      93.799  90.364  73.865  1.00  0.00           C
ATOM    853  O   SER X  74      93.431  90.840  72.793  1.00  0.00           O
ATOM    854  N   VAL X  75      94.244  91.162  74.858  1.00  0.00           N
ATOM    855  HN  VAL X  75      94.587  90.747  75.697  1.00  0.00           H
ATOM    856  CA  VAL X  75      94.217  92.623  74.804  1.00  0.00           C
ATOM    857  HA  VAL X  75      93.606  92.947  73.972  1.00  0.00           H
ATOM    858  CB  VAL X  75      93.632  93.232  76.079  1.00  0.00           C
ATOM    859  HB  VAL X  75      94.208  92.880  76.963  1.00  0.00           H
ATOM    860  CG1 VAL X  75      93.655  94.775  76.048  1.00  0.00           C
ATOM    861 1HG1 VAL X  75      93.119  95.180  76.932  1.00  0.00           H
ATOM    862 2HG1 VAL X  75      94.687  95.182  76.062  1.00  0.00           H
ATOM    863 3HG1 VAL X  75      93.145  95.146  75.134  1.00  0.00           H
ATOM    864  CG2 VAL X  75      92.178  92.757  76.209  1.00  0.00           C
ATOM    865 1HG2 VAL X  75      91.724  93.135  77.150  1.00  0.00           H
ATOM    866 2HG2 VAL X  75      91.565  93.121  75.357  1.00  0.00           H
ATOM    867 3HG2 VAL X  75      92.117  91.652  76.222  1.00  0.00           H
ATOM    868  C   VAL X  75      95.592  93.211  74.573  1.00  0.00           C
ATOM    869  O   VAL X  75      95.817  93.906  73.588  1.00  0.00           O
ATOM    870  N   ALA X  76      96.553  92.990  75.483  1.00  0.00           N
ATOM    871  HN  ALA X  76      96.403  92.357  76.248  1.00  0.00           H
ATOM    872  CA  ALA X  76      97.856  93.597  75.381  1.00  0.00           C
ATOM    873  HA  ALA X  76      98.172  93.549  74.350  1.00  0.00           H
ATOM    874  CB  ALA X  76      97.813  95.067  75.824  1.00  0.00           C
ATOM    875  HB1 ALA X  76      98.806  95.554  75.735  1.00  0.00           H
ATOM    876  HB2 ALA X  76      97.083  95.607  75.189  1.00  0.00           H
ATOM    877  HB3 ALA X  76      97.445  95.155  76.862  1.00  0.00           H
ATOM    878  C   ALA X  76      98.867  92.815  76.195  1.00  0.00           C
ATOM    879  O   ALA X  76      98.660  92.514  77.372  1.00  0.00           O
ATOM    880  N   ARG X  77      99.991  92.429  75.564  1.00  0.00           N
ATOM    881  HN  ARG X  77     100.163  92.710  74.614  1.00  0.00           H
ATOM    882  CA  ARG X  77     100.926  91.513  76.183  1.00  0.00           C
ATOM    883  HA  ARG X  77     101.053  91.828  77.212  1.00  0.00           H
ATOM    884  CB  ARG X  77     100.448  90.039  76.192  1.00  0.00           C
ATOM    885  HB1 ARG X  77     101.285  89.313  76.092  1.00  0.00           H
ATOM    886  HB2 ARG X  77     100.038  89.898  77.217  1.00  0.00           H
ATOM    887  CG  ARG X  77      99.298  89.623  75.253  1.00  0.00           C
ATOM    888  HG1 ARG X  77      99.020  88.580  75.531  1.00  0.00           H
ATOM    889  HG2 ARG X  77      98.407  90.252  75.474  1.00  0.00           H
ATOM    890  CD  ARG X  77      99.550  89.653  73.749  1.00  0.00           C
ATOM    891  HD1 ARG X  77      98.587  89.721  73.193  1.00  0.00           H
ATOM    892  HD2 ARG X  77     100.176  90.530  73.469  1.00  0.00           H
ATOM    893  NE  ARG X  77     100.278  88.392  73.401  1.00  0.00           N
ATOM    894  HE  ARG X  77     101.287  88.429  73.386  1.00  0.00           H
ATOM    895  CZ  ARG X  77      99.708  87.323  72.830  1.00  0.00           C
ATOM    896  NH1 ARG X  77     100.483  86.325  72.413  1.00  0.00           N
ATOM    897 1HH1 ARG X  77     101.332  86.198  72.941  1.00  0.00           H
ATOM    898 2HH1 ARG X  77     100.011  85.495  72.143  1.00  0.00           H
ATOM    899  NH2 ARG X  77      98.396  87.235  72.656  1.00  0.00           N
ATOM    900 1HH2 ARG X  77      97.782  87.836  73.178  1.00  0.00           H
ATOM    901 2HH2 ARG X  77      97.991  86.591  72.015  1.00  0.00           H
ATOM    902  C   ARG X  77     102.316  91.567  75.606  1.00  0.00           C
ATOM    903  O   ARG X  77     102.568  92.082  74.516  1.00  0.00           O
ATOM    904  N   VAL X  78     103.279  91.035  76.378  1.00  0.00           N
ATOM    905  HN  VAL X  78     103.054  90.555  77.226  1.00  0.00           H
ATOM    906  CA  VAL X  78     104.696  91.137  76.106  1.00  0.00           C
ATOM    907  HA  VAL X  78     104.885  92.107  75.667  1.00  0.00           H
ATOM    908  CB  VAL X  78     105.519  91.030  77.385  1.00  0.00           C
ATOM    909  HB  VAL X  78     105.568  89.968  77.713  1.00  0.00           H
ATOM    910  CG1 VAL X  78     106.949  91.545  77.131  1.00  0.00           C
ATOM    911 1HG1 VAL X  78     107.531  91.541  78.077  1.00  0.00           H
ATOM    912 2HG1 VAL X  78     107.483  90.906  76.398  1.00  0.00           H
ATOM    913 3HG1 VAL X  78     106.923  92.585  76.743  1.00  0.00           H
ATOM    914  CG2 VAL X  78     104.840  91.836  78.514  1.00  0.00           C
ATOM    915 1HG2 VAL X  78     105.501  91.866  79.407  1.00  0.00           H
ATOM    916 2HG2 VAL X  78     104.636  92.876  78.185  1.00  0.00           H
ATOM    917 3HG2 VAL X  78     103.884  91.373  78.836  1.00  0.00           H
ATOM    918  C   VAL X  78     105.123  90.075  75.105  1.00  0.00           C
ATOM    919  O   VAL X  78     104.723  88.914  75.170  1.00  0.00           O
ATOM    920  N   LEU X  79     105.897  90.465  74.087  1.00  0.00           N
ATOM    921  HN  LEU X  79     106.146  91.435  74.001  1.00  0.00           H
ATOM    922  CA  LEU X  79     106.428  89.578  73.075  1.00  0.00           C
ATOM    923  HA  LEU X  79     105.741  88.757  72.927  1.00  0.00           H
ATOM    924  CB  LEU X  79     106.639  90.385  71.768  1.00  0.00           C
ATOM    925  HB1 LEU X  79     107.064  91.377  72.035  1.00  0.00           H
ATOM    926  HB2 LEU X  79     107.383  89.893  71.118  1.00  0.00           H
ATOM    927  CG  LEU X  79     105.360  90.600  70.937  1.00  0.00           C
ATOM    928  HG  LEU X  79     104.611  91.100  71.597  1.00  0.00           H
ATOM    929  CD1 LEU X  79     105.645  91.529  69.749  1.00  0.00           C
ATOM    930 1HD1 LEU X  79     104.726  91.655  69.134  1.00  0.00           H
ATOM    931 2HD1 LEU X  79     105.975  92.527  70.102  1.00  0.00           H
ATOM    932 3HD1 LEU X  79     106.431  91.103  69.093  1.00  0.00           H
ATOM    933  CD2 LEU X  79     104.736  89.292  70.423  1.00  0.00           C
ATOM    934 1HD2 LEU X  79     103.804  89.520  69.859  1.00  0.00           H
ATOM    935 2HD2 LEU X  79     105.422  88.757  69.739  1.00  0.00           H
ATOM    936 3HD2 LEU X  79     104.459  88.610  71.252  1.00  0.00           H
ATOM    937  C   LEU X  79     107.760  88.980  73.511  1.00  0.00           C
ATOM    938  O   LEU X  79     108.383  89.502  74.436  1.00  0.00           O
ATOM    939  N   PRO X  80     108.295  87.933  72.867  1.00  0.00           N
ATOM    940  CD  PRO X  80     107.633  87.140  71.824  1.00  0.00           C
ATOM    941  HD1 PRO X  80     107.052  87.750  71.105  1.00  0.00           H
ATOM    942  HD2 PRO X  80     106.954  86.409  72.316  1.00  0.00           H
ATOM    943  CA  PRO X  80     109.594  87.361  73.224  1.00  0.00           C
ATOM    944  HA  PRO X  80     109.591  87.115  74.279  1.00  0.00           H
ATOM    945  CB  PRO X  80     109.719  86.130  72.313  1.00  0.00           C
ATOM    946  HB1 PRO X  80     110.765  85.924  72.014  1.00  0.00           H
ATOM    947  HB2 PRO X  80     109.317  85.250  72.866  1.00  0.00           H
ATOM    948  CG  PRO X  80     108.789  86.422  71.134  1.00  0.00           C
ATOM    949  HG1 PRO X  80     109.293  87.108  70.418  1.00  0.00           H
ATOM    950  HG2 PRO X  80     108.462  85.508  70.600  1.00  0.00           H
ATOM    951  C   PRO X  80     110.728  88.340  72.999  1.00  0.00           C
ATOM    952  O   PRO X  80     111.787  88.215  73.611  1.00  0.00           O
ATOM    953  N   ASN X  81     110.529  89.345  72.122  1.00  0.00           N
ATOM    954  HN  ASN X  81     109.678  89.386  71.609  1.00  0.00           H
ATOM    955  CA  ASN X  81     111.492  90.400  71.904  1.00  0.00           C
ATOM    956  HA  ASN X  81     112.460  90.011  72.183  1.00  0.00           H
ATOM    957  CB  ASN X  81     111.644  90.768  70.404  1.00  0.00           C
ATOM    958  HB1 ASN X  81     112.653  91.203  70.254  1.00  0.00           H
ATOM    959  HB2 ASN X  81     111.580  89.837  69.804  1.00  0.00           H
ATOM    960  CG  ASN X  81     110.581  91.729  69.880  1.00  0.00           C
ATOM    961  OD1 ASN X  81     109.378  91.470  69.950  1.00  0.00           O
ATOM    962  ND2 ASN X  81     111.046  92.868  69.320  1.00  0.00           N
ATOM    963 1HD2 ASN X  81     112.026  93.022  69.305  1.00  0.00           H
ATOM    964 2HD2 ASN X  81     110.418  93.368  68.730  1.00  0.00           H
ATOM    965  C   ASN X  81     111.224  91.608  72.809  1.00  0.00           C
ATOM    966  O   ASN X  81     111.671  92.723  72.546  1.00  0.00           O
ATOM    967  N   GLY X  82     110.452  91.406  73.897  1.00  0.00           N
ATOM    968  HN  GLY X  82     109.983  90.525  74.020  1.00  0.00           H
ATOM    969  CA  GLY X  82     110.300  92.315  75.029  1.00  0.00           C
ATOM    970  HA1 GLY X  82     109.825  91.756  75.823  1.00  0.00           H
ATOM    971  HA2 GLY X  82     111.276  92.686  75.308  1.00  0.00           H
ATOM    972  C   GLY X  82     109.426  93.502  74.754  1.00  0.00           C
ATOM    973  O   GLY X  82     109.064  94.254  75.645  1.00  0.00           O
ATOM    974  N   SER X  83     109.035  93.680  73.487  1.00  0.00           N
ATOM    975  HN  SER X  83     109.456  93.104  72.794  1.00  0.00           H
ATOM    976  CA  SER X  83     108.057  94.636  73.021  1.00  0.00           C
ATOM    977  HA  SER X  83     108.334  95.608  73.400  1.00  0.00           H
ATOM    978  CB  SER X  83     107.990  94.681  71.475  1.00  0.00           C
ATOM    979  HB1 SER X  83     107.732  93.667  71.092  1.00  0.00           H
ATOM    980  HB2 SER X  83     107.203  95.398  71.147  1.00  0.00           H
ATOM    981  OG  SER X  83     109.243  95.085  70.915  1.00  0.00           O
ATOM    982  HG1 SER X  83     109.170  94.915  69.966  1.00  0.00           H
ATOM    983  C   SER X  83     106.668  94.325  73.528  1.00  0.00           C
ATOM    984  O   SER X  83     106.296  93.167  73.689  1.00  0.00           O
ATOM    985  N   LEU X  84     105.843  95.354  73.764  1.00  0.00           N
ATOM    986  HN  LEU X  84     106.146  96.296  73.623  1.00  0.00           H
ATOM    987  CA  LEU X  84     104.446  95.161  74.089  1.00  0.00           C
ATOM    988  HA  LEU X  84     104.317  94.209  74.585  1.00  0.00           H
ATOM    989  CB  LEU X  84     103.931  96.288  75.013  1.00  0.00           C
ATOM    990  HB1 LEU X  84     104.636  96.382  75.867  1.00  0.00           H
ATOM    991  HB2 LEU X  84     103.958  97.252  74.464  1.00  0.00           H
ATOM    992  CG  LEU X  84     102.530  96.066  75.615  1.00  0.00           C
ATOM    993  HG  LEU X  84     101.822  95.775  74.804  1.00  0.00           H
ATOM    994  CD1 LEU X  84     102.554  94.966  76.680  1.00  0.00           C
ATOM    995 1HD1 LEU X  84     101.521  94.750  77.028  1.00  0.00           H
ATOM    996 2HD1 LEU X  84     102.999  94.034  76.287  1.00  0.00           H
ATOM    997 3HD1 LEU X  84     103.161  95.295  77.551  1.00  0.00           H
ATOM    998  CD2 LEU X  84     102.009  97.355  76.256  1.00  0.00           C
ATOM    999 1HD2 LEU X  84     101.016  97.184  76.724  1.00  0.00           H
ATOM   1000 2HD2 LEU X  84     102.712  97.704  77.044  1.00  0.00           H
ATOM   1001 3HD2 LEU X  84     101.902  98.156  75.497  1.00  0.00           H
ATOM   1002  C   LEU X  84     103.662  95.130  72.789  1.00  0.00           C
ATOM   1003  O   LEU X  84     103.951  95.890  71.867  1.00  0.00           O
ATOM   1004  N   PHE X  85     102.686  94.218  72.671  1.00  0.00           N
ATOM   1005  HN  PHE X  85     102.501  93.581  73.424  1.00  0.00           H
ATOM   1006  CA  PHE X  85     101.887  94.011  71.482  1.00  0.00           C
ATOM   1007  HA  PHE X  85     102.002  94.845  70.805  1.00  0.00           H
ATOM   1008  CB  PHE X  85     102.339  92.693  70.786  1.00  0.00           C
ATOM   1009  HB1 PHE X  85     103.294  92.882  70.257  1.00  0.00           H
ATOM   1010  HB2 PHE X  85     102.528  91.926  71.565  1.00  0.00           H
ATOM   1011  CG  PHE X  85     101.363  92.111  69.794  1.00  0.00           C
ATOM   1012  CD1 PHE X  85     101.193  92.655  68.511  1.00  0.00           C
ATOM   1013  HD1 PHE X  85     101.782  93.503  68.203  1.00  0.00           H
ATOM   1014  CE1 PHE X  85     100.248  92.114  67.629  1.00  0.00           C
ATOM   1015  HE1 PHE X  85     100.138  92.531  66.640  1.00  0.00           H
ATOM   1016  CZ  PHE X  85      99.450  91.036  68.033  1.00  0.00           C
ATOM   1017  HZ  PHE X  85      98.696  90.637  67.370  1.00  0.00           H
ATOM   1018  CD2 PHE X  85     100.571  91.018  70.179  1.00  0.00           C
ATOM   1019  HD2 PHE X  85     100.691  90.598  71.165  1.00  0.00           H
ATOM   1020  CE2 PHE X  85      99.614  90.485  69.309  1.00  0.00           C
ATOM   1021  HE2 PHE X  85      99.001  89.654  69.626  1.00  0.00           H
ATOM   1022  C   PHE X  85     100.428  93.961  71.888  1.00  0.00           C
ATOM   1023  O   PHE X  85     100.074  93.333  72.886  1.00  0.00           O
ATOM   1024  N   LEU X  86      99.554  94.623  71.107  1.00  0.00           N
ATOM   1025  HN  LEU X  86      99.876  95.128  70.305  1.00  0.00           H
ATOM   1026  CA  LEU X  86      98.118  94.615  71.304  1.00  0.00           C
ATOM   1027  HA  LEU X  86      97.878  93.920  72.091  1.00  0.00           H
ATOM   1028  CB  LEU X  86      97.542  96.007  71.729  1.00  0.00           C
ATOM   1029  HB1 LEU X  86      97.109  96.535  70.852  1.00  0.00           H
ATOM   1030  HB2 LEU X  86      96.699  95.817  72.426  1.00  0.00           H
ATOM   1031  CG  LEU X  86      98.520  96.980  72.430  1.00  0.00           C
ATOM   1032  HG  LEU X  86      99.288  96.397  72.990  1.00  0.00           H
ATOM   1033  CD1 LEU X  86      99.209  97.867  71.395  1.00  0.00           C
ATOM   1034 1HD1 LEU X  86      99.920  98.570  71.872  1.00  0.00           H
ATOM   1035 2HD1 LEU X  86      99.756  97.257  70.651  1.00  0.00           H
ATOM   1036 3HD1 LEU X  86      98.441  98.461  70.853  1.00  0.00           H
ATOM   1037  CD2 LEU X  86      97.807  97.898  73.435  1.00  0.00           C
ATOM   1038 1HD2 LEU X  86      98.511  98.672  73.811  1.00  0.00           H
ATOM   1039 2HD2 LEU X  86      96.934  98.390  72.962  1.00  0.00           H
ATOM   1040 3HD2 LEU X  86      97.435  97.327  74.304  1.00  0.00           H
ATOM   1041  C   LEU X  86      97.483  94.142  69.988  1.00  0.00           C
ATOM   1042  O   LEU X  86      97.827  94.735  68.961  1.00  0.00           O
ATOM   1043  N   PRO X  87      96.616  93.114  69.898  1.00  0.00           N
ATOM   1044  CD  PRO X  87      96.370  92.142  70.968  1.00  0.00           C
ATOM   1045  HD1 PRO X  87      95.503  92.497  71.569  1.00  0.00           H
ATOM   1046  HD2 PRO X  87      97.255  91.989  71.622  1.00  0.00           H
ATOM   1047  CA  PRO X  87      96.098  92.629  68.616  1.00  0.00           C
ATOM   1048  HA  PRO X  87      96.936  92.440  67.962  1.00  0.00           H
ATOM   1049  CB  PRO X  87      95.324  91.344  68.975  1.00  0.00           C
ATOM   1050  HB1 PRO X  87      94.259  91.571  69.212  1.00  0.00           H
ATOM   1051  HB2 PRO X  87      95.356  90.600  68.153  1.00  0.00           H
ATOM   1052  CG  PRO X  87      95.996  90.844  70.253  1.00  0.00           C
ATOM   1053  HG1 PRO X  87      95.324  90.206  70.864  1.00  0.00           H
ATOM   1054  HG2 PRO X  87      96.912  90.276  69.995  1.00  0.00           H
ATOM   1055  C   PRO X  87      95.178  93.588  67.893  1.00  0.00           C
ATOM   1056  O   PRO X  87      95.306  93.728  66.679  1.00  0.00           O
ATOM   1057  N   ALA X  88      94.240  94.220  68.617  1.00  0.00           N
ATOM   1058  HN  ALA X  88      94.216  94.102  69.613  1.00  0.00           H
ATOM   1059  CA  ALA X  88      93.271  95.134  68.062  1.00  0.00           C
ATOM   1060  HA  ALA X  88      93.563  95.473  67.076  1.00  0.00           H
ATOM   1061  CB  ALA X  88      91.860  94.520  68.046  1.00  0.00           C
ATOM   1062  HB1 ALA X  88      91.085  95.292  67.849  1.00  0.00           H
ATOM   1063  HB2 ALA X  88      91.782  93.762  67.247  1.00  0.00           H
ATOM   1064  HB3 ALA X  88      91.642  94.032  69.018  1.00  0.00           H
ATOM   1065  C   ALA X  88      93.200  96.317  68.978  1.00  0.00           C
ATOM   1066  O   ALA X  88      92.487  96.287  69.985  1.00  0.00           O
ATOM   1067  N   VAL X  89      93.923  97.408  68.666  1.00  0.00           N
ATOM   1068  HN  VAL X  89      94.469  97.442  67.826  1.00  0.00           H
ATOM   1069  CA  VAL X  89      93.902  98.580  69.524  1.00  0.00           C
ATOM   1070  HA  VAL X  89      94.185  98.247  70.514  1.00  0.00           H
ATOM   1071  CB  VAL X  89      94.918  99.644  69.138  1.00  0.00           C
ATOM   1072  HB  VAL X  89      95.917  99.248  69.439  1.00  0.00           H
ATOM   1073  CG1 VAL X  89      94.930  99.874  67.627  1.00  0.00           C
ATOM   1074 1HG1 VAL X  89      95.436 100.826  67.364  1.00  0.00           H
ATOM   1075 2HG1 VAL X  89      95.471  99.063  67.105  1.00  0.00           H
ATOM   1076 3HG1 VAL X  89      93.894  99.920  67.234  1.00  0.00           H
ATOM   1077  CG2 VAL X  89      94.669 100.981  69.863  1.00  0.00           C
ATOM   1078 1HG2 VAL X  89      95.421 101.742  69.578  1.00  0.00           H
ATOM   1079 2HG2 VAL X  89      93.682 101.417  69.601  1.00  0.00           H
ATOM   1080 3HG2 VAL X  89      94.725 100.844  70.959  1.00  0.00           H
ATOM   1081  C   VAL X  89      92.514  99.168  69.672  1.00  0.00           C
ATOM   1082  O   VAL X  89      91.792  99.439  68.711  1.00  0.00           O
ATOM   1083  N   GLY X  90      92.101  99.337  70.934  1.00  0.00           N
ATOM   1084  HN  GLY X  90      92.695  99.029  71.698  1.00  0.00           H
ATOM   1085  CA  GLY X  90      90.833  99.917  71.269  1.00  0.00           C
ATOM   1086  HA1 GLY X  90      90.139  99.740  70.464  1.00  0.00           H
ATOM   1087  HA2 GLY X  90      90.535  99.462  72.199  1.00  0.00           H
ATOM   1088  C   GLY X  90      90.880 101.386  71.513  1.00  0.00           C
ATOM   1089  O   GLY X  90      91.913 102.034  71.635  1.00  0.00           O
ATOM   1090  N   ILE X  91      89.677 101.925  71.711  1.00  0.00           N
ATOM   1091  HN  ILE X  91      88.863 101.382  71.530  1.00  0.00           H
ATOM   1092  CA  ILE X  91      89.394 103.252  72.214  1.00  0.00           C
ATOM   1093  HA  ILE X  91      89.889 103.988  71.595  1.00  0.00           H
ATOM   1094  CB  ILE X  91      87.886 103.410  72.149  1.00  0.00           C
ATOM   1095  HB  ILE X  91      87.406 102.532  72.646  1.00  0.00           H
ATOM   1096  CG2 ILE X  91      87.420 104.672  72.908  1.00  0.00           C
ATOM   1097 1HG2 ILE X  91      86.340 104.838  72.738  1.00  0.00           H
ATOM   1098 2HG2 ILE X  91      87.570 104.561  74.003  1.00  0.00           H
ATOM   1099 3HG2 ILE X  91      87.969 105.579  72.591  1.00  0.00           H
ATOM   1100  CG1 ILE X  91      87.460 103.374  70.659  1.00  0.00           C
ATOM   1101 1HG1 ILE X  91      87.845 104.275  70.141  1.00  0.00           H
ATOM   1102 2HG1 ILE X  91      87.900 102.496  70.138  1.00  0.00           H
ATOM   1103  CD  ILE X  91      85.955 103.295  70.462  1.00  0.00           C
ATOM   1104  HD1 ILE X  91      85.698 103.284  69.380  1.00  0.00           H
ATOM   1105  HD2 ILE X  91      85.543 102.379  70.935  1.00  0.00           H
ATOM   1106  HD3 ILE X  91      85.481 104.169  70.942  1.00  0.00           H
ATOM   1107  C   ILE X  91      89.923 103.411  73.627  1.00  0.00           C
ATOM   1108  O   ILE X  91      90.443 104.445  74.039  1.00  0.00           O
ATOM   1109  N   GLN X  92      89.851 102.311  74.391  1.00  0.00           N
ATOM   1110  HN  GLN X  92      89.441 101.485  74.023  1.00  0.00           H
ATOM   1111  CA  GLN X  92      90.255 102.251  75.771  1.00  0.00           C
ATOM   1112  HA  GLN X  92      90.143 103.229  76.221  1.00  0.00           H
ATOM   1113  CB  GLN X  92      89.342 101.236  76.510  1.00  0.00           C
ATOM   1114  HB1 GLN X  92      89.568 100.206  76.157  1.00  0.00           H
ATOM   1115  HB2 GLN X  92      89.569 101.269  77.599  1.00  0.00           H
ATOM   1116  CG  GLN X  92      87.818 101.484  76.324  1.00  0.00           C
ATOM   1117  HG1 GLN X  92      87.523 101.318  75.268  1.00  0.00           H
ATOM   1118  HG2 GLN X  92      87.254 100.767  76.957  1.00  0.00           H
ATOM   1119  CD  GLN X  92      87.404 102.893  76.749  1.00  0.00           C
ATOM   1120  OE1 GLN X  92      88.050 103.548  77.566  1.00  0.00           O
ATOM   1121  NE2 GLN X  92      86.289 103.397  76.168  1.00  0.00           N
ATOM   1122 1HE2 GLN X  92      85.755 102.843  75.532  1.00  0.00           H
ATOM   1123 2HE2 GLN X  92      86.077 104.355  76.353  1.00  0.00           H
ATOM   1124  C   GLN X  92      91.725 101.862  75.912  1.00  0.00           C
ATOM   1125  O   GLN X  92      92.221 101.639  77.010  1.00  0.00           O
ATOM   1126  N   ASP X  93      92.488 101.821  74.800  1.00  0.00           N
ATOM   1127  HN  ASP X  93      92.094 101.988  73.899  1.00  0.00           H
ATOM   1128  CA  ASP X  93      93.913 101.547  74.832  1.00  0.00           C
ATOM   1129  HA  ASP X  93      94.209 101.156  75.797  1.00  0.00           H
ATOM   1130  CB  ASP X  93      94.290 100.531  73.736  1.00  0.00           C
ATOM   1131  HB1 ASP X  93      93.861 100.876  72.773  1.00  0.00           H
ATOM   1132  HB2 ASP X  93      95.389 100.441  73.630  1.00  0.00           H
ATOM   1133  CG  ASP X  93      93.744  99.154  74.028  1.00  0.00           C
ATOM   1134  OD1 ASP X  93      93.456  98.802  75.201  1.00  0.00           O
ATOM   1135  OD2 ASP X  93      93.554  98.397  73.041  1.00  0.00           O
ATOM   1136  C   ASP X  93      94.726 102.818  74.614  1.00  0.00           C
ATOM   1137  O   ASP X  93      95.958 102.789  74.606  1.00  0.00           O
ATOM   1138  N   GLU X  94      94.067 103.989  74.471  1.00  0.00           N
ATOM   1139  HN  GLU X  94      93.073 104.014  74.417  1.00  0.00           H
ATOM   1140  CA  GLU X  94      94.726 105.275  74.608  1.00  0.00           C
ATOM   1141  HA  GLU X  94      95.554 105.313  73.914  1.00  0.00           H
ATOM   1142  CB  GLU X  94      93.784 106.464  74.351  1.00  0.00           C
ATOM   1143  HB1 GLU X  94      92.882 106.367  74.994  1.00  0.00           H
ATOM   1144  HB2 GLU X  94      94.308 107.400  74.644  1.00  0.00           H
ATOM   1145  CG  GLU X  94      93.373 106.626  72.882  1.00  0.00           C
ATOM   1146  HG1 GLU X  94      94.285 106.570  72.255  1.00  0.00           H
ATOM   1147  HG2 GLU X  94      92.675 105.817  72.587  1.00  0.00           H
ATOM   1148  CD  GLU X  94      92.719 107.970  72.600  1.00  0.00           C
ATOM   1149  OE1 GLU X  94      91.745 108.336  73.316  1.00  0.00           O
ATOM   1150  OE2 GLU X  94      93.183 108.645  71.645  1.00  0.00           O
ATOM   1151  C   GLU X  94      95.276 105.485  76.001  1.00  0.00           C
ATOM   1152  O   GLU X  94      94.676 105.055  76.981  1.00  0.00           O
ATOM   1153  N   GLY X  95      96.425 106.171  76.123  1.00  0.00           N
ATOM   1154  HN  GLY X  95      96.883 106.550  75.319  1.00  0.00           H
ATOM   1155  CA  GLY X  95      97.017 106.414  77.426  1.00  0.00           C
ATOM   1156  HA1 GLY X  95      96.709 107.397  77.747  1.00  0.00           H
ATOM   1157  HA2 GLY X  95      96.724 105.636  78.114  1.00  0.00           H
ATOM   1158  C   GLY X  95      98.507 106.402  77.358  1.00  0.00           C
ATOM   1159  O   GLY X  95      99.098 106.869  76.389  1.00  0.00           O
ATOM   1160  N   ILE X  96      99.169 105.906  78.414  1.00  0.00           N
ATOM   1161  HN  ILE X  96      98.640 105.463  79.151  1.00  0.00           H
ATOM   1162  CA  ILE X  96     100.608 105.977  78.586  1.00  0.00           C
ATOM   1163  HA  ILE X  96     101.057 106.272  77.652  1.00  0.00           H
ATOM   1164  CB  ILE X  96     101.035 106.984  79.657  1.00  0.00           C
ATOM   1165  HB  ILE X  96     100.662 106.635  80.648  1.00  0.00           H
ATOM   1166  CG2 ILE X  96     102.579 107.085  79.690  1.00  0.00           C
ATOM   1167 1HG2 ILE X  96     102.899 107.868  80.405  1.00  0.00           H
ATOM   1168 2HG2 ILE X  96     103.048 106.132  80.004  1.00  0.00           H
ATOM   1169 3HG2 ILE X  96     102.971 107.353  78.686  1.00  0.00           H
ATOM   1170  CG1 ILE X  96     100.416 108.378  79.395  1.00  0.00           C
ATOM   1171 1HG1 ILE X  96     100.876 108.815  78.482  1.00  0.00           H
ATOM   1172 2HG1 ILE X  96      99.325 108.278  79.207  1.00  0.00           H
ATOM   1173  CD  ILE X  96     100.581 109.340  80.574  1.00  0.00           C
ATOM   1174  HD1 ILE X  96     100.012 110.276  80.387  1.00  0.00           H
ATOM   1175  HD2 ILE X  96     100.192 108.880  81.507  1.00  0.00           H
ATOM   1176  HD3 ILE X  96     101.647 109.613  80.721  1.00  0.00           H
ATOM   1177  C   ILE X  96     101.156 104.603  78.933  1.00  0.00           C
ATOM   1178  O   ILE X  96     100.740 103.955  79.896  1.00  0.00           O
ATOM   1179  N   PHE X  97     102.156 104.141  78.161  1.00  0.00           N
ATOM   1180  HN  PHE X  97     102.485 104.718  77.408  1.00  0.00           H
ATOM   1181  CA  PHE X  97     102.777 102.836  78.285  1.00  0.00           C
ATOM   1182  HA  PHE X  97     102.284 102.253  79.052  1.00  0.00           H
ATOM   1183  CB  PHE X  97     102.726 102.084  76.927  1.00  0.00           C
ATOM   1184  HB1 PHE X  97     103.167 102.707  76.122  1.00  0.00           H
ATOM   1185  HB2 PHE X  97     103.291 101.128  76.991  1.00  0.00           H
ATOM   1186  CG  PHE X  97     101.308 101.752  76.538  1.00  0.00           C
ATOM   1187  CD1 PHE X  97     100.500 102.674  75.849  1.00  0.00           C
ATOM   1188  HD1 PHE X  97     100.885 103.655  75.619  1.00  0.00           H
ATOM   1189  CE1 PHE X  97      99.194 102.335  75.469  1.00  0.00           C
ATOM   1190  HE1 PHE X  97      98.564 103.051  74.964  1.00  0.00           H
ATOM   1191  CZ  PHE X  97      98.692 101.059  75.744  1.00  0.00           C
ATOM   1192  HZ  PHE X  97      97.685 100.800  75.446  1.00  0.00           H
ATOM   1193  CD2 PHE X  97     100.775 100.489  76.840  1.00  0.00           C
ATOM   1194  HD2 PHE X  97     101.376  99.781  77.387  1.00  0.00           H
ATOM   1195  CE2 PHE X  97      99.484 100.134  76.430  1.00  0.00           C
ATOM   1196  HE2 PHE X  97      99.094  99.150  76.648  1.00  0.00           H
ATOM   1197  C   PHE X  97     104.242 103.019  78.684  1.00  0.00           C
ATOM   1198  O   PHE X  97     104.948 103.803  78.058  1.00  0.00           O
ATOM   1199  N   ARG X  98     104.735 102.326  79.741  1.00  0.00           N
ATOM   1200  HN  ARG X  98     104.172 101.617  80.167  1.00  0.00           H
ATOM   1201  CA  ARG X  98     106.075 102.466  80.309  1.00  0.00           C
ATOM   1202  HA  ARG X  98     106.676 103.093  79.669  1.00  0.00           H
ATOM   1203  CB  ARG X  98     106.075 103.050  81.760  1.00  0.00           C
ATOM   1204  HB1 ARG X  98     105.102 102.813  82.232  1.00  0.00           H
ATOM   1205  HB2 ARG X  98     106.866 102.568  82.384  1.00  0.00           H
ATOM   1206  CG  ARG X  98     106.341 104.564  81.817  1.00  0.00           C
ATOM   1207  HG1 ARG X  98     107.362 104.715  81.400  1.00  0.00           H
ATOM   1208  HG2 ARG X  98     105.606 105.086  81.165  1.00  0.00           H
ATOM   1209  CD  ARG X  98     106.344 105.205  83.211  1.00  0.00           C
ATOM   1210  HD1 ARG X  98     105.346 105.199  83.695  1.00  0.00           H
ATOM   1211  HD2 ARG X  98     107.053 104.660  83.877  1.00  0.00           H
ATOM   1212  NE  ARG X  98     106.845 106.615  83.040  1.00  0.00           N
ATOM   1213  HE  ARG X  98     107.834 106.738  82.916  1.00  0.00           H
ATOM   1214  CZ  ARG X  98     106.104 107.660  82.641  1.00  0.00           C
ATOM   1215  NH1 ARG X  98     104.825 107.528  82.312  1.00  0.00           N
ATOM   1216 1HH1 ARG X  98     104.420 106.625  82.348  1.00  0.00           H
ATOM   1217 2HH1 ARG X  98     104.283 108.360  82.197  1.00  0.00           H
ATOM   1218  NH2 ARG X  98     106.656 108.867  82.538  1.00  0.00           N
ATOM   1219 1HH2 ARG X  98     107.448 109.125  83.086  1.00  0.00           H
ATOM   1220 2HH2 ARG X  98     106.153 109.616  82.084  1.00  0.00           H
ATOM   1221  C   ARG X  98     106.775 101.121  80.377  1.00  0.00           C
ATOM   1222  O   ARG X  98     106.224 100.155  80.893  1.00  0.00           O
ATOM   1223  N   CYS X  99     108.028 101.069  79.883  1.00  0.00           N
ATOM   1224  HN  CYS X  99     108.425 101.896  79.475  1.00  0.00           H
ATOM   1225  CA  CYS X  99     108.934  99.939  79.971  1.00  0.00           C
ATOM   1226  HA  CYS X  99     108.458  99.150  80.533  1.00  0.00           H
ATOM   1227  CB  CYS X  99     109.332  99.380  78.550  1.00  0.00           C
ATOM   1228  HB1 CYS X  99     108.848  98.388  78.433  1.00  0.00           H
ATOM   1229  HB2 CYS X  99     108.830 100.037  77.808  1.00  0.00           H
ATOM   1230  SG  CYS X  99     111.110  99.261  78.064  1.00  0.00           S
ATOM   1231  C   CYS X  99     110.154 100.371  80.762  1.00  0.00           C
ATOM   1232  O   CYS X  99     110.699 101.458  80.558  1.00  0.00           O
ATOM   1233  N   GLN X 100     110.620  99.501  81.664  1.00  0.00           N
ATOM   1234  HN  GLN X 100     110.099  98.670  81.870  1.00  0.00           H
ATOM   1235  CA  GLN X 100     111.899  99.604  82.331  1.00  0.00           C
ATOM   1236  HA  GLN X 100     112.462 100.448  81.956  1.00  0.00           H
ATOM   1237  CB  GLN X 100     111.656  99.735  83.859  1.00  0.00           C
ATOM   1238  HB1 GLN X 100     110.796 100.427  84.012  1.00  0.00           H
ATOM   1239  HB2 GLN X 100     111.329  98.744  84.244  1.00  0.00           H
ATOM   1240  CG  GLN X 100     112.830 100.313  84.687  1.00  0.00           C
ATOM   1241  HG1 GLN X 100     113.781 100.201  84.132  1.00  0.00           H
ATOM   1242  HG2 GLN X 100     112.680 101.399  84.858  1.00  0.00           H
ATOM   1243  CD  GLN X 100     112.996  99.641  86.059  1.00  0.00           C
ATOM   1244  OE1 GLN X 100     112.261  98.735  86.465  1.00  0.00           O
ATOM   1245  NE2 GLN X 100     114.003 100.112  86.827  1.00  0.00           N
ATOM   1246 1HE2 GLN X 100     114.571 100.876  86.483  1.00  0.00           H
ATOM   1247 2HE2 GLN X 100     114.165  99.657  87.694  1.00  0.00           H
ATOM   1248  C   GLN X 100     112.643  98.317  81.968  1.00  0.00           C
ATOM   1249  O   GLN X 100     112.037  97.244  81.975  1.00  0.00           O
ATOM   1250  N   ALA X 101     113.931  98.383  81.559  1.00  0.00           N
ATOM   1251  HN  ALA X 101     114.417  99.253  81.533  1.00  0.00           H
ATOM   1252  CA  ALA X 101     114.696  97.211  81.157  1.00  0.00           C
ATOM   1253  HA  ALA X 101     114.214  96.321  81.541  1.00  0.00           H
ATOM   1254  CB  ALA X 101     114.758  97.162  79.616  1.00  0.00           C
ATOM   1255  HB1 ALA X 101     115.391  96.330  79.249  1.00  0.00           H
ATOM   1256  HB2 ALA X 101     113.732  97.039  79.220  1.00  0.00           H
ATOM   1257  HB3 ALA X 101     115.169  98.116  79.223  1.00  0.00           H
ATOM   1258  C   ALA X 101     116.131  97.186  81.691  1.00  0.00           C
ATOM   1259  O   ALA X 101     116.915  98.097  81.422  1.00  0.00           O
ATOM   1260  N   MET X 102     116.511  96.111  82.430  1.00  0.00           N
ATOM   1261  HN  MET X 102     115.829  95.419  82.681  1.00  0.00           H
ATOM   1262  CA  MET X 102     117.858  95.897  82.951  1.00  0.00           C
ATOM   1263  HA  MET X 102     118.435  96.803  82.850  1.00  0.00           H
ATOM   1264  CB  MET X 102     117.902  95.424  84.433  1.00  0.00           C
ATOM   1265  HB1 MET X 102     116.980  94.842  84.647  1.00  0.00           H
ATOM   1266  HB2 MET X 102     118.760  94.728  84.604  1.00  0.00           H
ATOM   1267  CG  MET X 102     118.109  96.537  85.471  1.00  0.00           C
ATOM   1268  HG1 MET X 102     118.922  96.210  86.158  1.00  0.00           H
ATOM   1269  HG2 MET X 102     118.464  97.462  84.964  1.00  0.00           H
ATOM   1270  SD  MET X 102     116.639  96.853  86.467  1.00  0.00           S
ATOM   1271  CE  MET X 102     117.329  98.243  87.383  1.00  0.00           C
ATOM   1272  HE1 MET X 102     116.519  98.882  87.793  1.00  0.00           H
ATOM   1273  HE2 MET X 102     117.903  97.844  88.241  1.00  0.00           H
ATOM   1274  HE3 MET X 102     117.986  98.880  86.754  1.00  0.00           H
ATOM   1275  C   MET X 102     118.585  94.809  82.192  1.00  0.00           C
ATOM   1276  O   MET X 102     118.181  93.643  82.185  1.00  0.00           O
ATOM   1277  N   ASN X 103     119.727  95.170  81.582  1.00  0.00           N
ATOM   1278  HN  ASN X 103     119.978  96.140  81.573  1.00  0.00           H
ATOM   1279  CA  ASN X 103     120.711  94.253  81.035  1.00  0.00           C
ATOM   1280  HA  ASN X 103     120.201  93.639  80.304  1.00  0.00           H
ATOM   1281  CB  ASN X 103     121.872  95.021  80.356  1.00  0.00           C
ATOM   1282  HB1 ASN X 103     122.350  95.689  81.104  1.00  0.00           H
ATOM   1283  HB2 ASN X 103     122.639  94.302  79.995  1.00  0.00           H
ATOM   1284  CG  ASN X 103     121.458  95.876  79.162  1.00  0.00           C
ATOM   1285  OD1 ASN X 103     120.377  96.448  79.037  1.00  0.00           O
ATOM   1286  ND2 ASN X 103     122.415  95.996  78.213  1.00  0.00           N
ATOM   1287 1HD2 ASN X 103     123.309  95.584  78.360  1.00  0.00           H
ATOM   1288 2HD2 ASN X 103     122.111  96.337  77.314  1.00  0.00           H
ATOM   1289  C   ASN X 103     121.328  93.302  82.081  1.00  0.00           C
ATOM   1290  O   ASN X 103     120.999  93.311  83.267  1.00  0.00           O
ATOM   1291  N   ARG X 104     122.281  92.427  81.672  1.00  0.00           N
ATOM   1292  HN  ARG X 104     122.519  92.341  80.712  1.00  0.00           H
ATOM   1293  CA  ARG X 104     123.107  91.679  82.617  1.00  0.00           C
ATOM   1294  HA  ARG X 104     122.456  91.145  83.296  1.00  0.00           H
ATOM   1295  CB  ARG X 104     124.044  90.673  81.906  1.00  0.00           C
ATOM   1296  HB1 ARG X 104     124.769  91.216  81.257  1.00  0.00           H
ATOM   1297  HB2 ARG X 104     124.633  90.141  82.692  1.00  0.00           H
ATOM   1298  CG  ARG X 104     123.319  89.611  81.064  1.00  0.00           C
ATOM   1299  HG1 ARG X 104     122.444  89.222  81.635  1.00  0.00           H
ATOM   1300  HG2 ARG X 104     122.928  90.078  80.134  1.00  0.00           H
ATOM   1301  CD  ARG X 104     124.231  88.429  80.722  1.00  0.00           C
ATOM   1302  HD1 ARG X 104     125.208  88.763  80.307  1.00  0.00           H
ATOM   1303  HD2 ARG X 104     124.439  87.837  81.646  1.00  0.00           H
ATOM   1304  NE  ARG X 104     123.491  87.554  79.754  1.00  0.00           N
ATOM   1305  HE  ARG X 104     122.928  86.799  80.142  1.00  0.00           H
ATOM   1306  CZ  ARG X 104     123.675  87.524  78.426  1.00  0.00           C
ATOM   1307  NH1 ARG X 104     124.496  88.373  77.814  1.00  0.00           N
ATOM   1308 1HH1 ARG X 104     124.960  89.063  78.357  1.00  0.00           H
ATOM   1309 2HH1 ARG X 104     124.692  88.253  76.850  1.00  0.00           H
ATOM   1310  NH2 ARG X 104     123.071  86.570  77.720  1.00  0.00           N
ATOM   1311 1HH2 ARG X 104     122.492  85.893  78.176  1.00  0.00           H
ATOM   1312 2HH2 ARG X 104     123.269  86.409  76.753  1.00  0.00           H
ATOM   1313  C   ARG X 104     123.991  92.589  83.463  1.00  0.00           C
ATOM   1314  O   ARG X 104     124.132  92.432  84.672  1.00  0.00           O
ATOM   1315  N   ASN X 105     124.595  93.604  82.825  1.00  0.00           N
ATOM   1316  HN  ASN X 105     124.462  93.735  81.844  1.00  0.00           H
ATOM   1317  CA  ASN X 105     125.247  94.719  83.475  1.00  0.00           C
ATOM   1318  HA  ASN X 105     125.749  94.351  84.360  1.00  0.00           H
ATOM   1319  CB  ASN X 105     126.319  95.401  82.562  1.00  0.00           C
ATOM   1320  HB1 ASN X 105     126.517  96.441  82.889  1.00  0.00           H
ATOM   1321  HB2 ASN X 105     127.262  94.825  82.675  1.00  0.00           H
ATOM   1322  CG  ASN X 105     125.981  95.423  81.066  1.00  0.00           C
ATOM   1323  OD1 ASN X 105     124.857  95.236  80.602  1.00  0.00           O
ATOM   1324  ND2 ASN X 105     127.020  95.644  80.234  1.00  0.00           N
ATOM   1325 1HD2 ASN X 105     127.947  95.731  80.598  1.00  0.00           H
ATOM   1326 2HD2 ASN X 105     126.864  95.516  79.262  1.00  0.00           H
ATOM   1327  C   ASN X 105     124.222  95.719  83.986  1.00  0.00           C
ATOM   1328  O   ASN X 105     123.052  95.679  83.619  1.00  0.00           O
ATOM   1329  N   GLY X 106     124.651  96.673  84.845  1.00  0.00           N
ATOM   1330  HN  GLY X 106     125.569  96.551  85.235  1.00  0.00           H
ATOM   1331  CA  GLY X 106     123.741  97.537  85.603  1.00  0.00           C
ATOM   1332  HA1 GLY X 106     123.003  96.901  86.062  1.00  0.00           H
ATOM   1333  HA2 GLY X 106     124.326  98.075  86.337  1.00  0.00           H
ATOM   1334  C   GLY X 106     122.998  98.572  84.799  1.00  0.00           C
ATOM   1335  O   GLY X 106     122.187  99.329  85.317  1.00  0.00           O
ATOM   1336  N   LYS X 107     123.263  98.611  83.484  1.00  0.00           N
ATOM   1337  HN  LYS X 107     123.918  97.947  83.147  1.00  0.00           H
ATOM   1338  CA  LYS X 107     122.493  99.269  82.450  1.00  0.00           C
ATOM   1339  HA  LYS X 107     122.786 100.310  82.445  1.00  0.00           H
ATOM   1340  CB  LYS X 107     122.867  98.601  81.099  1.00  0.00           C
ATOM   1341  HB1 LYS X 107     123.597  97.784  81.305  1.00  0.00           H
ATOM   1342  HB2 LYS X 107     121.988  98.108  80.628  1.00  0.00           H
ATOM   1343  CG  LYS X 107     123.496  99.537  80.066  1.00  0.00           C
ATOM   1344  HG1 LYS X 107     124.349 100.076  80.530  1.00  0.00           H
ATOM   1345  HG2 LYS X 107     123.903  98.886  79.258  1.00  0.00           H
ATOM   1346  CD  LYS X 107     122.490 100.543  79.483  1.00  0.00           C
ATOM   1347  HD1 LYS X 107     121.643  99.973  79.043  1.00  0.00           H
ATOM   1348  HD2 LYS X 107     122.067 101.163  80.306  1.00  0.00           H
ATOM   1349  CE  LYS X 107     123.078 101.488  78.432  1.00  0.00           C
ATOM   1350  HE1 LYS X 107     122.266 102.055  77.927  1.00  0.00           H
ATOM   1351  HE2 LYS X 107     123.794 102.203  78.891  1.00  0.00           H
ATOM   1352  NZ  LYS X 107     123.805 100.694  77.427  1.00  0.00           N
ATOM   1353  HZ1 LYS X 107     124.032 101.260  76.578  1.00  0.00           H
ATOM   1354  HZ2 LYS X 107     124.701 100.344  77.848  1.00  0.00           H
ATOM   1355  HZ3 LYS X 107     123.207  99.892  77.150  1.00  0.00           H
ATOM   1356  C   LYS X 107     120.975  99.208  82.625  1.00  0.00           C
ATOM   1357  O   LYS X 107     120.361  98.156  82.457  1.00  0.00           O
ATOM   1358  N   GLU X 108     120.347 100.358  82.926  1.00  0.00           N
ATOM   1359  HN  GLU X 108     120.852 101.189  83.133  1.00  0.00           H
ATOM   1360  CA  GLU X 108     118.913 100.488  83.033  1.00  0.00           C
ATOM   1361  HA  GLU X 108     118.428  99.536  82.863  1.00  0.00           H
ATOM   1362  CB  GLU X 108     118.491 101.041  84.415  1.00  0.00           C
ATOM   1363  HB1 GLU X 108     118.926 100.382  85.199  1.00  0.00           H
ATOM   1364  HB2 GLU X 108     118.946 102.042  84.565  1.00  0.00           H
ATOM   1365  CG  GLU X 108     116.955 101.096  84.626  1.00  0.00           C
ATOM   1366  HG1 GLU X 108     116.412 100.800  83.707  1.00  0.00           H
ATOM   1367  HG2 GLU X 108     116.680 100.352  85.405  1.00  0.00           H
ATOM   1368  CD  GLU X 108     116.383 102.438  85.077  1.00  0.00           C
ATOM   1369  OE1 GLU X 108     116.902 103.527  84.703  1.00  0.00           O
ATOM   1370  OE2 GLU X 108     115.337 102.378  85.777  1.00  0.00           O
ATOM   1371  C   GLU X 108     118.474 101.448  81.951  1.00  0.00           C
ATOM   1372  O   GLU X 108     119.076 102.503  81.736  1.00  0.00           O
ATOM   1373  N   THR X 109     117.442 101.072  81.176  1.00  0.00           N
ATOM   1374  HN  THR X 109     117.042 100.158  81.286  1.00  0.00           H
ATOM   1375  CA  THR X 109     116.957 101.906  80.089  1.00  0.00           C
ATOM   1376  HA  THR X 109     117.286 102.922  80.253  1.00  0.00           H
ATOM   1377  CB  THR X 109     117.463 101.493  78.709  1.00  0.00           C
ATOM   1378  HB  THR X 109     116.946 102.079  77.921  1.00  0.00           H
ATOM   1379  OG1 THR X 109     117.310 100.106  78.453  1.00  0.00           O
ATOM   1380  HG1 THR X 109     116.365  99.937  78.326  1.00  0.00           H
ATOM   1381  CG2 THR X 109     118.968 101.773  78.603  1.00  0.00           C
ATOM   1382 1HG2 THR X 109     119.343 101.517  77.590  1.00  0.00           H
ATOM   1383 2HG2 THR X 109     119.191 102.837  78.821  1.00  0.00           H
ATOM   1384 3HG2 THR X 109     119.517 101.145  79.338  1.00  0.00           H
ATOM   1385  C   THR X 109     115.443 101.974  80.089  1.00  0.00           C
ATOM   1386  O   THR X 109     114.746 100.963  80.112  1.00  0.00           O
ATOM   1387  N   LYS X 110     114.885 103.204  80.055  1.00  0.00           N
ATOM   1388  HN  LYS X 110     115.463 104.008  79.982  1.00  0.00           H
ATOM   1389  CA  LYS X 110     113.466 103.453  80.244  1.00  0.00           C
ATOM   1390  HA  LYS X 110     112.972 102.550  80.579  1.00  0.00           H
ATOM   1391  CB  LYS X 110     113.235 104.568  81.302  1.00  0.00           C
ATOM   1392  HB1 LYS X 110     113.766 105.491  80.988  1.00  0.00           H
ATOM   1393  HB2 LYS X 110     112.145 104.796  81.350  1.00  0.00           H
ATOM   1394  CG  LYS X 110     113.676 104.179  82.723  1.00  0.00           C
ATOM   1395  HG1 LYS X 110     113.221 103.189  82.966  1.00  0.00           H
ATOM   1396  HG2 LYS X 110     114.781 104.042  82.774  1.00  0.00           H
ATOM   1397  CD  LYS X 110     113.222 105.188  83.801  1.00  0.00           C
ATOM   1398  HD1 LYS X 110     113.759 106.148  83.660  1.00  0.00           H
ATOM   1399  HD2 LYS X 110     112.132 105.373  83.672  1.00  0.00           H
ATOM   1400  CE  LYS X 110     113.483 104.672  85.226  1.00  0.00           C
ATOM   1401  HE1 LYS X 110     113.011 103.675  85.368  1.00  0.00           H
ATOM   1402  HE2 LYS X 110     114.578 104.578  85.388  1.00  0.00           H
ATOM   1403  NZ  LYS X 110     112.954 105.580  86.266  1.00  0.00           N
ATOM   1404  HZ1 LYS X 110     113.174 105.159  87.211  1.00  0.00           H
ATOM   1405  HZ2 LYS X 110     113.410 106.510  86.223  1.00  0.00           H
ATOM   1406  HZ3 LYS X 110     111.924 105.677  86.202  1.00  0.00           H
ATOM   1407  C   LYS X 110     112.787 103.907  78.957  1.00  0.00           C
ATOM   1408  O   LYS X 110     113.149 104.920  78.357  1.00  0.00           O
ATOM   1409  N   SER X 111     111.730 103.196  78.518  1.00  0.00           N
ATOM   1410  HN  SER X 111     111.382 102.442  79.090  1.00  0.00           H
ATOM   1411  CA  SER X 111     110.974 103.540  77.317  1.00  0.00           C
ATOM   1412  HA  SER X 111     111.418 104.384  76.813  1.00  0.00           H
ATOM   1413  CB  SER X 111     110.789 102.370  76.318  1.00  0.00           C
ATOM   1414  HB1 SER X 111     110.286 101.513  76.815  1.00  0.00           H
ATOM   1415  HB2 SER X 111     110.141 102.685  75.469  1.00  0.00           H
ATOM   1416  OG  SER X 111     112.046 101.954  75.792  1.00  0.00           O
ATOM   1417  HG1 SER X 111     112.537 101.590  76.549  1.00  0.00           H
ATOM   1418  C   SER X 111     109.582 103.915  77.714  1.00  0.00           C
ATOM   1419  O   SER X 111     108.986 103.262  78.558  1.00  0.00           O
ATOM   1420  N   ASN X 112     108.995 104.967  77.119  1.00  0.00           N
ATOM   1421  HN  ASN X 112     109.408 105.521  76.400  1.00  0.00           H
ATOM   1422  CA  ASN X 112     107.595 105.223  77.371  1.00  0.00           C
ATOM   1423  HA  ASN X 112     107.103 104.260  77.330  1.00  0.00           H
ATOM   1424  CB  ASN X 112     107.264 105.850  78.757  1.00  0.00           C
ATOM   1425  HB1 ASN X 112     106.166 105.848  78.929  1.00  0.00           H
ATOM   1426  HB2 ASN X 112     107.736 105.221  79.534  1.00  0.00           H
ATOM   1427  CG  ASN X 112     107.757 107.271  78.937  1.00  0.00           C
ATOM   1428  OD1 ASN X 112     106.993 108.219  79.098  1.00  0.00           O
ATOM   1429  ND2 ASN X 112     109.094 107.431  78.864  1.00  0.00           N
ATOM   1430 1HD2 ASN X 112     109.627 106.650  78.563  1.00  0.00           H
ATOM   1431 2HD2 ASN X 112     109.371 108.376  78.668  1.00  0.00           H
ATOM   1432  C   ASN X 112     106.971 106.003  76.248  1.00  0.00           C
ATOM   1433  O   ASN X 112     107.635 106.742  75.518  1.00  0.00           O
ATOM   1434  N   TYR X 113     105.664 105.793  76.089  1.00  0.00           N
ATOM   1435  HN  TYR X 113     105.165 105.215  76.744  1.00  0.00           H
ATOM   1436  CA  TYR X 113     104.937 106.177  74.914  1.00  0.00           C
ATOM   1437  HA  TYR X 113     105.452 106.968  74.390  1.00  0.00           H
ATOM   1438  CB  TYR X 113     104.672 104.949  73.999  1.00  0.00           C
ATOM   1439  HB1 TYR X 113     103.991 104.225  74.497  1.00  0.00           H
ATOM   1440  HB2 TYR X 113     104.196 105.273  73.053  1.00  0.00           H
ATOM   1441  CG  TYR X 113     105.952 104.226  73.677  1.00  0.00           C
ATOM   1442  CD1 TYR X 113     106.818 104.719  72.691  1.00  0.00           C
ATOM   1443  HD1 TYR X 113     106.545 105.602  72.135  1.00  0.00           H
ATOM   1444  CE1 TYR X 113     108.040 104.085  72.434  1.00  0.00           C
ATOM   1445  HE1 TYR X 113     108.697 104.476  71.672  1.00  0.00           H
ATOM   1446  CZ  TYR X 113     108.404 102.947  73.158  1.00  0.00           C
ATOM   1447  OH  TYR X 113     109.639 102.321  72.899  1.00  0.00           O
ATOM   1448  HH  TYR X 113     109.573 101.415  73.262  1.00  0.00           H
ATOM   1449  CD2 TYR X 113     106.321 103.073  74.393  1.00  0.00           C
ATOM   1450  HD2 TYR X 113     105.661 102.690  75.159  1.00  0.00           H
ATOM   1451  CE2 TYR X 113     107.543 102.435  74.136  1.00  0.00           C
ATOM   1452  HE2 TYR X 113     107.815 101.555  74.699  1.00  0.00           H
ATOM   1453  C   TYR X 113     103.596 106.681  75.369  1.00  0.00           C
ATOM   1454  O   TYR X 113     102.950 106.029  76.185  1.00  0.00           O
ATOM   1455  N   ARG X 114     103.129 107.826  74.841  1.00  0.00           N
ATOM   1456  HN  ARG X 114     103.665 108.334  74.163  1.00  0.00           H
ATOM   1457  CA  ARG X 114     101.748 108.228  75.021  1.00  0.00           C
ATOM   1458  HA  ARG X 114     101.283 107.585  75.754  1.00  0.00           H
ATOM   1459  CB  ARG X 114     101.546 109.660  75.591  1.00  0.00           C
ATOM   1460  HB1 ARG X 114     100.457 109.817  75.756  1.00  0.00           H
ATOM   1461  HB2 ARG X 114     102.032 109.689  76.594  1.00  0.00           H
ATOM   1462  CG  ARG X 114     102.107 110.820  74.753  1.00  0.00           C
ATOM   1463  HG1 ARG X 114     103.177 110.606  74.523  1.00  0.00           H
ATOM   1464  HG2 ARG X 114     101.575 110.875  73.778  1.00  0.00           H
ATOM   1465  CD  ARG X 114     102.059 112.199  75.439  1.00  0.00           C
ATOM   1466  HD1 ARG X 114     102.589 112.160  76.418  1.00  0.00           H
ATOM   1467  HD2 ARG X 114     102.553 112.949  74.777  1.00  0.00           H
ATOM   1468  NE  ARG X 114     100.623 112.583  75.674  1.00  0.00           N
ATOM   1469  HE  ARG X 114      99.945 111.861  75.835  1.00  0.00           H
ATOM   1470  CZ  ARG X 114     100.221 113.814  76.019  1.00  0.00           C
ATOM   1471  NH1 ARG X 114     101.044 114.862  76.041  1.00  0.00           N
ATOM   1472 1HH1 ARG X 114     101.934 114.785  75.610  1.00  0.00           H
ATOM   1473 2HH1 ARG X 114     100.626 115.753  76.191  1.00  0.00           H
ATOM   1474  NH2 ARG X 114      98.944 114.032  76.318  1.00  0.00           N
ATOM   1475 1HH2 ARG X 114      98.254 113.294  76.268  1.00  0.00           H
ATOM   1476 2HH2 ARG X 114      98.597 114.975  76.434  1.00  0.00           H
ATOM   1477  C   ARG X 114     101.024 107.960  73.713  1.00  0.00           C
ATOM   1478  O   ARG X 114     101.409 108.421  72.636  1.00  0.00           O
ATOM   1479  N   VAL X 115      99.987 107.113  73.786  1.00  0.00           N
ATOM   1480  HN  VAL X 115      99.656 106.819  74.690  1.00  0.00           H
ATOM   1481  CA  VAL X 115      99.286 106.563  72.646  1.00  0.00           C
ATOM   1482  HA  VAL X 115      99.885 106.697  71.758  1.00  0.00           H
ATOM   1483  CB  VAL X 115      99.023 105.065  72.797  1.00  0.00           C
ATOM   1484  HB  VAL X 115      98.541 104.883  73.785  1.00  0.00           H
ATOM   1485  CG1 VAL X 115      98.099 104.521  71.687  1.00  0.00           C
ATOM   1486 1HG1 VAL X 115      98.020 103.417  71.768  1.00  0.00           H
ATOM   1487 2HG1 VAL X 115      97.072 104.932  71.773  1.00  0.00           H
ATOM   1488 3HG1 VAL X 115      98.502 104.761  70.681  1.00  0.00           H
ATOM   1489  CG2 VAL X 115     100.367 104.308  72.744  1.00  0.00           C
ATOM   1490 1HG2 VAL X 115     100.200 103.227  72.943  1.00  0.00           H
ATOM   1491 2HG2 VAL X 115     100.814 104.391  71.733  1.00  0.00           H
ATOM   1492 3HG2 VAL X 115     101.087 104.695  73.493  1.00  0.00           H
ATOM   1493  C   VAL X 115      97.994 107.329  72.452  1.00  0.00           C
ATOM   1494  O   VAL X 115      97.190 107.500  73.371  1.00  0.00           O
ATOM   1495  N   ARG X 116      97.788 107.823  71.221  1.00  0.00           N
ATOM   1496  HN  ARG X 116      98.471 107.655  70.507  1.00  0.00           H
ATOM   1497  CA  ARG X 116      96.579 108.483  70.779  1.00  0.00           C
ATOM   1498  HA  ARG X 116      95.827 108.482  71.558  1.00  0.00           H
ATOM   1499  CB  ARG X 116      96.871 109.932  70.287  1.00  0.00           C
ATOM   1500  HB1 ARG X 116      97.966 110.088  70.279  1.00  0.00           H
ATOM   1501  HB2 ARG X 116      96.513 110.067  69.241  1.00  0.00           H
ATOM   1502  CG  ARG X 116      96.212 111.028  71.147  1.00  0.00           C
ATOM   1503  HG1 ARG X 116      96.205 111.988  70.589  1.00  0.00           H
ATOM   1504  HG2 ARG X 116      95.145 110.730  71.293  1.00  0.00           H
ATOM   1505  CD  ARG X 116      96.849 111.242  72.527  1.00  0.00           C
ATOM   1506  HD1 ARG X 116      96.093 111.664  73.223  1.00  0.00           H
ATOM   1507  HD2 ARG X 116      97.195 110.271  72.946  1.00  0.00           H
ATOM   1508  NE  ARG X 116      98.037 112.160  72.389  1.00  0.00           N
ATOM   1509  HE  ARG X 116      98.821 111.822  71.878  1.00  0.00           H
ATOM   1510  CZ  ARG X 116      98.089 113.421  72.854  1.00  0.00           C
ATOM   1511  NH1 ARG X 116      99.200 114.134  72.653  1.00  0.00           N
ATOM   1512 1HH1 ARG X 116     100.002 113.685  72.284  1.00  0.00           H
ATOM   1513 2HH1 ARG X 116      99.265 115.073  72.999  1.00  0.00           H
ATOM   1514  NH2 ARG X 116      97.075 113.987  73.502  1.00  0.00           N
ATOM   1515 1HH2 ARG X 116      96.306 113.427  73.808  1.00  0.00           H
ATOM   1516 2HH2 ARG X 116      97.139 114.912  73.857  1.00  0.00           H
ATOM   1517  C   ARG X 116      96.049 107.648  69.633  1.00  0.00           C
ATOM   1518  O   ARG X 116      96.798 107.289  68.724  1.00  0.00           O
ATOM   1519  N   VAL X 117      94.756 107.292  69.645  1.00  0.00           N
ATOM   1520  HN  VAL X 117      94.119 107.661  70.340  1.00  0.00           H
ATOM   1521  CA  VAL X 117      94.194 106.422  68.623  1.00  0.00           C
ATOM   1522  HA  VAL X 117      94.983 106.087  67.967  1.00  0.00           H
ATOM   1523  CB  VAL X 117      93.535 105.140  69.133  1.00  0.00           C
ATOM   1524  HB  VAL X 117      93.378 104.446  68.272  1.00  0.00           H
ATOM   1525  CG1 VAL X 117      94.496 104.433  70.110  1.00  0.00           C
ATOM   1526 1HG1 VAL X 117      94.015 103.517  70.512  1.00  0.00           H
ATOM   1527 2HG1 VAL X 117      95.439 104.151  69.597  1.00  0.00           H
ATOM   1528 3HG1 VAL X 117      94.751 105.072  70.974  1.00  0.00           H
ATOM   1529  CG2 VAL X 117      92.153 105.405  69.763  1.00  0.00           C
ATOM   1530 1HG2 VAL X 117      91.805 104.501  70.307  1.00  0.00           H
ATOM   1531 2HG2 VAL X 117      92.195 106.254  70.472  1.00  0.00           H
ATOM   1532 3HG2 VAL X 117      91.401 105.653  68.985  1.00  0.00           H
ATOM   1533  C   VAL X 117      93.252 107.214  67.756  1.00  0.00           C
ATOM   1534  O   VAL X 117      92.846 108.329  68.083  1.00  0.00           O
ATOM   1535  N   TYR X 118      92.903 106.667  66.584  1.00  0.00           N
ATOM   1536  HN  TYR X 118      93.279 105.792  66.282  1.00  0.00           H
ATOM   1537  CA  TYR X 118      92.003 107.352  65.692  1.00  0.00           C
ATOM   1538  HA  TYR X 118      91.260 107.863  66.291  1.00  0.00           H
ATOM   1539  CB  TYR X 118      92.742 108.417  64.807  1.00  0.00           C
ATOM   1540  HB1 TYR X 118      92.003 109.094  64.332  1.00  0.00           H
ATOM   1541  HB2 TYR X 118      93.410 109.029  65.448  1.00  0.00           H
ATOM   1542  CG  TYR X 118      93.559 107.780  63.720  1.00  0.00           C
ATOM   1543  CD1 TYR X 118      94.821 107.236  63.991  1.00  0.00           C
ATOM   1544  HD1 TYR X 118      95.265 107.373  64.967  1.00  0.00           H
ATOM   1545  CE1 TYR X 118      95.451 106.417  63.044  1.00  0.00           C
ATOM   1546  HE1 TYR X 118      96.406 105.985  63.285  1.00  0.00           H
ATOM   1547  CZ  TYR X 118      94.813 106.131  61.831  1.00  0.00           C
ATOM   1548  OH  TYR X 118      95.372 105.266  60.867  1.00  0.00           O
ATOM   1549  HH  TYR X 118      94.622 104.896  60.385  1.00  0.00           H
ATOM   1550  CD2 TYR X 118      92.984 107.585  62.455  1.00  0.00           C
ATOM   1551  HD2 TYR X 118      92.008 107.994  62.236  1.00  0.00           H
ATOM   1552  CE2 TYR X 118      93.608 106.759  61.519  1.00  0.00           C
ATOM   1553  HE2 TYR X 118      93.136 106.587  60.564  1.00  0.00           H
ATOM   1554  C   TYR X 118      91.232 106.347  64.852  1.00  0.00           C
ATOM   1555  O   TYR X 118      91.593 105.173  64.724  1.00  0.00           O
ATOM   1556  N   GLN X 119      90.154 106.831  64.221  1.00  0.00           N
ATOM   1557  HN  GLN X 119      89.887 107.790  64.359  1.00  0.00           H
ATOM   1558  CA  GLN X 119      89.405 106.093  63.240  1.00  0.00           C
ATOM   1559  HA  GLN X 119      90.037 105.332  62.824  1.00  0.00           H
ATOM   1560  CB  GLN X 119      88.159 105.395  63.830  1.00  0.00           C
ATOM   1561  HB1 GLN X 119      88.508 104.644  64.572  1.00  0.00           H
ATOM   1562  HB2 GLN X 119      87.543 106.144  64.373  1.00  0.00           H
ATOM   1563  CG  GLN X 119      87.262 104.681  62.791  1.00  0.00           C
ATOM   1564  HG1 GLN X 119      86.362 104.285  63.308  1.00  0.00           H
ATOM   1565  HG2 GLN X 119      86.896 105.397  62.029  1.00  0.00           H
ATOM   1566  CD  GLN X 119      87.990 103.549  62.062  1.00  0.00           C
ATOM   1567  OE1 GLN X 119      88.999 103.704  61.365  1.00  0.00           O
ATOM   1568  NE2 GLN X 119      87.476 102.326  62.276  1.00  0.00           N
ATOM   1569 1HE2 GLN X 119      86.678 102.217  62.861  1.00  0.00           H
ATOM   1570 2HE2 GLN X 119      87.987 101.534  61.940  1.00  0.00           H
ATOM   1571  C   GLN X 119      89.029 107.037  62.115  1.00  0.00           C
ATOM   1572  O   GLN X 119      88.627 108.179  62.347  1.00  0.00           O
ATOM   1573  N   ILE X 120      89.191 106.588  60.853  1.00  0.00           N
ATOM   1574  HN  ILE X 120      89.484 105.646  60.689  1.00  0.00           H
ATOM   1575  CA  ILE X 120      88.779 107.330  59.682  1.00  0.00           C
ATOM   1576  HA  ILE X 120      89.001 108.362  59.894  1.00  0.00           H
ATOM   1577  CB  ILE X 120      89.532 106.989  58.387  1.00  0.00           C
ATOM   1578  HB  ILE X 120      89.324 107.815  57.668  1.00  0.00           H
ATOM   1579  CG2 ILE X 120      91.046 106.994  58.665  1.00  0.00           C
ATOM   1580 1HG2 ILE X 120      91.605 107.275  57.749  1.00  0.00           H
ATOM   1581 2HG2 ILE X 120      91.304 107.715  59.466  1.00  0.00           H
ATOM   1582 3HG2 ILE X 120      91.379 105.982  58.974  1.00  0.00           H
ATOM   1583  CG1 ILE X 120      89.101 105.671  57.696  1.00  0.00           C
ATOM   1584 1HG1 ILE X 120      89.188 104.831  58.419  1.00  0.00           H
ATOM   1585 2HG1 ILE X 120      88.027 105.742  57.404  1.00  0.00           H
ATOM   1586  CD  ILE X 120      89.917 105.366  56.434  1.00  0.00           C
ATOM   1587  HD1 ILE X 120      89.502 104.474  55.918  1.00  0.00           H
ATOM   1588  HD2 ILE X 120      89.873 106.232  55.739  1.00  0.00           H
ATOM   1589  HD3 ILE X 120      90.980 105.168  56.681  1.00  0.00           H
ATOM   1590  C   ILE X 120      87.279 107.156  59.494  1.00  0.00           C
ATOM   1591  O   ILE X 120      86.771 106.049  59.674  1.00  0.00           O
ATOM   1592  N   PRO X 121      86.513 108.176  59.161  1.00  0.00           N
ATOM   1593  CD  PRO X 121      86.943 109.571  59.054  1.00  0.00           C
ATOM   1594  HD1 PRO X 121      87.780 109.670  58.328  1.00  0.00           H
ATOM   1595  HD2 PRO X 121      87.254 109.924  60.062  1.00  0.00           H
ATOM   1596  CA  PRO X 121      85.098 108.001  58.898  1.00  0.00           C
ATOM   1597  HA  PRO X 121      84.652 107.288  59.580  1.00  0.00           H
ATOM   1598  CB  PRO X 121      84.558 109.430  59.052  1.00  0.00           C
ATOM   1599  HB1 PRO X 121      83.620 109.610  58.485  1.00  0.00           H
ATOM   1600  HB2 PRO X 121      84.344 109.603  60.126  1.00  0.00           H
ATOM   1601  CG  PRO X 121      85.704 110.321  58.575  1.00  0.00           C
ATOM   1602  HG1 PRO X 121      85.690 110.351  57.463  1.00  0.00           H
ATOM   1603  HG2 PRO X 121      85.632 111.349  58.978  1.00  0.00           H
ATOM   1604  C   PRO X 121      84.868 107.522  57.485  1.00  0.00           C
ATOM   1605  O   PRO X 121      85.809 107.408  56.692  1.00  0.00           O
ATOM   1606  N   GLY X 122      83.592 107.280  57.138  1.00  0.00           N
ATOM   1607  HN  GLY X 122      82.894 107.307  57.862  1.00  0.00           H
ATOM   1608  CA  GLY X 122      83.138 107.194  55.758  1.00  0.00           C
ATOM   1609  HA1 GLY X 122      83.655 106.371  55.298  1.00  0.00           H
ATOM   1610  HA2 GLY X 122      82.066 107.064  55.776  1.00  0.00           H
ATOM   1611  C   GLY X 122      83.423 108.421  54.920  1.00  0.00           C
ATOM   1612  O   GLY X 122      83.839 109.474  55.401  1.00  0.00           O
ATOM   1613  N   LYS X 123      83.160 108.330  53.609  1.00  0.00           N
ATOM   1614  HN  LYS X 123      82.678 107.520  53.260  1.00  0.00           H
ATOM   1615  CA  LYS X 123      83.229 109.473  52.729  1.00  0.00           C
ATOM   1616  HA  LYS X 123      84.110 110.033  52.977  1.00  0.00           H
ATOM   1617  CB  LYS X 123      83.354 109.051  51.250  1.00  0.00           C
ATOM   1618  HB1 LYS X 123      84.228 108.376  51.149  1.00  0.00           H
ATOM   1619  HB2 LYS X 123      82.451 108.463  50.964  1.00  0.00           H
ATOM   1620  CG  LYS X 123      83.535 110.218  50.265  1.00  0.00           C
ATOM   1621  HG1 LYS X 123      82.688 110.932  50.401  1.00  0.00           H
ATOM   1622  HG2 LYS X 123      84.483 110.753  50.483  1.00  0.00           H
ATOM   1623  CD  LYS X 123      83.501 109.712  48.816  1.00  0.00           C
ATOM   1624  HD1 LYS X 123      84.395 109.088  48.602  1.00  0.00           H
ATOM   1625  HD2 LYS X 123      82.613 109.040  48.719  1.00  0.00           H
ATOM   1626  CE  LYS X 123      83.326 110.806  47.763  1.00  0.00           C
ATOM   1627  HE1 LYS X 123      83.209 110.337  46.761  1.00  0.00           H
ATOM   1628  HE2 LYS X 123      82.431 111.430  47.977  1.00  0.00           H
ATOM   1629  NZ  LYS X 123      84.512 111.681  47.718  1.00  0.00           N
ATOM   1630  HZ1 LYS X 123      84.619 112.023  46.735  1.00  0.00           H
ATOM   1631  HZ2 LYS X 123      84.422 112.486  48.379  1.00  0.00           H
ATOM   1632  HZ3 LYS X 123      85.369 111.122  47.967  1.00  0.00           H
ATOM   1633  C   LYS X 123      81.977 110.320  52.922  1.00  0.00           C
ATOM   1634  O   LYS X 123      80.877 109.802  52.727  1.00  0.00           O
ATOM   1635  N   PRO X 124      82.056 111.589  53.310  1.00  0.00           N
ATOM   1636  CD  PRO X 124      83.278 112.373  53.396  1.00  0.00           C
ATOM   1637  HD1 PRO X 124      83.842 112.291  52.444  1.00  0.00           H
ATOM   1638  HD2 PRO X 124      83.877 111.998  54.255  1.00  0.00           H
ATOM   1639  CA  PRO X 124      80.896 112.365  53.686  1.00  0.00           C
ATOM   1640  HA  PRO X 124      80.270 111.786  54.352  1.00  0.00           H
ATOM   1641  CB  PRO X 124      81.495 113.615  54.349  1.00  0.00           C
ATOM   1642  HB1 PRO X 124      80.823 114.496  54.294  1.00  0.00           H
ATOM   1643  HB2 PRO X 124      81.683 113.379  55.419  1.00  0.00           H
ATOM   1644  CG  PRO X 124      82.821 113.811  53.627  1.00  0.00           C
ATOM   1645  HG1 PRO X 124      82.638 114.301  52.643  1.00  0.00           H
ATOM   1646  HG2 PRO X 124      83.546 114.410  54.209  1.00  0.00           H
ATOM   1647  C   PRO X 124      80.072 112.731  52.479  1.00  0.00           C
ATOM   1648  O   PRO X 124      80.605 112.998  51.400  1.00  0.00           O
ATOM   1649  N   GLU X 125      78.756 112.742  52.665  1.00  0.00           N
ATOM   1650  HN  GLU X 125      78.378 112.569  53.573  1.00  0.00           H
ATOM   1651  CA  GLU X 125      77.783 112.936  51.627  1.00  0.00           C
ATOM   1652  HA  GLU X 125      78.272 113.231  50.712  1.00  0.00           H
ATOM   1653  CB  GLU X 125      76.963 111.649  51.320  1.00  0.00           C
ATOM   1654  HB1 GLU X 125      75.882 111.871  51.177  1.00  0.00           H
ATOM   1655  HB2 GLU X 125      77.338 111.231  50.357  1.00  0.00           H
ATOM   1656  CG  GLU X 125      77.103 110.536  52.387  1.00  0.00           C
ATOM   1657  HG1 GLU X 125      78.173 110.334  52.611  1.00  0.00           H
ATOM   1658  HG2 GLU X 125      76.598 110.851  53.318  1.00  0.00           H
ATOM   1659  CD  GLU X 125      76.517 109.205  51.948  1.00  0.00           C
ATOM   1660  OE1 GLU X 125      75.355 109.135  51.473  1.00  0.00           O
ATOM   1661  OE2 GLU X 125      77.244 108.184  52.073  1.00  0.00           O
ATOM   1662  C   GLU X 125      76.946 114.118  52.055  1.00  0.00           C
ATOM   1663  O   GLU X 125      77.140 114.704  53.123  1.00  0.00           O
ATOM   1664  N   ILE X 126      76.046 114.558  51.170  1.00  0.00           N
ATOM   1665  HN  ILE X 126      75.827 114.031  50.352  1.00  0.00           H
ATOM   1666  CA  ILE X 126      75.205 115.705  51.405  1.00  0.00           C
ATOM   1667  HA  ILE X 126      75.323 116.074  52.413  1.00  0.00           H
ATOM   1668  CB  ILE X 126      75.497 116.841  50.424  1.00  0.00           C
ATOM   1669  HB  ILE X 126      75.760 116.394  49.437  1.00  0.00           H
ATOM   1670  CG2 ILE X 126      74.276 117.759  50.208  1.00  0.00           C
ATOM   1671 1HG2 ILE X 126      74.543 118.556  49.484  1.00  0.00           H
ATOM   1672 2HG2 ILE X 126      73.419 117.205  49.770  1.00  0.00           H
ATOM   1673 3HG2 ILE X 126      73.960 118.224  51.166  1.00  0.00           H
ATOM   1674  CG1 ILE X 126      76.704 117.658  50.945  1.00  0.00           C
ATOM   1675 1HG1 ILE X 126      76.404 118.168  51.888  1.00  0.00           H
ATOM   1676 2HG1 ILE X 126      77.525 116.961  51.209  1.00  0.00           H
ATOM   1677  CD  ILE X 126      77.221 118.699  49.946  1.00  0.00           C
ATOM   1678  HD1 ILE X 126      78.184 119.129  50.289  1.00  0.00           H
ATOM   1679  HD2 ILE X 126      77.366 118.249  48.940  1.00  0.00           H
ATOM   1680  HD3 ILE X 126      76.490 119.530  49.850  1.00  0.00           H
ATOM   1681  C   ILE X 126      73.796 115.197  51.295  1.00  0.00           C
ATOM   1682  O   ILE X 126      73.438 114.515  50.337  1.00  0.00           O
ATOM   1683  N   VAL X 127      72.965 115.524  52.293  1.00  0.00           N
ATOM   1684  HN  VAL X 127      73.290 116.065  53.073  1.00  0.00           H
ATOM   1685  CA  VAL X 127      71.563 115.181  52.290  1.00  0.00           C
ATOM   1686  HA  VAL X 127      71.295 114.763  51.329  1.00  0.00           H
ATOM   1687  CB  VAL X 127      71.149 114.175  53.355  1.00  0.00           C
ATOM   1688  HB  VAL X 127      70.082 113.885  53.199  1.00  0.00           H
ATOM   1689  CG1 VAL X 127      72.003 112.905  53.195  1.00  0.00           C
ATOM   1690 1HG1 VAL X 127      71.629 112.103  53.867  1.00  0.00           H
ATOM   1691 2HG1 VAL X 127      71.956 112.544  52.147  1.00  0.00           H
ATOM   1692 3HG1 VAL X 127      73.064 113.103  53.455  1.00  0.00           H
ATOM   1693  CG2 VAL X 127      71.292 114.753  54.771  1.00  0.00           C
ATOM   1694 1HG2 VAL X 127      71.044 113.954  55.502  1.00  0.00           H
ATOM   1695 2HG2 VAL X 127      72.331 115.091  54.966  1.00  0.00           H
ATOM   1696 3HG2 VAL X 127      70.594 115.599  54.942  1.00  0.00           H
ATOM   1697  C   VAL X 127      70.786 116.464  52.424  1.00  0.00           C
ATOM   1698  O   VAL X 127      71.337 117.538  52.673  1.00  0.00           O
ATOM   1699  N   ASP X 128      69.468 116.373  52.168  1.00  0.00           N
ATOM   1700  HN  ASP X 128      69.054 115.464  52.180  1.00  0.00           H
ATOM   1701  CA  ASP X 128      68.516 117.467  52.136  1.00  0.00           C
ATOM   1702  HA  ASP X 128      67.617 117.091  51.667  1.00  0.00           H
ATOM   1703  CB  ASP X 128      68.132 117.889  53.571  1.00  0.00           C
ATOM   1704  HB1 ASP X 128      69.044 118.209  54.118  1.00  0.00           H
ATOM   1705  HB2 ASP X 128      67.411 118.729  53.548  1.00  0.00           H
ATOM   1706  CG  ASP X 128      67.490 116.754  54.354  1.00  0.00           C
ATOM   1707  OD1 ASP X 128      67.244 115.641  53.814  1.00  0.00           O
ATOM   1708  OD2 ASP X 128      67.260 117.007  55.563  1.00  0.00           O
ATOM   1709  C   ASP X 128      68.965 118.639  51.257  1.00  0.00           C
ATOM   1710  O   ASP X 128      68.819 119.806  51.608  1.00  0.00           O
ATOM   1711  N   SER X 129      69.543 118.326  50.072  1.00  0.00           N
ATOM   1712  HN  SER X 129      69.683 117.385  49.792  1.00  0.00           H
ATOM   1713  CA  SER X 129      69.992 119.306  49.100  1.00  0.00           C
ATOM   1714  HA  SER X 129      70.540 120.045  49.662  1.00  0.00           H
ATOM   1715  CB  SER X 129      70.979 118.730  48.033  1.00  0.00           C
ATOM   1716  HB1 SER X 129      71.465 119.573  47.488  1.00  0.00           H
ATOM   1717  HB2 SER X 129      71.782 118.175  48.566  1.00  0.00           H
ATOM   1718  OG  SER X 129      70.347 117.862  47.088  1.00  0.00           O
ATOM   1719  HG1 SER X 129      70.987 117.191  46.801  1.00  0.00           H
ATOM   1720  C   SER X 129      68.860 120.050  48.425  1.00  0.00           C
ATOM   1721  O   SER X 129      67.745 119.543  48.281  1.00  0.00           O
ATOM   1722  N   ALA X 130      69.125 121.291  47.996  1.00  0.00           N
ATOM   1723  HN  ALA X 130      69.981 121.746  48.241  1.00  0.00           H
ATOM   1724  CA  ALA X 130      68.220 122.060  47.176  1.00  0.00           C
ATOM   1725  HA  ALA X 130      67.343 121.481  46.922  1.00  0.00           H
ATOM   1726  CB  ALA X 130      67.788 123.327  47.922  1.00  0.00           C
ATOM   1727  HB1 ALA X 130      67.110 123.956  47.305  1.00  0.00           H
ATOM   1728  HB2 ALA X 130      67.258 123.054  48.860  1.00  0.00           H
ATOM   1729  HB3 ALA X 130      68.687 123.919  48.192  1.00  0.00           H
ATOM   1730  C   ALA X 130      68.918 122.426  45.877  1.00  0.00           C
ATOM   1731  O   ALA X 130      70.102 122.759  45.852  1.00  0.00           O
ATOM   1732  N   SER X 131      68.205 122.326  44.743  1.00  0.00           N
ATOM   1733  HN  SER X 131      67.246 122.031  44.737  1.00  0.00           H
ATOM   1734  CA  SER X 131      68.740 122.603  43.417  1.00  0.00           C
ATOM   1735  HA  SER X 131      69.798 122.385  43.378  1.00  0.00           H
ATOM   1736  CB  SER X 131      67.978 121.752  42.378  1.00  0.00           C
ATOM   1737  HB1 SER X 131      68.196 122.085  41.338  1.00  0.00           H
ATOM   1738  HB2 SER X 131      68.313 120.695  42.475  1.00  0.00           H
ATOM   1739  OG  SER X 131      66.574 121.805  42.644  1.00  0.00           O
ATOM   1740  HG1 SER X 131      66.095 121.537  41.835  1.00  0.00           H
ATOM   1741  C   SER X 131      68.543 124.043  42.990  1.00  0.00           C
ATOM   1742  O   SER X 131      69.282 124.571  42.158  1.00  0.00           O
ATOM   1743  N   GLU X 132      67.542 124.712  43.576  1.00  0.00           N
ATOM   1744  HN  GLU X 132      66.953 124.236  44.223  1.00  0.00           H
ATOM   1745  CA  GLU X 132      67.209 126.089  43.308  1.00  0.00           C
ATOM   1746  HA  GLU X 132      67.950 126.538  42.660  1.00  0.00           H
ATOM   1747  CB  GLU X 132      65.813 126.223  42.642  1.00  0.00           C
ATOM   1748  HB1 GLU X 132      65.892 125.765  41.630  1.00  0.00           H
ATOM   1749  HB2 GLU X 132      65.068 125.623  43.210  1.00  0.00           H
ATOM   1750  CG  GLU X 132      65.291 127.682  42.502  1.00  0.00           C
ATOM   1751  HG1 GLU X 132      64.875 128.023  43.474  1.00  0.00           H
ATOM   1752  HG2 GLU X 132      66.123 128.359  42.224  1.00  0.00           H
ATOM   1753  CD  GLU X 132      64.201 127.861  41.447  1.00  0.00           C
ATOM   1754  OE1 GLU X 132      63.730 126.849  40.862  1.00  0.00           O
ATOM   1755  OE2 GLU X 132      63.793 129.016  41.183  1.00  0.00           O
ATOM   1756  C   GLU X 132      67.252 126.831  44.618  1.00  0.00           C
ATOM   1757  O   GLU X 132      66.618 126.443  45.600  1.00  0.00           O
ATOM   1758  N   LEU X 133      68.038 127.916  44.654  1.00  0.00           N
ATOM   1759  HN  LEU X 133      68.536 128.210  43.839  1.00  0.00           H
ATOM   1760  CA  LEU X 133      68.115 128.807  45.785  1.00  0.00           C
ATOM   1761  HA  LEU X 133      67.272 128.635  46.443  1.00  0.00           H
ATOM   1762  CB  LEU X 133      69.412 128.716  46.636  1.00  0.00           C
ATOM   1763  HB1 LEU X 133      69.730 129.734  46.929  1.00  0.00           H
ATOM   1764  HB2 LEU X 133      69.163 128.192  47.585  1.00  0.00           H
ATOM   1765  CG  LEU X 133      70.634 128.012  46.025  1.00  0.00           C
ATOM   1766  HG  LEU X 133      70.574 128.073  44.916  1.00  0.00           H
ATOM   1767  CD1 LEU X 133      71.923 128.712  46.488  1.00  0.00           C
ATOM   1768 1HD1 LEU X 133      72.822 128.181  46.111  1.00  0.00           H
ATOM   1769 2HD1 LEU X 133      71.945 129.761  46.121  1.00  0.00           H
ATOM   1770 3HD1 LEU X 133      71.966 128.730  47.597  1.00  0.00           H
ATOM   1771  CD2 LEU X 133      70.660 126.546  46.468  1.00  0.00           C
ATOM   1772 1HD2 LEU X 133      71.550 126.023  46.081  1.00  0.00           H
ATOM   1773 2HD2 LEU X 133      70.709 126.493  47.576  1.00  0.00           H
ATOM   1774 3HD2 LEU X 133      69.746 126.011  46.135  1.00  0.00           H
ATOM   1775  C   LEU X 133      67.953 130.211  45.259  1.00  0.00           C
ATOM   1776  O   LEU X 133      68.489 130.588  44.216  1.00  0.00           O
ATOM   1777  N   THR X 134      67.169 131.027  45.974  1.00  0.00           N
ATOM   1778  HN  THR X 134      66.736 130.719  46.824  1.00  0.00           H
ATOM   1779  CA  THR X 134      66.843 132.376  45.558  1.00  0.00           C
ATOM   1780  HA  THR X 134      66.981 132.460  44.488  1.00  0.00           H
ATOM   1781  CB  THR X 134      65.389 132.735  45.827  1.00  0.00           C
ATOM   1782  HB  THR X 134      65.203 133.812  45.606  1.00  0.00           H
ATOM   1783  OG1 THR X 134      65.003 132.443  47.165  1.00  0.00           O
ATOM   1784  HG1 THR X 134      64.074 132.699  47.216  1.00  0.00           H
ATOM   1785  CG2 THR X 134      64.522 131.868  44.901  1.00  0.00           C
ATOM   1786 1HG2 THR X 134      63.454 132.157  44.972  1.00  0.00           H
ATOM   1787 2HG2 THR X 134      64.828 132.005  43.842  1.00  0.00           H
ATOM   1788 3HG2 THR X 134      64.617 130.789  45.140  1.00  0.00           H
ATOM   1789  C   THR X 134      67.776 133.385  46.193  1.00  0.00           C
ATOM   1790  O   THR X 134      68.214 133.259  47.338  1.00  0.00           O
ATOM   1791  N   ALA X 135      68.163 134.428  45.430  1.00  0.00           N
ATOM   1792  HN  ALA X 135      67.838 134.492  44.490  1.00  0.00           H
ATOM   1793  CA  ALA X 135      68.985 135.518  45.923  1.00  0.00           C
ATOM   1794  HA  ALA X 135      69.889 135.086  46.332  1.00  0.00           H
ATOM   1795  CB  ALA X 135      69.351 136.481  44.774  1.00  0.00           C
ATOM   1796  HB1 ALA X 135      70.043 137.275  45.127  1.00  0.00           H
ATOM   1797  HB2 ALA X 135      69.855 135.922  43.956  1.00  0.00           H
ATOM   1798  HB3 ALA X 135      68.434 136.947  44.354  1.00  0.00           H
ATOM   1799  C   ALA X 135      68.321 136.326  47.035  1.00  0.00           C
ATOM   1800  O   ALA X 135      67.104 136.468  47.071  1.00  0.00           O
ATOM   1801  N   GLY X 136      69.101 136.922  47.959  1.00  0.00           N
ATOM   1802  HN  GLY X 136      70.097 136.799  47.941  1.00  0.00           H
ATOM   1803  CA  GLY X 136      68.573 137.921  48.894  1.00  0.00           C
ATOM   1804  HA1 GLY X 136      69.427 138.459  49.268  1.00  0.00           H
ATOM   1805  HA2 GLY X 136      67.893 138.573  48.364  1.00  0.00           H
ATOM   1806  C   GLY X 136      67.827 137.443  50.115  1.00  0.00           C
ATOM   1807  O   GLY X 136      67.327 138.251  50.894  1.00  0.00           O
ATOM   1808  N   VAL X 137      67.748 136.126  50.339  1.00  0.00           N
ATOM   1809  HN  VAL X 137      68.105 135.468  49.682  1.00  0.00           H
ATOM   1810  CA  VAL X 137      67.195 135.556  51.554  1.00  0.00           C
ATOM   1811  HA  VAL X 137      67.253 136.290  52.344  1.00  0.00           H
ATOM   1812  CB  VAL X 137      65.752 135.066  51.412  1.00  0.00           C
ATOM   1813  HB  VAL X 137      65.535 134.268  52.163  1.00  0.00           H
ATOM   1814  CG1 VAL X 137      64.792 136.229  51.711  1.00  0.00           C
ATOM   1815 1HG1 VAL X 137      63.740 135.875  51.642  1.00  0.00           H
ATOM   1816 2HG1 VAL X 137      64.959 136.616  52.739  1.00  0.00           H
ATOM   1817 3HG1 VAL X 137      64.937 137.056  50.987  1.00  0.00           H
ATOM   1818  CG2 VAL X 137      65.495 134.498  50.004  1.00  0.00           C
ATOM   1819 1HG2 VAL X 137      64.486 134.035  49.965  1.00  0.00           H
ATOM   1820 2HG2 VAL X 137      65.528 135.299  49.237  1.00  0.00           H
ATOM   1821 3HG2 VAL X 137      66.242 133.726  49.738  1.00  0.00           H
ATOM   1822  C   VAL X 137      68.073 134.380  51.941  1.00  0.00           C
ATOM   1823  O   VAL X 137      68.733 133.810  51.066  1.00  0.00           O
ATOM   1824  N   PRO X 138      68.141 133.970  53.207  1.00  0.00           N
ATOM   1825  CD  PRO X 138      67.675 134.729  54.366  1.00  0.00           C
ATOM   1826  HD1 PRO X 138      66.574 134.598  54.467  1.00  0.00           H
ATOM   1827  HD2 PRO X 138      67.933 135.809  54.299  1.00  0.00           H
ATOM   1828  CA  PRO X 138      68.719 132.696  53.613  1.00  0.00           C
ATOM   1829  HA  PRO X 138      69.769 132.718  53.357  1.00  0.00           H
ATOM   1830  CB  PRO X 138      68.477 132.614  55.122  1.00  0.00           C
ATOM   1831  HB1 PRO X 138      67.506 132.119  55.357  1.00  0.00           H
ATOM   1832  HB2 PRO X 138      69.294 132.065  55.628  1.00  0.00           H
ATOM   1833  CG  PRO X 138      68.399 134.075  55.540  1.00  0.00           C
ATOM   1834  HG1 PRO X 138      67.879 134.221  56.507  1.00  0.00           H
ATOM   1835  HG2 PRO X 138      69.430 134.487  55.604  1.00  0.00           H
ATOM   1836  C   PRO X 138      68.110 131.505  52.931  1.00  0.00           C
ATOM   1837  O   PRO X 138      66.888 131.362  52.927  1.00  0.00           O
ATOM   1838  N   ASN X 139      68.934 130.641  52.338  1.00  0.00           N
ATOM   1839  HN  ASN X 139      69.916 130.835  52.269  1.00  0.00           H
ATOM   1840  CA  ASN X 139      68.467 129.382  51.815  1.00  0.00           C
ATOM   1841  HA  ASN X 139      67.459 129.165  52.143  1.00  0.00           H
ATOM   1842  CB  ASN X 139      68.553 129.332  50.268  1.00  0.00           C
ATOM   1843  HB1 ASN X 139      69.570 129.608  49.925  1.00  0.00           H
ATOM   1844  HB2 ASN X 139      68.351 128.299  49.927  1.00  0.00           H
ATOM   1845  CG  ASN X 139      67.521 130.199  49.547  1.00  0.00           C
ATOM   1846  OD1 ASN X 139      66.669 129.705  48.808  1.00  0.00           O
ATOM   1847  ND2 ASN X 139      67.580 131.537  49.701  1.00  0.00           N
ATOM   1848 1HD2 ASN X 139      68.218 131.955  50.348  1.00  0.00           H
ATOM   1849 2HD2 ASN X 139      67.072 132.100  49.049  1.00  0.00           H
ATOM   1850  C   ASN X 139      69.363 128.310  52.407  1.00  0.00           C
ATOM   1851  O   ASN X 139      70.587 128.391  52.289  1.00  0.00           O
ATOM   1852  N   LYS X 140      68.783 127.285  53.076  1.00  0.00           N
ATOM   1853  HN  LYS X 140      67.797 127.274  53.255  1.00  0.00           H
ATOM   1854  CA  LYS X 140      69.497 126.072  53.451  1.00  0.00           C
ATOM   1855  HA  LYS X 140      70.399 126.350  53.978  1.00  0.00           H
ATOM   1856  CB  LYS X 140      68.655 125.144  54.368  1.00  0.00           C
ATOM   1857  HB1 LYS X 140      68.537 125.652  55.350  1.00  0.00           H
ATOM   1858  HB2 LYS X 140      67.640 125.033  53.927  1.00  0.00           H
ATOM   1859  CG  LYS X 140      69.229 123.725  54.601  1.00  0.00           C
ATOM   1860  HG1 LYS X 140      69.267 123.194  53.623  1.00  0.00           H
ATOM   1861  HG2 LYS X 140      70.268 123.773  54.989  1.00  0.00           H
ATOM   1862  CD  LYS X 140      68.358 122.893  55.557  1.00  0.00           C
ATOM   1863  HD1 LYS X 140      68.552 123.186  56.613  1.00  0.00           H
ATOM   1864  HD2 LYS X 140      67.311 123.181  55.330  1.00  0.00           H
ATOM   1865  CE  LYS X 140      68.533 121.376  55.373  1.00  0.00           C
ATOM   1866  HE1 LYS X 140      68.608 121.135  54.290  1.00  0.00           H
ATOM   1867  HE2 LYS X 140      69.454 121.027  55.889  1.00  0.00           H
ATOM   1868  NZ  LYS X 140      67.373 120.637  55.916  1.00  0.00           N
ATOM   1869  HZ1 LYS X 140      67.340 119.654  55.575  1.00  0.00           H
ATOM   1870  HZ2 LYS X 140      67.450 120.590  56.963  1.00  0.00           H
ATOM   1871  HZ3 LYS X 140      66.483 121.116  55.638  1.00  0.00           H
ATOM   1872  C   LYS X 140      69.899 125.305  52.210  1.00  0.00           C
ATOM   1873  O   LYS X 140      69.056 124.786  51.476  1.00  0.00           O
ATOM   1874  N   VAL X 141      71.211 125.239  51.932  1.00  0.00           N
ATOM   1875  HN  VAL X 141      71.865 125.673  52.559  1.00  0.00           H
ATOM   1876  CA  VAL X 141      71.767 124.531  50.795  1.00  0.00           C
ATOM   1877  HA  VAL X 141      71.192 124.789  49.915  1.00  0.00           H
ATOM   1878  CB  VAL X 141      73.223 124.922  50.562  1.00  0.00           C
ATOM   1879  HB  VAL X 141      73.831 124.688  51.466  1.00  0.00           H
ATOM   1880  CG1 VAL X 141      73.808 124.177  49.346  1.00  0.00           C
ATOM   1881 1HG1 VAL X 141      74.811 124.580  49.094  1.00  0.00           H
ATOM   1882 2HG1 VAL X 141      73.919 123.092  49.550  1.00  0.00           H
ATOM   1883 3HG1 VAL X 141      73.151 124.302  48.458  1.00  0.00           H
ATOM   1884  CG2 VAL X 141      73.277 126.440  50.312  1.00  0.00           C
ATOM   1885 1HG2 VAL X 141      74.311 126.752  50.058  1.00  0.00           H
ATOM   1886 2HG2 VAL X 141      72.611 126.712  49.463  1.00  0.00           H
ATOM   1887 3HG2 VAL X 141      72.951 127.010  51.207  1.00  0.00           H
ATOM   1888  C   VAL X 141      71.635 123.036  50.988  1.00  0.00           C
ATOM   1889  O   VAL X 141      71.283 122.294  50.072  1.00  0.00           O
ATOM   1890  N   GLY X 142      71.902 122.562  52.220  1.00  0.00           N
ATOM   1891  HN  GLY X 142      72.178 123.192  52.945  1.00  0.00           H
ATOM   1892  CA  GLY X 142      71.840 121.157  52.567  1.00  0.00           C
ATOM   1893  HA1 GLY X 142      70.815 120.906  52.794  1.00  0.00           H
ATOM   1894  HA2 GLY X 142      72.262 120.570  51.770  1.00  0.00           H
ATOM   1895  C   GLY X 142      72.664 120.881  53.780  1.00  0.00           C
ATOM   1896  O   GLY X 142      73.275 121.779  54.363  1.00  0.00           O
ATOM   1897  N   THR X 143      72.695 119.604  54.185  1.00  0.00           N
ATOM   1898  HN  THR X 143      72.190 118.892  53.686  1.00  0.00           H
ATOM   1899  CA  THR X 143      73.372 119.169  55.395  1.00  0.00           C
ATOM   1900  HA  THR X 143      73.838 120.010  55.883  1.00  0.00           H
ATOM   1901  CB  THR X 143      72.452 118.485  56.392  1.00  0.00           C
ATOM   1902  HB  THR X 143      72.044 117.545  55.953  1.00  0.00           H
ATOM   1903  OG1 THR X 143      71.361 119.328  56.723  1.00  0.00           O
ATOM   1904  HG1 THR X 143      70.645 118.699  56.937  1.00  0.00           H
ATOM   1905  CG2 THR X 143      73.170 118.182  57.714  1.00  0.00           C
ATOM   1906 1HG2 THR X 143      72.463 117.691  58.416  1.00  0.00           H
ATOM   1907 2HG2 THR X 143      74.030 117.498  57.572  1.00  0.00           H
ATOM   1908 3HG2 THR X 143      73.528 119.120  58.188  1.00  0.00           H
ATOM   1909  C   THR X 143      74.448 118.185  55.020  1.00  0.00           C
ATOM   1910  O   THR X 143      74.218 117.207  54.312  1.00  0.00           O
ATOM   1911  N   CYS X 144      75.678 118.429  55.495  1.00  0.00           N
ATOM   1912  HN  CYS X 144      75.816 119.230  56.088  1.00  0.00           H
ATOM   1913  CA  CYS X 144      76.818 117.559  55.313  1.00  0.00           C
ATOM   1914  HA  CYS X 144      76.696 116.970  54.413  1.00  0.00           H
ATOM   1915  CB  CYS X 144      78.104 118.405  55.224  1.00  0.00           C
ATOM   1916  HB1 CYS X 144      77.988 119.090  54.359  1.00  0.00           H
ATOM   1917  HB2 CYS X 144      78.184 119.042  56.133  1.00  0.00           H
ATOM   1918  SG  CYS X 144      79.643 117.472  55.009  1.00  0.00           S
ATOM   1919  C   CYS X 144      76.927 116.618  56.488  1.00  0.00           C
ATOM   1920  O   CYS X 144      76.786 117.033  57.638  1.00  0.00           O
ATOM   1921  N   VAL X 145      77.172 115.327  56.214  1.00  0.00           N
ATOM   1922  HN  VAL X 145      77.285 115.017  55.268  1.00  0.00           H
ATOM   1923  CA  VAL X 145      77.167 114.282  57.217  1.00  0.00           C
ATOM   1924  HA  VAL X 145      77.108 114.715  58.204  1.00  0.00           H
ATOM   1925  CB  VAL X 145      75.978 113.354  57.016  1.00  0.00           C
ATOM   1926  HB  VAL X 145      76.024 112.910  55.992  1.00  0.00           H
ATOM   1927  CG1 VAL X 145      75.967 112.214  58.051  1.00  0.00           C
ATOM   1928 1HG1 VAL X 145      75.050 111.613  57.872  1.00  0.00           H
ATOM   1929 2HG1 VAL X 145      76.836 111.535  57.916  1.00  0.00           H
ATOM   1930 3HG1 VAL X 145      75.960 112.614  59.087  1.00  0.00           H
ATOM   1931  CG2 VAL X 145      74.669 114.161  57.133  1.00  0.00           C
ATOM   1932 1HG2 VAL X 145      73.792 113.485  57.041  1.00  0.00           H
ATOM   1933 2HG2 VAL X 145      74.618 114.670  58.115  1.00  0.00           H
ATOM   1934 3HG2 VAL X 145      74.589 114.926  56.333  1.00  0.00           H
ATOM   1935  C   VAL X 145      78.465 113.496  57.140  1.00  0.00           C
ATOM   1936  O   VAL X 145      78.970 113.207  56.059  1.00  0.00           O
ATOM   1937  N   SER X 146      79.064 113.136  58.293  1.00  0.00           N
ATOM   1938  HN  SER X 146      78.639 113.403  59.163  1.00  0.00           H
ATOM   1939  CA  SER X 146      80.250 112.286  58.342  1.00  0.00           C
ATOM   1940  HA  SER X 146      80.332 111.713  57.429  1.00  0.00           H
ATOM   1941  CB  SER X 146      81.549 113.121  58.542  1.00  0.00           C
ATOM   1942  HB1 SER X 146      81.677 113.759  57.640  1.00  0.00           H
ATOM   1943  HB2 SER X 146      81.418 113.792  59.420  1.00  0.00           H
ATOM   1944  OG  SER X 146      82.718 112.315  58.729  1.00  0.00           O
ATOM   1945  HG1 SER X 146      83.493 112.863  58.548  1.00  0.00           H
ATOM   1946  C   SER X 146      80.093 111.293  59.475  1.00  0.00           C
ATOM   1947  O   SER X 146      79.769 111.671  60.598  1.00  0.00           O
ATOM   1948  N   GLU X 147      80.315 109.992  59.217  1.00  0.00           N
ATOM   1949  HN  GLU X 147      80.603 109.687  58.315  1.00  0.00           H
ATOM   1950  CA  GLU X 147      80.020 108.922  60.155  1.00  0.00           C
ATOM   1951  HA  GLU X 147      79.681 109.321  61.102  1.00  0.00           H
ATOM   1952  CB  GLU X 147      78.916 108.009  59.580  1.00  0.00           C
ATOM   1953  HB1 GLU X 147      79.204 107.696  58.550  1.00  0.00           H
ATOM   1954  HB2 GLU X 147      78.802 107.088  60.196  1.00  0.00           H
ATOM   1955  CG  GLU X 147      77.561 108.743  59.547  1.00  0.00           C
ATOM   1956  HG1 GLU X 147      77.145 108.775  60.576  1.00  0.00           H
ATOM   1957  HG2 GLU X 147      77.690 109.782  59.182  1.00  0.00           H
ATOM   1958  CD  GLU X 147      76.531 108.095  58.648  1.00  0.00           C
ATOM   1959  OE1 GLU X 147      75.432 107.783  59.170  1.00  0.00           O
ATOM   1960  OE2 GLU X 147      76.770 107.984  57.420  1.00  0.00           O
ATOM   1961  C   GLU X 147      81.234 108.069  60.439  1.00  0.00           C
ATOM   1962  O   GLU X 147      81.988 107.714  59.536  1.00  0.00           O
ATOM   1963  N   GLY X 148      81.439 107.705  61.721  1.00  0.00           N
ATOM   1964  HN  GLY X 148      80.844 108.060  62.444  1.00  0.00           H
ATOM   1965  CA  GLY X 148      82.462 106.748  62.116  1.00  0.00           C
ATOM   1966  HA1 GLY X 148      82.073 106.220  62.970  1.00  0.00           H
ATOM   1967  HA2 GLY X 148      82.657 106.073  61.292  1.00  0.00           H
ATOM   1968  C   GLY X 148      83.790 107.340  62.513  1.00  0.00           C
ATOM   1969  O   GLY X 148      84.797 106.642  62.522  1.00  0.00           O
ATOM   1970  N   SER X 149      83.870 108.636  62.864  1.00  0.00           N
ATOM   1971  HN  SER X 149      83.042 109.189  62.978  1.00  0.00           H
ATOM   1972  CA  SER X 149      85.164 109.280  63.096  1.00  0.00           C
ATOM   1973  HA  SER X 149      85.901 108.788  62.474  1.00  0.00           H
ATOM   1974  CB  SER X 149      85.198 110.779  62.695  1.00  0.00           C
ATOM   1975  HB1 SER X 149      86.226 111.177  62.844  1.00  0.00           H
ATOM   1976  HB2 SER X 149      84.960 110.873  61.616  1.00  0.00           H
ATOM   1977  OG  SER X 149      84.279 111.590  63.429  1.00  0.00           O
ATOM   1978  HG1 SER X 149      83.501 111.719  62.844  1.00  0.00           H
ATOM   1979  C   SER X 149      85.682 109.203  64.519  1.00  0.00           C
ATOM   1980  O   SER X 149      84.959 109.342  65.496  1.00  0.00           O
ATOM   1981  N   TYR X 150      86.995 109.022  64.711  1.00  0.00           N
ATOM   1982  HN  TYR X 150      87.610 108.827  63.942  1.00  0.00           H
ATOM   1983  CA  TYR X 150      87.590 109.299  66.005  1.00  0.00           C
ATOM   1984  HA  TYR X 150      86.927 109.913  66.593  1.00  0.00           H
ATOM   1985  CB  TYR X 150      87.851 107.990  66.809  1.00  0.00           C
ATOM   1986  HB1 TYR X 150      86.886 107.434  66.838  1.00  0.00           H
ATOM   1987  HB2 TYR X 150      88.583 107.356  66.271  1.00  0.00           H
ATOM   1988  CG  TYR X 150      88.320 108.102  68.252  1.00  0.00           C
ATOM   1989  CD1 TYR X 150      88.703 109.272  68.944  1.00  0.00           C
ATOM   1990  HD1 TYR X 150      88.684 110.232  68.487  1.00  0.00           H
ATOM   1991  CE1 TYR X 150      89.107 109.235  70.288  1.00  0.00           C
ATOM   1992  HE1 TYR X 150      89.342 110.149  70.815  1.00  0.00           H
ATOM   1993  CZ  TYR X 150      89.143 108.016  70.958  1.00  0.00           C
ATOM   1994  OH  TYR X 150      89.370 107.958  72.339  1.00  0.00           O
ATOM   1995  HH  TYR X 150      90.311 108.186  72.518  1.00  0.00           H
ATOM   1996  CD2 TYR X 150      88.374 106.893  68.957  1.00  0.00           C
ATOM   1997  HD2 TYR X 150      88.048 105.993  68.464  1.00  0.00           H
ATOM   1998  CE2 TYR X 150      88.813 106.846  70.283  1.00  0.00           C
ATOM   1999  HE2 TYR X 150      88.886 105.910  70.802  1.00  0.00           H
ATOM   2000  C   TYR X 150      88.861 110.075  65.718  1.00  0.00           C
ATOM   2001  O   TYR X 150      89.717 109.556  65.001  1.00  0.00           O
ATOM   2002  N   PRO X 151      89.068 111.280  66.234  1.00  0.00           N
ATOM   2003  CD  PRO X 151      90.407 111.839  66.287  1.00  0.00           C
ATOM   2004  HD1 PRO X 151      90.577 112.427  65.359  1.00  0.00           H
ATOM   2005  HD2 PRO X 151      91.184 111.049  66.403  1.00  0.00           H
ATOM   2006  CA  PRO X 151      88.084 112.176  66.844  1.00  0.00           C
ATOM   2007  HA  PRO X 151      87.513 111.645  67.588  1.00  0.00           H
ATOM   2008  CB  PRO X 151      88.927 113.306  67.456  1.00  0.00           C
ATOM   2009  HB1 PRO X 151      88.932 114.213  66.808  1.00  0.00           H
ATOM   2010  HB2 PRO X 151      88.550 113.585  68.463  1.00  0.00           H
ATOM   2011  CG  PRO X 151      90.342 112.740  67.511  1.00  0.00           C
ATOM   2012  HG1 PRO X 151      91.101 113.543  67.507  1.00  0.00           H
ATOM   2013  HG2 PRO X 151      90.453 112.105  68.419  1.00  0.00           H
ATOM   2014  C   PRO X 151      87.102 112.749  65.869  1.00  0.00           C
ATOM   2015  O   PRO X 151      87.266 112.606  64.660  1.00  0.00           O
ATOM   2016  N   ALA X 152      86.096 113.466  66.402  1.00  0.00           N
ATOM   2017  HN  ALA X 152      85.982 113.543  67.388  1.00  0.00           H
ATOM   2018  CA  ALA X 152      85.273 114.346  65.619  1.00  0.00           C
ATOM   2019  HA  ALA X 152      84.877 113.785  64.781  1.00  0.00           H
ATOM   2020  CB  ALA X 152      84.104 114.902  66.453  1.00  0.00           C
ATOM   2021  HB1 ALA X 152      83.473 115.567  65.830  1.00  0.00           H
ATOM   2022  HB2 ALA X 152      83.471 114.070  66.826  1.00  0.00           H
ATOM   2023  HB3 ALA X 152      84.472 115.484  67.323  1.00  0.00           H
ATOM   2024  C   ALA X 152      86.121 115.485  65.080  1.00  0.00           C
ATOM   2025  O   ALA X 152      86.692 116.291  65.822  1.00  0.00           O
ATOM   2026  N   GLY X 153      86.261 115.519  63.751  1.00  0.00           N
ATOM   2027  HN  GLY X 153      85.820 114.818  63.198  1.00  0.00           H
ATOM   2028  CA  GLY X 153      86.961 116.566  63.045  1.00  0.00           C
ATOM   2029  HA1 GLY X 153      87.762 116.968  63.644  1.00  0.00           H
ATOM   2030  HA2 GLY X 153      87.293 116.124  62.123  1.00  0.00           H
ATOM   2031  C   GLY X 153      86.020 117.666  62.686  1.00  0.00           C
ATOM   2032  O   GLY X 153      84.808 117.478  62.689  1.00  0.00           O
ATOM   2033  N   THR X 154      86.536 118.855  62.336  1.00  0.00           N
ATOM   2034  HN  THR X 154      87.521 119.023  62.436  1.00  0.00           H
ATOM   2035  CA  THR X 154      85.701 119.926  61.793  1.00  0.00           C
ATOM   2036  HA  THR X 154      84.900 120.090  62.501  1.00  0.00           H
ATOM   2037  CB  THR X 154      86.417 121.271  61.560  1.00  0.00           C
ATOM   2038  HB  THR X 154      86.856 121.325  60.538  1.00  0.00           H
ATOM   2039  OG1 THR X 154      87.469 121.509  62.488  1.00  0.00           O
ATOM   2040  HG1 THR X 154      88.250 121.076  62.122  1.00  0.00           H
ATOM   2041  CG2 THR X 154      85.421 122.422  61.752  1.00  0.00           C
ATOM   2042 1HG2 THR X 154      85.929 123.395  61.588  1.00  0.00           H
ATOM   2043 2HG2 THR X 154      84.564 122.348  61.052  1.00  0.00           H
ATOM   2044 3HG2 THR X 154      85.027 122.407  62.791  1.00  0.00           H
ATOM   2045  C   THR X 154      85.089 119.500  60.462  1.00  0.00           C
ATOM   2046  O   THR X 154      85.783 118.929  59.616  1.00  0.00           O
ATOM   2047  N   LEU X 155      83.796 119.783  60.204  1.00  0.00           N
ATOM   2048  HN  LEU X 155      83.205 120.183  60.901  1.00  0.00           H
ATOM   2049  CA  LEU X 155      83.246 119.679  58.861  1.00  0.00           C
ATOM   2050  HA  LEU X 155      83.903 119.097  58.235  1.00  0.00           H
ATOM   2051  CB  LEU X 155      81.829 119.048  58.787  1.00  0.00           C
ATOM   2052  HB1 LEU X 155      81.223 119.421  59.640  1.00  0.00           H
ATOM   2053  HB2 LEU X 155      81.322 119.378  57.852  1.00  0.00           H
ATOM   2054  CG  LEU X 155      81.777 117.505  58.751  1.00  0.00           C
ATOM   2055  HG  LEU X 155      82.290 117.109  59.655  1.00  0.00           H
ATOM   2056  CD1 LEU X 155      80.313 117.042  58.765  1.00  0.00           C
ATOM   2057 1HD1 LEU X 155      80.246 115.935  58.757  1.00  0.00           H
ATOM   2058 2HD1 LEU X 155      79.789 117.423  59.667  1.00  0.00           H
ATOM   2059 3HD1 LEU X 155      79.776 117.425  57.872  1.00  0.00           H
ATOM   2060  CD2 LEU X 155      82.478 116.918  57.519  1.00  0.00           C
ATOM   2061 1HD2 LEU X 155      82.395 115.813  57.513  1.00  0.00           H
ATOM   2062 2HD2 LEU X 155      82.017 117.304  56.589  1.00  0.00           H
ATOM   2063 3HD2 LEU X 155      83.549 117.188  57.513  1.00  0.00           H
ATOM   2064  C   LEU X 155      83.232 121.072  58.262  1.00  0.00           C
ATOM   2065  O   LEU X 155      82.735 122.037  58.842  1.00  0.00           O
ATOM   2066  N   SER X 156      83.817 121.220  57.065  1.00  0.00           N
ATOM   2067  HN  SER X 156      84.200 120.412  56.607  1.00  0.00           H
ATOM   2068  CA  SER X 156      84.137 122.513  56.484  1.00  0.00           C
ATOM   2069  HA  SER X 156      83.760 123.318  57.097  1.00  0.00           H
ATOM   2070  CB  SER X 156      85.666 122.652  56.346  1.00  0.00           C
ATOM   2071  HB1 SER X 156      86.051 121.815  55.720  1.00  0.00           H
ATOM   2072  HB2 SER X 156      85.939 123.601  55.843  1.00  0.00           H
ATOM   2073  OG  SER X 156      86.303 122.588  57.627  1.00  0.00           O
ATOM   2074  HG1 SER X 156      86.088 123.403  58.108  1.00  0.00           H
ATOM   2075  C   SER X 156      83.542 122.670  55.102  1.00  0.00           C
ATOM   2076  O   SER X 156      83.689 121.789  54.260  1.00  0.00           O
ATOM   2077  N   TRP X 157      82.860 123.800  54.822  1.00  0.00           N
ATOM   2078  HN  TRP X 157      82.782 124.536  55.491  1.00  0.00           H
ATOM   2079  CA  TRP X 157      82.216 124.046  53.538  1.00  0.00           C
ATOM   2080  HA  TRP X 157      82.067 123.109  53.016  1.00  0.00           H
ATOM   2081  CB  TRP X 157      80.847 124.741  53.705  1.00  0.00           C
ATOM   2082  HB1 TRP X 157      80.971 125.655  54.326  1.00  0.00           H
ATOM   2083  HB2 TRP X 157      80.460 125.057  52.709  1.00  0.00           H
ATOM   2084  CG  TRP X 157      79.787 123.866  54.321  1.00  0.00           C
ATOM   2085  CD1 TRP X 157      79.333 123.837  55.609  1.00  0.00           C
ATOM   2086  HD1 TRP X 157      79.727 124.448  56.413  1.00  0.00           H
ATOM   2087  NE1 TRP X 157      78.314 122.913  55.742  1.00  0.00           N
ATOM   2088  HE1 TRP X 157      77.783 122.727  56.542  1.00  0.00           H
ATOM   2089  CE2 TRP X 157      78.038 122.405  54.484  1.00  0.00           C
ATOM   2090  CD2 TRP X 157      78.948 122.956  53.578  1.00  0.00           C
ATOM   2091  CE3 TRP X 157      78.901 122.645  52.214  1.00  0.00           C
ATOM   2092  HE3 TRP X 157      79.579 123.078  51.500  1.00  0.00           H
ATOM   2093  CZ3 TRP X 157      77.876 121.787  51.781  1.00  0.00           C
ATOM   2094  HZ3 TRP X 157      77.777 121.565  50.727  1.00  0.00           H
ATOM   2095  CZ2 TRP X 157      77.031 121.541  54.061  1.00  0.00           C
ATOM   2096  HZ2 TRP X 157      76.300 121.147  54.743  1.00  0.00           H
ATOM   2097  CH2 TRP X 157      76.956 121.244  52.689  1.00  0.00           C
ATOM   2098  HH2 TRP X 157      76.160 120.604  52.330  1.00  0.00           H
ATOM   2099  C   TRP X 157      83.054 124.930  52.635  1.00  0.00           C
ATOM   2100  O   TRP X 157      83.598 125.946  53.066  1.00  0.00           O
ATOM   2101  N   HIS X 158      83.162 124.556  51.350  1.00  0.00           N
ATOM   2102  HN  HIS X 158      82.709 123.719  51.027  1.00  0.00           H
ATOM   2103  CA  HIS X 158      83.950 125.263  50.364  1.00  0.00           C
ATOM   2104  HA  HIS X 158      84.378 126.152  50.804  1.00  0.00           H
ATOM   2105  CB  HIS X 158      85.087 124.395  49.759  1.00  0.00           C
ATOM   2106  HB1 HIS X 158      84.647 123.569  49.161  1.00  0.00           H
ATOM   2107  HB2 HIS X 158      85.710 125.023  49.090  1.00  0.00           H
ATOM   2108  ND1 HIS X 158      86.268 124.357  51.976  1.00  0.00           N
ATOM   2109  CG  HIS X 158      86.013 123.761  50.756  1.00  0.00           C
ATOM   2110  CE1 HIS X 158      87.096 123.548  52.592  1.00  0.00           C
ATOM   2111  HE1 HIS X 158      87.472 123.685  53.609  1.00  0.00           H
ATOM   2112  NE2 HIS X 158      87.410 122.477  51.832  1.00  0.00           N
ATOM   2113  HE2 HIS X 158      87.926 121.687  52.170  1.00  0.00           H
ATOM   2114  CD2 HIS X 158      86.720 122.605  50.647  1.00  0.00           C
ATOM   2115  HD2 HIS X 158      86.758 121.901  49.830  1.00  0.00           H
ATOM   2116  C   HIS X 158      83.065 125.713  49.225  1.00  0.00           C
ATOM   2117  O   HIS X 158      82.096 125.044  48.877  1.00  0.00           O
ATOM   2118  N   LEU X 159      83.406 126.859  48.616  1.00  0.00           N
ATOM   2119  HN  LEU X 159      84.208 127.375  48.943  1.00  0.00           H
ATOM   2120  CA  LEU X 159      82.767 127.428  47.453  1.00  0.00           C
ATOM   2121  HA  LEU X 159      82.008 126.761  47.069  1.00  0.00           H
ATOM   2122  CB  LEU X 159      82.163 128.806  47.791  1.00  0.00           C
ATOM   2123  HB1 LEU X 159      81.336 128.648  48.517  1.00  0.00           H
ATOM   2124  HB2 LEU X 159      82.941 129.419  48.300  1.00  0.00           H
ATOM   2125  CG  LEU X 159      81.618 129.606  46.591  1.00  0.00           C
ATOM   2126  HG  LEU X 159      82.455 129.827  45.882  1.00  0.00           H
ATOM   2127  CD1 LEU X 159      80.550 128.829  45.810  1.00  0.00           C
ATOM   2128 1HD1 LEU X 159      80.141 129.470  45.001  1.00  0.00           H
ATOM   2129 2HD1 LEU X 159      80.984 127.933  45.320  1.00  0.00           H
ATOM   2130 3HD1 LEU X 159      79.723 128.509  46.473  1.00  0.00           H
ATOM   2131  CD2 LEU X 159      81.070 130.954  47.074  1.00  0.00           C
ATOM   2132 1HD2 LEU X 159      80.723 131.555  46.204  1.00  0.00           H
ATOM   2133 2HD2 LEU X 159      80.212 130.785  47.758  1.00  0.00           H
ATOM   2134 3HD2 LEU X 159      81.861 131.522  47.606  1.00  0.00           H
ATOM   2135  C   LEU X 159      83.833 127.608  46.395  1.00  0.00           C
ATOM   2136  O   LEU X 159      84.872 128.222  46.638  1.00  0.00           O
ATOM   2137  N   ASP X 160      83.631 127.011  45.204  1.00  0.00           N
ATOM   2138  HN  ASP X 160      82.751 126.556  45.031  1.00  0.00           H
ATOM   2139  CA  ASP X 160      84.526 127.055  44.062  1.00  0.00           C
ATOM   2140  HA  ASP X 160      84.162 126.312  43.367  1.00  0.00           H
ATOM   2141  CB  ASP X 160      84.458 128.428  43.339  1.00  0.00           C
ATOM   2142  HB1 ASP X 160      84.764 129.241  44.027  1.00  0.00           H
ATOM   2143  HB2 ASP X 160      85.112 128.439  42.445  1.00  0.00           H
ATOM   2144  CG  ASP X 160      83.027 128.695  42.883  1.00  0.00           C
ATOM   2145  OD1 ASP X 160      82.340 127.712  42.495  1.00  0.00           O
ATOM   2146  OD2 ASP X 160      82.594 129.874  42.921  1.00  0.00           O
ATOM   2147  C   ASP X 160      85.934 126.585  44.424  1.00  0.00           C
ATOM   2148  O   ASP X 160      86.955 127.110  43.988  1.00  0.00           O
ATOM   2149  N   GLY X 161      86.002 125.539  45.277  1.00  0.00           N
ATOM   2150  HN  GLY X 161      85.143 125.135  45.584  1.00  0.00           H
ATOM   2151  CA  GLY X 161      87.242 124.970  45.779  1.00  0.00           C
ATOM   2152  HA1 GLY X 161      87.001 124.002  46.191  1.00  0.00           H
ATOM   2153  HA2 GLY X 161      87.943 124.905  44.959  1.00  0.00           H
ATOM   2154  C   GLY X 161      87.919 125.750  46.881  1.00  0.00           C
ATOM   2155  O   GLY X 161      89.030 125.407  47.290  1.00  0.00           O
ATOM   2156  N   LYS X 162      87.304 126.839  47.379  1.00  0.00           N
ATOM   2157  HN  LYS X 162      86.425 127.158  47.009  1.00  0.00           H
ATOM   2158  CA  LYS X 162      87.893 127.712  48.380  1.00  0.00           C
ATOM   2159  HA  LYS X 162      88.857 127.322  48.654  1.00  0.00           H
ATOM   2160  CB  LYS X 162      88.108 129.155  47.849  1.00  0.00           C
ATOM   2161  HB1 LYS X 162      87.278 129.424  47.159  1.00  0.00           H
ATOM   2162  HB2 LYS X 162      88.070 129.874  48.700  1.00  0.00           H
ATOM   2163  CG  LYS X 162      89.471 129.353  47.157  1.00  0.00           C
ATOM   2164  HG1 LYS X 162      89.659 130.445  47.069  1.00  0.00           H
ATOM   2165  HG2 LYS X 162      90.261 128.929  47.810  1.00  0.00           H
ATOM   2166  CD  LYS X 162      89.547 128.735  45.752  1.00  0.00           C
ATOM   2167  HD1 LYS X 162      89.239 127.673  45.797  1.00  0.00           H
ATOM   2168  HD2 LYS X 162      88.795 129.270  45.134  1.00  0.00           H
ATOM   2169  CE  LYS X 162      90.920 128.800  45.081  1.00  0.00           C
ATOM   2170  HE1 LYS X 162      91.273 129.851  45.002  1.00  0.00           H
ATOM   2171  HE2 LYS X 162      91.659 128.207  45.663  1.00  0.00           H
ATOM   2172  NZ  LYS X 162      90.820 128.232  43.720  1.00  0.00           N
ATOM   2173  HZ1 LYS X 162      91.709 128.310  43.190  1.00  0.00           H
ATOM   2174  HZ2 LYS X 162      90.523 127.234  43.743  1.00  0.00           H
ATOM   2175  HZ3 LYS X 162      90.066 128.732  43.194  1.00  0.00           H
ATOM   2176  C   LYS X 162      87.014 127.744  49.626  1.00  0.00           C
ATOM   2177  O   LYS X 162      85.795 127.839  49.503  1.00  0.00           O
ATOM   2178  N   PRO X 163      87.547 127.620  50.838  1.00  0.00           N
ATOM   2179  CD  PRO X 163      88.986 127.639  51.120  1.00  0.00           C
ATOM   2180  HD1 PRO X 163      89.501 128.449  50.558  1.00  0.00           H
ATOM   2181  HD2 PRO X 163      89.408 126.648  50.848  1.00  0.00           H
ATOM   2182  CA  PRO X 163      86.756 127.662  52.062  1.00  0.00           C
ATOM   2183  HA  PRO X 163      85.941 126.959  51.982  1.00  0.00           H
ATOM   2184  CB  PRO X 163      87.787 127.278  53.133  1.00  0.00           C
ATOM   2185  HB1 PRO X 163      87.511 127.636  54.140  1.00  0.00           H
ATOM   2186  HB2 PRO X 163      87.879 126.169  53.151  1.00  0.00           H
ATOM   2187  CG  PRO X 163      89.093 127.875  52.623  1.00  0.00           C
ATOM   2188  HG1 PRO X 163      89.106 128.972  52.817  1.00  0.00           H
ATOM   2189  HG2 PRO X 163      89.992 127.401  53.065  1.00  0.00           H
ATOM   2190  C   PRO X 163      86.127 129.014  52.347  1.00  0.00           C
ATOM   2191  O   PRO X 163      86.501 130.011  51.735  1.00  0.00           O
ATOM   2192  N   LEU X 164      85.163 129.052  53.282  1.00  0.00           N
ATOM   2193  HN  LEU X 164      84.838 128.217  53.717  1.00  0.00           H
ATOM   2194  CA  LEU X 164      84.467 130.264  53.658  1.00  0.00           C
ATOM   2195  HA  LEU X 164      85.114 131.110  53.468  1.00  0.00           H
ATOM   2196  CB  LEU X 164      83.173 130.465  52.834  1.00  0.00           C
ATOM   2197  HB1 LEU X 164      82.503 131.195  53.334  1.00  0.00           H
ATOM   2198  HB2 LEU X 164      83.482 130.926  51.868  1.00  0.00           H
ATOM   2199  CG  LEU X 164      82.363 129.200  52.485  1.00  0.00           C
ATOM   2200  HG  LEU X 164      83.045 128.441  52.031  1.00  0.00           H
ATOM   2201  CD1 LEU X 164      81.678 128.567  53.705  1.00  0.00           C
ATOM   2202 1HD1 LEU X 164      80.992 127.759  53.376  1.00  0.00           H
ATOM   2203 2HD1 LEU X 164      82.429 128.129  54.396  1.00  0.00           H
ATOM   2204 3HD1 LEU X 164      81.091 129.329  54.258  1.00  0.00           H
ATOM   2205  CD2 LEU X 164      81.334 129.553  51.404  1.00  0.00           C
ATOM   2206 1HD2 LEU X 164      80.813 128.637  51.052  1.00  0.00           H
ATOM   2207 2HD2 LEU X 164      80.572 130.250  51.809  1.00  0.00           H
ATOM   2208 3HD2 LEU X 164      81.825 130.035  50.534  1.00  0.00           H
ATOM   2209  C   LEU X 164      84.202 130.303  55.155  1.00  0.00           C
ATOM   2210  O   LEU X 164      84.458 129.336  55.872  1.00  0.00           O
ATOM   2211  N   VAL X 165      83.752 131.469  55.662  1.00  0.00           N
ATOM   2212  HN  VAL X 165      83.545 132.224  55.048  1.00  0.00           H
ATOM   2213  CA  VAL X 165      83.611 131.781  57.078  1.00  0.00           C
ATOM   2214  HA  VAL X 165      84.227 131.094  57.634  1.00  0.00           H
ATOM   2215  CB  VAL X 165      84.141 133.193  57.340  1.00  0.00           C
ATOM   2216  HB  VAL X 165      83.625 133.909  56.659  1.00  0.00           H
ATOM   2217  CG1 VAL X 165      83.941 133.677  58.793  1.00  0.00           C
ATOM   2218 1HG1 VAL X 165      84.367 134.697  58.905  1.00  0.00           H
ATOM   2219 2HG1 VAL X 165      82.867 133.732  59.067  1.00  0.00           H
ATOM   2220 3HG1 VAL X 165      84.472 133.007  59.501  1.00  0.00           H
ATOM   2221  CG2 VAL X 165      85.648 133.185  57.016  1.00  0.00           C
ATOM   2222 1HG2 VAL X 165      86.078 134.193  57.162  1.00  0.00           H
ATOM   2223 2HG2 VAL X 165      86.181 132.490  57.697  1.00  0.00           H
ATOM   2224 3HG2 VAL X 165      85.850 132.889  55.967  1.00  0.00           H
ATOM   2225  C   VAL X 165      82.148 131.655  57.526  1.00  0.00           C
ATOM   2226  O   VAL X 165      81.260 131.998  56.745  1.00  0.00           O
ATOM   2227  N   PRO X 166      81.817 131.198  58.743  1.00  0.00           N
ATOM   2228  CD  PRO X 166      82.746 130.422  59.572  1.00  0.00           C
ATOM   2229  HD1 PRO X 166      83.534 131.074  60.005  1.00  0.00           H
ATOM   2230  HD2 PRO X 166      83.207 129.621  58.947  1.00  0.00           H
ATOM   2231  CA  PRO X 166      80.425 130.977  59.143  1.00  0.00           C
ATOM   2232  HA  PRO X 166      79.739 130.924  58.308  1.00  0.00           H
ATOM   2233  CB  PRO X 166      80.533 129.660  59.928  1.00  0.00           C
ATOM   2234  HB1 PRO X 166      79.681 129.487  60.618  1.00  0.00           H
ATOM   2235  HB2 PRO X 166      80.584 128.817  59.205  1.00  0.00           H
ATOM   2236  CG  PRO X 166      81.878 129.783  60.648  1.00  0.00           C
ATOM   2237  HG1 PRO X 166      81.772 130.468  61.519  1.00  0.00           H
ATOM   2238  HG2 PRO X 166      82.278 128.811  60.987  1.00  0.00           H
ATOM   2239  C   PRO X 166      79.965 132.091  60.074  1.00  0.00           C
ATOM   2240  O   PRO X 166      79.507 131.838  61.186  1.00  0.00           O
ATOM   2241  N   ASN X 167      80.085 133.346  59.638  1.00  0.00           N
ATOM   2242  HN  ASN X 167      80.465 133.532  58.731  1.00  0.00           H
ATOM   2243  CA  ASN X 167      79.510 134.489  60.308  1.00  0.00           C
ATOM   2244  HA  ASN X 167      78.482 134.280  60.577  1.00  0.00           H
ATOM   2245  CB  ASN X 167      80.400 134.968  61.495  1.00  0.00           C
ATOM   2246  HB1 ASN X 167      81.344 134.389  61.459  1.00  0.00           H
ATOM   2247  HB2 ASN X 167      80.635 136.051  61.429  1.00  0.00           H
ATOM   2248  CG  ASN X 167      79.722 134.739  62.840  1.00  0.00           C
ATOM   2249  OD1 ASN X 167      78.512 134.893  63.005  1.00  0.00           O
ATOM   2250  ND2 ASN X 167      80.529 134.404  63.876  1.00  0.00           N
ATOM   2251 1HD2 ASN X 167      81.510 134.321  63.734  1.00  0.00           H
ATOM   2252 2HD2 ASN X 167      80.105 134.291  64.771  1.00  0.00           H
ATOM   2253  C   ASN X 167      79.501 135.543  59.228  1.00  0.00           C
ATOM   2254  O   ASN X 167      80.394 135.524  58.382  1.00  0.00           O
ATOM   2255  N   GLU X 168      78.522 136.474  59.242  1.00  0.00           N
ATOM   2256  HN  GLU X 168      77.856 136.501  59.997  1.00  0.00           H
ATOM   2257  CA  GLU X 168      78.404 137.628  58.360  1.00  0.00           C
ATOM   2258  HA  GLU X 168      77.344 137.795  58.235  1.00  0.00           H
ATOM   2259  CB  GLU X 168      78.972 138.891  59.067  1.00  0.00           C
ATOM   2260  HB1 GLU X 168      79.944 138.633  59.541  1.00  0.00           H
ATOM   2261  HB2 GLU X 168      79.183 139.683  58.312  1.00  0.00           H
ATOM   2262  CG  GLU X 168      78.036 139.566  60.111  1.00  0.00           C
ATOM   2263  HG1 GLU X 168      78.543 140.483  60.481  1.00  0.00           H
ATOM   2264  HG2 GLU X 168      77.096 139.872  59.612  1.00  0.00           H
ATOM   2265  CD  GLU X 168      77.651 138.736  61.330  1.00  0.00           C
ATOM   2266  OE1 GLU X 168      78.162 139.020  62.445  1.00  0.00           O
ATOM   2267  OE2 GLU X 168      76.761 137.855  61.185  1.00  0.00           O
ATOM   2268  C   GLU X 168      78.957 137.513  56.927  1.00  0.00           C
ATOM   2269  O   GLU X 168      79.933 138.159  56.562  1.00  0.00           O
ATOM   2270  N   LYS X 169      78.358 136.706  56.032  1.00  0.00           N
ATOM   2271  HN  LYS X 169      77.597 136.139  56.316  1.00  0.00           H
ATOM   2272  CA  LYS X 169      78.814 136.640  54.642  1.00  0.00           C
ATOM   2273  HA  LYS X 169      79.616 137.340  54.477  1.00  0.00           H
ATOM   2274  CB  LYS X 169      79.420 135.262  54.294  1.00  0.00           C
ATOM   2275  HB1 LYS X 169      78.737 134.483  54.670  1.00  0.00           H
ATOM   2276  HB2 LYS X 169      79.508 135.130  53.192  1.00  0.00           H
ATOM   2277  CG  LYS X 169      80.799 134.978  54.913  1.00  0.00           C
ATOM   2278  HG1 LYS X 169      80.820 135.274  55.983  1.00  0.00           H
ATOM   2279  HG2 LYS X 169      80.946 133.870  54.890  1.00  0.00           H
ATOM   2280  CD  LYS X 169      81.964 135.606  54.130  1.00  0.00           C
ATOM   2281  HD1 LYS X 169      82.639 134.768  53.830  1.00  0.00           H
ATOM   2282  HD2 LYS X 169      81.598 136.049  53.179  1.00  0.00           H
ATOM   2283  CE  LYS X 169      82.816 136.612  54.915  1.00  0.00           C
ATOM   2284  HE1 LYS X 169      83.026 136.222  55.935  1.00  0.00           H
ATOM   2285  HE2 LYS X 169      83.780 136.759  54.378  1.00  0.00           H
ATOM   2286  NZ  LYS X 169      82.177 137.935  55.033  1.00  0.00           N
ATOM   2287  HZ1 LYS X 169      82.805 138.615  55.510  1.00  0.00           H
ATOM   2288  HZ2 LYS X 169      81.949 138.296  54.078  1.00  0.00           H
ATOM   2289  HZ3 LYS X 169      81.305 137.895  55.615  1.00  0.00           H
ATOM   2290  C   LYS X 169      77.795 137.087  53.591  1.00  0.00           C
ATOM   2291  O   LYS X 169      78.178 137.838  52.699  1.00  0.00           O
ATOM   2292  N   GLY X 170      76.479 136.777  53.613  1.00  0.00           N
ATOM   2293  HN  GLY X 170      75.973 137.204  52.865  1.00  0.00           H
ATOM   2294  CA  GLY X 170      75.680 135.908  54.473  1.00  0.00           C
ATOM   2295  HA1 GLY X 170      75.859 136.156  55.507  1.00  0.00           H
ATOM   2296  HA2 GLY X 170      74.654 136.086  54.195  1.00  0.00           H
ATOM   2297  C   GLY X 170      75.902 134.437  54.271  1.00  0.00           C
ATOM   2298  O   GLY X 170      75.559 133.883  53.228  1.00  0.00           O
ATOM   2299  N   VAL X 171      76.483 133.769  55.282  1.00  0.00           N
ATOM   2300  HN  VAL X 171      76.743 134.224  56.128  1.00  0.00           H
ATOM   2301  CA  VAL X 171      76.669 132.335  55.332  1.00  0.00           C
ATOM   2302  HA  VAL X 171      75.837 131.851  54.845  1.00  0.00           H
ATOM   2303  CB  VAL X 171      78.004 131.834  54.753  1.00  0.00           C
ATOM   2304  HB  VAL X 171      78.851 132.379  55.232  1.00  0.00           H
ATOM   2305  CG1 VAL X 171      78.187 130.330  55.030  1.00  0.00           C
ATOM   2306 1HG1 VAL X 171      79.053 129.942  54.455  1.00  0.00           H
ATOM   2307 2HG1 VAL X 171      78.382 130.140  56.107  1.00  0.00           H
ATOM   2308 3HG1 VAL X 171      77.274 129.775  54.729  1.00  0.00           H
ATOM   2309  CG2 VAL X 171      78.052 132.074  53.230  1.00  0.00           C
ATOM   2310 1HG2 VAL X 171      78.941 131.585  52.782  1.00  0.00           H
ATOM   2311 2HG2 VAL X 171      77.141 131.665  52.751  1.00  0.00           H
ATOM   2312 3HG2 VAL X 171      78.094 133.157  52.997  1.00  0.00           H
ATOM   2313  C   VAL X 171      76.611 132.010  56.806  1.00  0.00           C
ATOM   2314  O   VAL X 171      77.406 132.536  57.584  1.00  0.00           O
ATOM   2315  N   SER X 172      75.677 131.144  57.230  1.00  0.00           N
ATOM   2316  HN  SER X 172      75.013 130.744  56.597  1.00  0.00           H
ATOM   2317  CA  SER X 172      75.607 130.670  58.603  1.00  0.00           C
ATOM   2318  HA  SER X 172      76.487 130.990  59.144  1.00  0.00           H
ATOM   2319  CB  SER X 172      74.375 131.158  59.420  1.00  0.00           C
ATOM   2320  HB1 SER X 172      74.513 130.905  60.495  1.00  0.00           H
ATOM   2321  HB2 SER X 172      74.315 132.267  59.347  1.00  0.00           H
ATOM   2322  OG  SER X 172      73.141 130.598  58.971  1.00  0.00           O
ATOM   2323  HG1 SER X 172      72.835 129.996  59.680  1.00  0.00           H
ATOM   2324  C   SER X 172      75.642 129.162  58.580  1.00  0.00           C
ATOM   2325  O   SER X 172      75.353 128.523  57.566  1.00  0.00           O
ATOM   2326  N   VAL X 173      76.055 128.548  59.699  1.00  0.00           N
ATOM   2327  HN  VAL X 173      76.274 129.088  60.522  1.00  0.00           H
ATOM   2328  CA  VAL X 173      76.223 127.111  59.775  1.00  0.00           C
ATOM   2329  HA  VAL X 173      75.654 126.639  58.987  1.00  0.00           H
ATOM   2330  CB  VAL X 173      77.691 126.687  59.638  1.00  0.00           C
ATOM   2331  HB  VAL X 173      78.287 127.219  60.413  1.00  0.00           H
ATOM   2332  CG1 VAL X 173      77.846 125.165  59.807  1.00  0.00           C
ATOM   2333 1HG1 VAL X 173      78.908 124.861  59.701  1.00  0.00           H
ATOM   2334 2HG1 VAL X 173      77.496 124.828  60.799  1.00  0.00           H
ATOM   2335 3HG1 VAL X 173      77.252 124.626  59.038  1.00  0.00           H
ATOM   2336  CG2 VAL X 173      78.223 127.052  58.239  1.00  0.00           C
ATOM   2337 1HG2 VAL X 173      79.268 126.703  58.118  1.00  0.00           H
ATOM   2338 2HG2 VAL X 173      77.597 126.547  57.471  1.00  0.00           H
ATOM   2339 3HG2 VAL X 173      78.185 128.145  58.057  1.00  0.00           H
ATOM   2340  C   VAL X 173      75.647 126.608  61.089  1.00  0.00           C
ATOM   2341  O   VAL X 173      75.881 127.159  62.166  1.00  0.00           O
ATOM   2342  N   LYS X 174      74.872 125.508  61.044  1.00  0.00           N
ATOM   2343  HN  LYS X 174      74.640 125.111  60.148  1.00  0.00           H
ATOM   2344  CA  LYS X 174      74.422 124.809  62.230  1.00  0.00           C
ATOM   2345  HA  LYS X 174      74.685 125.364  63.116  1.00  0.00           H
ATOM   2346  CB  LYS X 174      72.882 124.666  62.224  1.00  0.00           C
ATOM   2347  HB1 LYS X 174      72.453 125.691  62.140  1.00  0.00           H
ATOM   2348  HB2 LYS X 174      72.573 124.121  61.307  1.00  0.00           H
ATOM   2349  CG  LYS X 174      72.281 123.970  63.460  1.00  0.00           C
ATOM   2350  HG1 LYS X 174      72.738 122.959  63.554  1.00  0.00           H
ATOM   2351  HG2 LYS X 174      72.531 124.530  64.386  1.00  0.00           H
ATOM   2352  CD  LYS X 174      70.757 123.789  63.328  1.00  0.00           C
ATOM   2353  HD1 LYS X 174      70.560 123.433  62.294  1.00  0.00           H
ATOM   2354  HD2 LYS X 174      70.413 122.989  64.022  1.00  0.00           H
ATOM   2355  CE  LYS X 174      69.957 125.069  63.588  1.00  0.00           C
ATOM   2356  HE1 LYS X 174      69.926 125.288  64.677  1.00  0.00           H
ATOM   2357  HE2 LYS X 174      70.428 125.931  63.069  1.00  0.00           H
ATOM   2358  NZ  LYS X 174      68.571 124.962  63.085  1.00  0.00           N
ATOM   2359  HZ1 LYS X 174      68.075 125.854  63.325  1.00  0.00           H
ATOM   2360  HZ2 LYS X 174      68.571 124.838  62.050  1.00  0.00           H
ATOM   2361  HZ3 LYS X 174      68.049 124.148  63.497  1.00  0.00           H
ATOM   2362  C   LYS X 174      75.139 123.470  62.342  1.00  0.00           C
ATOM   2363  O   LYS X 174      74.870 122.509  61.621  1.00  0.00           O
ATOM   2364  N   GLU X 175      76.097 123.397  63.285  1.00  0.00           N
ATOM   2365  HN  GLU X 175      76.274 124.191  63.860  1.00  0.00           H
ATOM   2366  CA  GLU X 175      76.945 122.250  63.553  1.00  0.00           C
ATOM   2367  HA  GLU X 175      77.015 121.632  62.668  1.00  0.00           H
ATOM   2368  CB  GLU X 175      78.373 122.723  63.986  1.00  0.00           C
ATOM   2369  HB1 GLU X 175      78.265 123.398  64.864  1.00  0.00           H
ATOM   2370  HB2 GLU X 175      78.981 121.846  64.301  1.00  0.00           H
ATOM   2371  CG  GLU X 175      79.153 123.475  62.870  1.00  0.00           C
ATOM   2372  HG1 GLU X 175      79.497 122.747  62.105  1.00  0.00           H
ATOM   2373  HG2 GLU X 175      78.465 124.185  62.379  1.00  0.00           H
ATOM   2374  CD  GLU X 175      80.356 124.311  63.311  1.00  0.00           C
ATOM   2375  OE1 GLU X 175      80.459 124.732  64.494  1.00  0.00           O
ATOM   2376  OE2 GLU X 175      81.190 124.646  62.429  1.00  0.00           O
ATOM   2377  C   GLU X 175      76.355 121.408  64.680  1.00  0.00           C
ATOM   2378  O   GLU X 175      75.890 121.942  65.692  1.00  0.00           O
ATOM   2379  N   GLN X 176      76.384 120.065  64.560  1.00  0.00           N
ATOM   2380  HN  GLN X 176      76.685 119.625  63.705  1.00  0.00           H
ATOM   2381  CA  GLN X 176      76.099 119.190  65.683  1.00  0.00           C
ATOM   2382  HA  GLN X 176      76.419 119.708  66.577  1.00  0.00           H
ATOM   2383  CB  GLN X 176      74.596 118.848  65.893  1.00  0.00           C
ATOM   2384  HB1 GLN X 176      74.480 118.453  66.929  1.00  0.00           H
ATOM   2385  HB2 GLN X 176      74.027 119.805  65.841  1.00  0.00           H
ATOM   2386  CG  GLN X 176      73.957 117.838  64.911  1.00  0.00           C
ATOM   2387  HG1 GLN X 176      73.944 118.258  63.884  1.00  0.00           H
ATOM   2388  HG2 GLN X 176      74.533 116.889  64.897  1.00  0.00           H
ATOM   2389  CD  GLN X 176      72.514 117.540  65.333  1.00  0.00           C
ATOM   2390  OE1 GLN X 176      71.835 118.355  65.966  1.00  0.00           O
ATOM   2391  NE2 GLN X 176      72.015 116.328  65.002  1.00  0.00           N
ATOM   2392 1HE2 GLN X 176      72.458 115.843  64.232  1.00  0.00           H
ATOM   2393 2HE2 GLN X 176      71.049 116.139  65.159  1.00  0.00           H
ATOM   2394  C   GLN X 176      76.956 117.939  65.631  1.00  0.00           C
ATOM   2395  O   GLN X 176      77.391 117.484  64.574  1.00  0.00           O
ATOM   2396  N   THR X 177      77.249 117.375  66.820  1.00  0.00           N
ATOM   2397  HN  THR X 177      76.771 117.686  67.643  1.00  0.00           H
ATOM   2398  CA  THR X 177      78.223 116.296  66.977  1.00  0.00           C
ATOM   2399  HA  THR X 177      78.440 115.839  66.022  1.00  0.00           H
ATOM   2400  CB  THR X 177      79.521 116.741  67.651  1.00  0.00           C
ATOM   2401  HB  THR X 177      79.307 117.234  68.628  1.00  0.00           H
ATOM   2402  OG1 THR X 177      80.177 117.659  66.792  1.00  0.00           O
ATOM   2403  HG1 THR X 177      80.622 118.357  67.296  1.00  0.00           H
ATOM   2404  CG2 THR X 177      80.476 115.552  67.870  1.00  0.00           C
ATOM   2405 1HG2 THR X 177      81.480 115.908  68.178  1.00  0.00           H
ATOM   2406 2HG2 THR X 177      80.092 114.869  68.655  1.00  0.00           H
ATOM   2407 3HG2 THR X 177      80.590 114.966  66.936  1.00  0.00           H
ATOM   2408  C   THR X 177      77.618 115.255  67.859  1.00  0.00           C
ATOM   2409  O   THR X 177      77.302 115.536  69.012  1.00  0.00           O
ATOM   2410  N   ARG X 178      77.437 114.022  67.367  1.00  0.00           N
ATOM   2411  HN  ARG X 178      77.737 113.779  66.435  1.00  0.00           H
ATOM   2412  CA  ARG X 178      76.790 112.971  68.120  1.00  0.00           C
ATOM   2413  HA  ARG X 178      76.516 113.327  69.103  1.00  0.00           H
ATOM   2414  CB  ARG X 178      75.517 112.454  67.408  1.00  0.00           C
ATOM   2415  HB1 ARG X 178      75.806 111.990  66.437  1.00  0.00           H
ATOM   2416  HB2 ARG X 178      75.050 111.664  68.038  1.00  0.00           H
ATOM   2417  CG  ARG X 178      74.457 113.546  67.130  1.00  0.00           C
ATOM   2418  HG1 ARG X 178      74.848 114.239  66.351  1.00  0.00           H
ATOM   2419  HG2 ARG X 178      73.554 113.048  66.708  1.00  0.00           H
ATOM   2420  CD  ARG X 178      74.057 114.362  68.367  1.00  0.00           C
ATOM   2421  HD1 ARG X 178      73.693 113.687  69.173  1.00  0.00           H
ATOM   2422  HD2 ARG X 178      74.916 114.954  68.748  1.00  0.00           H
ATOM   2423  NE  ARG X 178      72.956 115.285  67.953  1.00  0.00           N
ATOM   2424  HE  ARG X 178      72.303 114.962  67.262  1.00  0.00           H
ATOM   2425  CZ  ARG X 178      72.476 116.261  68.732  1.00  0.00           C
ATOM   2426  NH1 ARG X 178      73.107 116.697  69.814  1.00  0.00           N
ATOM   2427 1HH1 ARG X 178      74.110 116.720  69.704  1.00  0.00           H
ATOM   2428 2HH1 ARG X 178      72.735 117.533  70.202  1.00  0.00           H
ATOM   2429  NH2 ARG X 178      71.331 116.841  68.394  1.00  0.00           N
ATOM   2430 1HH2 ARG X 178      70.971 116.695  67.479  1.00  0.00           H
ATOM   2431 2HH2 ARG X 178      70.812 117.385  69.060  1.00  0.00           H
ATOM   2432  C   ARG X 178      77.754 111.833  68.359  1.00  0.00           C
ATOM   2433  O   ARG X 178      78.651 111.563  67.563  1.00  0.00           O
ATOM   2434  N   ARG X 179      77.604 111.161  69.512  1.00  0.00           N
ATOM   2435  HN  ARG X 179      76.872 111.389  70.160  1.00  0.00           H
ATOM   2436  CA  ARG X 179      78.508 110.128  69.958  1.00  0.00           C
ATOM   2437  HA  ARG X 179      79.290 109.971  69.232  1.00  0.00           H
ATOM   2438  CB  ARG X 179      79.096 110.539  71.332  1.00  0.00           C
ATOM   2439  HB1 ARG X 179      79.615 111.515  71.208  1.00  0.00           H
ATOM   2440  HB2 ARG X 179      78.255 110.698  72.044  1.00  0.00           H
ATOM   2441  CG  ARG X 179      80.074 109.512  71.926  1.00  0.00           C
ATOM   2442  HG1 ARG X 179      79.603 108.504  71.913  1.00  0.00           H
ATOM   2443  HG2 ARG X 179      80.978 109.463  71.282  1.00  0.00           H
ATOM   2444  CD  ARG X 179      80.518 109.806  73.351  1.00  0.00           C
ATOM   2445  HD1 ARG X 179      81.070 110.773  73.384  1.00  0.00           H
ATOM   2446  HD2 ARG X 179      79.660 109.858  74.057  1.00  0.00           H
ATOM   2447  NE  ARG X 179      81.462 108.699  73.718  1.00  0.00           N
ATOM   2448  HE  ARG X 179      82.407 108.754  73.351  1.00  0.00           H
ATOM   2449  CZ  ARG X 179      81.093 107.513  74.229  1.00  0.00           C
ATOM   2450  NH1 ARG X 179      79.857 107.263  74.641  1.00  0.00           N
ATOM   2451 1HH1 ARG X 179      79.103 107.850  74.308  1.00  0.00           H
ATOM   2452 2HH1 ARG X 179      79.623 106.327  74.869  1.00  0.00           H
ATOM   2453  NH2 ARG X 179      82.020 106.589  74.464  1.00  0.00           N
ATOM   2454 1HH2 ARG X 179      82.968 106.759  74.185  1.00  0.00           H
ATOM   2455 2HH2 ARG X 179      81.812 105.897  75.148  1.00  0.00           H
ATOM   2456  C   ARG X 179      77.745 108.831  70.117  1.00  0.00           C
ATOM   2457  O   ARG X 179      76.690 108.812  70.747  1.00  0.00           O
ATOM   2458  N   HIS X 180      78.211 107.706  69.541  1.00  0.00           N
ATOM   2459  HN  HIS X 180      79.086 107.719  69.056  1.00  0.00           H
ATOM   2460  CA  HIS X 180      77.601 106.402  69.759  1.00  0.00           C
ATOM   2461  HA  HIS X 180      76.547 106.552  69.616  1.00  0.00           H
ATOM   2462  CB  HIS X 180      78.011 105.372  68.670  1.00  0.00           C
ATOM   2463  HB1 HIS X 180      78.050 105.897  67.693  1.00  0.00           H
ATOM   2464  HB2 HIS X 180      79.020 104.973  68.844  1.00  0.00           H
ATOM   2465  ND1 HIS X 180      76.947 103.249  69.470  1.00  0.00           N
ATOM   2466  CG  HIS X 180      77.096 104.200  68.477  1.00  0.00           C
ATOM   2467  CE1 HIS X 180      76.135 102.341  68.955  1.00  0.00           C
ATOM   2468  HE1 HIS X 180      75.821 101.420  69.452  1.00  0.00           H
ATOM   2469  NE2 HIS X 180      75.748 102.669  67.699  1.00  0.00           N
ATOM   2470  HE2 HIS X 180      75.194 102.105  67.082  1.00  0.00           H
ATOM   2471  CD2 HIS X 180      76.361 103.861  67.385  1.00  0.00           C
ATOM   2472  HD2 HIS X 180      76.263 104.357  66.429  1.00  0.00           H
ATOM   2473  C   HIS X 180      77.848 105.914  71.200  1.00  0.00           C
ATOM   2474  O   HIS X 180      78.932 106.143  71.737  1.00  0.00           O
ATOM   2475  N   PRO X 181      76.925 105.294  71.933  1.00  0.00           N
ATOM   2476  CD  PRO X 181      75.484 105.394  71.693  1.00  0.00           C
ATOM   2477  HD1 PRO X 181      75.158 104.465  71.179  1.00  0.00           H
ATOM   2478  HD2 PRO X 181      75.200 106.284  71.091  1.00  0.00           H
ATOM   2479  CA  PRO X 181      77.214 104.897  73.308  1.00  0.00           C
ATOM   2480  HA  PRO X 181      77.727 105.705  73.807  1.00  0.00           H
ATOM   2481  CB  PRO X 181      75.835 104.635  73.922  1.00  0.00           C
ATOM   2482  HB1 PRO X 181      75.530 103.569  73.813  1.00  0.00           H
ATOM   2483  HB2 PRO X 181      75.812 104.900  74.998  1.00  0.00           H
ATOM   2484  CG  PRO X 181      74.883 105.494  73.089  1.00  0.00           C
ATOM   2485  HG1 PRO X 181      73.838 105.126  73.140  1.00  0.00           H
ATOM   2486  HG2 PRO X 181      74.912 106.549  73.440  1.00  0.00           H
ATOM   2487  C   PRO X 181      78.081 103.661  73.412  1.00  0.00           C
ATOM   2488  O   PRO X 181      78.840 103.546  74.380  1.00  0.00           O
ATOM   2489  N   GLU X 182      77.939 102.709  72.474  1.00  0.00           N
ATOM   2490  HN  GLU X 182      77.322 102.859  71.699  1.00  0.00           H
ATOM   2491  CA  GLU X 182      78.670 101.456  72.468  1.00  0.00           C
ATOM   2492  HA  GLU X 182      78.824 101.119  73.485  1.00  0.00           H
ATOM   2493  CB  GLU X 182      77.870 100.367  71.710  1.00  0.00           C
ATOM   2494  HB1 GLU X 182      77.663 100.731  70.679  1.00  0.00           H
ATOM   2495  HB2 GLU X 182      78.478  99.439  71.618  1.00  0.00           H
ATOM   2496  CG  GLU X 182      76.511  99.996  72.370  1.00  0.00           C
ATOM   2497  HG1 GLU X 182      75.947 100.911  72.643  1.00  0.00           H
ATOM   2498  HG2 GLU X 182      75.900  99.430  71.635  1.00  0.00           H
ATOM   2499  CD  GLU X 182      76.603  99.113  73.613  1.00  0.00           C
ATOM   2500  OE1 GLU X 182      77.712  98.645  73.989  1.00  0.00           O
ATOM   2501  OE2 GLU X 182      75.518  98.847  74.198  1.00  0.00           O
ATOM   2502  C   GLU X 182      80.043 101.637  71.836  1.00  0.00           C
ATOM   2503  O   GLU X 182      81.062 101.206  72.376  1.00  0.00           O
ATOM   2504  N   THR X 183      80.115 102.343  70.688  1.00  0.00           N
ATOM   2505  HN  THR X 183      79.286 102.707  70.260  1.00  0.00           H
ATOM   2506  CA  THR X 183      81.363 102.597  69.975  1.00  0.00           C
ATOM   2507  HA  THR X 183      82.162 102.043  70.447  1.00  0.00           H
ATOM   2508  CB  THR X 183      81.353 102.173  68.501  1.00  0.00           C
ATOM   2509  HB  THR X 183      82.367 102.328  68.064  1.00  0.00           H
ATOM   2510  OG1 THR X 183      80.401 102.883  67.723  1.00  0.00           O
ATOM   2511  HG1 THR X 183      80.363 102.439  66.871  1.00  0.00           H
ATOM   2512  CG2 THR X 183      80.989 100.687  68.391  1.00  0.00           C
ATOM   2513 1HG2 THR X 183      81.052 100.343  67.337  1.00  0.00           H
ATOM   2514 2HG2 THR X 183      81.686 100.082  69.006  1.00  0.00           H
ATOM   2515 3HG2 THR X 183      79.956 100.504  68.757  1.00  0.00           H
ATOM   2516  C   THR X 183      81.718 104.069  70.080  1.00  0.00           C
ATOM   2517  O   THR X 183      80.882 104.954  70.050  1.00  0.00           O
ATOM   2518  N   GLY X 184      83.002 104.430  70.235  1.00  0.00           N
ATOM   2519  HN  GLY X 184      83.711 103.731  70.295  1.00  0.00           H
ATOM   2520  CA  GLY X 184      83.386 105.827  70.479  1.00  0.00           C
ATOM   2521  HA1 GLY X 184      82.588 106.333  71.008  1.00  0.00           H
ATOM   2522  HA2 GLY X 184      84.299 105.829  71.050  1.00  0.00           H
ATOM   2523  C   GLY X 184      83.658 106.634  69.240  1.00  0.00           C
ATOM   2524  O   GLY X 184      84.269 107.700  69.304  1.00  0.00           O
ATOM   2525  N   LEU X 185      83.230 106.132  68.073  1.00  0.00           N
ATOM   2526  HN  LEU X 185      82.695 105.292  68.082  1.00  0.00           H
ATOM   2527  CA  LEU X 185      83.363 106.783  66.785  1.00  0.00           C
ATOM   2528  HA  LEU X 185      84.265 107.379  66.797  1.00  0.00           H
ATOM   2529  CB  LEU X 185      83.445 105.783  65.601  1.00  0.00           C
ATOM   2530  HB1 LEU X 185      82.596 105.967  64.908  1.00  0.00           H
ATOM   2531  HB2 LEU X 185      84.375 105.985  65.026  1.00  0.00           H
ATOM   2532  CG  LEU X 185      83.394 104.283  65.941  1.00  0.00           C
ATOM   2533  HG  LEU X 185      82.626 104.111  66.730  1.00  0.00           H
ATOM   2534  CD1 LEU X 185      82.916 103.502  64.710  1.00  0.00           C
ATOM   2535 1HD1 LEU X 185      82.882 102.413  64.926  1.00  0.00           H
ATOM   2536 2HD1 LEU X 185      81.891 103.841  64.438  1.00  0.00           H
ATOM   2537 3HD1 LEU X 185      83.600 103.679  63.853  1.00  0.00           H
ATOM   2538  CD2 LEU X 185      84.753 103.754  66.416  1.00  0.00           C
ATOM   2539 1HD2 LEU X 185      84.680 102.666  66.626  1.00  0.00           H
ATOM   2540 2HD2 LEU X 185      85.519 103.902  65.627  1.00  0.00           H
ATOM   2541 3HD2 LEU X 185      85.084 104.271  67.339  1.00  0.00           H
ATOM   2542  C   LEU X 185      82.183 107.721  66.558  1.00  0.00           C
ATOM   2543  O   LEU X 185      81.024 107.337  66.697  1.00  0.00           O
ATOM   2544  N   PHE X 186      82.446 109.004  66.283  1.00  0.00           N
ATOM   2545  HN  PHE X 186      83.397 109.281  66.104  1.00  0.00           H
ATOM   2546  CA  PHE X 186      81.469 110.068  66.236  1.00  0.00           C
ATOM   2547  HA  PHE X 186      80.718 109.881  66.992  1.00  0.00           H
ATOM   2548  CB  PHE X 186      82.124 111.448  66.502  1.00  0.00           C
ATOM   2549  HB1 PHE X 186      82.906 111.653  65.737  1.00  0.00           H
ATOM   2550  HB2 PHE X 186      81.370 112.264  66.464  1.00  0.00           H
ATOM   2551  CG  PHE X 186      82.758 111.489  67.861  1.00  0.00           C
ATOM   2552  CD1 PHE X 186      81.971 111.639  69.013  1.00  0.00           C
ATOM   2553  HD1 PHE X 186      80.897 111.698  68.916  1.00  0.00           H
ATOM   2554  CE1 PHE X 186      82.568 111.710  70.277  1.00  0.00           C
ATOM   2555  HE1 PHE X 186      81.963 111.808  71.166  1.00  0.00           H
ATOM   2556  CZ  PHE X 186      83.958 111.651  70.395  1.00  0.00           C
ATOM   2557  HZ  PHE X 186      84.412 111.721  71.370  1.00  0.00           H
ATOM   2558  CD2 PHE X 186      84.152 111.401  67.996  1.00  0.00           C
ATOM   2559  HD2 PHE X 186      84.756 111.268  67.112  1.00  0.00           H
ATOM   2560  CE2 PHE X 186      84.756 111.496  69.254  1.00  0.00           C
ATOM   2561  HE2 PHE X 186      85.831 111.442  69.350  1.00  0.00           H
ATOM   2562  C   PHE X 186      80.737 110.164  64.912  1.00  0.00           C
ATOM   2563  O   PHE X 186      81.219 109.758  63.853  1.00  0.00           O
ATOM   2564  N   THR X 187      79.538 110.766  64.967  1.00  0.00           N
ATOM   2565  HN  THR X 187      79.168 111.060  65.854  1.00  0.00           H
ATOM   2566  CA  THR X 187      78.752 111.122  63.797  1.00  0.00           C
ATOM   2567  HA  THR X 187      79.283 110.840  62.900  1.00  0.00           H
ATOM   2568  CB  THR X 187      77.371 110.491  63.746  1.00  0.00           C
ATOM   2569  HB  THR X 187      76.768 110.794  64.632  1.00  0.00           H
ATOM   2570  OG1 THR X 187      77.485 109.077  63.740  1.00  0.00           O
ATOM   2571  HG1 THR X 187      76.569 108.755  63.762  1.00  0.00           H
ATOM   2572  CG2 THR X 187      76.644 110.866  62.448  1.00  0.00           C
ATOM   2573 1HG2 THR X 187      75.710 110.274  62.332  1.00  0.00           H
ATOM   2574 2HG2 THR X 187      76.364 111.939  62.429  1.00  0.00           H
ATOM   2575 3HG2 THR X 187      77.296 110.659  61.574  1.00  0.00           H
ATOM   2576  C   THR X 187      78.609 112.625  63.807  1.00  0.00           C
ATOM   2577  O   THR X 187      78.280 113.235  64.824  1.00  0.00           O
ATOM   2578  N   LEU X 188      78.899 113.269  62.667  1.00  0.00           N
ATOM   2579  HN  LEU X 188      79.107 112.734  61.842  1.00  0.00           H
ATOM   2580  CA  LEU X 188      78.988 114.704  62.518  1.00  0.00           C
ATOM   2581  HA  LEU X 188      78.720 115.189  63.443  1.00  0.00           H
ATOM   2582  CB  LEU X 188      80.398 115.106  61.977  1.00  0.00           C
ATOM   2583  HB1 LEU X 188      80.878 114.183  61.588  1.00  0.00           H
ATOM   2584  HB2 LEU X 188      80.306 115.790  61.109  1.00  0.00           H
ATOM   2585  CG  LEU X 188      81.381 115.784  62.959  1.00  0.00           C
ATOM   2586  HG  LEU X 188      82.353 115.236  62.896  1.00  0.00           H
ATOM   2587  CD1 LEU X 188      81.646 117.244  62.568  1.00  0.00           C
ATOM   2588 1HD1 LEU X 188      82.243 117.750  63.357  1.00  0.00           H
ATOM   2589 2HD1 LEU X 188      82.231 117.295  61.631  1.00  0.00           H
ATOM   2590 3HD1 LEU X 188      80.694 117.800  62.439  1.00  0.00           H
ATOM   2591  CD2 LEU X 188      80.928 115.753  64.412  1.00  0.00           C
ATOM   2592 1HD2 LEU X 188      81.698 116.207  65.066  1.00  0.00           H
ATOM   2593 2HD2 LEU X 188      80.013 116.374  64.533  1.00  0.00           H
ATOM   2594 3HD2 LEU X 188      80.721 114.718  64.753  1.00  0.00           H
ATOM   2595  C   LEU X 188      77.957 115.179  61.530  1.00  0.00           C
ATOM   2596  O   LEU X 188      77.688 114.517  60.528  1.00  0.00           O
ATOM   2597  N   GLN X 189      77.383 116.363  61.802  1.00  0.00           N
ATOM   2598  HN  GLN X 189      77.599 116.860  62.647  1.00  0.00           H
ATOM   2599  CA  GLN X 189      76.386 116.979  60.962  1.00  0.00           C
ATOM   2600  HA  GLN X 189      76.459 116.585  59.959  1.00  0.00           H
ATOM   2601  CB  GLN X 189      74.969 116.728  61.518  1.00  0.00           C
ATOM   2602  HB1 GLN X 189      75.082 116.241  62.514  1.00  0.00           H
ATOM   2603  HB2 GLN X 189      74.414 117.681  61.681  1.00  0.00           H
ATOM   2604  CG  GLN X 189      74.111 115.825  60.610  1.00  0.00           C
ATOM   2605  HG1 GLN X 189      73.942 116.316  59.632  1.00  0.00           H
ATOM   2606  HG2 GLN X 189      74.618 114.852  60.450  1.00  0.00           H
ATOM   2607  CD  GLN X 189      72.775 115.571  61.297  1.00  0.00           C
ATOM   2608  OE1 GLN X 189      72.687 115.626  62.525  1.00  0.00           O
ATOM   2609  NE2 GLN X 189      71.701 115.299  60.530  1.00  0.00           N
ATOM   2610 1HE2 GLN X 189      71.779 115.167  59.537  1.00  0.00           H
ATOM   2611 2HE2 GLN X 189      70.809 115.313  60.969  1.00  0.00           H
ATOM   2612  C   GLN X 189      76.635 118.469  60.889  1.00  0.00           C
ATOM   2613  O   GLN X 189      76.921 119.129  61.888  1.00  0.00           O
ATOM   2614  N   SER X 190      76.550 119.036  59.678  1.00  0.00           N
ATOM   2615  HN  SER X 190      76.386 118.460  58.872  1.00  0.00           H
ATOM   2616  CA  SER X 190      76.734 120.458  59.466  1.00  0.00           C
ATOM   2617  HA  SER X 190      76.540 121.006  60.377  1.00  0.00           H
ATOM   2618  CB  SER X 190      78.178 120.731  59.004  1.00  0.00           C
ATOM   2619  HB1 SER X 190      78.871 120.364  59.795  1.00  0.00           H
ATOM   2620  HB2 SER X 190      78.386 120.151  58.077  1.00  0.00           H
ATOM   2621  OG  SER X 190      78.443 122.111  58.771  1.00  0.00           O
ATOM   2622  HG1 SER X 190      79.297 122.105  58.306  1.00  0.00           H
ATOM   2623  C   SER X 190      75.758 120.951  58.421  1.00  0.00           C
ATOM   2624  O   SER X 190      75.812 120.554  57.260  1.00  0.00           O
ATOM   2625  N   GLU X 191      74.839 121.839  58.823  1.00  0.00           N
ATOM   2626  HN  GLU X 191      74.854 122.159  59.773  1.00  0.00           H
ATOM   2627  CA  GLU X 191      73.746 122.363  58.027  1.00  0.00           C
ATOM   2628  HA  GLU X 191      73.593 121.767  57.138  1.00  0.00           H
ATOM   2629  CB  GLU X 191      72.474 122.284  58.926  1.00  0.00           C
ATOM   2630  HB1 GLU X 191      72.126 121.227  58.936  1.00  0.00           H
ATOM   2631  HB2 GLU X 191      72.770 122.544  59.963  1.00  0.00           H
ATOM   2632  CG  GLU X 191      71.296 123.198  58.536  1.00  0.00           C
ATOM   2633  HG1 GLU X 191      71.658 124.247  58.600  1.00  0.00           H
ATOM   2634  HG2 GLU X 191      70.974 122.981  57.497  1.00  0.00           H
ATOM   2635  CD  GLU X 191      70.064 123.140  59.432  1.00  0.00           C
ATOM   2636  OE1 GLU X 191      70.010 122.287  60.355  1.00  0.00           O
ATOM   2637  OE2 GLU X 191      69.165 124.005  59.227  1.00  0.00           O
ATOM   2638  C   GLU X 191      74.116 123.781  57.574  1.00  0.00           C
ATOM   2639  O   GLU X 191      74.502 124.611  58.396  1.00  0.00           O
ATOM   2640  N   LEU X 192      74.073 124.078  56.250  1.00  0.00           N
ATOM   2641  HN  LEU X 192      73.710 123.408  55.600  1.00  0.00           H
ATOM   2642  CA  LEU X 192      74.627 125.303  55.669  1.00  0.00           C
ATOM   2643  HA  LEU X 192      75.162 125.860  56.426  1.00  0.00           H
ATOM   2644  CB  LEU X 192      75.592 124.949  54.502  1.00  0.00           C
ATOM   2645  HB1 LEU X 192      76.393 124.307  54.911  1.00  0.00           H
ATOM   2646  HB2 LEU X 192      75.038 124.336  53.756  1.00  0.00           H
ATOM   2647  CG  LEU X 192      76.254 126.142  53.768  1.00  0.00           C
ATOM   2648  HG  LEU X 192      75.457 126.842  53.420  1.00  0.00           H
ATOM   2649  CD1 LEU X 192      77.195 126.904  54.709  1.00  0.00           C
ATOM   2650 1HD1 LEU X 192      77.729 127.708  54.174  1.00  0.00           H
ATOM   2651 2HD1 LEU X 192      76.622 127.372  55.538  1.00  0.00           H
ATOM   2652 3HD1 LEU X 192      77.947 126.214  55.144  1.00  0.00           H
ATOM   2653  CD2 LEU X 192      76.992 125.675  52.503  1.00  0.00           C
ATOM   2654 1HD2 LEU X 192      77.249 126.532  51.849  1.00  0.00           H
ATOM   2655 2HD2 LEU X 192      77.921 125.141  52.775  1.00  0.00           H
ATOM   2656 3HD2 LEU X 192      76.349 124.985  51.915  1.00  0.00           H
ATOM   2657  C   LEU X 192      73.585 126.230  55.061  1.00  0.00           C
ATOM   2658  O   LEU X 192      72.870 125.855  54.131  1.00  0.00           O
ATOM   2659  N   MET X 193      73.525 127.505  55.515  1.00  0.00           N
ATOM   2660  HN  MET X 193      74.134 127.825  56.248  1.00  0.00           H
ATOM   2661  CA  MET X 193      72.678 128.525  54.912  1.00  0.00           C
ATOM   2662  HA  MET X 193      72.012 128.063  54.199  1.00  0.00           H
ATOM   2663  CB  MET X 193      71.820 129.315  55.940  1.00  0.00           C
ATOM   2664  HB1 MET X 193      72.479 129.949  56.572  1.00  0.00           H
ATOM   2665  HB2 MET X 193      71.125 129.983  55.385  1.00  0.00           H
ATOM   2666  CG  MET X 193      71.006 128.380  56.850  1.00  0.00           C
ATOM   2667  HG1 MET X 193      70.533 127.658  56.148  1.00  0.00           H
ATOM   2668  HG2 MET X 193      71.728 127.836  57.502  1.00  0.00           H
ATOM   2669  SD  MET X 193      69.644 129.018  57.873  1.00  0.00           S
ATOM   2670  CE  MET X 193      69.995 130.776  58.090  1.00  0.00           C
ATOM   2671  HE1 MET X 193      69.061 131.317  58.356  1.00  0.00           H
ATOM   2672  HE2 MET X 193      70.735 130.946  58.898  1.00  0.00           H
ATOM   2673  HE3 MET X 193      70.389 131.211  57.154  1.00  0.00           H
ATOM   2674  C   MET X 193      73.527 129.522  54.155  1.00  0.00           C
ATOM   2675  O   MET X 193      74.640 129.845  54.570  1.00  0.00           O
ATOM   2676  N   VAL X 194      73.029 130.025  53.008  1.00  0.00           N
ATOM   2677  HN  VAL X 194      72.155 129.696  52.647  1.00  0.00           H
ATOM   2678  CA  VAL X 194      73.694 131.085  52.266  1.00  0.00           C
ATOM   2679  HA  VAL X 194      74.392 131.583  52.925  1.00  0.00           H
ATOM   2680  CB  VAL X 194      74.457 130.608  51.024  1.00  0.00           C
ATOM   2681  HB  VAL X 194      74.981 131.480  50.566  1.00  0.00           H
ATOM   2682  CG1 VAL X 194      75.511 129.580  51.453  1.00  0.00           C
ATOM   2683 1HG1 VAL X 194      76.210 129.357  50.620  1.00  0.00           H
ATOM   2684 2HG1 VAL X 194      76.078 129.957  52.326  1.00  0.00           H
ATOM   2685 3HG1 VAL X 194      75.021 128.629  51.755  1.00  0.00           H
ATOM   2686  CG2 VAL X 194      73.527 129.982  49.967  1.00  0.00           C
ATOM   2687 1HG2 VAL X 194      74.125 129.555  49.134  1.00  0.00           H
ATOM   2688 2HG2 VAL X 194      72.926 129.165  50.416  1.00  0.00           H
ATOM   2689 3HG2 VAL X 194      72.823 130.722  49.537  1.00  0.00           H
ATOM   2690  C   VAL X 194      72.712 132.150  51.830  1.00  0.00           C
ATOM   2691  O   VAL X 194      71.540 131.880  51.555  1.00  0.00           O
ATOM   2692  N   THR X 195      73.196 133.406  51.725  1.00  0.00           N
ATOM   2693  HN  THR X 195      74.103 133.625  52.096  1.00  0.00           H
ATOM   2694  CA  THR X 195      72.433 134.507  51.147  1.00  0.00           C
ATOM   2695  HA  THR X 195      71.489 134.143  50.770  1.00  0.00           H
ATOM   2696  CB  THR X 195      72.086 135.622  52.127  1.00  0.00           C
ATOM   2697  HB  THR X 195      72.991 136.193  52.439  1.00  0.00           H
ATOM   2698  OG1 THR X 195      71.457 135.116  53.296  1.00  0.00           O
ATOM   2699  HG1 THR X 195      71.092 135.907  53.718  1.00  0.00           H
ATOM   2700  CG2 THR X 195      71.062 136.547  51.462  1.00  0.00           C
ATOM   2701 1HG2 THR X 195      70.646 137.278  52.185  1.00  0.00           H
ATOM   2702 2HG2 THR X 195      71.516 137.116  50.626  1.00  0.00           H
ATOM   2703 3HG2 THR X 195      70.226 135.945  51.058  1.00  0.00           H
ATOM   2704  C   THR X 195      73.229 135.140  50.007  1.00  0.00           C
ATOM   2705  O   THR X 195      74.017 136.058  50.245  1.00  0.00           O
ATOM   2706  N   PRO X 196      73.078 134.712  48.752  1.00  0.00           N
ATOM   2707  CD  PRO X 196      72.259 133.578  48.377  1.00  0.00           C
ATOM   2708  HD1 PRO X 196      71.197 133.911  48.342  1.00  0.00           H
ATOM   2709  HD2 PRO X 196      72.369 132.730  49.084  1.00  0.00           H
ATOM   2710  CA  PRO X 196      73.647 135.347  47.572  1.00  0.00           C
ATOM   2711  HA  PRO X 196      74.722 135.298  47.673  1.00  0.00           H
ATOM   2712  CB  PRO X 196      73.137 134.520  46.375  1.00  0.00           C
ATOM   2713  HB1 PRO X 196      72.241 134.987  45.910  1.00  0.00           H
ATOM   2714  HB2 PRO X 196      73.926 134.399  45.603  1.00  0.00           H
ATOM   2715  CG  PRO X 196      72.736 133.180  46.984  1.00  0.00           C
ATOM   2716  HG1 PRO X 196      71.943 132.657  46.408  1.00  0.00           H
ATOM   2717  HG2 PRO X 196      73.625 132.517  47.071  1.00  0.00           H
ATOM   2718  C   PRO X 196      73.277 136.800  47.413  1.00  0.00           C
ATOM   2719  O   PRO X 196      72.120 137.178  47.621  1.00  0.00           O
ATOM   2720  N   ALA X 197      74.244 137.641  47.028  1.00  0.00           N
ATOM   2721  HN  ALA X 197      75.189 137.333  46.942  1.00  0.00           H
ATOM   2722  CA  ALA X 197      73.975 138.971  46.551  1.00  0.00           C
ATOM   2723  HA  ALA X 197      73.318 139.454  47.258  1.00  0.00           H
ATOM   2724  CB  ALA X 197      75.262 139.785  46.472  1.00  0.00           C
ATOM   2725  HB1 ALA X 197      75.059 140.835  46.180  1.00  0.00           H
ATOM   2726  HB2 ALA X 197      75.767 139.789  47.463  1.00  0.00           H
ATOM   2727  HB3 ALA X 197      75.961 139.347  45.726  1.00  0.00           H
ATOM   2728  C   ALA X 197      73.276 139.015  45.203  1.00  0.00           C
ATOM   2729  O   ALA X 197      73.300 138.081  44.397  1.00  0.00           O
ATOM   2730  N   ARG X 198      72.597 140.140  44.930  1.00  0.00           N
ATOM   2731  HN  ARG X 198      72.568 140.883  45.592  1.00  0.00           H
ATOM   2732  CA  ARG X 198      72.014 140.383  43.632  1.00  0.00           C
ATOM   2733  HA  ARG X 198      71.422 139.513  43.393  1.00  0.00           H
ATOM   2734  CB  ARG X 198      71.090 141.617  43.685  1.00  0.00           C
ATOM   2735  HB1 ARG X 198      70.441 141.525  44.584  1.00  0.00           H
ATOM   2736  HB2 ARG X 198      71.709 142.534  43.827  1.00  0.00           H
ATOM   2737  CG  ARG X 198      70.183 141.818  42.450  1.00  0.00           C
ATOM   2738  HG1 ARG X 198      69.503 142.666  42.685  1.00  0.00           H
ATOM   2739  HG2 ARG X 198      70.802 142.134  41.580  1.00  0.00           H
ATOM   2740  CD  ARG X 198      69.320 140.621  42.006  1.00  0.00           C
ATOM   2741  HD1 ARG X 198      68.567 140.919  41.240  1.00  0.00           H
ATOM   2742  HD2 ARG X 198      69.962 139.831  41.553  1.00  0.00           H
ATOM   2743  NE  ARG X 198      68.664 140.044  43.227  1.00  0.00           N
ATOM   2744  HE  ARG X 198      69.140 139.328  43.720  1.00  0.00           H
ATOM   2745  CZ  ARG X 198      67.535 140.507  43.777  1.00  0.00           C
ATOM   2746  NH1 ARG X 198      66.773 141.417  43.183  1.00  0.00           N
ATOM   2747 1HH1 ARG X 198      67.007 141.669  42.246  1.00  0.00           H
ATOM   2748 2HH1 ARG X 198      65.826 141.481  43.478  1.00  0.00           H
ATOM   2749  NH2 ARG X 198      67.147 140.019  44.953  1.00  0.00           N
ATOM   2750 1HH2 ARG X 198      67.616 139.263  45.381  1.00  0.00           H
ATOM   2751 2HH2 ARG X 198      66.285 140.362  45.362  1.00  0.00           H
ATOM   2752  C   ARG X 198      73.057 140.532  42.529  1.00  0.00           C
ATOM   2753  O   ARG X 198      73.997 141.318  42.630  1.00  0.00           O
ATOM   2754  N   GLY X 199      72.917 139.734  41.452  1.00  0.00           N
ATOM   2755  HN  GLY X 199      72.207 139.021  41.456  1.00  0.00           H
ATOM   2756  CA  GLY X 199      73.855 139.726  40.339  1.00  0.00           C
ATOM   2757  HA1 GLY X 199      73.350 139.284  39.493  1.00  0.00           H
ATOM   2758  HA2 GLY X 199      74.186 140.735  40.143  1.00  0.00           H
ATOM   2759  C   GLY X 199      75.079 138.887  40.559  1.00  0.00           C
ATOM   2760  O   GLY X 199      76.004 138.935  39.756  1.00  0.00           O
ATOM   2761  N   GLY X 200      75.127 138.099  41.658  1.00  0.00           N
ATOM   2762  HN  GLY X 200      74.378 138.155  42.314  1.00  0.00           H
ATOM   2763  CA  GLY X 200      76.158 137.090  41.915  1.00  0.00           C
ATOM   2764  HA1 GLY X 200      77.114 137.591  41.907  1.00  0.00           H
ATOM   2765  HA2 GLY X 200      75.926 136.629  42.863  1.00  0.00           H
ATOM   2766  C   GLY X 200      76.219 135.980  40.886  1.00  0.00           C
ATOM   2767  O   GLY X 200      75.414 135.928  39.960  1.00  0.00           O
ATOM   2768  N   ASP X 201      77.166 135.024  41.012  1.00  0.00           N
ATOM   2769  HN  ASP X 201      77.757 134.975  41.814  1.00  0.00           H
ATOM   2770  CA  ASP X 201      77.302 133.946  40.040  1.00  0.00           C
ATOM   2771  HA  ASP X 201      77.366 134.430  39.080  1.00  0.00           H
ATOM   2772  CB  ASP X 201      78.639 133.170  40.257  1.00  0.00           C
ATOM   2773  HB1 ASP X 201      79.428 133.880  40.583  1.00  0.00           H
ATOM   2774  HB2 ASP X 201      78.511 132.402  41.044  1.00  0.00           H
ATOM   2775  CG  ASP X 201      79.141 132.494  38.987  1.00  0.00           C
ATOM   2776  OD1 ASP X 201      78.362 131.704  38.393  1.00  0.00           O
ATOM   2777  OD2 ASP X 201      80.303 132.754  38.569  1.00  0.00           O
ATOM   2778  C   ASP X 201      76.074 133.008  40.051  1.00  0.00           C
ATOM   2779  O   ASP X 201      75.676 132.554  41.130  1.00  0.00           O
ATOM   2780  N   PRO X 202      75.413 132.689  38.937  1.00  0.00           N
ATOM   2781  CD  PRO X 202      75.497 133.439  37.686  1.00  0.00           C
ATOM   2782  HD1 PRO X 202      76.547 133.500  37.324  1.00  0.00           H
ATOM   2783  HD2 PRO X 202      75.085 134.462  37.851  1.00  0.00           H
ATOM   2784  CA  PRO X 202      74.292 131.765  38.933  1.00  0.00           C
ATOM   2785  HA  PRO X 202      73.674 131.941  39.795  1.00  0.00           H
ATOM   2786  CB  PRO X 202      73.547 132.077  37.625  1.00  0.00           C
ATOM   2787  HB1 PRO X 202      73.031 131.199  37.187  1.00  0.00           H
ATOM   2788  HB2 PRO X 202      72.783 132.862  37.837  1.00  0.00           H
ATOM   2789  CG  PRO X 202      74.618 132.663  36.709  1.00  0.00           C
ATOM   2790  HG1 PRO X 202      75.220 131.849  36.251  1.00  0.00           H
ATOM   2791  HG2 PRO X 202      74.196 133.308  35.911  1.00  0.00           H
ATOM   2792  C   PRO X 202      74.747 130.326  39.000  1.00  0.00           C
ATOM   2793  O   PRO X 202      73.880 129.469  39.151  1.00  0.00           O
ATOM   2794  N   ARG X 203      76.056 130.020  38.884  1.00  0.00           N
ATOM   2795  HN  ARG X 203      76.749 130.741  38.734  1.00  0.00           H
ATOM   2796  CA  ARG X 203      76.575 128.663  38.988  1.00  0.00           C
ATOM   2797  HA  ARG X 203      75.781 127.964  39.215  1.00  0.00           H
ATOM   2798  CB  ARG X 203      77.217 128.254  37.640  1.00  0.00           C
ATOM   2799  HB1 ARG X 203      77.941 129.051  37.360  1.00  0.00           H
ATOM   2800  HB2 ARG X 203      77.786 127.303  37.754  1.00  0.00           H
ATOM   2801  CG  ARG X 203      76.196 128.064  36.503  1.00  0.00           C
ATOM   2802  HG1 ARG X 203      75.634 127.125  36.705  1.00  0.00           H
ATOM   2803  HG2 ARG X 203      75.471 128.905  36.510  1.00  0.00           H
ATOM   2804  CD  ARG X 203      76.867 127.988  35.130  1.00  0.00           C
ATOM   2805  HD1 ARG X 203      77.344 128.953  34.845  1.00  0.00           H
ATOM   2806  HD2 ARG X 203      77.659 127.203  35.154  1.00  0.00           H
ATOM   2807  NE  ARG X 203      75.840 127.584  34.112  1.00  0.00           N
ATOM   2808  HE  ARG X 203      75.970 126.704  33.658  1.00  0.00           H
ATOM   2809  CZ  ARG X 203      74.959 128.407  33.518  1.00  0.00           C
ATOM   2810  NH1 ARG X 203      74.780 129.665  33.902  1.00  0.00           N
ATOM   2811 1HH1 ARG X 203      75.357 130.027  34.618  1.00  0.00           H
ATOM   2812 2HH1 ARG X 203      74.000 130.207  33.565  1.00  0.00           H
ATOM   2813  NH2 ARG X 203      74.250 127.925  32.502  1.00  0.00           N
ATOM   2814 1HH2 ARG X 203      74.507 127.018  32.152  1.00  0.00           H
ATOM   2815 2HH2 ARG X 203      73.813 128.580  31.882  1.00  0.00           H
ATOM   2816  C   ARG X 203      77.619 128.512  40.102  1.00  0.00           C
ATOM   2817  O   ARG X 203      78.790 128.241  39.809  1.00  0.00           O
ATOM   2818  N   PRO X 204      77.279 128.650  41.382  1.00  0.00           N
ATOM   2819  CD  PRO X 204      75.915 128.882  41.872  1.00  0.00           C
ATOM   2820  HD1 PRO X 204      75.189 128.176  41.409  1.00  0.00           H
ATOM   2821  HD2 PRO X 204      75.627 129.934  41.656  1.00  0.00           H
ATOM   2822  CA  PRO X 204      78.217 128.411  42.471  1.00  0.00           C
ATOM   2823  HA  PRO X 204      79.153 128.919  42.280  1.00  0.00           H
ATOM   2824  CB  PRO X 204      77.457 128.955  43.690  1.00  0.00           C
ATOM   2825  HB1 PRO X 204      77.787 128.501  44.646  1.00  0.00           H
ATOM   2826  HB2 PRO X 204      77.601 130.058  43.733  1.00  0.00           H
ATOM   2827  CG  PRO X 204      75.989 128.665  43.382  1.00  0.00           C
ATOM   2828  HG1 PRO X 204      75.755 127.598  43.601  1.00  0.00           H
ATOM   2829  HG2 PRO X 204      75.285 129.313  43.939  1.00  0.00           H
ATOM   2830  C   PRO X 204      78.514 126.935  42.662  1.00  0.00           C
ATOM   2831  O   PRO X 204      77.618 126.099  42.545  1.00  0.00           O
ATOM   2832  N   THR X 205      79.769 126.567  42.972  1.00  0.00           N
ATOM   2833  HN  THR X 205      80.536 127.225  42.962  1.00  0.00           H
ATOM   2834  CA  THR X 205      80.098 125.166  43.205  1.00  0.00           C
ATOM   2835  HA  THR X 205      79.279 124.523  42.918  1.00  0.00           H
ATOM   2836  CB  THR X 205      81.339 124.723  42.444  1.00  0.00           C
ATOM   2837  HB  THR X 205      82.262 125.170  42.876  1.00  0.00           H
ATOM   2838  OG1 THR X 205      81.278 125.149  41.095  1.00  0.00           O
ATOM   2839  HG1 THR X 205      81.440 126.109  41.147  1.00  0.00           H
ATOM   2840  CG2 THR X 205      81.431 123.193  42.446  1.00  0.00           C
ATOM   2841 1HG2 THR X 205      82.265 122.855  41.795  1.00  0.00           H
ATOM   2842 2HG2 THR X 205      81.602 122.819  43.475  1.00  0.00           H
ATOM   2843 3HG2 THR X 205      80.487 122.753  42.058  1.00  0.00           H
ATOM   2844  C   THR X 205      80.382 124.938  44.668  1.00  0.00           C
ATOM   2845  O   THR X 205      81.460 125.271  45.161  1.00  0.00           O
ATOM   2846  N   PHE X 206      79.452 124.325  45.426  1.00  0.00           N
ATOM   2847  HN  PHE X 206      78.595 123.996  45.021  1.00  0.00           H
ATOM   2848  CA  PHE X 206      79.687 124.071  46.840  1.00  0.00           C
ATOM   2849  HA  PHE X 206      80.442 124.752  47.202  1.00  0.00           H
ATOM   2850  CB  PHE X 206      78.451 124.244  47.761  1.00  0.00           C
ATOM   2851  HB1 PHE X 206      77.666 123.507  47.517  1.00  0.00           H
ATOM   2852  HB2 PHE X 206      78.738 124.097  48.826  1.00  0.00           H
ATOM   2853  CG  PHE X 206      77.845 125.607  47.653  1.00  0.00           C
ATOM   2854  CD1 PHE X 206      78.362 126.682  48.392  1.00  0.00           C
ATOM   2855  HD1 PHE X 206      79.239 126.537  49.008  1.00  0.00           H
ATOM   2856  CE1 PHE X 206      77.732 127.933  48.360  1.00  0.00           C
ATOM   2857  HE1 PHE X 206      78.130 128.750  48.944  1.00  0.00           H
ATOM   2858  CZ  PHE X 206      76.583 128.116  47.577  1.00  0.00           C
ATOM   2859  HZ  PHE X 206      76.085 129.074  47.552  1.00  0.00           H
ATOM   2860  CD2 PHE X 206      76.700 125.803  46.865  1.00  0.00           C
ATOM   2861  HD2 PHE X 206      76.291 124.976  46.302  1.00  0.00           H
ATOM   2862  CE2 PHE X 206      76.070 127.052  46.825  1.00  0.00           C
ATOM   2863  HE2 PHE X 206      75.185 127.189  46.220  1.00  0.00           H
ATOM   2864  C   PHE X 206      80.201 122.663  47.059  1.00  0.00           C
ATOM   2865  O   PHE X 206      79.904 121.728  46.317  1.00  0.00           O
ATOM   2866  N   SER X 207      80.988 122.461  48.126  1.00  0.00           N
ATOM   2867  HN  SER X 207      81.321 123.240  48.666  1.00  0.00           H
ATOM   2868  CA  SER X 207      81.355 121.125  48.549  1.00  0.00           C
ATOM   2869  HA  SER X 207      80.483 120.493  48.449  1.00  0.00           H
ATOM   2870  CB  SER X 207      82.504 120.499  47.703  1.00  0.00           C
ATOM   2871  HB1 SER X 207      82.667 119.447  48.029  1.00  0.00           H
ATOM   2872  HB2 SER X 207      82.174 120.468  46.639  1.00  0.00           H
ATOM   2873  OG  SER X 207      83.743 121.218  47.779  1.00  0.00           O
ATOM   2874  HG1 SER X 207      83.855 121.687  46.928  1.00  0.00           H
ATOM   2875  C   SER X 207      81.704 121.130  50.022  1.00  0.00           C
ATOM   2876  O   SER X 207      82.093 122.149  50.582  1.00  0.00           O
ATOM   2877  N   CYS X 208      81.553 119.987  50.716  1.00  0.00           N
ATOM   2878  HN  CYS X 208      81.206 119.161  50.284  1.00  0.00           H
ATOM   2879  CA  CYS X 208      81.869 119.862  52.130  1.00  0.00           C
ATOM   2880  HA  CYS X 208      82.058 120.832  52.569  1.00  0.00           H
ATOM   2881  CB  CYS X 208      80.688 119.205  52.879  1.00  0.00           C
ATOM   2882  HB1 CYS X 208      79.780 119.826  52.719  1.00  0.00           H
ATOM   2883  HB2 CYS X 208      80.478 118.218  52.420  1.00  0.00           H
ATOM   2884  SG  CYS X 208      80.922 118.986  54.666  1.00  0.00           S
ATOM   2885  C   CYS X 208      83.133 119.029  52.278  1.00  0.00           C
ATOM   2886  O   CYS X 208      83.529 118.315  51.356  1.00  0.00           O
ATOM   2887  N   SER X 209      83.846 119.133  53.414  1.00  0.00           N
ATOM   2888  HN  SER X 209      83.571 119.797  54.114  1.00  0.00           H
ATOM   2889  CA  SER X 209      85.039 118.348  53.669  1.00  0.00           C
ATOM   2890  HA  SER X 209      84.904 117.393  53.194  1.00  0.00           H
ATOM   2891  CB  SER X 209      86.309 119.022  53.091  1.00  0.00           C
ATOM   2892  HB1 SER X 209      87.212 118.414  53.319  1.00  0.00           H
ATOM   2893  HB2 SER X 209      86.211 119.080  51.983  1.00  0.00           H
ATOM   2894  OG  SER X 209      86.475 120.343  53.608  1.00  0.00           O
ATOM   2895  HG1 SER X 209      85.690 120.847  53.326  1.00  0.00           H
ATOM   2896  C   SER X 209      85.265 118.057  55.145  1.00  0.00           C
ATOM   2897  O   SER X 209      85.062 118.910  56.005  1.00  0.00           O
ATOM   2898  N   PHE X 210      85.722 116.828  55.468  1.00  0.00           N
ATOM   2899  HN  PHE X 210      85.796 116.136  54.751  1.00  0.00           H
ATOM   2900  CA  PHE X 210      86.103 116.409  56.812  1.00  0.00           C
ATOM   2901  HA  PHE X 210      85.653 117.061  57.550  1.00  0.00           H
ATOM   2902  CB  PHE X 210      85.634 114.935  57.042  1.00  0.00           C
ATOM   2903  HB1 PHE X 210      84.532 114.878  56.915  1.00  0.00           H
ATOM   2904  HB2 PHE X 210      86.094 114.268  56.281  1.00  0.00           H
ATOM   2905  CG  PHE X 210      85.977 114.393  58.411  1.00  0.00           C
ATOM   2906  CD1 PHE X 210      85.100 114.561  59.494  1.00  0.00           C
ATOM   2907  HD1 PHE X 210      84.164 115.084  59.358  1.00  0.00           H
ATOM   2908  CE1 PHE X 210      85.429 114.064  60.761  1.00  0.00           C
ATOM   2909  HE1 PHE X 210      84.735 114.179  61.583  1.00  0.00           H
ATOM   2910  CZ  PHE X 210      86.659 113.425  60.965  1.00  0.00           C
ATOM   2911  HZ  PHE X 210      86.929 113.068  61.949  1.00  0.00           H
ATOM   2912  CD2 PHE X 210      87.195 113.717  58.620  1.00  0.00           C
ATOM   2913  HD2 PHE X 210      87.874 113.574  57.792  1.00  0.00           H
ATOM   2914  CE2 PHE X 210      87.541 113.250  59.894  1.00  0.00           C
ATOM   2915  HE2 PHE X 210      88.478 112.746  60.058  1.00  0.00           H
ATOM   2916  C   PHE X 210      87.615 116.483  56.989  1.00  0.00           C
ATOM   2917  O   PHE X 210      88.350 115.890  56.203  1.00  0.00           O
ATOM   2918  N   SER X 211      88.115 117.153  58.051  1.00  0.00           N
ATOM   2919  HN  SER X 211      87.501 117.629  58.684  1.00  0.00           H
ATOM   2920  CA  SER X 211      89.525 117.117  58.438  1.00  0.00           C
ATOM   2921  HA  SER X 211      90.054 116.456  57.771  1.00  0.00           H
ATOM   2922  CB  SER X 211      90.250 118.484  58.456  1.00  0.00           C
ATOM   2923  HB1 SER X 211      89.662 119.241  59.023  1.00  0.00           H
ATOM   2924  HB2 SER X 211      91.232 118.373  58.964  1.00  0.00           H
ATOM   2925  OG  SER X 211      90.533 118.935  57.136  1.00  0.00           O
ATOM   2926  HG1 SER X 211      89.696 119.271  56.759  1.00  0.00           H
ATOM   2927  C   SER X 211      89.639 116.621  59.866  1.00  0.00           C
ATOM   2928  O   SER X 211      88.823 117.033  60.675  1.00  0.00           O
ATOM   2929  N   PRO X 212      90.591 115.782  60.268  1.00  0.00           N
ATOM   2930  CD  PRO X 212      91.553 115.173  59.347  1.00  0.00           C
ATOM   2931  HD1 PRO X 212      92.174 115.949  58.845  1.00  0.00           H
ATOM   2932  HD2 PRO X 212      91.007 114.563  58.591  1.00  0.00           H
ATOM   2933  CA  PRO X 212      90.503 115.056  61.543  1.00  0.00           C
ATOM   2934  HA  PRO X 212      89.472 114.799  61.751  1.00  0.00           H
ATOM   2935  CB  PRO X 212      91.394 113.825  61.299  1.00  0.00           C
ATOM   2936  HB1 PRO X 212      91.897 113.444  62.211  1.00  0.00           H
ATOM   2937  HB2 PRO X 212      90.755 113.010  60.908  1.00  0.00           H
ATOM   2938  CG  PRO X 212      92.395 114.275  60.232  1.00  0.00           C
ATOM   2939  HG1 PRO X 212      93.191 114.891  60.703  1.00  0.00           H
ATOM   2940  HG2 PRO X 212      92.857 113.425  59.690  1.00  0.00           H
ATOM   2941  C   PRO X 212      91.028 115.779  62.772  1.00  0.00           C
ATOM   2942  O   PRO X 212      90.940 115.216  63.858  1.00  0.00           O
ATOM   2943  N   GLY X 213      91.673 116.956  62.661  1.00  0.00           N
ATOM   2944  HN  GLY X 213      91.627 117.448  61.798  1.00  0.00           H
ATOM   2945  CA  GLY X 213      92.259 117.636  63.823  1.00  0.00           C
ATOM   2946  HA1 GLY X 213      92.331 118.685  63.581  1.00  0.00           H
ATOM   2947  HA2 GLY X 213      91.632 117.467  64.688  1.00  0.00           H
ATOM   2948  C   GLY X 213      93.652 117.169  64.181  1.00  0.00           C
ATOM   2949  O   GLY X 213      94.421 117.871  64.838  1.00  0.00           O
ATOM   2950  N   LEU X 214      94.040 115.969  63.729  1.00  0.00           N
ATOM   2951  HN  LEU X 214      93.352 115.352  63.353  1.00  0.00           H
ATOM   2952  CA  LEU X 214      95.395 115.458  63.787  1.00  0.00           C
ATOM   2953  HA  LEU X 214      96.048 116.306  63.927  1.00  0.00           H
ATOM   2954  CB  LEU X 214      95.657 114.538  65.025  1.00  0.00           C
ATOM   2955  HB1 LEU X 214      96.751 114.365  65.103  1.00  0.00           H
ATOM   2956  HB2 LEU X 214      95.369 115.148  65.913  1.00  0.00           H
ATOM   2957  CG  LEU X 214      94.952 113.161  65.196  1.00  0.00           C
ATOM   2958  HG  LEU X 214      95.042 112.923  66.286  1.00  0.00           H
ATOM   2959  CD1 LEU X 214      93.450 113.148  64.887  1.00  0.00           C
ATOM   2960 1HD1 LEU X 214      93.008 112.173  65.178  1.00  0.00           H
ATOM   2961 2HD1 LEU X 214      92.920 113.962  65.427  1.00  0.00           H
ATOM   2962 3HD1 LEU X 214      93.282 113.281  63.799  1.00  0.00           H
ATOM   2963  CD2 LEU X 214      95.671 112.007  64.477  1.00  0.00           C
ATOM   2964 1HD2 LEU X 214      95.191 111.040  64.739  1.00  0.00           H
ATOM   2965 2HD2 LEU X 214      95.621 112.126  63.377  1.00  0.00           H
ATOM   2966 3HD2 LEU X 214      96.739 111.965  64.779  1.00  0.00           H
ATOM   2967  C   LEU X 214      95.692 114.852  62.410  1.00  0.00           C
ATOM   2968  O   LEU X 214      94.964 113.963  61.975  1.00  0.00           O
ATOM   2969  N   PRO X 215      96.639 115.352  61.610  1.00  0.00           N
ATOM   2970  CD  PRO X 215      97.758 116.154  62.083  1.00  0.00           C
ATOM   2971  HD1 PRO X 215      98.203 115.708  63.000  1.00  0.00           H
ATOM   2972  HD2 PRO X 215      97.395 117.180  62.304  1.00  0.00           H
ATOM   2973  CA  PRO X 215      96.840 114.913  60.232  1.00  0.00           C
ATOM   2974  HA  PRO X 215      95.918 115.068  59.689  1.00  0.00           H
ATOM   2975  CB  PRO X 215      97.962 115.807  59.696  1.00  0.00           C
ATOM   2976  HB1 PRO X 215      98.587 115.314  58.921  1.00  0.00           H
ATOM   2977  HB2 PRO X 215      97.522 116.723  59.248  1.00  0.00           H
ATOM   2978  CG  PRO X 215      98.776 116.156  60.943  1.00  0.00           C
ATOM   2979  HG1 PRO X 215      99.521 115.348  61.127  1.00  0.00           H
ATOM   2980  HG2 PRO X 215      99.308 117.125  60.861  1.00  0.00           H
ATOM   2981  C   PRO X 215      97.180 113.445  60.089  1.00  0.00           C
ATOM   2982  O   PRO X 215      98.189 112.977  60.619  1.00  0.00           O
ATOM   2983  N   ARG X 216      96.376 112.706  59.313  1.00  0.00           N
ATOM   2984  HN  ARG X 216      95.560 113.094  58.895  1.00  0.00           H
ATOM   2985  CA  ARG X 216      96.612 111.295  59.166  1.00  0.00           C
ATOM   2986  HA  ARG X 216      97.674 111.099  59.235  1.00  0.00           H
ATOM   2987  CB  ARG X 216      95.864 110.527  60.277  1.00  0.00           C
ATOM   2988  HB1 ARG X 216      95.801 111.212  61.159  1.00  0.00           H
ATOM   2989  HB2 ARG X 216      94.814 110.279  60.014  1.00  0.00           H
ATOM   2990  CG  ARG X 216      96.628 109.287  60.757  1.00  0.00           C
ATOM   2991  HG1 ARG X 216      97.704 109.527  60.881  1.00  0.00           H
ATOM   2992  HG2 ARG X 216      96.240 109.055  61.780  1.00  0.00           H
ATOM   2993  CD  ARG X 216      96.438 107.999  59.944  1.00  0.00           C
ATOM   2994  HD1 ARG X 216      96.938 107.174  60.504  1.00  0.00           H
ATOM   2995  HD2 ARG X 216      95.347 107.794  59.851  1.00  0.00           H
ATOM   2996  NE  ARG X 216      97.020 108.049  58.569  1.00  0.00           N
ATOM   2997  HE  ARG X 216      97.271 108.922  58.149  1.00  0.00           H
ATOM   2998  CZ  ARG X 216      96.872 107.035  57.704  1.00  0.00           C
ATOM   2999  NH1 ARG X 216      96.537 105.816  58.114  1.00  0.00           N
ATOM   3000 1HH1 ARG X 216      96.473 105.644  59.094  1.00  0.00           H
ATOM   3001 2HH1 ARG X 216      96.510 105.044  57.487  1.00  0.00           H
ATOM   3002  NH2 ARG X 216      97.047 107.275  56.408  1.00  0.00           N
ATOM   3003 1HH2 ARG X 216      97.295 108.200  56.135  1.00  0.00           H
ATOM   3004 2HH2 ARG X 216      96.954 106.529  55.759  1.00  0.00           H
ATOM   3005  C   ARG X 216      96.191 110.857  57.791  1.00  0.00           C
ATOM   3006  O   ARG X 216      97.003 110.436  56.970  1.00  0.00           O
ATOM   3007  N   HIS X 217      94.894 110.936  57.506  1.00  0.00           N
ATOM   3008  HN  HIS X 217      94.207 111.036  58.232  1.00  0.00           H
ATOM   3009  CA  HIS X 217      94.327 110.879  56.186  1.00  0.00           C
ATOM   3010  HA  HIS X 217      94.943 110.276  55.533  1.00  0.00           H
ATOM   3011  CB  HIS X 217      92.893 110.311  56.241  1.00  0.00           C
ATOM   3012  HB1 HIS X 217      92.293 110.613  55.357  1.00  0.00           H
ATOM   3013  HB2 HIS X 217      92.936 109.201  56.243  1.00  0.00           H
ATOM   3014  ND1 HIS X 217      92.376 110.018  58.655  1.00  0.00           N
ATOM   3015  CG  HIS X 217      92.136 110.702  57.475  1.00  0.00           C
ATOM   3016  CE1 HIS X 217      91.470 110.464  59.499  1.00  0.00           C
ATOM   3017  HE1 HIS X 217      91.309 110.068  60.505  1.00  0.00           H
ATOM   3018  NE2 HIS X 217      90.699 111.426  58.941  1.00  0.00           N
ATOM   3019  HE2 HIS X 217      89.909 111.868  59.361  1.00  0.00           H
ATOM   3020  CD2 HIS X 217      91.133 111.598  57.646  1.00  0.00           C
ATOM   3021  HD2 HIS X 217      90.698 112.288  56.936  1.00  0.00           H
ATOM   3022  C   HIS X 217      94.286 112.280  55.624  1.00  0.00           C
ATOM   3023  O   HIS X 217      94.425 113.277  56.340  1.00  0.00           O
ATOM   3024  N   ARG X 218      94.096 112.410  54.300  1.00  0.00           N
ATOM   3025  HN  ARG X 218      94.005 111.611  53.713  1.00  0.00           H
ATOM   3026  CA  ARG X 218      93.750 113.688  53.715  1.00  0.00           C
ATOM   3027  HA  ARG X 218      94.293 114.459  54.242  1.00  0.00           H
ATOM   3028  CB  ARG X 218      94.119 113.788  52.215  1.00  0.00           C
ATOM   3029  HB1 ARG X 218      94.597 112.831  51.904  1.00  0.00           H
ATOM   3030  HB2 ARG X 218      93.210 113.910  51.587  1.00  0.00           H
ATOM   3031  CG  ARG X 218      95.106 114.937  51.917  1.00  0.00           C
ATOM   3032  HG1 ARG X 218      96.005 114.794  52.557  1.00  0.00           H
ATOM   3033  HG2 ARG X 218      95.432 114.866  50.854  1.00  0.00           H
ATOM   3034  CD  ARG X 218      94.529 116.339  52.142  1.00  0.00           C
ATOM   3035  HD1 ARG X 218      93.820 116.595  51.323  1.00  0.00           H
ATOM   3036  HD2 ARG X 218      93.980 116.425  53.101  1.00  0.00           H
ATOM   3037  NE  ARG X 218      95.659 117.314  52.141  1.00  0.00           N
ATOM   3038  HE  ARG X 218      96.047 117.613  51.262  1.00  0.00           H
ATOM   3039  CZ  ARG X 218      96.153 117.886  53.249  1.00  0.00           C
ATOM   3040  NH1 ARG X 218      95.947 117.369  54.456  1.00  0.00           N
ATOM   3041 1HH1 ARG X 218      95.828 116.378  54.524  1.00  0.00           H
ATOM   3042 2HH1 ARG X 218      96.346 117.824  55.237  1.00  0.00           H
ATOM   3043  NH2 ARG X 218      96.896 118.984  53.149  1.00  0.00           N
ATOM   3044 1HH2 ARG X 218      97.093 119.376  52.255  1.00  0.00           H
ATOM   3045 2HH2 ARG X 218      97.338 119.356  53.953  1.00  0.00           H
ATOM   3046  C   ARG X 218      92.277 113.963  53.947  1.00  0.00           C
ATOM   3047  O   ARG X 218      91.513 113.066  54.291  1.00  0.00           O
ATOM   3048  N   ALA X 219      91.844 115.227  53.806  1.00  0.00           N
ATOM   3049  HN  ALA X 219      92.429 115.976  53.532  1.00  0.00           H
ATOM   3050  CA  ALA X 219      90.460 115.580  53.954  1.00  0.00           C
ATOM   3051  HA  ALA X 219      90.165 115.258  54.941  1.00  0.00           H
ATOM   3052  CB  ALA X 219      90.263 117.095  53.830  1.00  0.00           C
ATOM   3053  HB1 ALA X 219      89.201 117.372  54.012  1.00  0.00           H
ATOM   3054  HB2 ALA X 219      90.874 117.630  54.588  1.00  0.00           H
ATOM   3055  HB3 ALA X 219      90.551 117.459  52.820  1.00  0.00           H
ATOM   3056  C   ALA X 219      89.549 114.888  52.966  1.00  0.00           C
ATOM   3057  O   ALA X 219      89.848 114.750  51.778  1.00  0.00           O
ATOM   3058  N   LEU X 220      88.390 114.436  53.454  1.00  0.00           N
ATOM   3059  HN  LEU X 220      88.163 114.555  54.419  1.00  0.00           H
ATOM   3060  CA  LEU X 220      87.432 113.784  52.608  1.00  0.00           C
ATOM   3061  HA  LEU X 220      87.916 113.361  51.740  1.00  0.00           H
ATOM   3062  CB  LEU X 220      86.672 112.671  53.338  1.00  0.00           C
ATOM   3063  HB1 LEU X 220      86.182 113.075  54.250  1.00  0.00           H
ATOM   3064  HB2 LEU X 220      85.881 112.279  52.662  1.00  0.00           H
ATOM   3065  CG  LEU X 220      87.546 111.472  53.714  1.00  0.00           C
ATOM   3066  HG  LEU X 220      88.402 111.813  54.343  1.00  0.00           H
ATOM   3067  CD1 LEU X 220      86.724 110.463  54.518  1.00  0.00           C
ATOM   3068 1HD1 LEU X 220      87.321 109.563  54.765  1.00  0.00           H
ATOM   3069 2HD1 LEU X 220      86.338 110.913  55.455  1.00  0.00           H
ATOM   3070 3HD1 LEU X 220      85.862 110.111  53.921  1.00  0.00           H
ATOM   3071  CD2 LEU X 220      88.086 110.798  52.452  1.00  0.00           C
ATOM   3072 1HD2 LEU X 220      88.622 109.869  52.733  1.00  0.00           H
ATOM   3073 2HD2 LEU X 220      87.250 110.516  51.775  1.00  0.00           H
ATOM   3074 3HD2 LEU X 220      88.781 111.462  51.906  1.00  0.00           H
ATOM   3075  C   LEU X 220      86.464 114.803  52.105  1.00  0.00           C
ATOM   3076  O   LEU X 220      85.558 115.234  52.808  1.00  0.00           O
ATOM   3077  N   ARG X 221      86.667 115.230  50.854  1.00  0.00           N
ATOM   3078  HN  ARG X 221      87.491 114.968  50.356  1.00  0.00           H
ATOM   3079  CA  ARG X 221      85.739 116.074  50.155  1.00  0.00           C
ATOM   3080  HA  ARG X 221      85.398 116.851  50.824  1.00  0.00           H
ATOM   3081  CB  ARG X 221      86.413 116.739  48.944  1.00  0.00           C
ATOM   3082  HB1 ARG X 221      86.776 115.944  48.260  1.00  0.00           H
ATOM   3083  HB2 ARG X 221      85.672 117.354  48.393  1.00  0.00           H
ATOM   3084  CG  ARG X 221      87.592 117.630  49.341  1.00  0.00           C
ATOM   3085  HG1 ARG X 221      87.226 118.582  49.787  1.00  0.00           H
ATOM   3086  HG2 ARG X 221      88.162 117.110  50.143  1.00  0.00           H
ATOM   3087  CD  ARG X 221      88.510 117.960  48.167  1.00  0.00           C
ATOM   3088  HD1 ARG X 221      88.614 117.114  47.453  1.00  0.00           H
ATOM   3089  HD2 ARG X 221      88.148 118.854  47.608  1.00  0.00           H
ATOM   3090  NE  ARG X 221      89.815 118.269  48.810  1.00  0.00           N
ATOM   3091  HE  ARG X 221      89.843 119.116  49.363  1.00  0.00           H
ATOM   3092  CZ  ARG X 221      90.691 117.328  49.185  1.00  0.00           C
ATOM   3093  NH1 ARG X 221      90.587 116.057  48.811  1.00  0.00           N
ATOM   3094 1HH1 ARG X 221      89.779 115.754  48.326  1.00  0.00           H
ATOM   3095 2HH1 ARG X 221      91.178 115.359  49.237  1.00  0.00           H
ATOM   3096  NH2 ARG X 221      91.715 117.691  49.946  1.00  0.00           N
ATOM   3097 1HH2 ARG X 221      91.775 118.661  50.140  1.00  0.00           H
ATOM   3098 2HH2 ARG X 221      92.569 117.217  49.691  1.00  0.00           H
ATOM   3099  C   ARG X 221      84.534 115.301  49.666  1.00  0.00           C
ATOM   3100  O   ARG X 221      84.646 114.245  49.029  1.00  0.00           O
ATOM   3101  N   THR X 222      83.343 115.850  49.941  1.00  0.00           N
ATOM   3102  HN  THR X 222      83.273 116.634  50.566  1.00  0.00           H
ATOM   3103  CA  THR X 222      82.098 115.489  49.288  1.00  0.00           C
ATOM   3104  HA  THR X 222      81.972 114.422  49.408  1.00  0.00           H
ATOM   3105  CB  THR X 222      80.871 116.182  49.869  1.00  0.00           C
ATOM   3106  HB  THR X 222      80.849 117.256  49.574  1.00  0.00           H
ATOM   3107  OG1 THR X 222      80.895 116.126  51.283  1.00  0.00           O
ATOM   3108  HG1 THR X 222      80.415 115.318  51.516  1.00  0.00           H
ATOM   3109  CG2 THR X 222      79.572 115.492  49.439  1.00  0.00           C
ATOM   3110 1HG2 THR X 222      78.719 115.839  50.052  1.00  0.00           H
ATOM   3111 2HG2 THR X 222      79.328 115.719  48.380  1.00  0.00           H
ATOM   3112 3HG2 THR X 222      79.659 114.392  49.555  1.00  0.00           H
ATOM   3113  C   THR X 222      82.163 115.805  47.809  1.00  0.00           C
ATOM   3114  O   THR X 222      82.864 116.725  47.375  1.00  0.00           O
ATOM   3115  N   ALA X 223      81.436 115.027  46.993  1.00  0.00           N
ATOM   3116  HN  ALA X 223      80.870 114.295  47.358  1.00  0.00           H
ATOM   3117  CA  ALA X 223      81.182 115.320  45.606  1.00  0.00           C
ATOM   3118  HA  ALA X 223      82.123 115.283  45.083  1.00  0.00           H
ATOM   3119  CB  ALA X 223      80.299 114.177  45.083  1.00  0.00           C
ATOM   3120  HB1 ALA X 223      80.171 114.247  43.986  1.00  0.00           H
ATOM   3121  HB2 ALA X 223      80.759 113.192  45.301  1.00  0.00           H
ATOM   3122  HB3 ALA X 223      79.292 114.208  45.555  1.00  0.00           H
ATOM   3123  C   ALA X 223      80.509 116.704  45.429  1.00  0.00           C
ATOM   3124  O   ALA X 223      79.622 117.026  46.224  1.00  0.00           O
ATOM   3125  N   PRO X 224      80.910 117.581  44.508  1.00  0.00           N
ATOM   3126  CD  PRO X 224      82.202 117.513  43.819  1.00  0.00           C
ATOM   3127  HD1 PRO X 224      82.047 116.982  42.854  1.00  0.00           H
ATOM   3128  HD2 PRO X 224      82.986 117.007  44.423  1.00  0.00           H
ATOM   3129  CA  PRO X 224      80.361 118.930  44.449  1.00  0.00           C
ATOM   3130  HA  PRO X 224      80.442 119.363  45.435  1.00  0.00           H
ATOM   3131  CB  PRO X 224      81.241 119.649  43.426  1.00  0.00           C
ATOM   3132  HB1 PRO X 224      80.875 119.461  42.391  1.00  0.00           H
ATOM   3133  HB2 PRO X 224      81.272 120.738  43.613  1.00  0.00           H
ATOM   3134  CG  PRO X 224      82.593 118.974  43.592  1.00  0.00           C
ATOM   3135  HG1 PRO X 224      83.228 119.114  42.698  1.00  0.00           H
ATOM   3136  HG2 PRO X 224      83.109 119.378  44.489  1.00  0.00           H
ATOM   3137  C   PRO X 224      78.920 119.056  44.025  1.00  0.00           C
ATOM   3138  O   PRO X 224      78.418 118.279  43.220  1.00  0.00           O
ATOM   3139  N   ILE X 225      78.251 120.093  44.530  1.00  0.00           N
ATOM   3140  HN  ILE X 225      78.691 120.727  45.169  1.00  0.00           H
ATOM   3141  CA  ILE X 225      76.887 120.393  44.175  1.00  0.00           C
ATOM   3142  HA  ILE X 225      76.507 119.663  43.475  1.00  0.00           H
ATOM   3143  CB  ILE X 225      75.968 120.393  45.394  1.00  0.00           C
ATOM   3144  HB  ILE X 225      75.004 120.894  45.143  1.00  0.00           H
ATOM   3145  CG2 ILE X 225      75.660 118.920  45.742  1.00  0.00           C
ATOM   3146 1HG2 ILE X 225      74.933 118.859  46.579  1.00  0.00           H
ATOM   3147 2HG2 ILE X 225      75.228 118.392  44.867  1.00  0.00           H
ATOM   3148 3HG2 ILE X 225      76.590 118.391  46.043  1.00  0.00           H
ATOM   3149  CG1 ILE X 225      76.616 121.139  46.583  1.00  0.00           C
ATOM   3150 1HG1 ILE X 225      77.524 120.591  46.917  1.00  0.00           H
ATOM   3151 2HG1 ILE X 225      76.929 122.144  46.228  1.00  0.00           H
ATOM   3152  CD  ILE X 225      75.695 121.320  47.786  1.00  0.00           C
ATOM   3153  HD1 ILE X 225      76.215 121.840  48.617  1.00  0.00           H
ATOM   3154  HD2 ILE X 225      74.797 121.915  47.511  1.00  0.00           H
ATOM   3155  HD3 ILE X 225      75.343 120.337  48.160  1.00  0.00           H
ATOM   3156  C   ILE X 225      76.883 121.722  43.450  1.00  0.00           C
ATOM   3157  O   ILE X 225      77.460 122.715  43.898  1.00  0.00           O
ATOM   3158  N   GLN X 226      76.230 121.754  42.273  1.00  0.00           N
ATOM   3159  HN  GLN X 226      75.785 120.929  41.916  1.00  0.00           H
ATOM   3160  CA  GLN X 226      75.947 122.976  41.554  1.00  0.00           C
ATOM   3161  HA  GLN X 226      76.383 123.833  42.045  1.00  0.00           H
ATOM   3162  CB  GLN X 226      76.527 122.996  40.118  1.00  0.00           C
ATOM   3163  HB1 GLN X 226      76.397 122.006  39.632  1.00  0.00           H
ATOM   3164  HB2 GLN X 226      75.954 123.743  39.520  1.00  0.00           H
ATOM   3165  CG  GLN X 226      78.015 123.418  40.116  1.00  0.00           C
ATOM   3166  HG1 GLN X 226      78.169 124.190  40.902  1.00  0.00           H
ATOM   3167  HG2 GLN X 226      78.670 122.553  40.342  1.00  0.00           H
ATOM   3168  CD  GLN X 226      78.442 124.045  38.792  1.00  0.00           C
ATOM   3169  OE1 GLN X 226      77.740 124.045  37.778  1.00  0.00           O
ATOM   3170  NE2 GLN X 226      79.660 124.629  38.790  1.00  0.00           N
ATOM   3171 1HE2 GLN X 226      80.193 124.682  39.642  1.00  0.00           H
ATOM   3172 2HE2 GLN X 226      79.929 125.177  38.003  1.00  0.00           H
ATOM   3173  C   GLN X 226      74.437 123.143  41.526  1.00  0.00           C
ATOM   3174  O   GLN X 226      73.737 122.590  40.668  1.00  0.00           O
ATOM   3175  N   PRO X 227      73.870 123.886  42.461  1.00  0.00           N
ATOM   3176  CD  PRO X 227      74.522 124.308  43.708  1.00  0.00           C
ATOM   3177  HD1 PRO X 227      75.448 124.894  43.505  1.00  0.00           H
ATOM   3178  HD2 PRO X 227      74.757 123.414  44.328  1.00  0.00           H
ATOM   3179  CA  PRO X 227      72.552 124.463  42.301  1.00  0.00           C
ATOM   3180  HA  PRO X 227      71.865 123.762  41.849  1.00  0.00           H
ATOM   3181  CB  PRO X 227      72.181 124.831  43.740  1.00  0.00           C
ATOM   3182  HB1 PRO X 227      71.431 125.646  43.802  1.00  0.00           H
ATOM   3183  HB2 PRO X 227      71.757 123.933  44.241  1.00  0.00           H
ATOM   3184  CG  PRO X 227      73.507 125.192  44.417  1.00  0.00           C
ATOM   3185  HG1 PRO X 227      73.767 126.254  44.222  1.00  0.00           H
ATOM   3186  HG2 PRO X 227      73.488 125.011  45.512  1.00  0.00           H
ATOM   3187  C   PRO X 227      72.630 125.678  41.401  1.00  0.00           C
ATOM   3188  O   PRO X 227      73.709 126.061  40.952  1.00  0.00           O
ATOM   3189  N   ARG X 228      71.480 126.291  41.100  1.00  0.00           N
ATOM   3190  HN  ARG X 228      70.612 125.933  41.452  1.00  0.00           H
ATOM   3191  CA  ARG X 228      71.437 127.495  40.307  1.00  0.00           C
ATOM   3192  HA  ARG X 228      72.437 127.830  40.075  1.00  0.00           H
ATOM   3193  CB  ARG X 228      70.660 127.262  38.998  1.00  0.00           C
ATOM   3194  HB1 ARG X 228      69.766 126.643  39.238  1.00  0.00           H
ATOM   3195  HB2 ARG X 228      70.295 128.227  38.580  1.00  0.00           H
ATOM   3196  CG  ARG X 228      71.486 126.548  37.913  1.00  0.00           C
ATOM   3197  HG1 ARG X 228      72.099 125.736  38.365  1.00  0.00           H
ATOM   3198  HG2 ARG X 228      70.755 126.055  37.233  1.00  0.00           H
ATOM   3199  CD  ARG X 228      72.399 127.500  37.126  1.00  0.00           C
ATOM   3200  HD1 ARG X 228      71.992 128.536  37.103  1.00  0.00           H
ATOM   3201  HD2 ARG X 228      73.409 127.540  37.594  1.00  0.00           H
ATOM   3202  NE  ARG X 228      72.513 126.974  35.724  1.00  0.00           N
ATOM   3203  HE  ARG X 228      73.273 126.379  35.477  1.00  0.00           H
ATOM   3204  CZ  ARG X 228      71.516 127.036  34.831  1.00  0.00           C
ATOM   3205  NH1 ARG X 228      70.412 127.745  35.025  1.00  0.00           N
ATOM   3206 1HH1 ARG X 228      70.298 128.248  35.871  1.00  0.00           H
ATOM   3207 2HH1 ARG X 228      69.672 127.640  34.356  1.00  0.00           H
ATOM   3208  NH2 ARG X 228      71.590 126.300  33.728  1.00  0.00           N
ATOM   3209 1HH2 ARG X 228      72.298 125.598  33.710  1.00  0.00           H
ATOM   3210 2HH2 ARG X 228      70.747 126.198  33.204  1.00  0.00           H
ATOM   3211  C   ARG X 228      70.788 128.603  41.102  1.00  0.00           C
ATOM   3212  O   ARG X 228      69.765 128.415  41.758  1.00  0.00           O
ATOM   3213  N   VAL X 229      71.402 129.807  41.081  1.00  0.00           N
ATOM   3214  HN  VAL X 229      72.251 129.928  40.565  1.00  0.00           H
ATOM   3215  CA  VAL X 229      70.757 131.010  41.588  1.00  0.00           C
ATOM   3216  HA  VAL X 229      70.102 130.743  42.404  1.00  0.00           H
ATOM   3217  CB  VAL X 229      71.712 132.091  42.114  1.00  0.00           C
ATOM   3218  HB  VAL X 229      72.522 132.266  41.375  1.00  0.00           H
ATOM   3219  CG1 VAL X 229      70.995 133.441  42.357  1.00  0.00           C
ATOM   3220 1HG1 VAL X 229      71.688 134.165  42.831  1.00  0.00           H
ATOM   3221 2HG1 VAL X 229      70.652 133.892  41.400  1.00  0.00           H
ATOM   3222 3HG1 VAL X 229      70.117 133.303  43.024  1.00  0.00           H
ATOM   3223  CG2 VAL X 229      72.335 131.601  43.432  1.00  0.00           C
ATOM   3224 1HG2 VAL X 229      72.920 132.407  43.918  1.00  0.00           H
ATOM   3225 2HG2 VAL X 229      71.542 131.280  44.142  1.00  0.00           H
ATOM   3226 3HG2 VAL X 229      73.027 130.755  43.249  1.00  0.00           H
ATOM   3227  C   VAL X 229      69.885 131.568  40.487  1.00  0.00           C
ATOM   3228  O   VAL X 229      70.341 131.850  39.377  1.00  0.00           O
ATOM   3229  N   TRP X 230      68.591 131.736  40.799  1.00  0.00           N
ATOM   3230  HN  TRP X 230      68.237 131.436  41.683  1.00  0.00           H
ATOM   3231  CA  TRP X 230      67.648 132.416  39.948  1.00  0.00           C
ATOM   3232  HA  TRP X 230      68.110 132.699  39.009  1.00  0.00           H
ATOM   3233  CB  TRP X 230      66.396 131.557  39.657  1.00  0.00           C
ATOM   3234  HB1 TRP X 230      65.968 131.166  40.605  1.00  0.00           H
ATOM   3235  HB2 TRP X 230      65.621 132.179  39.158  1.00  0.00           H
ATOM   3236  CG  TRP X 230      66.740 130.396  38.748  1.00  0.00           C
ATOM   3237  CD1 TRP X 230      67.361 129.216  39.053  1.00  0.00           C
ATOM   3238  HD1 TRP X 230      67.612 128.906  40.059  1.00  0.00           H
ATOM   3239  NE1 TRP X 230      67.629 128.504  37.901  1.00  0.00           N
ATOM   3240  HE1 TRP X 230      67.821 127.544  37.886  1.00  0.00           H
ATOM   3241  CE2 TRP X 230      67.180 129.243  36.830  1.00  0.00           C
ATOM   3242  CD2 TRP X 230      66.580 130.419  37.323  1.00  0.00           C
ATOM   3243  CE3 TRP X 230      65.989 131.345  36.463  1.00  0.00           C
ATOM   3244  HE3 TRP X 230      65.519 132.247  36.828  1.00  0.00           H
ATOM   3245  CZ3 TRP X 230      65.984 131.056  35.091  1.00  0.00           C
ATOM   3246  HZ3 TRP X 230      65.514 131.739  34.398  1.00  0.00           H
ATOM   3247  CZ2 TRP X 230      67.225 128.996  35.473  1.00  0.00           C
ATOM   3248  HZ2 TRP X 230      67.675 128.096  35.102  1.00  0.00           H
ATOM   3249  CH2 TRP X 230      66.606 129.900  34.597  1.00  0.00           C
ATOM   3250  HH2 TRP X 230      66.599 129.707  33.533  1.00  0.00           H
ATOM   3251  C   TRP X 230      67.285 133.688  40.664  1.00  0.00           C
ATOM   3252  O   TRP X 230      66.902 133.696  41.838  1.00  0.00           O
ATOM   3253  N   GLU X 231      67.477 134.827  39.982  1.00  0.00           N
ATOM   3254  HN  GLU X 231      67.728 134.830  39.008  1.00  0.00           H
ATOM   3255  CA  GLU X 231      67.143 136.119  40.521  1.00  0.00           C
ATOM   3256  HA  GLU X 231      67.498 136.119  41.538  1.00  0.00           H
ATOM   3257  CB  GLU X 231      67.872 137.288  39.793  1.00  0.00           C
ATOM   3258  HB1 GLU X 231      67.166 138.133  39.624  1.00  0.00           H
ATOM   3259  HB2 GLU X 231      68.667 137.666  40.474  1.00  0.00           H
ATOM   3260  CG  GLU X 231      68.567 136.938  38.450  1.00  0.00           C
ATOM   3261  HG1 GLU X 231      69.063 137.844  38.042  1.00  0.00           H
ATOM   3262  HG2 GLU X 231      69.345 136.163  38.599  1.00  0.00           H
ATOM   3263  CD  GLU X 231      67.606 136.462  37.369  1.00  0.00           C
ATOM   3264  OE1 GLU X 231      67.741 135.273  36.969  1.00  0.00           O
ATOM   3265  OE2 GLU X 231      66.764 137.277  36.919  1.00  0.00           O
ATOM   3266  C   GLU X 231      65.629 136.323  40.545  1.00  0.00           C
ATOM   3267  O   GLU X 231      64.914 135.831  39.670  1.00  0.00           O
ATOM   3268  N   PRO X 232      65.060 137.023  41.517  1.00  0.00           N
ATOM   3269  CD  PRO X 232      65.707 137.476  42.749  1.00  0.00           C
ATOM   3270  HD1 PRO X 232      66.578 138.118  42.497  1.00  0.00           H
ATOM   3271  HD2 PRO X 232      66.026 136.593  43.345  1.00  0.00           H
ATOM   3272  CA  PRO X 232      63.753 137.613  41.343  1.00  0.00           C
ATOM   3273  HA  PRO X 232      63.077 136.931  40.844  1.00  0.00           H
ATOM   3274  CB  PRO X 232      63.325 137.919  42.776  1.00  0.00           C
ATOM   3275  HB1 PRO X 232      62.558 138.719  42.831  1.00  0.00           H
ATOM   3276  HB2 PRO X 232      62.896 137.001  43.233  1.00  0.00           H
ATOM   3277  CG  PRO X 232      64.633 138.281  43.489  1.00  0.00           C
ATOM   3278  HG1 PRO X 232      64.812 139.368  43.342  1.00  0.00           H
ATOM   3279  HG2 PRO X 232      64.588 138.055  44.573  1.00  0.00           H
ATOM   3280  C   PRO X 232      63.906 138.857  40.490  1.00  0.00           C
ATOM   3281  O   PRO X 232      64.906 139.568  40.601  1.00  0.00           O
ATOM   3282  N   VAL X 233      62.932 139.100  39.608  1.00  0.00           N
ATOM   3283  HN  VAL X 233      62.141 138.499  39.581  1.00  0.00           H
ATOM   3284  CA  VAL X 233      62.923 140.182  38.643  1.00  0.00           C
ATOM   3285  HA  VAL X 233      63.845 140.743  38.688  1.00  0.00           H
ATOM   3286  CB  VAL X 233      62.754 139.677  37.204  1.00  0.00           C
ATOM   3287  HB  VAL X 233      62.053 140.323  36.624  1.00  0.00           H
ATOM   3288  CG1 VAL X 233      64.114 139.773  36.492  1.00  0.00           C
ATOM   3289 1HG1 VAL X 233      64.017 139.443  35.436  1.00  0.00           H
ATOM   3290 2HG1 VAL X 233      64.481 140.821  36.492  1.00  0.00           H
ATOM   3291 3HG1 VAL X 233      64.863 139.120  36.991  1.00  0.00           H
ATOM   3292  CG2 VAL X 233      62.246 138.219  37.175  1.00  0.00           C
ATOM   3293 1HG2 VAL X 233      62.095 137.903  36.122  1.00  0.00           H
ATOM   3294 2HG2 VAL X 233      62.996 137.534  37.627  1.00  0.00           H
ATOM   3295 3HG2 VAL X 233      61.281 138.111  37.712  1.00  0.00           H
ATOM   3296  C   VAL X 233      61.789 141.109  39.044  1.00  0.00           C
ATOM   3297  O   VAL X 233      60.708 141.016  38.455  1.00  0.00           O
ATOM   3298  N   PRO X 234      61.929 141.944  40.080  1.00  0.00           N
ATOM   3299  CD  PRO X 234      63.198 142.414  40.638  1.00  0.00           C
ATOM   3300  HD1 PRO X 234      63.522 143.308  40.059  1.00  0.00           H
ATOM   3301  HD2 PRO X 234      64.000 141.656  40.626  1.00  0.00           H
ATOM   3302  CA  PRO X 234      60.815 142.635  40.708  1.00  0.00           C
ATOM   3303  HA  PRO X 234      60.142 141.881  41.093  1.00  0.00           H
ATOM   3304  CB  PRO X 234      61.459 143.467  41.835  1.00  0.00           C
ATOM   3305  HB1 PRO X 234      61.636 144.517  41.506  1.00  0.00           H
ATOM   3306  HB2 PRO X 234      60.812 143.477  42.733  1.00  0.00           H
ATOM   3307  CG  PRO X 234      62.818 142.805  42.060  1.00  0.00           C
ATOM   3308  HG1 PRO X 234      63.557 143.483  42.531  1.00  0.00           H
ATOM   3309  HG2 PRO X 234      62.697 141.885  42.675  1.00  0.00           H
ATOM   3310  C   PRO X 234      60.006 143.535  39.808  1.00  0.00           C
ATOM   3311  O   PRO X 234      60.551 144.492  39.257  1.00  0.00           O
ATOM   3312  N   LEU X 235      58.687 143.313  39.736  1.00  0.00           N
ATOM   3313  HN  LEU X 235      58.268 142.479  40.085  1.00  0.00           H
ATOM   3314  CA  LEU X 235      57.767 144.372  39.404  1.00  0.00           C
ATOM   3315  HA  LEU X 235      58.202 144.942  38.594  1.00  0.00           H
ATOM   3316  CB  LEU X 235      56.411 143.846  38.872  1.00  0.00           C
ATOM   3317  HB1 LEU X 235      55.818 144.726  38.533  1.00  0.00           H
ATOM   3318  HB2 LEU X 235      56.598 143.224  37.968  1.00  0.00           H
ATOM   3319  CG  LEU X 235      55.524 143.028  39.839  1.00  0.00           C
ATOM   3320  HG  LEU X 235      55.489 143.548  40.825  1.00  0.00           H
ATOM   3321  CD1 LEU X 235      54.096 143.011  39.285  1.00  0.00           C
ATOM   3322 1HD1 LEU X 235      53.402 142.525  40.001  1.00  0.00           H
ATOM   3323 2HD1 LEU X 235      53.746 144.048  39.111  1.00  0.00           H
ATOM   3324 3HD1 LEU X 235      54.058 142.467  38.317  1.00  0.00           H
ATOM   3325  CD2 LEU X 235      55.992 141.580  40.060  1.00  0.00           C
ATOM   3326 1HD2 LEU X 235      55.243 141.023  40.661  1.00  0.00           H
ATOM   3327 2HD2 LEU X 235      56.111 141.057  39.087  1.00  0.00           H
ATOM   3328 3HD2 LEU X 235      56.953 141.534  40.609  1.00  0.00           H
ATOM   3329  C   LEU X 235      57.625 145.331  40.593  1.00  0.00           C
ATOM   3330  O   LEU X 235      57.413 144.925  41.738  1.00  0.00           O
ATOM   3331  N   GLU X 236      57.848 146.636  40.341  1.00  0.00           N
ATOM   3332  HN  GLU X 236      58.074 146.926  39.414  1.00  0.00           H
ATOM   3333  CA  GLU X 236      57.696 147.709  41.307  1.00  0.00           C
ATOM   3334  HA  GLU X 236      58.238 147.430  42.199  1.00  0.00           H
ATOM   3335  CB  GLU X 236      58.275 149.039  40.774  1.00  0.00           C
ATOM   3336  HB1 GLU X 236      57.892 149.252  39.756  1.00  0.00           H
ATOM   3337  HB2 GLU X 236      57.904 149.867  41.422  1.00  0.00           H
ATOM   3338  CG  GLU X 236      59.819 149.085  40.789  1.00  0.00           C
ATOM   3339  HG1 GLU X 236      60.192 148.611  41.721  1.00  0.00           H
ATOM   3340  HG2 GLU X 236      60.252 148.558  39.918  1.00  0.00           H
ATOM   3341  CD  GLU X 236      60.305 150.526  40.817  1.00  0.00           C
ATOM   3342  OE1 GLU X 236      60.164 151.141  41.906  1.00  0.00           O
ATOM   3343  OE2 GLU X 236      60.838 151.016  39.788  1.00  0.00           O
ATOM   3344  C   GLU X 236      56.261 147.963  41.738  1.00  0.00           C
ATOM   3345  O   GLU X 236      55.341 147.849  40.933  1.00  0.00           O
ATOM   3346  N   GLU X 237      56.063 148.354  43.019  1.00  0.00           N
ATOM   3347  HN  GLU X 237      56.852 148.576  43.586  1.00  0.00           H
ATOM   3348  CA  GLU X 237      54.764 148.673  43.591  1.00  0.00           C
ATOM   3349  HA  GLU X 237      54.128 147.818  43.401  1.00  0.00           H
ATOM   3350  CB  GLU X 237      54.828 148.858  45.145  1.00  0.00           C
ATOM   3351  HB1 GLU X 237      54.883 147.846  45.598  1.00  0.00           H
ATOM   3352  HB2 GLU X 237      55.772 149.388  45.400  1.00  0.00           H
ATOM   3353  CG  GLU X 237      53.633 149.631  45.784  1.00  0.00           C
ATOM   3354  HG1 GLU X 237      53.847 150.716  45.707  1.00  0.00           H
ATOM   3355  HG2 GLU X 237      52.695 149.423  45.236  1.00  0.00           H
ATOM   3356  CD  GLU X 237      53.300 149.324  47.237  1.00  0.00           C
ATOM   3357  OE1 GLU X 237      53.102 148.135  47.600  1.00  0.00           O
ATOM   3358  OE2 GLU X 237      53.204 150.301  48.024  1.00  0.00           O
ATOM   3359  C   GLU X 237      54.070 149.859  42.929  1.00  0.00           C
ATOM   3360  O   GLU X 237      54.656 150.893  42.610  1.00  0.00           O
ATOM   3361  N   VAL X 238      52.746 149.726  42.731  1.00  0.00           N
ATOM   3362  HN  VAL X 238      52.300 148.862  42.931  1.00  0.00           H
ATOM   3363  CA  VAL X 238      51.885 150.797  42.293  1.00  0.00           C
ATOM   3364  HA  VAL X 238      52.414 151.374  41.546  1.00  0.00           H
ATOM   3365  CB  VAL X 238      50.621 150.237  41.665  1.00  0.00           C
ATOM   3366  HB  VAL X 238      50.038 149.658  42.418  1.00  0.00           H
ATOM   3367  CG1 VAL X 238      49.773 151.378  41.093  1.00  0.00           C
ATOM   3368 1HG1 VAL X 238      48.890 150.967  40.556  1.00  0.00           H
ATOM   3369 2HG1 VAL X 238      49.410 152.067  41.886  1.00  0.00           H
ATOM   3370 3HG1 VAL X 238      50.406 151.935  40.374  1.00  0.00           H
ATOM   3371  CG2 VAL X 238      51.017 149.290  40.522  1.00  0.00           C
ATOM   3372 1HG2 VAL X 238      50.110 148.965  39.970  1.00  0.00           H
ATOM   3373 2HG2 VAL X 238      51.708 149.790  39.812  1.00  0.00           H
ATOM   3374 3HG2 VAL X 238      51.517 148.385  40.921  1.00  0.00           H
ATOM   3375  C   VAL X 238      51.536 151.734  43.445  1.00  0.00           C
ATOM   3376  O   VAL X 238      50.878 151.367  44.423  1.00  0.00           O
ATOM   3377  N   GLN X 239      51.979 152.997  43.350  1.00  0.00           N
ATOM   3378  HN  GLN X 239      52.469 153.304  42.534  1.00  0.00           H
ATOM   3379  CA  GLN X 239      51.775 154.004  44.368  1.00  0.00           C
ATOM   3380  HA  GLN X 239      51.746 153.545  45.345  1.00  0.00           H
ATOM   3381  CB  GLN X 239      52.928 155.033  44.324  1.00  0.00           C
ATOM   3382  HB1 GLN X 239      53.010 155.393  43.276  1.00  0.00           H
ATOM   3383  HB2 GLN X 239      52.705 155.912  44.970  1.00  0.00           H
ATOM   3384  CG  GLN X 239      54.319 154.472  44.691  1.00  0.00           C
ATOM   3385  HG1 GLN X 239      54.517 153.503  44.191  1.00  0.00           H
ATOM   3386  HG2 GLN X 239      55.084 155.201  44.340  1.00  0.00           H
ATOM   3387  CD  GLN X 239      54.514 154.355  46.198  1.00  0.00           C
ATOM   3388  OE1 GLN X 239      54.711 155.343  46.908  1.00  0.00           O
ATOM   3389  NE2 GLN X 239      54.482 153.114  46.730  1.00  0.00           N
ATOM   3390 1HE2 GLN X 239      54.231 152.331  46.172  1.00  0.00           H
ATOM   3391 2HE2 GLN X 239      54.802 153.016  47.673  1.00  0.00           H
ATOM   3392  C   GLN X 239      50.464 154.741  44.149  1.00  0.00           C
ATOM   3393  O   GLN X 239      50.048 154.978  43.014  1.00  0.00           O
ATOM   3394  N   LEU X 240      49.790 155.160  45.236  1.00  0.00           N
ATOM   3395  HN  LEU X 240      50.122 154.964  46.163  1.00  0.00           H
ATOM   3396  CA  LEU X 240      48.649 156.046  45.122  1.00  0.00           C
ATOM   3397  HA  LEU X 240      48.772 156.642  44.230  1.00  0.00           H
ATOM   3398  CB  LEU X 240      47.291 155.313  44.959  1.00  0.00           C
ATOM   3399  HB1 LEU X 240      46.552 156.018  44.523  1.00  0.00           H
ATOM   3400  HB2 LEU X 240      47.453 154.519  44.196  1.00  0.00           H
ATOM   3401  CG  LEU X 240      46.660 154.661  46.208  1.00  0.00           C
ATOM   3402  HG  LEU X 240      47.476 154.289  46.870  1.00  0.00           H
ATOM   3403  CD1 LEU X 240      45.760 155.612  47.014  1.00  0.00           C
ATOM   3404 1HD1 LEU X 240      45.361 155.085  47.903  1.00  0.00           H
ATOM   3405 2HD1 LEU X 240      46.306 156.511  47.355  1.00  0.00           H
ATOM   3406 3HD1 LEU X 240      44.900 155.951  46.405  1.00  0.00           H
ATOM   3407  CD2 LEU X 240      45.822 153.457  45.774  1.00  0.00           C
ATOM   3408 1HD2 LEU X 240      45.273 153.024  46.632  1.00  0.00           H
ATOM   3409 2HD2 LEU X 240      45.089 153.748  44.994  1.00  0.00           H
ATOM   3410 3HD2 LEU X 240      46.484 152.677  45.353  1.00  0.00           H
ATOM   3411  C   LEU X 240      48.647 157.024  46.272  1.00  0.00           C
ATOM   3412  O   LEU X 240      48.818 156.659  47.437  1.00  0.00           O
ATOM   3413  N   VAL X 241      48.490 158.323  45.980  1.00  0.00           N
ATOM   3414  HN  VAL X 241      48.428 158.614  45.021  1.00  0.00           H
ATOM   3415  CA  VAL X 241      48.393 159.361  46.989  1.00  0.00           C
ATOM   3416  HA  VAL X 241      48.697 158.961  47.944  1.00  0.00           H
ATOM   3417  CB  VAL X 241      49.256 160.597  46.732  1.00  0.00           C
ATOM   3418  HB  VAL X 241      49.172 161.290  47.601  1.00  0.00           H
ATOM   3419  CG1 VAL X 241      50.734 160.202  46.562  1.00  0.00           C
ATOM   3420 1HG1 VAL X 241      51.315 161.072  46.198  1.00  0.00           H
ATOM   3421 2HG1 VAL X 241      51.169 159.865  47.519  1.00  0.00           H
ATOM   3422 3HG1 VAL X 241      50.855 159.398  45.807  1.00  0.00           H
ATOM   3423  CG2 VAL X 241      48.802 161.354  45.480  1.00  0.00           C
ATOM   3424 1HG2 VAL X 241      49.446 162.247  45.326  1.00  0.00           H
ATOM   3425 2HG2 VAL X 241      48.921 160.688  44.602  1.00  0.00           H
ATOM   3426 3HG2 VAL X 241      47.753 161.706  45.559  1.00  0.00           H
ATOM   3427  C   VAL X 241      46.948 159.769  47.148  1.00  0.00           C
ATOM   3428  O   VAL X 241      46.118 159.592  46.253  1.00  0.00           O
ATOM   3429  N   VAL X 242      46.615 160.310  48.332  1.00  0.00           N
ATOM   3430  HN  VAL X 242      47.301 160.505  49.028  1.00  0.00           H
ATOM   3431  CA  VAL X 242      45.279 160.760  48.650  1.00  0.00           C
ATOM   3432  HA  VAL X 242      44.719 160.902  47.741  1.00  0.00           H
ATOM   3433  CB  VAL X 242      44.511 159.805  49.560  1.00  0.00           C
ATOM   3434  HB  VAL X 242      45.042 159.695  50.534  1.00  0.00           H
ATOM   3435  CG1 VAL X 242      43.086 160.336  49.827  1.00  0.00           C
ATOM   3436 1HG1 VAL X 242      42.510 159.614  50.442  1.00  0.00           H
ATOM   3437 2HG1 VAL X 242      43.104 161.301  50.371  1.00  0.00           H
ATOM   3438 3HG1 VAL X 242      42.544 160.498  48.876  1.00  0.00           H
ATOM   3439  CG2 VAL X 242      44.445 158.434  48.867  1.00  0.00           C
ATOM   3440 1HG2 VAL X 242      43.726 157.775  49.379  1.00  0.00           H
ATOM   3441 2HG2 VAL X 242      44.111 158.551  47.813  1.00  0.00           H
ATOM   3442 3HG2 VAL X 242      45.440 157.944  48.867  1.00  0.00           H
ATOM   3443  C   VAL X 242      45.414 162.095  49.331  1.00  0.00           C
ATOM   3444  O   VAL X 242      46.158 162.233  50.300  1.00  0.00           O
ATOM   3445  N   GLU X 243      44.688 163.114  48.842  1.00  0.00           N
ATOM   3446  HN  GLU X 243      44.161 162.979  48.001  1.00  0.00           H
ATOM   3447  CA  GLU X 243      44.615 164.402  49.496  1.00  0.00           C
ATOM   3448  HA  GLU X 243      45.488 164.543  50.111  1.00  0.00           H
ATOM   3449  CB  GLU X 243      44.608 165.568  48.469  1.00  0.00           C
ATOM   3450  HB1 GLU X 243      44.190 165.197  47.515  1.00  0.00           H
ATOM   3451  HB2 GLU X 243      43.929 166.379  48.824  1.00  0.00           H
ATOM   3452  CG  GLU X 243      45.983 166.252  48.229  1.00  0.00           C
ATOM   3453  HG1 GLU X 243      45.847 167.145  47.588  1.00  0.00           H
ATOM   3454  HG2 GLU X 243      46.381 166.595  49.203  1.00  0.00           H
ATOM   3455  CD  GLU X 243      47.077 165.413  47.570  1.00  0.00           C
ATOM   3456  OE1 GLU X 243      47.144 165.388  46.314  1.00  0.00           O
ATOM   3457  OE2 GLU X 243      47.967 164.938  48.327  1.00  0.00           O
ATOM   3458  C   GLU X 243      43.355 164.482  50.369  1.00  0.00           C
ATOM   3459  O   GLU X 243      42.248 164.369  49.836  1.00  0.00           O
ATOM   3460  N   PRO X 244      43.443 164.733  51.683  1.00  0.00           N
ATOM   3461  CD  PRO X 244      42.246 165.040  52.470  1.00  0.00           C
ATOM   3462  HD1 PRO X 244      41.492 164.238  52.339  1.00  0.00           H
ATOM   3463  HD2 PRO X 244      41.805 166.002  52.137  1.00  0.00           H
ATOM   3464  CA  PRO X 244      44.565 164.406  52.555  1.00  0.00           C
ATOM   3465  HA  PRO X 244      45.501 164.676  52.104  1.00  0.00           H
ATOM   3466  CB  PRO X 244      44.238 165.232  53.804  1.00  0.00           C
ATOM   3467  HB1 PRO X 244      44.789 164.893  54.702  1.00  0.00           H
ATOM   3468  HB2 PRO X 244      44.504 166.295  53.600  1.00  0.00           H
ATOM   3469  CG  PRO X 244      42.718 165.099  53.930  1.00  0.00           C
ATOM   3470  HG1 PRO X 244      42.463 164.137  54.430  1.00  0.00           H
ATOM   3471  HG2 PRO X 244      42.256 165.927  54.499  1.00  0.00           H
ATOM   3472  C   PRO X 244      44.641 162.921  52.871  1.00  0.00           C
ATOM   3473  O   PRO X 244      43.749 162.156  52.516  1.00  0.00           O
ATOM   3474  N   GLU X 245      45.724 162.490  53.540  1.00  0.00           N
ATOM   3475  HN  GLU X 245      46.441 163.134  53.784  1.00  0.00           H
ATOM   3476  CA  GLU X 245      46.086 161.096  53.713  1.00  0.00           C
ATOM   3477  HA  GLU X 245      46.242 160.682  52.725  1.00  0.00           H
ATOM   3478  CB  GLU X 245      47.390 161.004  54.514  1.00  0.00           C
ATOM   3479  HB1 GLU X 245      47.217 161.232  55.592  1.00  0.00           H
ATOM   3480  HB2 GLU X 245      47.771 159.959  54.445  1.00  0.00           H
ATOM   3481  CG  GLU X 245      48.459 161.972  53.994  1.00  0.00           C
ATOM   3482  HG1 GLU X 245      48.498 161.922  52.885  1.00  0.00           H
ATOM   3483  HG2 GLU X 245      48.231 163.014  54.298  1.00  0.00           H
ATOM   3484  CD  GLU X 245      49.835 161.636  54.529  1.00  0.00           C
ATOM   3485  OE1 GLU X 245      49.951 160.789  55.452  1.00  0.00           O
ATOM   3486  OE2 GLU X 245      50.801 162.245  54.004  1.00  0.00           O
ATOM   3487  C   GLU X 245      45.091 160.210  54.429  1.00  0.00           C
ATOM   3488  O   GLU X 245      44.874 159.068  54.015  1.00  0.00           O
ATOM   3489  N   GLY X 246      44.500 160.758  55.518  1.00  0.00           N
ATOM   3490  HN  GLY X 246      44.846 161.649  55.798  1.00  0.00           H
ATOM   3491  CA  GLY X 246      43.391 160.261  56.330  1.00  0.00           C
ATOM   3492  HA1 GLY X 246      43.665 160.457  57.356  1.00  0.00           H
ATOM   3493  HA2 GLY X 246      42.528 160.837  56.052  1.00  0.00           H
ATOM   3494  C   GLY X 246      43.050 158.785  56.277  1.00  0.00           C
ATOM   3495  O   GLY X 246      43.603 157.982  57.022  1.00  0.00           O
ATOM   3496  N   GLY X 247      42.083 158.342  55.450  1.00  0.00           N
ATOM   3497  HN  GLY X 247      41.893 157.362  55.474  1.00  0.00           H
ATOM   3498  CA  GLY X 247      41.352 159.105  54.443  1.00  0.00           C
ATOM   3499  HA1 GLY X 247      41.976 159.893  54.046  1.00  0.00           H
ATOM   3500  HA2 GLY X 247      41.059 158.400  53.679  1.00  0.00           H
ATOM   3501  C   GLY X 247      40.084 159.701  54.988  1.00  0.00           C
ATOM   3502  O   GLY X 247      39.089 159.005  55.140  1.00  0.00           O
ATOM   3503  N   ALA X 248      40.059 161.012  55.282  1.00  0.00           N
ATOM   3504  HN  ALA X 248      40.805 161.604  54.979  1.00  0.00           H
ATOM   3505  CA  ALA X 248      38.863 161.657  55.773  1.00  0.00           C
ATOM   3506  HA  ALA X 248      38.008 161.158  55.344  1.00  0.00           H
ATOM   3507  CB  ALA X 248      38.768 161.590  57.311  1.00  0.00           C
ATOM   3508  HB1 ALA X 248      37.795 161.992  57.667  1.00  0.00           H
ATOM   3509  HB2 ALA X 248      38.849 160.534  57.639  1.00  0.00           H
ATOM   3510  HB3 ALA X 248      39.585 162.165  57.792  1.00  0.00           H
ATOM   3511  C   ALA X 248      38.780 163.099  55.313  1.00  0.00           C
ATOM   3512  O   ALA X 248      39.715 163.884  55.486  1.00  0.00           O
ATOM   3513  N   VAL X 249      37.618 163.473  54.742  1.00  0.00           N
ATOM   3514  HN  VAL X 249      36.861 162.821  54.702  1.00  0.00           H
ATOM   3515  CA  VAL X 249      37.325 164.798  54.220  1.00  0.00           C
ATOM   3516  HA  VAL X 249      38.036 165.506  54.609  1.00  0.00           H
ATOM   3517  CB  VAL X 249      37.339 164.888  52.691  1.00  0.00           C
ATOM   3518  HB  VAL X 249      36.595 164.189  52.249  1.00  0.00           H
ATOM   3519  CG1 VAL X 249      37.020 166.311  52.189  1.00  0.00           C
ATOM   3520 1HG1 VAL X 249      37.154 166.353  51.086  1.00  0.00           H
ATOM   3521 2HG1 VAL X 249      35.968 166.585  52.401  1.00  0.00           H
ATOM   3522 3HG1 VAL X 249      37.696 167.056  52.655  1.00  0.00           H
ATOM   3523  CG2 VAL X 249      38.738 164.507  52.199  1.00  0.00           C
ATOM   3524 1HG2 VAL X 249      38.831 164.682  51.105  1.00  0.00           H
ATOM   3525 2HG2 VAL X 249      39.498 165.127  52.716  1.00  0.00           H
ATOM   3526 3HG2 VAL X 249      38.959 163.437  52.399  1.00  0.00           H
ATOM   3527  C   VAL X 249      35.955 165.153  54.745  1.00  0.00           C
ATOM   3528  O   VAL X 249      35.067 164.306  54.749  1.00  0.00           O
ATOM   3529  N   ALA X 250      35.758 166.390  55.248  1.00  0.00           N
ATOM   3530  HN  ALA X 250      36.539 167.012  55.330  1.00  0.00           H
ATOM   3531  CA  ALA X 250      34.473 166.928  55.661  1.00  0.00           C
ATOM   3532  HA  ALA X 250      34.123 166.284  56.450  1.00  0.00           H
ATOM   3533  CB  ALA X 250      34.678 168.364  56.192  1.00  0.00           C
ATOM   3534  HB1 ALA X 250      33.730 168.806  56.560  1.00  0.00           H
ATOM   3535  HB2 ALA X 250      35.413 168.358  57.026  1.00  0.00           H
ATOM   3536  HB3 ALA X 250      35.078 169.016  55.387  1.00  0.00           H
ATOM   3537  C   ALA X 250      33.408 166.911  54.557  1.00  0.00           C
ATOM   3538  O   ALA X 250      33.802 166.909  53.393  1.00  0.00           O
ATOM   3539  N   PRO X 251      32.092 166.884  54.811  1.00  0.00           N
ATOM   3540  CD  PRO X 251      31.511 166.872  56.155  1.00  0.00           C
ATOM   3541  HD1 PRO X 251      31.642 167.878  56.610  1.00  0.00           H
ATOM   3542  HD2 PRO X 251      31.969 166.086  56.793  1.00  0.00           H
ATOM   3543  CA  PRO X 251      31.055 167.032  53.782  1.00  0.00           C
ATOM   3544  HA  PRO X 251      31.034 166.099  53.234  1.00  0.00           H
ATOM   3545  CB  PRO X 251      29.768 167.287  54.584  1.00  0.00           C
ATOM   3546  HB1 PRO X 251      29.626 168.377  54.755  1.00  0.00           H
ATOM   3547  HB2 PRO X 251      28.875 166.877  54.073  1.00  0.00           H
ATOM   3548  CG  PRO X 251      30.027 166.595  55.922  1.00  0.00           C
ATOM   3549  HG1 PRO X 251      29.378 166.971  56.737  1.00  0.00           H
ATOM   3550  HG2 PRO X 251      29.862 165.500  55.804  1.00  0.00           H
ATOM   3551  C   PRO X 251      31.296 168.123  52.746  1.00  0.00           C
ATOM   3552  O   PRO X 251      31.722 169.224  53.105  1.00  0.00           O
ATOM   3553  N   GLY X 252      31.038 167.849  51.451  1.00  0.00           N
ATOM   3554  HN  GLY X 252      30.706 166.940  51.192  1.00  0.00           H
ATOM   3555  CA  GLY X 252      31.481 168.743  50.385  1.00  0.00           C
ATOM   3556  HA1 GLY X 252      30.973 168.455  49.483  1.00  0.00           H
ATOM   3557  HA2 GLY X 252      31.269 169.758  50.682  1.00  0.00           H
ATOM   3558  C   GLY X 252      32.966 168.635  50.134  1.00  0.00           C
ATOM   3559  O   GLY X 252      33.577 167.614  50.416  1.00  0.00           O
ATOM   3560  N   GLY X 253      33.623 169.688  49.607  1.00  0.00           N
ATOM   3561  HN  GLY X 253      33.101 170.506  49.338  1.00  0.00           H
ATOM   3562  CA  GLY X 253      35.056 169.642  49.273  1.00  0.00           C
ATOM   3563  HA1 GLY X 253      35.309 170.595  48.831  1.00  0.00           H
ATOM   3564  HA2 GLY X 253      35.609 169.426  50.174  1.00  0.00           H
ATOM   3565  C   GLY X 253      35.454 168.595  48.263  1.00  0.00           C
ATOM   3566  O   GLY X 253      34.654 168.241  47.400  1.00  0.00           O
ATOM   3567  N   THR X 254      36.716 168.113  48.320  1.00  0.00           N
ATOM   3568  HN  THR X 254      37.352 168.386  49.033  1.00  0.00           H
ATOM   3569  CA  THR X 254      37.228 167.170  47.327  1.00  0.00           C
ATOM   3570  HA  THR X 254      36.400 166.613  46.918  1.00  0.00           H
ATOM   3571  CB  THR X 254      38.024 167.805  46.177  1.00  0.00           C
ATOM   3572  HB  THR X 254      39.060 168.063  46.501  1.00  0.00           H
ATOM   3573  OG1 THR X 254      37.411 169.004  45.726  1.00  0.00           O
ATOM   3574  HG1 THR X 254      37.707 169.117  44.813  1.00  0.00           H
ATOM   3575  CG2 THR X 254      38.083 166.858  44.970  1.00  0.00           C
ATOM   3576 1HG2 THR X 254      38.431 167.381  44.056  1.00  0.00           H
ATOM   3577 2HG2 THR X 254      38.791 166.025  45.163  1.00  0.00           H
ATOM   3578 3HG2 THR X 254      37.083 166.430  44.760  1.00  0.00           H
ATOM   3579  C   THR X 254      38.166 166.178  47.970  1.00  0.00           C
ATOM   3580  O   THR X 254      39.047 166.570  48.737  1.00  0.00           O
ATOM   3581  N   VAL X 255      38.021 164.880  47.627  1.00  0.00           N
ATOM   3582  HN  VAL X 255      37.234 164.593  47.072  1.00  0.00           H
ATOM   3583  CA  VAL X 255      39.051 163.871  47.816  1.00  0.00           C
ATOM   3584  HA  VAL X 255      39.770 164.201  48.555  1.00  0.00           H
ATOM   3585  CB  VAL X 255      38.536 162.475  48.184  1.00  0.00           C
ATOM   3586  HB  VAL X 255      37.966 162.052  47.326  1.00  0.00           H
ATOM   3587  CG1 VAL X 255      39.733 161.560  48.508  1.00  0.00           C
ATOM   3588 1HG1 VAL X 255      39.386 160.535  48.745  1.00  0.00           H
ATOM   3589 2HG1 VAL X 255      40.435 161.483  47.654  1.00  0.00           H
ATOM   3590 3HG1 VAL X 255      40.295 161.951  49.384  1.00  0.00           H
ATOM   3591  CG2 VAL X 255      37.583 162.509  49.389  1.00  0.00           C
ATOM   3592 1HG2 VAL X 255      37.136 161.505  49.551  1.00  0.00           H
ATOM   3593 2HG2 VAL X 255      38.137 162.785  50.305  1.00  0.00           H
ATOM   3594 3HG2 VAL X 255      36.756 163.227  49.233  1.00  0.00           H
ATOM   3595  C   VAL X 255      39.741 163.727  46.472  1.00  0.00           C
ATOM   3596  O   VAL X 255      39.084 163.535  45.447  1.00  0.00           O
ATOM   3597  N   THR X 256      41.081 163.802  46.438  1.00  0.00           N
ATOM   3598  HN  THR X 256      41.600 163.974  47.272  1.00  0.00           H
ATOM   3599  CA  THR X 256      41.840 163.588  45.210  1.00  0.00           C
ATOM   3600  HA  THR X 256      41.181 163.432  44.370  1.00  0.00           H
ATOM   3601  CB  THR X 256      42.800 164.717  44.869  1.00  0.00           C
ATOM   3602  HB  THR X 256      43.512 164.870  45.708  1.00  0.00           H
ATOM   3603  OG1 THR X 256      42.082 165.927  44.667  1.00  0.00           O
ATOM   3604  HG1 THR X 256      42.751 166.618  44.866  1.00  0.00           H
ATOM   3605  CG2 THR X 256      43.614 164.454  43.590  1.00  0.00           C
ATOM   3606 1HG2 THR X 256      44.222 165.350  43.340  1.00  0.00           H
ATOM   3607 2HG2 THR X 256      44.313 163.602  43.728  1.00  0.00           H
ATOM   3608 3HG2 THR X 256      42.949 164.230  42.733  1.00  0.00           H
ATOM   3609  C   THR X 256      42.640 162.336  45.394  1.00  0.00           C
ATOM   3610  O   THR X 256      43.426 162.227  46.330  1.00  0.00           O
ATOM   3611  N   LEU X 257      42.436 161.357  44.499  1.00  0.00           N
ATOM   3612  HN  LEU X 257      41.757 161.470  43.765  1.00  0.00           H
ATOM   3613  CA  LEU X 257      43.123 160.090  44.445  1.00  0.00           C
ATOM   3614  HA  LEU X 257      43.780 159.962  45.295  1.00  0.00           H
ATOM   3615  CB  LEU X 257      42.097 158.922  44.335  1.00  0.00           C
ATOM   3616  HB1 LEU X 257      41.134 159.342  43.971  1.00  0.00           H
ATOM   3617  HB2 LEU X 257      42.421 158.185  43.569  1.00  0.00           H
ATOM   3618  CG  LEU X 257      41.824 158.155  45.643  1.00  0.00           C
ATOM   3619  HG  LEU X 257      42.774 157.668  45.972  1.00  0.00           H
ATOM   3620  CD1 LEU X 257      41.356 159.079  46.763  1.00  0.00           C
ATOM   3621 1HD1 LEU X 257      41.173 158.501  47.692  1.00  0.00           H
ATOM   3622 2HD1 LEU X 257      42.123 159.850  46.978  1.00  0.00           H
ATOM   3623 3HD1 LEU X 257      40.413 159.586  46.469  1.00  0.00           H
ATOM   3624  CD2 LEU X 257      40.768 157.063  45.435  1.00  0.00           C
ATOM   3625 1HD2 LEU X 257      40.659 156.458  46.361  1.00  0.00           H
ATOM   3626 2HD2 LEU X 257      39.782 157.519  45.204  1.00  0.00           H
ATOM   3627 3HD2 LEU X 257      41.047 156.376  44.609  1.00  0.00           H
ATOM   3628  C   LEU X 257      43.966 160.123  43.187  1.00  0.00           C
ATOM   3629  O   LEU X 257      43.457 160.195  42.072  1.00  0.00           O
ATOM   3630  N   THR X 258      45.293 160.061  43.317  1.00  0.00           N
ATOM   3631  HN  THR X 258      45.714 159.970  44.224  1.00  0.00           H
ATOM   3632  CA  THR X 258      46.188 160.106  42.165  1.00  0.00           C
ATOM   3633  HA  THR X 258      45.634 160.170  41.240  1.00  0.00           H
ATOM   3634  CB  THR X 258      47.162 161.278  42.214  1.00  0.00           C
ATOM   3635  HB  THR X 258      47.776 161.207  43.130  1.00  0.00           H
ATOM   3636  OG1 THR X 258      46.467 162.520  42.229  1.00  0.00           O
ATOM   3637  HG1 THR X 258      46.889 163.039  42.926  1.00  0.00           H
ATOM   3638  CG2 THR X 258      48.080 161.324  40.993  1.00  0.00           C
ATOM   3639 1HG2 THR X 258      48.722 162.230  41.047  1.00  0.00           H
ATOM   3640 2HG2 THR X 258      48.747 160.437  40.956  1.00  0.00           H
ATOM   3641 3HG2 THR X 258      47.464 161.363  40.071  1.00  0.00           H
ATOM   3642  C   THR X 258      46.913 158.783  42.172  1.00  0.00           C
ATOM   3643  O   THR X 258      47.123 158.211  43.236  1.00  0.00           O
ATOM   3644  N   CYS X 259      47.244 158.208  40.995  1.00  0.00           N
ATOM   3645  HN  CYS X 259      47.044 158.670  40.128  1.00  0.00           H
ATOM   3646  CA  CYS X 259      47.894 156.906  40.920  1.00  0.00           C
ATOM   3647  HA  CYS X 259      48.150 156.572  41.917  1.00  0.00           H
ATOM   3648  CB  CYS X 259      46.932 155.844  40.289  1.00  0.00           C
ATOM   3649  HB1 CYS X 259      45.895 156.179  40.469  1.00  0.00           H
ATOM   3650  HB2 CYS X 259      47.067 155.828  39.184  1.00  0.00           H
ATOM   3651  SG  CYS X 259      47.068 154.151  40.984  1.00  0.00           S
ATOM   3652  C   CYS X 259      49.211 157.031  40.142  1.00  0.00           C
ATOM   3653  O   CYS X 259      49.259 157.608  39.055  1.00  0.00           O
ATOM   3654  N   GLU X 260      50.328 156.485  40.677  1.00  0.00           N
ATOM   3655  HN  GLU X 260      50.272 156.014  41.567  1.00  0.00           H
ATOM   3656  CA  GLU X 260      51.675 156.581  40.108  1.00  0.00           C
ATOM   3657  HA  GLU X 260      51.658 157.138  39.183  1.00  0.00           H
ATOM   3658  CB  GLU X 260      52.622 157.293  41.127  1.00  0.00           C
ATOM   3659  HB1 GLU X 260      52.408 156.856  42.124  1.00  0.00           H
ATOM   3660  HB2 GLU X 260      53.689 157.086  40.896  1.00  0.00           H
ATOM   3661  CG  GLU X 260      52.473 158.835  41.261  1.00  0.00           C
ATOM   3662  HG1 GLU X 260      52.991 159.353  40.432  1.00  0.00           H
ATOM   3663  HG2 GLU X 260      51.397 159.108  41.237  1.00  0.00           H
ATOM   3664  CD  GLU X 260      53.046 159.379  42.579  1.00  0.00           C
ATOM   3665  OE1 GLU X 260      52.269 160.028  43.325  1.00  0.00           O
ATOM   3666  OE2 GLU X 260      54.244 159.158  42.886  1.00  0.00           O
ATOM   3667  C   GLU X 260      52.259 155.185  39.800  1.00  0.00           C
ATOM   3668  O   GLU X 260      52.506 154.388  40.707  1.00  0.00           O
ATOM   3669  N   VAL X 261      52.511 154.846  38.506  1.00  0.00           N
ATOM   3670  HN  VAL X 261      52.215 155.441  37.762  1.00  0.00           H
ATOM   3671  CA  VAL X 261      53.167 153.593  38.101  1.00  0.00           C
ATOM   3672  HA  VAL X 261      53.114 152.899  38.922  1.00  0.00           H
ATOM   3673  CB  VAL X 261      52.518 152.872  36.913  1.00  0.00           C
ATOM   3674  HB  VAL X 261      52.385 153.585  36.065  1.00  0.00           H
ATOM   3675  CG1 VAL X 261      53.314 151.645  36.425  1.00  0.00           C
ATOM   3676 1HG1 VAL X 261      52.672 151.036  35.755  1.00  0.00           H
ATOM   3677 2HG1 VAL X 261      54.208 151.958  35.850  1.00  0.00           H
ATOM   3678 3HG1 VAL X 261      53.610 151.004  37.282  1.00  0.00           H
ATOM   3679  CG2 VAL X 261      51.161 152.352  37.359  1.00  0.00           C
ATOM   3680 1HG2 VAL X 261      50.720 151.659  36.612  1.00  0.00           H
ATOM   3681 2HG2 VAL X 261      51.221 151.823  38.332  1.00  0.00           H
ATOM   3682 3HG2 VAL X 261      50.483 153.219  37.454  1.00  0.00           H
ATOM   3683  C   VAL X 261      54.615 153.857  37.711  1.00  0.00           C
ATOM   3684  O   VAL X 261      54.856 154.777  36.928  1.00  0.00           O
ATOM   3685  N   PRO X 262      55.611 153.100  38.182  1.00  0.00           N
ATOM   3686  CD  PRO X 262      55.524 152.337  39.438  1.00  0.00           C
ATOM   3687  HD1 PRO X 262      55.382 151.259  39.202  1.00  0.00           H
ATOM   3688  HD2 PRO X 262      54.715 152.684  40.121  1.00  0.00           H
ATOM   3689  CA  PRO X 262      57.001 153.358  37.800  1.00  0.00           C
ATOM   3690  HA  PRO X 262      57.175 154.426  37.811  1.00  0.00           H
ATOM   3691  CB  PRO X 262      57.815 152.637  38.893  1.00  0.00           C
ATOM   3692  HB1 PRO X 262      58.083 151.602  38.592  1.00  0.00           H
ATOM   3693  HB2 PRO X 262      58.745 153.187  39.138  1.00  0.00           H
ATOM   3694  CG  PRO X 262      56.873 152.574  40.096  1.00  0.00           C
ATOM   3695  HG1 PRO X 262      57.141 151.785  40.826  1.00  0.00           H
ATOM   3696  HG2 PRO X 262      56.860 153.558  40.617  1.00  0.00           H
ATOM   3697  C   PRO X 262      57.393 152.844  36.415  1.00  0.00           C
ATOM   3698  O   PRO X 262      58.247 153.445  35.769  1.00  0.00           O
ATOM   3699  N   ALA X 263      56.840 151.697  35.955  1.00  0.00           N
ATOM   3700  HN  ALA X 263      56.126 151.263  36.490  1.00  0.00           H
ATOM   3701  CA  ALA X 263      57.317 150.982  34.775  1.00  0.00           C
ATOM   3702  HA  ALA X 263      58.357 150.734  34.937  1.00  0.00           H
ATOM   3703  CB  ALA X 263      56.497 149.681  34.628  1.00  0.00           C
ATOM   3704  HB1 ALA X 263      56.825 149.100  33.739  1.00  0.00           H
ATOM   3705  HB2 ALA X 263      56.629 149.038  35.522  1.00  0.00           H
ATOM   3706  HB3 ALA X 263      55.414 149.902  34.515  1.00  0.00           H
ATOM   3707  C   ALA X 263      57.260 151.751  33.451  1.00  0.00           C
ATOM   3708  O   ALA X 263      58.262 151.899  32.745  1.00  0.00           O
ATOM   3709  N   GLN X 264      56.091 152.320  33.111  1.00  0.00           N
ATOM   3710  HN  GLN X 264      55.255 152.134  33.625  1.00  0.00           H
ATOM   3711  CA  GLN X 264      55.951 153.244  32.013  1.00  0.00           C
ATOM   3712  HA  GLN X 264      56.925 153.598  31.735  1.00  0.00           H
ATOM   3713  CB  GLN X 264      55.311 152.586  30.765  1.00  0.00           C
ATOM   3714  HB1 GLN X 264      55.915 151.700  30.471  1.00  0.00           H
ATOM   3715  HB2 GLN X 264      54.312 152.194  31.067  1.00  0.00           H
ATOM   3716  CG  GLN X 264      55.109 153.511  29.529  1.00  0.00           C
ATOM   3717  HG1 GLN X 264      54.362 153.003  28.876  1.00  0.00           H
ATOM   3718  HG2 GLN X 264      54.681 154.490  29.811  1.00  0.00           H
ATOM   3719  CD  GLN X 264      56.315 153.754  28.607  1.00  0.00           C
ATOM   3720  OE1 GLN X 264      56.164 153.718  27.384  1.00  0.00           O
ATOM   3721  NE2 GLN X 264      57.518 154.038  29.147  1.00  0.00           N
ATOM   3722 1HE2 GLN X 264      57.675 153.966  30.128  1.00  0.00           H
ATOM   3723 2HE2 GLN X 264      58.286 154.082  28.512  1.00  0.00           H
ATOM   3724  C   GLN X 264      55.078 154.392  32.511  1.00  0.00           C
ATOM   3725  O   GLN X 264      54.020 154.118  33.076  1.00  0.00           O
ATOM   3726  N   PRO X 265      55.431 155.670  32.345  1.00  0.00           N
ATOM   3727  CD  PRO X 265      56.825 156.053  32.094  1.00  0.00           C
ATOM   3728  HD1 PRO X 265      57.015 156.034  30.999  1.00  0.00           H
ATOM   3729  HD2 PRO X 265      57.541 155.385  32.629  1.00  0.00           H
ATOM   3730  CA  PRO X 265      54.688 156.774  32.955  1.00  0.00           C
ATOM   3731  HA  PRO X 265      54.623 156.577  34.017  1.00  0.00           H
ATOM   3732  CB  PRO X 265      55.548 157.998  32.610  1.00  0.00           C
ATOM   3733  HB1 PRO X 265      55.324 158.356  31.579  1.00  0.00           H
ATOM   3734  HB2 PRO X 265      55.382 158.827  33.328  1.00  0.00           H
ATOM   3735  CG  PRO X 265      56.976 157.463  32.646  1.00  0.00           C
ATOM   3736  HG1 PRO X 265      57.690 158.055  32.039  1.00  0.00           H
ATOM   3737  HG2 PRO X 265      57.337 157.403  33.700  1.00  0.00           H
ATOM   3738  C   PRO X 265      53.275 157.014  32.453  1.00  0.00           C
ATOM   3739  O   PRO X 265      52.566 157.826  33.040  1.00  0.00           O
ATOM   3740  N   SER X 266      52.827 156.358  31.372  1.00  0.00           N
ATOM   3741  HN  SER X 266      53.424 155.710  30.913  1.00  0.00           H
ATOM   3742  CA  SER X 266      51.543 156.639  30.740  1.00  0.00           C
ATOM   3743  HA  SER X 266      50.959 157.295  31.370  1.00  0.00           H
ATOM   3744  CB  SER X 266      51.787 157.384  29.393  1.00  0.00           C
ATOM   3745  HB1 SER X 266      50.864 157.431  28.772  1.00  0.00           H
ATOM   3746  HB2 SER X 266      52.084 158.426  29.643  1.00  0.00           H
ATOM   3747  OG  SER X 266      52.872 156.814  28.653  1.00  0.00           O
ATOM   3748  HG1 SER X 266      53.245 157.526  28.112  1.00  0.00           H
ATOM   3749  C   SER X 266      50.660 155.400  30.540  1.00  0.00           C
ATOM   3750  O   SER X 266      50.259 155.107  29.413  1.00  0.00           O
ATOM   3751  N   PRO X 267      50.310 154.620  31.561  1.00  0.00           N
ATOM   3752  CD  PRO X 267      50.620 154.891  32.972  1.00  0.00           C
ATOM   3753  HD1 PRO X 267      50.209 155.874  33.293  1.00  0.00           H
ATOM   3754  HD2 PRO X 267      51.718 154.861  33.132  1.00  0.00           H
ATOM   3755  CA  PRO X 267      49.477 153.429  31.409  1.00  0.00           C
ATOM   3756  HA  PRO X 267      49.711 152.911  30.495  1.00  0.00           H
ATOM   3757  CB  PRO X 267      49.852 152.655  32.679  1.00  0.00           C
ATOM   3758  HB1 PRO X 267      49.123 151.866  32.954  1.00  0.00           H
ATOM   3759  HB2 PRO X 267      50.848 152.181  32.525  1.00  0.00           H
ATOM   3760  CG  PRO X 267      49.988 153.741  33.744  1.00  0.00           C
ATOM   3761  HG1 PRO X 267      48.981 154.052  34.098  1.00  0.00           H
ATOM   3762  HG2 PRO X 267      50.617 153.426  34.601  1.00  0.00           H
ATOM   3763  C   PRO X 267      47.989 153.762  31.416  1.00  0.00           C
ATOM   3764  O   PRO X 267      47.619 154.863  31.816  1.00  0.00           O
ATOM   3765  N   GLN X 268      47.096 152.843  30.976  1.00  0.00           N
ATOM   3766  HN  GLN X 268      47.394 151.976  30.595  1.00  0.00           H
ATOM   3767  CA  GLN X 268      45.668 152.955  31.271  1.00  0.00           C
ATOM   3768  HA  GLN X 268      45.371 153.983  31.104  1.00  0.00           H
ATOM   3769  CB  GLN X 268      44.766 152.046  30.391  1.00  0.00           C
ATOM   3770  HB1 GLN X 268      45.032 150.976  30.539  1.00  0.00           H
ATOM   3771  HB2 GLN X 268      43.708 152.170  30.721  1.00  0.00           H
ATOM   3772  CG  GLN X 268      44.853 152.399  28.890  1.00  0.00           C
ATOM   3773  HG1 GLN X 268      44.997 153.495  28.798  1.00  0.00           H
ATOM   3774  HG2 GLN X 268      45.726 151.896  28.433  1.00  0.00           H
ATOM   3775  CD  GLN X 268      43.611 151.992  28.091  1.00  0.00           C
ATOM   3776  OE1 GLN X 268      43.163 150.842  28.123  1.00  0.00           O
ATOM   3777  NE2 GLN X 268      43.060 152.956  27.316  1.00  0.00           N
ATOM   3778 1HE2 GLN X 268      43.517 153.836  27.208  1.00  0.00           H
ATOM   3779 2HE2 GLN X 268      42.239 152.736  26.798  1.00  0.00           H
ATOM   3780  C   GLN X 268      45.377 152.636  32.731  1.00  0.00           C
ATOM   3781  O   GLN X 268      46.032 151.790  33.329  1.00  0.00           O
ATOM   3782  N   ILE X 269      44.380 153.289  33.348  1.00  0.00           N
ATOM   3783  HN  ILE X 269      43.834 153.979  32.887  1.00  0.00           H
ATOM   3784  CA  ILE X 269      44.043 153.030  34.738  1.00  0.00           C
ATOM   3785  HA  ILE X 269      44.545 152.142  35.100  1.00  0.00           H
ATOM   3786  CB  ILE X 269      44.379 154.181  35.686  1.00  0.00           C
ATOM   3787  HB  ILE X 269      43.832 155.101  35.388  1.00  0.00           H
ATOM   3788  CG2 ILE X 269      43.975 153.812  37.134  1.00  0.00           C
ATOM   3789 1HG2 ILE X 269      44.371 154.568  37.845  1.00  0.00           H
ATOM   3790 2HG2 ILE X 269      42.873 153.785  37.259  1.00  0.00           H
ATOM   3791 3HG2 ILE X 269      44.398 152.823  37.414  1.00  0.00           H
ATOM   3792  CG1 ILE X 269      45.891 154.469  35.640  1.00  0.00           C
ATOM   3793 1HG1 ILE X 269      46.235 154.744  36.664  1.00  0.00           H
ATOM   3794 2HG1 ILE X 269      46.381 153.513  35.355  1.00  0.00           H
ATOM   3795  CD  ILE X 269      46.329 155.563  34.666  1.00  0.00           C
ATOM   3796  HD1 ILE X 269      47.437 155.657  34.654  1.00  0.00           H
ATOM   3797  HD2 ILE X 269      45.988 155.349  33.634  1.00  0.00           H
ATOM   3798  HD3 ILE X 269      45.904 156.536  34.967  1.00  0.00           H
ATOM   3799  C   ILE X 269      42.571 152.759  34.805  1.00  0.00           C
ATOM   3800  O   ILE X 269      41.761 153.561  34.348  1.00  0.00           O
ATOM   3801  N   HIS X 270      42.171 151.619  35.392  1.00  0.00           N
ATOM   3802  HN  HIS X 270      42.838 150.960  35.746  1.00  0.00           H
ATOM   3803  CA  HIS X 270      40.783 151.417  35.739  1.00  0.00           C
ATOM   3804  HA  HIS X 270      40.155 152.214  35.364  1.00  0.00           H
ATOM   3805  CB  HIS X 270      40.217 150.077  35.227  1.00  0.00           C
ATOM   3806  HB1 HIS X 270      41.063 149.420  34.941  1.00  0.00           H
ATOM   3807  HB2 HIS X 270      39.632 149.558  36.012  1.00  0.00           H
ATOM   3808  ND1 HIS X 270      38.651 149.058  33.609  1.00  0.00           N
ATOM   3809  CG  HIS X 270      39.268 150.206  34.070  1.00  0.00           C
ATOM   3810  CE1 HIS X 270      37.844 149.461  32.649  1.00  0.00           C
ATOM   3811  HE1 HIS X 270      37.183 148.812  32.071  1.00  0.00           H
ATOM   3812  NE2 HIS X 270      37.916 150.799  32.458  1.00  0.00           N
ATOM   3813  HE2 HIS X 270      37.468 151.318  31.730  1.00  0.00           H
ATOM   3814  CD2 HIS X 270      38.827 151.287  33.370  1.00  0.00           C
ATOM   3815  HD2 HIS X 270      39.082 152.334  33.460  1.00  0.00           H
ATOM   3816  C   HIS X 270      40.690 151.492  37.239  1.00  0.00           C
ATOM   3817  O   HIS X 270      41.062 150.579  37.977  1.00  0.00           O
ATOM   3818  N   TRP X 271      40.171 152.633  37.714  1.00  0.00           N
ATOM   3819  HN  TRP X 271      39.937 153.364  37.080  1.00  0.00           H
ATOM   3820  CA  TRP X 271      39.872 152.905  39.098  1.00  0.00           C
ATOM   3821  HA  TRP X 271      40.787 152.800  39.667  1.00  0.00           H
ATOM   3822  CB  TRP X 271      39.310 154.328  39.258  1.00  0.00           C
ATOM   3823  HB1 TRP X 271      38.314 154.412  38.786  1.00  0.00           H
ATOM   3824  HB2 TRP X 271      39.194 154.558  40.339  1.00  0.00           H
ATOM   3825  CG  TRP X 271      40.206 155.352  38.637  1.00  0.00           C
ATOM   3826  CD1 TRP X 271      40.224 155.904  37.382  1.00  0.00           C
ATOM   3827  HD1 TRP X 271      39.522 155.675  36.588  1.00  0.00           H
ATOM   3828  NE1 TRP X 271      41.300 156.755  37.247  1.00  0.00           N
ATOM   3829  HE1 TRP X 271      41.729 157.092  36.449  1.00  0.00           H
ATOM   3830  CE2 TRP X 271      41.988 156.733  38.441  1.00  0.00           C
ATOM   3831  CD2 TRP X 271      41.357 155.873  39.316  1.00  0.00           C
ATOM   3832  CE3 TRP X 271      41.841 155.648  40.605  1.00  0.00           C
ATOM   3833  HE3 TRP X 271      41.380 154.968  41.297  1.00  0.00           H
ATOM   3834  CZ3 TRP X 271      42.996 156.356  40.976  1.00  0.00           C
ATOM   3835  HZ3 TRP X 271      43.440 156.170  41.932  1.00  0.00           H
ATOM   3836  CZ2 TRP X 271      43.138 157.414  38.805  1.00  0.00           C
ATOM   3837  HZ2 TRP X 271      43.617 158.057  38.118  1.00  0.00           H
ATOM   3838  CH2 TRP X 271      43.619 157.249  40.106  1.00  0.00           C
ATOM   3839  HH2 TRP X 271      44.486 157.809  40.427  1.00  0.00           H
ATOM   3840  C   TRP X 271      38.852 151.948  39.654  1.00  0.00           C
ATOM   3841  O   TRP X 271      37.888 151.579  38.977  1.00  0.00           O
ATOM   3842  N   MET X 272      39.029 151.519  40.903  1.00  0.00           N
ATOM   3843  HN  MET X 272      39.805 151.782  41.490  1.00  0.00           H
ATOM   3844  CA  MET X 272      38.168 150.504  41.431  1.00  0.00           C
ATOM   3845  HA  MET X 272      37.208 150.544  40.936  1.00  0.00           H
ATOM   3846  CB  MET X 272      38.761 149.102  41.136  1.00  0.00           C
ATOM   3847  HB1 MET X 272      38.195 148.681  40.276  1.00  0.00           H
ATOM   3848  HB2 MET X 272      39.814 149.226  40.791  1.00  0.00           H
ATOM   3849  CG  MET X 272      38.768 148.072  42.271  1.00  0.00           C
ATOM   3850  HG1 MET X 272      39.537 148.370  43.018  1.00  0.00           H
ATOM   3851  HG2 MET X 272      37.791 148.071  42.799  1.00  0.00           H
ATOM   3852  SD  MET X 272      39.133 146.408  41.651  1.00  0.00           S
ATOM   3853  CE  MET X 272      37.646 145.670  42.372  1.00  0.00           C
ATOM   3854  HE1 MET X 272      37.548 144.599  42.093  1.00  0.00           H
ATOM   3855  HE2 MET X 272      37.685 145.736  43.481  1.00  0.00           H
ATOM   3856  HE3 MET X 272      36.737 146.203  42.026  1.00  0.00           H
ATOM   3857  C   MET X 272      37.843 150.814  42.871  1.00  0.00           C
ATOM   3858  O   MET X 272      38.646 151.305  43.656  1.00  0.00           O
ATOM   3859  N   LYS X 273      36.570 150.590  43.210  1.00  0.00           N
ATOM   3860  HN  LYS X 273      35.934 150.198  42.550  1.00  0.00           H
ATOM   3861  CA  LYS X 273      36.026 150.698  44.534  1.00  0.00           C
ATOM   3862  HA  LYS X 273      36.671 151.262  45.195  1.00  0.00           H
ATOM   3863  CB  LYS X 273      34.607 151.307  44.406  1.00  0.00           C
ATOM   3864  HB1 LYS X 273      34.702 152.410  44.296  1.00  0.00           H
ATOM   3865  HB2 LYS X 273      34.178 150.913  43.454  1.00  0.00           H
ATOM   3866  CG  LYS X 273      33.581 150.976  45.500  1.00  0.00           C
ATOM   3867  HG1 LYS X 273      32.579 151.303  45.133  1.00  0.00           H
ATOM   3868  HG2 LYS X 273      33.530 149.873  45.625  1.00  0.00           H
ATOM   3869  CD  LYS X 273      33.866 151.681  46.831  1.00  0.00           C
ATOM   3870  HD1 LYS X 273      34.881 152.140  46.805  1.00  0.00           H
ATOM   3871  HD2 LYS X 273      33.143 152.514  46.943  1.00  0.00           H
ATOM   3872  CE  LYS X 273      33.765 150.772  48.049  1.00  0.00           C
ATOM   3873  HE1 LYS X 273      34.510 149.952  47.980  1.00  0.00           H
ATOM   3874  HE2 LYS X 273      33.951 151.329  48.985  1.00  0.00           H
ATOM   3875  NZ  LYS X 273      32.412 150.200  48.115  1.00  0.00           N
ATOM   3876  HZ1 LYS X 273      32.329 149.528  48.905  1.00  0.00           H
ATOM   3877  HZ2 LYS X 273      31.693 150.947  48.197  1.00  0.00           H
ATOM   3878  HZ3 LYS X 273      32.238 149.668  47.239  1.00  0.00           H
ATOM   3879  C   LYS X 273      35.937 149.272  45.008  1.00  0.00           C
ATOM   3880  O   LYS X 273      35.480 148.399  44.283  1.00  0.00           O
ATOM   3881  N   ASP X 274      36.371 148.928  46.219  1.00  0.00           N
ATOM   3882  HN  ASP X 274      36.825 149.581  46.828  1.00  0.00           H
ATOM   3883  CA  ASP X 274      36.361 147.524  46.570  1.00  0.00           C
ATOM   3884  HA  ASP X 274      36.780 146.992  45.727  1.00  0.00           H
ATOM   3885  CB  ASP X 274      37.273 147.229  47.765  1.00  0.00           C
ATOM   3886  HB1 ASP X 274      36.953 147.838  48.627  1.00  0.00           H
ATOM   3887  HB2 ASP X 274      37.216 146.153  48.033  1.00  0.00           H
ATOM   3888  CG  ASP X 274      38.740 147.519  47.501  1.00  0.00           C
ATOM   3889  OD1 ASP X 274      39.145 147.867  46.371  1.00  0.00           O
ATOM   3890  OD2 ASP X 274      39.477 147.344  48.507  1.00  0.00           O
ATOM   3891  C   ASP X 274      34.950 146.972  46.878  1.00  0.00           C
ATOM   3892  O   ASP X 274      34.098 147.630  47.485  1.00  0.00           O
ATOM   3893  N   GLY X 275      34.605 145.725  46.498  1.00  0.00           N
ATOM   3894  HN  GLY X 275      33.734 145.400  46.858  1.00  0.00           H
ATOM   3895  CA  GLY X 275      35.304 144.814  45.591  1.00  0.00           C
ATOM   3896  HA1 GLY X 275      36.347 145.072  45.488  1.00  0.00           H
ATOM   3897  HA2 GLY X 275      35.181 143.819  45.992  1.00  0.00           H
ATOM   3898  C   GLY X 275      34.683 144.809  44.214  1.00  0.00           C
ATOM   3899  O   GLY X 275      34.469 143.740  43.644  1.00  0.00           O
ATOM   3900  N   VAL X 276      34.324 145.993  43.665  1.00  0.00           N
ATOM   3901  HN  VAL X 276      34.614 146.863  44.082  1.00  0.00           H
ATOM   3902  CA  VAL X 276      33.585 146.141  42.416  1.00  0.00           C
ATOM   3903  HA  VAL X 276      33.699 145.214  41.884  1.00  0.00           H
ATOM   3904  CB  VAL X 276      32.079 146.342  42.623  1.00  0.00           C
ATOM   3905  HB  VAL X 276      31.607 146.610  41.646  1.00  0.00           H
ATOM   3906  CG1 VAL X 276      31.465 145.008  43.089  1.00  0.00           C
ATOM   3907 1HG1 VAL X 276      30.368 145.115  43.213  1.00  0.00           H
ATOM   3908 2HG1 VAL X 276      31.662 144.212  42.343  1.00  0.00           H
ATOM   3909 3HG1 VAL X 276      31.898 144.696  44.062  1.00  0.00           H
ATOM   3910  CG2 VAL X 276      31.766 147.459  43.642  1.00  0.00           C
ATOM   3911 1HG2 VAL X 276      30.666 147.572  43.749  1.00  0.00           H
ATOM   3912 2HG2 VAL X 276      32.192 147.221  44.638  1.00  0.00           H
ATOM   3913 3HG2 VAL X 276      32.177 148.432  43.303  1.00  0.00           H
ATOM   3914  C   VAL X 276      34.145 147.273  41.523  1.00  0.00           C
ATOM   3915  O   VAL X 276      34.208 148.433  41.938  1.00  0.00           O
ATOM   3916  N   PRO X 277      34.586 147.030  40.288  1.00  0.00           N
ATOM   3917  CD  PRO X 277      34.429 145.763  39.575  1.00  0.00           C
ATOM   3918  HD1 PRO X 277      33.421 145.322  39.733  1.00  0.00           H
ATOM   3919  HD2 PRO X 277      35.220 145.068  39.932  1.00  0.00           H
ATOM   3920  CA  PRO X 277      35.189 148.059  39.439  1.00  0.00           C
ATOM   3921  HA  PRO X 277      36.005 148.510  39.983  1.00  0.00           H
ATOM   3922  CB  PRO X 277      35.645 147.274  38.200  1.00  0.00           C
ATOM   3923  HB1 PRO X 277      35.675 147.882  37.272  1.00  0.00           H
ATOM   3924  HB2 PRO X 277      36.654 146.845  38.388  1.00  0.00           H
ATOM   3925  CG  PRO X 277      34.639 146.126  38.111  1.00  0.00           C
ATOM   3926  HG1 PRO X 277      33.683 146.507  37.683  1.00  0.00           H
ATOM   3927  HG2 PRO X 277      35.003 145.280  37.496  1.00  0.00           H
ATOM   3928  C   PRO X 277      34.243 149.190  39.066  1.00  0.00           C
ATOM   3929  O   PRO X 277      33.026 149.024  39.072  1.00  0.00           O
ATOM   3930  N   LEU X 278      34.787 150.380  38.749  1.00  0.00           N
ATOM   3931  HN  LEU X 278      35.775 150.514  38.731  1.00  0.00           H
ATOM   3932  CA  LEU X 278      33.972 151.550  38.504  1.00  0.00           C
ATOM   3933  HA  LEU X 278      33.013 151.412  38.970  1.00  0.00           H
ATOM   3934  CB  LEU X 278      34.602 152.784  39.193  1.00  0.00           C
ATOM   3935  HB1 LEU X 278      35.625 152.950  38.792  1.00  0.00           H
ATOM   3936  HB2 LEU X 278      33.989 153.679  38.962  1.00  0.00           H
ATOM   3937  CG  LEU X 278      34.686 152.681  40.732  1.00  0.00           C
ATOM   3938  HG  LEU X 278      35.296 151.787  40.997  1.00  0.00           H
ATOM   3939  CD1 LEU X 278      35.369 153.910  41.351  1.00  0.00           C
ATOM   3940 1HD1 LEU X 278      35.470 153.774  42.450  1.00  0.00           H
ATOM   3941 2HD1 LEU X 278      36.383 154.056  40.923  1.00  0.00           H
ATOM   3942 3HD1 LEU X 278      34.763 154.823  41.170  1.00  0.00           H
ATOM   3943  CD2 LEU X 278      33.293 152.513  41.344  1.00  0.00           C
ATOM   3944 1HD2 LEU X 278      33.318 152.663  42.442  1.00  0.00           H
ATOM   3945 2HD2 LEU X 278      32.601 153.273  40.928  1.00  0.00           H
ATOM   3946 3HD2 LEU X 278      32.892 151.498  41.137  1.00  0.00           H
ATOM   3947  C   LEU X 278      33.772 151.797  36.997  1.00  0.00           C
ATOM   3948  O   LEU X 278      34.763 151.805  36.259  1.00  0.00           O
ATOM   3949  N   PRO X 279      32.561 152.009  36.458  1.00  0.00           N
ATOM   3950  CD  PRO X 279      31.321 151.548  37.103  1.00  0.00           C
ATOM   3951  HD1 PRO X 279      30.824 152.421  37.580  1.00  0.00           H
ATOM   3952  HD2 PRO X 279      31.482 150.740  37.854  1.00  0.00           H
ATOM   3953  CA  PRO X 279      32.372 152.187  35.009  1.00  0.00           C
ATOM   3954  HA  PRO X 279      32.943 151.442  34.478  1.00  0.00           H
ATOM   3955  CB  PRO X 279      30.860 151.935  34.814  1.00  0.00           C
ATOM   3956  HB1 PRO X 279      30.271 152.871  34.948  1.00  0.00           H
ATOM   3957  HB2 PRO X 279      30.643 151.506  33.814  1.00  0.00           H
ATOM   3958  CG  PRO X 279      30.480 151.001  35.958  1.00  0.00           C
ATOM   3959  HG1 PRO X 279      29.396 151.012  36.185  1.00  0.00           H
ATOM   3960  HG2 PRO X 279      30.804 149.960  35.743  1.00  0.00           H
ATOM   3961  C   PRO X 279      32.747 153.563  34.446  1.00  0.00           C
ATOM   3962  O   PRO X 279      31.873 154.276  33.943  1.00  0.00           O
ATOM   3963  N   LEU X 280      34.037 153.946  34.460  1.00  0.00           N
ATOM   3964  HN  LEU X 280      34.729 153.332  34.841  1.00  0.00           H
ATOM   3965  CA  LEU X 280      34.489 155.294  34.150  1.00  0.00           C
ATOM   3966  HA  LEU X 280      33.700 155.793  33.606  1.00  0.00           H
ATOM   3967  CB  LEU X 280      34.734 156.113  35.460  1.00  0.00           C
ATOM   3968  HB1 LEU X 280      35.424 156.962  35.276  1.00  0.00           H
ATOM   3969  HB2 LEU X 280      33.748 156.547  35.740  1.00  0.00           H
ATOM   3970  CG  LEU X 280      35.224 155.332  36.694  1.00  0.00           C
ATOM   3971  HG  LEU X 280      34.590 154.426  36.809  1.00  0.00           H
ATOM   3972  CD1 LEU X 280      36.682 154.898  36.560  1.00  0.00           C
ATOM   3973 1HD1 LEU X 280      36.938 154.209  37.389  1.00  0.00           H
ATOM   3974 2HD1 LEU X 280      36.869 154.362  35.607  1.00  0.00           H
ATOM   3975 3HD1 LEU X 280      37.347 155.786  36.604  1.00  0.00           H
ATOM   3976  CD2 LEU X 280      35.046 156.154  37.980  1.00  0.00           C
ATOM   3977 1HD2 LEU X 280      35.223 155.533  38.881  1.00  0.00           H
ATOM   3978 2HD2 LEU X 280      35.777 156.985  38.011  1.00  0.00           H
ATOM   3979 3HD2 LEU X 280      34.024 156.583  38.041  1.00  0.00           H
ATOM   3980  C   LEU X 280      35.695 155.285  33.196  1.00  0.00           C
ATOM   3981  O   LEU X 280      36.255 154.215  32.938  1.00  0.00           O
ATOM   3982  N   PRO X 281      36.065 156.406  32.555  1.00  0.00           N
ATOM   3983  CD  PRO X 281      35.217 157.597  32.449  1.00  0.00           C
ATOM   3984  HD1 PRO X 281      34.726 157.882  33.404  1.00  0.00           H
ATOM   3985  HD2 PRO X 281      34.450 157.426  31.660  1.00  0.00           H
ATOM   3986  CA  PRO X 281      37.225 156.503  31.654  1.00  0.00           C
ATOM   3987  HA  PRO X 281      37.102 155.732  30.912  1.00  0.00           H
ATOM   3988  CB  PRO X 281      37.109 157.923  31.055  1.00  0.00           C
ATOM   3989  HB1 PRO X 281      38.084 158.439  30.936  1.00  0.00           H
ATOM   3990  HB2 PRO X 281      36.616 157.861  30.059  1.00  0.00           H
ATOM   3991  CG  PRO X 281      36.192 158.674  32.016  1.00  0.00           C
ATOM   3992  HG1 PRO X 281      36.767 158.999  32.909  1.00  0.00           H
ATOM   3993  HG2 PRO X 281      35.699 159.549  31.552  1.00  0.00           H
ATOM   3994  C   PRO X 281      38.598 156.285  32.297  1.00  0.00           C
ATOM   3995  O   PRO X 281      38.696 156.354  33.524  1.00  0.00           O
ATOM   3996  N   PRO X 282      39.673 156.056  31.531  1.00  0.00           N
ATOM   3997  CD  PRO X 282      39.649 155.863  30.074  1.00  0.00           C
ATOM   3998  HD1 PRO X 282      39.606 156.857  29.576  1.00  0.00           H
ATOM   3999  HD2 PRO X 282      38.785 155.238  29.758  1.00  0.00           H
ATOM   4000  CA  PRO X 282      40.983 155.773  32.094  1.00  0.00           C
ATOM   4001  HA  PRO X 282      40.887 155.307  33.061  1.00  0.00           H
ATOM   4002  CB  PRO X 282      41.620 154.822  31.060  1.00  0.00           C
ATOM   4003  HB1 PRO X 282      42.724 154.910  31.005  1.00  0.00           H
ATOM   4004  HB2 PRO X 282      41.359 153.774  31.332  1.00  0.00           H
ATOM   4005  CG  PRO X 282      40.960 155.153  29.711  1.00  0.00           C
ATOM   4006  HG1 PRO X 282      41.609 155.833  29.119  1.00  0.00           H
ATOM   4007  HG2 PRO X 282      40.772 154.231  29.120  1.00  0.00           H
ATOM   4008  C   PRO X 282      41.786 157.057  32.263  1.00  0.00           C
ATOM   4009  O   PRO X 282      41.994 157.791  31.298  1.00  0.00           O
ATOM   4010  N   SER X 283      42.248 157.354  33.493  1.00  0.00           N
ATOM   4011  HN  SER X 283      42.116 156.709  34.243  1.00  0.00           H
ATOM   4012  CA  SER X 283      42.925 158.607  33.823  1.00  0.00           C
ATOM   4013  HA  SER X 283      43.487 158.940  32.965  1.00  0.00           H
ATOM   4014  CB  SER X 283      41.936 159.707  34.305  1.00  0.00           C
ATOM   4015  HB1 SER X 283      41.044 159.212  34.754  1.00  0.00           H
ATOM   4016  HB2 SER X 283      42.380 160.367  35.082  1.00  0.00           H
ATOM   4017  OG  SER X 283      41.532 160.530  33.214  1.00  0.00           O
ATOM   4018  HG1 SER X 283      40.992 161.246  33.578  1.00  0.00           H
ATOM   4019  C   SER X 283      43.870 158.365  34.985  1.00  0.00           C
ATOM   4020  O   SER X 283      43.575 157.445  35.736  1.00  0.00           O
ATOM   4021  N   PRO X 284      44.964 159.100  35.244  1.00  0.00           N
ATOM   4022  CD  PRO X 284      45.688 159.847  34.223  1.00  0.00           C
ATOM   4023  HD1 PRO X 284      45.612 160.926  34.484  1.00  0.00           H
ATOM   4024  HD2 PRO X 284      45.330 159.679  33.184  1.00  0.00           H
ATOM   4025  CA  PRO X 284      45.835 158.844  36.400  1.00  0.00           C
ATOM   4026  HA  PRO X 284      45.760 157.812  36.712  1.00  0.00           H
ATOM   4027  CB  PRO X 284      47.255 159.205  35.905  1.00  0.00           C
ATOM   4028  HB1 PRO X 284      47.609 160.161  36.348  1.00  0.00           H
ATOM   4029  HB2 PRO X 284      47.982 158.407  36.164  1.00  0.00           H
ATOM   4030  CG  PRO X 284      47.122 159.369  34.388  1.00  0.00           C
ATOM   4031  HG1 PRO X 284      47.857 160.082  33.967  1.00  0.00           H
ATOM   4032  HG2 PRO X 284      47.243 158.382  33.887  1.00  0.00           H
ATOM   4033  C   PRO X 284      45.443 159.709  37.584  1.00  0.00           C
ATOM   4034  O   PRO X 284      46.143 159.698  38.597  1.00  0.00           O
ATOM   4035  N   VAL X 285      44.306 160.421  37.489  1.00  0.00           N
ATOM   4036  HN  VAL X 285      43.796 160.426  36.638  1.00  0.00           H
ATOM   4037  CA  VAL X 285      43.639 161.080  38.597  1.00  0.00           C
ATOM   4038  HA  VAL X 285      44.132 160.817  39.523  1.00  0.00           H
ATOM   4039  CB  VAL X 285      43.632 162.602  38.477  1.00  0.00           C
ATOM   4040  HB  VAL X 285      42.994 163.037  39.282  1.00  0.00           H
ATOM   4041  CG1 VAL X 285      45.070 163.116  38.683  1.00  0.00           C
ATOM   4042 1HG1 VAL X 285      45.101 164.222  38.589  1.00  0.00           H
ATOM   4043 2HG1 VAL X 285      45.442 162.833  39.691  1.00  0.00           H
ATOM   4044 3HG1 VAL X 285      45.752 162.690  37.918  1.00  0.00           H
ATOM   4045  CG2 VAL X 285      43.082 163.057  37.109  1.00  0.00           C
ATOM   4046 1HG2 VAL X 285      43.047 164.167  37.071  1.00  0.00           H
ATOM   4047 2HG2 VAL X 285      43.740 162.719  36.282  1.00  0.00           H
ATOM   4048 3HG2 VAL X 285      42.054 162.678  36.933  1.00  0.00           H
ATOM   4049  C   VAL X 285      42.207 160.567  38.710  1.00  0.00           C
ATOM   4050  O   VAL X 285      41.528 160.317  37.713  1.00  0.00           O
ATOM   4051  N   LEU X 286      41.733 160.370  39.953  1.00  0.00           N
ATOM   4052  HN  LEU X 286      42.353 160.441  40.746  1.00  0.00           H
ATOM   4053  CA  LEU X 286      40.356 160.107  40.304  1.00  0.00           C
ATOM   4054  HA  LEU X 286      39.717 160.268  39.448  1.00  0.00           H
ATOM   4055  CB  LEU X 286      40.159 158.689  40.885  1.00  0.00           C
ATOM   4056  HB1 LEU X 286      40.509 157.976  40.115  1.00  0.00           H
ATOM   4057  HB2 LEU X 286      40.823 158.566  41.767  1.00  0.00           H
ATOM   4058  CG  LEU X 286      38.717 158.292  41.274  1.00  0.00           C
ATOM   4059  HG  LEU X 286      38.277 159.107  41.892  1.00  0.00           H
ATOM   4060  CD1 LEU X 286      37.830 158.083  40.040  1.00  0.00           C
ATOM   4061 1HD1 LEU X 286      36.801 157.798  40.347  1.00  0.00           H
ATOM   4062 2HD1 LEU X 286      37.774 159.007  39.434  1.00  0.00           H
ATOM   4063 3HD1 LEU X 286      38.244 157.273  39.402  1.00  0.00           H
ATOM   4064  CD2 LEU X 286      38.723 157.020  42.135  1.00  0.00           C
ATOM   4065 1HD2 LEU X 286      37.687 156.690  42.359  1.00  0.00           H
ATOM   4066 2HD2 LEU X 286      39.250 156.201  41.609  1.00  0.00           H
ATOM   4067 3HD2 LEU X 286      39.248 157.207  43.093  1.00  0.00           H
ATOM   4068  C   LEU X 286      40.007 161.115  41.368  1.00  0.00           C
ATOM   4069  O   LEU X 286      40.683 161.253  42.382  1.00  0.00           O
ATOM   4070  N   ILE X 287      38.953 161.896  41.155  1.00  0.00           N
ATOM   4071  HN  ILE X 287      38.373 161.790  40.341  1.00  0.00           H
ATOM   4072  CA  ILE X 287      38.664 163.034  41.993  1.00  0.00           C
ATOM   4073  HA  ILE X 287      39.182 162.959  42.940  1.00  0.00           H
ATOM   4074  CB  ILE X 287      39.018 164.366  41.338  1.00  0.00           C
ATOM   4075  HB  ILE X 287      38.336 165.169  41.702  1.00  0.00           H
ATOM   4076  CG2 ILE X 287      40.430 164.754  41.813  1.00  0.00           C
ATOM   4077 1HG2 ILE X 287      40.719 165.762  41.449  1.00  0.00           H
ATOM   4078 2HG2 ILE X 287      40.460 164.793  42.921  1.00  0.00           H
ATOM   4079 3HG2 ILE X 287      41.177 164.014  41.457  1.00  0.00           H
ATOM   4080  CG1 ILE X 287      38.923 164.284  39.796  1.00  0.00           C
ATOM   4081 1HG1 ILE X 287      39.509 163.422  39.406  1.00  0.00           H
ATOM   4082 2HG1 ILE X 287      37.857 164.134  39.510  1.00  0.00           H
ATOM   4083  CD  ILE X 287      39.484 165.510  39.090  1.00  0.00           C
ATOM   4084  HD1 ILE X 287      39.244 165.467  38.012  1.00  0.00           H
ATOM   4085  HD2 ILE X 287      39.055 166.439  39.516  1.00  0.00           H
ATOM   4086  HD3 ILE X 287      40.590 165.557  39.196  1.00  0.00           H
ATOM   4087  C   ILE X 287      37.209 162.956  42.321  1.00  0.00           C
ATOM   4088  O   ILE X 287      36.362 162.714  41.462  1.00  0.00           O
ATOM   4089  N   LEU X 288      36.878 163.096  43.610  1.00  0.00           N
ATOM   4090  HN  LEU X 288      37.580 163.245  44.314  1.00  0.00           H
ATOM   4091  CA  LEU X 288      35.510 163.018  44.059  1.00  0.00           C
ATOM   4092  HA  LEU X 288      34.827 162.926  43.227  1.00  0.00           H
ATOM   4093  CB  LEU X 288      35.235 161.798  44.984  1.00  0.00           C
ATOM   4094  HB1 LEU X 288      34.860 162.138  45.976  1.00  0.00           H
ATOM   4095  HB2 LEU X 288      34.398 161.238  44.524  1.00  0.00           H
ATOM   4096  CG  LEU X 288      36.384 160.791  45.236  1.00  0.00           C
ATOM   4097  HG  LEU X 288      37.319 161.359  45.449  1.00  0.00           H
ATOM   4098  CD1 LEU X 288      36.061 159.950  46.478  1.00  0.00           C
ATOM   4099 1HD1 LEU X 288      36.890 159.242  46.689  1.00  0.00           H
ATOM   4100 2HD1 LEU X 288      35.912 160.606  47.361  1.00  0.00           H
ATOM   4101 3HD1 LEU X 288      35.129 159.367  46.309  1.00  0.00           H
ATOM   4102  CD2 LEU X 288      36.647 159.835  44.062  1.00  0.00           C
ATOM   4103 1HD2 LEU X 288      37.481 159.146  44.319  1.00  0.00           H
ATOM   4104 2HD2 LEU X 288      35.744 159.223  43.855  1.00  0.00           H
ATOM   4105 3HD2 LEU X 288      36.933 160.389  43.148  1.00  0.00           H
ATOM   4106  C   LEU X 288      35.197 164.321  44.769  1.00  0.00           C
ATOM   4107  O   LEU X 288      35.660 164.520  45.895  1.00  0.00           O
ATOM   4108  N   PRO X 289      34.449 165.237  44.161  1.00  0.00           N
ATOM   4109  CD  PRO X 289      34.395 165.432  42.715  1.00  0.00           C
ATOM   4110  HD1 PRO X 289      33.367 165.186  42.369  1.00  0.00           H
ATOM   4111  HD2 PRO X 289      35.140 164.838  42.145  1.00  0.00           H
ATOM   4112  CA  PRO X 289      33.980 166.426  44.849  1.00  0.00           C
ATOM   4113  HA  PRO X 289      34.654 166.685  45.646  1.00  0.00           H
ATOM   4114  CB  PRO X 289      33.896 167.511  43.757  1.00  0.00           C
ATOM   4115  HB1 PRO X 289      32.842 167.692  43.442  1.00  0.00           H
ATOM   4116  HB2 PRO X 289      34.328 168.471  44.105  1.00  0.00           H
ATOM   4117  CG  PRO X 289      34.666 166.923  42.577  1.00  0.00           C
ATOM   4118  HG1 PRO X 289      34.335 167.321  41.598  1.00  0.00           H
ATOM   4119  HG2 PRO X 289      35.752 167.119  42.708  1.00  0.00           H
ATOM   4120  C   PRO X 289      32.609 166.179  45.415  1.00  0.00           C
ATOM   4121  O   PRO X 289      31.957 165.202  45.050  1.00  0.00           O
ATOM   4122  N   GLU X 290      32.166 167.074  46.312  1.00  0.00           N
ATOM   4123  HN  GLU X 290      32.787 167.804  46.590  1.00  0.00           H
ATOM   4124  CA  GLU X 290      30.819 167.103  46.839  1.00  0.00           C
ATOM   4125  HA  GLU X 290      30.794 167.922  47.535  1.00  0.00           H
ATOM   4126  CB  GLU X 290      29.735 167.437  45.770  1.00  0.00           C
ATOM   4127  HB1 GLU X 290      29.836 166.758  44.896  1.00  0.00           H
ATOM   4128  HB2 GLU X 290      28.731 167.237  46.210  1.00  0.00           H
ATOM   4129  CG  GLU X 290      29.703 168.925  45.316  1.00  0.00           C
ATOM   4130  HG1 GLU X 290      28.642 169.201  45.128  1.00  0.00           H
ATOM   4131  HG2 GLU X 290      30.094 169.580  46.119  1.00  0.00           H
ATOM   4132  CD  GLU X 290      30.447 169.242  44.024  1.00  0.00           C
ATOM   4133  OE1 GLU X 290      31.299 170.166  44.025  1.00  0.00           O
ATOM   4134  OE2 GLU X 290      30.108 168.659  42.964  1.00  0.00           O
ATOM   4135  C   GLU X 290      30.467 165.868  47.666  1.00  0.00           C
ATOM   4136  O   GLU X 290      29.331 165.401  47.660  1.00  0.00           O
ATOM   4137  N   ILE X 291      31.426 165.364  48.474  1.00  0.00           N
ATOM   4138  HN  ILE X 291      32.336 165.767  48.480  1.00  0.00           H
ATOM   4139  CA  ILE X 291      31.320 164.126  49.238  1.00  0.00           C
ATOM   4140  HA  ILE X 291      31.255 163.323  48.514  1.00  0.00           H
ATOM   4141  CB  ILE X 291      32.573 163.878  50.091  1.00  0.00           C
ATOM   4142  HB  ILE X 291      32.733 164.748  50.772  1.00  0.00           H
ATOM   4143  CG2 ILE X 291      32.436 162.613  50.972  1.00  0.00           C
ATOM   4144 1HG2 ILE X 291      33.383 162.438  51.523  1.00  0.00           H
ATOM   4145 2HG2 ILE X 291      31.634 162.710  51.731  1.00  0.00           H
ATOM   4146 3HG2 ILE X 291      32.236 161.718  50.348  1.00  0.00           H
ATOM   4147  CG1 ILE X 291      33.830 163.721  49.206  1.00  0.00           C
ATOM   4148 1HG1 ILE X 291      34.513 162.997  49.710  1.00  0.00           H
ATOM   4149 2HG1 ILE X 291      33.550 163.267  48.229  1.00  0.00           H
ATOM   4150  CD  ILE X 291      34.613 165.019  48.995  1.00  0.00           C
ATOM   4151  HD1 ILE X 291      35.531 164.811  48.413  1.00  0.00           H
ATOM   4152  HD2 ILE X 291      34.027 165.772  48.433  1.00  0.00           H
ATOM   4153  HD3 ILE X 291      34.908 165.458  49.972  1.00  0.00           H
ATOM   4154  C   ILE X 291      30.075 164.033  50.114  1.00  0.00           C
ATOM   4155  O   ILE X 291      29.723 164.960  50.852  1.00  0.00           O
ATOM   4156  N   GLY X 292      29.380 162.879  50.031  1.00  0.00           N
ATOM   4157  HN  GLY X 292      29.681 162.186  49.375  1.00  0.00           H
ATOM   4158  CA  GLY X 292      28.326 162.473  50.945  1.00  0.00           C
ATOM   4159  HA1 GLY X 292      28.415 163.037  51.861  1.00  0.00           H
ATOM   4160  HA2 GLY X 292      27.381 162.592  50.441  1.00  0.00           H
ATOM   4161  C   GLY X 292      28.514 161.014  51.284  1.00  0.00           C
ATOM   4162  O   GLY X 292      29.462 160.412  50.786  1.00  0.00           O
ATOM   4163  N   PRO X 293      27.679 160.353  52.083  1.00  0.00           N
ATOM   4164  CD  PRO X 293      26.661 161.012  52.904  1.00  0.00           C
ATOM   4165  HD1 PRO X 293      25.685 160.964  52.372  1.00  0.00           H
ATOM   4166  HD2 PRO X 293      26.906 162.070  53.148  1.00  0.00           H
ATOM   4167  CA  PRO X 293      27.992 159.014  52.591  1.00  0.00           C
ATOM   4168  HA  PRO X 293      28.998 159.041  52.980  1.00  0.00           H
ATOM   4169  CB  PRO X 293      26.958 158.770  53.698  1.00  0.00           C
ATOM   4170  HB1 PRO X 293      26.039 158.296  53.293  1.00  0.00           H
ATOM   4171  HB2 PRO X 293      27.377 158.135  54.505  1.00  0.00           H
ATOM   4172  CG  PRO X 293      26.625 160.179  54.185  1.00  0.00           C
ATOM   4173  HG1 PRO X 293      25.650 160.250  54.704  1.00  0.00           H
ATOM   4174  HG2 PRO X 293      27.430 160.531  54.870  1.00  0.00           H
ATOM   4175  C   PRO X 293      27.959 157.932  51.532  1.00  0.00           C
ATOM   4176  O   PRO X 293      28.557 156.878  51.723  1.00  0.00           O
ATOM   4177  N   GLN X 294      27.280 158.189  50.401  1.00  0.00           N
ATOM   4178  HN  GLN X 294      26.766 159.040  50.348  1.00  0.00           H
ATOM   4179  CA  GLN X 294      27.248 157.365  49.206  1.00  0.00           C
ATOM   4180  HA  GLN X 294      26.920 156.378  49.499  1.00  0.00           H
ATOM   4181  CB  GLN X 294      26.291 157.946  48.113  1.00  0.00           C
ATOM   4182  HB1 GLN X 294      26.573 157.521  47.121  1.00  0.00           H
ATOM   4183  HB2 GLN X 294      25.256 157.597  48.324  1.00  0.00           H
ATOM   4184  CG  GLN X 294      26.274 159.492  47.956  1.00  0.00           C
ATOM   4185  HG1 GLN X 294      27.304 159.901  47.997  1.00  0.00           H
ATOM   4186  HG2 GLN X 294      25.852 159.751  46.962  1.00  0.00           H
ATOM   4187  CD  GLN X 294      25.413 160.182  49.018  1.00  0.00           C
ATOM   4188  OE1 GLN X 294      24.804 159.535  49.873  1.00  0.00           O
ATOM   4189  NE2 GLN X 294      25.395 161.528  49.008  1.00  0.00           N
ATOM   4190 1HE2 GLN X 294      25.887 162.022  48.278  1.00  0.00           H
ATOM   4191 2HE2 GLN X 294      24.848 161.999  49.696  1.00  0.00           H
ATOM   4192  C   GLN X 294      28.623 157.181  48.598  1.00  0.00           C
ATOM   4193  O   GLN X 294      28.952 156.120  48.071  1.00  0.00           O
ATOM   4194  N   ASP X 295      29.452 158.228  48.674  1.00  0.00           N
ATOM   4195  HN  ASP X 295      29.156 159.091  49.077  1.00  0.00           H
ATOM   4196  CA  ASP X 295      30.794 158.247  48.171  1.00  0.00           C
ATOM   4197  HA  ASP X 295      30.811 157.824  47.174  1.00  0.00           H
ATOM   4198  CB  ASP X 295      31.300 159.710  48.146  1.00  0.00           C
ATOM   4199  HB1 ASP X 295      31.180 160.183  49.137  1.00  0.00           H
ATOM   4200  HB2 ASP X 295      32.385 159.721  47.902  1.00  0.00           H
ATOM   4201  CG  ASP X 295      30.609 160.575  47.107  1.00  0.00           C
ATOM   4202  OD1 ASP X 295      29.420 160.385  46.747  1.00  0.00           O
ATOM   4203  OD2 ASP X 295      31.327 161.464  46.588  1.00  0.00           O
ATOM   4204  C   ASP X 295      31.735 157.414  49.033  1.00  0.00           C
ATOM   4205  O   ASP X 295      32.750 156.925  48.546  1.00  0.00           O
ATOM   4206  N   GLN X 296      31.437 157.206  50.335  1.00  0.00           N
ATOM   4207  HN  GLN X 296      30.571 157.539  50.699  1.00  0.00           H
ATOM   4208  CA  GLN X 296      32.317 156.510  51.264  1.00  0.00           C
ATOM   4209  HA  GLN X 296      33.232 157.085  51.325  1.00  0.00           H
ATOM   4210  CB  GLN X 296      31.706 156.401  52.686  1.00  0.00           C
ATOM   4211  HB1 GLN X 296      30.691 155.954  52.597  1.00  0.00           H
ATOM   4212  HB2 GLN X 296      32.331 155.707  53.291  1.00  0.00           H
ATOM   4213  CG  GLN X 296      31.632 157.742  53.450  1.00  0.00           C
ATOM   4214  HG1 GLN X 296      32.657 158.137  53.615  1.00  0.00           H
ATOM   4215  HG2 GLN X 296      31.077 158.494  52.853  1.00  0.00           H
ATOM   4216  CD  GLN X 296      30.944 157.619  54.813  1.00  0.00           C
ATOM   4217  OE1 GLN X 296      30.105 158.432  55.205  1.00  0.00           O
ATOM   4218  NE2 GLN X 296      31.316 156.577  55.593  1.00  0.00           N
ATOM   4219 1HE2 GLN X 296      31.979 155.917  55.249  1.00  0.00           H
ATOM   4220 2HE2 GLN X 296      31.003 156.563  56.541  1.00  0.00           H
ATOM   4221  C   GLN X 296      32.711 155.100  50.835  1.00  0.00           C
ATOM   4222  O   GLN X 296      31.952 154.353  50.215  1.00  0.00           O
ATOM   4223  N   GLY X 297      33.950 154.680  51.159  1.00  0.00           N
ATOM   4224  HN  GLY X 297      34.597 155.258  51.656  1.00  0.00           H
ATOM   4225  CA  GLY X 297      34.359 153.362  50.730  1.00  0.00           C
ATOM   4226  HA1 GLY X 297      33.905 152.652  51.402  1.00  0.00           H
ATOM   4227  HA2 GLY X 297      34.051 153.250  49.701  1.00  0.00           H
ATOM   4228  C   GLY X 297      35.831 153.113  50.715  1.00  0.00           C
ATOM   4229  O   GLY X 297      36.651 154.003  50.902  1.00  0.00           O
ATOM   4230  N   THR X 298      36.192 151.843  50.486  1.00  0.00           N
ATOM   4231  HN  THR X 298      35.510 151.118  50.516  1.00  0.00           H
ATOM   4232  CA  THR X 298      37.550 151.392  50.220  1.00  0.00           C
ATOM   4233  HA  THR X 298      38.245 152.028  50.741  1.00  0.00           H
ATOM   4234  CB  THR X 298      37.783 149.944  50.633  1.00  0.00           C
ATOM   4235  HB  THR X 298      37.256 149.267  49.929  1.00  0.00           H
ATOM   4236  OG1 THR X 298      37.259 149.688  51.929  1.00  0.00           O
ATOM   4237  HG1 THR X 298      37.691 148.878  52.225  1.00  0.00           H
ATOM   4238  CG2 THR X 298      39.278 149.609  50.660  1.00  0.00           C
ATOM   4239 1HG2 THR X 298      39.434 148.547  50.939  1.00  0.00           H
ATOM   4240 2HG2 THR X 298      39.727 149.733  49.649  1.00  0.00           H
ATOM   4241 3HG2 THR X 298      39.830 150.262  51.368  1.00  0.00           H
ATOM   4242  C   THR X 298      37.805 151.490  48.729  1.00  0.00           C
ATOM   4243  O   THR X 298      36.935 151.137  47.934  1.00  0.00           O
ATOM   4244  N   TYR X 299      38.980 151.984  48.312  1.00  0.00           N
ATOM   4245  HN  TYR X 299      39.709 152.194  48.974  1.00  0.00           H
ATOM   4246  CA  TYR X 299      39.307 152.243  46.924  1.00  0.00           C
ATOM   4247  HA  TYR X 299      38.608 151.749  46.263  1.00  0.00           H
ATOM   4248  CB  TYR X 299      39.382 153.771  46.627  1.00  0.00           C
ATOM   4249  HB1 TYR X 299      39.949 154.279  47.435  1.00  0.00           H
ATOM   4250  HB2 TYR X 299      39.925 153.955  45.673  1.00  0.00           H
ATOM   4251  CG  TYR X 299      38.040 154.439  46.504  1.00  0.00           C
ATOM   4252  CD1 TYR X 299      37.290 154.780  47.641  1.00  0.00           C
ATOM   4253  HD1 TYR X 299      37.665 154.526  48.621  1.00  0.00           H
ATOM   4254  CE1 TYR X 299      36.078 155.473  47.516  1.00  0.00           C
ATOM   4255  HE1 TYR X 299      35.514 155.742  48.398  1.00  0.00           H
ATOM   4256  CZ  TYR X 299      35.628 155.869  46.253  1.00  0.00           C
ATOM   4257  OH  TYR X 299      34.435 156.609  46.141  1.00  0.00           O
ATOM   4258  HH  TYR X 299      34.422 157.046  45.286  1.00  0.00           H
ATOM   4259  CD2 TYR X 299      37.564 154.823  45.238  1.00  0.00           C
ATOM   4260  HD2 TYR X 299      38.146 154.583  44.360  1.00  0.00           H
ATOM   4261  CE2 TYR X 299      36.369 155.547  45.112  1.00  0.00           C
ATOM   4262  HE2 TYR X 299      36.028 155.854  44.135  1.00  0.00           H
ATOM   4263  C   TYR X 299      40.683 151.684  46.605  1.00  0.00           C
ATOM   4264  O   TYR X 299      41.540 151.525  47.473  1.00  0.00           O
ATOM   4265  N   SER X 300      40.934 151.424  45.313  1.00  0.00           N
ATOM   4266  HN  SER X 300      40.203 151.481  44.626  1.00  0.00           H
ATOM   4267  CA  SER X 300      42.236 151.044  44.806  1.00  0.00           C
ATOM   4268  HA  SER X 300      42.983 151.604  45.349  1.00  0.00           H
ATOM   4269  CB  SER X 300      42.551 149.529  44.978  1.00  0.00           C
ATOM   4270  HB1 SER X 300      43.629 149.341  44.780  1.00  0.00           H
ATOM   4271  HB2 SER X 300      42.351 149.245  46.037  1.00  0.00           H
ATOM   4272  OG  SER X 300      41.764 148.703  44.120  1.00  0.00           O
ATOM   4273  HG1 SER X 300      41.139 148.220  44.688  1.00  0.00           H
ATOM   4274  C   SER X 300      42.335 151.473  43.347  1.00  0.00           C
ATOM   4275  O   SER X 300      41.382 151.972  42.738  1.00  0.00           O
ATOM   4276  N   CYS X 301      43.520 151.337  42.725  1.00  0.00           N
ATOM   4277  HN  CYS X 301      44.308 150.957  43.211  1.00  0.00           H
ATOM   4278  CA  CYS X 301      43.670 151.663  41.316  1.00  0.00           C
ATOM   4279  HA  CYS X 301      42.704 151.573  40.839  1.00  0.00           H
ATOM   4280  CB  CYS X 301      44.155 153.118  41.064  1.00  0.00           C
ATOM   4281  HB1 CYS X 301      44.398 153.275  39.992  1.00  0.00           H
ATOM   4282  HB2 CYS X 301      43.267 153.735  41.295  1.00  0.00           H
ATOM   4283  SG  CYS X 301      45.461 153.769  42.158  1.00  0.00           S
ATOM   4284  C   CYS X 301      44.526 150.653  40.595  1.00  0.00           C
ATOM   4285  O   CYS X 301      45.659 150.372  40.988  1.00  0.00           O
ATOM   4286  N   VAL X 302      43.974 150.069  39.506  1.00  0.00           N
ATOM   4287  HN  VAL X 302      43.080 150.349  39.164  1.00  0.00           H
ATOM   4288  CA  VAL X 302      44.516 148.870  38.896  1.00  0.00           C
ATOM   4289  HA  VAL X 302      45.318 148.498  39.514  1.00  0.00           H
ATOM   4290  CB  VAL X 302      43.483 147.750  38.769  1.00  0.00           C
ATOM   4291  HB  VAL X 302      42.789 147.955  37.920  1.00  0.00           H
ATOM   4292  CG1 VAL X 302      44.220 146.417  38.526  1.00  0.00           C
ATOM   4293 1HG1 VAL X 302      43.490 145.598  38.390  1.00  0.00           H
ATOM   4294 2HG1 VAL X 302      44.868 146.451  37.627  1.00  0.00           H
ATOM   4295 3HG1 VAL X 302      44.851 146.166  39.406  1.00  0.00           H
ATOM   4296  CG2 VAL X 302      42.630 147.650  40.049  1.00  0.00           C
ATOM   4297 1HG2 VAL X 302      41.940 146.781  39.981  1.00  0.00           H
ATOM   4298 2HG2 VAL X 302      43.270 147.504  40.945  1.00  0.00           H
ATOM   4299 3HG2 VAL X 302      42.009 148.556  40.202  1.00  0.00           H
ATOM   4300  C   VAL X 302      45.075 149.139  37.508  1.00  0.00           C
ATOM   4301  O   VAL X 302      44.373 149.597  36.600  1.00  0.00           O
ATOM   4302  N   ALA X 303      46.362 148.796  37.307  1.00  0.00           N
ATOM   4303  HN  ALA X 303      46.874 148.397  38.070  1.00  0.00           H
ATOM   4304  CA  ALA X 303      47.087 148.958  36.062  1.00  0.00           C
ATOM   4305  HA  ALA X 303      46.521 149.600  35.397  1.00  0.00           H
ATOM   4306  CB  ALA X 303      48.451 149.611  36.334  1.00  0.00           C
ATOM   4307  HB1 ALA X 303      48.941 149.922  35.387  1.00  0.00           H
ATOM   4308  HB2 ALA X 303      48.288 150.519  36.951  1.00  0.00           H
ATOM   4309  HB3 ALA X 303      49.124 148.935  36.900  1.00  0.00           H
ATOM   4310  C   ALA X 303      47.288 147.624  35.355  1.00  0.00           C
ATOM   4311  O   ALA X 303      46.996 146.566  35.907  1.00  0.00           O
ATOM   4312  N   THR X 304      47.739 147.641  34.085  1.00  0.00           N
ATOM   4313  HN  THR X 304      47.875 148.520  33.604  1.00  0.00           H
ATOM   4314  CA  THR X 304      47.956 146.444  33.280  1.00  0.00           C
ATOM   4315  HA  THR X 304      48.366 145.708  33.945  1.00  0.00           H
ATOM   4316  CB  THR X 304      46.666 145.816  32.723  1.00  0.00           C
ATOM   4317  HB  THR X 304      46.095 145.440  33.608  1.00  0.00           H
ATOM   4318  OG1 THR X 304      46.877 144.712  31.847  1.00  0.00           O
ATOM   4319  HG1 THR X 304      46.075 144.161  31.951  1.00  0.00           H
ATOM   4320  CG2 THR X 304      45.785 146.827  31.986  1.00  0.00           C
ATOM   4321 1HG2 THR X 304      44.832 146.349  31.673  1.00  0.00           H
ATOM   4322 2HG2 THR X 304      45.533 147.688  32.639  1.00  0.00           H
ATOM   4323 3HG2 THR X 304      46.299 147.200  31.080  1.00  0.00           H
ATOM   4324  C   THR X 304      49.058 146.647  32.245  1.00  0.00           C
ATOM   4325  O   THR X 304      48.835 146.957  31.072  1.00  0.00           O
ATOM   4326  N   HIS X 305      50.322 146.476  32.697  1.00  0.00           N
ATOM   4327  HN  HIS X 305      50.482 146.320  33.668  1.00  0.00           H
ATOM   4328  CA  HIS X 305      51.508 146.477  31.851  1.00  0.00           C
ATOM   4329  HA  HIS X 305      51.235 146.275  30.827  1.00  0.00           H
ATOM   4330  CB  HIS X 305      52.261 147.829  31.917  1.00  0.00           C
ATOM   4331  HB1 HIS X 305      52.235 148.224  32.955  1.00  0.00           H
ATOM   4332  HB2 HIS X 305      53.323 147.726  31.623  1.00  0.00           H
ATOM   4333  ND1 HIS X 305      50.691 149.675  31.426  1.00  0.00           N
ATOM   4334  CG  HIS X 305      51.675 148.824  30.979  1.00  0.00           C
ATOM   4335  CE1 HIS X 305      50.197 150.225  30.339  1.00  0.00           C
ATOM   4336  HE1 HIS X 305      49.324 150.879  30.322  1.00  0.00           H
ATOM   4337  NE2 HIS X 305      50.833 149.801  29.222  1.00  0.00           N
ATOM   4338  HE2 HIS X 305      50.607 150.032  28.273  1.00  0.00           H
ATOM   4339  CD2 HIS X 305      51.793 148.903  29.629  1.00  0.00           C
ATOM   4340  HD2 HIS X 305      52.450 148.366  28.959  1.00  0.00           H
ATOM   4341  C   HIS X 305      52.489 145.414  32.326  1.00  0.00           C
ATOM   4342  O   HIS X 305      53.111 145.595  33.364  1.00  0.00           O
ATOM   4343  N   SER X 306      52.714 144.287  31.616  1.00  0.00           N
ATOM   4344  HN  SER X 306      53.405 143.678  32.012  1.00  0.00           H
ATOM   4345  CA  SER X 306      51.941 143.753  30.498  1.00  0.00           C
ATOM   4346  HA  SER X 306      50.905 144.039  30.624  1.00  0.00           H
ATOM   4347  CB  SER X 306      52.485 144.268  29.133  1.00  0.00           C
ATOM   4348  HB1 SER X 306      52.812 145.321  29.281  1.00  0.00           H
ATOM   4349  HB2 SER X 306      53.380 143.687  28.817  1.00  0.00           H
ATOM   4350  OG  SER X 306      51.494 144.279  28.100  1.00  0.00           O
ATOM   4351  HG1 SER X 306      51.388 143.345  27.798  1.00  0.00           H
ATOM   4352  C   SER X 306      52.011 142.226  30.534  1.00  0.00           C
ATOM   4353  O   SER X 306      53.086 141.646  30.383  1.00  0.00           O
ATOM   4354  N   SER X 307      50.863 141.539  30.749  1.00  0.00           N
ATOM   4355  HN  SER X 307      49.991 142.040  30.688  1.00  0.00           H
ATOM   4356  CA  SER X 307      50.734 140.089  30.972  1.00  0.00           C
ATOM   4357  HA  SER X 307      49.752 139.957  31.401  1.00  0.00           H
ATOM   4358  CB  SER X 307      50.740 139.248  29.665  1.00  0.00           C
ATOM   4359  HB1 SER X 307      51.752 139.302  29.204  1.00  0.00           H
ATOM   4360  HB2 SER X 307      50.522 138.182  29.903  1.00  0.00           H
ATOM   4361  OG  SER X 307      49.779 139.732  28.722  1.00  0.00           O
ATOM   4362  HG1 SER X 307      49.188 138.993  28.500  1.00  0.00           H
ATOM   4363  C   SER X 307      51.705 139.414  31.958  1.00  0.00           C
ATOM   4364  O   SER X 307      52.451 138.510  31.598  1.00  0.00           O
ATOM   4365  N   HIS X 308      51.772 139.769  33.254  1.00  0.00           N
ATOM   4366  HN  HIS X 308      52.587 139.453  33.739  1.00  0.00           H
ATOM   4367  CA  HIS X 308      50.871 140.591  34.019  1.00  0.00           C
ATOM   4368  HA  HIS X 308      49.888 140.415  33.627  1.00  0.00           H
ATOM   4369  CB  HIS X 308      50.858 140.240  35.517  1.00  0.00           C
ATOM   4370  HB1 HIS X 308      51.880 140.312  35.951  1.00  0.00           H
ATOM   4371  HB2 HIS X 308      50.210 140.956  36.066  1.00  0.00           H
ATOM   4372  ND1 HIS X 308      50.789 138.085  36.768  1.00  0.00           N
ATOM   4373  CG  HIS X 308      50.262 138.907  35.790  1.00  0.00           C
ATOM   4374  CE1 HIS X 308      49.925 137.095  36.879  1.00  0.00           C
ATOM   4375  HE1 HIS X 308      49.999 136.266  37.588  1.00  0.00           H
ATOM   4376  NE2 HIS X 308      48.891 137.235  36.016  1.00  0.00           N
ATOM   4377  HE2 HIS X 308      48.081 136.648  35.966  1.00  0.00           H
ATOM   4378  CD2 HIS X 308      49.099 138.400  35.319  1.00  0.00           C
ATOM   4379  HD2 HIS X 308      48.411 138.808  34.593  1.00  0.00           H
ATOM   4380  C   HIS X 308      51.246 142.052  33.913  1.00  0.00           C
ATOM   4381  O   HIS X 308      52.409 142.414  33.964  1.00  0.00           O
ATOM   4382  N   GLY X 309      50.297 142.974  33.733  1.00  0.00           N
ATOM   4383  HN  GLY X 309      50.639 143.909  33.744  1.00  0.00           H
ATOM   4384  CA  GLY X 309      48.858 142.786  33.715  1.00  0.00           C
ATOM   4385  HA1 GLY X 309      48.491 143.466  32.974  1.00  0.00           H
ATOM   4386  HA2 GLY X 309      48.573 141.776  33.502  1.00  0.00           H
ATOM   4387  C   GLY X 309      48.312 143.234  35.033  1.00  0.00           C
ATOM   4388  O   GLY X 309      48.924 144.149  35.581  1.00  0.00           O
ATOM   4389  N   PRO X 310      47.200 142.709  35.555  1.00  0.00           N
ATOM   4390  CD  PRO X 310      46.593 141.458  35.103  1.00  0.00           C
ATOM   4391  HD1 PRO X 310      47.233 140.615  35.444  1.00  0.00           H
ATOM   4392  HD2 PRO X 310      46.468 141.439  34.000  1.00  0.00           H
ATOM   4393  CA  PRO X 310      46.527 143.229  36.743  1.00  0.00           C
ATOM   4394  HA  PRO X 310      46.052 144.156  36.456  1.00  0.00           H
ATOM   4395  CB  PRO X 310      45.477 142.165  37.106  1.00  0.00           C
ATOM   4396  HB1 PRO X 310      45.864 141.458  37.871  1.00  0.00           H
ATOM   4397  HB2 PRO X 310      44.549 142.635  37.491  1.00  0.00           H
ATOM   4398  CG  PRO X 310      45.236 141.405  35.799  1.00  0.00           C
ATOM   4399  HG1 PRO X 310      44.863 140.377  35.965  1.00  0.00           H
ATOM   4400  HG2 PRO X 310      44.496 141.959  35.181  1.00  0.00           H
ATOM   4401  C   PRO X 310      47.438 143.565  37.904  1.00  0.00           C
ATOM   4402  O   PRO X 310      47.965 142.659  38.555  1.00  0.00           O
ATOM   4403  N   GLN X 311      47.624 144.859  38.183  1.00  0.00           N
ATOM   4404  HN  GLN X 311      47.269 145.557  37.558  1.00  0.00           H
ATOM   4405  CA  GLN X 311      48.449 145.293  39.275  1.00  0.00           C
ATOM   4406  HA  GLN X 311      48.742 144.447  39.883  1.00  0.00           H
ATOM   4407  CB  GLN X 311      49.734 146.007  38.786  1.00  0.00           C
ATOM   4408  HB1 GLN X 311      49.772 145.954  37.675  1.00  0.00           H
ATOM   4409  HB2 GLN X 311      49.720 147.083  39.063  1.00  0.00           H
ATOM   4410  CG  GLN X 311      50.990 145.328  39.369  1.00  0.00           C
ATOM   4411  HG1 GLN X 311      50.816 145.073  40.437  1.00  0.00           H
ATOM   4412  HG2 GLN X 311      51.208 144.393  38.821  1.00  0.00           H
ATOM   4413  CD  GLN X 311      52.236 146.201  39.346  1.00  0.00           C
ATOM   4414  OE1 GLN X 311      52.812 146.460  40.400  1.00  0.00           O
ATOM   4415  NE2 GLN X 311      52.678 146.639  38.148  1.00  0.00           N
ATOM   4416 1HE2 GLN X 311      52.244 146.306  37.316  1.00  0.00           H
ATOM   4417 2HE2 GLN X 311      53.513 147.179  38.155  1.00  0.00           H
ATOM   4418  C   GLN X 311      47.626 146.190  40.155  1.00  0.00           C
ATOM   4419  O   GLN X 311      47.363 147.346  39.826  1.00  0.00           O
ATOM   4420  N   GLU X 312      47.208 145.644  41.309  1.00  0.00           N
ATOM   4421  HN  GLU X 312      47.423 144.695  41.507  1.00  0.00           H
ATOM   4422  CA  GLU X 312      46.499 146.358  42.343  1.00  0.00           C
ATOM   4423  HA  GLU X 312      45.845 147.083  41.875  1.00  0.00           H
ATOM   4424  CB  GLU X 312      45.628 145.386  43.183  1.00  0.00           C
ATOM   4425  HB1 GLU X 312      45.084 144.738  42.459  1.00  0.00           H
ATOM   4426  HB2 GLU X 312      46.267 144.721  43.802  1.00  0.00           H
ATOM   4427  CG  GLU X 312      44.544 146.042  44.076  1.00  0.00           C
ATOM   4428  HG1 GLU X 312      44.988 146.508  44.979  1.00  0.00           H
ATOM   4429  HG2 GLU X 312      43.987 146.818  43.509  1.00  0.00           H
ATOM   4430  CD  GLU X 312      43.529 145.007  44.547  1.00  0.00           C
ATOM   4431  OE1 GLU X 312      43.860 144.256  45.502  1.00  0.00           O
ATOM   4432  OE2 GLU X 312      42.436 144.932  43.934  1.00  0.00           O
ATOM   4433  C   GLU X 312      47.493 147.124  43.196  1.00  0.00           C
ATOM   4434  O   GLU X 312      48.708 146.918  43.139  1.00  0.00           O
ATOM   4435  N   SER X 313      46.991 148.056  43.995  1.00  0.00           N
ATOM   4436  HN  SER X 313      46.001 148.152  44.082  1.00  0.00           H
ATOM   4437  CA  SER X 313      47.742 149.007  44.773  1.00  0.00           C
ATOM   4438  HA  SER X 313      48.781 148.713  44.835  1.00  0.00           H
ATOM   4439  CB  SER X 313      47.627 150.420  44.151  1.00  0.00           C
ATOM   4440  HB1 SER X 313      48.089 151.192  44.804  1.00  0.00           H
ATOM   4441  HB2 SER X 313      48.190 150.407  43.194  1.00  0.00           H
ATOM   4442  OG  SER X 313      46.272 150.759  43.843  1.00  0.00           O
ATOM   4443  HG1 SER X 313      46.283 151.118  42.942  1.00  0.00           H
ATOM   4444  C   SER X 313      47.187 148.970  46.174  1.00  0.00           C
ATOM   4445  O   SER X 313      46.296 148.181  46.476  1.00  0.00           O
ATOM   4446  N   ARG X 314      47.733 149.781  47.098  1.00  0.00           N
ATOM   4447  HN  ARG X 314      48.498 150.375  46.878  1.00  0.00           H
ATOM   4448  CA  ARG X 314      47.252 149.869  48.463  1.00  0.00           C
ATOM   4449  HA  ARG X 314      47.449 148.918  48.939  1.00  0.00           H
ATOM   4450  CB  ARG X 314      48.056 150.982  49.180  1.00  0.00           C
ATOM   4451  HB1 ARG X 314      49.125 150.672  49.195  1.00  0.00           H
ATOM   4452  HB2 ARG X 314      47.991 151.905  48.558  1.00  0.00           H
ATOM   4453  CG  ARG X 314      47.606 151.328  50.613  1.00  0.00           C
ATOM   4454  HG1 ARG X 314      46.578 151.754  50.587  1.00  0.00           H
ATOM   4455  HG2 ARG X 314      47.569 150.393  51.216  1.00  0.00           H
ATOM   4456  CD  ARG X 314      48.531 152.324  51.325  1.00  0.00           C
ATOM   4457  HD1 ARG X 314      48.178 152.513  52.361  1.00  0.00           H
ATOM   4458  HD2 ARG X 314      49.565 151.914  51.379  1.00  0.00           H
ATOM   4459  NE  ARG X 314      48.571 153.603  50.538  1.00  0.00           N
ATOM   4460  HE  ARG X 314      49.442 153.860  50.117  1.00  0.00           H
ATOM   4461  CZ  ARG X 314      47.786 154.660  50.769  1.00  0.00           C
ATOM   4462  NH1 ARG X 314      46.821 154.647  51.682  1.00  0.00           N
ATOM   4463 1HH1 ARG X 314      46.678 153.832  52.225  1.00  0.00           H
ATOM   4464 2HH1 ARG X 314      46.447 155.535  51.961  1.00  0.00           H
ATOM   4465  NH2 ARG X 314      47.994 155.798  50.109  1.00  0.00           N
ATOM   4466 1HH2 ARG X 314      48.607 155.818  49.317  1.00  0.00           H
ATOM   4467 2HH2 ARG X 314      47.428 156.579  50.346  1.00  0.00           H
ATOM   4468  C   ARG X 314      45.752 150.150  48.589  1.00  0.00           C
ATOM   4469  O   ARG X 314      45.250 151.165  48.111  1.00  0.00           O
ATOM   4470  N   ALA X 315      45.003 149.250  49.263  1.00  0.00           N
ATOM   4471  HN  ALA X 315      45.400 148.380  49.539  1.00  0.00           H
ATOM   4472  CA  ALA X 315      43.572 149.372  49.481  1.00  0.00           C
ATOM   4473  HA  ALA X 315      43.110 149.632  48.536  1.00  0.00           H
ATOM   4474  CB  ALA X 315      43.009 148.009  49.932  1.00  0.00           C
ATOM   4475  HB1 ALA X 315      41.902 148.062  50.013  1.00  0.00           H
ATOM   4476  HB2 ALA X 315      43.267 147.231  49.182  1.00  0.00           H
ATOM   4477  HB3 ALA X 315      43.435 147.714  50.915  1.00  0.00           H
ATOM   4478  C   ALA X 315      43.191 150.469  50.481  1.00  0.00           C
ATOM   4479  O   ALA X 315      42.815 150.223  51.628  1.00  0.00           O
ATOM   4480  N   VAL X 316      43.318 151.735  50.049  1.00  0.00           N
ATOM   4481  HN  VAL X 316      43.636 151.857  49.107  1.00  0.00           H
ATOM   4482  CA  VAL X 316      43.006 152.934  50.798  1.00  0.00           C
ATOM   4483  HA  VAL X 316      43.544 152.847  51.732  1.00  0.00           H
ATOM   4484  CB  VAL X 316      43.527 154.179  50.086  1.00  0.00           C
ATOM   4485  HB  VAL X 316      44.572 153.954  49.756  1.00  0.00           H
ATOM   4486  CG1 VAL X 316      42.692 154.489  48.830  1.00  0.00           C
ATOM   4487 1HG1 VAL X 316      43.093 155.374  48.293  1.00  0.00           H
ATOM   4488 2HG1 VAL X 316      42.719 153.622  48.138  1.00  0.00           H
ATOM   4489 3HG1 VAL X 316      41.629 154.684  49.076  1.00  0.00           H
ATOM   4490  CG2 VAL X 316      43.599 155.372  51.057  1.00  0.00           C
ATOM   4491 1HG2 VAL X 316      44.139 156.216  50.588  1.00  0.00           H
ATOM   4492 2HG2 VAL X 316      42.589 155.709  51.367  1.00  0.00           H
ATOM   4493 3HG2 VAL X 316      44.156 155.090  51.970  1.00  0.00           H
ATOM   4494  C   VAL X 316      41.533 153.061  51.160  1.00  0.00           C
ATOM   4495  O   VAL X 316      40.636 152.630  50.441  1.00  0.00           O
ATOM   4496  N   SER X 317      41.228 153.660  52.317  1.00  0.00           N
ATOM   4497  HN  SER X 317      41.952 154.057  52.880  1.00  0.00           H
ATOM   4498  CA  SER X 317      39.879 153.724  52.841  1.00  0.00           C
ATOM   4499  HA  SER X 317      39.166 153.304  52.148  1.00  0.00           H
ATOM   4500  CB  SER X 317      39.834 152.905  54.147  1.00  0.00           C
ATOM   4501  HB1 SER X 317      39.917 151.825  53.882  1.00  0.00           H
ATOM   4502  HB2 SER X 317      40.741 153.181  54.735  1.00  0.00           H
ATOM   4503  OG  SER X 317      38.693 153.108  54.985  1.00  0.00           O
ATOM   4504  HG1 SER X 317      37.897 152.768  54.515  1.00  0.00           H
ATOM   4505  C   SER X 317      39.465 155.154  53.076  1.00  0.00           C
ATOM   4506  O   SER X 317      40.188 155.944  53.680  1.00  0.00           O
ATOM   4507  N   ILE X 318      38.264 155.510  52.583  1.00  0.00           N
ATOM   4508  HN  ILE X 318      37.722 154.871  52.028  1.00  0.00           H
ATOM   4509  CA  ILE X 318      37.660 156.809  52.766  1.00  0.00           C
ATOM   4510  HA  ILE X 318      38.419 157.496  53.116  1.00  0.00           H
ATOM   4511  CB  ILE X 318      37.095 157.391  51.474  1.00  0.00           C
ATOM   4512  HB  ILE X 318      36.302 156.727  51.058  1.00  0.00           H
ATOM   4513  CG2 ILE X 318      36.460 158.765  51.792  1.00  0.00           C
ATOM   4514 1HG2 ILE X 318      36.281 159.359  50.875  1.00  0.00           H
ATOM   4515 2HG2 ILE X 318      35.468 158.633  52.276  1.00  0.00           H
ATOM   4516 3HG2 ILE X 318      37.096 159.357  52.477  1.00  0.00           H
ATOM   4517  CG1 ILE X 318      38.242 157.444  50.436  1.00  0.00           C
ATOM   4518 1HG1 ILE X 318      39.126 157.914  50.915  1.00  0.00           H
ATOM   4519 2HG1 ILE X 318      38.537 156.400  50.180  1.00  0.00           H
ATOM   4520  CD  ILE X 318      37.945 158.170  49.121  1.00  0.00           C
ATOM   4521  HD1 ILE X 318      38.840 158.153  48.461  1.00  0.00           H
ATOM   4522  HD2 ILE X 318      37.114 157.670  48.584  1.00  0.00           H
ATOM   4523  HD3 ILE X 318      37.656 159.227  49.289  1.00  0.00           H
ATOM   4524  C   ILE X 318      36.595 156.745  53.840  1.00  0.00           C
ATOM   4525  O   ILE X 318      35.725 155.871  53.856  1.00  0.00           O
ATOM   4526  N   SER X 319      36.682 157.702  54.777  1.00  0.00           N
ATOM   4527  HN  SER X 319      37.440 158.360  54.727  1.00  0.00           H
ATOM   4528  CA  SER X 319      35.854 157.857  55.945  1.00  0.00           C
ATOM   4529  HA  SER X 319      34.985 157.219  55.869  1.00  0.00           H
ATOM   4530  CB  SER X 319      36.678 157.539  57.219  1.00  0.00           C
ATOM   4531  HB1 SER X 319      37.250 156.606  57.023  1.00  0.00           H
ATOM   4532  HB2 SER X 319      37.429 158.344  57.393  1.00  0.00           H
ATOM   4533  OG  SER X 319      35.862 157.342  58.378  1.00  0.00           O
ATOM   4534  HG1 SER X 319      36.479 157.219  59.114  1.00  0.00           H
ATOM   4535  C   SER X 319      35.398 159.300  56.028  1.00  0.00           C
ATOM   4536  O   SER X 319      35.883 160.184  55.326  1.00  0.00           O
ATOM   4537  N   ILE X 320      34.427 159.576  56.902  1.00  0.00           N
ATOM   4538  HN  ILE X 320      34.121 158.852  57.512  1.00  0.00           H
ATOM   4539  CA  ILE X 320      33.890 160.897  57.171  1.00  0.00           C
ATOM   4540  HA  ILE X 320      34.329 161.598  56.474  1.00  0.00           H
ATOM   4541  CB  ILE X 320      32.376 160.899  56.916  1.00  0.00           C
ATOM   4542  HB  ILE X 320      32.230 160.486  55.885  1.00  0.00           H
ATOM   4543  CG2 ILE X 320      31.657 159.918  57.856  1.00  0.00           C
ATOM   4544 1HG2 ILE X 320      30.573 159.889  57.606  1.00  0.00           H
ATOM   4545 2HG2 ILE X 320      32.063 158.895  57.739  1.00  0.00           H
ATOM   4546 3HG2 ILE X 320      31.761 160.248  58.905  1.00  0.00           H
ATOM   4547  CG1 ILE X 320      31.689 162.283  56.904  1.00  0.00           C
ATOM   4548 1HG1 ILE X 320      30.599 162.115  56.736  1.00  0.00           H
ATOM   4549 2HG1 ILE X 320      31.778 162.764  57.900  1.00  0.00           H
ATOM   4550  CD  ILE X 320      32.217 163.216  55.813  1.00  0.00           C
ATOM   4551  HD1 ILE X 320      31.534 164.079  55.675  1.00  0.00           H
ATOM   4552  HD2 ILE X 320      33.219 163.606  56.080  1.00  0.00           H
ATOM   4553  HD3 ILE X 320      32.301 162.695  54.834  1.00  0.00           H
ATOM   4554  C   ILE X 320      34.405 161.324  58.557  1.00  0.00           C
ATOM   4555  O   ILE X 320      35.040 160.531  59.259  1.00  0.00           O
ATOM   4556  N   ILE X 321      34.271 162.620  58.909  1.00  0.00           N
ATOM   4557  HN  ILE X 321      33.705 163.215  58.356  1.00  0.00           H
ATOM   4558  CA  ILE X 321      35.012 163.303  59.970  1.00  0.00           C
ATOM   4559  HA  ILE X 321      35.996 162.858  59.999  1.00  0.00           H
ATOM   4560  CB  ILE X 321      35.221 164.783  59.598  1.00  0.00           C
ATOM   4561  HB  ILE X 321      35.642 165.326  60.476  1.00  0.00           H
ATOM   4562  CG2 ILE X 321      36.293 164.843  58.485  1.00  0.00           C
ATOM   4563 1HG2 ILE X 321      36.516 165.901  58.227  1.00  0.00           H
ATOM   4564 2HG2 ILE X 321      37.236 164.369  58.832  1.00  0.00           H
ATOM   4565 3HG2 ILE X 321      35.944 164.323  57.569  1.00  0.00           H
ATOM   4566  CG1 ILE X 321      33.947 165.538  59.127  1.00  0.00           C
ATOM   4567 1HG1 ILE X 321      34.292 166.453  58.595  1.00  0.00           H
ATOM   4568 2HG1 ILE X 321      33.383 164.931  58.389  1.00  0.00           H
ATOM   4569  CD  ILE X 321      33.012 165.991  60.249  1.00  0.00           C
ATOM   4570  HD1 ILE X 321      32.113 166.495  59.836  1.00  0.00           H
ATOM   4571  HD2 ILE X 321      32.677 165.127  60.862  1.00  0.00           H
ATOM   4572  HD3 ILE X 321      33.545 166.696  60.924  1.00  0.00           H
ATOM   4573  C   ILE X 321      34.494 163.127  61.436  1.00  0.00           C
ATOM   4574  OT1 ILE X 321      33.945 162.046  61.781  1.00  0.00           O
ATOM   4575  OT2 ILE X 321      34.706 164.051  62.271  1.00  0.00           O
TER
ATOM   4576  N   GLY Y  20     104.715 119.460 125.480  1.00  0.00           N
ATOM   4577  H1  GLY Y  20     104.431 119.780 124.535  1.00  0.00           H
ATOM   4578  H2  GLY Y  20     104.828 118.412 125.410  1.00  0.00           H
ATOM   4579  H3  GLY Y  20     103.941 119.659 126.165  1.00  0.00           H
ATOM   4580  CA  GLY Y  20     106.012 120.027 125.993  1.00  0.00           C
ATOM   4581  HA1 GLY Y  20     106.795 119.688 125.332  1.00  0.00           H
ATOM   4582  HA2 GLY Y  20     105.910 121.100 126.051  1.00  0.00           H
ATOM   4583  C   GLY Y  20     106.341 119.508 127.369  1.00  0.00           C
ATOM   4584  O   GLY Y  20     105.717 118.550 127.803  1.00  0.00           O
ATOM   4585  N   ALA Y  21     107.298 120.092 128.114  1.00  0.00           N
ATOM   4586  HN  ALA Y  21     107.468 119.707 129.024  1.00  0.00           H
ATOM   4587  CA  ALA Y  21     108.143 121.213 127.753  1.00  0.00           C
ATOM   4588  HA  ALA Y  21     108.269 121.278 126.684  1.00  0.00           H
ATOM   4589  CB  ALA Y  21     107.545 122.508 128.323  1.00  0.00           C
ATOM   4590  HB1 ALA Y  21     108.155 123.396 128.058  1.00  0.00           H
ATOM   4591  HB2 ALA Y  21     106.505 122.655 127.974  1.00  0.00           H
ATOM   4592  HB3 ALA Y  21     107.511 122.437 129.433  1.00  0.00           H
ATOM   4593  C   ALA Y  21     109.521 121.039 128.359  1.00  0.00           C
ATOM   4594  O   ALA Y  21     109.650 120.944 129.571  1.00  0.00           O
ATOM   4595  N   MET Y  22     110.587 121.018 127.535  1.00  0.00           N
ATOM   4596  HN  MET Y  22     110.476 121.056 126.546  1.00  0.00           H
ATOM   4597  CA  MET Y  22     111.900 120.624 128.017  1.00  0.00           C
ATOM   4598  HA  MET Y  22     112.211 121.283 128.817  1.00  0.00           H
ATOM   4599  CB  MET Y  22     111.888 119.151 128.479  1.00  0.00           C
ATOM   4600  HB1 MET Y  22     110.875 118.919 128.879  1.00  0.00           H
ATOM   4601  HB2 MET Y  22     112.040 118.476 127.610  1.00  0.00           H
ATOM   4602  CG  MET Y  22     112.858 118.844 129.631  1.00  0.00           C
ATOM   4603  HG1 MET Y  22     113.847 119.309 129.431  1.00  0.00           H
ATOM   4604  HG2 MET Y  22     112.447 119.328 130.549  1.00  0.00           H
ATOM   4605  SD  MET Y  22     113.091 117.077 129.974  1.00  0.00           S
ATOM   4606  CE  MET Y  22     111.528 116.421 129.299  1.00  0.00           C
ATOM   4607  HE1 MET Y  22     111.397 115.348 129.556  1.00  0.00           H
ATOM   4608  HE2 MET Y  22     110.654 116.972 129.706  1.00  0.00           H
ATOM   4609  HE3 MET Y  22     111.513 116.489 128.195  1.00  0.00           H
ATOM   4610  C   MET Y  22     112.859 120.728 126.851  1.00  0.00           C
ATOM   4611  O   MET Y  22     112.499 120.351 125.739  1.00  0.00           O
ATOM   4612  N   ALA Y  23     114.066 121.293 127.028  1.00  0.00           N
ATOM   4613  HN  ALA Y  23     114.439 121.468 127.946  1.00  0.00           H
ATOM   4614  CA  ALA Y  23     114.944 121.623 125.923  1.00  0.00           C
ATOM   4615  HA  ALA Y  23     114.375 121.706 125.007  1.00  0.00           H
ATOM   4616  CB  ALA Y  23     115.640 122.970 126.186  1.00  0.00           C
ATOM   4617  HB1 ALA Y  23     116.259 123.282 125.319  1.00  0.00           H
ATOM   4618  HB2 ALA Y  23     114.880 123.756 126.379  1.00  0.00           H
ATOM   4619  HB3 ALA Y  23     116.298 122.894 127.080  1.00  0.00           H
ATOM   4620  C   ALA Y  23     116.028 120.586 125.702  1.00  0.00           C
ATOM   4621  O   ALA Y  23     116.679 120.134 126.641  1.00  0.00           O
ATOM   4622  N   GLN Y  24     116.281 120.224 124.426  1.00  0.00           N
ATOM   4623  HN  GLN Y  24     115.715 120.555 123.672  1.00  0.00           H
ATOM   4624  CA  GLN Y  24     117.430 119.412 124.082  1.00  0.00           C
ATOM   4625  HA  GLN Y  24     117.671 118.770 124.918  1.00  0.00           H
ATOM   4626  CB  GLN Y  24     117.145 118.501 122.862  1.00  0.00           C
ATOM   4627  HB1 GLN Y  24     116.206 117.937 123.058  1.00  0.00           H
ATOM   4628  HB2 GLN Y  24     116.954 119.143 121.978  1.00  0.00           H
ATOM   4629  CG  GLN Y  24     118.272 117.477 122.557  1.00  0.00           C
ATOM   4630  HG1 GLN Y  24     119.231 118.008 122.378  1.00  0.00           H
ATOM   4631  HG2 GLN Y  24     118.401 116.786 123.415  1.00  0.00           H
ATOM   4632  CD  GLN Y  24     117.975 116.682 121.290  1.00  0.00           C
ATOM   4633  OE1 GLN Y  24     117.183 117.103 120.455  1.00  0.00           O
ATOM   4634  NE2 GLN Y  24     118.648 115.530 121.092  1.00  0.00           N
ATOM   4635 1HE2 GLN Y  24     118.954 115.025 121.898  1.00  0.00           H
ATOM   4636 2HE2 GLN Y  24     118.434 115.048 120.243  1.00  0.00           H
ATOM   4637  C   GLN Y  24     118.644 120.293 123.802  1.00  0.00           C
ATOM   4638  O   GLN Y  24     118.549 121.350 123.174  1.00  0.00           O
ATOM   4639  N   ASN Y  25     119.828 119.862 124.269  1.00  0.00           N
ATOM   4640  HN  ASN Y  25     119.863 118.990 124.774  1.00  0.00           H
ATOM   4641  CA  ASN Y  25     121.097 120.512 124.043  1.00  0.00           C
ATOM   4642  HA  ASN Y  25     120.936 121.578 123.947  1.00  0.00           H
ATOM   4643  CB  ASN Y  25     122.100 120.196 125.189  1.00  0.00           C
ATOM   4644  HB1 ASN Y  25     121.990 119.142 125.515  1.00  0.00           H
ATOM   4645  HB2 ASN Y  25     123.146 120.358 124.859  1.00  0.00           H
ATOM   4646  CG  ASN Y  25     121.859 121.132 126.366  1.00  0.00           C
ATOM   4647  OD1 ASN Y  25     121.201 122.163 126.228  1.00  0.00           O
ATOM   4648  ND2 ASN Y  25     122.452 120.822 127.536  1.00  0.00           N
ATOM   4649 1HD2 ASN Y  25     122.944 119.962 127.646  1.00  0.00           H
ATOM   4650 2HD2 ASN Y  25     122.289 121.422 128.314  1.00  0.00           H
ATOM   4651  C   ASN Y  25     121.688 120.055 122.722  1.00  0.00           C
ATOM   4652  O   ASN Y  25     122.056 118.898 122.529  1.00  0.00           O
ATOM   4653  N   ILE Y  26     121.799 120.995 121.769  1.00  0.00           N
ATOM   4654  HN  ILE Y  26     121.426 121.913 121.923  1.00  0.00           H
ATOM   4655  CA  ILE Y  26     122.325 120.743 120.445  1.00  0.00           C
ATOM   4656  HA  ILE Y  26     122.581 119.699 120.336  1.00  0.00           H
ATOM   4657  CB  ILE Y  26     121.315 121.128 119.368  1.00  0.00           C
ATOM   4658  HB  ILE Y  26     121.023 122.193 119.530  1.00  0.00           H
ATOM   4659  CG2 ILE Y  26     121.913 121.011 117.949  1.00  0.00           C
ATOM   4660 1HG2 ILE Y  26     121.112 121.105 117.184  1.00  0.00           H
ATOM   4661 2HG2 ILE Y  26     122.662 121.807 117.754  1.00  0.00           H
ATOM   4662 3HG2 ILE Y  26     122.407 120.030 117.816  1.00  0.00           H
ATOM   4663  CG1 ILE Y  26     120.020 120.289 119.490  1.00  0.00           C
ATOM   4664 1HG1 ILE Y  26     119.529 120.518 120.464  1.00  0.00           H
ATOM   4665 2HG1 ILE Y  26     119.326 120.621 118.685  1.00  0.00           H
ATOM   4666  CD  ILE Y  26     120.200 118.773 119.374  1.00  0.00           C
ATOM   4667  HD1 ILE Y  26     119.209 118.271 119.409  1.00  0.00           H
ATOM   4668  HD2 ILE Y  26     120.691 118.495 118.420  1.00  0.00           H
ATOM   4669  HD3 ILE Y  26     120.803 118.374 120.218  1.00  0.00           H
ATOM   4670  C   ILE Y  26     123.608 121.527 120.283  1.00  0.00           C
ATOM   4671  O   ILE Y  26     123.731 122.671 120.728  1.00  0.00           O
ATOM   4672  N   THR Y  27     124.625 120.891 119.674  1.00  0.00           N
ATOM   4673  HN  THR Y  27     124.549 119.942 119.382  1.00  0.00           H
ATOM   4674  CA  THR Y  27     125.910 121.487 119.366  1.00  0.00           C
ATOM   4675  HA  THR Y  27     125.893 122.522 119.638  1.00  0.00           H
ATOM   4676  CB  THR Y  27     127.069 120.826 120.093  1.00  0.00           C
ATOM   4677  HB  THR Y  27     128.015 121.277 119.731  1.00  0.00           H
ATOM   4678  OG1 THR Y  27     127.115 119.416 119.913  1.00  0.00           O
ATOM   4679  HG1 THR Y  27     127.945 119.132 120.313  1.00  0.00           H
ATOM   4680  CG2 THR Y  27     126.960 121.071 121.595  1.00  0.00           C
ATOM   4681 1HG2 THR Y  27     127.895 120.740 122.090  1.00  0.00           H
ATOM   4682 2HG2 THR Y  27     126.815 122.152 121.808  1.00  0.00           H
ATOM   4683 3HG2 THR Y  27     126.118 120.485 122.021  1.00  0.00           H
ATOM   4684  C   THR Y  27     126.188 121.405 117.876  1.00  0.00           C
ATOM   4685  O   THR Y  27     125.946 120.363 117.280  1.00  0.00           O
ATOM   4686  N   ALA Y  28     126.701 122.481 117.231  1.00  0.00           N
ATOM   4687  HN  ALA Y  28     126.838 123.350 117.706  1.00  0.00           H
ATOM   4688  CA  ALA Y  28     126.961 122.484 115.792  1.00  0.00           C
ATOM   4689  HA  ALA Y  28     127.191 121.475 115.470  1.00  0.00           H
ATOM   4690  CB  ALA Y  28     125.713 122.986 115.039  1.00  0.00           C
ATOM   4691  HB1 ALA Y  28     125.866 122.967 113.939  1.00  0.00           H
ATOM   4692  HB2 ALA Y  28     124.846 122.332 115.274  1.00  0.00           H
ATOM   4693  HB3 ALA Y  28     125.454 124.022 115.347  1.00  0.00           H
ATOM   4694  C   ALA Y  28     128.168 123.356 115.417  1.00  0.00           C
ATOM   4695  O   ALA Y  28     128.511 124.295 116.131  1.00  0.00           O
ATOM   4696  N   ARG Y  29     128.880 123.050 114.301  1.00  0.00           N
ATOM   4697  HN  ARG Y  29     128.576 122.329 113.682  1.00  0.00           H
ATOM   4698  CA  ARG Y  29     130.122 123.733 113.930  1.00  0.00           C
ATOM   4699  HA  ARG Y  29     130.542 124.211 114.805  1.00  0.00           H
ATOM   4700  CB  ARG Y  29     131.188 122.766 113.349  1.00  0.00           C
ATOM   4701  HB1 ARG Y  29     131.326 121.946 114.075  1.00  0.00           H
ATOM   4702  HB2 ARG Y  29     130.799 122.293 112.418  1.00  0.00           H
ATOM   4703  CG  ARG Y  29     132.556 123.435 113.051  1.00  0.00           C
ATOM   4704  HG1 ARG Y  29     132.466 123.980 112.082  1.00  0.00           H
ATOM   4705  HG2 ARG Y  29     132.786 124.186 113.841  1.00  0.00           H
ATOM   4706  CD  ARG Y  29     133.724 122.447 112.973  1.00  0.00           C
ATOM   4707  HD1 ARG Y  29     134.016 122.117 113.994  1.00  0.00           H
ATOM   4708  HD2 ARG Y  29     133.408 121.567 112.376  1.00  0.00           H
ATOM   4709  NE  ARG Y  29     134.895 123.130 112.326  1.00  0.00           N
ATOM   4710  HE  ARG Y  29     134.928 124.133 112.269  1.00  0.00           H
ATOM   4711  CZ  ARG Y  29     136.065 122.532 112.055  1.00  0.00           C
ATOM   4712  NH1 ARG Y  29     136.241 121.226 112.223  1.00  0.00           N
ATOM   4713 1HH1 ARG Y  29     135.430 120.705 111.909  1.00  0.00           H
ATOM   4714 2HH1 ARG Y  29     137.103 120.863 111.851  1.00  0.00           H
ATOM   4715  NH2 ARG Y  29     137.074 123.255 111.580  1.00  0.00           N
ATOM   4716 1HH2 ARG Y  29     136.940 124.225 111.348  1.00  0.00           H
ATOM   4717 2HH2 ARG Y  29     137.990 122.877 111.482  1.00  0.00           H
ATOM   4718  C   ARG Y  29     129.933 124.797 112.877  1.00  0.00           C
ATOM   4719  O   ARG Y  29     129.332 124.557 111.836  1.00  0.00           O
ATOM   4720  N   ILE Y  30     130.489 126.003 113.099  1.00  0.00           N
ATOM   4721  HN  ILE Y  30     131.004 126.177 113.939  1.00  0.00           H
ATOM   4722  CA  ILE Y  30     130.380 127.121 112.175  1.00  0.00           C
ATOM   4723  HA  ILE Y  30     129.329 127.331 112.076  1.00  0.00           H
ATOM   4724  CB  ILE Y  30     131.027 128.374 112.748  1.00  0.00           C
ATOM   4725  HB  ILE Y  30     132.112 128.170 112.902  1.00  0.00           H
ATOM   4726  CG2 ILE Y  30     130.873 129.575 111.781  1.00  0.00           C
ATOM   4727 1HG2 ILE Y  30     131.348 130.483 112.202  1.00  0.00           H
ATOM   4728 2HG2 ILE Y  30     131.357 129.381 110.802  1.00  0.00           H
ATOM   4729 3HG2 ILE Y  30     129.802 129.805 111.612  1.00  0.00           H
ATOM   4730  CG1 ILE Y  30     130.384 128.700 114.114  1.00  0.00           C
ATOM   4731 1HG1 ILE Y  30     129.336 129.036 113.945  1.00  0.00           H
ATOM   4732 2HG1 ILE Y  30     130.331 127.796 114.758  1.00  0.00           H
ATOM   4733  CD  ILE Y  30     131.152 129.759 114.897  1.00  0.00           C
ATOM   4734  HD1 ILE Y  30     130.601 129.982 115.834  1.00  0.00           H
ATOM   4735  HD2 ILE Y  30     132.166 129.394 115.161  1.00  0.00           H
ATOM   4736  HD3 ILE Y  30     131.254 130.695 114.313  1.00  0.00           H
ATOM   4737  C   ILE Y  30     130.906 126.825 110.771  1.00  0.00           C
ATOM   4738  O   ILE Y  30     132.034 126.377 110.573  1.00  0.00           O
ATOM   4739  N   GLY Y  31     130.052 127.070 109.753  1.00  0.00           N
ATOM   4740  HN  GLY Y  31     129.156 127.458 109.976  1.00  0.00           H
ATOM   4741  CA  GLY Y  31     130.330 126.807 108.343  1.00  0.00           C
ATOM   4742  HA1 GLY Y  31     129.853 127.587 107.769  1.00  0.00           H
ATOM   4743  HA2 GLY Y  31     131.400 126.766 108.190  1.00  0.00           H
ATOM   4744  C   GLY Y  31     129.770 125.497 107.849  1.00  0.00           C
ATOM   4745  O   GLY Y  31     129.547 125.315 106.651  1.00  0.00           O
ATOM   4746  N   GLU Y  32     129.460 124.567 108.772  1.00  0.00           N
ATOM   4747  HN  GLU Y  32     129.623 124.739 109.744  1.00  0.00           H
ATOM   4748  CA  GLU Y  32     128.742 123.347 108.463  1.00  0.00           C
ATOM   4749  HA  GLU Y  32     129.071 122.990 107.497  1.00  0.00           H
ATOM   4750  CB  GLU Y  32     128.986 122.240 109.522  1.00  0.00           C
ATOM   4751  HB1 GLU Y  32     128.788 122.632 110.541  1.00  0.00           H
ATOM   4752  HB2 GLU Y  32     128.247 121.430 109.356  1.00  0.00           H
ATOM   4753  CG  GLU Y  32     130.387 121.587 109.471  1.00  0.00           C
ATOM   4754  HG1 GLU Y  32     130.675 121.399 108.414  1.00  0.00           H
ATOM   4755  HG2 GLU Y  32     131.139 122.253 109.941  1.00  0.00           H
ATOM   4756  CD  GLU Y  32     130.423 120.240 110.180  1.00  0.00           C
ATOM   4757  OE1 GLU Y  32     129.368 119.758 110.669  1.00  0.00           O
ATOM   4758  OE2 GLU Y  32     131.524 119.634 110.224  1.00  0.00           O
ATOM   4759  C   GLU Y  32     127.242 123.622 108.393  1.00  0.00           C
ATOM   4760  O   GLU Y  32     126.795 124.709 108.764  1.00  0.00           O
ATOM   4761  N   PRO Y  33     126.417 122.698 107.926  1.00  0.00           N
ATOM   4762  CD  PRO Y  33     126.803 121.632 106.992  1.00  0.00           C
ATOM   4763  HD1 PRO Y  33     127.440 120.864 107.482  1.00  0.00           H
ATOM   4764  HD2 PRO Y  33     127.350 122.081 106.139  1.00  0.00           H
ATOM   4765  CA  PRO Y  33     124.977 122.846 108.023  1.00  0.00           C
ATOM   4766  HA  PRO Y  33     124.685 123.881 108.106  1.00  0.00           H
ATOM   4767  CB  PRO Y  33     124.534 122.226 106.696  1.00  0.00           C
ATOM   4768  HB1 PRO Y  33     123.465 121.962 106.682  1.00  0.00           H
ATOM   4769  HB2 PRO Y  33     124.725 122.960 105.880  1.00  0.00           H
ATOM   4770  CG  PRO Y  33     125.478 121.039 106.520  1.00  0.00           C
ATOM   4771  HG1 PRO Y  33     125.168 120.215 107.200  1.00  0.00           H
ATOM   4772  HG2 PRO Y  33     125.521 120.666 105.478  1.00  0.00           H
ATOM   4773  C   PRO Y  33     124.462 122.079 109.244  1.00  0.00           C
ATOM   4774  O   PRO Y  33     125.219 121.350 109.887  1.00  0.00           O
ATOM   4775  N   LEU Y  34     123.169 122.238 109.598  1.00  0.00           N
ATOM   4776  HN  LEU Y  34     122.576 122.799 109.023  1.00  0.00           H
ATOM   4777  CA  LEU Y  34     122.509 121.525 110.687  1.00  0.00           C
ATOM   4778  HA  LEU Y  34     122.979 120.560 110.816  1.00  0.00           H
ATOM   4779  CB  LEU Y  34     122.534 122.305 112.046  1.00  0.00           C
ATOM   4780  HB1 LEU Y  34     123.582 122.317 112.416  1.00  0.00           H
ATOM   4781  HB2 LEU Y  34     122.258 123.357 111.852  1.00  0.00           H
ATOM   4782  CG  LEU Y  34     121.624 121.778 113.195  1.00  0.00           C
ATOM   4783  HG  LEU Y  34     120.573 121.734 112.821  1.00  0.00           H
ATOM   4784  CD1 LEU Y  34     122.038 120.386 113.677  1.00  0.00           C
ATOM   4785 1HD1 LEU Y  34     121.330 120.031 114.458  1.00  0.00           H
ATOM   4786 2HD1 LEU Y  34     122.048 119.649 112.853  1.00  0.00           H
ATOM   4787 3HD1 LEU Y  34     123.055 120.428 114.117  1.00  0.00           H
ATOM   4788  CD2 LEU Y  34     121.585 122.710 114.413  1.00  0.00           C
ATOM   4789 1HD2 LEU Y  34     120.948 122.275 115.211  1.00  0.00           H
ATOM   4790 2HD2 LEU Y  34     122.608 122.858 114.820  1.00  0.00           H
ATOM   4791 3HD2 LEU Y  34     121.163 123.697 114.136  1.00  0.00           H
ATOM   4792  C   LEU Y  34     121.088 121.253 110.223  1.00  0.00           C
ATOM   4793  O   LEU Y  34     120.573 121.935 109.334  1.00  0.00           O
ATOM   4794  N   VAL Y  35     120.462 120.190 110.763  1.00  0.00           N
ATOM   4795  HN  VAL Y  35     120.952 119.615 111.411  1.00  0.00           H
ATOM   4796  CA  VAL Y  35     119.052 119.879 110.657  1.00  0.00           C
ATOM   4797  HA  VAL Y  35     118.537 120.736 110.255  1.00  0.00           H
ATOM   4798  CB  VAL Y  35     118.746 118.656 109.788  1.00  0.00           C
ATOM   4799  HB  VAL Y  35     117.684 118.352 109.937  1.00  0.00           H
ATOM   4800  CG1 VAL Y  35     118.940 119.014 108.304  1.00  0.00           C
ATOM   4801 1HG1 VAL Y  35     118.514 118.219 107.655  1.00  0.00           H
ATOM   4802 2HG1 VAL Y  35     118.469 119.984 108.047  1.00  0.00           H
ATOM   4803 3HG1 VAL Y  35     120.021 119.077 108.077  1.00  0.00           H
ATOM   4804  CG2 VAL Y  35     119.649 117.461 110.144  1.00  0.00           C
ATOM   4805 1HG2 VAL Y  35     119.468 116.625 109.439  1.00  0.00           H
ATOM   4806 2HG2 VAL Y  35     120.722 117.727 110.054  1.00  0.00           H
ATOM   4807 3HG2 VAL Y  35     119.457 117.092 111.173  1.00  0.00           H
ATOM   4808  C   VAL Y  35     118.505 119.647 112.064  1.00  0.00           C
ATOM   4809  O   VAL Y  35     119.128 118.961 112.873  1.00  0.00           O
ATOM   4810  N   LEU Y  36     117.324 120.215 112.401  1.00  0.00           N
ATOM   4811  HN  LEU Y  36     116.861 120.843 111.776  1.00  0.00           H
ATOM   4812  CA  LEU Y  36     116.643 119.931 113.660  1.00  0.00           C
ATOM   4813  HA  LEU Y  36     117.202 119.198 114.225  1.00  0.00           H
ATOM   4814  CB  LEU Y  36     116.398 121.168 114.581  1.00  0.00           C
ATOM   4815  HB1 LEU Y  36     115.465 121.694 114.284  1.00  0.00           H
ATOM   4816  HB2 LEU Y  36     116.238 120.777 115.611  1.00  0.00           H
ATOM   4817  CG  LEU Y  36     117.517 122.230 114.637  1.00  0.00           C
ATOM   4818  HG  LEU Y  36     118.439 121.814 114.167  1.00  0.00           H
ATOM   4819  CD1 LEU Y  36     117.076 123.483 113.876  1.00  0.00           C
ATOM   4820 1HD1 LEU Y  36     117.900 124.227 113.835  1.00  0.00           H
ATOM   4821 2HD1 LEU Y  36     116.797 123.209 112.839  1.00  0.00           H
ATOM   4822 3HD1 LEU Y  36     116.196 123.948 114.366  1.00  0.00           H
ATOM   4823  CD2 LEU Y  36     117.862 122.642 116.072  1.00  0.00           C
ATOM   4824 1HD2 LEU Y  36     118.684 123.389 116.066  1.00  0.00           H
ATOM   4825 2HD2 LEU Y  36     116.976 123.102 116.555  1.00  0.00           H
ATOM   4826 3HD2 LEU Y  36     118.182 121.758 116.664  1.00  0.00           H
ATOM   4827  C   LEU Y  36     115.282 119.334 113.341  1.00  0.00           C
ATOM   4828  O   LEU Y  36     114.496 119.945 112.612  1.00  0.00           O
ATOM   4829  N   LYS Y  37     114.957 118.127 113.864  1.00  0.00           N
ATOM   4830  HN  LYS Y  37     115.591 117.636 114.459  1.00  0.00           H
ATOM   4831  CA  LYS Y  37     113.682 117.466 113.605  1.00  0.00           C
ATOM   4832  HA  LYS Y  37     113.594 117.387 112.535  1.00  0.00           H
ATOM   4833  CB  LYS Y  37     113.610 116.017 114.178  1.00  0.00           C
ATOM   4834  HB1 LYS Y  37     114.344 115.924 115.009  1.00  0.00           H
ATOM   4835  HB2 LYS Y  37     112.606 115.808 114.609  1.00  0.00           H
ATOM   4836  CG  LYS Y  37     113.889 114.924 113.126  1.00  0.00           C
ATOM   4837  HG1 LYS Y  37     113.165 115.012 112.285  1.00  0.00           H
ATOM   4838  HG2 LYS Y  37     114.908 115.114 112.712  1.00  0.00           H
ATOM   4839  CD  LYS Y  37     113.868 113.483 113.689  1.00  0.00           C
ATOM   4840  HD1 LYS Y  37     114.331 112.814 112.927  1.00  0.00           H
ATOM   4841  HD2 LYS Y  37     114.528 113.453 114.587  1.00  0.00           H
ATOM   4842  CE  LYS Y  37     112.482 112.909 114.052  1.00  0.00           C
ATOM   4843  HE1 LYS Y  37     111.992 113.543 114.817  1.00  0.00           H
ATOM   4844  HE2 LYS Y  37     111.830 112.860 113.154  1.00  0.00           H
ATOM   4845  NZ  LYS Y  37     112.622 111.550 114.605  1.00  0.00           N
ATOM   4846  HZ1 LYS Y  37     111.747 111.040 114.879  1.00  0.00           H
ATOM   4847  HZ2 LYS Y  37     113.177 110.930 113.954  1.00  0.00           H
ATOM   4848  HZ3 LYS Y  37     113.244 111.562 115.455  1.00  0.00           H
ATOM   4849  C   LYS Y  37     112.460 118.250 114.068  1.00  0.00           C
ATOM   4850  O   LYS Y  37     112.459 118.906 115.110  1.00  0.00           O
ATOM   4851  N   CYS Y  38     111.348 118.171 113.315  1.00  0.00           N
ATOM   4852  HN  CYS Y  38     111.376 117.714 112.424  1.00  0.00           H
ATOM   4853  CA  CYS Y  38     110.058 118.616 113.814  1.00  0.00           C
ATOM   4854  HA  CYS Y  38     110.196 119.142 114.745  1.00  0.00           H
ATOM   4855  CB  CYS Y  38     109.334 119.578 112.849  1.00  0.00           C
ATOM   4856  HB1 CYS Y  38     110.066 120.353 112.540  1.00  0.00           H
ATOM   4857  HB2 CYS Y  38     109.050 119.032 111.922  1.00  0.00           H
ATOM   4858  SG  CYS Y  38     107.874 120.432 113.543  1.00  0.00           S
ATOM   4859  C   CYS Y  38     109.228 117.392 114.125  1.00  0.00           C
ATOM   4860  O   CYS Y  38     108.434 116.906 113.318  1.00  0.00           O
ATOM   4861  N   LYS Y  39     109.447 116.814 115.322  1.00  0.00           N
ATOM   4862  HN  LYS Y  39     110.110 117.203 115.957  1.00  0.00           H
ATOM   4863  CA  LYS Y  39     108.842 115.563 115.729  1.00  0.00           C
ATOM   4864  HA  LYS Y  39     109.218 114.787 115.079  1.00  0.00           H
ATOM   4865  CB  LYS Y  39     109.251 115.180 117.152  1.00  0.00           C
ATOM   4866  HB1 LYS Y  39     108.870 115.950 117.857  1.00  0.00           H
ATOM   4867  HB2 LYS Y  39     108.772 114.208 117.423  1.00  0.00           H
ATOM   4868  CG  LYS Y  39     110.765 115.006 117.313  1.00  0.00           C
ATOM   4869  HG1 LYS Y  39     111.146 114.361 116.492  1.00  0.00           H
ATOM   4870  HG2 LYS Y  39     111.293 115.981 117.231  1.00  0.00           H
ATOM   4871  CD  LYS Y  39     111.078 114.318 118.644  1.00  0.00           C
ATOM   4872  HD1 LYS Y  39     110.564 113.331 118.682  1.00  0.00           H
ATOM   4873  HD2 LYS Y  39     112.174 114.112 118.714  1.00  0.00           H
ATOM   4874  CE  LYS Y  39     110.623 115.127 119.856  1.00  0.00           C
ATOM   4875  HE1 LYS Y  39     109.562 115.441 119.797  1.00  0.00           H
ATOM   4876  HE2 LYS Y  39     110.745 114.526 120.781  1.00  0.00           H
ATOM   4877  NZ  LYS Y  39     111.479 116.320 119.939  1.00  0.00           N
ATOM   4878  HZ1 LYS Y  39     111.148 116.999 120.640  1.00  0.00           H
ATOM   4879  HZ2 LYS Y  39     112.445 116.003 120.252  1.00  0.00           H
ATOM   4880  HZ3 LYS Y  39     111.558 116.789 119.015  1.00  0.00           H
ATOM   4881  C   LYS Y  39     107.328 115.534 115.666  1.00  0.00           C
ATOM   4882  O   LYS Y  39     106.642 116.433 116.151  1.00  0.00           O
ATOM   4883  N   GLY Y  40     106.789 114.476 115.037  1.00  0.00           N
ATOM   4884  HN  GLY Y  40     107.388 113.756 114.687  1.00  0.00           H
ATOM   4885  CA  GLY Y  40     105.365 114.274 114.836  1.00  0.00           C
ATOM   4886  HA1 GLY Y  40     105.177 113.213 114.834  1.00  0.00           H
ATOM   4887  HA2 GLY Y  40     104.828 114.776 115.618  1.00  0.00           H
ATOM   4888  C   GLY Y  40     104.825 114.805 113.542  1.00  0.00           C
ATOM   4889  O   GLY Y  40     103.766 114.376 113.089  1.00  0.00           O
ATOM   4890  N   ALA Y  41     105.554 115.711 112.858  1.00  0.00           N
ATOM   4891  HN  ALA Y  41     106.403 116.083 113.229  1.00  0.00           H
ATOM   4892  CA  ALA Y  41     105.145 116.199 111.557  1.00  0.00           C
ATOM   4893  HA  ALA Y  41     104.179 116.655 111.704  1.00  0.00           H
ATOM   4894  CB  ALA Y  41     106.105 117.292 111.042  1.00  0.00           C
ATOM   4895  HB1 ALA Y  41     105.756 117.701 110.069  1.00  0.00           H
ATOM   4896  HB2 ALA Y  41     106.164 118.126 111.773  1.00  0.00           H
ATOM   4897  HB3 ALA Y  41     107.128 116.882 110.899  1.00  0.00           H
ATOM   4898  C   ALA Y  41     105.039 115.077 110.513  1.00  0.00           C
ATOM   4899  O   ALA Y  41     105.877 114.168 110.504  1.00  0.00           O
ATOM   4900  N   PRO Y  42     104.052 115.055 109.623  1.00  0.00           N
ATOM   4901  CD  PRO Y  42     102.791 115.776 109.769  1.00  0.00           C
ATOM   4902  HD1 PRO Y  42     102.948 116.838 109.479  1.00  0.00           H
ATOM   4903  HD2 PRO Y  42     102.406 115.710 110.813  1.00  0.00           H
ATOM   4904  CA  PRO Y  42     104.071 114.224 108.423  1.00  0.00           C
ATOM   4905  HA  PRO Y  42     104.061 113.194 108.747  1.00  0.00           H
ATOM   4906  CB  PRO Y  42     102.795 114.621 107.674  1.00  0.00           C
ATOM   4907  HB1 PRO Y  42     102.983 115.480 106.991  1.00  0.00           H
ATOM   4908  HB2 PRO Y  42     102.387 113.773 107.086  1.00  0.00           H
ATOM   4909  CG  PRO Y  42     101.854 115.075 108.792  1.00  0.00           C
ATOM   4910  HG1 PRO Y  42     101.042 115.723 108.408  1.00  0.00           H
ATOM   4911  HG2 PRO Y  42     101.421 114.178 109.292  1.00  0.00           H
ATOM   4912  C   PRO Y  42     105.317 114.411 107.583  1.00  0.00           C
ATOM   4913  O   PRO Y  42     105.965 115.451 107.670  1.00  0.00           O
ATOM   4914  N   LYS Y  43     105.679 113.430 106.748  1.00  0.00           N
ATOM   4915  HN  LYS Y  43     105.115 112.612 106.650  1.00  0.00           H
ATOM   4916  CA  LYS Y  43     106.955 113.439 106.054  1.00  0.00           C
ATOM   4917  HA  LYS Y  43     107.722 113.837 106.706  1.00  0.00           H
ATOM   4918  CB  LYS Y  43     107.317 112.003 105.623  1.00  0.00           C
ATOM   4919  HB1 LYS Y  43     106.416 111.356 105.684  1.00  0.00           H
ATOM   4920  HB2 LYS Y  43     107.671 111.983 104.572  1.00  0.00           H
ATOM   4921  CG  LYS Y  43     108.434 111.407 106.463  1.00  0.00           C
ATOM   4922  HG1 LYS Y  43     108.811 110.468 105.998  1.00  0.00           H
ATOM   4923  HG2 LYS Y  43     109.282 112.133 106.479  1.00  0.00           H
ATOM   4924  CD  LYS Y  43     108.001 111.113 107.897  1.00  0.00           C
ATOM   4925  HD1 LYS Y  43     107.527 112.024 108.326  1.00  0.00           H
ATOM   4926  HD2 LYS Y  43     107.254 110.289 107.920  1.00  0.00           H
ATOM   4927  CE  LYS Y  43     109.229 110.750 108.703  1.00  0.00           C
ATOM   4928  HE1 LYS Y  43     109.619 109.743 108.433  1.00  0.00           H
ATOM   4929  HE2 LYS Y  43     109.995 111.530 108.517  1.00  0.00           H
ATOM   4930  NZ  LYS Y  43     108.967 110.807 110.112  1.00  0.00           N
ATOM   4931  HZ1 LYS Y  43     109.835 110.641 110.654  1.00  0.00           H
ATOM   4932  HZ2 LYS Y  43     108.575 111.740 110.378  1.00  0.00           H
ATOM   4933  HZ3 LYS Y  43     108.313 110.024 110.409  1.00  0.00           H
ATOM   4934  C   LYS Y  43     106.957 114.298 104.810  1.00  0.00           C
ATOM   4935  O   LYS Y  43     107.979 114.453 104.144  1.00  0.00           O
ATOM   4936  N   LYS Y  44     105.796 114.852 104.474  1.00  0.00           N
ATOM   4937  HN  LYS Y  44     105.003 114.750 105.074  1.00  0.00           H
ATOM   4938  CA  LYS Y  44     105.557 115.632 103.301  1.00  0.00           C
ATOM   4939  HA  LYS Y  44     106.414 116.262 103.104  1.00  0.00           H
ATOM   4940  CB  LYS Y  44     105.194 114.703 102.111  1.00  0.00           C
ATOM   4941  HB1 LYS Y  44     104.638 113.828 102.519  1.00  0.00           H
ATOM   4942  HB2 LYS Y  44     104.505 115.223 101.408  1.00  0.00           H
ATOM   4943  CG  LYS Y  44     106.411 114.204 101.310  1.00  0.00           C
ATOM   4944  HG1 LYS Y  44     106.911 115.086 100.854  1.00  0.00           H
ATOM   4945  HG2 LYS Y  44     107.136 113.724 102.002  1.00  0.00           H
ATOM   4946  CD  LYS Y  44     105.973 113.181 100.251  1.00  0.00           C
ATOM   4947  HD1 LYS Y  44     105.490 112.334 100.793  1.00  0.00           H
ATOM   4948  HD2 LYS Y  44     105.180 113.641  99.621  1.00  0.00           H
ATOM   4949  CE  LYS Y  44     107.073 112.589  99.364  1.00  0.00           C
ATOM   4950  HE1 LYS Y  44     107.832 112.056  99.979  1.00  0.00           H
ATOM   4951  HE2 LYS Y  44     106.632 111.883  98.628  1.00  0.00           H
ATOM   4952  NZ  LYS Y  44     107.758 113.657  98.619  1.00  0.00           N
ATOM   4953  HZ1 LYS Y  44     108.391 113.250  97.895  1.00  0.00           H
ATOM   4954  HZ2 LYS Y  44     107.049 114.294  98.180  1.00  0.00           H
ATOM   4955  HZ3 LYS Y  44     108.351 114.169  99.312  1.00  0.00           H
ATOM   4956  C   LYS Y  44     104.377 116.506 103.673  1.00  0.00           C
ATOM   4957  O   LYS Y  44     103.699 116.196 104.656  1.00  0.00           O
ATOM   4958  N   PRO Y  45     104.095 117.603 102.982  1.00  0.00           N
ATOM   4959  CD  PRO Y  45     104.903 118.111 101.873  1.00  0.00           C
ATOM   4960  HD1 PRO Y  45     105.190 117.306 101.164  1.00  0.00           H
ATOM   4961  HD2 PRO Y  45     105.816 118.587 102.288  1.00  0.00           H
ATOM   4962  CA  PRO Y  45     102.838 118.324 103.126  1.00  0.00           C
ATOM   4963  HA  PRO Y  45     102.709 118.550 104.166  1.00  0.00           H
ATOM   4964  CB  PRO Y  45     103.047 119.581 102.273  1.00  0.00           C
ATOM   4965  HB1 PRO Y  45     102.102 119.997 101.867  1.00  0.00           H
ATOM   4966  HB2 PRO Y  45     103.543 120.362 102.893  1.00  0.00           H
ATOM   4967  CG  PRO Y  45     104.004 119.126 101.173  1.00  0.00           C
ATOM   4968  HG1 PRO Y  45     103.428 118.613 100.372  1.00  0.00           H
ATOM   4969  HG2 PRO Y  45     104.577 119.970 100.748  1.00  0.00           H
ATOM   4970  C   PRO Y  45     101.630 117.502 102.671  1.00  0.00           C
ATOM   4971  O   PRO Y  45     101.819 116.568 101.888  1.00  0.00           O
ATOM   4972  N   PRO Y  46     100.406 117.791 103.094  1.00  0.00           N
ATOM   4973  CD  PRO Y  46      99.261 117.056 102.576  1.00  0.00           C
ATOM   4974  HD1 PRO Y  46      99.434 115.960 102.652  1.00  0.00           H
ATOM   4975  HD2 PRO Y  46      99.101 117.347 101.513  1.00  0.00           H
ATOM   4976  CA  PRO Y  46     100.018 118.919 103.938  1.00  0.00           C
ATOM   4977  HA  PRO Y  46     100.473 119.831 103.579  1.00  0.00           H
ATOM   4978  CB  PRO Y  46      98.485 118.958 103.790  1.00  0.00           C
ATOM   4979  HB1 PRO Y  46      97.969 119.348 104.690  1.00  0.00           H
ATOM   4980  HB2 PRO Y  46      98.235 119.606 102.919  1.00  0.00           H
ATOM   4981  CG  PRO Y  46      98.101 117.513 103.454  1.00  0.00           C
ATOM   4982  HG1 PRO Y  46      98.115 116.896 104.378  1.00  0.00           H
ATOM   4983  HG2 PRO Y  46      97.120 117.426 102.945  1.00  0.00           H
ATOM   4984  C   PRO Y  46     100.434 118.727 105.387  1.00  0.00           C
ATOM   4985  O   PRO Y  46     100.261 117.652 105.957  1.00  0.00           O
ATOM   4986  N   GLN Y  47     100.984 119.786 106.002  1.00  0.00           N
ATOM   4987  HN  GLN Y  47     101.050 120.670 105.545  1.00  0.00           H
ATOM   4988  CA  GLN Y  47     101.492 119.754 107.354  1.00  0.00           C
ATOM   4989  HA  GLN Y  47     101.213 118.835 107.848  1.00  0.00           H
ATOM   4990  CB  GLN Y  47     103.030 119.954 107.421  1.00  0.00           C
ATOM   4991  HB1 GLN Y  47     103.286 120.842 106.799  1.00  0.00           H
ATOM   4992  HB2 GLN Y  47     103.347 120.176 108.467  1.00  0.00           H
ATOM   4993  CG  GLN Y  47     103.836 118.725 106.953  1.00  0.00           C
ATOM   4994  HG1 GLN Y  47     103.821 117.940 107.736  1.00  0.00           H
ATOM   4995  HG2 GLN Y  47     103.377 118.295 106.044  1.00  0.00           H
ATOM   4996  CD  GLN Y  47     105.281 119.085 106.606  1.00  0.00           C
ATOM   4997  OE1 GLN Y  47     105.617 120.191 106.173  1.00  0.00           O
ATOM   4998  NE2 GLN Y  47     106.187 118.099 106.766  1.00  0.00           N
ATOM   4999 1HE2 GLN Y  47     105.920 117.187 107.092  1.00  0.00           H
ATOM   5000 2HE2 GLN Y  47     107.113 118.273 106.444  1.00  0.00           H
ATOM   5001  C   GLN Y  47     100.867 120.899 108.105  1.00  0.00           C
ATOM   5002  O   GLN Y  47     100.492 121.920 107.531  1.00  0.00           O
ATOM   5003  N   ARG Y  48     100.756 120.749 109.427  1.00  0.00           N
ATOM   5004  HN  ARG Y  48     100.936 119.860 109.854  1.00  0.00           H
ATOM   5005  CA  ARG Y  48     100.392 121.823 110.310  1.00  0.00           C
ATOM   5006  HA  ARG Y  48     100.303 122.759 109.774  1.00  0.00           H
ATOM   5007  CB  ARG Y  48      99.054 121.475 110.983  1.00  0.00           C
ATOM   5008  HB1 ARG Y  48      98.381 121.138 110.164  1.00  0.00           H
ATOM   5009  HB2 ARG Y  48      99.179 120.605 111.665  1.00  0.00           H
ATOM   5010  CG  ARG Y  48      98.398 122.652 111.724  1.00  0.00           C
ATOM   5011  HG1 ARG Y  48      98.962 122.856 112.662  1.00  0.00           H
ATOM   5012  HG2 ARG Y  48      98.466 123.571 111.097  1.00  0.00           H
ATOM   5013  CD  ARG Y  48      96.926 122.404 112.071  1.00  0.00           C
ATOM   5014  HD1 ARG Y  48      96.815 121.485 112.690  1.00  0.00           H
ATOM   5015  HD2 ARG Y  48      96.502 123.276 112.616  1.00  0.00           H
ATOM   5016  NE  ARG Y  48      96.221 122.224 110.760  1.00  0.00           N
ATOM   5017  HE  ARG Y  48      96.700 122.455 109.918  1.00  0.00           H
ATOM   5018  CZ  ARG Y  48      94.947 121.834 110.631  1.00  0.00           C
ATOM   5019  NH1 ARG Y  48      94.141 121.751 111.681  1.00  0.00           N
ATOM   5020 1HH1 ARG Y  48      94.513 121.804 112.599  1.00  0.00           H
ATOM   5021 2HH1 ARG Y  48      93.180 121.445 111.582  1.00  0.00           H
ATOM   5022  NH2 ARG Y  48      94.467 121.570 109.417  1.00  0.00           N
ATOM   5023 1HH2 ARG Y  48      95.079 121.499 108.626  1.00  0.00           H
ATOM   5024 2HH2 ARG Y  48      93.533 121.224 109.310  1.00  0.00           H
ATOM   5025  C   ARG Y  48     101.507 121.962 111.313  1.00  0.00           C
ATOM   5026  O   ARG Y  48     101.675 121.125 112.201  1.00  0.00           O
ATOM   5027  N   LEU Y  49     102.323 123.014 111.154  1.00  0.00           N
ATOM   5028  HN  LEU Y  49     102.164 123.709 110.456  1.00  0.00           H
ATOM   5029  CA  LEU Y  49     103.510 123.193 111.948  1.00  0.00           C
ATOM   5030  HA  LEU Y  49     103.265 122.932 112.968  1.00  0.00           H
ATOM   5031  CB  LEU Y  49     104.691 122.286 111.468  1.00  0.00           C
ATOM   5032  HB1 LEU Y  49     105.557 122.428 112.138  1.00  0.00           H
ATOM   5033  HB2 LEU Y  49     104.362 121.235 111.637  1.00  0.00           H
ATOM   5034  CG  LEU Y  49     105.159 122.364 109.988  1.00  0.00           C
ATOM   5035  HG  LEU Y  49     104.294 122.074 109.344  1.00  0.00           H
ATOM   5036  CD1 LEU Y  49     105.668 123.726 109.490  1.00  0.00           C
ATOM   5037 1HD1 LEU Y  49     106.118 123.618 108.478  1.00  0.00           H
ATOM   5038 2HD1 LEU Y  49     104.835 124.449 109.398  1.00  0.00           H
ATOM   5039 3HD1 LEU Y  49     106.442 124.140 110.168  1.00  0.00           H
ATOM   5040  CD2 LEU Y  49     106.279 121.345 109.745  1.00  0.00           C
ATOM   5041 1HD2 LEU Y  49     106.544 121.337 108.664  1.00  0.00           H
ATOM   5042 2HD2 LEU Y  49     107.188 121.624 110.321  1.00  0.00           H
ATOM   5043 3HD2 LEU Y  49     105.969 120.323 110.040  1.00  0.00           H
ATOM   5044  C   LEU Y  49     103.885 124.662 111.980  1.00  0.00           C
ATOM   5045  O   LEU Y  49     103.502 125.444 111.106  1.00  0.00           O
ATOM   5046  N   GLU Y  50     104.651 125.083 113.002  1.00  0.00           N
ATOM   5047  HN  GLU Y  50     104.878 124.462 113.754  1.00  0.00           H
ATOM   5048  CA  GLU Y  50     105.153 126.442 113.083  1.00  0.00           C
ATOM   5049  HA  GLU Y  50     105.253 126.863 112.092  1.00  0.00           H
ATOM   5050  CB  GLU Y  50     104.216 127.318 113.954  1.00  0.00           C
ATOM   5051  HB1 GLU Y  50     103.165 127.120 113.642  1.00  0.00           H
ATOM   5052  HB2 GLU Y  50     104.300 126.967 115.006  1.00  0.00           H
ATOM   5053  CG  GLU Y  50     104.465 128.849 113.877  1.00  0.00           C
ATOM   5054  HG1 GLU Y  50     105.541 129.065 113.710  1.00  0.00           H
ATOM   5055  HG2 GLU Y  50     103.885 129.282 113.036  1.00  0.00           H
ATOM   5056  CD  GLU Y  50     104.070 129.555 115.169  1.00  0.00           C
ATOM   5057  OE1 GLU Y  50     102.959 130.152 115.254  1.00  0.00           O
ATOM   5058  OE2 GLU Y  50     104.876 129.477 116.129  1.00  0.00           O
ATOM   5059  C   GLU Y  50     106.521 126.425 113.735  1.00  0.00           C
ATOM   5060  O   GLU Y  50     106.674 125.908 114.844  1.00  0.00           O
ATOM   5061  N   TRP Y  51     107.552 127.004 113.084  1.00  0.00           N
ATOM   5062  HN  TRP Y  51     107.457 127.358 112.154  1.00  0.00           H
ATOM   5063  CA  TRP Y  51     108.857 127.157 113.700  1.00  0.00           C
[truncated: 1,049,054 more chars]
