# Supplementary material for: Molecular Basis for the Involvement of Mammalian Serum Albumin in the AGE/RAGE Axis: A Comprehensive Computational Study
Source: Int J Mol Sci. 2024 Mar 11;25(6):3204. doi: 10.3390/ijms25063204 (PMC10970403; doi:10.3390/ijms25063204)
Supplement: Supplementary file 1 [file ijms-25-03204-s001.zip › File S4/dimer-RAGE-HSA-Lys64-Lys262.pdb]

ATOM      1  N   GLY X  20     115.757 104.497  83.205  1.00  0.00           N
ATOM      2  H1  GLY X  20     115.804 103.460  83.177  1.00  0.00           H
ATOM      3  H2  GLY X  20     116.698 104.874  82.960  1.00  0.00           H
ATOM      4  H3  GLY X  20     115.553 104.775  84.206  1.00  0.00           H
ATOM      5  CA  GLY X  20     114.673 105.101  82.342  1.00  0.00           C
ATOM      6  HA1 GLY X  20     114.658 104.572  81.405  1.00  0.00           H
ATOM      7  HA2 GLY X  20     113.744 105.037  82.886  1.00  0.00           H
ATOM      8  C   GLY X  20     114.973 106.549  82.057  1.00  0.00           C
ATOM      9  O   GLY X  20     116.147 106.887  81.951  1.00  0.00           O
ATOM     10  N   ALA X  21     114.005 107.484  81.924  1.00  0.00           N
ATOM     11  HN  ALA X  21     114.330 108.425  81.839  1.00  0.00           H
ATOM     12  CA  ALA X  21     112.571 107.311  81.767  1.00  0.00           C
ATOM     13  HA  ALA X  21     112.351 106.297  81.465  1.00  0.00           H
ATOM     14  CB  ALA X  21     111.838 107.628  83.080  1.00  0.00           C
ATOM     15  HB1 ALA X  21     110.740 107.705  82.941  1.00  0.00           H
ATOM     16  HB2 ALA X  21     112.017 106.825  83.815  1.00  0.00           H
ATOM     17  HB3 ALA X  21     112.198 108.584  83.515  1.00  0.00           H
ATOM     18  C   ALA X  21     111.997 108.227  80.683  1.00  0.00           C
ATOM     19  O   ALA X  21     111.944 109.449  80.835  1.00  0.00           O
ATOM     20  N   MET X  22     111.508 107.621  79.582  1.00  0.00           N
ATOM     21  HN  MET X  22     111.470 106.626  79.545  1.00  0.00           H
ATOM     22  CA  MET X  22     110.869 108.286  78.465  1.00  0.00           C
ATOM     23  HA  MET X  22     110.354 109.173  78.800  1.00  0.00           H
ATOM     24  CB  MET X  22     111.895 108.601  77.351  1.00  0.00           C
ATOM     25  HB1 MET X  22     112.905 108.428  77.785  1.00  0.00           H
ATOM     26  HB2 MET X  22     111.798 107.899  76.492  1.00  0.00           H
ATOM     27  CG  MET X  22     111.857 110.044  76.822  1.00  0.00           C
ATOM     28  HG1 MET X  22     110.800 110.370  76.713  1.00  0.00           H
ATOM     29  HG2 MET X  22     112.319 110.702  77.596  1.00  0.00           H
ATOM     30  SD  MET X  22     112.716 110.258  75.227  1.00  0.00           S
ATOM     31  CE  MET X  22     114.239 109.379  75.689  1.00  0.00           C
ATOM     32  HE1 MET X  22     115.101 109.685  75.058  1.00  0.00           H
ATOM     33  HE2 MET X  22     114.516 109.604  76.738  1.00  0.00           H
ATOM     34  HE3 MET X  22     114.115 108.278  75.609  1.00  0.00           H
ATOM     35  C   MET X  22     109.864 107.311  77.890  1.00  0.00           C
ATOM     36  O   MET X  22     110.211 106.151  77.690  1.00  0.00           O
ATOM     37  N   ALA X  23     108.622 107.732  77.581  1.00  0.00           N
ATOM     38  HN  ALA X  23     108.358 108.681  77.729  1.00  0.00           H
ATOM     39  CA  ALA X  23     107.618 106.852  77.005  1.00  0.00           C
ATOM     40  HA  ALA X  23     107.869 105.821  77.215  1.00  0.00           H
ATOM     41  CB  ALA X  23     106.217 107.126  77.589  1.00  0.00           C
ATOM     42  HB1 ALA X  23     105.462 106.446  77.137  1.00  0.00           H
ATOM     43  HB2 ALA X  23     106.217 106.940  78.684  1.00  0.00           H
ATOM     44  HB3 ALA X  23     105.903 108.174  77.394  1.00  0.00           H
ATOM     45  C   ALA X  23     107.549 107.002  75.498  1.00  0.00           C
ATOM     46  O   ALA X  23     107.483 108.111  74.972  1.00  0.00           O
ATOM     47  N   GLN X  24     107.546 105.870  74.768  1.00  0.00           N
ATOM     48  HN  GLN X  24     107.640 104.979  75.209  1.00  0.00           H
ATOM     49  CA  GLN X  24     107.441 105.866  73.323  1.00  0.00           C
ATOM     50  HA  GLN X  24     107.898 106.765  72.930  1.00  0.00           H
ATOM     51  CB  GLN X  24     108.205 104.640  72.764  1.00  0.00           C
ATOM     52  HB1 GLN X  24     109.257 104.726  73.122  1.00  0.00           H
ATOM     53  HB2 GLN X  24     107.782 103.714  73.211  1.00  0.00           H
ATOM     54  CG  GLN X  24     108.211 104.521  71.222  1.00  0.00           C
ATOM     55  HG1 GLN X  24     107.191 104.301  70.845  1.00  0.00           H
ATOM     56  HG2 GLN X  24     108.556 105.479  70.784  1.00  0.00           H
ATOM     57  CD  GLN X  24     109.159 103.417  70.747  1.00  0.00           C
ATOM     58  OE1 GLN X  24     109.912 102.827  71.527  1.00  0.00           O
ATOM     59  NE2 GLN X  24     109.125 103.126  69.426  1.00  0.00           N
ATOM     60 1HE2 GLN X  24     108.494 103.612  68.814  1.00  0.00           H
ATOM     61 2HE2 GLN X  24     109.744 102.428  69.079  1.00  0.00           H
ATOM     62  C   GLN X  24     105.984 105.844  72.872  1.00  0.00           C
ATOM     63  O   GLN X  24     105.186 105.039  73.348  1.00  0.00           O
ATOM     64  N   ASN X  25     105.591 106.735  71.936  1.00  0.00           N
ATOM     65  HN  ASN X  25     106.228 107.424  71.604  1.00  0.00           H
ATOM     66  CA  ASN X  25     104.226 106.819  71.433  1.00  0.00           C
ATOM     67  HA  ASN X  25     103.532 106.626  72.244  1.00  0.00           H
ATOM     68  CB  ASN X  25     103.921 108.208  70.800  1.00  0.00           C
ATOM     69  HB1 ASN X  25     104.764 108.523  70.152  1.00  0.00           H
ATOM     70  HB2 ASN X  25     103.000 108.143  70.179  1.00  0.00           H
ATOM     71  CG  ASN X  25     103.675 109.278  71.857  1.00  0.00           C
ATOM     72  OD1 ASN X  25     104.082 109.200  73.014  1.00  0.00           O
ATOM     73  ND2 ASN X  25     102.956 110.352  71.448  1.00  0.00           N
ATOM     74 1HD2 ASN X  25     102.707 110.464  70.487  1.00  0.00           H
ATOM     75 2HD2 ASN X  25     102.755 111.068  72.107  1.00  0.00           H
ATOM     76  C   ASN X  25     103.952 105.769  70.361  1.00  0.00           C
ATOM     77  O   ASN X  25     104.229 105.969  69.175  1.00  0.00           O
ATOM     78  N   ILE X  26     103.357 104.631  70.754  1.00  0.00           N
ATOM     79  HN  ILE X  26     103.071 104.522  71.711  1.00  0.00           H
ATOM     80  CA  ILE X  26     103.002 103.545  69.855  1.00  0.00           C
ATOM     81  HA  ILE X  26     103.611 103.591  68.964  1.00  0.00           H
ATOM     82  CB  ILE X  26     103.195 102.178  70.509  1.00  0.00           C
ATOM     83  HB  ILE X  26     102.586 102.163  71.443  1.00  0.00           H
ATOM     84  CG2 ILE X  26     102.723 101.009  69.611  1.00  0.00           C
ATOM     85 1HG2 ILE X  26     102.975 100.039  70.090  1.00  0.00           H
ATOM     86 2HG2 ILE X  26     101.624 101.025  69.458  1.00  0.00           H
ATOM     87 3HG2 ILE X  26     103.218 101.041  68.618  1.00  0.00           H
ATOM     88  CG1 ILE X  26     104.665 101.962  70.930  1.00  0.00           C
ATOM     89 1HG1 ILE X  26     104.936 102.725  71.695  1.00  0.00           H
ATOM     90 2HG1 ILE X  26     104.733 100.964  71.421  1.00  0.00           H
ATOM     91  CD  ILE X  26     105.685 102.016  69.790  1.00  0.00           C
ATOM     92  HD1 ILE X  26     106.701 101.771  70.164  1.00  0.00           H
ATOM     93  HD2 ILE X  26     105.430 101.304  68.977  1.00  0.00           H
ATOM     94  HD3 ILE X  26     105.724 103.037  69.357  1.00  0.00           H
ATOM     95  C   ILE X  26     101.565 103.728  69.422  1.00  0.00           C
ATOM     96  O   ILE X  26     100.710 104.168  70.193  1.00  0.00           O
ATOM     97  N   THR X  27     101.269 103.427  68.148  1.00  0.00           N
ATOM     98  HN  THR X  27     101.968 103.151  67.493  1.00  0.00           H
ATOM     99  CA  THR X  27      99.916 103.398  67.628  1.00  0.00           C
ATOM    100  HA  THR X  27      99.228 103.513  68.442  1.00  0.00           H
ATOM    101  CB  THR X  27      99.608 104.489  66.624  1.00  0.00           C
ATOM    102  HB  THR X  27      98.621 104.291  66.147  1.00  0.00           H
ATOM    103  OG1 THR X  27     100.622 104.597  65.633  1.00  0.00           O
ATOM    104  HG1 THR X  27     100.778 105.553  65.525  1.00  0.00           H
ATOM    105  CG2 THR X  27      99.524 105.834  67.351  1.00  0.00           C
ATOM    106 1HG2 THR X  27      99.248 106.649  66.647  1.00  0.00           H
ATOM    107 2HG2 THR X  27      98.757 105.793  68.152  1.00  0.00           H
ATOM    108 3HG2 THR X  27     100.499 106.087  67.817  1.00  0.00           H
ATOM    109  C   THR X  27      99.623 102.051  67.007  1.00  0.00           C
ATOM    110  O   THR X  27     100.510 101.434  66.413  1.00  0.00           O
ATOM    111  N   ALA X  28      98.371 101.557  67.159  1.00  0.00           N
ATOM    112  HN  ALA X  28      97.695 102.027  67.730  1.00  0.00           H
ATOM    113  CA  ALA X  28      97.972 100.260  66.644  1.00  0.00           C
ATOM    114  HA  ALA X  28      98.547 100.068  65.753  1.00  0.00           H
ATOM    115  CB  ALA X  28      98.253  99.167  67.693  1.00  0.00           C
ATOM    116  HB1 ALA X  28      98.000  98.159  67.297  1.00  0.00           H
ATOM    117  HB2 ALA X  28      99.334  99.176  67.947  1.00  0.00           H
ATOM    118  HB3 ALA X  28      97.671  99.349  68.622  1.00  0.00           H
ATOM    119  C   ALA X  28      96.499 100.205  66.230  1.00  0.00           C
ATOM    120  O   ALA X  28      95.681 100.999  66.688  1.00  0.00           O
ATOM    121  N   ARG X  29      96.120  99.287  65.313  1.00  0.00           N
ATOM    122  HN  ARG X  29      96.800  98.642  64.945  1.00  0.00           H
ATOM    123  CA  ARG X  29      94.763  99.197  64.781  1.00  0.00           C
ATOM    124  HA  ARG X  29      94.243 100.127  64.964  1.00  0.00           H
ATOM    125  CB  ARG X  29      94.760  98.932  63.257  1.00  0.00           C
ATOM    126  HB1 ARG X  29      95.425  99.683  62.799  1.00  0.00           H
ATOM    127  HB2 ARG X  29      95.228  97.942  63.056  1.00  0.00           H
ATOM    128  CG  ARG X  29      93.354  98.988  62.608  1.00  0.00           C
ATOM    129  HG1 ARG X  29      92.785  98.083  62.930  1.00  0.00           H
ATOM    130  HG2 ARG X  29      92.816  99.882  62.996  1.00  0.00           H
ATOM    131  CD  ARG X  29      93.361  99.023  61.078  1.00  0.00           C
ATOM    132  HD1 ARG X  29      93.876  99.932  60.706  1.00  0.00           H
ATOM    133  HD2 ARG X  29      93.853  98.120  60.666  1.00  0.00           H
ATOM    134  NE  ARG X  29      91.940  99.063  60.629  1.00  0.00           N
ATOM    135  HE  ARG X  29      91.195  99.010  61.303  1.00  0.00           H
ATOM    136  CZ  ARG X  29      91.544  98.955  59.354  1.00  0.00           C
ATOM    137  NH1 ARG X  29      92.387  99.055  58.334  1.00  0.00           N
ATOM    138 1HH1 ARG X  29      93.364  99.119  58.487  1.00  0.00           H
ATOM    139 2HH1 ARG X  29      92.047  98.976  57.382  1.00  0.00           H
ATOM    140  NH2 ARG X  29      90.248  98.781  59.114  1.00  0.00           N
ATOM    141 1HH2 ARG X  29      89.617  98.821  59.886  1.00  0.00           H
ATOM    142 2HH2 ARG X  29      89.908  98.786  58.170  1.00  0.00           H
ATOM    143  C   ARG X  29      93.950  98.084  65.401  1.00  0.00           C
ATOM    144  O   ARG X  29      94.384  96.940  65.473  1.00  0.00           O
ATOM    145  N   ILE X  30      92.709  98.380  65.831  1.00  0.00           N
ATOM    146  HN  ILE X  30      92.353  99.311  65.749  1.00  0.00           H
ATOM    147  CA  ILE X  30      91.811  97.396  66.419  1.00  0.00           C
ATOM    148  HA  ILE X  30      92.314  96.994  67.285  1.00  0.00           H
ATOM    149  CB  ILE X  30      90.513  98.035  66.892  1.00  0.00           C
ATOM    150  HB  ILE X  30      89.960  98.426  66.006  1.00  0.00           H
ATOM    151  CG2 ILE X  30      89.628  96.996  67.620  1.00  0.00           C
ATOM    152 1HG2 ILE X  30      88.659  97.450  67.901  1.00  0.00           H
ATOM    153 2HG2 ILE X  30      89.400  96.113  66.991  1.00  0.00           H
ATOM    154 3HG2 ILE X  30      90.127  96.647  68.546  1.00  0.00           H
ATOM    155  CG1 ILE X  30      90.827  99.215  67.835  1.00  0.00           C
ATOM    156 1HG1 ILE X  30      91.294  98.820  68.766  1.00  0.00           H
ATOM    157 2HG1 ILE X  30      91.559  99.911  67.375  1.00  0.00           H
ATOM    158  CD  ILE X  30      89.592 100.036  68.188  1.00  0.00           C
ATOM    159  HD1 ILE X  30      89.893 100.852  68.877  1.00  0.00           H
ATOM    160  HD2 ILE X  30      89.130 100.484  67.286  1.00  0.00           H
ATOM    161  HD3 ILE X  30      88.827  99.412  68.686  1.00  0.00           H
ATOM    162  C   ILE X  30      91.497  96.226  65.490  1.00  0.00           C
ATOM    163  O   ILE X  30      91.062  96.400  64.352  1.00  0.00           O
ATOM    164  N   GLY X  31      91.722  94.991  65.987  1.00  0.00           N
ATOM    165  HN  GLY X  31      92.058  94.912  66.927  1.00  0.00           H
ATOM    166  CA  GLY X  31      91.532  93.745  65.247  1.00  0.00           C
ATOM    167  HA1 GLY X  31      91.192  92.996  65.946  1.00  0.00           H
ATOM    168  HA2 GLY X  31      90.834  93.906  64.436  1.00  0.00           H
ATOM    169  C   GLY X  31      92.803  93.222  64.632  1.00  0.00           C
ATOM    170  O   GLY X  31      92.891  92.047  64.280  1.00  0.00           O
ATOM    171  N   GLU X  32      93.847  94.066  64.542  1.00  0.00           N
ATOM    172  HN  GLU X  32      93.761  95.015  64.845  1.00  0.00           H
ATOM    173  CA  GLU X  32      95.179  93.668  64.134  1.00  0.00           C
ATOM    174  HA  GLU X  32      95.090  92.804  63.491  1.00  0.00           H
ATOM    175  CB  GLU X  32      95.891  94.814  63.340  1.00  0.00           C
ATOM    176  HB1 GLU X  32      95.952  95.718  63.983  1.00  0.00           H
ATOM    177  HB2 GLU X  32      96.933  94.510  63.114  1.00  0.00           H
ATOM    178  CG  GLU X  32      95.169  95.184  62.008  1.00  0.00           C
ATOM    179  HG1 GLU X  32      95.004  94.266  61.412  1.00  0.00           H
ATOM    180  HG2 GLU X  32      94.172  95.610  62.251  1.00  0.00           H
ATOM    181  CD  GLU X  32      95.879  96.188  61.091  1.00  0.00           C
ATOM    182  OE1 GLU X  32      96.976  96.701  61.419  1.00  0.00           O
ATOM    183  OE2 GLU X  32      95.301  96.486  60.010  1.00  0.00           O
ATOM    184  C   GLU X  32      95.971  93.246  65.380  1.00  0.00           C
ATOM    185  O   GLU X  32      95.514  93.487  66.501  1.00  0.00           O
ATOM    186  N   PRO X  33      97.121  92.592  65.273  1.00  0.00           N
ATOM    187  CD  PRO X  33      97.502  91.800  64.099  1.00  0.00           C
ATOM    188  HD1 PRO X  33      97.664  92.445  63.210  1.00  0.00           H
ATOM    189  HD2 PRO X  33      96.709  91.044  63.896  1.00  0.00           H
ATOM    190  CA  PRO X  33      97.948  92.286  66.437  1.00  0.00           C
ATOM    191  HA  PRO X  33      97.355  92.186  67.335  1.00  0.00           H
ATOM    192  CB  PRO X  33      98.632  90.975  66.025  1.00  0.00           C
ATOM    193  HB1 PRO X  33      99.590  90.798  66.549  1.00  0.00           H
ATOM    194  HB2 PRO X  33      97.942  90.129  66.244  1.00  0.00           H
ATOM    195  CG  PRO X  33      98.795  91.104  64.513  1.00  0.00           C
ATOM    196  HG1 PRO X  33      99.666  91.757  64.283  1.00  0.00           H
ATOM    197  HG2 PRO X  33      98.920  90.122  64.019  1.00  0.00           H
ATOM    198  C   PRO X  33      98.999  93.363  66.657  1.00  0.00           C
ATOM    199  O   PRO X  33      99.195  94.240  65.816  1.00  0.00           O
ATOM    200  N   LEU X  34      99.723  93.307  67.789  1.00  0.00           N
ATOM    201  HN  LEU X  34      99.528  92.598  68.469  1.00  0.00           H
ATOM    202  CA  LEU X  34     100.827  94.215  68.043  1.00  0.00           C
ATOM    203  HA  LEU X  34     101.287  94.476  67.102  1.00  0.00           H
ATOM    204  CB  LEU X  34     100.335  95.510  68.754  1.00  0.00           C
ATOM    205  HB1 LEU X  34      99.673  96.056  68.045  1.00  0.00           H
ATOM    206  HB2 LEU X  34      99.693  95.203  69.601  1.00  0.00           H
ATOM    207  CG  LEU X  34     101.411  96.494  69.279  1.00  0.00           C
ATOM    208  HG  LEU X  34     102.142  95.929  69.906  1.00  0.00           H
ATOM    209  CD1 LEU X  34     102.181  97.181  68.141  1.00  0.00           C
ATOM    210 1HD1 LEU X  34     102.925  97.891  68.558  1.00  0.00           H
ATOM    211 2HD1 LEU X  34     102.722  96.442  67.518  1.00  0.00           H
ATOM    212 3HD1 LEU X  34     101.481  97.748  67.489  1.00  0.00           H
ATOM    213  CD2 LEU X  34     100.791  97.546  70.208  1.00  0.00           C
ATOM    214 1HD2 LEU X  34     101.551  98.291  70.520  1.00  0.00           H
ATOM    215 2HD2 LEU X  34      99.959  98.078  69.704  1.00  0.00           H
ATOM    216 3HD2 LEU X  34     100.391  97.064  71.124  1.00  0.00           H
ATOM    217  C   LEU X  34     101.892  93.500  68.859  1.00  0.00           C
ATOM    218  O   LEU X  34     101.600  92.625  69.673  1.00  0.00           O
ATOM    219  N   VAL X  35     103.177  93.856  68.633  1.00  0.00           N
ATOM    220  HN  VAL X  35     103.395  94.534  67.940  1.00  0.00           H
ATOM    221  CA  VAL X  35     104.313  93.367  69.392  1.00  0.00           C
ATOM    222  HA  VAL X  35     103.949  92.857  70.269  1.00  0.00           H
ATOM    223  CB  VAL X  35     105.209  92.404  68.613  1.00  0.00           C
ATOM    224  HB  VAL X  35     106.162  92.239  69.171  1.00  0.00           H
ATOM    225  CG1 VAL X  35     104.491  91.056  68.499  1.00  0.00           C
ATOM    226 1HG1 VAL X  35     105.103  90.343  67.916  1.00  0.00           H
ATOM    227 2HG1 VAL X  35     104.284  90.633  69.504  1.00  0.00           H
ATOM    228 3HG1 VAL X  35     103.527  91.185  67.959  1.00  0.00           H
ATOM    229  CG2 VAL X  35     105.525  92.926  67.199  1.00  0.00           C
ATOM    230 1HG2 VAL X  35     106.240  92.240  66.696  1.00  0.00           H
ATOM    231 2HG2 VAL X  35     104.604  92.961  66.578  1.00  0.00           H
ATOM    232 3HG2 VAL X  35     105.968  93.937  67.221  1.00  0.00           H
ATOM    233  C   VAL X  35     105.161  94.529  69.886  1.00  0.00           C
ATOM    234  O   VAL X  35     105.519  95.438  69.132  1.00  0.00           O
ATOM    235  N   LEU X  36     105.527  94.527  71.183  1.00  0.00           N
ATOM    236  HN  LEU X  36     105.199  93.798  71.794  1.00  0.00           H
ATOM    237  CA  LEU X  36     106.358  95.563  71.776  1.00  0.00           C
ATOM    238  HA  LEU X  36     106.648  96.283  71.023  1.00  0.00           H
ATOM    239  CB  LEU X  36     105.652  96.330  72.934  1.00  0.00           C
ATOM    240  HB1 LEU X  36     105.717  95.747  73.880  1.00  0.00           H
ATOM    241  HB2 LEU X  36     106.207  97.278  73.097  1.00  0.00           H
ATOM    242  CG  LEU X  36     104.160  96.665  72.709  1.00  0.00           C
ATOM    243  HG  LEU X  36     103.947  96.686  71.614  1.00  0.00           H
ATOM    244  CD1 LEU X  36     103.263  95.616  73.376  1.00  0.00           C
ATOM    245 1HD1 LEU X  36     102.190  95.865  73.239  1.00  0.00           H
ATOM    246 2HD1 LEU X  36     103.445  94.600  72.969  1.00  0.00           H
ATOM    247 3HD1 LEU X  36     103.474  95.600  74.467  1.00  0.00           H
ATOM    248  CD2 LEU X  36     103.792  98.039  73.284  1.00  0.00           C
ATOM    249 1HD2 LEU X  36     102.703  98.225  73.157  1.00  0.00           H
ATOM    250 2HD2 LEU X  36     104.021  98.073  74.370  1.00  0.00           H
ATOM    251 3HD2 LEU X  36     104.351  98.844  72.767  1.00  0.00           H
ATOM    252  C   LEU X  36     107.628  94.925  72.321  1.00  0.00           C
ATOM    253  O   LEU X  36     107.564  94.033  73.167  1.00  0.00           O
ATOM    254  N   LYS X  37     108.831  95.340  71.854  1.00  0.00           N
ATOM    255  HN  LYS X  37     108.903  96.045  71.147  1.00  0.00           H
ATOM    256  CA  LYS X  37     110.090  94.795  72.355  1.00  0.00           C
ATOM    257  HA  LYS X  37     110.058  93.726  72.213  1.00  0.00           H
ATOM    258  CB  LYS X  37     111.345  95.356  71.617  1.00  0.00           C
ATOM    259  HB1 LYS X  37     111.160  96.428  71.382  1.00  0.00           H
ATOM    260  HB2 LYS X  37     112.234  95.312  72.286  1.00  0.00           H
ATOM    261  CG  LYS X  37     111.731  94.598  70.333  1.00  0.00           C
ATOM    262  HG1 LYS X  37     111.951  93.535  70.578  1.00  0.00           H
ATOM    263  HG2 LYS X  37     110.852  94.598  69.648  1.00  0.00           H
ATOM    264  CD  LYS X  37     112.936  95.223  69.587  1.00  0.00           C
ATOM    265  HD1 LYS X  37     113.038  94.688  68.614  1.00  0.00           H
ATOM    266  HD2 LYS X  37     112.686  96.283  69.360  1.00  0.00           H
ATOM    267  CE  LYS X  37     114.278  95.147  70.340  1.00  0.00           C
ATOM    268  HE1 LYS X  37     114.201  95.670  71.317  1.00  0.00           H
ATOM    269  HE2 LYS X  37     114.558  94.087  70.523  1.00  0.00           H
ATOM    270  NZ  LYS X  37     115.374  95.788  69.576  1.00  0.00           N
ATOM    271  HZ1 LYS X  37     116.280  95.735  70.101  1.00  0.00           H
ATOM    272  HZ2 LYS X  37     115.537  95.297  68.668  1.00  0.00           H
ATOM    273  HZ3 LYS X  37     115.149  96.781  69.373  1.00  0.00           H
ATOM    274  C   LYS X  37     110.332  95.021  73.840  1.00  0.00           C
ATOM    275  O   LYS X  37     110.056  96.086  74.389  1.00  0.00           O
ATOM    276  N   CYS X  38     110.963  94.038  74.508  1.00  0.00           N
ATOM    277  HN  CYS X  38     111.083  93.130  74.113  1.00  0.00           H
ATOM    278  CA  CYS X  38     111.661  94.306  75.748  1.00  0.00           C
ATOM    279  HA  CYS X  38     111.304  95.235  76.165  1.00  0.00           H
ATOM    280  CB  CYS X  38     111.408  93.195  76.796  1.00  0.00           C
ATOM    281  HB1 CYS X  38     110.317  92.981  76.806  1.00  0.00           H
ATOM    282  HB2 CYS X  38     111.908  92.252  76.482  1.00  0.00           H
ATOM    283  SG  CYS X  38     111.883  93.622  78.502  1.00  0.00           S
ATOM    284  C   CYS X  38     113.134  94.497  75.396  1.00  0.00           C
ATOM    285  O   CYS X  38     113.863  93.566  75.047  1.00  0.00           O
ATOM    286  N   LYS X  39     113.599  95.764  75.366  1.00  0.00           N
ATOM    287  HN  LYS X  39     113.020  96.531  75.640  1.00  0.00           H
ATOM    288  CA  LYS X  39     114.948  96.092  74.943  1.00  0.00           C
ATOM    289  HA  LYS X  39     115.132  95.556  74.026  1.00  0.00           H
ATOM    290  CB  LYS X  39     115.142  97.590  74.618  1.00  0.00           C
ATOM    291  HB1 LYS X  39     115.015  98.171  75.559  1.00  0.00           H
ATOM    292  HB2 LYS X  39     116.187  97.754  74.266  1.00  0.00           H
ATOM    293  CG  LYS X  39     114.185  98.118  73.536  1.00  0.00           C
ATOM    294  HG1 LYS X  39     114.265  97.462  72.641  1.00  0.00           H
ATOM    295  HG2 LYS X  39     113.133  98.055  73.892  1.00  0.00           H
ATOM    296  CD  LYS X  39     114.513  99.559  73.103  1.00  0.00           C
ATOM    297  HD1 LYS X  39     115.523  99.549  72.628  1.00  0.00           H
ATOM    298  HD2 LYS X  39     113.789  99.886  72.324  1.00  0.00           H
ATOM    299  CE  LYS X  39     114.556 100.601  74.231  1.00  0.00           C
ATOM    300  HE1 LYS X  39     115.292 100.310  75.010  1.00  0.00           H
ATOM    301  HE2 LYS X  39     114.866 101.586  73.822  1.00  0.00           H
ATOM    302  NZ  LYS X  39     113.240 100.769  74.887  1.00  0.00           N
ATOM    303  HZ1 LYS X  39     113.347 101.462  75.659  1.00  0.00           H
ATOM    304  HZ2 LYS X  39     112.525 101.137  74.221  1.00  0.00           H
ATOM    305  HZ3 LYS X  39     112.923  99.856  75.294  1.00  0.00           H
ATOM    306  C   LYS X  39     116.019  95.674  75.936  1.00  0.00           C
ATOM    307  O   LYS X  39     115.907  95.923  77.131  1.00  0.00           O
ATOM    308  N   GLY X  40     117.087  95.018  75.433  1.00  0.00           N
ATOM    309  HN  GLY X  40     117.039  94.707  74.478  1.00  0.00           H
ATOM    310  CA  GLY X  40     118.236  94.572  76.221  1.00  0.00           C
ATOM    311  HA1 GLY X  40     119.117  94.592  75.603  1.00  0.00           H
ATOM    312  HA2 GLY X  40     118.337  95.182  77.106  1.00  0.00           H
ATOM    313  C   GLY X  40     118.088  93.159  76.680  1.00  0.00           C
ATOM    314  O   GLY X  40     119.038  92.531  77.128  1.00  0.00           O
ATOM    315  N   ALA X  41     116.887  92.596  76.524  1.00  0.00           N
ATOM    316  HN  ALA X  41     116.129  93.120  76.152  1.00  0.00           H
ATOM    317  CA  ALA X  41     116.565  91.273  76.969  1.00  0.00           C
ATOM    318  HA  ALA X  41     117.023  91.151  77.940  1.00  0.00           H
ATOM    319  CB  ALA X  41     115.045  91.250  77.160  1.00  0.00           C
ATOM    320  HB1 ALA X  41     114.768  90.493  77.916  1.00  0.00           H
ATOM    321  HB2 ALA X  41     114.683  92.230  77.537  1.00  0.00           H
ATOM    322  HB3 ALA X  41     114.514  91.025  76.209  1.00  0.00           H
ATOM    323  C   ALA X  41     117.079  90.185  76.001  1.00  0.00           C
ATOM    324  O   ALA X  41     117.132  90.439  74.789  1.00  0.00           O
ATOM    325  N   PRO X  42     117.517  88.994  76.431  1.00  0.00           N
ATOM    326  CD  PRO X  42     117.782  88.653  77.833  1.00  0.00           C
ATOM    327  HD1 PRO X  42     116.848  88.250  78.284  1.00  0.00           H
ATOM    328  HD2 PRO X  42     118.157  89.515  78.430  1.00  0.00           H
ATOM    329  CA  PRO X  42     117.964  87.933  75.525  1.00  0.00           C
ATOM    330  HA  PRO X  42     118.739  88.348  74.897  1.00  0.00           H
ATOM    331  CB  PRO X  42     118.485  86.832  76.462  1.00  0.00           C
ATOM    332  HB1 PRO X  42     117.686  86.094  76.709  1.00  0.00           H
ATOM    333  HB2 PRO X  42     119.354  86.283  76.045  1.00  0.00           H
ATOM    334  CG  PRO X  42     118.846  87.563  77.754  1.00  0.00           C
ATOM    335  HG1 PRO X  42     118.839  86.891  78.638  1.00  0.00           H
ATOM    336  HG2 PRO X  42     119.853  88.017  77.648  1.00  0.00           H
ATOM    337  C   PRO X  42     116.882  87.367  74.618  1.00  0.00           C
ATOM    338  O   PRO X  42     115.707  87.375  74.966  1.00  0.00           O
ATOM    339  N   LYS X  43     117.263  86.813  73.448  1.00  0.00           N
ATOM    340  HN  LYS X  43     118.216  86.822  73.178  1.00  0.00           H
ATOM    341  CA  LYS X  43     116.325  86.270  72.475  1.00  0.00           C
ATOM    342  HA  LYS X  43     115.520  86.984  72.366  1.00  0.00           H
ATOM    343  CB  LYS X  43     116.990  86.084  71.078  1.00  0.00           C
ATOM    344  HB1 LYS X  43     118.070  85.857  71.196  1.00  0.00           H
ATOM    345  HB2 LYS X  43     116.538  85.202  70.563  1.00  0.00           H
ATOM    346  CG  LYS X  43     116.782  87.260  70.104  1.00  0.00           C
ATOM    347  HG1 LYS X  43     117.040  86.907  69.078  1.00  0.00           H
ATOM    348  HG2 LYS X  43     115.700  87.526  70.090  1.00  0.00           H
ATOM    349  CD  LYS X  43     117.620  88.510  70.406  1.00  0.00           C
ATOM    350  HD1 LYS X  43     117.372  88.874  71.429  1.00  0.00           H
ATOM    351  HD2 LYS X  43     118.697  88.228  70.390  1.00  0.00           H
ATOM    352  CE  LYS X  43     117.371  89.638  69.397  1.00  0.00           C
ATOM    353  HE1 LYS X  43     117.585  89.298  68.359  1.00  0.00           H
ATOM    354  HE2 LYS X  43     116.315  89.981  69.451  1.00  0.00           H
ATOM    355  NZ  LYS X  43     118.249  90.781  69.699  1.00  0.00           N
ATOM    356  HZ1 LYS X  43     117.961  91.623  69.175  1.00  0.00           H
ATOM    357  HZ2 LYS X  43     118.233  90.984  70.733  1.00  0.00           H
ATOM    358  HZ3 LYS X  43     119.240  90.548  69.439  1.00  0.00           H
ATOM    359  C   LYS X  43     115.631  84.963  72.878  1.00  0.00           C
ATOM    360  O   LYS X  43     114.723  84.526  72.177  1.00  0.00           O
ATOM    361  N   LYS X  44     116.023  84.315  73.993  1.00  0.00           N
ATOM    362  HN  LYS X  44     116.692  84.711  74.616  1.00  0.00           H
ATOM    363  CA  LYS X  44     115.429  83.074  74.458  1.00  0.00           C
ATOM    364  HA  LYS X  44     114.369  83.094  74.251  1.00  0.00           H
ATOM    365  CB  LYS X  44     116.091  81.829  73.803  1.00  0.00           C
ATOM    366  HB1 LYS X  44     117.165  82.045  73.617  1.00  0.00           H
ATOM    367  HB2 LYS X  44     116.045  80.960  74.499  1.00  0.00           H
ATOM    368  CG  LYS X  44     115.399  81.398  72.499  1.00  0.00           C
ATOM    369  HG1 LYS X  44     114.329  81.203  72.734  1.00  0.00           H
ATOM    370  HG2 LYS X  44     115.436  82.235  71.765  1.00  0.00           H
ATOM    371  CD  LYS X  44     116.060  80.161  71.874  1.00  0.00           C
ATOM    372  HD1 LYS X  44     117.055  80.473  71.483  1.00  0.00           H
ATOM    373  HD2 LYS X  44     116.262  79.411  72.671  1.00  0.00           H
ATOM    374  CE  LYS X  44     115.268  79.503  70.735  1.00  0.00           C
ATOM    375  HE1 LYS X  44     115.019  80.250  69.951  1.00  0.00           H
ATOM    376  HE2 LYS X  44     115.873  78.686  70.282  1.00  0.00           H
ATOM    377  NZ  LYS X  44     114.011  78.913  71.253  1.00  0.00           N
ATOM    378  HZ1 LYS X  44     113.470  78.420  70.515  1.00  0.00           H
ATOM    379  HZ2 LYS X  44     114.254  78.233  72.021  1.00  0.00           H
ATOM    380  HZ3 LYS X  44     113.403  79.644  71.666  1.00  0.00           H
ATOM    381  C   LYS X  44     115.604  83.012  75.971  1.00  0.00           C
ATOM    382  O   LYS X  44     116.400  83.798  76.487  1.00  0.00           O
ATOM    383  N   PRO X  45     114.892  82.169  76.730  1.00  0.00           N
ATOM    384  CD  PRO X  45     113.662  81.499  76.293  1.00  0.00           C
ATOM    385  HD1 PRO X  45     113.724  81.110  75.255  1.00  0.00           H
ATOM    386  HD2 PRO X  45     112.815  82.219  76.378  1.00  0.00           H
ATOM    387  CA  PRO X  45     115.187  81.888  78.139  1.00  0.00           C
ATOM    388  HA  PRO X  45     115.155  82.827  78.657  1.00  0.00           H
ATOM    389  CB  PRO X  45     114.033  80.966  78.584  1.00  0.00           C
ATOM    390  HB1 PRO X  45     114.340  80.195  79.319  1.00  0.00           H
ATOM    391  HB2 PRO X  45     113.238  81.592  79.052  1.00  0.00           H
ATOM    392  CG  PRO X  45     113.490  80.359  77.291  1.00  0.00           C
ATOM    393  HG1 PRO X  45     114.123  79.497  76.987  1.00  0.00           H
ATOM    394  HG2 PRO X  45     112.433  80.033  77.387  1.00  0.00           H
ATOM    395  C   PRO X  45     116.577  81.288  78.407  1.00  0.00           C
ATOM    396  O   PRO X  45     117.174  80.736  77.474  1.00  0.00           O
ATOM    397  N   PRO X  46     117.132  81.353  79.622  1.00  0.00           N
ATOM    398  CD  PRO X  46     118.467  80.826  79.891  1.00  0.00           C
ATOM    399  HD1 PRO X  46     119.206  81.253  79.180  1.00  0.00           H
ATOM    400  HD2 PRO X  46     118.423  79.719  79.805  1.00  0.00           H
ATOM    401  CA  PRO X  46     116.531  81.913  80.824  1.00  0.00           C
ATOM    402  HA  PRO X  46     115.498  81.610  80.921  1.00  0.00           H
ATOM    403  CB  PRO X  46     117.398  81.359  81.958  1.00  0.00           C
ATOM    404  HB1 PRO X  46     117.376  81.983  82.874  1.00  0.00           H
ATOM    405  HB2 PRO X  46     117.037  80.336  82.216  1.00  0.00           H
ATOM    406  CG  PRO X  46     118.784  81.257  81.327  1.00  0.00           C
ATOM    407  HG1 PRO X  46     119.266  82.262  81.323  1.00  0.00           H
ATOM    408  HG2 PRO X  46     119.429  80.545  81.873  1.00  0.00           H
ATOM    409  C   PRO X  46     116.591  83.418  80.788  1.00  0.00           C
ATOM    410  O   PRO X  46     117.549  84.009  80.292  1.00  0.00           O
ATOM    411  N   GLN X  47     115.535  84.066  81.266  1.00  0.00           N
ATOM    412  HN  GLN X  47     114.736  83.567  81.622  1.00  0.00           H
ATOM    413  CA  GLN X  47     115.382  85.486  81.189  1.00  0.00           C
ATOM    414  HA  GLN X  47     116.240  85.943  80.713  1.00  0.00           H
ATOM    415  CB  GLN X  47     114.136  85.805  80.332  1.00  0.00           C
ATOM    416  HB1 GLN X  47     113.333  85.077  80.588  1.00  0.00           H
ATOM    417  HB2 GLN X  47     113.739  86.816  80.548  1.00  0.00           H
ATOM    418  CG  GLN X  47     114.501  85.714  78.831  1.00  0.00           C
ATOM    419  HG1 GLN X  47     115.106  86.599  78.547  1.00  0.00           H
ATOM    420  HG2 GLN X  47     115.131  84.822  78.655  1.00  0.00           H
ATOM    421  CD  GLN X  47     113.290  85.613  77.909  1.00  0.00           C
ATOM    422  OE1 GLN X  47     112.129  85.603  78.310  1.00  0.00           O
ATOM    423  NE2 GLN X  47     113.585  85.570  76.588  1.00  0.00           N
ATOM    424 1HE2 GLN X  47     114.536  85.602  76.288  1.00  0.00           H
ATOM    425 2HE2 GLN X  47     112.858  85.305  75.949  1.00  0.00           H
ATOM    426  C   GLN X  47     115.332  86.062  82.583  1.00  0.00           C
ATOM    427  O   GLN X  47     115.308  85.359  83.595  1.00  0.00           O
ATOM    428  N   ARG X  48     115.419  87.396  82.645  1.00  0.00           N
ATOM    429  HN  ARG X  48     115.500  87.932  81.805  1.00  0.00           H
ATOM    430  CA  ARG X  48     115.169  88.139  83.852  1.00  0.00           C
ATOM    431  HA  ARG X  48     114.468  87.594  84.470  1.00  0.00           H
ATOM    432  CB  ARG X  48     116.465  88.387  84.668  1.00  0.00           C
ATOM    433  HB1 ARG X  48     116.991  87.408  84.695  1.00  0.00           H
ATOM    434  HB2 ARG X  48     117.129  89.100  84.138  1.00  0.00           H
ATOM    435  CG  ARG X  48     116.196  88.845  86.121  1.00  0.00           C
ATOM    436  HG1 ARG X  48     115.880  89.911  86.120  1.00  0.00           H
ATOM    437  HG2 ARG X  48     115.341  88.259  86.513  1.00  0.00           H
ATOM    438  CD  ARG X  48     117.341  88.653  87.129  1.00  0.00           C
ATOM    439  HD1 ARG X  48     118.232  89.255  86.840  1.00  0.00           H
ATOM    440  HD2 ARG X  48     117.008  88.950  88.151  1.00  0.00           H
ATOM    441  NE  ARG X  48     117.682  87.190  87.118  1.00  0.00           N
ATOM    442  HE  ARG X  48     117.113  86.561  86.597  1.00  0.00           H
ATOM    443  CZ  ARG X  48     118.756  86.674  87.728  1.00  0.00           C
ATOM    444  NH1 ARG X  48     119.400  87.336  88.683  1.00  0.00           N
ATOM    445 1HH1 ARG X  48     118.947  88.128  89.120  1.00  0.00           H
ATOM    446 2HH1 ARG X  48     120.177  86.915  89.130  1.00  0.00           H
ATOM    447  NH2 ARG X  48     119.199  85.474  87.348  1.00  0.00           N
ATOM    448 1HH2 ARG X  48     118.728  84.981  86.605  1.00  0.00           H
ATOM    449 2HH2 ARG X  48     120.101  85.167  87.626  1.00  0.00           H
ATOM    450  C   ARG X  48     114.483  89.396  83.372  1.00  0.00           C
ATOM    451  O   ARG X  48     115.124  90.363  82.960  1.00  0.00           O
ATOM    452  N   LEU X  49     113.145  89.359  83.309  1.00  0.00           N
ATOM    453  HN  LEU X  49     112.635  88.568  83.683  1.00  0.00           H
ATOM    454  CA  LEU X  49     112.335  90.408  82.736  1.00  0.00           C
ATOM    455  HA  LEU X  49     112.852  91.345  82.876  1.00  0.00           H
ATOM    456  CB  LEU X  49     112.024  90.236  81.221  1.00  0.00           C
ATOM    457  HB1 LEU X  49     111.391  91.079  80.879  1.00  0.00           H
ATOM    458  HB2 LEU X  49     112.979  90.377  80.678  1.00  0.00           H
ATOM    459  CG  LEU X  49     111.377  88.912  80.734  1.00  0.00           C
ATOM    460  HG  LEU X  49     112.083  88.079  80.955  1.00  0.00           H
ATOM    461  CD1 LEU X  49     110.021  88.531  81.355  1.00  0.00           C
ATOM    462 1HD1 LEU X  49     109.604  87.633  80.856  1.00  0.00           H
ATOM    463 2HD1 LEU X  49     110.130  88.285  82.433  1.00  0.00           H
ATOM    464 3HD1 LEU X  49     109.291  89.360  81.250  1.00  0.00           H
ATOM    465  CD2 LEU X  49     111.181  89.008  79.218  1.00  0.00           C
ATOM    466 1HD2 LEU X  49     110.893  88.022  78.797  1.00  0.00           H
ATOM    467 2HD2 LEU X  49     110.379  89.742  78.982  1.00  0.00           H
ATOM    468 3HD2 LEU X  49     112.108  89.354  78.722  1.00  0.00           H
ATOM    469  C   LEU X  49     111.052  90.555  83.502  1.00  0.00           C
ATOM    470  O   LEU X  49     110.753  89.790  84.417  1.00  0.00           O
ATOM    471  N   GLU X  50     110.269  91.586  83.152  1.00  0.00           N
ATOM    472  HN  GLU X  50     110.570  92.249  82.466  1.00  0.00           H
ATOM    473  CA  GLU X  50     109.124  91.917  83.947  1.00  0.00           C
ATOM    474  HA  GLU X  50     108.593  91.016  84.229  1.00  0.00           H
ATOM    475  CB  GLU X  50     109.641  92.661  85.188  1.00  0.00           C
ATOM    476  HB1 GLU X  50     110.507  92.105  85.618  1.00  0.00           H
ATOM    477  HB2 GLU X  50     110.010  93.671  84.906  1.00  0.00           H
ATOM    478  CG  GLU X  50     108.576  92.769  86.265  1.00  0.00           C
ATOM    479  HG1 GLU X  50     107.693  93.306  85.868  1.00  0.00           H
ATOM    480  HG2 GLU X  50     108.273  91.753  86.603  1.00  0.00           H
ATOM    481  CD  GLU X  50     109.114  93.525  87.454  1.00  0.00           C
ATOM    482  OE1 GLU X  50     109.711  92.859  88.336  1.00  0.00           O
ATOM    483  OE2 GLU X  50     108.943  94.773  87.514  1.00  0.00           O
ATOM    484  C   GLU X  50     108.167  92.825  83.196  1.00  0.00           C
ATOM    485  O   GLU X  50     108.523  93.956  82.873  1.00  0.00           O
ATOM    486  N   TRP X  51     106.935  92.360  82.880  1.00  0.00           N
ATOM    487  HN  TRP X  51     106.660  91.439  83.156  1.00  0.00           H
ATOM    488  CA  TRP X  51     105.934  93.179  82.200  1.00  0.00           C
ATOM    489  HA  TRP X  51     106.399  94.078  81.823  1.00  0.00           H
ATOM    490  CB  TRP X  51     105.258  92.462  80.988  1.00  0.00           C
ATOM    491  HB1 TRP X  51     104.953  91.440  81.299  1.00  0.00           H
ATOM    492  HB2 TRP X  51     104.338  93.018  80.701  1.00  0.00           H
ATOM    493  CG  TRP X  51     106.097  92.386  79.719  1.00  0.00           C
ATOM    494  CD1 TRP X  51     106.748  91.312  79.176  1.00  0.00           C
ATOM    495  HD1 TRP X  51     106.773  90.328  79.624  1.00  0.00           H
ATOM    496  NE1 TRP X  51     107.434  91.690  78.032  1.00  0.00           N
ATOM    497  HE1 TRP X  51     108.000  91.127  77.455  1.00  0.00           H
ATOM    498  CE2 TRP X  51     107.166  93.018  77.789  1.00  0.00           C
ATOM    499  CD2 TRP X  51     106.324  93.488  78.811  1.00  0.00           C
ATOM    500  CE3 TRP X  51     105.864  94.805  78.815  1.00  0.00           C
ATOM    501  HE3 TRP X  51     105.215  95.178  79.592  1.00  0.00           H
ATOM    502  CZ3 TRP X  51     106.269  95.647  77.765  1.00  0.00           C
ATOM    503  HZ3 TRP X  51     105.935  96.674  77.753  1.00  0.00           H
ATOM    504  CZ2 TRP X  51     107.573  93.850  76.750  1.00  0.00           C
ATOM    505  HZ2 TRP X  51     108.208  93.492  75.959  1.00  0.00           H
ATOM    506  CH2 TRP X  51     107.106  95.174  76.743  1.00  0.00           C
ATOM    507  HH2 TRP X  51     107.401  95.830  75.938  1.00  0.00           H
ATOM    508  C   TRP X  51     104.837  93.628  83.164  1.00  0.00           C
ATOM    509  O   TRP X  51     104.148  92.816  83.784  1.00  0.00           O
ATOM    510  N   LYS X  52     104.635  94.959  83.284  1.00  0.00           N
ATOM    511  HN  LYS X  52     105.236  95.591  82.788  1.00  0.00           H
ATOM    512  CA  LYS X  52     103.542  95.553  84.040  1.00  0.00           C
ATOM    513  HA  LYS X  52     102.812  94.784  84.256  1.00  0.00           H
ATOM    514  CB  LYS X  52     103.998  96.154  85.402  1.00  0.00           C
ATOM    515  HB1 LYS X  52     103.125  96.626  85.905  1.00  0.00           H
ATOM    516  HB2 LYS X  52     104.311  95.293  86.034  1.00  0.00           H
ATOM    517  CG  LYS X  52     105.163  97.161  85.343  1.00  0.00           C
ATOM    518  HG1 LYS X  52     106.057  96.665  84.899  1.00  0.00           H
ATOM    519  HG2 LYS X  52     104.880  98.001  84.673  1.00  0.00           H
ATOM    520  CD  LYS X  52     105.556  97.744  86.721  1.00  0.00           C
ATOM    521  HD1 LYS X  52     106.344  98.517  86.564  1.00  0.00           H
ATOM    522  HD2 LYS X  52     104.670  98.252  87.162  1.00  0.00           H
ATOM    523  CE  LYS X  52     106.095  96.694  87.707  1.00  0.00           C
ATOM    524  HE1 LYS X  52     105.324  95.913  87.891  1.00  0.00           H
ATOM    525  HE2 LYS X  52     107.009  96.209  87.304  1.00  0.00           H
ATOM    526  NZ  LYS X  52     106.426  97.284  89.008  1.00  0.00           N
ATOM    527  HZ1 LYS X  52     106.408  96.540  89.761  1.00  0.00           H
ATOM    528  HZ2 LYS X  52     107.373  97.714  89.056  1.00  0.00           H
ATOM    529  HZ3 LYS X  52     105.786  98.064  89.271  1.00  0.00           H
ATOM    530  C   LYS X  52     102.809  96.586  83.190  1.00  0.00           C
ATOM    531  O   LYS X  52     103.401  97.257  82.344  1.00  0.00           O
ATOM    532  N   LEU X  53     101.473  96.716  83.353  1.00  0.00           N
ATOM    533  HN  LEU X  53     100.982  96.156  84.028  1.00  0.00           H
ATOM    534  CA  LEU X  53     100.672  97.547  82.463  1.00  0.00           C
ATOM    535  HA  LEU X  53     101.290  98.376  82.145  1.00  0.00           H
ATOM    536  CB  LEU X  53     100.199  96.797  81.178  1.00  0.00           C
ATOM    537  HB1 LEU X  53      99.751  97.548  80.488  1.00  0.00           H
ATOM    538  HB2 LEU X  53     101.096  96.393  80.666  1.00  0.00           H
ATOM    539  CG  LEU X  53      99.167  95.657  81.376  1.00  0.00           C
ATOM    540  HG  LEU X  53      98.329  96.047  82.005  1.00  0.00           H
ATOM    541  CD1 LEU X  53      98.519  95.212  80.061  1.00  0.00           C
ATOM    542 1HD1 LEU X  53      97.675  94.517  80.257  1.00  0.00           H
ATOM    543 2HD1 LEU X  53      98.120  96.082  79.501  1.00  0.00           H
ATOM    544 3HD1 LEU X  53      99.254  94.682  79.424  1.00  0.00           H
ATOM    545  CD2 LEU X  53      99.755  94.433  82.082  1.00  0.00           C
ATOM    546 1HD2 LEU X  53      99.293  93.496  81.708  1.00  0.00           H
ATOM    547 2HD2 LEU X  53     100.853  94.359  81.958  1.00  0.00           H
ATOM    548 3HD2 LEU X  53      99.535  94.508  83.162  1.00  0.00           H
ATOM    549  C   LEU X  53      99.453  98.188  83.111  1.00  0.00           C
ATOM    550  O   LEU X  53      98.751  97.607  83.939  1.00  0.00           O
ATOM    551  N   ASN X  54      99.147  99.426  82.684  1.00  0.00           N
ATOM    552  HN  ASN X  54      99.726  99.866  81.991  1.00  0.00           H
ATOM    553  CA  ASN X  54      97.938 100.140  83.043  1.00  0.00           C
ATOM    554  HA  ASN X  54      97.307  99.534  83.674  1.00  0.00           H
ATOM    555  CB  ASN X  54      98.278 101.463  83.776  1.00  0.00           C
ATOM    556  HB1 ASN X  54      98.821 101.212  84.708  1.00  0.00           H
ATOM    557  HB2 ASN X  54      98.942 102.089  83.143  1.00  0.00           H
ATOM    558  CG  ASN X  54      97.057 102.303  84.149  1.00  0.00           C
ATOM    559  OD1 ASN X  54      96.828 103.366  83.570  1.00  0.00           O
ATOM    560  ND2 ASN X  54      96.257 101.843  85.130  1.00  0.00           N
ATOM    561 1HD2 ASN X  54      96.423 100.936  85.525  1.00  0.00           H
ATOM    562 2HD2 ASN X  54      95.444 102.375  85.350  1.00  0.00           H
ATOM    563  C   ASN X  54      97.204 100.410  81.748  1.00  0.00           C
ATOM    564  O   ASN X  54      97.699 101.146  80.896  1.00  0.00           O
ATOM    565  N   THR X  55      96.022  99.796  81.564  1.00  0.00           N
ATOM    566  HN  THR X  55      95.635  99.193  82.267  1.00  0.00           H
ATOM    567  CA  THR X  55      95.243  99.928  80.340  1.00  0.00           C
ATOM    568  HA  THR X  55      95.576 100.808  79.817  1.00  0.00           H
ATOM    569  CB  THR X  55      95.354  98.741  79.375  1.00  0.00           C
ATOM    570  HB  THR X  55      94.805  98.978  78.434  1.00  0.00           H
ATOM    571  OG1 THR X  55      94.867  97.523  79.926  1.00  0.00           O
ATOM    572  HG1 THR X  55      94.958  96.874  79.216  1.00  0.00           H
ATOM    573  CG2 THR X  55      96.818  98.502  78.998  1.00  0.00           C
ATOM    574 1HG2 THR X  55      96.897  97.734  78.199  1.00  0.00           H
ATOM    575 2HG2 THR X  55      97.267  99.445  78.625  1.00  0.00           H
ATOM    576 3HG2 THR X  55      97.401  98.162  79.879  1.00  0.00           H
ATOM    577  C   THR X  55      93.793 100.193  80.693  1.00  0.00           C
ATOM    578  O   THR X  55      93.478 100.717  81.757  1.00  0.00           O
ATOM    579  N   GLY X  56      92.828  99.860  79.812  1.00  0.00           N
ATOM    580  HN  GLY X  56      93.059  99.441  78.932  1.00  0.00           H
ATOM    581  CA  GLY X  56      91.414  99.835  80.177  1.00  0.00           C
ATOM    582  HA1 GLY X  56      91.204 100.612  80.893  1.00  0.00           H
ATOM    583  HA2 GLY X  56      90.833  99.941  79.274  1.00  0.00           H
ATOM    584  C   GLY X  56      91.010  98.531  80.807  1.00  0.00           C
ATOM    585  O   GLY X  56      89.892  98.372  81.285  1.00  0.00           O
ATOM    586  N   ARG X  57      91.928  97.551  80.806  1.00  0.00           N
ATOM    587  HN  ARG X  57      92.838  97.734  80.432  1.00  0.00           H
ATOM    588  CA  ARG X  57      91.654  96.177  81.158  1.00  0.00           C
ATOM    589  HA  ARG X  57      90.586  96.003  81.183  1.00  0.00           H
ATOM    590  CB  ARG X  57      92.329  95.309  80.067  1.00  0.00           C
ATOM    591  HB1 ARG X  57      92.335  95.896  79.122  1.00  0.00           H
ATOM    592  HB2 ARG X  57      93.396  95.138  80.329  1.00  0.00           H
ATOM    593  CG  ARG X  57      91.635  93.966  79.790  1.00  0.00           C
ATOM    594  HG1 ARG X  57      92.411  93.177  79.656  1.00  0.00           H
ATOM    595  HG2 ARG X  57      91.042  93.666  80.684  1.00  0.00           H
ATOM    596  CD  ARG X  57      90.728  93.956  78.553  1.00  0.00           C
ATOM    597  HD1 ARG X  57      90.207  92.973  78.487  1.00  0.00           H
ATOM    598  HD2 ARG X  57      89.976  94.773  78.604  1.00  0.00           H
ATOM    599  NE  ARG X  57      91.622  94.154  77.360  1.00  0.00           N
ATOM    600  HE  ARG X  57      92.587  94.358  77.507  1.00  0.00           H
ATOM    601  CZ  ARG X  57      91.356  93.676  76.139  1.00  0.00           C
ATOM    602  NH1 ARG X  57      90.136  93.336  75.747  1.00  0.00           N
ATOM    603 1HH1 ARG X  57      89.336  93.514  76.323  1.00  0.00           H
ATOM    604 2HH1 ARG X  57      90.035  92.683  75.002  1.00  0.00           H
ATOM    605  NH2 ARG X  57      92.353  93.553  75.269  1.00  0.00           N
ATOM    606 1HH2 ARG X  57      93.175  94.143  75.410  1.00  0.00           H
ATOM    607 2HH2 ARG X  57      92.145  93.413  74.312  1.00  0.00           H
ATOM    608  C   ARG X  57      92.229  95.820  82.524  1.00  0.00           C
ATOM    609  O   ARG X  57      92.065  94.710  83.030  1.00  0.00           O
ATOM    610  N   THR X  58      92.931  96.775  83.159  1.00  0.00           N
ATOM    611  HN  THR X  58      93.042  97.678  82.748  1.00  0.00           H
ATOM    612  CA  THR X  58      93.563  96.611  84.457  1.00  0.00           C
ATOM    613  HA  THR X  58      93.255  95.669  84.887  1.00  0.00           H
ATOM    614  CB  THR X  58      95.092  96.636  84.431  1.00  0.00           C
ATOM    615  HB  THR X  58      95.497  96.648  85.470  1.00  0.00           H
ATOM    616  OG1 THR X  58      95.634  97.730  83.706  1.00  0.00           O
ATOM    617  HG1 THR X  58      96.588  97.693  83.866  1.00  0.00           H
ATOM    618  CG2 THR X  58      95.579  95.385  83.704  1.00  0.00           C
ATOM    619 1HG2 THR X  58      96.690  95.359  83.678  1.00  0.00           H
ATOM    620 2HG2 THR X  58      95.213  94.469  84.215  1.00  0.00           H
ATOM    621 3HG2 THR X  58      95.208  95.372  82.658  1.00  0.00           H
ATOM    622  C   THR X  58      93.063  97.683  85.392  1.00  0.00           C
ATOM    623  O   THR X  58      92.817  98.816  84.989  1.00  0.00           O
ATOM    624  N   GLU X  59      92.842  97.345  86.683  1.00  0.00           N
ATOM    625  HN  GLU X  59      92.922  96.407  87.004  1.00  0.00           H
ATOM    626  CA  GLU X  59      92.371  98.318  87.658  1.00  0.00           C
ATOM    627  HA  GLU X  59      91.514  98.822  87.230  1.00  0.00           H
ATOM    628  CB  GLU X  59      91.911  97.593  88.948  1.00  0.00           C
ATOM    629  HB1 GLU X  59      91.443  96.628  88.652  1.00  0.00           H
ATOM    630  HB2 GLU X  59      92.770  97.349  89.611  1.00  0.00           H
ATOM    631  CG  GLU X  59      90.855  98.407  89.734  1.00  0.00           C
ATOM    632  HG1 GLU X  59      91.320  99.318  90.161  1.00  0.00           H
ATOM    633  HG2 GLU X  59      90.061  98.719  89.028  1.00  0.00           H
ATOM    634  CD  GLU X  59      90.192  97.641  90.875  1.00  0.00           C
ATOM    635  OE1 GLU X  59      88.952  97.792  91.068  1.00  0.00           O
ATOM    636  OE2 GLU X  59      90.898  96.875  91.575  1.00  0.00           O
ATOM    637  C   GLU X  59      93.413  99.392  87.964  1.00  0.00           C
ATOM    638  O   GLU X  59      93.174 100.589  87.813  1.00  0.00           O
ATOM    639  N   ALA X  60      94.651  98.964  88.279  1.00  0.00           N
ATOM    640  HN  ALA X  60      94.795  97.998  88.450  1.00  0.00           H
ATOM    641  CA  ALA X  60      95.798  99.843  88.333  1.00  0.00           C
ATOM    642  HA  ALA X  60      95.541 100.809  87.916  1.00  0.00           H
ATOM    643  CB  ALA X  60      96.267 100.059  89.789  1.00  0.00           C
ATOM    644  HB1 ALA X  60      97.140 100.743  89.834  1.00  0.00           H
ATOM    645  HB2 ALA X  60      95.437 100.525  90.367  1.00  0.00           H
ATOM    646  HB3 ALA X  60      96.525  99.105  90.286  1.00  0.00           H
ATOM    647  C   ALA X  60      96.883  99.281  87.425  1.00  0.00           C
ATOM    648  O   ALA X  60      96.748  99.298  86.205  1.00  0.00           O
ATOM    649  N   TRP X  61      97.999  98.764  87.962  1.00  0.00           N
ATOM    650  HN  TRP X  61      98.139  98.693  88.953  1.00  0.00           H
ATOM    651  CA  TRP X  61      99.139  98.358  87.161  1.00  0.00           C
ATOM    652  HA  TRP X  61      98.967  98.564  86.116  1.00  0.00           H
ATOM    653  CB  TRP X  61     100.394  99.166  87.592  1.00  0.00           C
ATOM    654  HB1 TRP X  61     100.492  99.108  88.699  1.00  0.00           H
ATOM    655  HB2 TRP X  61     101.303  98.709  87.148  1.00  0.00           H
ATOM    656  CG  TRP X  61     100.325 100.632  87.169  1.00  0.00           C
ATOM    657  CD1 TRP X  61      99.497 101.630  87.614  1.00  0.00           C
ATOM    658  HD1 TRP X  61      98.782 101.521  88.417  1.00  0.00           H
ATOM    659  NE1 TRP X  61      99.690 102.778  86.874  1.00  0.00           N
ATOM    660  HE1 TRP X  61      99.161 103.609  86.923  1.00  0.00           H
ATOM    661  CE2 TRP X  61     100.653 102.533  85.925  1.00  0.00           C
ATOM    662  CD2 TRP X  61     101.087 101.195  86.085  1.00  0.00           C
ATOM    663  CE3 TRP X  61     102.060 100.652  85.249  1.00  0.00           C
ATOM    664  HE3 TRP X  61     102.401  99.633  85.359  1.00  0.00           H
ATOM    665  CZ3 TRP X  61     102.581 101.464  84.230  1.00  0.00           C
ATOM    666  HZ3 TRP X  61     103.313 101.049  83.553  1.00  0.00           H
ATOM    667  CZ2 TRP X  61     101.176 103.337  84.927  1.00  0.00           C
ATOM    668  HZ2 TRP X  61     100.828 104.352  84.795  1.00  0.00           H
ATOM    669  CH2 TRP X  61     102.139 102.788  84.068  1.00  0.00           C
ATOM    670  HH2 TRP X  61     102.523 103.394  83.264  1.00  0.00           H
ATOM    671  C   TRP X  61      99.360  96.855  87.260  1.00  0.00           C
ATOM    672  O   TRP X  61     100.309  96.394  87.891  1.00  0.00           O
ATOM    673  N   LYS X  62      98.469  96.034  86.645  1.00  0.00           N
ATOM    674  HN  LYS X  62      97.762  96.428  86.070  1.00  0.00           H
ATOM    675  CA  LYS X  62      98.570  94.576  86.694  1.00  0.00           C
ATOM    676  HA  LYS X  62      98.618  94.348  87.745  1.00  0.00           H
ATOM    677  CB  LYS X  62      97.342  93.774  86.140  1.00  0.00           C
ATOM    678  HB1 LYS X  62      96.410  94.277  86.471  1.00  0.00           H
ATOM    679  HB2 LYS X  62      97.379  93.798  85.032  1.00  0.00           H
ATOM    680  CG  LYS X  62      97.259  92.290  86.598  1.00  0.00           C
ATOM    681  HG1 LYS X  62      98.250  91.815  86.484  1.00  0.00           H
ATOM    682  HG2 LYS X  62      97.024  92.276  87.679  1.00  0.00           H
ATOM    683  CD  LYS X  62      96.316  91.360  85.803  1.00  0.00           C
ATOM    684  HD1 LYS X  62      95.265  91.682  85.960  1.00  0.00           H
ATOM    685  HD2 LYS X  62      96.539  91.461  84.719  1.00  0.00           H
ATOM    686  CE  LYS X  62      96.426  89.857  86.161  1.00  0.00           C
ATOM    687  HE1 LYS X  62      96.078  89.682  87.194  1.00  0.00           H
ATOM    688  HE2 LYS X  62      95.780  89.252  85.495  1.00  0.00           H
ATOM    689  NZ  LYS X  62      97.803  89.321  86.049  1.00  0.00           N
ATOM    690  HZ1 LYS X  62      97.833  88.318  86.322  1.00  0.00           H
ATOM    691  HZ2 LYS X  62      98.156  89.431  85.079  1.00  0.00           H
ATOM    692  HZ3 LYS X  62      98.474  89.842  86.653  1.00  0.00           H
ATOM    693  C   LYS X  62      99.866  94.044  86.093  1.00  0.00           C
ATOM    694  O   LYS X  62     100.493  94.636  85.215  1.00  0.00           O
ATOM    695  N   VAL X  63     100.313  92.901  86.612  1.00  0.00           N
ATOM    696  HN  VAL X  63      99.802  92.473  87.356  1.00  0.00           H
ATOM    697  CA  VAL X  63     101.569  92.274  86.345  1.00  0.00           C
ATOM    698  HA  VAL X  63     102.137  92.860  85.636  1.00  0.00           H
ATOM    699  CB  VAL X  63     102.282  92.262  87.669  1.00  0.00           C
ATOM    700  HB  VAL X  63     103.320  92.024  87.404  1.00  0.00           H
ATOM    701  CG1 VAL X  63     102.252  93.666  88.324  1.00  0.00           C
ATOM    702 1HG1 VAL X  63     102.929  93.692  89.200  1.00  0.00           H
ATOM    703 2HG1 VAL X  63     102.583  94.442  87.603  1.00  0.00           H
ATOM    704 3HG1 VAL X  63     101.242  93.934  88.691  1.00  0.00           H
ATOM    705  CG2 VAL X  63     101.731  91.206  88.648  1.00  0.00           C
ATOM    706 1HG2 VAL X  63     102.278  91.263  89.613  1.00  0.00           H
ATOM    707 2HG2 VAL X  63     100.655  91.340  88.850  1.00  0.00           H
ATOM    708 3HG2 VAL X  63     101.866  90.181  88.247  1.00  0.00           H
ATOM    709  C   VAL X  63     101.402  90.862  85.759  1.00  0.00           C
ATOM    710  O   VAL X  63     100.402  90.195  86.032  1.00  0.00           O
ATOM    711  N   LEU X  64     102.332  90.377  84.893  1.00  0.00           N
ATOM    712  HN  LEU X  64     103.176  90.877  84.703  1.00  0.00           H
ATOM    713  CA  LEU X  64     102.080  89.184  84.076  1.00  0.00           C
ATOM    714  HA  LEU X  64     101.085  88.825  84.283  1.00  0.00           H
ATOM    715  CB  LEU X  64     102.135  89.492  82.551  1.00  0.00           C
ATOM    716  HB1 LEU X  64     103.089  90.023  82.337  1.00  0.00           H
ATOM    717  HB2 LEU X  64     102.126  88.541  81.973  1.00  0.00           H
ATOM    718  CG  LEU X  64     100.938  90.347  82.084  1.00  0.00           C
ATOM    719  HG  LEU X  64     100.876  91.192  82.805  1.00  0.00           H
ATOM    720  CD1 LEU X  64     101.083  90.992  80.702  1.00  0.00           C
ATOM    721 1HD1 LEU X  64     100.300  91.771  80.583  1.00  0.00           H
ATOM    722 2HD1 LEU X  64     102.083  91.463  80.591  1.00  0.00           H
ATOM    723 3HD1 LEU X  64     100.916  90.239  79.903  1.00  0.00           H
ATOM    724  CD2 LEU X  64      99.625  89.547  82.102  1.00  0.00           C
ATOM    725 1HD2 LEU X  64      98.785  90.192  81.763  1.00  0.00           H
ATOM    726 2HD2 LEU X  64      99.687  88.672  81.420  1.00  0.00           H
ATOM    727 3HD2 LEU X  64      99.386  89.191  83.123  1.00  0.00           H
ATOM    728  C   LEU X  64     102.970  87.977  84.343  1.00  0.00           C
ATOM    729  O   LEU X  64     104.199  88.029  84.321  1.00  0.00           O
ATOM    730  N   SER X  65     102.302  86.825  84.563  1.00  0.00           N
ATOM    731  HN  SER X  65     101.312  86.833  84.645  1.00  0.00           H
ATOM    732  CA  SER X  65     102.882  85.515  84.800  1.00  0.00           C
ATOM    733  HA  SER X  65     103.773  85.687  85.355  1.00  0.00           H
ATOM    734  CB  SER X  65     101.914  84.631  85.646  1.00  0.00           C
ATOM    735  HB1 SER X  65     101.015  84.369  85.052  1.00  0.00           H
ATOM    736  HB2 SER X  65     102.408  83.687  85.959  1.00  0.00           H
ATOM    737  OG  SER X  65     101.495  85.349  86.810  1.00  0.00           O
ATOM    738  HG1 SER X  65     100.911  84.759  87.341  1.00  0.00           H
ATOM    739  C   SER X  65     103.319  84.806  83.524  1.00  0.00           C
ATOM    740  O   SER X  65     102.836  85.187  82.455  1.00  0.00           O
ATOM    741  N   PRO X  66     104.225  83.810  83.542  1.00  0.00           N
ATOM    742  CD  PRO X  66     105.000  83.423  84.733  1.00  0.00           C
ATOM    743  HD1 PRO X  66     104.328  82.930  85.473  1.00  0.00           H
ATOM    744  HD2 PRO X  66     105.513  84.292  85.201  1.00  0.00           H
ATOM    745  CA  PRO X  66     104.483  82.885  82.424  1.00  0.00           C
ATOM    746  HA  PRO X  66     105.089  83.428  81.714  1.00  0.00           H
ATOM    747  CB  PRO X  66     105.232  81.725  83.095  1.00  0.00           C
ATOM    748  HB1 PRO X  66     104.506  81.005  83.543  1.00  0.00           H
ATOM    749  HB2 PRO X  66     105.884  81.176  82.390  1.00  0.00           H
ATOM    750  CG  PRO X  66     106.008  82.392  84.230  1.00  0.00           C
ATOM    751  HG1 PRO X  66     106.301  81.664  85.017  1.00  0.00           H
ATOM    752  HG2 PRO X  66     106.913  82.903  83.839  1.00  0.00           H
ATOM    753  C   PRO X  66     103.271  82.385  81.643  1.00  0.00           C
ATOM    754  O   PRO X  66     102.193  82.272  82.221  1.00  0.00           O
ATOM    755  N   GLN X  67     103.397  82.086  80.326  1.00  0.00           N
ATOM    756  HN  GLN X  67     104.276  82.159  79.866  1.00  0.00           H
ATOM    757  CA  GLN X  67     102.263  81.624  79.524  1.00  0.00           C
ATOM    758  HA  GLN X  67     101.504  82.395  79.583  1.00  0.00           H
ATOM    759  CB  GLN X  67     102.645  81.437  78.027  1.00  0.00           C
ATOM    760  HB1 GLN X  67     103.243  82.316  77.701  1.00  0.00           H
ATOM    761  HB2 GLN X  67     103.282  80.533  77.925  1.00  0.00           H
ATOM    762  CG  GLN X  67     101.406  81.331  77.107  1.00  0.00           C
ATOM    763  HG1 GLN X  67     100.735  80.543  77.516  1.00  0.00           H
ATOM    764  HG2 GLN X  67     100.837  82.285  77.134  1.00  0.00           H
ATOM    765  CD  GLN X  67     101.702  80.991  75.648  1.00  0.00           C
ATOM    766  OE1 GLN X  67     102.525  81.601  74.957  1.00  0.00           O
ATOM    767  NE2 GLN X  67     100.947  79.993  75.129  1.00  0.00           N
ATOM    768 1HE2 GLN X  67     100.115  79.712  75.625  1.00  0.00           H
ATOM    769 2HE2 GLN X  67     101.165  79.606  74.238  1.00  0.00           H
ATOM    770  C   GLN X  67     101.632  80.339  80.076  1.00  0.00           C
ATOM    771  O   GLN X  67     102.327  79.396  80.466  1.00  0.00           O
ATOM    772  N   GLY X  68     100.290  80.277  80.163  1.00  0.00           N
ATOM    773  HN  GLY X  68      99.691  80.942  79.682  1.00  0.00           H
ATOM    774  CA  GLY X  68      99.648  79.304  81.028  1.00  0.00           C
ATOM    775  HA1 GLY X  68     100.160  78.357  80.948  1.00  0.00           H
ATOM    776  HA2 GLY X  68      99.664  79.714  82.029  1.00  0.00           H
ATOM    777  C   GLY X  68      98.223  79.037  80.661  1.00  0.00           C
ATOM    778  O   GLY X  68      97.891  78.767  79.510  1.00  0.00           O
ATOM    779  N   GLY X  69      97.345  79.047  81.683  1.00  0.00           N
ATOM    780  HN  GLY X  69      97.657  79.273  82.604  1.00  0.00           H
ATOM    781  CA  GLY X  69      95.913  78.821  81.533  1.00  0.00           C
ATOM    782  HA1 GLY X  69      95.679  78.585  80.503  1.00  0.00           H
ATOM    783  HA2 GLY X  69      95.623  78.037  82.216  1.00  0.00           H
ATOM    784  C   GLY X  69      95.111  80.037  81.886  1.00  0.00           C
ATOM    785  O   GLY X  69      93.925  79.945  82.204  1.00  0.00           O
ATOM    786  N   GLY X  70      95.760  81.215  81.905  1.00  0.00           N
ATOM    787  HN  GLY X  70      96.697  81.270  81.560  1.00  0.00           H
ATOM    788  CA  GLY X  70      95.128  82.475  82.249  1.00  0.00           C
ATOM    789  HA1 GLY X  70      94.612  82.337  83.187  1.00  0.00           H
ATOM    790  HA2 GLY X  70      95.919  83.208  82.315  1.00  0.00           H
ATOM    791  C   GLY X  70      94.170  82.967  81.185  1.00  0.00           C
ATOM    792  O   GLY X  70      94.374  82.713  79.998  1.00  0.00           O
ATOM    793  N   PRO X  71      93.149  83.750  81.506  1.00  0.00           N
ATOM    794  CD  PRO X  71      92.406  83.623  82.762  1.00  0.00           C
ATOM    795  HD1 PRO X  71      92.802  84.361  83.491  1.00  0.00           H
ATOM    796  HD2 PRO X  71      92.460  82.596  83.189  1.00  0.00           H
ATOM    797  CA  PRO X  71      92.371  84.456  80.490  1.00  0.00           C
ATOM    798  HA  PRO X  71      92.064  83.740  79.742  1.00  0.00           H
ATOM    799  CB  PRO X  71      91.186  85.019  81.278  1.00  0.00           C
ATOM    800  HB1 PRO X  71      91.455  85.988  81.759  1.00  0.00           H
ATOM    801  HB2 PRO X  71      90.299  85.164  80.634  1.00  0.00           H
ATOM    802  CG  PRO X  71      90.972  83.965  82.363  1.00  0.00           C
ATOM    803  HG1 PRO X  71      90.372  84.331  83.218  1.00  0.00           H
ATOM    804  HG2 PRO X  71      90.490  83.061  81.931  1.00  0.00           H
ATOM    805  C   PRO X  71      93.161  85.538  79.781  1.00  0.00           C
ATOM    806  O   PRO X  71      92.736  85.997  78.725  1.00  0.00           O
ATOM    807  N   TRP X  72      94.326  85.939  80.328  1.00  0.00           N
ATOM    808  HN  TRP X  72      94.589  85.584  81.219  1.00  0.00           H
ATOM    809  CA  TRP X  72      95.243  86.870  79.702  1.00  0.00           C
ATOM    810  HA  TRP X  72      94.662  87.690  79.304  1.00  0.00           H
ATOM    811  CB  TRP X  72      96.281  87.433  80.705  1.00  0.00           C
ATOM    812  HB1 TRP X  72      96.804  86.592  81.212  1.00  0.00           H
ATOM    813  HB2 TRP X  72      97.045  88.033  80.162  1.00  0.00           H
ATOM    814  CG  TRP X  72      95.623  88.334  81.724  1.00  0.00           C
ATOM    815  CD1 TRP X  72      95.038  87.992  82.908  1.00  0.00           C
ATOM    816  HD1 TRP X  72      95.053  86.994  83.326  1.00  0.00           H
ATOM    817  NE1 TRP X  72      94.360  89.070  83.434  1.00  0.00           N
ATOM    818  HE1 TRP X  72      93.658  88.983  84.119  1.00  0.00           H
ATOM    819  CE2 TRP X  72      94.509  90.137  82.582  1.00  0.00           C
ATOM    820  CD2 TRP X  72      95.306  89.718  81.496  1.00  0.00           C
ATOM    821  CE3 TRP X  72      95.609  90.583  80.443  1.00  0.00           C
ATOM    822  HE3 TRP X  72      96.213  90.270  79.605  1.00  0.00           H
ATOM    823  CZ3 TRP X  72      95.078  91.881  80.489  1.00  0.00           C
ATOM    824  HZ3 TRP X  72      95.286  92.570  79.681  1.00  0.00           H
ATOM    825  CZ2 TRP X  72      94.009  91.428  82.640  1.00  0.00           C
ATOM    826  HZ2 TRP X  72      93.395  91.755  83.462  1.00  0.00           H
ATOM    827  CH2 TRP X  72      94.291  92.297  81.576  1.00  0.00           C
ATOM    828  HH2 TRP X  72      93.905  93.304  81.611  1.00  0.00           H
ATOM    829  C   TRP X  72      95.991  86.265  78.535  1.00  0.00           C
ATOM    830  O   TRP X  72      96.508  86.993  77.692  1.00  0.00           O
ATOM    831  N   ASP X  73      96.031  84.926  78.404  1.00  0.00           N
ATOM    832  HN  ASP X  73      95.683  84.318  79.118  1.00  0.00           H
ATOM    833  CA  ASP X  73      96.692  84.249  77.313  1.00  0.00           C
ATOM    834  HA  ASP X  73      97.704  84.605  77.316  1.00  0.00           H
ATOM    835  CB  ASP X  73      96.722  82.726  77.561  1.00  0.00           C
ATOM    836  HB1 ASP X  73      95.731  82.352  77.880  1.00  0.00           H
ATOM    837  HB2 ASP X  73      97.026  82.195  76.635  1.00  0.00           H
ATOM    838  CG  ASP X  73      97.736  82.383  78.636  1.00  0.00           C
ATOM    839  OD1 ASP X  73      97.637  82.889  79.781  1.00  0.00           O
ATOM    840  OD2 ASP X  73      98.673  81.612  78.310  1.00  0.00           O
ATOM    841  C   ASP X  73      96.124  84.604  75.933  1.00  0.00           C
ATOM    842  O   ASP X  73      96.862  84.844  74.973  1.00  0.00           O
ATOM    843  N   SER X  74      94.791  84.731  75.801  1.00  0.00           N
ATOM    844  HN  SER X  74      94.182  84.391  76.526  1.00  0.00           H
ATOM    845  CA  SER X  74      94.159  85.262  74.595  1.00  0.00           C
ATOM    846  HA  SER X  74      94.615  84.799  73.733  1.00  0.00           H
ATOM    847  CB  SER X  74      92.645  84.947  74.561  1.00  0.00           C
ATOM    848  HB1 SER X  74      92.168  85.298  75.505  1.00  0.00           H
ATOM    849  HB2 SER X  74      92.150  85.455  73.704  1.00  0.00           H
ATOM    850  OG  SER X  74      92.473  83.539  74.415  1.00  0.00           O
ATOM    851  HG1 SER X  74      91.525  83.341  74.466  1.00  0.00           H
ATOM    852  C   SER X  74      94.309  86.770  74.428  1.00  0.00           C
ATOM    853  O   SER X  74      94.148  87.308  73.331  1.00  0.00           O
ATOM    854  N   VAL X  75      94.640  87.495  75.510  1.00  0.00           N
ATOM    855  HN  VAL X  75      94.840  87.025  76.370  1.00  0.00           H
ATOM    856  CA  VAL X  75      94.656  88.948  75.552  1.00  0.00           C
ATOM    857  HA  VAL X  75      94.002  89.331  74.782  1.00  0.00           H
ATOM    858  CB  VAL X  75      94.138  89.455  76.893  1.00  0.00           C
ATOM    859  HB  VAL X  75      94.810  89.119  77.716  1.00  0.00           H
ATOM    860  CG1 VAL X  75      94.057  90.993  76.909  1.00  0.00           C
ATOM    861 1HG1 VAL X  75      93.575  91.337  77.851  1.00  0.00           H
ATOM    862 2HG1 VAL X  75      95.061  91.459  76.848  1.00  0.00           H
ATOM    863 3HG1 VAL X  75      93.447  91.344  76.052  1.00  0.00           H
ATOM    864  CG2 VAL X  75      92.739  88.865  77.134  1.00  0.00           C
ATOM    865 1HG2 VAL X  75      92.367  89.168  78.135  1.00  0.00           H
ATOM    866 2HG2 VAL X  75      92.035  89.212  76.352  1.00  0.00           H
ATOM    867 3HG2 VAL X  75      92.743  87.757  77.116  1.00  0.00           H
ATOM    868  C   VAL X  75      96.035  89.535  75.301  1.00  0.00           C
ATOM    869  O   VAL X  75      96.214  90.306  74.362  1.00  0.00           O
ATOM    870  N   ALA X  76      97.051  89.181  76.114  1.00  0.00           N
ATOM    871  HN  ALA X  76      96.906  88.477  76.821  1.00  0.00           H
ATOM    872  CA  ALA X  76      98.341  89.839  76.104  1.00  0.00           C
ATOM    873  HA  ALA X  76      98.699  89.831  75.088  1.00  0.00           H
ATOM    874  CB  ALA X  76      98.255  91.294  76.615  1.00  0.00           C
ATOM    875  HB1 ALA X  76      99.240  91.800  76.529  1.00  0.00           H
ATOM    876  HB2 ALA X  76      97.519  91.853  76.005  1.00  0.00           H
ATOM    877  HB3 ALA X  76      97.924  91.318  77.676  1.00  0.00           H
ATOM    878  C   ALA X  76      99.351  89.099  76.971  1.00  0.00           C
ATOM    879  O   ALA X  76      99.189  88.985  78.183  1.00  0.00           O
ATOM    880  N   ARG X  77     100.433  88.576  76.359  1.00  0.00           N
ATOM    881  HN  ARG X  77     100.606  88.771  75.392  1.00  0.00           H
ATOM    882  CA  ARG X  77     101.378  87.697  77.035  1.00  0.00           C
ATOM    883  HA  ARG X  77     101.488  88.048  78.050  1.00  0.00           H
ATOM    884  CB  ARG X  77     100.944  86.200  77.119  1.00  0.00           C
ATOM    885  HB1 ARG X  77     101.802  85.509  76.977  1.00  0.00           H
ATOM    886  HB2 ARG X  77     100.581  86.034  78.164  1.00  0.00           H
ATOM    887  CG  ARG X  77      99.779  85.768  76.209  1.00  0.00           C
ATOM    888  HG1 ARG X  77      99.502  84.727  76.493  1.00  0.00           H
ATOM    889  HG2 ARG X  77      98.896  86.401  76.460  1.00  0.00           H
ATOM    890  CD  ARG X  77     100.001  85.834  74.699  1.00  0.00           C
ATOM    891  HD1 ARG X  77      99.036  86.057  74.187  1.00  0.00           H
ATOM    892  HD2 ARG X  77     100.717  86.643  74.430  1.00  0.00           H
ATOM    893  NE  ARG X  77     100.552  84.501  74.269  1.00  0.00           N
ATOM    894  HE  ARG X  77     101.374  84.131  74.702  1.00  0.00           H
ATOM    895  CZ  ARG X  77      99.880  83.632  73.498  1.00  0.00           C
ATOM    896  NH1 ARG X  77     100.493  82.534  73.072  1.00  0.00           N
ATOM    897 1HH1 ARG X  77     101.444  82.368  73.338  1.00  0.00           H
ATOM    898 2HH1 ARG X  77      99.999  81.906  72.480  1.00  0.00           H
ATOM    899  NH2 ARG X  77      98.612  83.812  73.158  1.00  0.00           N
ATOM    900 1HH2 ARG X  77      98.049  84.341  73.804  1.00  0.00           H
ATOM    901 2HH2 ARG X  77      98.154  83.033  72.704  1.00  0.00           H
ATOM    902  C   ARG X  77     102.760  87.798  76.411  1.00  0.00           C
ATOM    903  O   ARG X  77     102.928  88.303  75.300  1.00  0.00           O
ATOM    904  N   VAL X  78     103.798  87.375  77.166  1.00  0.00           N
ATOM    905  HN  VAL X  78     103.635  87.086  78.105  1.00  0.00           H
ATOM    906  CA  VAL X  78     105.189  87.347  76.740  1.00  0.00           C
ATOM    907  HA  VAL X  78     105.393  88.327  76.333  1.00  0.00           H
ATOM    908  CB  VAL X  78     106.196  87.091  77.876  1.00  0.00           C
ATOM    909  HB  VAL X  78     106.398  85.999  77.987  1.00  0.00           H
ATOM    910  CG1 VAL X  78     107.510  87.827  77.554  1.00  0.00           C
ATOM    911 1HG1 VAL X  78     108.203  87.772  78.419  1.00  0.00           H
ATOM    912 2HG1 VAL X  78     108.014  87.375  76.679  1.00  0.00           H
ATOM    913 3HG1 VAL X  78     107.313  88.898  77.336  1.00  0.00           H
ATOM    914  CG2 VAL X  78     105.682  87.592  79.234  1.00  0.00           C
ATOM    915 1HG2 VAL X  78     106.456  87.453  80.018  1.00  0.00           H
ATOM    916 2HG2 VAL X  78     105.452  88.674  79.170  1.00  0.00           H
ATOM    917 3HG2 VAL X  78     104.772  87.049  79.564  1.00  0.00           H
ATOM    918  C   VAL X  78     105.460  86.333  75.635  1.00  0.00           C
ATOM    919  O   VAL X  78     104.957  85.212  75.671  1.00  0.00           O
ATOM    920  N   LEU X  79     106.306  86.711  74.660  1.00  0.00           N
ATOM    921  HN  LEU X  79     106.596  87.670  74.622  1.00  0.00           H
ATOM    922  CA  LEU X  79     106.883  85.844  73.654  1.00  0.00           C
ATOM    923  HA  LEU X  79     106.229  84.997  73.502  1.00  0.00           H
ATOM    924  CB  LEU X  79     107.100  86.659  72.351  1.00  0.00           C
ATOM    925  HB1 LEU X  79     107.546  87.640  72.626  1.00  0.00           H
ATOM    926  HB2 LEU X  79     107.817  86.153  71.671  1.00  0.00           H
ATOM    927  CG  LEU X  79     105.810  86.898  71.556  1.00  0.00           C
ATOM    928  HG  LEU X  79     105.033  87.300  72.251  1.00  0.00           H
ATOM    929  CD1 LEU X  79     106.056  87.917  70.443  1.00  0.00           C
ATOM    930 1HD1 LEU X  79     105.130  88.052  69.845  1.00  0.00           H
ATOM    931 2HD1 LEU X  79     106.365  88.894  70.866  1.00  0.00           H
ATOM    932 3HD1 LEU X  79     106.852  87.533  69.775  1.00  0.00           H
ATOM    933  CD2 LEU X  79     105.290  85.594  70.939  1.00  0.00           C
ATOM    934 1HD2 LEU X  79     104.346  85.780  70.384  1.00  0.00           H
ATOM    935 2HD2 LEU X  79     106.037  85.161  70.244  1.00  0.00           H
ATOM    936 3HD2 LEU X  79     105.076  84.845  71.728  1.00  0.00           H
ATOM    937  C   LEU X  79     108.244  85.319  74.100  1.00  0.00           C
ATOM    938  O   LEU X  79     108.867  85.923  74.975  1.00  0.00           O
ATOM    939  N   PRO X  80     108.814  84.254  73.520  1.00  0.00           N
ATOM    940  CD  PRO X  80     108.193  83.418  72.491  1.00  0.00           C
ATOM    941  HD1 PRO X  80     107.692  84.009  71.696  1.00  0.00           H
ATOM    942  HD2 PRO X  80     107.458  82.739  72.975  1.00  0.00           H
ATOM    943  CA  PRO X  80     110.057  83.660  74.010  1.00  0.00           C
ATOM    944  HA  PRO X  80     109.959  83.477  75.073  1.00  0.00           H
ATOM    945  CB  PRO X  80     110.201  82.364  73.187  1.00  0.00           C
ATOM    946  HB1 PRO X  80     111.253  82.101  72.958  1.00  0.00           H
ATOM    947  HB2 PRO X  80     109.745  81.527  73.765  1.00  0.00           H
ATOM    948  CG  PRO X  80     109.363  82.612  71.933  1.00  0.00           C
ATOM    949  HG1 PRO X  80     109.929  83.238  71.208  1.00  0.00           H
ATOM    950  HG2 PRO X  80     109.035  81.676  71.439  1.00  0.00           H
ATOM    951  C   PRO X  80     111.264  84.561  73.823  1.00  0.00           C
ATOM    952  O   PRO X  80     112.298  84.286  74.422  1.00  0.00           O
ATOM    953  N   ASN X  81     111.174  85.645  73.022  1.00  0.00           N
ATOM    954  HN  ASN X  81     110.328  85.819  72.524  1.00  0.00           H
ATOM    955  CA  ASN X  81     112.244  86.614  72.867  1.00  0.00           C
ATOM    956  HA  ASN X  81     113.160  86.167  73.223  1.00  0.00           H
ATOM    957  CB  ASN X  81     112.481  86.984  71.373  1.00  0.00           C
ATOM    958  HB1 ASN X  81     113.445  87.527  71.295  1.00  0.00           H
ATOM    959  HB2 ASN X  81     112.569  86.044  70.787  1.00  0.00           H
ATOM    960  CG  ASN X  81     111.368  87.825  70.752  1.00  0.00           C
ATOM    961  OD1 ASN X  81     110.172  87.639  70.987  1.00  0.00           O
ATOM    962  ND2 ASN X  81     111.771  88.789  69.889  1.00  0.00           N
ATOM    963 1HD2 ASN X  81     112.730  88.855  69.636  1.00  0.00           H
ATOM    964 2HD2 ASN X  81     111.070  89.339  69.443  1.00  0.00           H
ATOM    965  C   ASN X  81     112.042  87.845  73.744  1.00  0.00           C
ATOM    966  O   ASN X  81     112.732  88.852  73.589  1.00  0.00           O
ATOM    967  N   GLY X  82     111.067  87.780  74.675  1.00  0.00           N
ATOM    968  HN  GLY X  82     110.482  86.963  74.722  1.00  0.00           H
ATOM    969  CA  GLY X  82     110.844  88.752  75.738  1.00  0.00           C
ATOM    970  HA1 GLY X  82     110.407  88.214  76.566  1.00  0.00           H
ATOM    971  HA2 GLY X  82     111.781  89.222  75.992  1.00  0.00           H
ATOM    972  C   GLY X  82     109.895  89.854  75.389  1.00  0.00           C
ATOM    973  O   GLY X  82     109.432  90.599  76.250  1.00  0.00           O
ATOM    974  N   SER X  83     109.555  89.989  74.101  1.00  0.00           N
ATOM    975  HN  SER X  83     109.983  89.392  73.429  1.00  0.00           H
ATOM    976  CA  SER X  83     108.551  90.919  73.615  1.00  0.00           C
ATOM    977  HA  SER X  83     108.815  91.902  73.977  1.00  0.00           H
ATOM    978  CB  SER X  83     108.477  90.956  72.068  1.00  0.00           C
ATOM    979  HB1 SER X  83     108.223  89.938  71.693  1.00  0.00           H
ATOM    980  HB2 SER X  83     107.683  91.667  71.745  1.00  0.00           H
ATOM    981  OG  SER X  83     109.726  91.367  71.505  1.00  0.00           O
ATOM    982  HG1 SER X  83     109.624  91.334  70.547  1.00  0.00           H
ATOM    983  C   SER X  83     107.158  90.610  74.129  1.00  0.00           C
ATOM    984  O   SER X  83     106.791  89.453  74.306  1.00  0.00           O
ATOM    985  N   LEU X  84     106.327  91.641  74.357  1.00  0.00           N
ATOM    986  HN  LEU X  84     106.628  92.583  74.215  1.00  0.00           H
ATOM    987  CA  LEU X  84     104.925  91.445  74.681  1.00  0.00           C
ATOM    988  HA  LEU X  84     104.797  90.507  75.207  1.00  0.00           H
ATOM    989  CB  LEU X  84     104.386  92.601  75.557  1.00  0.00           C
ATOM    990  HB1 LEU X  84     105.040  92.698  76.450  1.00  0.00           H
ATOM    991  HB2 LEU X  84     104.467  93.552  74.990  1.00  0.00           H
ATOM    992  CG  LEU X  84     102.940  92.428  76.065  1.00  0.00           C
ATOM    993  HG  LEU X  84     102.285  92.087  75.230  1.00  0.00           H
ATOM    994  CD1 LEU X  84     102.869  91.397  77.197  1.00  0.00           C
ATOM    995 1HD1 LEU X  84     101.815  91.242  77.510  1.00  0.00           H
ATOM    996 2HD1 LEU X  84     103.290  90.425  76.869  1.00  0.00           H
ATOM    997 3HD1 LEU X  84     103.456  91.759  78.070  1.00  0.00           H
ATOM    998  CD2 LEU X  84     102.380  93.759  76.563  1.00  0.00           C
ATOM    999 1HD2 LEU X  84     101.361  93.616  76.981  1.00  0.00           H
ATOM   1000 2HD2 LEU X  84     103.031  94.175  77.363  1.00  0.00           H
ATOM   1001 3HD2 LEU X  84     102.306  94.498  75.743  1.00  0.00           H
ATOM   1002  C   LEU X  84     104.126  91.389  73.393  1.00  0.00           C
ATOM   1003  O   LEU X  84     104.394  92.149  72.461  1.00  0.00           O
ATOM   1004  N   PHE X  85     103.144  90.475  73.306  1.00  0.00           N
ATOM   1005  HN  PHE X  85     102.985  89.825  74.056  1.00  0.00           H
ATOM   1006  CA  PHE X  85     102.292  90.294  72.150  1.00  0.00           C
ATOM   1007  HA  PHE X  85     102.422  91.112  71.456  1.00  0.00           H
ATOM   1008  CB  PHE X  85     102.678  88.954  71.469  1.00  0.00           C
ATOM   1009  HB1 PHE X  85     103.651  89.088  70.959  1.00  0.00           H
ATOM   1010  HB2 PHE X  85     102.817  88.181  72.257  1.00  0.00           H
ATOM   1011  CG  PHE X  85     101.688  88.431  70.461  1.00  0.00           C
ATOM   1012  CD1 PHE X  85     101.513  89.033  69.207  1.00  0.00           C
ATOM   1013  HD1 PHE X  85     102.092  89.899  68.940  1.00  0.00           H
ATOM   1014  CE1 PHE X  85     100.558  88.541  68.309  1.00  0.00           C
ATOM   1015  HE1 PHE X  85     100.436  89.006  67.343  1.00  0.00           H
ATOM   1016  CZ  PHE X  85      99.759  87.449  68.665  1.00  0.00           C
ATOM   1017  HZ  PHE X  85      98.993  87.098  67.988  1.00  0.00           H
ATOM   1018  CD2 PHE X  85     100.879  87.338  70.806  1.00  0.00           C
ATOM   1019  HD2 PHE X  85     100.981  86.892  71.783  1.00  0.00           H
ATOM   1020  CE2 PHE X  85      99.927  86.843  69.913  1.00  0.00           C
ATOM   1021  HE2 PHE X  85      99.330  85.987  70.194  1.00  0.00           H
ATOM   1022  C   PHE X  85     100.831  90.298  72.572  1.00  0.00           C
ATOM   1023  O   PHE X  85     100.462  89.693  73.578  1.00  0.00           O
ATOM   1024  N   LEU X  86      99.969  90.970  71.778  1.00  0.00           N
ATOM   1025  HN  LEU X  86     100.308  91.470  70.981  1.00  0.00           H
ATOM   1026  CA  LEU X  86      98.525  90.957  71.944  1.00  0.00           C
ATOM   1027  HA  LEU X  86      98.278  90.279  72.745  1.00  0.00           H
ATOM   1028  CB  LEU X  86      97.913  92.336  72.338  1.00  0.00           C
ATOM   1029  HB1 LEU X  86      97.501  92.862  71.450  1.00  0.00           H
ATOM   1030  HB2 LEU X  86      97.049  92.134  73.010  1.00  0.00           H
ATOM   1031  CG  LEU X  86      98.865  93.310  73.062  1.00  0.00           C
ATOM   1032  HG  LEU X  86      99.624  92.730  73.639  1.00  0.00           H
ATOM   1033  CD1 LEU X  86      99.572  94.215  72.050  1.00  0.00           C
ATOM   1034 1HD1 LEU X  86     100.247  94.933  72.558  1.00  0.00           H
ATOM   1035 2HD1 LEU X  86     100.164  93.613  71.334  1.00  0.00           H
ATOM   1036 3HD1 LEU X  86      98.807  94.777  71.475  1.00  0.00           H
ATOM   1037  CD2 LEU X  86      98.115  94.198  74.058  1.00  0.00           C
ATOM   1038 1HD2 LEU X  86      98.831  94.910  74.517  1.00  0.00           H
ATOM   1039 2HD2 LEU X  86      97.308  94.772  73.557  1.00  0.00           H
ATOM   1040 3HD2 LEU X  86      97.662  93.591  74.866  1.00  0.00           H
ATOM   1041  C   LEU X  86      97.902  90.481  70.624  1.00  0.00           C
ATOM   1042  O   LEU X  86      98.217  91.090  69.598  1.00  0.00           O
ATOM   1043  N   PRO X  87      97.057  89.438  70.548  1.00  0.00           N
ATOM   1044  CD  PRO X  87      96.884  88.466  71.630  1.00  0.00           C
ATOM   1045  HD1 PRO X  87      96.052  88.811  72.283  1.00  0.00           H
ATOM   1046  HD2 PRO X  87      97.810  88.330  72.232  1.00  0.00           H
ATOM   1047  CA  PRO X  87      96.556  88.913  69.271  1.00  0.00           C
ATOM   1048  HA  PRO X  87      97.394  88.756  68.611  1.00  0.00           H
ATOM   1049  CB  PRO X  87      95.831  87.608  69.652  1.00  0.00           C
ATOM   1050  HB1 PRO X  87      94.755  87.792  69.877  1.00  0.00           H
ATOM   1051  HB2 PRO X  87      95.897  86.853  68.841  1.00  0.00           H
ATOM   1052  CG  PRO X  87      96.517  87.155  70.940  1.00  0.00           C
ATOM   1053  HG1 PRO X  87      95.878  86.527  71.587  1.00  0.00           H
ATOM   1054  HG2 PRO X  87      97.431  86.586  70.688  1.00  0.00           H
ATOM   1055  C   PRO X  87      95.595  89.823  68.547  1.00  0.00           C
ATOM   1056  O   PRO X  87      95.694  89.974  67.334  1.00  0.00           O
ATOM   1057  N   ALA X  88      94.635  90.406  69.271  1.00  0.00           N
ATOM   1058  HN  ALA X  88      94.521  90.168  70.230  1.00  0.00           H
ATOM   1059  CA  ALA X  88      93.753  91.408  68.743  1.00  0.00           C
ATOM   1060  HA  ALA X  88      94.100  91.768  67.782  1.00  0.00           H
ATOM   1061  CB  ALA X  88      92.320  90.848  68.616  1.00  0.00           C
ATOM   1062  HB1 ALA X  88      91.611  91.625  68.262  1.00  0.00           H
ATOM   1063  HB2 ALA X  88      92.309  90.005  67.892  1.00  0.00           H
ATOM   1064  HB3 ALA X  88      91.961  90.458  69.593  1.00  0.00           H
ATOM   1065  C   ALA X  88      93.790  92.559  69.722  1.00  0.00           C
ATOM   1066  O   ALA X  88      93.295  92.446  70.846  1.00  0.00           O
ATOM   1067  N   VAL X  89      94.395  93.702  69.335  1.00  0.00           N
ATOM   1068  HN  VAL X  89      94.831  93.766  68.433  1.00  0.00           H
ATOM   1069  CA  VAL X  89      94.326  94.922  70.129  1.00  0.00           C
ATOM   1070  HA  VAL X  89      94.559  94.652  71.151  1.00  0.00           H
ATOM   1071  CB  VAL X  89      95.369  95.971  69.721  1.00  0.00           C
ATOM   1072  HB  VAL X  89      96.372  95.588  70.027  1.00  0.00           H
ATOM   1073  CG1 VAL X  89      95.398  96.176  68.206  1.00  0.00           C
ATOM   1074 1HG1 VAL X  89      95.924  97.117  67.942  1.00  0.00           H
ATOM   1075 2HG1 VAL X  89      95.945  95.355  67.708  1.00  0.00           H
ATOM   1076 3HG1 VAL X  89      94.369  96.228  67.796  1.00  0.00           H
ATOM   1077  CG2 VAL X  89      95.137  97.328  70.405  1.00  0.00           C
ATOM   1078 1HG2 VAL X  89      95.961  98.029  70.150  1.00  0.00           H
ATOM   1079 2HG2 VAL X  89      94.191  97.793  70.051  1.00  0.00           H
ATOM   1080 3HG2 VAL X  89      95.081  97.212  71.504  1.00  0.00           H
ATOM   1081  C   VAL X  89      92.897  95.461  70.165  1.00  0.00           C
ATOM   1082  O   VAL X  89      92.162  95.422  69.175  1.00  0.00           O
ATOM   1083  N   GLY X  90      92.440  95.907  71.348  1.00  0.00           N
ATOM   1084  HN  GLY X  90      93.036  95.804  72.168  1.00  0.00           H
ATOM   1085  CA  GLY X  90      91.101  96.410  71.587  1.00  0.00           C
ATOM   1086  HA1 GLY X  90      90.539  96.428  70.666  1.00  0.00           H
ATOM   1087  HA2 GLY X  90      90.667  95.758  72.329  1.00  0.00           H
ATOM   1088  C   GLY X  90      91.064  97.799  72.152  1.00  0.00           C
ATOM   1089  O   GLY X  90      92.049  98.524  72.238  1.00  0.00           O
ATOM   1090  N   ILE X  91      89.863  98.178  72.620  1.00  0.00           N
ATOM   1091  HN  ILE X  91      89.098  97.549  72.528  1.00  0.00           H
ATOM   1092  CA  ILE X  91      89.500  99.511  73.093  1.00  0.00           C
ATOM   1093  HA  ILE X  91      90.129 100.258  72.625  1.00  0.00           H
ATOM   1094  CB  ILE X  91      88.027  99.745  72.728  1.00  0.00           C
ATOM   1095  HB  ILE X  91      87.419  98.915  73.155  1.00  0.00           H
ATOM   1096  CG2 ILE X  91      87.472 101.075  73.296  1.00  0.00           C
ATOM   1097 1HG2 ILE X  91      86.512 101.354  72.825  1.00  0.00           H
ATOM   1098 2HG2 ILE X  91      87.295 100.985  74.388  1.00  0.00           H
ATOM   1099 3HG2 ILE X  91      88.191 101.906  73.143  1.00  0.00           H
ATOM   1100  CG1 ILE X  91      87.892  99.678  71.189  1.00  0.00           C
ATOM   1101 1HG1 ILE X  91      88.394 100.570  70.758  1.00  0.00           H
ATOM   1102 2HG1 ILE X  91      88.412  98.786  70.780  1.00  0.00           H
ATOM   1103  CD  ILE X  91      86.456  99.622  70.678  1.00  0.00           C
ATOM   1104  HD1 ILE X  91      86.440  99.626  69.569  1.00  0.00           H
ATOM   1105  HD2 ILE X  91      85.940  98.705  71.031  1.00  0.00           H
ATOM   1106  HD3 ILE X  91      85.901 100.510  71.026  1.00  0.00           H
ATOM   1107  C   ILE X  91      89.743  99.590  74.591  1.00  0.00           C
ATOM   1108  O   ILE X  91      89.453 100.558  75.288  1.00  0.00           O
ATOM   1109  N   GLN X  92      90.339  98.530  75.145  1.00  0.00           N
ATOM   1110  HN  GLN X  92      90.554  97.738  74.585  1.00  0.00           H
ATOM   1111  CA  GLN X  92      90.734  98.498  76.527  1.00  0.00           C
ATOM   1112  HA  GLN X  92      90.606  99.470  76.982  1.00  0.00           H
ATOM   1113  CB  GLN X  92      89.862  97.480  77.303  1.00  0.00           C
ATOM   1114  HB1 GLN X  92      90.088  96.456  76.935  1.00  0.00           H
ATOM   1115  HB2 GLN X  92      90.120  97.521  78.384  1.00  0.00           H
ATOM   1116  CG  GLN X  92      88.334  97.718  77.150  1.00  0.00           C
ATOM   1117  HG1 GLN X  92      88.038  97.553  76.094  1.00  0.00           H
ATOM   1118  HG2 GLN X  92      87.783  96.990  77.777  1.00  0.00           H
ATOM   1119  CD  GLN X  92      87.871  99.122  77.570  1.00  0.00           C
ATOM   1120  OE1 GLN X  92      88.568  99.914  78.202  1.00  0.00           O
ATOM   1121  NE2 GLN X  92      86.610  99.442  77.195  1.00  0.00           N
ATOM   1122 1HE2 GLN X  92      86.026  98.750  76.789  1.00  0.00           H
ATOM   1123 2HE2 GLN X  92      86.200 100.231  77.654  1.00  0.00           H
ATOM   1124  C   GLN X  92      92.220  98.223  76.632  1.00  0.00           C
ATOM   1125  O   GLN X  92      92.727  97.919  77.706  1.00  0.00           O
ATOM   1126  N   ASP X  93      92.977  98.368  75.522  1.00  0.00           N
ATOM   1127  HN  ASP X  93      92.567  98.601  74.642  1.00  0.00           H
ATOM   1128  CA  ASP X  93      94.414  98.164  75.534  1.00  0.00           C
ATOM   1129  HA  ASP X  93      94.723  97.692  76.459  1.00  0.00           H
ATOM   1130  CB  ASP X  93      94.843  97.250  74.370  1.00  0.00           C
ATOM   1131  HB1 ASP X  93      94.452  97.655  73.414  1.00  0.00           H
ATOM   1132  HB2 ASP X  93      95.949  97.170  74.311  1.00  0.00           H
ATOM   1133  CG  ASP X  93      94.298  95.859  74.570  1.00  0.00           C
ATOM   1134  OD1 ASP X  93      94.372  95.297  75.696  1.00  0.00           O
ATOM   1135  OD2 ASP X  93      93.762  95.301  73.584  1.00  0.00           O
ATOM   1136  C   ASP X  93      95.210  99.464  75.447  1.00  0.00           C
ATOM   1137  O   ASP X  93      96.419  99.451  75.682  1.00  0.00           O
ATOM   1138  N   GLU X  94      94.586 100.639  75.179  1.00  0.00           N
ATOM   1139  HN  GLU X  94      93.620 100.688  74.934  1.00  0.00           H
ATOM   1140  CA  GLU X  94      95.269 101.922  75.337  1.00  0.00           C
ATOM   1141  HA  GLU X  94      96.162 101.896  74.726  1.00  0.00           H
ATOM   1142  CB  GLU X  94      94.443 103.173  74.955  1.00  0.00           C
ATOM   1143  HB1 GLU X  94      93.461 103.150  75.476  1.00  0.00           H
ATOM   1144  HB2 GLU X  94      94.982 104.087  75.300  1.00  0.00           H
ATOM   1145  CG  GLU X  94      94.217 103.373  73.446  1.00  0.00           C
ATOM   1146  HG1 GLU X  94      95.191 103.272  72.933  1.00  0.00           H
ATOM   1147  HG2 GLU X  94      93.542 102.593  73.050  1.00  0.00           H
ATOM   1148  CD  GLU X  94      93.639 104.751  73.124  1.00  0.00           C
ATOM   1149  OE1 GLU X  94      93.013 105.388  74.012  1.00  0.00           O
ATOM   1150  OE2 GLU X  94      93.896 105.245  71.996  1.00  0.00           O
ATOM   1151  C   GLU X  94      95.710 102.176  76.764  1.00  0.00           C
ATOM   1152  O   GLU X  94      95.056 101.756  77.718  1.00  0.00           O
ATOM   1153  N   GLY X  95      96.822 102.906  76.938  1.00  0.00           N
ATOM   1154  HN  GLY X  95      97.322 103.248  76.140  1.00  0.00           H
ATOM   1155  CA  GLY X  95      97.399 103.140  78.248  1.00  0.00           C
ATOM   1156  HA1 GLY X  95      97.119 104.134  78.560  1.00  0.00           H
ATOM   1157  HA2 GLY X  95      97.083 102.362  78.927  1.00  0.00           H
ATOM   1158  C   GLY X  95      98.893 103.088  78.167  1.00  0.00           C
ATOM   1159  O   GLY X  95      99.490 103.692  77.277  1.00  0.00           O
ATOM   1160  N   ILE X  96      99.543 102.395  79.125  1.00  0.00           N
ATOM   1161  HN  ILE X  96      99.013 101.870  79.800  1.00  0.00           H
ATOM   1162  CA  ILE X  96     100.993 102.301  79.207  1.00  0.00           C
ATOM   1163  HA  ILE X  96     101.410 102.538  78.241  1.00  0.00           H
ATOM   1164  CB  ILE X  96     101.586 103.273  80.235  1.00  0.00           C
ATOM   1165  HB  ILE X  96     101.140 103.051  81.233  1.00  0.00           H
ATOM   1166  CG2 ILE X  96     103.124 103.107  80.321  1.00  0.00           C
ATOM   1167 1HG2 ILE X  96     103.565 103.858  81.005  1.00  0.00           H
ATOM   1168 2HG2 ILE X  96     103.404 102.107  80.712  1.00  0.00           H
ATOM   1169 3HG2 ILE X  96     103.586 103.242  79.320  1.00  0.00           H
ATOM   1170  CG1 ILE X  96     101.205 104.725  79.859  1.00  0.00           C
ATOM   1171 1HG1 ILE X  96     101.587 104.942  78.839  1.00  0.00           H
ATOM   1172 2HG1 ILE X  96     100.096 104.813  79.825  1.00  0.00           H
ATOM   1173  CD  ILE X  96     101.709 105.782  80.835  1.00  0.00           C
ATOM   1174  HD1 ILE X  96     101.261 106.766  80.582  1.00  0.00           H
ATOM   1175  HD2 ILE X  96     101.401 105.517  81.870  1.00  0.00           H
ATOM   1176  HD3 ILE X  96     102.809 105.872  80.776  1.00  0.00           H
ATOM   1177  C   ILE X  96     101.430 100.875  79.525  1.00  0.00           C
ATOM   1178  O   ILE X  96     100.975 100.259  80.488  1.00  0.00           O
ATOM   1179  N   PHE X  97     102.379 100.341  78.723  1.00  0.00           N
ATOM   1180  HN  PHE X  97     102.713 100.884  77.950  1.00  0.00           H
ATOM   1181  CA  PHE X  97     103.015  99.047  78.921  1.00  0.00           C
ATOM   1182  HA  PHE X  97     102.519  98.492  79.707  1.00  0.00           H
ATOM   1183  CB  PHE X  97     103.083  98.220  77.605  1.00  0.00           C
ATOM   1184  HB1 PHE X  97     103.588  98.807  76.809  1.00  0.00           H
ATOM   1185  HB2 PHE X  97     103.657  97.282  77.767  1.00  0.00           H
ATOM   1186  CG  PHE X  97     101.730  97.817  77.099  1.00  0.00           C
ATOM   1187  CD1 PHE X  97     101.110  98.518  76.052  1.00  0.00           C
ATOM   1188  HD1 PHE X  97     101.594  99.394  75.652  1.00  0.00           H
ATOM   1189  CE1 PHE X  97      99.882  98.082  75.531  1.00  0.00           C
ATOM   1190  HE1 PHE X  97      99.384  98.617  74.735  1.00  0.00           H
ATOM   1191  CZ  PHE X  97      99.251  96.964  76.074  1.00  0.00           C
ATOM   1192  HZ  PHE X  97      98.284  96.654  75.701  1.00  0.00           H
ATOM   1193  CD2 PHE X  97     101.105  96.669  77.604  1.00  0.00           C
ATOM   1194  HD2 PHE X  97     101.596  96.099  78.376  1.00  0.00           H
ATOM   1195  CE2 PHE X  97      99.877  96.237  77.087  1.00  0.00           C
ATOM   1196  HE2 PHE X  97      99.411  95.334  77.448  1.00  0.00           H
ATOM   1197  C   PHE X  97     104.467  99.271  79.322  1.00  0.00           C
ATOM   1198  O   PHE X  97     105.179 100.020  78.654  1.00  0.00           O
ATOM   1199  N   ARG X  98     104.947  98.627  80.406  1.00  0.00           N
ATOM   1200  HN  ARG X  98     104.356  98.023  80.955  1.00  0.00           H
ATOM   1201  CA  ARG X  98     106.298  98.770  80.927  1.00  0.00           C
ATOM   1202  HA  ARG X  98     106.885  99.407  80.282  1.00  0.00           H
ATOM   1203  CB  ARG X  98     106.266  99.363  82.364  1.00  0.00           C
ATOM   1204  HB1 ARG X  98     105.268  99.159  82.810  1.00  0.00           H
ATOM   1205  HB2 ARG X  98     107.016  98.854  83.012  1.00  0.00           H
ATOM   1206  CG  ARG X  98     106.588 100.864  82.423  1.00  0.00           C
ATOM   1207  HG1 ARG X  98     107.586 100.997  81.946  1.00  0.00           H
ATOM   1208  HG2 ARG X  98     105.838 101.431  81.831  1.00  0.00           H
ATOM   1209  CD  ARG X  98     106.688 101.425  83.847  1.00  0.00           C
ATOM   1210  HD1 ARG X  98     105.709 101.425  84.375  1.00  0.00           H
ATOM   1211  HD2 ARG X  98     107.403 100.810  84.443  1.00  0.00           H
ATOM   1212  NE  ARG X  98     107.238 102.821  83.741  1.00  0.00           N
ATOM   1213  HE  ARG X  98     108.118 103.038  84.172  1.00  0.00           H
ATOM   1214  CZ  ARG X  98     106.545 103.909  83.378  1.00  0.00           C
ATOM   1215  NH1 ARG X  98     105.250 103.871  83.114  1.00  0.00           N
ATOM   1216 1HH1 ARG X  98     104.774 103.053  83.398  1.00  0.00           H
ATOM   1217 2HH1 ARG X  98     104.798 104.767  83.111  1.00  0.00           H
ATOM   1218  NH2 ARG X  98     107.153 105.093  83.394  1.00  0.00           N
ATOM   1219 1HH2 ARG X  98     108.035 105.133  83.858  1.00  0.00           H
ATOM   1220 2HH2 ARG X  98     106.606 105.914  83.270  1.00  0.00           H
ATOM   1221  C   ARG X  98     107.030  97.435  80.991  1.00  0.00           C
ATOM   1222  O   ARG X  98     106.487  96.448  81.478  1.00  0.00           O
ATOM   1223  N   CYS X  99     108.299  97.406  80.524  1.00  0.00           N
ATOM   1224  HN  CYS X  99     108.694  98.224  80.095  1.00  0.00           H
ATOM   1225  CA  CYS X  99     109.227  96.295  80.664  1.00  0.00           C
ATOM   1226  HA  CYS X  99     108.745  95.526  81.242  1.00  0.00           H
ATOM   1227  CB  CYS X  99     109.627  95.642  79.285  1.00  0.00           C
ATOM   1228  HB1 CYS X  99     109.215  94.610  79.283  1.00  0.00           H
ATOM   1229  HB2 CYS X  99     109.068  96.191  78.499  1.00  0.00           H
ATOM   1230  SG  CYS X  99     111.399  95.582  78.778  1.00  0.00           S
ATOM   1231  C   CYS X  99     110.447  96.744  81.460  1.00  0.00           C
ATOM   1232  O   CYS X  99     111.027  97.803  81.200  1.00  0.00           O
ATOM   1233  N   GLN X 100     110.885  95.903  82.415  1.00  0.00           N
ATOM   1234  HN  GLN X 100     110.336  95.095  82.642  1.00  0.00           H
ATOM   1235  CA  GLN X 100     112.199  95.967  83.028  1.00  0.00           C
ATOM   1236  HA  GLN X 100     112.734  96.846  82.691  1.00  0.00           H
ATOM   1237  CB  GLN X 100     112.130  95.924  84.586  1.00  0.00           C
ATOM   1238  HB1 GLN X 100     111.418  96.706  84.933  1.00  0.00           H
ATOM   1239  HB2 GLN X 100     111.699  94.943  84.890  1.00  0.00           H
ATOM   1240  CG  GLN X 100     113.492  96.140  85.302  1.00  0.00           C
ATOM   1241  HG1 GLN X 100     114.309  95.647  84.736  1.00  0.00           H
ATOM   1242  HG2 GLN X 100     113.690  97.232  85.362  1.00  0.00           H
ATOM   1243  CD  GLN X 100     113.560  95.548  86.712  1.00  0.00           C
ATOM   1244  OE1 GLN X 100     113.103  94.439  86.982  1.00  0.00           O
ATOM   1245  NE2 GLN X 100     114.226  96.275  87.636  1.00  0.00           N
ATOM   1246 1HE2 GLN X 100     114.784  97.065  87.356  1.00  0.00           H
ATOM   1247 2HE2 GLN X 100     114.344  95.896  88.548  1.00  0.00           H
ATOM   1248  C   GLN X 100     112.939  94.728  82.547  1.00  0.00           C
ATOM   1249  O   GLN X 100     112.345  93.657  82.448  1.00  0.00           O
ATOM   1250  N   ALA X 101     114.244  94.822  82.223  1.00  0.00           N
ATOM   1251  HN  ALA X 101     114.724  95.698  82.181  1.00  0.00           H
ATOM   1252  CA  ALA X 101     115.011  93.650  81.857  1.00  0.00           C
ATOM   1253  HA  ALA X 101     114.544  92.762  82.262  1.00  0.00           H
ATOM   1254  CB  ALA X 101     115.128  93.521  80.327  1.00  0.00           C
ATOM   1255  HB1 ALA X 101     115.730  92.635  80.038  1.00  0.00           H
ATOM   1256  HB2 ALA X 101     114.115  93.412  79.897  1.00  0.00           H
ATOM   1257  HB3 ALA X 101     115.594  94.433  79.893  1.00  0.00           H
ATOM   1258  C   ALA X 101     116.405  93.706  82.441  1.00  0.00           C
ATOM   1259  O   ALA X 101     117.019  94.768  82.515  1.00  0.00           O
ATOM   1260  N   MET X 102     116.923  92.537  82.868  1.00  0.00           N
ATOM   1261  HN  MET X 102     116.354  91.709  82.857  1.00  0.00           H
ATOM   1262  CA  MET X 102     118.283  92.357  83.334  1.00  0.00           C
ATOM   1263  HA  MET X 102     118.813  93.293  83.268  1.00  0.00           H
ATOM   1264  CB  MET X 102     118.380  91.817  84.785  1.00  0.00           C
ATOM   1265  HB1 MET X 102     117.573  91.074  84.947  1.00  0.00           H
ATOM   1266  HB2 MET X 102     119.353  91.291  84.936  1.00  0.00           H
ATOM   1267  CG  MET X 102     118.325  92.885  85.886  1.00  0.00           C
ATOM   1268  HG1 MET X 102     118.680  92.400  86.826  1.00  0.00           H
ATOM   1269  HG2 MET X 102     119.053  93.694  85.652  1.00  0.00           H
ATOM   1270  SD  MET X 102     116.679  93.579  86.169  1.00  0.00           S
ATOM   1271  CE  MET X 102     117.129  94.074  87.853  1.00  0.00           C
ATOM   1272  HE1 MET X 102     116.304  94.617  88.359  1.00  0.00           H
ATOM   1273  HE2 MET X 102     117.398  93.199  88.485  1.00  0.00           H
ATOM   1274  HE3 MET X 102     118.012  94.748  87.836  1.00  0.00           H
ATOM   1275  C   MET X 102     119.016  91.360  82.457  1.00  0.00           C
ATOM   1276  O   MET X 102     118.440  90.417  81.907  1.00  0.00           O
ATOM   1277  N   ASN X 103     120.343  91.545  82.347  1.00  0.00           N
ATOM   1278  HN  ASN X 103     120.741  92.364  82.765  1.00  0.00           H
ATOM   1279  CA  ASN X 103     121.261  90.635  81.689  1.00  0.00           C
ATOM   1280  HA  ASN X 103     120.715  90.070  80.945  1.00  0.00           H
ATOM   1281  CB  ASN X 103     122.439  91.401  81.020  1.00  0.00           C
ATOM   1282  HB1 ASN X 103     122.894  92.088  81.763  1.00  0.00           H
ATOM   1283  HB2 ASN X 103     123.217  90.695  80.666  1.00  0.00           H
ATOM   1284  CG  ASN X 103     121.992  92.215  79.812  1.00  0.00           C
ATOM   1285  OD1 ASN X 103     120.837  92.571  79.602  1.00  0.00           O
ATOM   1286  ND2 ASN X 103     122.958  92.492  78.903  1.00  0.00           N
ATOM   1287 1HD2 ASN X 103     123.874  92.126  79.029  1.00  0.00           H
ATOM   1288 2HD2 ASN X 103     122.655  92.940  78.068  1.00  0.00           H
ATOM   1289  C   ASN X 103     121.841  89.622  82.686  1.00  0.00           C
ATOM   1290  O   ASN X 103     121.447  89.548  83.848  1.00  0.00           O
ATOM   1291  N   ARG X 104     122.807  88.780  82.239  1.00  0.00           N
ATOM   1292  HN  ARG X 104     122.969  88.699  81.259  1.00  0.00           H
ATOM   1293  CA  ARG X 104     123.673  88.010  83.129  1.00  0.00           C
ATOM   1294  HA  ARG X 104     123.040  87.486  83.831  1.00  0.00           H
ATOM   1295  CB  ARG X 104     124.543  86.969  82.388  1.00  0.00           C
ATOM   1296  HB1 ARG X 104     125.239  87.476  81.685  1.00  0.00           H
ATOM   1297  HB2 ARG X 104     125.161  86.435  83.152  1.00  0.00           H
ATOM   1298  CG  ARG X 104     123.745  85.904  81.622  1.00  0.00           C
ATOM   1299  HG1 ARG X 104     122.871  85.580  82.232  1.00  0.00           H
ATOM   1300  HG2 ARG X 104     123.352  86.350  80.682  1.00  0.00           H
ATOM   1301  CD  ARG X 104     124.596  84.664  81.330  1.00  0.00           C
ATOM   1302  HD1 ARG X 104     125.648  84.943  81.088  1.00  0.00           H
ATOM   1303  HD2 ARG X 104     124.629  84.002  82.226  1.00  0.00           H
ATOM   1304  NE  ARG X 104     123.962  83.923  80.188  1.00  0.00           N
ATOM   1305  HE  ARG X 104     123.350  83.168  80.398  1.00  0.00           H
ATOM   1306  CZ  ARG X 104     124.431  83.983  78.935  1.00  0.00           C
ATOM   1307  NH1 ARG X 104     125.267  84.940  78.552  1.00  0.00           N
ATOM   1308 1HH1 ARG X 104     125.487  85.664  79.190  1.00  0.00           H
ATOM   1309 2HH1 ARG X 104     125.721  84.870  77.665  1.00  0.00           H
ATOM   1310  NH2 ARG X 104     124.041  83.095  78.028  1.00  0.00           N
ATOM   1311 1HH2 ARG X 104     123.087  82.774  78.112  1.00  0.00           H
ATOM   1312 2HH2 ARG X 104     124.360  83.227  77.092  1.00  0.00           H
ATOM   1313  C   ARG X 104     124.623  88.864  83.964  1.00  0.00           C
ATOM   1314  O   ARG X 104     124.933  88.547  85.105  1.00  0.00           O
ATOM   1315  N   ASN X 105     125.133  89.981  83.399  1.00  0.00           N
ATOM   1316  HN  ASN X 105     124.822  90.262  82.497  1.00  0.00           H
ATOM   1317  CA  ASN X 105     125.749  91.035  84.190  1.00  0.00           C
ATOM   1318  HA  ASN X 105     126.181  90.604  85.085  1.00  0.00           H
ATOM   1319  CB  ASN X 105     126.884  91.835  83.469  1.00  0.00           C
ATOM   1320  HB1 ASN X 105     127.032  92.830  83.936  1.00  0.00           H
ATOM   1321  HB2 ASN X 105     127.825  91.263  83.618  1.00  0.00           H
ATOM   1322  CG  ASN X 105     126.688  92.034  81.966  1.00  0.00           C
ATOM   1323  OD1 ASN X 105     125.595  91.997  81.396  1.00  0.00           O
ATOM   1324  ND2 ASN X 105     127.828  92.179  81.247  1.00  0.00           N
ATOM   1325 1HD2 ASN X 105     128.705  92.067  81.712  1.00  0.00           H
ATOM   1326 2HD2 ASN X 105     127.757  92.198  80.253  1.00  0.00           H
ATOM   1327  C   ASN X 105     124.642  91.944  84.681  1.00  0.00           C
ATOM   1328  O   ASN X 105     123.505  91.848  84.233  1.00  0.00           O
ATOM   1329  N   GLY X 106     124.932  92.865  85.621  1.00  0.00           N
ATOM   1330  HN  GLY X 106     125.858  92.970  85.977  1.00  0.00           H
ATOM   1331  CA  GLY X 106     123.872  93.563  86.340  1.00  0.00           C
ATOM   1332  HA1 GLY X 106     123.153  92.836  86.695  1.00  0.00           H
ATOM   1333  HA2 GLY X 106     124.343  94.101  87.148  1.00  0.00           H
ATOM   1334  C   GLY X 106     123.111  94.580  85.531  1.00  0.00           C
ATOM   1335  O   GLY X 106     122.087  95.078  85.986  1.00  0.00           O
ATOM   1336  N   LYS X 107     123.586  94.882  84.304  1.00  0.00           N
ATOM   1337  HN  LYS X 107     124.445  94.448  84.061  1.00  0.00           H
ATOM   1338  CA  LYS X 107     122.925  95.597  83.217  1.00  0.00           C
ATOM   1339  HA  LYS X 107     123.254  96.624  83.268  1.00  0.00           H
ATOM   1340  CB  LYS X 107     123.389  94.956  81.877  1.00  0.00           C
ATOM   1341  HB1 LYS X 107     124.152  94.183  82.128  1.00  0.00           H
ATOM   1342  HB2 LYS X 107     122.558  94.403  81.386  1.00  0.00           H
ATOM   1343  CG  LYS X 107     124.033  95.897  80.849  1.00  0.00           C
ATOM   1344  HG1 LYS X 107     124.761  96.568  81.356  1.00  0.00           H
ATOM   1345  HG2 LYS X 107     124.606  95.241  80.159  1.00  0.00           H
ATOM   1346  CD  LYS X 107     123.025  96.711  80.022  1.00  0.00           C
ATOM   1347  HD1 LYS X 107     122.262  96.027  79.583  1.00  0.00           H
ATOM   1348  HD2 LYS X 107     122.484  97.401  80.710  1.00  0.00           H
ATOM   1349  CE  LYS X 107     123.672  97.556  78.910  1.00  0.00           C
ATOM   1350  HE1 LYS X 107     122.899  98.196  78.433  1.00  0.00           H
ATOM   1351  HE2 LYS X 107     124.470  98.203  79.331  1.00  0.00           H
ATOM   1352  NZ  LYS X 107     124.257  96.715  77.841  1.00  0.00           N
ATOM   1353  HZ1 LYS X 107     124.864  97.281  77.213  1.00  0.00           H
ATOM   1354  HZ2 LYS X 107     124.828  95.924  78.229  1.00  0.00           H
ATOM   1355  HZ3 LYS X 107     123.468  96.328  77.262  1.00  0.00           H
ATOM   1356  C   LYS X 107     121.398  95.594  83.265  1.00  0.00           C
ATOM   1357  O   LYS X 107     120.775  94.546  83.116  1.00  0.00           O
ATOM   1358  N   GLU X 108     120.779  96.772  83.474  1.00  0.00           N
ATOM   1359  HN  GLU X 108     121.298  97.610  83.602  1.00  0.00           H
ATOM   1360  CA  GLU X 108     119.347  96.889  83.658  1.00  0.00           C
ATOM   1361  HA  GLU X 108     118.870  95.936  83.479  1.00  0.00           H
ATOM   1362  CB  GLU X 108     119.018  97.348  85.103  1.00  0.00           C
ATOM   1363  HB1 GLU X 108     119.639  96.721  85.783  1.00  0.00           H
ATOM   1364  HB2 GLU X 108     119.325  98.404  85.258  1.00  0.00           H
ATOM   1365  CG  GLU X 108     117.548  97.111  85.524  1.00  0.00           C
ATOM   1366  HG1 GLU X 108     116.992  96.648  84.684  1.00  0.00           H
ATOM   1367  HG2 GLU X 108     117.534  96.381  86.360  1.00  0.00           H
ATOM   1368  CD  GLU X 108     116.790  98.344  85.992  1.00  0.00           C
ATOM   1369  OE1 GLU X 108     116.696  99.350  85.236  1.00  0.00           O
ATOM   1370  OE2 GLU X 108     116.185  98.264  87.096  1.00  0.00           O
ATOM   1371  C   GLU X 108     118.821  97.878  82.636  1.00  0.00           C
ATOM   1372  O   GLU X 108     119.303  99.011  82.555  1.00  0.00           O
ATOM   1373  N   THR X 109     117.878  97.446  81.775  1.00  0.00           N
ATOM   1374  HN  THR X 109     117.510  96.514  81.865  1.00  0.00           H
ATOM   1375  CA  THR X 109     117.422  98.221  80.624  1.00  0.00           C
ATOM   1376  HA  THR X 109     117.760  99.240  80.731  1.00  0.00           H
ATOM   1377  CB  THR X 109     117.937  97.691  79.290  1.00  0.00           C
ATOM   1378  HB  THR X 109     117.440  98.204  78.432  1.00  0.00           H
ATOM   1379  OG1 THR X 109     117.758  96.289  79.169  1.00  0.00           O
ATOM   1380  HG1 THR X 109     116.818  96.153  78.964  1.00  0.00           H
ATOM   1381  CG2 THR X 109     119.447  97.937  79.207  1.00  0.00           C
ATOM   1382 1HG2 THR X 109     119.826  97.640  78.207  1.00  0.00           H
ATOM   1383 2HG2 THR X 109     119.667  99.005  79.396  1.00  0.00           H
ATOM   1384 3HG2 THR X 109     119.967  97.323  79.975  1.00  0.00           H
ATOM   1385  C   THR X 109     115.914  98.289  80.511  1.00  0.00           C
ATOM   1386  O   THR X 109     115.229  97.297  80.272  1.00  0.00           O
ATOM   1387  N   LYS X 110     115.350  99.507  80.634  1.00  0.00           N
ATOM   1388  HN  LYS X 110     115.899 100.303  80.857  1.00  0.00           H
ATOM   1389  CA  LYS X 110     113.914  99.697  80.612  1.00  0.00           C
ATOM   1390  HA  LYS X 110     113.444  98.806  81.011  1.00  0.00           H
ATOM   1391  CB  LYS X 110     113.472 100.879  81.507  1.00  0.00           C
ATOM   1392  HB1 LYS X 110     113.941 101.825  81.161  1.00  0.00           H
ATOM   1393  HB2 LYS X 110     112.366 100.984  81.442  1.00  0.00           H
ATOM   1394  CG  LYS X 110     113.806 100.610  82.972  1.00  0.00           C
ATOM   1395  HG1 LYS X 110     113.368  99.616  83.235  1.00  0.00           H
ATOM   1396  HG2 LYS X 110     114.910 100.527  83.095  1.00  0.00           H
ATOM   1397  CD  LYS X 110     113.261 101.629  83.970  1.00  0.00           C
ATOM   1398  HD1 LYS X 110     113.646 102.639  83.719  1.00  0.00           H
ATOM   1399  HD2 LYS X 110     112.151 101.664  83.887  1.00  0.00           H
ATOM   1400  CE  LYS X 110     113.619 101.219  85.400  1.00  0.00           C
ATOM   1401  HE1 LYS X 110     112.711 100.962  85.981  1.00  0.00           H
ATOM   1402  HE2 LYS X 110     114.285 100.324  85.381  1.00  0.00           H
ATOM   1403  NZ  LYS X 110     114.357 102.282  86.100  1.00  0.00           N
ATOM   1404  HZ1 LYS X 110     114.557 101.953  87.076  1.00  0.00           H
ATOM   1405  HZ2 LYS X 110     115.294 102.373  85.637  1.00  0.00           H
ATOM   1406  HZ3 LYS X 110     113.890 103.216  86.064  1.00  0.00           H
ATOM   1407  C   LYS X 110     113.346  99.909  79.227  1.00  0.00           C
ATOM   1408  O   LYS X 110     113.994 100.406  78.302  1.00  0.00           O
ATOM   1409  N   SER X 111     112.068  99.543  79.057  1.00  0.00           N
ATOM   1410  HN  SER X 111     111.576  99.074  79.803  1.00  0.00           H
ATOM   1411  CA  SER X 111     111.314  99.873  77.867  1.00  0.00           C
ATOM   1412  HA  SER X 111     111.727 100.750  77.394  1.00  0.00           H
ATOM   1413  CB  SER X 111     111.228  98.710  76.859  1.00  0.00           C
ATOM   1414  HB1 SER X 111     110.774  97.815  77.340  1.00  0.00           H
ATOM   1415  HB2 SER X 111     110.592  98.991  75.991  1.00  0.00           H
ATOM   1416  OG  SER X 111     112.536  98.398  76.393  1.00  0.00           O
ATOM   1417  HG1 SER X 111     113.025  98.123  77.191  1.00  0.00           H
ATOM   1418  C   SER X 111     109.908 100.191  78.253  1.00  0.00           C
ATOM   1419  O   SER X 111     109.280  99.453  79.000  1.00  0.00           O
ATOM   1420  N   ASN X 112     109.335 101.281  77.724  1.00  0.00           N
ATOM   1421  HN  ASN X 112     109.823 101.913  77.126  1.00  0.00           H
ATOM   1422  CA  ASN X 112     107.920 101.493  77.914  1.00  0.00           C
ATOM   1423  HA  ASN X 112     107.448 100.518  77.881  1.00  0.00           H
ATOM   1424  CB  ASN X 112     107.500 102.134  79.272  1.00  0.00           C
ATOM   1425  HB1 ASN X 112     106.425 101.935  79.465  1.00  0.00           H
ATOM   1426  HB2 ASN X 112     108.090 101.657  80.078  1.00  0.00           H
ATOM   1427  CG  ASN X 112     107.676 103.641  79.365  1.00  0.00           C
ATOM   1428  OD1 ASN X 112     106.769 104.389  79.726  1.00  0.00           O
ATOM   1429  ND2 ASN X 112     108.891 104.093  79.013  1.00  0.00           N
ATOM   1430 1HD2 ASN X 112     109.573 103.465  78.650  1.00  0.00           H
ATOM   1431 2HD2 ASN X 112     109.104 105.061  79.162  1.00  0.00           H
ATOM   1432  C   ASN X 112     107.335 102.216  76.742  1.00  0.00           C
ATOM   1433  O   ASN X 112     108.017 102.890  75.964  1.00  0.00           O
ATOM   1434  N   TYR X 113     106.030 102.019  76.597  1.00  0.00           N
ATOM   1435  HN  TYR X 113     105.521 101.481  77.276  1.00  0.00           H
ATOM   1436  CA  TYR X 113     105.305 102.396  75.428  1.00  0.00           C
ATOM   1437  HA  TYR X 113     105.813 103.186  74.892  1.00  0.00           H
ATOM   1438  CB  TYR X 113     105.044 101.156  74.533  1.00  0.00           C
ATOM   1439  HB1 TYR X 113     104.373 100.438  75.054  1.00  0.00           H
ATOM   1440  HB2 TYR X 113     104.556 101.461  73.587  1.00  0.00           H
ATOM   1441  CG  TYR X 113     106.332 100.435  74.220  1.00  0.00           C
ATOM   1442  CD1 TYR X 113     107.181 100.885  73.198  1.00  0.00           C
ATOM   1443  HD1 TYR X 113     106.906 101.745  72.610  1.00  0.00           H
ATOM   1444  CE1 TYR X 113     108.401 100.243  72.950  1.00  0.00           C
ATOM   1445  HE1 TYR X 113     109.045 100.581  72.152  1.00  0.00           H
ATOM   1446  CZ  TYR X 113     108.798  99.162  73.735  1.00  0.00           C
ATOM   1447  OH  TYR X 113     110.045  98.558  73.487  1.00  0.00           O
ATOM   1448  HH  TYR X 113     110.010  97.667  73.885  1.00  0.00           H
ATOM   1449  CD2 TYR X 113     106.732  99.328  74.994  1.00  0.00           C
ATOM   1450  HD2 TYR X 113     106.096  98.982  75.797  1.00  0.00           H
ATOM   1451  CE2 TYR X 113     107.964  98.699  74.760  1.00  0.00           C
ATOM   1452  HE2 TYR X 113     108.268  97.866  75.376  1.00  0.00           H
ATOM   1453  C   TYR X 113     103.986 102.909  75.926  1.00  0.00           C
ATOM   1454  O   TYR X 113     103.316 102.229  76.701  1.00  0.00           O
ATOM   1455  N   ARG X 114     103.568 104.107  75.486  1.00  0.00           N
ATOM   1456  HN  ARG X 114     104.114 104.635  74.830  1.00  0.00           H
ATOM   1457  CA  ARG X 114     102.202 104.529  75.681  1.00  0.00           C
ATOM   1458  HA  ARG X 114     101.742 103.924  76.450  1.00  0.00           H
ATOM   1459  CB  ARG X 114     102.031 105.994  76.158  1.00  0.00           C
ATOM   1460  HB1 ARG X 114     100.957 106.144  76.410  1.00  0.00           H
ATOM   1461  HB2 ARG X 114     102.605 106.101  77.107  1.00  0.00           H
ATOM   1462  CG  ARG X 114     102.488 107.100  75.189  1.00  0.00           C
ATOM   1463  HG1 ARG X 114     103.544 106.905  74.891  1.00  0.00           H
ATOM   1464  HG2 ARG X 114     101.876 107.074  74.260  1.00  0.00           H
ATOM   1465  CD  ARG X 114     102.430 108.509  75.794  1.00  0.00           C
ATOM   1466  HD1 ARG X 114     103.094 108.551  76.688  1.00  0.00           H
ATOM   1467  HD2 ARG X 114     102.762 109.272  75.055  1.00  0.00           H
ATOM   1468  NE  ARG X 114     101.009 108.790  76.193  1.00  0.00           N
ATOM   1469  HE  ARG X 114     100.272 108.185  75.905  1.00  0.00           H
ATOM   1470  CZ  ARG X 114     100.630 109.846  76.928  1.00  0.00           C
ATOM   1471  NH1 ARG X 114     101.524 110.698  77.416  1.00  0.00           N
ATOM   1472 1HH1 ARG X 114     102.469 110.415  77.379  1.00  0.00           H
ATOM   1473 2HH1 ARG X 114     101.227 111.298  78.165  1.00  0.00           H
ATOM   1474  NH2 ARG X 114      99.344 110.010  77.215  1.00  0.00           N
ATOM   1475 1HH2 ARG X 114      98.704 109.278  76.979  1.00  0.00           H
ATOM   1476 2HH2 ARG X 114      99.063 110.754  77.832  1.00  0.00           H
ATOM   1477  C   ARG X 114     101.480 104.216  74.392  1.00  0.00           C
ATOM   1478  O   ARG X 114     101.884 104.627  73.303  1.00  0.00           O
ATOM   1479  N   VAL X 115     100.430 103.391  74.487  1.00  0.00           N
ATOM   1480  HN  VAL X 115     100.076 103.112  75.384  1.00  0.00           H
ATOM   1481  CA  VAL X 115      99.748 102.863  73.327  1.00  0.00           C
ATOM   1482  HA  VAL X 115     100.356 103.004  72.445  1.00  0.00           H
ATOM   1483  CB  VAL X 115      99.477 101.368  73.434  1.00  0.00           C
ATOM   1484  HB  VAL X 115      99.053 101.144  74.438  1.00  0.00           H
ATOM   1485  CG1 VAL X 115      98.486 100.857  72.367  1.00  0.00           C
ATOM   1486 1HG1 VAL X 115      98.393  99.753  72.445  1.00  0.00           H
ATOM   1487 2HG1 VAL X 115      97.470 101.282  72.515  1.00  0.00           H
ATOM   1488 3HG1 VAL X 115      98.836 101.103  71.343  1.00  0.00           H
ATOM   1489  CG2 VAL X 115     100.825 100.643  73.261  1.00  0.00           C
ATOM   1490 1HG2 VAL X 115     100.685  99.546  73.339  1.00  0.00           H
ATOM   1491 2HG2 VAL X 115     101.237 100.844  72.254  1.00  0.00           H
ATOM   1492 3HG2 VAL X 115     101.557 100.969  74.029  1.00  0.00           H
ATOM   1493  C   VAL X 115      98.491 103.656  73.117  1.00  0.00           C
ATOM   1494  O   VAL X 115      97.733 103.935  74.045  1.00  0.00           O
ATOM   1495  N   ARG X 116      98.288 104.059  71.856  1.00  0.00           N
ATOM   1496  HN  ARG X 116      98.977 103.854  71.160  1.00  0.00           H
ATOM   1497  CA  ARG X 116      97.086 104.671  71.359  1.00  0.00           C
ATOM   1498  HA  ARG X 116      96.345 104.746  72.139  1.00  0.00           H
ATOM   1499  CB  ARG X 116      97.368 106.070  70.770  1.00  0.00           C
ATOM   1500  HB1 ARG X 116      98.461 106.210  70.685  1.00  0.00           H
ATOM   1501  HB2 ARG X 116      96.947 106.151  69.744  1.00  0.00           H
ATOM   1502  CG  ARG X 116      96.744 107.196  71.607  1.00  0.00           C
ATOM   1503  HG1 ARG X 116      96.838 108.166  71.080  1.00  0.00           H
ATOM   1504  HG2 ARG X 116      95.651 106.977  71.684  1.00  0.00           H
ATOM   1505  CD  ARG X 116      97.278 107.349  73.029  1.00  0.00           C
ATOM   1506  HD1 ARG X 116      96.501 107.910  73.595  1.00  0.00           H
ATOM   1507  HD2 ARG X 116      97.433 106.372  73.534  1.00  0.00           H
ATOM   1508  NE  ARG X 116      98.567 108.124  72.975  1.00  0.00           N
ATOM   1509  HE  ARG X 116      99.296 107.809  72.360  1.00  0.00           H
ATOM   1510  CZ  ARG X 116      98.682 109.350  73.501  1.00  0.00           C
ATOM   1511  NH1 ARG X 116      99.694 110.135  73.149  1.00  0.00           N
ATOM   1512 1HH1 ARG X 116     100.130 109.914  72.283  1.00  0.00           H
ATOM   1513 2HH1 ARG X 116      99.545 111.098  73.360  1.00  0.00           H
ATOM   1514  NH2 ARG X 116      97.766 109.862  74.319  1.00  0.00           N
ATOM   1515 1HH2 ARG X 116      96.900 109.379  74.413  1.00  0.00           H
ATOM   1516 2HH2 ARG X 116      97.734 110.858  74.397  1.00  0.00           H
ATOM   1517  C   ARG X 116      96.544 103.752  70.291  1.00  0.00           C
ATOM   1518  O   ARG X 116      97.303 103.162  69.522  1.00  0.00           O
ATOM   1519  N   VAL X 117      95.221 103.590  70.207  1.00  0.00           N
ATOM   1520  HN  VAL X 117      94.595 104.123  70.803  1.00  0.00           H
ATOM   1521  CA  VAL X 117      94.619 102.690  69.244  1.00  0.00           C
ATOM   1522  HA  VAL X 117      95.390 102.291  68.608  1.00  0.00           H
ATOM   1523  CB  VAL X 117      93.900 101.471  69.825  1.00  0.00           C
ATOM   1524  HB  VAL X 117      93.685 100.751  68.999  1.00  0.00           H
ATOM   1525  CG1 VAL X 117      94.842 100.752  70.811  1.00  0.00           C
ATOM   1526 1HG1 VAL X 117      94.341  99.851  71.224  1.00  0.00           H
ATOM   1527 2HG1 VAL X 117      95.779 100.442  70.301  1.00  0.00           H
ATOM   1528 3HG1 VAL X 117      95.109 101.405  71.665  1.00  0.00           H
ATOM   1529  CG2 VAL X 117      92.556 101.844  70.479  1.00  0.00           C
ATOM   1530 1HG2 VAL X 117      92.158 100.978  71.051  1.00  0.00           H
ATOM   1531 2HG2 VAL X 117      92.671 102.700  71.173  1.00  0.00           H
ATOM   1532 3HG2 VAL X 117      91.804 102.128  69.714  1.00  0.00           H
ATOM   1533  C   VAL X 117      93.723 103.480  68.333  1.00  0.00           C
ATOM   1534  O   VAL X 117      93.453 104.663  68.533  1.00  0.00           O
ATOM   1535  N   TYR X 118      93.281 102.854  67.238  1.00  0.00           N
ATOM   1536  HN  TYR X 118      93.565 101.922  67.019  1.00  0.00           H
ATOM   1537  CA  TYR X 118      92.400 103.521  66.322  1.00  0.00           C
ATOM   1538  HA  TYR X 118      91.662 104.061  66.904  1.00  0.00           H
ATOM   1539  CB  TYR X 118      93.166 104.538  65.406  1.00  0.00           C
ATOM   1540  HB1 TYR X 118      92.434 105.217  64.925  1.00  0.00           H
ATOM   1541  HB2 TYR X 118      93.845 105.157  66.029  1.00  0.00           H
ATOM   1542  CG  TYR X 118      93.977 103.863  64.332  1.00  0.00           C
ATOM   1543  CD1 TYR X 118      95.224 103.273  64.600  1.00  0.00           C
ATOM   1544  HD1 TYR X 118      95.646 103.355  65.592  1.00  0.00           H
ATOM   1545  CE1 TYR X 118      95.868 102.498  63.620  1.00  0.00           C
ATOM   1546  HE1 TYR X 118      96.799 101.998  63.844  1.00  0.00           H
ATOM   1547  CZ  TYR X 118      95.258 102.317  62.375  1.00  0.00           C
ATOM   1548  OH  TYR X 118      95.839 101.535  61.357  1.00  0.00           O
ATOM   1549  HH  TYR X 118      95.102 101.198  60.839  1.00  0.00           H
ATOM   1550  CD2 TYR X 118      93.405 103.706  63.061  1.00  0.00           C
ATOM   1551  HD2 TYR X 118      92.436 104.138  62.851  1.00  0.00           H
ATOM   1552  CE2 TYR X 118      94.036 102.921  62.096  1.00  0.00           C
ATOM   1553  HE2 TYR X 118      93.580 102.788  61.132  1.00  0.00           H
ATOM   1554  C   TYR X 118      91.637 102.480  65.523  1.00  0.00           C
ATOM   1555  O   TYR X 118      92.026 101.315  65.432  1.00  0.00           O
ATOM   1556  N   GLN X 119      90.543 102.906  64.881  1.00  0.00           N
ATOM   1557  HN  GLN X 119      90.229 103.853  64.983  1.00  0.00           H
ATOM   1558  CA  GLN X 119      89.860 102.104  63.896  1.00  0.00           C
ATOM   1559  HA  GLN X 119      90.566 101.428  63.431  1.00  0.00           H
ATOM   1560  CB  GLN X 119      88.662 101.306  64.471  1.00  0.00           C
ATOM   1561  HB1 GLN X 119      89.060 100.619  65.249  1.00  0.00           H
ATOM   1562  HB2 GLN X 119      87.967 102.015  64.975  1.00  0.00           H
ATOM   1563  CG  GLN X 119      87.850 100.458  63.453  1.00  0.00           C
ATOM   1564  HG1 GLN X 119      86.990  99.988  63.976  1.00  0.00           H
ATOM   1565  HG2 GLN X 119      87.427 101.108  62.658  1.00  0.00           H
ATOM   1566  CD  GLN X 119      88.695  99.371  62.783  1.00  0.00           C
ATOM   1567  OE1 GLN X 119      89.515  99.623  61.892  1.00  0.00           O
ATOM   1568  NE2 GLN X 119      88.520  98.107  63.228  1.00  0.00           N
ATOM   1569 1HE2 GLN X 119      87.863  97.920  63.966  1.00  0.00           H
ATOM   1570 2HE2 GLN X 119      89.136  97.392  62.905  1.00  0.00           H
ATOM   1571  C   GLN X 119      89.405 103.068  62.837  1.00  0.00           C
ATOM   1572  O   GLN X 119      89.030 104.207  63.124  1.00  0.00           O
ATOM   1573  N   ILE X 120      89.491 102.649  61.564  1.00  0.00           N
ATOM   1574  HN  ILE X 120      89.689 101.693  61.356  1.00  0.00           H
ATOM   1575  CA  ILE X 120      89.154 103.499  60.446  1.00  0.00           C
ATOM   1576  HA  ILE X 120      89.388 104.512  60.738  1.00  0.00           H
ATOM   1577  CB  ILE X 120      89.992 103.212  59.192  1.00  0.00           C
ATOM   1578  HB  ILE X 120      89.996 104.141  58.576  1.00  0.00           H
ATOM   1579  CG2 ILE X 120      91.445 102.955  59.632  1.00  0.00           C
ATOM   1580 1HG2 ILE X 120      92.131 103.003  58.760  1.00  0.00           H
ATOM   1581 2HG2 ILE X 120      91.765 103.736  60.353  1.00  0.00           H
ATOM   1582 3HG2 ILE X 120      91.546 101.956  60.104  1.00  0.00           H
ATOM   1583  CG1 ILE X 120      89.466 102.051  58.315  1.00  0.00           C
ATOM   1584 1HG1 ILE X 120      89.376 101.148  58.952  1.00  0.00           H
ATOM   1585 2HG1 ILE X 120      88.435 102.282  57.958  1.00  0.00           H
ATOM   1586  CD  ILE X 120      90.341 101.744  57.094  1.00  0.00           C
ATOM   1587  HD1 ILE X 120      89.881 100.927  56.496  1.00  0.00           H
ATOM   1588  HD2 ILE X 120      90.458 102.625  56.431  1.00  0.00           H
ATOM   1589  HD3 ILE X 120      91.355 101.410  57.392  1.00  0.00           H
ATOM   1590  C   ILE X 120      87.655 103.378  60.198  1.00  0.00           C
ATOM   1591  O   ILE X 120      87.124 102.273  60.315  1.00  0.00           O
ATOM   1592  N   PRO X 121      86.911 104.431  59.895  1.00  0.00           N
ATOM   1593  CD  PRO X 121      87.381 105.816  59.813  1.00  0.00           C
ATOM   1594  HD1 PRO X 121      88.239 105.900  59.110  1.00  0.00           H
ATOM   1595  HD2 PRO X 121      87.673 106.154  60.831  1.00  0.00           H
ATOM   1596  CA  PRO X 121      85.512 104.293  59.525  1.00  0.00           C
ATOM   1597  HA  PRO X 121      85.011 103.576  60.161  1.00  0.00           H
ATOM   1598  CB  PRO X 121      84.985 105.726  59.668  1.00  0.00           C
ATOM   1599  HB1 PRO X 121      84.091 105.923  59.038  1.00  0.00           H
ATOM   1600  HB2 PRO X 121      84.693 105.879  60.727  1.00  0.00           H
ATOM   1601  CG  PRO X 121      86.178 106.609  59.297  1.00  0.00           C
ATOM   1602  HG1 PRO X 121      86.231 106.685  58.187  1.00  0.00           H
ATOM   1603  HG2 PRO X 121      86.099 107.622  59.735  1.00  0.00           H
ATOM   1604  C   PRO X 121      85.382 103.832  58.092  1.00  0.00           C
ATOM   1605  O   PRO X 121      86.352 103.904  57.333  1.00  0.00           O
ATOM   1606  N   GLY X 122      84.183 103.377  57.683  1.00  0.00           N
ATOM   1607  HN  GLY X 122      83.422 103.302  58.332  1.00  0.00           H
ATOM   1608  CA  GLY X 122      83.864 103.210  56.271  1.00  0.00           C
ATOM   1609  HA1 GLY X 122      84.609 102.562  55.830  1.00  0.00           H
ATOM   1610  HA2 GLY X 122      82.865 102.808  56.206  1.00  0.00           H
ATOM   1611  C   GLY X 122      83.874 104.509  55.499  1.00  0.00           C
ATOM   1612  O   GLY X 122      84.095 105.597  56.030  1.00  0.00           O
ATOM   1613  N   LYS X 123      83.648 104.439  54.181  1.00  0.00           N
ATOM   1614  HN  LYS X 123      83.540 103.548  53.729  1.00  0.00           H
ATOM   1615  CA  LYS X 123      83.575 105.614  53.344  1.00  0.00           C
ATOM   1616  HA  LYS X 123      84.478 106.165  53.509  1.00  0.00           H
ATOM   1617  CB  LYS X 123      83.594 105.210  51.856  1.00  0.00           C
ATOM   1618  HB1 LYS X 123      84.435 104.496  51.704  1.00  0.00           H
ATOM   1619  HB2 LYS X 123      82.652 104.674  51.601  1.00  0.00           H
ATOM   1620  CG  LYS X 123      83.785 106.407  50.928  1.00  0.00           C
ATOM   1621  HG1 LYS X 123      82.871 107.046  50.993  1.00  0.00           H
ATOM   1622  HG2 LYS X 123      84.656 107.000  51.288  1.00  0.00           H
ATOM   1623  CD  LYS X 123      84.005 106.007  49.470  1.00  0.00           C
ATOM   1624  HD1 LYS X 123      84.991 105.510  49.355  1.00  0.00           H
ATOM   1625  HD2 LYS X 123      83.223 105.257  49.197  1.00  0.00           H
ATOM   1626  CE  LYS X 123      83.869 107.163  48.474  1.00  0.00           C
ATOM   1627  HE1 LYS X 123      84.195 106.819  47.475  1.00  0.00           H
ATOM   1628  HE2 LYS X 123      82.811 107.486  48.398  1.00  0.00           H
ATOM   1629  NZ  LYS X 123      84.677 108.342  48.836  1.00  0.00           N
ATOM   1630  HZ1 LYS X 123      84.539 109.069  48.092  1.00  0.00           H
ATOM   1631  HZ2 LYS X 123      84.356 108.740  49.755  1.00  0.00           H
ATOM   1632  HZ3 LYS X 123      85.685 108.115  48.887  1.00  0.00           H
ATOM   1633  C   LYS X 123      82.373 106.522  53.634  1.00  0.00           C
ATOM   1634  O   LYS X 123      81.249 106.099  53.359  1.00  0.00           O
ATOM   1635  N   PRO X 124      82.510 107.757  54.155  1.00  0.00           N
ATOM   1636  CD  PRO X 124      83.770 108.415  54.486  1.00  0.00           C
ATOM   1637  HD1 PRO X 124      84.500 108.270  53.669  1.00  0.00           H
ATOM   1638  HD2 PRO X 124      84.153 107.987  55.439  1.00  0.00           H
ATOM   1639  CA  PRO X 124      81.381 108.612  54.464  1.00  0.00           C
ATOM   1640  HA  PRO X 124      80.688 108.055  55.081  1.00  0.00           H
ATOM   1641  CB  PRO X 124      81.999 109.814  55.202  1.00  0.00           C
ATOM   1642  HB1 PRO X 124      81.419 110.752  55.073  1.00  0.00           H
ATOM   1643  HB2 PRO X 124      82.030 109.566  56.286  1.00  0.00           H
ATOM   1644  CG  PRO X 124      83.419 109.894  54.662  1.00  0.00           C
ATOM   1645  HG1 PRO X 124      83.397 110.408  53.677  1.00  0.00           H
ATOM   1646  HG2 PRO X 124      84.112 110.429  55.338  1.00  0.00           H
ATOM   1647  C   PRO X 124      80.627 109.034  53.227  1.00  0.00           C
ATOM   1648  O   PRO X 124      81.185 109.088  52.124  1.00  0.00           O
ATOM   1649  N   GLU X 125      79.340 109.309  53.423  1.00  0.00           N
ATOM   1650  HN  GLU X 125      78.979 109.316  54.356  1.00  0.00           H
ATOM   1651  CA  GLU X 125      78.346 109.430  52.392  1.00  0.00           C
ATOM   1652  HA  GLU X 125      78.800 109.804  51.489  1.00  0.00           H
ATOM   1653  CB  GLU X 125      77.677 108.062  52.073  1.00  0.00           C
ATOM   1654  HB1 GLU X 125      76.618 108.216  51.780  1.00  0.00           H
ATOM   1655  HB2 GLU X 125      78.188 107.619  51.189  1.00  0.00           H
ATOM   1656  CG  GLU X 125      77.755 107.016  53.218  1.00  0.00           C
ATOM   1657  HG1 GLU X 125      78.794 106.649  53.333  1.00  0.00           H
ATOM   1658  HG2 GLU X 125      77.436 107.482  54.173  1.00  0.00           H
ATOM   1659  CD  GLU X 125      76.863 105.796  53.008  1.00  0.00           C
ATOM   1660  OE1 GLU X 125      75.993 105.821  52.100  1.00  0.00           O
ATOM   1661  OE2 GLU X 125      76.952 104.860  53.845  1.00  0.00           O
ATOM   1662  C   GLU X 125      77.364 110.498  52.845  1.00  0.00           C
ATOM   1663  O   GLU X 125      77.491 111.055  53.938  1.00  0.00           O
ATOM   1664  N   ILE X 126      76.423 110.878  51.965  1.00  0.00           N
ATOM   1665  HN  ILE X 126      76.286 110.356  51.118  1.00  0.00           H
ATOM   1666  CA  ILE X 126      75.507 111.990  52.162  1.00  0.00           C
ATOM   1667  HA  ILE X 126      75.633 112.411  53.149  1.00  0.00           H
ATOM   1668  CB  ILE X 126      75.763 113.092  51.121  1.00  0.00           C
ATOM   1669  HB  ILE X 126      76.025 112.596  50.157  1.00  0.00           H
ATOM   1670  CG2 ILE X 126      74.524 113.982  50.868  1.00  0.00           C
ATOM   1671 1HG2 ILE X 126      74.759 114.772  50.127  1.00  0.00           H
ATOM   1672 2HG2 ILE X 126      73.676 113.398  50.454  1.00  0.00           H
ATOM   1673 3HG2 ILE X 126      74.194 114.477  51.807  1.00  0.00           H
ATOM   1674  CG1 ILE X 126      76.966 113.958  51.573  1.00  0.00           C
ATOM   1675 1HG1 ILE X 126      76.623 114.618  52.400  1.00  0.00           H
ATOM   1676 2HG1 ILE X 126      77.751 113.296  51.994  1.00  0.00           H
ATOM   1677  CD  ILE X 126      77.574 114.808  50.448  1.00  0.00           C
ATOM   1678  HD1 ILE X 126      78.461 115.366  50.814  1.00  0.00           H
ATOM   1679  HD2 ILE X 126      77.882 114.167  49.594  1.00  0.00           H
ATOM   1680  HD3 ILE X 126      76.833 115.540  50.067  1.00  0.00           H
ATOM   1681  C   ILE X 126      74.079 111.474  52.098  1.00  0.00           C
ATOM   1682  O   ILE X 126      73.710 110.716  51.200  1.00  0.00           O
ATOM   1683  N   VAL X 127      73.233 111.902  53.052  1.00  0.00           N
ATOM   1684  HN  VAL X 127      73.562 112.493  53.793  1.00  0.00           H
ATOM   1685  CA  VAL X 127      71.803 111.646  53.049  1.00  0.00           C
ATOM   1686  HA  VAL X 127      71.519 111.220  52.096  1.00  0.00           H
ATOM   1687  CB  VAL X 127      71.319 110.715  54.154  1.00  0.00           C
ATOM   1688  HB  VAL X 127      70.213 110.574  54.073  1.00  0.00           H
ATOM   1689  CG1 VAL X 127      71.973 109.341  53.964  1.00  0.00           C
ATOM   1690 1HG1 VAL X 127      71.442 108.576  54.562  1.00  0.00           H
ATOM   1691 2HG1 VAL X 127      71.951 109.025  52.900  1.00  0.00           H
ATOM   1692 3HG1 VAL X 127      73.035 109.388  54.288  1.00  0.00           H
ATOM   1693  CG2 VAL X 127      71.644 111.283  55.547  1.00  0.00           C
ATOM   1694 1HG2 VAL X 127      71.307 110.567  56.323  1.00  0.00           H
ATOM   1695 2HG2 VAL X 127      72.734 111.447  55.670  1.00  0.00           H
ATOM   1696 3HG2 VAL X 127      71.109 112.240  55.720  1.00  0.00           H
ATOM   1697  C   VAL X 127      71.082 112.971  53.154  1.00  0.00           C
ATOM   1698  O   VAL X 127      71.707 114.015  53.350  1.00  0.00           O
ATOM   1699  N   ASP X 128      69.745 112.957  52.954  1.00  0.00           N
ATOM   1700  HN  ASP X 128      69.274 112.083  52.902  1.00  0.00           H
ATOM   1701  CA  ASP X 128      68.869 114.122  52.956  1.00  0.00           C
ATOM   1702  HA  ASP X 128      67.873 113.767  52.726  1.00  0.00           H
ATOM   1703  CB  ASP X 128      68.840 114.862  54.330  1.00  0.00           C
ATOM   1704  HB1 ASP X 128      69.873 115.075  54.667  1.00  0.00           H
ATOM   1705  HB2 ASP X 128      68.295 115.823  54.218  1.00  0.00           H
ATOM   1706  CG  ASP X 128      68.132 114.087  55.414  1.00  0.00           C
ATOM   1707  OD1 ASP X 128      68.319 112.857  55.535  1.00  0.00           O
ATOM   1708  OD2 ASP X 128      67.346 114.727  56.171  1.00  0.00           O
ATOM   1709  C   ASP X 128      69.214 115.107  51.843  1.00  0.00           C
ATOM   1710  O   ASP X 128      68.969 116.309  51.955  1.00  0.00           O
ATOM   1711  N   SER X 129      69.801 114.609  50.732  1.00  0.00           N
ATOM   1712  HN  SER X 129      69.936 113.632  50.611  1.00  0.00           H
ATOM   1713  CA  SER X 129      70.296 115.454  49.665  1.00  0.00           C
ATOM   1714  HA  SER X 129      70.904 116.194  50.163  1.00  0.00           H
ATOM   1715  CB  SER X 129      71.276 114.779  48.661  1.00  0.00           C
ATOM   1716  HB1 SER X 129      71.606 115.517  47.895  1.00  0.00           H
ATOM   1717  HB2 SER X 129      72.181 114.470  49.228  1.00  0.00           H
ATOM   1718  OG  SER X 129      70.750 113.635  47.989  1.00  0.00           O
ATOM   1719  HG1 SER X 129      71.529 113.213  47.578  1.00  0.00           H
ATOM   1720  C   SER X 129      69.238 116.258  48.950  1.00  0.00           C
ATOM   1721  O   SER X 129      68.078 115.867  48.806  1.00  0.00           O
ATOM   1722  N   ALA X 130      69.653 117.451  48.514  1.00  0.00           N
ATOM   1723  HN  ALA X 130      70.596 117.744  48.656  1.00  0.00           H
ATOM   1724  CA  ALA X 130      68.831 118.392  47.821  1.00  0.00           C
ATOM   1725  HA  ALA X 130      67.841 117.984  47.670  1.00  0.00           H
ATOM   1726  CB  ALA X 130      68.747 119.705  48.612  1.00  0.00           C
ATOM   1727  HB1 ALA X 130      68.099 120.447  48.095  1.00  0.00           H
ATOM   1728  HB2 ALA X 130      68.315 119.511  49.618  1.00  0.00           H
ATOM   1729  HB3 ALA X 130      69.757 120.147  48.748  1.00  0.00           H
ATOM   1730  C   ALA X 130      69.462 118.617  46.469  1.00  0.00           C
ATOM   1731  O   ALA X 130      70.685 118.643  46.321  1.00  0.00           O
ATOM   1732  N   SER X 131      68.636 118.726  45.420  1.00  0.00           N
ATOM   1733  HN  SER X 131      67.643 118.691  45.551  1.00  0.00           H
ATOM   1734  CA  SER X 131      69.120 118.860  44.059  1.00  0.00           C
ATOM   1735  HA  SER X 131      70.171 118.617  44.002  1.00  0.00           H
ATOM   1736  CB  SER X 131      68.342 117.882  43.142  1.00  0.00           C
ATOM   1737  HB1 SER X 131      68.803 117.867  42.131  1.00  0.00           H
ATOM   1738  HB2 SER X 131      68.432 116.861  43.575  1.00  0.00           H
ATOM   1739  OG  SER X 131      66.961 118.238  43.040  1.00  0.00           O
ATOM   1740  HG1 SER X 131      66.406 117.436  43.045  1.00  0.00           H
ATOM   1741  C   SER X 131      68.960 120.287  43.569  1.00  0.00           C
ATOM   1742  O   SER X 131      69.643 120.733  42.642  1.00  0.00           O
ATOM   1743  N   GLU X 132      68.079 121.049  44.235  1.00  0.00           N
ATOM   1744  HN  GLU X 132      67.524 120.645  44.961  1.00  0.00           H
ATOM   1745  CA  GLU X 132      67.800 122.437  43.975  1.00  0.00           C
ATOM   1746  HA  GLU X 132      68.540 122.849  43.303  1.00  0.00           H
ATOM   1747  CB  GLU X 132      66.393 122.611  43.347  1.00  0.00           C
ATOM   1748  HB1 GLU X 132      66.447 122.336  42.271  1.00  0.00           H
ATOM   1749  HB2 GLU X 132      65.690 121.894  43.829  1.00  0.00           H
ATOM   1750  CG  GLU X 132      65.797 124.032  43.494  1.00  0.00           C
ATOM   1751  HG1 GLU X 132      65.581 124.215  44.568  1.00  0.00           H
ATOM   1752  HG2 GLU X 132      66.508 124.802  43.134  1.00  0.00           H
ATOM   1753  CD  GLU X 132      64.485 124.246  42.764  1.00  0.00           C
ATOM   1754  OE1 GLU X 132      64.130 123.476  41.836  1.00  0.00           O
ATOM   1755  OE2 GLU X 132      63.825 125.264  43.100  1.00  0.00           O
ATOM   1756  C   GLU X 132      67.906 123.213  45.277  1.00  0.00           C
ATOM   1757  O   GLU X 132      67.436 122.793  46.336  1.00  0.00           O
ATOM   1758  N   LEU X 133      68.544 124.395  45.223  1.00  0.00           N
ATOM   1759  HN  LEU X 133      68.948 124.718  44.368  1.00  0.00           H
ATOM   1760  CA  LEU X 133      68.567 125.318  46.336  1.00  0.00           C
ATOM   1761  HA  LEU X 133      67.692 125.153  46.953  1.00  0.00           H
ATOM   1762  CB  LEU X 133      69.819 125.237  47.255  1.00  0.00           C
ATOM   1763  HB1 LEU X 133      70.112 126.253  47.597  1.00  0.00           H
ATOM   1764  HB2 LEU X 133      69.506 124.685  48.171  1.00  0.00           H
ATOM   1765  CG  LEU X 133      71.062 124.517  46.715  1.00  0.00           C
ATOM   1766  HG  LEU X 133      71.089 124.596  45.606  1.00  0.00           H
ATOM   1767  CD1 LEU X 133      72.344 125.164  47.266  1.00  0.00           C
ATOM   1768 1HD1 LEU X 133      73.235 124.624  46.880  1.00  0.00           H
ATOM   1769 2HD1 LEU X 133      72.409 126.223  46.944  1.00  0.00           H
ATOM   1770 3HD1 LEU X 133      72.350 125.119  48.375  1.00  0.00           H
ATOM   1771  CD2 LEU X 133      71.019 123.041  47.126  1.00  0.00           C
ATOM   1772 1HD2 LEU X 133      71.954 122.526  46.844  1.00  0.00           H
ATOM   1773 2HD2 LEU X 133      70.914 122.964  48.227  1.00  0.00           H
ATOM   1774 3HD2 LEU X 133      70.158 122.512  46.670  1.00  0.00           H
ATOM   1775  C   LEU X 133      68.413 126.722  45.796  1.00  0.00           C
ATOM   1776  O   LEU X 133      68.823 127.046  44.679  1.00  0.00           O
ATOM   1777  N   THR X 134      67.778 127.601  46.588  1.00  0.00           N
ATOM   1778  HN  THR X 134      67.476 127.343  47.513  1.00  0.00           H
ATOM   1779  CA  THR X 134      67.377 128.925  46.142  1.00  0.00           C
ATOM   1780  HA  THR X 134      67.666 129.052  45.110  1.00  0.00           H
ATOM   1781  CB  THR X 134      65.875 129.185  46.169  1.00  0.00           C
ATOM   1782  HB  THR X 134      65.656 130.250  45.928  1.00  0.00           H
ATOM   1783  OG1 THR X 134      65.300 128.872  47.429  1.00  0.00           O
ATOM   1784  HG1 THR X 134      64.364 129.132  47.371  1.00  0.00           H
ATOM   1785  CG2 THR X 134      65.210 128.298  45.105  1.00  0.00           C
ATOM   1786 1HG2 THR X 134      64.105 128.346  45.158  1.00  0.00           H
ATOM   1787 2HG2 THR X 134      65.510 128.617  44.084  1.00  0.00           H
ATOM   1788 3HG2 THR X 134      65.500 127.236  45.233  1.00  0.00           H
ATOM   1789  C   THR X 134      68.099 130.003  46.918  1.00  0.00           C
ATOM   1790  O   THR X 134      68.395 129.913  48.106  1.00  0.00           O
ATOM   1791  N   ALA X 135      68.474 131.077  46.208  1.00  0.00           N
ATOM   1792  HN  ALA X 135      68.344 131.074  45.213  1.00  0.00           H
ATOM   1793  CA  ALA X 135      69.211 132.206  46.710  1.00  0.00           C
ATOM   1794  HA  ALA X 135      70.173 131.842  47.039  1.00  0.00           H
ATOM   1795  CB  ALA X 135      69.374 133.228  45.569  1.00  0.00           C
ATOM   1796  HB1 ALA X 135      70.066 134.043  45.856  1.00  0.00           H
ATOM   1797  HB2 ALA X 135      69.781 132.737  44.663  1.00  0.00           H
ATOM   1798  HB3 ALA X 135      68.385 133.655  45.295  1.00  0.00           H
ATOM   1799  C   ALA X 135      68.572 132.936  47.871  1.00  0.00           C
ATOM   1800  O   ALA X 135      67.357 133.069  47.941  1.00  0.00           O
ATOM   1801  N   GLY X 136      69.399 133.478  48.784  1.00  0.00           N
ATOM   1802  HN  GLY X 136      70.384 133.290  48.740  1.00  0.00           H
ATOM   1803  CA  GLY X 136      68.942 134.438  49.787  1.00  0.00           C
ATOM   1804  HA1 GLY X 136      69.821 134.950  50.134  1.00  0.00           H
ATOM   1805  HA2 GLY X 136      68.224 135.107  49.332  1.00  0.00           H
ATOM   1806  C   GLY X 136      68.273 133.889  51.014  1.00  0.00           C
ATOM   1807  O   GLY X 136      67.870 134.645  51.896  1.00  0.00           O
ATOM   1808  N   VAL X 137      68.175 132.561  51.132  1.00  0.00           N
ATOM   1809  HN  VAL X 137      68.469 131.956  50.397  1.00  0.00           H
ATOM   1810  CA  VAL X 137      67.630 131.900  52.298  1.00  0.00           C
ATOM   1811  HA  VAL X 137      67.623 132.594  53.118  1.00  0.00           H
ATOM   1812  CB  VAL X 137      66.206 131.382  52.084  1.00  0.00           C
ATOM   1813  HB  VAL X 137      65.977 130.583  52.828  1.00  0.00           H
ATOM   1814  CG1 VAL X 137      65.229 132.550  52.331  1.00  0.00           C
ATOM   1815 1HG1 VAL X 137      64.178 132.211  52.233  1.00  0.00           H
ATOM   1816 2HG1 VAL X 137      65.383 132.977  53.344  1.00  0.00           H
ATOM   1817 3HG1 VAL X 137      65.404 133.360  51.589  1.00  0.00           H
ATOM   1818  CG2 VAL X 137      66.027 130.823  50.658  1.00  0.00           C
ATOM   1819 1HG2 VAL X 137      65.004 130.407  50.532  1.00  0.00           H
ATOM   1820 2HG2 VAL X 137      66.138 131.627  49.899  1.00  0.00           H
ATOM   1821 3HG2 VAL X 137      66.765 130.025  50.433  1.00  0.00           H
ATOM   1822  C   VAL X 137      68.582 130.775  52.667  1.00  0.00           C
ATOM   1823  O   VAL X 137      69.273 130.278  51.777  1.00  0.00           O
ATOM   1824  N   PRO X 138      68.723 130.353  53.924  1.00  0.00           N
ATOM   1825  CD  PRO X 138      68.298 131.095  55.110  1.00  0.00           C
ATOM   1826  HD1 PRO X 138      67.224 130.884  55.303  1.00  0.00           H
ATOM   1827  HD2 PRO X 138      68.467 132.187  54.997  1.00  0.00           H
ATOM   1828  CA  PRO X 138      69.436 129.134  54.286  1.00  0.00           C
ATOM   1829  HA  PRO X 138      70.455 129.242  53.943  1.00  0.00           H
ATOM   1830  CB  PRO X 138      69.354 129.075  55.818  1.00  0.00           C
ATOM   1831  HB1 PRO X 138      68.460 128.498  56.143  1.00  0.00           H
ATOM   1832  HB2 PRO X 138      70.263 128.620  56.259  1.00  0.00           H
ATOM   1833  CG  PRO X 138      69.178 130.537  56.226  1.00  0.00           C
ATOM   1834  HG1 PRO X 138      68.719 130.658  57.227  1.00  0.00           H
ATOM   1835  HG2 PRO X 138      70.169 131.041  56.197  1.00  0.00           H
ATOM   1836  C   PRO X 138      68.866 127.877  53.663  1.00  0.00           C
ATOM   1837  O   PRO X 138      67.687 127.596  53.856  1.00  0.00           O
ATOM   1838  N   ASN X 139      69.686 127.092  52.954  1.00  0.00           N
ATOM   1839  HN  ASN X 139      70.616 127.416  52.754  1.00  0.00           H
ATOM   1840  CA  ASN X 139      69.277 125.844  52.352  1.00  0.00           C
ATOM   1841  HA  ASN X 139      68.228 125.656  52.533  1.00  0.00           H
ATOM   1842  CB  ASN X 139      69.552 125.805  50.829  1.00  0.00           C
ATOM   1843  HB1 ASN X 139      70.636 125.921  50.620  1.00  0.00           H
ATOM   1844  HB2 ASN X 139      69.228 124.824  50.428  1.00  0.00           H
ATOM   1845  CG  ASN X 139      68.784 126.852  50.033  1.00  0.00           C
ATOM   1846  OD1 ASN X 139      67.792 126.569  49.358  1.00  0.00           O
ATOM   1847  ND2 ASN X 139      69.307 128.093  50.013  1.00  0.00           N
ATOM   1848 1HD2 ASN X 139      69.909 128.389  50.752  1.00  0.00           H
ATOM   1849 2HD2 ASN X 139      68.854 128.770  49.426  1.00  0.00           H
ATOM   1850  C   ASN X 139      70.080 124.708  52.965  1.00  0.00           C
ATOM   1851  O   ASN X 139      71.307 124.671  52.844  1.00  0.00           O
ATOM   1852  N   LYS X 140      69.412 123.749  53.639  1.00  0.00           N
ATOM   1853  HN  LYS X 140      68.427 123.875  53.811  1.00  0.00           H
ATOM   1854  CA  LYS X 140      69.990 122.482  54.054  1.00  0.00           C
ATOM   1855  HA  LYS X 140      70.914 122.692  54.567  1.00  0.00           H
ATOM   1856  CB  LYS X 140      69.063 121.702  55.029  1.00  0.00           C
ATOM   1857  HB1 LYS X 140      68.871 122.350  55.911  1.00  0.00           H
ATOM   1858  HB2 LYS X 140      68.091 121.528  54.514  1.00  0.00           H
ATOM   1859  CG  LYS X 140      69.614 120.341  55.519  1.00  0.00           C
ATOM   1860  HG1 LYS X 140      69.964 119.755  54.640  1.00  0.00           H
ATOM   1861  HG2 LYS X 140      70.491 120.511  56.183  1.00  0.00           H
ATOM   1862  CD  LYS X 140      68.552 119.487  56.242  1.00  0.00           C
ATOM   1863  HD1 LYS X 140      68.386 119.897  57.265  1.00  0.00           H
ATOM   1864  HD2 LYS X 140      67.602 119.584  55.667  1.00  0.00           H
ATOM   1865  CE  LYS X 140      68.906 117.995  56.334  1.00  0.00           C
ATOM   1866  HE1 LYS X 140      69.105 117.597  55.315  1.00  0.00           H
ATOM   1867  HE2 LYS X 140      69.803 117.827  56.967  1.00  0.00           H
ATOM   1868  NZ  LYS X 140      67.770 117.246  56.913  1.00  0.00           N
ATOM   1869  HZ1 LYS X 140      67.809 116.217  56.663  1.00  0.00           H
ATOM   1870  HZ2 LYS X 140      67.764 117.346  57.947  1.00  0.00           H
ATOM   1871  HZ3 LYS X 140      66.878 117.611  56.527  1.00  0.00           H
ATOM   1872  C   LYS X 140      70.306 121.608  52.847  1.00  0.00           C
ATOM   1873  O   LYS X 140      69.440 120.944  52.280  1.00  0.00           O
ATOM   1874  N   VAL X 141      71.581 121.579  52.417  1.00  0.00           N
ATOM   1875  HN  VAL X 141      72.282 122.134  52.871  1.00  0.00           H
ATOM   1876  CA  VAL X 141      72.019 120.787  51.280  1.00  0.00           C
ATOM   1877  HA  VAL X 141      71.313 120.937  50.474  1.00  0.00           H
ATOM   1878  CB  VAL X 141      73.388 121.254  50.776  1.00  0.00           C
ATOM   1879  HB  VAL X 141      74.063 121.378  51.651  1.00  0.00           H
ATOM   1880  CG1 VAL X 141      74.040 120.292  49.776  1.00  0.00           C
ATOM   1881 1HG1 VAL X 141      75.009 120.709  49.428  1.00  0.00           H
ATOM   1882 2HG1 VAL X 141      74.239 119.307  50.239  1.00  0.00           H
ATOM   1883 3HG1 VAL X 141      73.382 120.145  48.892  1.00  0.00           H
ATOM   1884  CG2 VAL X 141      73.221 122.608  50.060  1.00  0.00           C
ATOM   1885 1HG2 VAL X 141      74.210 123.086  49.904  1.00  0.00           H
ATOM   1886 2HG2 VAL X 141      72.759 122.446  49.068  1.00  0.00           H
ATOM   1887 3HG2 VAL X 141      72.568 123.299  50.632  1.00  0.00           H
ATOM   1888  C   VAL X 141      71.958 119.303  51.606  1.00  0.00           C
ATOM   1889  O   VAL X 141      71.594 118.491  50.762  1.00  0.00           O
ATOM   1890  N   GLY X 142      72.283 118.903  52.852  1.00  0.00           N
ATOM   1891  HN  GLY X 142      72.549 119.563  53.551  1.00  0.00           H
ATOM   1892  CA  GLY X 142      72.235 117.501  53.233  1.00  0.00           C
ATOM   1893  HA1 GLY X 142      71.208 117.250  53.455  1.00  0.00           H
ATOM   1894  HA2 GLY X 142      72.653 116.901  52.436  1.00  0.00           H
ATOM   1895  C   GLY X 142      73.051 117.222  54.459  1.00  0.00           C
ATOM   1896  O   GLY X 142      73.689 118.109  55.032  1.00  0.00           O
ATOM   1897  N   THR X 143      73.036 115.951  54.891  1.00  0.00           N
ATOM   1898  HN  THR X 143      72.523 115.256  54.373  1.00  0.00           H
ATOM   1899  CA  THR X 143      73.659 115.501  56.128  1.00  0.00           C
ATOM   1900  HA  THR X 143      74.136 116.336  56.616  1.00  0.00           H
ATOM   1901  CB  THR X 143      72.677 114.877  57.119  1.00  0.00           C
ATOM   1902  HB  THR X 143      72.254 113.936  56.698  1.00  0.00           H
ATOM   1903  OG1 THR X 143      71.611 115.777  57.384  1.00  0.00           O
ATOM   1904  HG1 THR X 143      71.034 115.328  58.010  1.00  0.00           H
ATOM   1905  CG2 THR X 143      73.351 114.608  58.474  1.00  0.00           C
ATOM   1906 1HG2 THR X 143      72.619 114.189  59.196  1.00  0.00           H
ATOM   1907 2HG2 THR X 143      74.189 113.887  58.376  1.00  0.00           H
ATOM   1908 3HG2 THR X 143      73.745 115.556  58.899  1.00  0.00           H
ATOM   1909  C   THR X 143      74.724 114.480  55.798  1.00  0.00           C
ATOM   1910  O   THR X 143      74.473 113.462  55.157  1.00  0.00           O
ATOM   1911  N   CYS X 144      75.973 114.730  56.229  1.00  0.00           N
ATOM   1912  HN  CYS X 144      76.134 115.555  56.782  1.00  0.00           H
ATOM   1913  CA  CYS X 144      77.106 113.847  56.012  1.00  0.00           C
ATOM   1914  HA  CYS X 144      76.943 113.262  55.116  1.00  0.00           H
ATOM   1915  CB  CYS X 144      78.407 114.670  55.856  1.00  0.00           C
ATOM   1916  HB1 CYS X 144      78.273 115.311  54.963  1.00  0.00           H
ATOM   1917  HB2 CYS X 144      78.515 115.345  56.733  1.00  0.00           H
ATOM   1918  SG  CYS X 144      79.947 113.738  55.612  1.00  0.00           S
ATOM   1919  C   CYS X 144      77.254 112.895  57.174  1.00  0.00           C
ATOM   1920  O   CYS X 144      77.161 113.298  58.332  1.00  0.00           O
ATOM   1921  N   VAL X 145      77.479 111.604  56.874  1.00  0.00           N
ATOM   1922  HN  VAL X 145      77.552 111.317  55.916  1.00  0.00           H
ATOM   1923  CA  VAL X 145      77.483 110.529  57.849  1.00  0.00           C
ATOM   1924  HA  VAL X 145      77.371 110.932  58.845  1.00  0.00           H
ATOM   1925  CB  VAL X 145      76.335 109.562  57.579  1.00  0.00           C
ATOM   1926  HB  VAL X 145      76.433 109.135  56.552  1.00  0.00           H
ATOM   1927  CG1 VAL X 145      76.334 108.408  58.599  1.00  0.00           C
ATOM   1928 1HG1 VAL X 145      75.405 107.806  58.485  1.00  0.00           H
ATOM   1929 2HG1 VAL X 145      77.190 107.721  58.432  1.00  0.00           H
ATOM   1930 3HG1 VAL X 145      76.372 108.800  59.635  1.00  0.00           H
ATOM   1931  CG2 VAL X 145      75.000 110.330  57.658  1.00  0.00           C
ATOM   1932 1HG2 VAL X 145      74.150 109.629  57.515  1.00  0.00           H
ATOM   1933 2HG2 VAL X 145      74.894 110.807  58.652  1.00  0.00           H
ATOM   1934 3HG2 VAL X 145      74.931 111.115  56.875  1.00  0.00           H
ATOM   1935  C   VAL X 145      78.809 109.786  57.801  1.00  0.00           C
ATOM   1936  O   VAL X 145      79.322 109.485  56.726  1.00  0.00           O
ATOM   1937  N   SER X 146      79.412 109.482  58.974  1.00  0.00           N
ATOM   1938  HN  SER X 146      78.969 109.760  59.830  1.00  0.00           H
ATOM   1939  CA  SER X 146      80.619 108.662  59.080  1.00  0.00           C
ATOM   1940  HA  SER X 146      80.748 108.077  58.178  1.00  0.00           H
ATOM   1941  CB  SER X 146      81.894 109.525  59.315  1.00  0.00           C
ATOM   1942  HB1 SER X 146      82.053 110.140  58.403  1.00  0.00           H
ATOM   1943  HB2 SER X 146      81.711 110.217  60.166  1.00  0.00           H
ATOM   1944  OG  SER X 146      83.071 108.747  59.576  1.00  0.00           O
ATOM   1945  HG1 SER X 146      83.842 109.320  59.475  1.00  0.00           H
ATOM   1946  C   SER X 146      80.464 107.680  60.225  1.00  0.00           C
ATOM   1947  O   SER X 146      80.143 108.070  61.346  1.00  0.00           O
ATOM   1948  N   GLU X 147      80.689 106.377  59.983  1.00  0.00           N
ATOM   1949  HN  GLU X 147      80.913 106.066  59.060  1.00  0.00           H
ATOM   1950  CA  GLU X 147      80.402 105.315  60.932  1.00  0.00           C
ATOM   1951  HA  GLU X 147      80.094 105.724  61.884  1.00  0.00           H
ATOM   1952  CB  GLU X 147      79.252 104.452  60.373  1.00  0.00           C
ATOM   1953  HB1 GLU X 147      79.536 104.142  59.341  1.00  0.00           H
ATOM   1954  HB2 GLU X 147      79.104 103.524  60.968  1.00  0.00           H
ATOM   1955  CG  GLU X 147      77.918 105.235  60.337  1.00  0.00           C
ATOM   1956  HG1 GLU X 147      77.424 105.166  61.327  1.00  0.00           H
ATOM   1957  HG2 GLU X 147      78.094 106.304  60.105  1.00  0.00           H
ATOM   1958  CD  GLU X 147      76.959 104.734  59.280  1.00  0.00           C
ATOM   1959  OE1 GLU X 147      75.770 104.518  59.610  1.00  0.00           O
ATOM   1960  OE2 GLU X 147      77.383 104.610  58.102  1.00  0.00           O
ATOM   1961  C   GLU X 147      81.609 104.429  61.195  1.00  0.00           C
ATOM   1962  O   GLU X 147      82.377 104.092  60.297  1.00  0.00           O
ATOM   1963  N   GLY X 148      81.810 104.014  62.465  1.00  0.00           N
ATOM   1964  HN  GLY X 148      81.211 104.340  63.198  1.00  0.00           H
ATOM   1965  CA  GLY X 148      82.845 103.048  62.825  1.00  0.00           C
ATOM   1966  HA1 GLY X 148      82.495 102.529  63.703  1.00  0.00           H
ATOM   1967  HA2 GLY X 148      82.995 102.367  61.998  1.00  0.00           H
ATOM   1968  C   GLY X 148      84.200 103.621  63.156  1.00  0.00           C
ATOM   1969  O   GLY X 148      85.205 102.921  63.079  1.00  0.00           O
ATOM   1970  N   SER X 149      84.296 104.908  63.536  1.00  0.00           N
ATOM   1971  HN  SER X 149      83.469 105.454  63.691  1.00  0.00           H
ATOM   1972  CA  SER X 149      85.594 105.545  63.752  1.00  0.00           C
ATOM   1973  HA  SER X 149      86.327 105.034  63.142  1.00  0.00           H
ATOM   1974  CB  SER X 149      85.641 107.034  63.314  1.00  0.00           C
ATOM   1975  HB1 SER X 149      86.688 107.395  63.395  1.00  0.00           H
ATOM   1976  HB2 SER X 149      85.337 107.112  62.249  1.00  0.00           H
ATOM   1977  OG  SER X 149      84.809 107.904  64.084  1.00  0.00           O
ATOM   1978  HG1 SER X 149      83.979 108.029  63.571  1.00  0.00           H
ATOM   1979  C   SER X 149      86.103 105.485  65.179  1.00  0.00           C
ATOM   1980  O   SER X 149      85.359 105.607  66.143  1.00  0.00           O
ATOM   1981  N   TYR X 150      87.419 105.337  65.389  1.00  0.00           N
ATOM   1982  HN  TYR X 150      88.048 105.123  64.638  1.00  0.00           H
ATOM   1983  CA  TYR X 150      87.987 105.616  66.698  1.00  0.00           C
ATOM   1984  HA  TYR X 150      87.319 106.253  67.253  1.00  0.00           H
ATOM   1985  CB  TYR X 150      88.181 104.305  67.528  1.00  0.00           C
ATOM   1986  HB1 TYR X 150      87.198 103.782  67.554  1.00  0.00           H
ATOM   1987  HB2 TYR X 150      88.900 103.640  67.007  1.00  0.00           H
ATOM   1988  CG  TYR X 150      88.632 104.420  68.982  1.00  0.00           C
ATOM   1989  CD1 TYR X 150      88.925 105.612  69.674  1.00  0.00           C
ATOM   1990  HD1 TYR X 150      88.818 106.561  69.222  1.00  0.00           H
ATOM   1991  CE1 TYR X 150      89.388 105.612  70.994  1.00  0.00           C
ATOM   1992  HE1 TYR X 150      89.625 106.540  71.493  1.00  0.00           H
ATOM   1993  CZ  TYR X 150      89.571 104.404  71.656  1.00  0.00           C
ATOM   1994  OH  TYR X 150      90.024 104.410  72.984  1.00  0.00           O
ATOM   1995  HH  TYR X 150      89.251 104.511  73.567  1.00  0.00           H
ATOM   1996  CD2 TYR X 150      88.781 103.221  69.694  1.00  0.00           C
ATOM   1997  HD2 TYR X 150      88.497 102.302  69.212  1.00  0.00           H
ATOM   1998  CE2 TYR X 150      89.283 103.206  71.004  1.00  0.00           C
ATOM   1999  HE2 TYR X 150      89.460 102.276  71.515  1.00  0.00           H
ATOM   2000  C   TYR X 150      89.289 106.370  66.457  1.00  0.00           C
ATOM   2001  O   TYR X 150      90.151 105.846  65.747  1.00  0.00           O
ATOM   2002  N   PRO X 151      89.516 107.566  67.009  1.00  0.00           N
ATOM   2003  CD  PRO X 151      90.880 108.048  67.177  1.00  0.00           C
ATOM   2004  HD1 PRO X 151      91.142 108.663  66.289  1.00  0.00           H
ATOM   2005  HD2 PRO X 151      91.606 107.211  67.301  1.00  0.00           H
ATOM   2006  CA  PRO X 151      88.539 108.503  67.583  1.00  0.00           C
ATOM   2007  HA  PRO X 151      87.886 107.978  68.257  1.00  0.00           H
ATOM   2008  CB  PRO X 151      89.398 109.532  68.344  1.00  0.00           C
ATOM   2009  HB1 PRO X 151      89.470 110.490  67.791  1.00  0.00           H
ATOM   2010  HB2 PRO X 151      88.980 109.742  69.351  1.00  0.00           H
ATOM   2011  CG  PRO X 151      90.794 108.902  68.438  1.00  0.00           C
ATOM   2012  HG1 PRO X 151      91.592 109.667  68.499  1.00  0.00           H
ATOM   2013  HG2 PRO X 151      90.847 108.237  69.331  1.00  0.00           H
ATOM   2014  C   PRO X 151      87.616 109.142  66.575  1.00  0.00           C
ATOM   2015  O   PRO X 151      87.808 108.978  65.371  1.00  0.00           O
ATOM   2016  N   ALA X 152      86.587 109.859  67.073  1.00  0.00           N
ATOM   2017  HN  ALA X 152      86.442 109.929  68.053  1.00  0.00           H
ATOM   2018  CA  ALA X 152      85.681 110.644  66.270  1.00  0.00           C
ATOM   2019  HA  ALA X 152      85.277 110.001  65.498  1.00  0.00           H
ATOM   2020  CB  ALA X 152      84.520 111.175  67.129  1.00  0.00           C
ATOM   2021  HB1 ALA X 152      83.795 111.739  66.507  1.00  0.00           H
ATOM   2022  HB2 ALA X 152      83.975 110.337  67.606  1.00  0.00           H
ATOM   2023  HB3 ALA X 152      84.891 111.845  67.934  1.00  0.00           H
ATOM   2024  C   ALA X 152      86.374 111.815  65.592  1.00  0.00           C
ATOM   2025  O   ALA X 152      86.655 112.857  66.194  1.00  0.00           O
ATOM   2026  N   GLY X 153      86.656 111.659  64.290  1.00  0.00           N
ATOM   2027  HN  GLY X 153      86.433 110.791  63.857  1.00  0.00           H
ATOM   2028  CA  GLY X 153      87.279 112.682  63.471  1.00  0.00           C
ATOM   2029  HA1 GLY X 153      88.106 113.105  64.018  1.00  0.00           H
ATOM   2030  HA2 GLY X 153      87.587 112.220  62.548  1.00  0.00           H
ATOM   2031  C   GLY X 153      86.354 113.799  63.111  1.00  0.00           C
ATOM   2032  O   GLY X 153      85.135 113.689  63.215  1.00  0.00           O
ATOM   2033  N   THR X 154      86.911 114.930  62.659  1.00  0.00           N
ATOM   2034  HN  THR X 154      87.904 115.021  62.615  1.00  0.00           H
ATOM   2035  CA  THR X 154      86.128 116.053  62.161  1.00  0.00           C
ATOM   2036  HA  THR X 154      85.382 116.287  62.907  1.00  0.00           H
ATOM   2037  CB  THR X 154      86.952 117.312  61.881  1.00  0.00           C
ATOM   2038  HB  THR X 154      87.390 117.282  60.859  1.00  0.00           H
ATOM   2039  OG1 THR X 154      88.053 117.437  62.766  1.00  0.00           O
ATOM   2040  HG1 THR X 154      87.687 117.730  63.614  1.00  0.00           H
ATOM   2041  CG2 THR X 154      86.094 118.571  62.042  1.00  0.00           C
ATOM   2042 1HG2 THR X 154      86.680 119.475  61.776  1.00  0.00           H
ATOM   2043 2HG2 THR X 154      85.201 118.548  61.385  1.00  0.00           H
ATOM   2044 3HG2 THR X 154      85.743 118.683  63.091  1.00  0.00           H
ATOM   2045  C   THR X 154      85.424 115.688  60.868  1.00  0.00           C
ATOM   2046  O   THR X 154      86.026 115.055  59.998  1.00  0.00           O
ATOM   2047  N   LEU X 155      84.164 116.120  60.661  1.00  0.00           N
ATOM   2048  HN  LEU X 155      83.651 116.603  61.367  1.00  0.00           H
ATOM   2049  CA  LEU X 155      83.563 116.108  59.340  1.00  0.00           C
ATOM   2050  HA  LEU X 155      84.163 115.526  58.667  1.00  0.00           H
ATOM   2051  CB  LEU X 155      82.123 115.535  59.295  1.00  0.00           C
ATOM   2052  HB1 LEU X 155      81.537 115.973  60.131  1.00  0.00           H
ATOM   2053  HB2 LEU X 155      81.630 115.840  58.344  1.00  0.00           H
ATOM   2054  CG  LEU X 155      82.042 113.992  59.369  1.00  0.00           C
ATOM   2055  HG  LEU X 155      82.547 113.663  60.305  1.00  0.00           H
ATOM   2056  CD1 LEU X 155      80.578 113.535  59.421  1.00  0.00           C
ATOM   2057 1HD1 LEU X 155      80.513 112.427  59.477  1.00  0.00           H
ATOM   2058 2HD1 LEU X 155      80.063 113.961  60.308  1.00  0.00           H
ATOM   2059 3HD1 LEU X 155      80.033 113.864  58.512  1.00  0.00           H
ATOM   2060  CD2 LEU X 155      82.756 113.295  58.202  1.00  0.00           C
ATOM   2061 1HD2 LEU X 155      82.630 112.197  58.270  1.00  0.00           H
ATOM   2062 2HD2 LEU X 155      82.340 113.630  57.232  1.00  0.00           H
ATOM   2063 3HD2 LEU X 155      83.838 113.520  58.215  1.00  0.00           H
ATOM   2064  C   LEU X 155      83.596 117.529  58.816  1.00  0.00           C
ATOM   2065  O   LEU X 155      83.097 118.455  59.449  1.00  0.00           O
ATOM   2066  N   SER X 156      84.255 117.739  57.661  1.00  0.00           N
ATOM   2067  HN  SER X 156      84.656 116.959  57.175  1.00  0.00           H
ATOM   2068  CA  SER X 156      84.454 119.070  57.101  1.00  0.00           C
ATOM   2069  HA  SER X 156      83.859 119.788  57.644  1.00  0.00           H
ATOM   2070  CB  SER X 156      85.925 119.564  57.073  1.00  0.00           C
ATOM   2071  HB1 SER X 156      86.535 118.885  56.435  1.00  0.00           H
ATOM   2072  HB2 SER X 156      85.968 120.590  56.638  1.00  0.00           H
ATOM   2073  OG  SER X 156      86.475 119.591  58.393  1.00  0.00           O
ATOM   2074  HG1 SER X 156      87.298 120.102  58.348  1.00  0.00           H
ATOM   2075  C   SER X 156      83.970 119.128  55.688  1.00  0.00           C
ATOM   2076  O   SER X 156      84.232 118.226  54.893  1.00  0.00           O
ATOM   2077  N   TRP X 157      83.258 120.214  55.361  1.00  0.00           N
ATOM   2078  HN  TRP X 157      83.089 120.942  56.024  1.00  0.00           H
ATOM   2079  CA  TRP X 157      82.642 120.437  54.078  1.00  0.00           C
ATOM   2080  HA  TRP X 157      82.500 119.491  53.574  1.00  0.00           H
ATOM   2081  CB  TRP X 157      81.267 121.101  54.287  1.00  0.00           C
ATOM   2082  HB1 TRP X 157      81.390 122.012  54.914  1.00  0.00           H
ATOM   2083  HB2 TRP X 157      80.833 121.410  53.311  1.00  0.00           H
ATOM   2084  CG  TRP X 157      80.269 120.186  54.974  1.00  0.00           C
ATOM   2085  CD1 TRP X 157      79.908 120.115  56.294  1.00  0.00           C
ATOM   2086  HD1 TRP X 157      80.326 120.726  57.080  1.00  0.00           H
ATOM   2087  NE1 TRP X 157      78.902 119.191  56.450  1.00  0.00           N
ATOM   2088  HE1 TRP X 157      78.457 118.972  57.313  1.00  0.00           H
ATOM   2089  CE2 TRP X 157      78.578 118.665  55.225  1.00  0.00           C
ATOM   2090  CD2 TRP X 157      79.460 119.240  54.267  1.00  0.00           C
ATOM   2091  CE3 TRP X 157      79.385 118.889  52.923  1.00  0.00           C
ATOM   2092  HE3 TRP X 157      80.035 119.339  52.184  1.00  0.00           H
ATOM   2093  CZ3 TRP X 157      78.419 117.954  52.535  1.00  0.00           C
ATOM   2094  HZ3 TRP X 157      78.327 117.681  51.494  1.00  0.00           H
ATOM   2095  CZ2 TRP X 157      77.608 117.766  54.829  1.00  0.00           C
ATOM   2096  HZ2 TRP X 157      76.905 117.358  55.544  1.00  0.00           H
ATOM   2097  CH2 TRP X 157      77.545 117.391  53.481  1.00  0.00           C
ATOM   2098  HH2 TRP X 157      76.786 116.691  53.161  1.00  0.00           H
ATOM   2099  C   TRP X 157      83.522 121.299  53.189  1.00  0.00           C
ATOM   2100  O   TRP X 157      84.108 122.289  53.624  1.00  0.00           O
ATOM   2101  N   HIS X 158      83.647 120.901  51.910  1.00  0.00           N
ATOM   2102  HN  HIS X 158      83.166 120.074  51.602  1.00  0.00           H
ATOM   2103  CA  HIS X 158      84.488 121.559  50.932  1.00  0.00           C
ATOM   2104  HA  HIS X 158      84.929 122.445  51.364  1.00  0.00           H
ATOM   2105  CB  HIS X 158      85.601 120.631  50.380  1.00  0.00           C
ATOM   2106  HB1 HIS X 158      85.150 119.818  49.773  1.00  0.00           H
ATOM   2107  HB2 HIS X 158      86.290 121.221  49.745  1.00  0.00           H
ATOM   2108  ND1 HIS X 158      86.961 120.702  52.455  1.00  0.00           N
ATOM   2109  CG  HIS X 158      86.416 119.960  51.431  1.00  0.00           C
ATOM   2110  CE1 HIS X 158      87.510 119.833  53.270  1.00  0.00           C
ATOM   2111  HE1 HIS X 158      87.946 120.077  54.244  1.00  0.00           H
ATOM   2112  NE2 HIS X 158      87.412 118.577  52.784  1.00  0.00           N
ATOM   2113  HE2 HIS X 158      87.663 117.735  53.276  1.00  0.00           H
ATOM   2114  CD2 HIS X 158      86.708 118.648  51.603  1.00  0.00           C
ATOM   2115  HD2 HIS X 158      86.451 117.801  50.983  1.00  0.00           H
ATOM   2116  C   HIS X 158      83.670 121.983  49.736  1.00  0.00           C
ATOM   2117  O   HIS X 158      82.917 121.185  49.183  1.00  0.00           O
ATOM   2118  N   LEU X 159      83.847 123.229  49.276  1.00  0.00           N
ATOM   2119  HN  LEU X 159      84.525 123.834  49.710  1.00  0.00           H
ATOM   2120  CA  LEU X 159      83.191 123.794  48.116  1.00  0.00           C
ATOM   2121  HA  LEU X 159      82.480 123.096  47.697  1.00  0.00           H
ATOM   2122  CB  LEU X 159      82.479 125.108  48.507  1.00  0.00           C
ATOM   2123  HB1 LEU X 159      81.658 124.856  49.214  1.00  0.00           H
ATOM   2124  HB2 LEU X 159      83.204 125.748  49.059  1.00  0.00           H
ATOM   2125  CG  LEU X 159      81.893 125.941  47.349  1.00  0.00           C
ATOM   2126  HG  LEU X 159      82.730 126.264  46.684  1.00  0.00           H
ATOM   2127  CD1 LEU X 159      80.903 125.163  46.473  1.00  0.00           C
ATOM   2128 1HD1 LEU X 159      80.523 125.826  45.665  1.00  0.00           H
ATOM   2129 2HD1 LEU X 159      81.388 124.292  45.989  1.00  0.00           H
ATOM   2130 3HD1 LEU X 159      80.042 124.804  47.068  1.00  0.00           H
ATOM   2131  CD2 LEU X 159      81.229 127.206  47.909  1.00  0.00           C
ATOM   2132 1HD2 LEU X 159      80.802 127.814  47.082  1.00  0.00           H
ATOM   2133 2HD2 LEU X 159      80.413 126.935  48.608  1.00  0.00           H
ATOM   2134 3HD2 LEU X 159      81.972 127.828  48.452  1.00  0.00           H
ATOM   2135  C   LEU X 159      84.270 124.068  47.089  1.00  0.00           C
ATOM   2136  O   LEU X 159      85.291 124.678  47.400  1.00  0.00           O
ATOM   2137  N   ASP X 160      84.119 123.537  45.855  1.00  0.00           N
ATOM   2138  HN  ASP X 160      83.263 123.065  45.632  1.00  0.00           H
ATOM   2139  CA  ASP X 160      85.108 123.625  44.786  1.00  0.00           C
ATOM   2140  HA  ASP X 160      84.744 123.009  43.974  1.00  0.00           H
ATOM   2141  CB  ASP X 160      85.254 125.077  44.251  1.00  0.00           C
ATOM   2142  HB1 ASP X 160      85.545 125.765  45.069  1.00  0.00           H
ATOM   2143  HB2 ASP X 160      86.035 125.116  43.469  1.00  0.00           H
ATOM   2144  CG  ASP X 160      83.958 125.570  43.635  1.00  0.00           C
ATOM   2145  OD1 ASP X 160      83.450 124.896  42.702  1.00  0.00           O
ATOM   2146  OD2 ASP X 160      83.469 126.650  44.049  1.00  0.00           O
ATOM   2147  C   ASP X 160      86.457 123.010  45.199  1.00  0.00           C
ATOM   2148  O   ASP X 160      87.548 123.458  44.846  1.00  0.00           O
ATOM   2149  N   GLY X 161      86.399 121.924  46.006  1.00  0.00           N
ATOM   2150  HN  GLY X 161      85.497 121.544  46.212  1.00  0.00           H
ATOM   2151  CA  GLY X 161      87.561 121.247  46.573  1.00  0.00           C
ATOM   2152  HA1 GLY X 161      87.242 120.269  46.897  1.00  0.00           H
ATOM   2153  HA2 GLY X 161      88.321 121.204  45.807  1.00  0.00           H
ATOM   2154  C   GLY X 161      88.189 121.934  47.764  1.00  0.00           C
ATOM   2155  O   GLY X 161      89.201 121.470  48.298  1.00  0.00           O
ATOM   2156  N   LYS X 162      87.631 123.073  48.207  1.00  0.00           N
ATOM   2157  HN  LYS X 162      86.801 123.446  47.778  1.00  0.00           H
ATOM   2158  CA  LYS X 162      88.269 123.982  49.141  1.00  0.00           C
ATOM   2159  HA  LYS X 162      89.225 123.584  49.437  1.00  0.00           H
ATOM   2160  CB  LYS X 162      88.518 125.350  48.450  1.00  0.00           C
ATOM   2161  HB1 LYS X 162      87.745 125.508  47.664  1.00  0.00           H
ATOM   2162  HB2 LYS X 162      88.389 126.175  49.179  1.00  0.00           H
ATOM   2163  CG  LYS X 162      89.924 125.492  47.832  1.00  0.00           C
ATOM   2164  HG1 LYS X 162      90.055 126.562  47.544  1.00  0.00           H
ATOM   2165  HG2 LYS X 162      90.688 125.250  48.604  1.00  0.00           H
ATOM   2166  CD  LYS X 162      90.108 124.622  46.579  1.00  0.00           C
ATOM   2167  HD1 LYS X 162      89.884 123.565  46.815  1.00  0.00           H
ATOM   2168  HD2 LYS X 162      89.335 124.965  45.851  1.00  0.00           H
ATOM   2169  CE  LYS X 162      91.499 124.652  45.949  1.00  0.00           C
ATOM   2170  HE1 LYS X 162      91.890 125.690  45.944  1.00  0.00           H
ATOM   2171  HE2 LYS X 162      92.207 123.997  46.501  1.00  0.00           H
ATOM   2172  NZ  LYS X 162      91.389 124.196  44.550  1.00  0.00           N
ATOM   2173  HZ1 LYS X 162      92.289 124.267  44.041  1.00  0.00           H
ATOM   2174  HZ2 LYS X 162      91.054 123.210  44.492  1.00  0.00           H
ATOM   2175  HZ3 LYS X 162      90.687 124.819  44.075  1.00  0.00           H
ATOM   2176  C   LYS X 162      87.399 124.153  50.388  1.00  0.00           C
ATOM   2177  O   LYS X 162      86.193 124.355  50.255  1.00  0.00           O
ATOM   2178  N   PRO X 163      87.906 124.033  51.613  1.00  0.00           N
ATOM   2179  CD  PRO X 163      89.325 123.885  51.940  1.00  0.00           C
ATOM   2180  HD1 PRO X 163      89.948 124.628  51.395  1.00  0.00           H
ATOM   2181  HD2 PRO X 163      89.645 122.850  51.694  1.00  0.00           H
ATOM   2182  CA  PRO X 163      87.086 124.098  52.814  1.00  0.00           C
ATOM   2183  HA  PRO X 163      86.234 123.444  52.701  1.00  0.00           H
ATOM   2184  CB  PRO X 163      88.031 123.636  53.926  1.00  0.00           C
ATOM   2185  HB1 PRO X 163      87.760 124.028  54.926  1.00  0.00           H
ATOM   2186  HB2 PRO X 163      88.023 122.526  53.969  1.00  0.00           H
ATOM   2187  CG  PRO X 163      89.396 124.115  53.451  1.00  0.00           C
ATOM   2188  HG1 PRO X 163      89.504 125.204  53.655  1.00  0.00           H
ATOM   2189  HG2 PRO X 163      90.227 123.565  53.937  1.00  0.00           H
ATOM   2190  C   PRO X 163      86.547 125.475  53.133  1.00  0.00           C
ATOM   2191  O   PRO X 163      87.017 126.497  52.624  1.00  0.00           O
ATOM   2192  N   LEU X 164      85.543 125.492  54.015  1.00  0.00           N
ATOM   2193  HN  LEU X 164      85.201 124.634  54.393  1.00  0.00           H
ATOM   2194  CA  LEU X 164      84.799 126.665  54.382  1.00  0.00           C
ATOM   2195  HA  LEU X 164      85.385 127.541  54.148  1.00  0.00           H
ATOM   2196  CB  LEU X 164      83.498 126.774  53.570  1.00  0.00           C
ATOM   2197  HB1 LEU X 164      82.791 127.443  54.089  1.00  0.00           H
ATOM   2198  HB2 LEU X 164      83.760 127.259  52.600  1.00  0.00           H
ATOM   2199  CG  LEU X 164      82.760 125.468  53.231  1.00  0.00           C
ATOM   2200  HG  LEU X 164      83.474 124.726  52.801  1.00  0.00           H
ATOM   2201  CD1 LEU X 164      82.074 124.848  54.455  1.00  0.00           C
ATOM   2202 1HD1 LEU X 164      81.404 124.024  54.132  1.00  0.00           H
ATOM   2203 2HD1 LEU X 164      82.820 124.436  55.167  1.00  0.00           H
ATOM   2204 3HD1 LEU X 164      81.459 125.604  54.984  1.00  0.00           H
ATOM   2205  CD2 LEU X 164      81.735 125.768  52.134  1.00  0.00           C
ATOM   2206 1HD2 LEU X 164      81.270 124.824  51.779  1.00  0.00           H
ATOM   2207 2HD2 LEU X 164      80.936 126.431  52.528  1.00  0.00           H
ATOM   2208 3HD2 LEU X 164      82.215 126.271  51.269  1.00  0.00           H
ATOM   2209  C   LEU X 164      84.603 126.733  55.888  1.00  0.00           C
ATOM   2210  O   LEU X 164      85.086 125.884  56.635  1.00  0.00           O
ATOM   2211  N   VAL X 165      84.006 127.831  56.386  1.00  0.00           N
ATOM   2212  HN  VAL X 165      83.551 128.474  55.774  1.00  0.00           H
ATOM   2213  CA  VAL X 165      83.965 128.165  57.803  1.00  0.00           C
ATOM   2214  HA  VAL X 165      84.612 127.496  58.350  1.00  0.00           H
ATOM   2215  CB  VAL X 165      84.416 129.608  58.064  1.00  0.00           C
ATOM   2216  HB  VAL X 165      83.700 130.308  57.576  1.00  0.00           H
ATOM   2217  CG1 VAL X 165      84.470 129.922  59.572  1.00  0.00           C
ATOM   2218 1HG1 VAL X 165      84.903 130.932  59.731  1.00  0.00           H
ATOM   2219 2HG1 VAL X 165      83.461 129.909  60.033  1.00  0.00           H
ATOM   2220 3HG1 VAL X 165      85.120 129.193  60.101  1.00  0.00           H
ATOM   2221  CG2 VAL X 165      85.816 129.854  57.467  1.00  0.00           C
ATOM   2222 1HG2 VAL X 165      86.152 130.887  57.698  1.00  0.00           H
ATOM   2223 2HG2 VAL X 165      86.552 129.147  57.907  1.00  0.00           H
ATOM   2224 3HG2 VAL X 165      85.820 129.730  56.364  1.00  0.00           H
ATOM   2225  C   VAL X 165      82.519 128.009  58.262  1.00  0.00           C
ATOM   2226  O   VAL X 165      81.636 128.407  57.504  1.00  0.00           O
ATOM   2227  N   PRO X 166      82.171 127.481  59.438  1.00  0.00           N
ATOM   2228  CD  PRO X 166      83.107 126.767  60.321  1.00  0.00           C
ATOM   2229  HD1 PRO X 166      83.833 127.466  60.791  1.00  0.00           H
ATOM   2230  HD2 PRO X 166      83.646 125.984  59.741  1.00  0.00           H
ATOM   2231  CA  PRO X 166      80.777 127.157  59.755  1.00  0.00           C
ATOM   2232  HA  PRO X 166      80.199 126.965  58.860  1.00  0.00           H
ATOM   2233  CB  PRO X 166      80.907 125.913  60.651  1.00  0.00           C
ATOM   2234  HB1 PRO X 166      80.049 125.768  61.338  1.00  0.00           H
ATOM   2235  HB2 PRO X 166      80.981 125.011  60.002  1.00  0.00           H
ATOM   2236  CG  PRO X 166      82.233 126.106  61.386  1.00  0.00           C
ATOM   2237  HG1 PRO X 166      82.089 126.797  62.246  1.00  0.00           H
ATOM   2238  HG2 PRO X 166      82.655 125.145  61.751  1.00  0.00           H
ATOM   2239  C   PRO X 166      80.109 128.315  60.483  1.00  0.00           C
ATOM   2240  O   PRO X 166      79.116 128.102  61.176  1.00  0.00           O
ATOM   2241  N   ASN X 167      80.634 129.546  60.329  1.00  0.00           N
ATOM   2242  HN  ASN X 167      81.360 129.666  59.659  1.00  0.00           H
ATOM   2243  CA  ASN X 167      80.102 130.759  60.917  1.00  0.00           C
ATOM   2244  HA  ASN X 167      79.047 130.640  61.113  1.00  0.00           H
ATOM   2245  CB  ASN X 167      80.864 131.181  62.204  1.00  0.00           C
ATOM   2246  HB1 ASN X 167      81.951 131.035  62.052  1.00  0.00           H
ATOM   2247  HB2 ASN X 167      80.676 132.254  62.432  1.00  0.00           H
ATOM   2248  CG  ASN X 167      80.394 130.388  63.418  1.00  0.00           C
ATOM   2249  OD1 ASN X 167      79.260 129.915  63.517  1.00  0.00           O
ATOM   2250  ND2 ASN X 167      81.279 130.255  64.429  1.00  0.00           N
ATOM   2251 1HD2 ASN X 167      82.093 130.825  64.436  1.00  0.00           H
ATOM   2252 2HD2 ASN X 167      80.958 129.790  65.249  1.00  0.00           H
ATOM   2253  C   ASN X 167      80.232 131.891  59.907  1.00  0.00           C
ATOM   2254  O   ASN X 167      81.277 132.053  59.269  1.00  0.00           O
ATOM   2255  N   GLU X 168      79.158 132.703  59.788  1.00  0.00           N
ATOM   2256  HN  GLU X 168      78.392 132.584  60.429  1.00  0.00           H
ATOM   2257  CA  GLU X 168      78.990 133.910  58.992  1.00  0.00           C
ATOM   2258  HA  GLU X 168      77.926 133.984  58.819  1.00  0.00           H
ATOM   2259  CB  GLU X 168      79.326 135.180  59.806  1.00  0.00           C
ATOM   2260  HB1 GLU X 168      80.345 135.092  60.240  1.00  0.00           H
ATOM   2261  HB2 GLU X 168      79.319 136.058  59.119  1.00  0.00           H
ATOM   2262  CG  GLU X 168      78.294 135.486  60.930  1.00  0.00           C
ATOM   2263  HG1 GLU X 168      78.562 136.445  61.420  1.00  0.00           H
ATOM   2264  HG2 GLU X 168      77.289 135.612  60.476  1.00  0.00           H
ATOM   2265  CD  GLU X 168      78.197 134.414  62.010  1.00  0.00           C
ATOM   2266  OE1 GLU X 168      79.045 134.423  62.940  1.00  0.00           O
ATOM   2267  OE2 GLU X 168      77.305 133.526  61.913  1.00  0.00           O
ATOM   2268  C   GLU X 168      79.587 133.922  57.591  1.00  0.00           C
ATOM   2269  O   GLU X 168      80.675 134.447  57.339  1.00  0.00           O
ATOM   2270  N   LYS X 169      78.890 133.275  56.636  1.00  0.00           N
ATOM   2271  HN  LYS X 169      78.027 132.855  56.894  1.00  0.00           H
ATOM   2272  CA  LYS X 169      79.316 133.169  55.249  1.00  0.00           C
ATOM   2273  HA  LYS X 169      80.066 133.918  55.048  1.00  0.00           H
ATOM   2274  CB  LYS X 169      79.941 131.771  55.016  1.00  0.00           C
ATOM   2275  HB1 LYS X 169      79.208 131.012  55.356  1.00  0.00           H
ATOM   2276  HB2 LYS X 169      80.119 131.586  53.933  1.00  0.00           H
ATOM   2277  CG  LYS X 169      81.250 131.486  55.777  1.00  0.00           C
ATOM   2278  HG1 LYS X 169      81.240 131.947  56.783  1.00  0.00           H
ATOM   2279  HG2 LYS X 169      81.292 130.384  55.955  1.00  0.00           H
ATOM   2280  CD  LYS X 169      82.514 131.862  54.986  1.00  0.00           C
ATOM   2281  HD1 LYS X 169      83.047 130.911  54.743  1.00  0.00           H
ATOM   2282  HD2 LYS X 169      82.235 132.306  54.005  1.00  0.00           H
ATOM   2283  CE  LYS X 169      83.483 132.769  55.738  1.00  0.00           C
ATOM   2284  HE1 LYS X 169      83.696 132.378  56.755  1.00  0.00           H
ATOM   2285  HE2 LYS X 169      84.437 132.841  55.173  1.00  0.00           H
ATOM   2286  NZ  LYS X 169      82.913 134.120  55.861  1.00  0.00           N
ATOM   2287  HZ1 LYS X 169      83.647 134.792  56.204  1.00  0.00           H
ATOM   2288  HZ2 LYS X 169      82.595 134.456  54.937  1.00  0.00           H
ATOM   2289  HZ3 LYS X 169      82.097 134.142  56.524  1.00  0.00           H
ATOM   2290  C   LYS X 169      78.239 133.407  54.167  1.00  0.00           C
ATOM   2291  O   LYS X 169      78.568 133.968  53.121  1.00  0.00           O
ATOM   2292  N   GLY X 170      76.921 133.102  54.295  1.00  0.00           N
ATOM   2293  HN  GLY X 170      76.382 133.326  53.486  1.00  0.00           H
ATOM   2294  CA  GLY X 170      76.162 132.375  55.313  1.00  0.00           C
ATOM   2295  HA1 GLY X 170      76.499 132.627  56.302  1.00  0.00           H
ATOM   2296  HA2 GLY X 170      75.120 132.622  55.174  1.00  0.00           H
ATOM   2297  C   GLY X 170      76.265 130.896  55.115  1.00  0.00           C
ATOM   2298  O   GLY X 170      75.758 130.365  54.133  1.00  0.00           O
ATOM   2299  N   VAL X 171      76.940 130.192  56.035  1.00  0.00           N
ATOM   2300  HN  VAL X 171      77.293 130.619  56.864  1.00  0.00           H
ATOM   2301  CA  VAL X 171      77.067 128.751  56.006  1.00  0.00           C
ATOM   2302  HA  VAL X 171      76.197 128.322  55.534  1.00  0.00           H
ATOM   2303  CB  VAL X 171      78.339 128.234  55.319  1.00  0.00           C
ATOM   2304  HB  VAL X 171      79.235 128.711  55.780  1.00  0.00           H
ATOM   2305  CG1 VAL X 171      78.474 126.706  55.469  1.00  0.00           C
ATOM   2306 1HG1 VAL X 171      79.324 126.332  54.859  1.00  0.00           H
ATOM   2307 2HG1 VAL X 171      78.659 126.412  56.523  1.00  0.00           H
ATOM   2308 3HG1 VAL X 171      77.548 126.200  55.119  1.00  0.00           H
ATOM   2309  CG2 VAL X 171      78.275 128.587  53.821  1.00  0.00           C
ATOM   2310 1HG2 VAL X 171      79.019 128.006  53.238  1.00  0.00           H
ATOM   2311 2HG2 VAL X 171      77.269 128.355  53.416  1.00  0.00           H
ATOM   2312 3HG2 VAL X 171      78.451 129.669  53.655  1.00  0.00           H
ATOM   2313  C   VAL X 171      77.050 128.350  57.455  1.00  0.00           C
ATOM   2314  O   VAL X 171      77.834 128.861  58.255  1.00  0.00           O
ATOM   2315  N   SER X 172      76.144 127.441  57.839  1.00  0.00           N
ATOM   2316  HN  SER X 172      75.531 127.008  57.171  1.00  0.00           H
ATOM   2317  CA  SER X 172      76.041 126.967  59.203  1.00  0.00           C
ATOM   2318  HA  SER X 172      76.911 127.278  59.763  1.00  0.00           H
ATOM   2319  CB  SER X 172      74.782 127.448  59.985  1.00  0.00           C
ATOM   2320  HB1 SER X 172      74.864 127.141  61.051  1.00  0.00           H
ATOM   2321  HB2 SER X 172      74.756 128.560  59.957  1.00  0.00           H
ATOM   2322  OG  SER X 172      73.554 126.964  59.438  1.00  0.00           O
ATOM   2323  HG1 SER X 172      73.013 126.649  60.170  1.00  0.00           H
ATOM   2324  C   SER X 172      76.077 125.469  59.174  1.00  0.00           C
ATOM   2325  O   SER X 172      75.790 124.828  58.164  1.00  0.00           O
ATOM   2326  N   VAL X 173      76.481 124.863  60.296  1.00  0.00           N
ATOM   2327  HN  VAL X 173      76.720 125.370  61.119  1.00  0.00           H
ATOM   2328  CA  VAL X 173      76.603 123.432  60.401  1.00  0.00           C
ATOM   2329  HA  VAL X 173      76.048 122.952  59.610  1.00  0.00           H
ATOM   2330  CB  VAL X 173      78.063 122.977  60.325  1.00  0.00           C
ATOM   2331  HB  VAL X 173      78.667 123.539  61.072  1.00  0.00           H
ATOM   2332  CG1 VAL X 173      78.205 121.469  60.583  1.00  0.00           C
ATOM   2333 1HG1 VAL X 173      79.269 121.165  60.483  1.00  0.00           H
ATOM   2334 2HG1 VAL X 173      77.867 121.200  61.601  1.00  0.00           H
ATOM   2335 3HG1 VAL X 173      77.605 120.891  59.847  1.00  0.00           H
ATOM   2336  CG2 VAL X 173      78.618 123.261  58.916  1.00  0.00           C
ATOM   2337 1HG2 VAL X 173      79.671 122.917  58.840  1.00  0.00           H
ATOM   2338 2HG2 VAL X 173      78.018 122.704  58.166  1.00  0.00           H
ATOM   2339 3HG2 VAL X 173      78.584 124.341  58.668  1.00  0.00           H
ATOM   2340  C   VAL X 173      75.936 123.052  61.708  1.00  0.00           C
ATOM   2341  O   VAL X 173      75.925 123.818  62.672  1.00  0.00           O
ATOM   2342  N   LYS X 174      75.308 121.867  61.750  1.00  0.00           N
ATOM   2343  HN  LYS X 174      75.238 121.330  60.901  1.00  0.00           H
ATOM   2344  CA  LYS X 174      74.829 121.236  62.955  1.00  0.00           C
ATOM   2345  HA  LYS X 174      75.102 121.814  63.826  1.00  0.00           H
ATOM   2346  CB  LYS X 174      73.293 121.069  62.901  1.00  0.00           C
ATOM   2347  HB1 LYS X 174      72.837 122.080  62.959  1.00  0.00           H
ATOM   2348  HB2 LYS X 174      73.022 120.667  61.901  1.00  0.00           H
ATOM   2349  CG  LYS X 174      72.658 120.165  63.970  1.00  0.00           C
ATOM   2350  HG1 LYS X 174      73.116 119.151  63.905  1.00  0.00           H
ATOM   2351  HG2 LYS X 174      72.849 120.560  64.991  1.00  0.00           H
ATOM   2352  CD  LYS X 174      71.150 120.004  63.717  1.00  0.00           C
ATOM   2353  HD1 LYS X 174      70.999 119.862  62.619  1.00  0.00           H
ATOM   2354  HD2 LYS X 174      70.794 119.076  64.215  1.00  0.00           H
ATOM   2355  CE  LYS X 174      70.305 121.178  64.217  1.00  0.00           C
ATOM   2356  HE1 LYS X 174      70.238 121.167  65.326  1.00  0.00           H
ATOM   2357  HE2 LYS X 174      70.739 122.147  63.884  1.00  0.00           H
ATOM   2358  NZ  LYS X 174      68.957 121.079  63.652  1.00  0.00           N
ATOM   2359  HZ1 LYS X 174      68.243 121.676  64.113  1.00  0.00           H
ATOM   2360  HZ2 LYS X 174      69.017 121.436  62.657  1.00  0.00           H
ATOM   2361  HZ3 LYS X 174      68.611 120.089  63.597  1.00  0.00           H
ATOM   2362  C   LYS X 174      75.521 119.892  63.052  1.00  0.00           C
ATOM   2363  O   LYS X 174      75.252 118.960  62.293  1.00  0.00           O
ATOM   2364  N   GLU X 175      76.463 119.769  64.001  1.00  0.00           N
ATOM   2365  HN  GLU X 175      76.729 120.565  64.553  1.00  0.00           H
ATOM   2366  CA  GLU X 175      77.202 118.547  64.237  1.00  0.00           C
ATOM   2367  HA  GLU X 175      77.187 117.939  63.343  1.00  0.00           H
ATOM   2368  CB  GLU X 175      78.687 118.848  64.577  1.00  0.00           C
ATOM   2369  HB1 GLU X 175      78.731 119.511  65.471  1.00  0.00           H
ATOM   2370  HB2 GLU X 175      79.221 117.905  64.824  1.00  0.00           H
ATOM   2371  CG  GLU X 175      79.426 119.543  63.404  1.00  0.00           C
ATOM   2372  HG1 GLU X 175      79.382 118.908  62.496  1.00  0.00           H
ATOM   2373  HG2 GLU X 175      78.916 120.503  63.188  1.00  0.00           H
ATOM   2374  CD  GLU X 175      80.886 119.884  63.662  1.00  0.00           C
ATOM   2375  OE1 GLU X 175      81.469 119.421  64.676  1.00  0.00           O
ATOM   2376  OE2 GLU X 175      81.462 120.635  62.829  1.00  0.00           O
ATOM   2377  C   GLU X 175      76.572 117.724  65.350  1.00  0.00           C
ATOM   2378  O   GLU X 175      75.967 118.242  66.293  1.00  0.00           O
ATOM   2379  N   GLN X 176      76.721 116.388  65.275  1.00  0.00           N
ATOM   2380  HN  GLN X 176      77.097 115.957  64.449  1.00  0.00           H
ATOM   2381  CA  GLN X 176      76.459 115.529  66.406  1.00  0.00           C
ATOM   2382  HA  GLN X 176      76.755 116.067  67.292  1.00  0.00           H
ATOM   2383  CB  GLN X 176      74.973 115.142  66.606  1.00  0.00           C
ATOM   2384  HB1 GLN X 176      74.887 114.641  67.597  1.00  0.00           H
ATOM   2385  HB2 GLN X 176      74.375 116.080  66.649  1.00  0.00           H
ATOM   2386  CG  GLN X 176      74.362 114.232  65.522  1.00  0.00           C
ATOM   2387  HG1 GLN X 176      74.166 114.802  64.590  1.00  0.00           H
ATOM   2388  HG2 GLN X 176      75.056 113.397  65.288  1.00  0.00           H
ATOM   2389  CD  GLN X 176      73.048 113.649  66.034  1.00  0.00           C
ATOM   2390  OE1 GLN X 176      72.301 114.272  66.795  1.00  0.00           O
ATOM   2391  NE2 GLN X 176      72.780 112.373  65.685  1.00  0.00           N
ATOM   2392 1HE2 GLN X 176      73.325 111.967  64.942  1.00  0.00           H
ATOM   2393 2HE2 GLN X 176      71.856 112.018  65.819  1.00  0.00           H
ATOM   2394  C   GLN X 176      77.338 114.294  66.370  1.00  0.00           C
ATOM   2395  O   GLN X 176      77.791 113.844  65.316  1.00  0.00           O
ATOM   2396  N   THR X 177      77.617 113.738  67.566  1.00  0.00           N
ATOM   2397  HN  THR X 177      77.233 114.110  68.407  1.00  0.00           H
ATOM   2398  CA  THR X 177      78.507 112.599  67.731  1.00  0.00           C
ATOM   2399  HA  THR X 177      78.740 112.159  66.771  1.00  0.00           H
ATOM   2400  CB  THR X 177      79.798 112.926  68.478  1.00  0.00           C
ATOM   2401  HB  THR X 177      79.561 113.318  69.494  1.00  0.00           H
ATOM   2402  OG1 THR X 177      80.549 113.919  67.795  1.00  0.00           O
ATOM   2403  HG1 THR X 177      81.325 114.071  68.348  1.00  0.00           H
ATOM   2404  CG2 THR X 177      80.698 111.684  68.590  1.00  0.00           C
ATOM   2405 1HG2 THR X 177      81.711 111.969  68.933  1.00  0.00           H
ATOM   2406 2HG2 THR X 177      80.288 110.956  69.320  1.00  0.00           H
ATOM   2407 3HG2 THR X 177      80.793 111.181  67.607  1.00  0.00           H
ATOM   2408  C   THR X 177      77.808 111.563  68.565  1.00  0.00           C
ATOM   2409  O   THR X 177      77.387 111.831  69.691  1.00  0.00           O
ATOM   2410  N   ARG X 178      77.684 110.324  68.070  1.00  0.00           N
ATOM   2411  HN  ARG X 178      78.015 110.109  67.142  1.00  0.00           H
ATOM   2412  CA  ARG X 178      77.121 109.224  68.824  1.00  0.00           C
ATOM   2413  HA  ARG X 178      76.864 109.552  69.820  1.00  0.00           H
ATOM   2414  CB  ARG X 178      75.832 108.664  68.168  1.00  0.00           C
ATOM   2415  HB1 ARG X 178      76.088 108.247  67.168  1.00  0.00           H
ATOM   2416  HB2 ARG X 178      75.425 107.831  68.781  1.00  0.00           H
ATOM   2417  CG  ARG X 178      74.724 109.726  67.957  1.00  0.00           C
ATOM   2418  HG1 ARG X 178      75.110 110.485  67.241  1.00  0.00           H
ATOM   2419  HG2 ARG X 178      73.849 109.235  67.476  1.00  0.00           H
ATOM   2420  CD  ARG X 178      74.264 110.454  69.224  1.00  0.00           C
ATOM   2421  HD1 ARG X 178      73.762 109.752  69.926  1.00  0.00           H
ATOM   2422  HD2 ARG X 178      75.133 110.929  69.729  1.00  0.00           H
ATOM   2423  NE  ARG X 178      73.292 111.516  68.819  1.00  0.00           N
ATOM   2424  HE  ARG X 178      72.863 111.474  67.920  1.00  0.00           H
ATOM   2425  CZ  ARG X 178      72.883 112.487  69.649  1.00  0.00           C
ATOM   2426  NH1 ARG X 178      73.498 112.707  70.807  1.00  0.00           N
ATOM   2427 1HH1 ARG X 178      74.334 112.211  70.988  1.00  0.00           H
ATOM   2428 2HH1 ARG X 178      73.309 113.552  71.312  1.00  0.00           H
ATOM   2429  NH2 ARG X 178      71.883 113.285  69.291  1.00  0.00           N
ATOM   2430 1HH2 ARG X 178      71.683 113.377  68.312  1.00  0.00           H
ATOM   2431 2HH2 ARG X 178      71.656 114.056  69.872  1.00  0.00           H
ATOM   2432  C   ARG X 178      78.172 108.147  69.021  1.00  0.00           C
ATOM   2433  O   ARG X 178      79.100 107.977  68.236  1.00  0.00           O
ATOM   2434  N   ARG X 179      78.073 107.414  70.139  1.00  0.00           N
ATOM   2435  HN  ARG X 179      77.360 107.601  70.810  1.00  0.00           H
ATOM   2436  CA  ARG X 179      78.981 106.350  70.500  1.00  0.00           C
ATOM   2437  HA  ARG X 179      79.747 106.201  69.750  1.00  0.00           H
ATOM   2438  CB  ARG X 179      79.620 106.673  71.876  1.00  0.00           C
ATOM   2439  HB1 ARG X 179      80.389 107.457  71.706  1.00  0.00           H
ATOM   2440  HB2 ARG X 179      78.848 107.115  72.543  1.00  0.00           H
ATOM   2441  CG  ARG X 179      80.253 105.471  72.602  1.00  0.00           C
ATOM   2442  HG1 ARG X 179      79.457 104.853  73.075  1.00  0.00           H
ATOM   2443  HG2 ARG X 179      80.741 104.820  71.844  1.00  0.00           H
ATOM   2444  CD  ARG X 179      81.291 105.860  73.655  1.00  0.00           C
ATOM   2445  HD1 ARG X 179      82.032 106.563  73.212  1.00  0.00           H
ATOM   2446  HD2 ARG X 179      80.837 106.347  74.543  1.00  0.00           H
ATOM   2447  NE  ARG X 179      82.023 104.618  74.045  1.00  0.00           N
ATOM   2448  HE  ARG X 179      82.803 104.343  73.494  1.00  0.00           H
ATOM   2449  CZ  ARG X 179      81.602 103.721  74.944  1.00  0.00           C
ATOM   2450  NH1 ARG X 179      80.518 103.902  75.688  1.00  0.00           N
ATOM   2451 1HH1 ARG X 179      80.103 104.800  75.664  1.00  0.00           H
ATOM   2452 2HH1 ARG X 179      80.495 103.361  76.533  1.00  0.00           H
ATOM   2453  NH2 ARG X 179      82.347 102.645  75.178  1.00  0.00           N
ATOM   2454 1HH2 ARG X 179      83.331 102.727  74.995  1.00  0.00           H
ATOM   2455 2HH2 ARG X 179      82.060 102.073  75.948  1.00  0.00           H
ATOM   2456  C   ARG X 179      78.170 105.082  70.600  1.00  0.00           C
ATOM   2457  O   ARG X 179      77.137 105.059  71.272  1.00  0.00           O
ATOM   2458  N   HIS X 180      78.574 103.984  69.922  1.00  0.00           N
ATOM   2459  HN  HIS X 180      79.403 103.979  69.363  1.00  0.00           H
ATOM   2460  CA  HIS X 180      77.946 102.688  70.151  1.00  0.00           C
ATOM   2461  HA  HIS X 180      76.889 102.843  70.028  1.00  0.00           H
ATOM   2462  CB  HIS X 180      78.333 101.642  69.081  1.00  0.00           C
ATOM   2463  HB1 HIS X 180      78.255 102.125  68.084  1.00  0.00           H
ATOM   2464  HB2 HIS X 180      79.378 101.310  69.203  1.00  0.00           H
ATOM   2465  ND1 HIS X 180      77.573  99.412  69.951  1.00  0.00           N
ATOM   2466  CG  HIS X 180      77.459 100.426  69.014  1.00  0.00           C
ATOM   2467  CE1 HIS X 180      76.739  98.476  69.539  1.00  0.00           C
ATOM   2468  HE1 HIS X 180      76.587  97.512  70.027  1.00  0.00           H
ATOM   2469  NE2 HIS X 180      76.099  98.830  68.401  1.00  0.00           N
ATOM   2470  HE2 HIS X 180      75.593  98.221  67.789  1.00  0.00           H
ATOM   2471  CD2 HIS X 180      76.549 100.088  68.064  1.00  0.00           C
ATOM   2472  HD2 HIS X 180      76.242 100.630  67.181  1.00  0.00           H
ATOM   2473  C   HIS X 180      78.237 102.197  71.577  1.00  0.00           C
ATOM   2474  O   HIS X 180      79.355 102.406  72.048  1.00  0.00           O
ATOM   2475  N   PRO X 181      77.334 101.604  72.352  1.00  0.00           N
ATOM   2476  CD  PRO X 181      75.892 101.617  72.107  1.00  0.00           C
ATOM   2477  HD1 PRO X 181      75.592 100.621  71.709  1.00  0.00           H
ATOM   2478  HD2 PRO X 181      75.559 102.416  71.412  1.00  0.00           H
ATOM   2479  CA  PRO X 181      77.638 101.320  73.751  1.00  0.00           C
ATOM   2480  HA  PRO X 181      78.169 102.158  74.180  1.00  0.00           H
ATOM   2481  CB  PRO X 181      76.261 101.103  74.401  1.00  0.00           C
ATOM   2482  HB1 PRO X 181      75.975 100.026  74.397  1.00  0.00           H
ATOM   2483  HB2 PRO X 181      76.218 101.476  75.444  1.00  0.00           H
ATOM   2484  CG  PRO X 181      75.296 101.853  73.488  1.00  0.00           C
ATOM   2485  HG1 PRO X 181      74.260 101.471  73.570  1.00  0.00           H
ATOM   2486  HG2 PRO X 181      75.305 102.941  73.719  1.00  0.00           H
ATOM   2487  C   PRO X 181      78.503 100.087  73.887  1.00  0.00           C
ATOM   2488  O   PRO X 181      79.351 100.037  74.780  1.00  0.00           O
ATOM   2489  N   GLU X 182      78.277  99.069  73.041  1.00  0.00           N
ATOM   2490  HN  GLU X 182      77.602  99.181  72.313  1.00  0.00           H
ATOM   2491  CA  GLU X 182      79.001  97.814  73.062  1.00  0.00           C
ATOM   2492  HA  GLU X 182      79.137  97.505  74.089  1.00  0.00           H
ATOM   2493  CB  GLU X 182      78.211  96.708  72.323  1.00  0.00           C
ATOM   2494  HB1 GLU X 182      78.044  97.029  71.273  1.00  0.00           H
ATOM   2495  HB2 GLU X 182      78.820  95.776  72.293  1.00  0.00           H
ATOM   2496  CG  GLU X 182      76.844  96.369  72.972  1.00  0.00           C
ATOM   2497  HG1 GLU X 182      76.192  97.266  73.019  1.00  0.00           H
ATOM   2498  HG2 GLU X 182      76.326  95.600  72.362  1.00  0.00           H
ATOM   2499  CD  GLU X 182      76.976  95.806  74.381  1.00  0.00           C
ATOM   2500  OE1 GLU X 182      77.854  94.929  74.606  1.00  0.00           O
ATOM   2501  OE2 GLU X 182      76.194  96.221  75.272  1.00  0.00           O
ATOM   2502  C   GLU X 182      80.384  97.943  72.447  1.00  0.00           C
ATOM   2503  O   GLU X 182      81.374  97.448  72.992  1.00  0.00           O
ATOM   2504  N   THR X 183      80.495  98.646  71.301  1.00  0.00           N
ATOM   2505  HN  THR X 183      79.683  99.044  70.864  1.00  0.00           H
ATOM   2506  CA  THR X 183      81.774  98.891  70.646  1.00  0.00           C
ATOM   2507  HA  THR X 183      82.555  98.361  71.171  1.00  0.00           H
ATOM   2508  CB  THR X 183      81.879  98.454  69.179  1.00  0.00           C
ATOM   2509  HB  THR X 183      82.885  98.729  68.781  1.00  0.00           H
ATOM   2510  OG1 THR X 183      80.890  99.023  68.329  1.00  0.00           O
ATOM   2511  HG1 THR X 183      80.373  98.276  68.002  1.00  0.00           H
ATOM   2512  CG2 THR X 183      81.738  96.935  69.086  1.00  0.00           C
ATOM   2513 1HG2 THR X 183      81.865  96.593  68.036  1.00  0.00           H
ATOM   2514 2HG2 THR X 183      82.515  96.439  69.704  1.00  0.00           H
ATOM   2515 3HG2 THR X 183      80.742  96.602  69.449  1.00  0.00           H
ATOM   2516  C   THR X 183      82.123 100.356  70.719  1.00  0.00           C
ATOM   2517  O   THR X 183      81.391 101.235  70.284  1.00  0.00           O
ATOM   2518  N   GLY X 184      83.315 100.690  71.244  1.00  0.00           N
ATOM   2519  HN  GLY X 184      83.909  99.980  71.611  1.00  0.00           H
ATOM   2520  CA  GLY X 184      83.773 102.076  71.347  1.00  0.00           C
ATOM   2521  HA1 GLY X 184      82.940 102.685  71.673  1.00  0.00           H
ATOM   2522  HA2 GLY X 184      84.595 102.105  72.044  1.00  0.00           H
ATOM   2523  C   GLY X 184      84.273 102.679  70.052  1.00  0.00           C
ATOM   2524  O   GLY X 184      85.272 103.392  70.032  1.00  0.00           O
ATOM   2525  N   LEU X 185      83.562 102.422  68.940  1.00  0.00           N
ATOM   2526  HN  LEU X 185      82.744 101.851  69.034  1.00  0.00           H
ATOM   2527  CA  LEU X 185      83.716 103.118  67.680  1.00  0.00           C
ATOM   2528  HA  LEU X 185      84.653 103.659  67.692  1.00  0.00           H
ATOM   2529  CB  LEU X 185      83.700 102.220  66.404  1.00  0.00           C
ATOM   2530  HB1 LEU X 185      82.806 102.472  65.791  1.00  0.00           H
ATOM   2531  HB2 LEU X 185      84.588 102.474  65.785  1.00  0.00           H
ATOM   2532  CG  LEU X 185      83.670 100.689  66.593  1.00  0.00           C
ATOM   2533  HG  LEU X 185      82.882 100.449  67.343  1.00  0.00           H
ATOM   2534  CD1 LEU X 185      83.261 100.010  65.275  1.00  0.00           C
ATOM   2535 1HD1 LEU X 185      83.184  98.910  65.408  1.00  0.00           H
ATOM   2536 2HD1 LEU X 185      82.278 100.397  64.928  1.00  0.00           H
ATOM   2537 3HD1 LEU X 185      84.012 100.210  64.482  1.00  0.00           H
ATOM   2538  CD2 LEU X 185      85.012 100.112  67.063  1.00  0.00           C
ATOM   2539 1HD2 LEU X 185      84.916  99.016  67.220  1.00  0.00           H
ATOM   2540 2HD2 LEU X 185      85.793 100.285  66.292  1.00  0.00           H
ATOM   2541 3HD2 LEU X 185      85.333 100.588  68.010  1.00  0.00           H
ATOM   2542  C   LEU X 185      82.593 104.149  67.607  1.00  0.00           C
ATOM   2543  O   LEU X 185      81.464 103.916  68.043  1.00  0.00           O
ATOM   2544  N   PHE X 186      82.894 105.349  67.101  1.00  0.00           N
ATOM   2545  HN  PHE X 186      83.818 105.514  66.734  1.00  0.00           H
ATOM   2546  CA  PHE X 186      81.992 106.474  67.040  1.00  0.00           C
ATOM   2547  HA  PHE X 186      81.228 106.362  67.800  1.00  0.00           H
ATOM   2548  CB  PHE X 186      82.728 107.821  67.245  1.00  0.00           C
ATOM   2549  HB1 PHE X 186      83.534 107.935  66.486  1.00  0.00           H
ATOM   2550  HB2 PHE X 186      82.026 108.679  67.147  1.00  0.00           H
ATOM   2551  CG  PHE X 186      83.333 107.901  68.611  1.00  0.00           C
ATOM   2552  CD1 PHE X 186      82.530 108.189  69.725  1.00  0.00           C
ATOM   2553  HD1 PHE X 186      81.465 108.328  69.596  1.00  0.00           H
ATOM   2554  CE1 PHE X 186      83.097 108.266  71.004  1.00  0.00           C
ATOM   2555  HE1 PHE X 186      82.472 108.451  71.864  1.00  0.00           H
ATOM   2556  CZ  PHE X 186      84.475 108.089  71.168  1.00  0.00           C
ATOM   2557  HZ  PHE X 186      84.910 108.145  72.155  1.00  0.00           H
ATOM   2558  CD2 PHE X 186      84.711 107.705  68.791  1.00  0.00           C
ATOM   2559  HD2 PHE X 186      85.323 107.472  67.933  1.00  0.00           H
ATOM   2560  CE2 PHE X 186      85.286 107.807  70.062  1.00  0.00           C
ATOM   2561  HE2 PHE X 186      86.345 107.645  70.201  1.00  0.00           H
ATOM   2562  C   PHE X 186      81.280 106.577  65.710  1.00  0.00           C
ATOM   2563  O   PHE X 186      81.731 106.105  64.663  1.00  0.00           O
ATOM   2564  N   THR X 187      80.133 107.261  65.762  1.00  0.00           N
ATOM   2565  HN  THR X 187      79.795 107.595  66.648  1.00  0.00           H
ATOM   2566  CA  THR X 187      79.260 107.540  64.647  1.00  0.00           C
ATOM   2567  HA  THR X 187      79.707 107.197  63.726  1.00  0.00           H
ATOM   2568  CB  THR X 187      77.895 106.904  64.819  1.00  0.00           C
ATOM   2569  HB  THR X 187      77.382 107.315  65.718  1.00  0.00           H
ATOM   2570  OG1 THR X 187      78.021 105.501  64.985  1.00  0.00           O
ATOM   2571  HG1 THR X 187      77.158 105.206  65.318  1.00  0.00           H
ATOM   2572  CG2 THR X 187      77.047 107.125  63.569  1.00  0.00           C
ATOM   2573 1HG2 THR X 187      76.102 106.544  63.639  1.00  0.00           H
ATOM   2574 2HG2 THR X 187      76.776 108.194  63.448  1.00  0.00           H
ATOM   2575 3HG2 THR X 187      77.599 106.789  62.668  1.00  0.00           H
ATOM   2576  C   THR X 187      79.094 109.042  64.591  1.00  0.00           C
ATOM   2577  O   THR X 187      78.824 109.689  65.600  1.00  0.00           O
ATOM   2578  N   LEU X 188      79.295 109.653  63.415  1.00  0.00           N
ATOM   2579  HN  LEU X 188      79.477 109.102  62.594  1.00  0.00           H
ATOM   2580  CA  LEU X 188      79.340 111.091  63.232  1.00  0.00           C
ATOM   2581  HA  LEU X 188      79.076 111.592  64.151  1.00  0.00           H
ATOM   2582  CB  LEU X 188      80.732 111.526  62.677  1.00  0.00           C
ATOM   2583  HB1 LEU X 188      81.226 110.614  62.278  1.00  0.00           H
ATOM   2584  HB2 LEU X 188      80.611 112.211  61.811  1.00  0.00           H
ATOM   2585  CG  LEU X 188      81.713 112.223  63.650  1.00  0.00           C
ATOM   2586  HG  LEU X 188      82.692 111.687  63.576  1.00  0.00           H
ATOM   2587  CD1 LEU X 188      81.949 113.679  63.227  1.00  0.00           C
ATOM   2588 1HD1 LEU X 188      82.521 114.217  64.009  1.00  0.00           H
ATOM   2589 2HD1 LEU X 188      82.539 113.716  62.291  1.00  0.00           H
ATOM   2590 3HD1 LEU X 188      80.984 114.207  63.078  1.00  0.00           H
ATOM   2591  CD2 LEU X 188      81.294 112.200  65.117  1.00  0.00           C
ATOM   2592 1HD2 LEU X 188      82.076 112.661  65.754  1.00  0.00           H
ATOM   2593 2HD2 LEU X 188      80.370 112.802  65.266  1.00  0.00           H
ATOM   2594 3HD2 LEU X 188      81.111 111.162  65.465  1.00  0.00           H
ATOM   2595  C   LEU X 188      78.283 111.524  62.247  1.00  0.00           C
ATOM   2596  O   LEU X 188      78.031 110.851  61.247  1.00  0.00           O
ATOM   2597  N   GLN X 189      77.661 112.686  62.517  1.00  0.00           N
ATOM   2598  HN  GLN X 189      77.851 113.191  63.366  1.00  0.00           H
ATOM   2599  CA  GLN X 189      76.717 113.320  61.626  1.00  0.00           C
ATOM   2600  HA  GLN X 189      76.849 112.934  60.628  1.00  0.00           H
ATOM   2601  CB  GLN X 189      75.252 113.082  62.066  1.00  0.00           C
ATOM   2602  HB1 GLN X 189      75.263 112.792  63.139  1.00  0.00           H
ATOM   2603  HB2 GLN X 189      74.646 114.014  61.988  1.00  0.00           H
ATOM   2604  CG  GLN X 189      74.554 111.981  61.235  1.00  0.00           C
ATOM   2605  HG1 GLN X 189      74.456 112.330  60.186  1.00  0.00           H
ATOM   2606  HG2 GLN X 189      75.155 111.048  61.248  1.00  0.00           H
ATOM   2607  CD  GLN X 189      73.173 111.664  61.802  1.00  0.00           C
ATOM   2608  OE1 GLN X 189      72.950 111.690  63.011  1.00  0.00           O
ATOM   2609  NE2 GLN X 189      72.196 111.350  60.924  1.00  0.00           N
ATOM   2610 1HE2 GLN X 189      72.424 111.056  59.996  1.00  0.00           H
ATOM   2611 2HE2 GLN X 189      71.316 111.099  61.317  1.00  0.00           H
ATOM   2612  C   GLN X 189      77.008 114.808  61.564  1.00  0.00           C
ATOM   2613  O   GLN X 189      77.298 115.451  62.571  1.00  0.00           O
ATOM   2614  N   SER X 190      76.970 115.382  60.350  1.00  0.00           N
ATOM   2615  HN  SER X 190      76.817 114.811  59.539  1.00  0.00           H
ATOM   2616  CA  SER X 190      77.117 116.814  60.141  1.00  0.00           C
ATOM   2617  HA  SER X 190      76.928 117.351  61.061  1.00  0.00           H
ATOM   2618  CB  SER X 190      78.552 117.150  59.648  1.00  0.00           C
ATOM   2619  HB1 SER X 190      79.267 116.819  60.435  1.00  0.00           H
ATOM   2620  HB2 SER X 190      78.771 116.578  58.719  1.00  0.00           H
ATOM   2621  OG  SER X 190      78.739 118.543  59.399  1.00  0.00           O
ATOM   2622  HG1 SER X 190      79.641 118.782  59.651  1.00  0.00           H
ATOM   2623  C   SER X 190      76.083 117.280  59.133  1.00  0.00           C
ATOM   2624  O   SER X 190      76.136 116.902  57.964  1.00  0.00           O
ATOM   2625  N   GLU X 191      75.112 118.106  59.572  1.00  0.00           N
ATOM   2626  HN  GLU X 191      75.097 118.389  60.536  1.00  0.00           H
ATOM   2627  CA  GLU X 191      74.080 118.712  58.744  1.00  0.00           C
ATOM   2628  HA  GLU X 191      73.936 118.139  57.838  1.00  0.00           H
ATOM   2629  CB  GLU X 191      72.733 118.788  59.522  1.00  0.00           C
ATOM   2630  HB1 GLU X 191      72.354 117.752  59.663  1.00  0.00           H
ATOM   2631  HB2 GLU X 191      72.935 119.196  60.533  1.00  0.00           H
ATOM   2632  CG  GLU X 191      71.610 119.634  58.861  1.00  0.00           C
ATOM   2633  HG1 GLU X 191      71.948 120.681  58.709  1.00  0.00           H
ATOM   2634  HG2 GLU X 191      71.356 119.206  57.873  1.00  0.00           H
ATOM   2635  CD  GLU X 191      70.317 119.713  59.677  1.00  0.00           C
ATOM   2636  OE1 GLU X 191      69.985 118.754  60.420  1.00  0.00           O
ATOM   2637  OE2 GLU X 191      69.614 120.750  59.548  1.00  0.00           O
ATOM   2638  C   GLU X 191      74.543 120.103  58.350  1.00  0.00           C
ATOM   2639  O   GLU X 191      74.959 120.888  59.197  1.00  0.00           O
ATOM   2640  N   LEU X 192      74.506 120.445  57.050  1.00  0.00           N
ATOM   2641  HN  LEU X 192      74.119 119.814  56.378  1.00  0.00           H
ATOM   2642  CA  LEU X 192      75.048 121.689  56.525  1.00  0.00           C
ATOM   2643  HA  LEU X 192      75.570 122.246  57.292  1.00  0.00           H
ATOM   2644  CB  LEU X 192      76.003 121.349  55.354  1.00  0.00           C
ATOM   2645  HB1 LEU X 192      76.799 120.679  55.743  1.00  0.00           H
ATOM   2646  HB2 LEU X 192      75.411 120.763  54.623  1.00  0.00           H
ATOM   2647  CG  LEU X 192      76.680 122.515  54.597  1.00  0.00           C
ATOM   2648  HG  LEU X 192      75.906 123.258  54.296  1.00  0.00           H
ATOM   2649  CD1 LEU X 192      77.720 123.235  55.460  1.00  0.00           C
ATOM   2650 1HD1 LEU X 192      78.276 123.981  54.855  1.00  0.00           H
ATOM   2651 2HD1 LEU X 192      77.228 123.765  56.302  1.00  0.00           H
ATOM   2652 3HD1 LEU X 192      78.452 122.510  55.873  1.00  0.00           H
ATOM   2653  CD2 LEU X 192      77.344 121.992  53.315  1.00  0.00           C
ATOM   2654 1HD2 LEU X 192      77.961 122.771  52.833  1.00  0.00           H
ATOM   2655 2HD2 LEU X 192      78.009 121.142  53.560  1.00  0.00           H
ATOM   2656 3HD2 LEU X 192      76.583 121.648  52.585  1.00  0.00           H
ATOM   2657  C   LEU X 192      73.921 122.548  55.986  1.00  0.00           C
ATOM   2658  O   LEU X 192      73.027 122.031  55.316  1.00  0.00           O
ATOM   2659  N   MET X 193      73.947 123.873  56.259  1.00  0.00           N
ATOM   2660  HN  MET X 193      74.647 124.253  56.873  1.00  0.00           H
ATOM   2661  CA  MET X 193      73.071 124.847  55.628  1.00  0.00           C
ATOM   2662  HA  MET X 193      72.494 124.348  54.870  1.00  0.00           H
ATOM   2663  CB  MET X 193      72.074 125.518  56.588  1.00  0.00           C
ATOM   2664  HB1 MET X 193      72.617 126.222  57.256  1.00  0.00           H
ATOM   2665  HB2 MET X 193      71.342 126.106  55.989  1.00  0.00           H
ATOM   2666  CG  MET X 193      71.314 124.514  57.465  1.00  0.00           C
ATOM   2667  HG1 MET X 193      71.138 123.585  56.878  1.00  0.00           H
ATOM   2668  HG2 MET X 193      71.978 124.230  58.308  1.00  0.00           H
ATOM   2669  SD  MET X 193      69.718 125.116  58.085  1.00  0.00           S
ATOM   2670  CE  MET X 193      70.216 126.707  58.807  1.00  0.00           C
ATOM   2671  HE1 MET X 193      69.332 127.262  59.192  1.00  0.00           H
ATOM   2672  HE2 MET X 193      70.926 126.557  59.646  1.00  0.00           H
ATOM   2673  HE3 MET X 193      70.706 127.361  58.056  1.00  0.00           H
ATOM   2674  C   MET X 193      73.882 125.942  54.950  1.00  0.00           C
ATOM   2675  O   MET X 193      74.957 126.309  55.416  1.00  0.00           O
ATOM   2676  N   VAL X 194      73.394 126.492  53.815  1.00  0.00           N
ATOM   2677  HN  VAL X 194      72.531 126.162  53.433  1.00  0.00           H
ATOM   2678  CA  VAL X 194      74.106 127.504  53.039  1.00  0.00           C
ATOM   2679  HA  VAL X 194      74.816 128.008  53.680  1.00  0.00           H
ATOM   2680  CB  VAL X 194      74.845 126.957  51.806  1.00  0.00           C
ATOM   2681  HB  VAL X 194      75.358 127.804  51.287  1.00  0.00           H
ATOM   2682  CG1 VAL X 194      75.938 125.973  52.244  1.00  0.00           C
ATOM   2683 1HG1 VAL X 194      76.406 125.521  51.344  1.00  0.00           H
ATOM   2684 2HG1 VAL X 194      76.717 126.496  52.832  1.00  0.00           H
ATOM   2685 3HG1 VAL X 194      75.544 125.165  52.885  1.00  0.00           H
ATOM   2686  CG2 VAL X 194      73.901 126.283  50.785  1.00  0.00           C
ATOM   2687 1HG2 VAL X 194      74.493 125.818  49.967  1.00  0.00           H
ATOM   2688 2HG2 VAL X 194      73.284 125.497  51.261  1.00  0.00           H
ATOM   2689 3HG2 VAL X 194      73.215 127.020  50.320  1.00  0.00           H
ATOM   2690  C   VAL X 194      73.149 128.562  52.533  1.00  0.00           C
ATOM   2691  O   VAL X 194      72.015 128.265  52.166  1.00  0.00           O
ATOM   2692  N   THR X 195      73.590 129.831  52.469  1.00  0.00           N
ATOM   2693  HN  THR X 195      74.466 130.078  52.897  1.00  0.00           H
ATOM   2694  CA  THR X 195      72.819 130.918  51.870  1.00  0.00           C
ATOM   2695  HA  THR X 195      71.827 130.583  51.607  1.00  0.00           H
ATOM   2696  CB  THR X 195      72.640 132.108  52.813  1.00  0.00           C
ATOM   2697  HB  THR X 195      73.628 132.556  53.067  1.00  0.00           H
ATOM   2698  OG1 THR X 195      72.006 131.682  54.013  1.00  0.00           O
ATOM   2699  HG1 THR X 195      72.001 132.421  54.638  1.00  0.00           H
ATOM   2700  CG2 THR X 195      71.721 133.155  52.172  1.00  0.00           C
ATOM   2701 1HG2 THR X 195      71.536 133.991  52.876  1.00  0.00           H
ATOM   2702 2HG2 THR X 195      72.167 133.589  51.254  1.00  0.00           H
ATOM   2703 3HG2 THR X 195      70.748 132.691  51.914  1.00  0.00           H
ATOM   2704  C   THR X 195      73.544 131.407  50.621  1.00  0.00           C
ATOM   2705  O   THR X 195      74.521 132.155  50.738  1.00  0.00           O
ATOM   2706  N   PRO X 196      73.155 131.027  49.398  1.00  0.00           N
ATOM   2707  CD  PRO X 196      72.269 129.894  49.122  1.00  0.00           C
ATOM   2708  HD1 PRO X 196      71.214 130.248  49.131  1.00  0.00           H
ATOM   2709  HD2 PRO X 196      72.398 129.070  49.854  1.00  0.00           H
ATOM   2710  CA  PRO X 196      73.704 131.591  48.166  1.00  0.00           C
ATOM   2711  HA  PRO X 196      74.773 131.433  48.194  1.00  0.00           H
ATOM   2712  CB  PRO X 196      73.065 130.753  47.041  1.00  0.00           C
ATOM   2713  HB1 PRO X 196      72.141 131.235  46.661  1.00  0.00           H
ATOM   2714  HB2 PRO X 196      73.768 130.596  46.197  1.00  0.00           H
ATOM   2715  CG  PRO X 196      72.680 129.438  47.724  1.00  0.00           C
ATOM   2716  HG1 PRO X 196      71.871 128.891  47.198  1.00  0.00           H
ATOM   2717  HG2 PRO X 196      73.577 128.783  47.806  1.00  0.00           H
ATOM   2718  C   PRO X 196      73.480 133.087  47.968  1.00  0.00           C
ATOM   2719  O   PRO X 196      72.328 133.530  47.921  1.00  0.00           O
ATOM   2720  N   ALA X 197      74.562 133.868  47.767  1.00  0.00           N
ATOM   2721  HN  ALA X 197      75.472 133.481  47.881  1.00  0.00           H
ATOM   2722  CA  ALA X 197      74.525 135.253  47.326  1.00  0.00           C
ATOM   2723  HA  ALA X 197      73.873 135.782  48.009  1.00  0.00           H
ATOM   2724  CB  ALA X 197      75.931 135.872  47.431  1.00  0.00           C
ATOM   2725  HB1 ALA X 197      75.898 136.959  47.215  1.00  0.00           H
ATOM   2726  HB2 ALA X 197      76.313 135.743  48.466  1.00  0.00           H
ATOM   2727  HB3 ALA X 197      76.637 135.382  46.727  1.00  0.00           H
ATOM   2728  C   ALA X 197      73.942 135.426  45.916  1.00  0.00           C
ATOM   2729  O   ALA X 197      74.028 134.531  45.076  1.00  0.00           O
ATOM   2730  N   ARG X 198      73.276 136.565  45.616  1.00  0.00           N
ATOM   2731  HN  ARG X 198      73.423 137.389  46.168  1.00  0.00           H
ATOM   2732  CA  ARG X 198      72.587 136.766  44.346  1.00  0.00           C
ATOM   2733  HA  ARG X 198      72.014 135.868  44.164  1.00  0.00           H
ATOM   2734  CB  ARG X 198      71.609 137.967  44.404  1.00  0.00           C
ATOM   2735  HB1 ARG X 198      70.989 137.873  45.322  1.00  0.00           H
ATOM   2736  HB2 ARG X 198      72.198 138.907  44.520  1.00  0.00           H
ATOM   2737  CG  ARG X 198      70.655 138.136  43.191  1.00  0.00           C
ATOM   2738  HG1 ARG X 198      69.966 138.983  43.420  1.00  0.00           H
ATOM   2739  HG2 ARG X 198      71.245 138.447  42.299  1.00  0.00           H
ATOM   2740  CD  ARG X 198      69.797 136.918  42.799  1.00  0.00           C
ATOM   2741  HD1 ARG X 198      69.027 137.187  42.042  1.00  0.00           H
ATOM   2742  HD2 ARG X 198      70.431 136.115  42.361  1.00  0.00           H
ATOM   2743  NE  ARG X 198      69.165 136.387  44.049  1.00  0.00           N
ATOM   2744  HE  ARG X 198      69.699 135.816  44.659  1.00  0.00           H
ATOM   2745  CZ  ARG X 198      68.031 136.856  44.585  1.00  0.00           C
ATOM   2746  NH1 ARG X 198      67.210 137.667  43.932  1.00  0.00           N
ATOM   2747 1HH1 ARG X 198      67.395 137.865  42.976  1.00  0.00           H
ATOM   2748 2HH1 ARG X 198      66.383 137.981  44.384  1.00  0.00           H
ATOM   2749  NH2 ARG X 198      67.735 136.493  45.831  1.00  0.00           N
ATOM   2750 1HH2 ARG X 198      68.448 136.076  46.391  1.00  0.00           H
ATOM   2751 2HH2 ARG X 198      66.904 136.869  46.273  1.00  0.00           H
ATOM   2752  C   ARG X 198      73.536 136.925  43.167  1.00  0.00           C
ATOM   2753  O   ARG X 198      74.540 137.628  43.239  1.00  0.00           O
ATOM   2754  N   GLY X 199      73.263 136.223  42.041  1.00  0.00           N
ATOM   2755  HN  GLY X 199      72.461 135.634  41.969  1.00  0.00           H
ATOM   2756  CA  GLY X 199      74.171 136.227  40.897  1.00  0.00           C
ATOM   2757  HA1 GLY X 199      73.630 135.849  40.041  1.00  0.00           H
ATOM   2758  HA2 GLY X 199      74.551 137.228  40.739  1.00  0.00           H
ATOM   2759  C   GLY X 199      75.350 135.314  41.109  1.00  0.00           C
ATOM   2760  O   GLY X 199      76.322 135.353  40.355  1.00  0.00           O
ATOM   2761  N   GLY X 200      75.287 134.503  42.188  1.00  0.00           N
ATOM   2762  HN  GLY X 200      74.511 134.604  42.803  1.00  0.00           H
ATOM   2763  CA  GLY X 200      76.216 133.435  42.517  1.00  0.00           C
ATOM   2764  HA1 GLY X 200      77.188 133.876  42.648  1.00  0.00           H
ATOM   2765  HA2 GLY X 200      75.844 132.953  43.409  1.00  0.00           H
ATOM   2766  C   GLY X 200      76.333 132.370  41.465  1.00  0.00           C
ATOM   2767  O   GLY X 200      75.536 132.296  40.534  1.00  0.00           O
ATOM   2768  N   ASP X 201      77.329 131.480  41.616  1.00  0.00           N
ATOM   2769  HN  ASP X 201      77.954 131.529  42.385  1.00  0.00           H
ATOM   2770  CA  ASP X 201      77.587 130.415  40.673  1.00  0.00           C
ATOM   2771  HA  ASP X 201      77.694 130.890  39.709  1.00  0.00           H
ATOM   2772  CB  ASP X 201      78.937 129.739  41.038  1.00  0.00           C
ATOM   2773  HB1 ASP X 201      79.635 130.526  41.399  1.00  0.00           H
ATOM   2774  HB2 ASP X 201      78.811 128.994  41.848  1.00  0.00           H
ATOM   2775  CG  ASP X 201      79.611 129.073  39.852  1.00  0.00           C
ATOM   2776  OD1 ASP X 201      78.917 128.637  38.902  1.00  0.00           O
ATOM   2777  OD2 ASP X 201      80.875 129.040  39.862  1.00  0.00           O
ATOM   2778  C   ASP X 201      76.432 129.399  40.644  1.00  0.00           C
ATOM   2779  O   ASP X 201      76.079 128.870  41.703  1.00  0.00           O
ATOM   2780  N   PRO X 202      75.792 129.074  39.516  1.00  0.00           N
ATOM   2781  CD  PRO X 202      75.847 129.863  38.286  1.00  0.00           C
ATOM   2782  HD1 PRO X 202      76.894 129.964  37.924  1.00  0.00           H
ATOM   2783  HD2 PRO X 202      75.410 130.868  38.487  1.00  0.00           H
ATOM   2784  CA  PRO X 202      74.666 128.153  39.515  1.00  0.00           C
ATOM   2785  HA  PRO X 202      74.031 128.385  40.345  1.00  0.00           H
ATOM   2786  CB  PRO X 202      73.939 128.414  38.188  1.00  0.00           C
ATOM   2787  HB1 PRO X 202      73.507 127.500  37.733  1.00  0.00           H
ATOM   2788  HB2 PRO X 202      73.108 129.132  38.384  1.00  0.00           H
ATOM   2789  CG  PRO X 202      74.977 129.092  37.297  1.00  0.00           C
ATOM   2790  HG1 PRO X 202      75.598 128.326  36.785  1.00  0.00           H
ATOM   2791  HG2 PRO X 202      74.495 129.756  36.552  1.00  0.00           H
ATOM   2792  C   PRO X 202      75.108 126.716  39.673  1.00  0.00           C
ATOM   2793  O   PRO X 202      74.241 125.857  39.829  1.00  0.00           O
ATOM   2794  N   ARG X 203      76.425 126.428  39.626  1.00  0.00           N
ATOM   2795  HN  ARG X 203      77.089 127.170  39.497  1.00  0.00           H
ATOM   2796  CA  ARG X 203      76.969 125.087  39.756  1.00  0.00           C
ATOM   2797  HA  ARG X 203      76.182 124.379  39.978  1.00  0.00           H
ATOM   2798  CB  ARG X 203      77.621 124.686  38.414  1.00  0.00           C
ATOM   2799  HB1 ARG X 203      78.343 125.486  38.128  1.00  0.00           H
ATOM   2800  HB2 ARG X 203      78.195 123.738  38.534  1.00  0.00           H
ATOM   2801  CG  ARG X 203      76.596 124.478  37.286  1.00  0.00           C
ATOM   2802  HG1 ARG X 203      76.000 123.569  37.519  1.00  0.00           H
ATOM   2803  HG2 ARG X 203      75.892 125.336  37.247  1.00  0.00           H
ATOM   2804  CD  ARG X 203      77.275 124.313  35.931  1.00  0.00           C
ATOM   2805  HD1 ARG X 203      77.749 125.268  35.608  1.00  0.00           H
ATOM   2806  HD2 ARG X 203      78.077 123.544  36.000  1.00  0.00           H
ATOM   2807  NE  ARG X 203      76.258 123.848  34.927  1.00  0.00           N
ATOM   2808  HE  ARG X 203      76.271 122.890  34.656  1.00  0.00           H
ATOM   2809  CZ  ARG X 203      75.577 124.686  34.137  1.00  0.00           C
ATOM   2810  NH1 ARG X 203      75.416 125.965  34.454  1.00  0.00           N
ATOM   2811 1HH1 ARG X 203      75.668 126.255  35.363  1.00  0.00           H
ATOM   2812 2HH1 ARG X 203      74.826 126.530  33.874  1.00  0.00           H
ATOM   2813  NH2 ARG X 203      75.081 124.260  32.978  1.00  0.00           N
ATOM   2814 1HH2 ARG X 203      75.414 123.375  32.624  1.00  0.00           H
ATOM   2815 2HH2 ARG X 203      74.823 124.997  32.353  1.00  0.00           H
ATOM   2816  C   ARG X 203      78.006 124.957  40.879  1.00  0.00           C
ATOM   2817  O   ARG X 203      79.187 124.725  40.598  1.00  0.00           O
ATOM   2818  N   PRO X 204      77.649 125.070  42.157  1.00  0.00           N
ATOM   2819  CD  PRO X 204      76.298 125.371  42.638  1.00  0.00           C
ATOM   2820  HD1 PRO X 204      75.542 124.709  42.162  1.00  0.00           H
ATOM   2821  HD2 PRO X 204      76.068 126.437  42.419  1.00  0.00           H
ATOM   2822  CA  PRO X 204      78.576 124.819  43.252  1.00  0.00           C
ATOM   2823  HA  PRO X 204      79.518 125.311  43.062  1.00  0.00           H
ATOM   2824  CB  PRO X 204      77.833 125.399  44.467  1.00  0.00           C
ATOM   2825  HB1 PRO X 204      78.143 124.942  45.428  1.00  0.00           H
ATOM   2826  HB2 PRO X 204      78.015 126.496  44.504  1.00  0.00           H
ATOM   2827  CG  PRO X 204      76.359 125.148  44.148  1.00  0.00           C
ATOM   2828  HG1 PRO X 204      76.102 124.086  44.364  1.00  0.00           H
ATOM   2829  HG2 PRO X 204      75.665 125.807  44.705  1.00  0.00           H
ATOM   2830  C   PRO X 204      78.844 123.331  43.437  1.00  0.00           C
ATOM   2831  O   PRO X 204      77.927 122.514  43.365  1.00  0.00           O
ATOM   2832  N   THR X 205      80.106 122.947  43.699  1.00  0.00           N
ATOM   2833  HN  THR X 205      80.845 123.615  43.671  1.00  0.00           H
ATOM   2834  CA  THR X 205      80.457 121.543  43.885  1.00  0.00           C
ATOM   2835  HA  THR X 205      79.624 120.903  43.631  1.00  0.00           H
ATOM   2836  CB  THR X 205      81.658 121.108  43.053  1.00  0.00           C
ATOM   2837  HB  THR X 205      82.568 121.680  43.345  1.00  0.00           H
ATOM   2838  OG1 THR X 205      81.417 121.331  41.676  1.00  0.00           O
ATOM   2839  HG1 THR X 205      82.290 121.297  41.232  1.00  0.00           H
ATOM   2840  CG2 THR X 205      81.882 119.597  43.190  1.00  0.00           C
ATOM   2841 1HG2 THR X 205      82.686 119.267  42.503  1.00  0.00           H
ATOM   2842 2HG2 THR X 205      82.170 119.317  44.222  1.00  0.00           H
ATOM   2843 3HG2 THR X 205      80.950 119.053  42.920  1.00  0.00           H
ATOM   2844  C   THR X 205      80.816 121.289  45.327  1.00  0.00           C
ATOM   2845  O   THR X 205      81.901 121.657  45.783  1.00  0.00           O
ATOM   2846  N   PHE X 206      79.938 120.608  46.090  1.00  0.00           N
ATOM   2847  HN  PHE X 206      79.082 120.269  45.691  1.00  0.00           H
ATOM   2848  CA  PHE X 206      80.182 120.334  47.498  1.00  0.00           C
ATOM   2849  HA  PHE X 206      80.931 121.019  47.867  1.00  0.00           H
ATOM   2850  CB  PHE X 206      78.932 120.486  48.406  1.00  0.00           C
ATOM   2851  HB1 PHE X 206      78.168 119.729  48.158  1.00  0.00           H
ATOM   2852  HB2 PHE X 206      79.208 120.358  49.475  1.00  0.00           H
ATOM   2853  CG  PHE X 206      78.298 121.834  48.268  1.00  0.00           C
ATOM   2854  CD1 PHE X 206      78.851 122.941  48.926  1.00  0.00           C
ATOM   2855  HD1 PHE X 206      79.749 122.827  49.517  1.00  0.00           H
ATOM   2856  CE1 PHE X 206      78.241 124.197  48.832  1.00  0.00           C
ATOM   2857  HE1 PHE X 206      78.694 125.036  49.332  1.00  0.00           H
ATOM   2858  CZ  PHE X 206      77.072 124.358  48.079  1.00  0.00           C
ATOM   2859  HZ  PHE X 206      76.604 125.329  47.994  1.00  0.00           H
ATOM   2860  CD2 PHE X 206      77.123 122.000  47.516  1.00  0.00           C
ATOM   2861  HD2 PHE X 206      76.686 121.152  47.011  1.00  0.00           H
ATOM   2862  CE2 PHE X 206      76.511 123.257  47.421  1.00  0.00           C
ATOM   2863  HE2 PHE X 206      75.610 123.379  46.836  1.00  0.00           H
ATOM   2864  C   PHE X 206      80.700 118.922  47.701  1.00  0.00           C
ATOM   2865  O   PHE X 206      80.351 117.986  46.985  1.00  0.00           O
ATOM   2866  N   SER X 207      81.543 118.717  48.725  1.00  0.00           N
ATOM   2867  HN  SER X 207      81.920 119.498  49.233  1.00  0.00           H
ATOM   2868  CA  SER X 207      81.897 117.390  49.196  1.00  0.00           C
ATOM   2869  HA  SER X 207      81.036 116.748  49.063  1.00  0.00           H
ATOM   2870  CB  SER X 207      83.107 116.729  48.466  1.00  0.00           C
ATOM   2871  HB1 SER X 207      83.211 115.673  48.802  1.00  0.00           H
ATOM   2872  HB2 SER X 207      82.877 116.715  47.376  1.00  0.00           H
ATOM   2873  OG  SER X 207      84.347 117.414  48.680  1.00  0.00           O
ATOM   2874  HG1 SER X 207      84.939 117.133  47.971  1.00  0.00           H
ATOM   2875  C   SER X 207      82.154 117.455  50.682  1.00  0.00           C
ATOM   2876  O   SER X 207      82.446 118.509  51.237  1.00  0.00           O
ATOM   2877  N   CYS X 208      82.017 116.318  51.380  1.00  0.00           N
ATOM   2878  HN  CYS X 208      81.777 115.472  50.921  1.00  0.00           H
ATOM   2879  CA  CYS X 208      82.282 116.203  52.801  1.00  0.00           C
ATOM   2880  HA  CYS X 208      82.441 117.175  53.249  1.00  0.00           H
ATOM   2881  CB  CYS X 208      81.099 115.485  53.498  1.00  0.00           C
ATOM   2882  HB1 CYS X 208      80.178 116.075  53.311  1.00  0.00           H
ATOM   2883  HB2 CYS X 208      80.948 114.498  53.015  1.00  0.00           H
ATOM   2884  SG  CYS X 208      81.259 115.244  55.292  1.00  0.00           S
ATOM   2885  C   CYS X 208      83.549 115.387  52.962  1.00  0.00           C
ATOM   2886  O   CYS X 208      83.928 114.631  52.071  1.00  0.00           O
ATOM   2887  N   SER X 209      84.257 115.509  54.097  1.00  0.00           N
ATOM   2888  HN  SER X 209      83.989 116.187  54.785  1.00  0.00           H
ATOM   2889  CA  SER X 209      85.415 114.679  54.363  1.00  0.00           C
ATOM   2890  HA  SER X 209      85.248 113.732  53.883  1.00  0.00           H
ATOM   2891  CB  SER X 209      86.739 115.294  53.836  1.00  0.00           C
ATOM   2892  HB1 SER X 209      87.558 114.545  53.910  1.00  0.00           H
ATOM   2893  HB2 SER X 209      86.601 115.545  52.760  1.00  0.00           H
ATOM   2894  OG  SER X 209      87.110 116.476  54.553  1.00  0.00           O
ATOM   2895  HG1 SER X 209      86.284 116.988  54.640  1.00  0.00           H
ATOM   2896  C   SER X 209      85.579 114.380  55.831  1.00  0.00           C
ATOM   2897  O   SER X 209      85.278 115.214  56.677  1.00  0.00           O
ATOM   2898  N   PHE X 210      86.083 113.174  56.152  1.00  0.00           N
ATOM   2899  HN  PHE X 210      86.259 112.512  55.427  1.00  0.00           H
ATOM   2900  CA  PHE X 210      86.438 112.763  57.498  1.00  0.00           C
ATOM   2901  HA  PHE X 210      85.946 113.394  58.224  1.00  0.00           H
ATOM   2902  CB  PHE X 210      86.008 111.280  57.697  1.00  0.00           C
ATOM   2903  HB1 PHE X 210      84.913 111.193  57.530  1.00  0.00           H
ATOM   2904  HB2 PHE X 210      86.519 110.628  56.958  1.00  0.00           H
ATOM   2905  CG  PHE X 210      86.309 110.756  59.075  1.00  0.00           C
ATOM   2906  CD1 PHE X 210      85.373 110.881  60.112  1.00  0.00           C
ATOM   2907  HD1 PHE X 210      84.431 111.379  59.935  1.00  0.00           H
ATOM   2908  CE1 PHE X 210      85.650 110.363  61.382  1.00  0.00           C
ATOM   2909  HE1 PHE X 210      84.915 110.447  62.172  1.00  0.00           H
ATOM   2910  CZ  PHE X 210      86.890 109.761  61.635  1.00  0.00           C
ATOM   2911  HZ  PHE X 210      87.110 109.409  62.631  1.00  0.00           H
ATOM   2912  CD2 PHE X 210      87.545 110.139  59.340  1.00  0.00           C
ATOM   2913  HD2 PHE X 210      88.279 110.053  58.553  1.00  0.00           H
ATOM   2914  CE2 PHE X 210      87.845 109.659  60.619  1.00  0.00           C
ATOM   2915  HE2 PHE X 210      88.808 109.211  60.810  1.00  0.00           H
ATOM   2916  C   PHE X 210      87.942 112.906  57.689  1.00  0.00           C
ATOM   2917  O   PHE X 210      88.697 112.432  56.847  1.00  0.00           O
ATOM   2918  N   SER X 211      88.411 113.528  58.795  1.00  0.00           N
ATOM   2919  HN  SER X 211      87.770 113.929  59.453  1.00  0.00           H
ATOM   2920  CA  SER X 211      89.837 113.608  59.127  1.00  0.00           C
ATOM   2921  HA  SER X 211      90.396 113.016  58.421  1.00  0.00           H
ATOM   2922  CB  SER X 211      90.420 115.046  59.099  1.00  0.00           C
ATOM   2923  HB1 SER X 211      89.772 115.737  59.687  1.00  0.00           H
ATOM   2924  HB2 SER X 211      91.435 115.052  59.558  1.00  0.00           H
ATOM   2925  OG  SER X 211      90.569 115.510  57.756  1.00  0.00           O
ATOM   2926  HG1 SER X 211      89.811 116.095  57.567  1.00  0.00           H
ATOM   2927  C   SER X 211      90.085 113.088  60.539  1.00  0.00           C
ATOM   2928  O   SER X 211      89.407 113.555  61.450  1.00  0.00           O
ATOM   2929  N   PRO X 212      91.009 112.162  60.818  1.00  0.00           N
ATOM   2930  CD  PRO X 212      91.861 111.516  59.815  1.00  0.00           C
ATOM   2931  HD1 PRO X 212      92.426 112.267  59.222  1.00  0.00           H
ATOM   2932  HD2 PRO X 212      91.224 110.896  59.143  1.00  0.00           H
ATOM   2933  CA  PRO X 212      91.107 111.495  62.120  1.00  0.00           C
ATOM   2934  HA  PRO X 212      90.118 111.292  62.506  1.00  0.00           H
ATOM   2935  CB  PRO X 212      91.905 110.220  61.799  1.00  0.00           C
ATOM   2936  HB1 PRO X 212      92.488 109.826  62.656  1.00  0.00           H
ATOM   2937  HB2 PRO X 212      91.195 109.428  61.484  1.00  0.00           H
ATOM   2938  CG  PRO X 212      92.796 110.630  60.627  1.00  0.00           C
ATOM   2939  HG1 PRO X 212      93.649 111.238  61.006  1.00  0.00           H
ATOM   2940  HG2 PRO X 212      93.191 109.765  60.059  1.00  0.00           H
ATOM   2941  C   PRO X 212      91.847 112.278  63.189  1.00  0.00           C
ATOM   2942  O   PRO X 212      91.951 111.767  64.301  1.00  0.00           O
ATOM   2943  N   GLY X 213      92.430 113.459  62.910  1.00  0.00           N
ATOM   2944  HN  GLY X 213      92.337 113.834  61.993  1.00  0.00           H
ATOM   2945  CA  GLY X 213      93.106 114.291  63.914  1.00  0.00           C
ATOM   2946  HA1 GLY X 213      93.195 115.285  63.502  1.00  0.00           H
ATOM   2947  HA2 GLY X 213      92.522 114.281  64.822  1.00  0.00           H
ATOM   2948  C   GLY X 213      94.495 113.845  64.286  1.00  0.00           C
ATOM   2949  O   GLY X 213      95.408 114.659  64.402  1.00  0.00           O
ATOM   2950  N   LEU X 214      94.701 112.527  64.440  1.00  0.00           N
ATOM   2951  HN  LEU X 214      93.908 111.915  64.418  1.00  0.00           H
ATOM   2952  CA  LEU X 214      96.000 111.895  64.479  1.00  0.00           C
ATOM   2953  HA  LEU X 214      96.728 112.668  64.667  1.00  0.00           H
ATOM   2954  CB  LEU X 214      96.189 110.906  65.674  1.00  0.00           C
ATOM   2955  HB1 LEU X 214      97.272 110.659  65.751  1.00  0.00           H
ATOM   2956  HB2 LEU X 214      95.942 111.494  66.588  1.00  0.00           H
ATOM   2957  CG  LEU X 214      95.397 109.569  65.781  1.00  0.00           C
ATOM   2958  HG  LEU X 214      95.430 109.317  66.868  1.00  0.00           H
ATOM   2959  CD1 LEU X 214      93.902 109.634  65.448  1.00  0.00           C
ATOM   2960 1HD1 LEU X 214      93.413 108.667  65.688  1.00  0.00           H
ATOM   2961 2HD1 LEU X 214      93.404 110.438  66.031  1.00  0.00           H
ATOM   2962 3HD1 LEU X 214      93.755 109.831  64.367  1.00  0.00           H
ATOM   2963  CD2 LEU X 214      96.079 108.389  65.066  1.00  0.00           C
ATOM   2964 1HD2 LEU X 214      95.549 107.443  65.309  1.00  0.00           H
ATOM   2965 2HD2 LEU X 214      96.055 108.525  63.967  1.00  0.00           H
ATOM   2966 3HD2 LEU X 214      97.137 108.301  65.392  1.00  0.00           H
ATOM   2967  C   LEU X 214      96.235 111.307  63.084  1.00  0.00           C
ATOM   2968  O   LEU X 214      95.468 110.450  62.642  1.00  0.00           O
ATOM   2969  N   PRO X 215      97.189 111.782  62.279  1.00  0.00           N
ATOM   2970  CD  PRO X 215      98.261 112.686  62.690  1.00  0.00           C
ATOM   2971  HD1 PRO X 215      98.693 112.368  63.664  1.00  0.00           H
ATOM   2972  HD2 PRO X 215      97.849 113.715  62.778  1.00  0.00           H
ATOM   2973  CA  PRO X 215      97.350 111.347  60.899  1.00  0.00           C
ATOM   2974  HA  PRO X 215      96.419 111.532  60.380  1.00  0.00           H
ATOM   2975  CB  PRO X 215      98.483 112.227  60.351  1.00  0.00           C
ATOM   2976  HB1 PRO X 215      99.081 111.719  59.568  1.00  0.00           H
ATOM   2977  HB2 PRO X 215      98.034 113.146  59.914  1.00  0.00           H
ATOM   2978  CG  PRO X 215      99.310 112.597  61.582  1.00  0.00           C
ATOM   2979  HG1 PRO X 215     100.011 111.767  61.822  1.00  0.00           H
ATOM   2980  HG2 PRO X 215      99.880 113.541  61.459  1.00  0.00           H
ATOM   2981  C   PRO X 215      97.632 109.863  60.756  1.00  0.00           C
ATOM   2982  O   PRO X 215      98.541 109.333  61.397  1.00  0.00           O
ATOM   2983  N   ARG X 216      96.861 109.157  59.914  1.00  0.00           N
ATOM   2984  HN  ARG X 216      96.095 109.584  59.440  1.00  0.00           H
ATOM   2985  CA  ARG X 216      97.096 107.746  59.726  1.00  0.00           C
ATOM   2986  HA  ARG X 216      98.151 107.533  59.848  1.00  0.00           H
ATOM   2987  CB  ARG X 216      96.266 106.943  60.751  1.00  0.00           C
ATOM   2988  HB1 ARG X 216      96.239 107.559  61.685  1.00  0.00           H
ATOM   2989  HB2 ARG X 216      95.202 106.800  60.470  1.00  0.00           H
ATOM   2990  CG  ARG X 216      96.928 105.617  61.134  1.00  0.00           C
ATOM   2991  HG1 ARG X 216      98.025 105.754  61.251  1.00  0.00           H
ATOM   2992  HG2 ARG X 216      96.510 105.388  62.146  1.00  0.00           H
ATOM   2993  CD  ARG X 216      96.640 104.357  60.310  1.00  0.00           C
ATOM   2994  HD1 ARG X 216      97.140 103.517  60.846  1.00  0.00           H
ATOM   2995  HD2 ARG X 216      95.540 104.186  60.263  1.00  0.00           H
ATOM   2996  NE  ARG X 216      97.189 104.390  58.922  1.00  0.00           N
ATOM   2997  HE  ARG X 216      97.563 105.231  58.537  1.00  0.00           H
ATOM   2998  CZ  ARG X 216      97.002 103.371  58.069  1.00  0.00           C
ATOM   2999  NH1 ARG X 216      96.618 102.171  58.506  1.00  0.00           N
ATOM   3000 1HH1 ARG X 216      96.639 102.014  59.488  1.00  0.00           H
ATOM   3001 2HH1 ARG X 216      96.493 101.415  57.868  1.00  0.00           H
ATOM   3002  NH2 ARG X 216      97.212 103.548  56.770  1.00  0.00           N
ATOM   3003 1HH2 ARG X 216      97.608 104.402  56.441  1.00  0.00           H
ATOM   3004 2HH2 ARG X 216      97.238 102.752  56.179  1.00  0.00           H
ATOM   3005  C   ARG X 216      96.733 107.342  58.326  1.00  0.00           C
ATOM   3006  O   ARG X 216      97.577 107.021  57.488  1.00  0.00           O
ATOM   3007  N   HIS X 217      95.435 107.348  58.032  1.00  0.00           N
ATOM   3008  HN  HIS X 217      94.747 107.443  58.752  1.00  0.00           H
ATOM   3009  CA  HIS X 217      94.908 107.342  56.697  1.00  0.00           C
ATOM   3010  HA  HIS X 217      95.581 106.835  56.023  1.00  0.00           H
ATOM   3011  CB  HIS X 217      93.541 106.637  56.658  1.00  0.00           C
ATOM   3012  HB1 HIS X 217      92.952 106.928  55.766  1.00  0.00           H
ATOM   3013  HB2 HIS X 217      93.701 105.538  56.600  1.00  0.00           H
ATOM   3014  ND1 HIS X 217      92.678 105.921  58.867  1.00  0.00           N
ATOM   3015  CG  HIS X 217      92.724 106.891  57.887  1.00  0.00           C
ATOM   3016  CE1 HIS X 217      91.872 106.403  59.793  1.00  0.00           C
ATOM   3017  HE1 HIS X 217      91.573 105.883  60.706  1.00  0.00           H
ATOM   3018  NE2 HIS X 217      91.430 107.641  59.472  1.00  0.00           N
ATOM   3019  HE2 HIS X 217      90.841 108.216  60.038  1.00  0.00           H
ATOM   3020  CD2 HIS X 217      91.989 107.968  58.257  1.00  0.00           C
ATOM   3021  HD2 HIS X 217      91.878 108.925  57.769  1.00  0.00           H
ATOM   3022  C   HIS X 217      94.795 108.781  56.242  1.00  0.00           C
ATOM   3023  O   HIS X 217      94.985 109.724  57.014  1.00  0.00           O
ATOM   3024  N   ARG X 218      94.507 108.992  54.951  1.00  0.00           N
ATOM   3025  HN  ARG X 218      94.408 108.239  54.307  1.00  0.00           H
ATOM   3026  CA  ARG X 218      94.134 110.298  54.464  1.00  0.00           C
ATOM   3027  HA  ARG X 218      94.662 111.050  55.035  1.00  0.00           H
ATOM   3028  CB  ARG X 218      94.497 110.462  52.969  1.00  0.00           C
ATOM   3029  HB1 ARG X 218      94.989 109.515  52.641  1.00  0.00           H
ATOM   3030  HB2 ARG X 218      93.597 110.582  52.326  1.00  0.00           H
ATOM   3031  CG  ARG X 218      95.501 111.602  52.722  1.00  0.00           C
ATOM   3032  HG1 ARG X 218      96.336 111.445  53.434  1.00  0.00           H
ATOM   3033  HG2 ARG X 218      95.923 111.497  51.698  1.00  0.00           H
ATOM   3034  CD  ARG X 218      94.935 113.018  52.882  1.00  0.00           C
ATOM   3035  HD1 ARG X 218      94.299 113.271  52.002  1.00  0.00           H
ATOM   3036  HD2 ARG X 218      94.319 113.126  53.797  1.00  0.00           H
ATOM   3037  NE  ARG X 218      96.096 113.962  52.928  1.00  0.00           N
ATOM   3038  HE  ARG X 218      96.530 114.200  52.056  1.00  0.00           H
ATOM   3039  CZ  ARG X 218      96.620 114.478  54.050  1.00  0.00           C
ATOM   3040  NH1 ARG X 218      96.152 114.203  55.263  1.00  0.00           N
ATOM   3041 1HH1 ARG X 218      95.177 114.010  55.363  1.00  0.00           H
ATOM   3042 2HH1 ARG X 218      96.567 114.709  56.021  1.00  0.00           H
ATOM   3043  NH2 ARG X 218      97.670 115.291  53.991  1.00  0.00           N
ATOM   3044 1HH2 ARG X 218      98.113 115.483  53.125  1.00  0.00           H
ATOM   3045 2HH2 ARG X 218      97.976 115.723  54.845  1.00  0.00           H
ATOM   3046  C   ARG X 218      92.654 110.528  54.694  1.00  0.00           C
ATOM   3047  O   ARG X 218      91.899 109.611  55.019  1.00  0.00           O
ATOM   3048  N   ALA X 219      92.190 111.781  54.551  1.00  0.00           N
ATOM   3049  HN  ALA X 219      92.782 112.559  54.399  1.00  0.00           H
ATOM   3050  CA  ALA X 219      90.787 112.087  54.587  1.00  0.00           C
ATOM   3051  HA  ALA X 219      90.428 111.741  55.543  1.00  0.00           H
ATOM   3052  CB  ALA X 219      90.562 113.606  54.466  1.00  0.00           C
ATOM   3053  HB1 ALA X 219      89.486 113.850  54.584  1.00  0.00           H
ATOM   3054  HB2 ALA X 219      91.107 114.133  55.276  1.00  0.00           H
ATOM   3055  HB3 ALA X 219      90.916 113.983  53.483  1.00  0.00           H
ATOM   3056  C   ALA X 219      89.979 111.376  53.512  1.00  0.00           C
ATOM   3057  O   ALA X 219      90.381 111.281  52.354  1.00  0.00           O
ATOM   3058  N   LEU X 220      88.796 110.868  53.884  1.00  0.00           N
ATOM   3059  HN  LEU X 220      88.478 110.983  54.823  1.00  0.00           H
ATOM   3060  CA  LEU X 220      87.917 110.217  52.939  1.00  0.00           C
ATOM   3061  HA  LEU X 220      88.466 109.847  52.083  1.00  0.00           H
ATOM   3062  CB  LEU X 220      87.116 109.071  53.577  1.00  0.00           C
ATOM   3063  HB1 LEU X 220      86.590 109.454  54.481  1.00  0.00           H
ATOM   3064  HB2 LEU X 220      86.341 108.718  52.858  1.00  0.00           H
ATOM   3065  CG  LEU X 220      87.944 107.847  53.979  1.00  0.00           C
ATOM   3066  HG  LEU X 220      88.834 108.180  54.554  1.00  0.00           H
ATOM   3067  CD1 LEU X 220      87.095 106.949  54.881  1.00  0.00           C
ATOM   3068 1HD1 LEU X 220      87.624 106.002  55.080  1.00  0.00           H
ATOM   3069 2HD1 LEU X 220      86.853 107.436  55.849  1.00  0.00           H
ATOM   3070 3HD1 LEU X 220      86.145 106.682  54.385  1.00  0.00           H
ATOM   3071  CD2 LEU X 220      88.462 107.058  52.769  1.00  0.00           C
ATOM   3072 1HD2 LEU X 220      89.035 106.173  53.124  1.00  0.00           H
ATOM   3073 2HD2 LEU X 220      87.616 106.702  52.144  1.00  0.00           H
ATOM   3074 3HD2 LEU X 220      89.140 107.683  52.151  1.00  0.00           H
ATOM   3075  C   LEU X 220      86.926 111.241  52.470  1.00  0.00           C
ATOM   3076  O   LEU X 220      86.134 111.745  53.260  1.00  0.00           O
ATOM   3077  N   ARG X 221      86.957 111.589  51.177  1.00  0.00           N
ATOM   3078  HN  ARG X 221      87.549 111.104  50.534  1.00  0.00           H
ATOM   3079  CA  ARG X 221      86.124 112.640  50.638  1.00  0.00           C
ATOM   3080  HA  ARG X 221      85.761 113.275  51.432  1.00  0.00           H
ATOM   3081  CB  ARG X 221      86.879 113.509  49.617  1.00  0.00           C
ATOM   3082  HB1 ARG X 221      87.222 112.850  48.785  1.00  0.00           H
ATOM   3083  HB2 ARG X 221      86.188 114.264  49.174  1.00  0.00           H
ATOM   3084  CG  ARG X 221      88.093 114.235  50.214  1.00  0.00           C
ATOM   3085  HG1 ARG X 221      87.759 115.112  50.811  1.00  0.00           H
ATOM   3086  HG2 ARG X 221      88.619 113.544  50.908  1.00  0.00           H
ATOM   3087  CD  ARG X 221      89.047 114.701  49.114  1.00  0.00           C
ATOM   3088  HD1 ARG X 221      89.031 114.000  48.248  1.00  0.00           H
ATOM   3089  HD2 ARG X 221      88.752 115.709  48.745  1.00  0.00           H
ATOM   3090  NE  ARG X 221      90.431 114.766  49.668  1.00  0.00           N
ATOM   3091  HE  ARG X 221      90.861 115.667  49.729  1.00  0.00           H
ATOM   3092  CZ  ARG X 221      91.230 113.693  49.751  1.00  0.00           C
ATOM   3093  NH1 ARG X 221      90.778 112.461  49.540  1.00  0.00           N
ATOM   3094 1HH1 ARG X 221      89.838 112.333  49.263  1.00  0.00           H
ATOM   3095 2HH1 ARG X 221      91.411 111.678  49.523  1.00  0.00           H
ATOM   3096  NH2 ARG X 221      92.530 113.858  49.968  1.00  0.00           N
ATOM   3097 1HH2 ARG X 221      92.879 114.779  49.812  1.00  0.00           H
ATOM   3098 2HH2 ARG X 221      93.077 113.063  49.741  1.00  0.00           H
ATOM   3099  C   ARG X 221      84.945 112.023  49.941  1.00  0.00           C
ATOM   3100  O   ARG X 221      85.107 111.182  49.056  1.00  0.00           O
ATOM   3101  N   THR X 222      83.732 112.417  50.352  1.00  0.00           N
ATOM   3102  HN  THR X 222      83.648 113.090  51.094  1.00  0.00           H
ATOM   3103  CA  THR X 222      82.462 111.965  49.799  1.00  0.00           C
ATOM   3104  HA  THR X 222      82.414 110.894  49.905  1.00  0.00           H
ATOM   3105  CB  THR X 222      81.280 112.570  50.546  1.00  0.00           C
ATOM   3106  HB  THR X 222      81.274 113.676  50.416  1.00  0.00           H
ATOM   3107  OG1 THR X 222      81.416 112.280  51.928  1.00  0.00           O
ATOM   3108  HG1 THR X 222      80.522 112.122  52.254  1.00  0.00           H
ATOM   3109  CG2 THR X 222      79.932 111.997  50.102  1.00  0.00           C
ATOM   3110 1HG2 THR X 222      79.117 112.327  50.775  1.00  0.00           H
ATOM   3111 2HG2 THR X 222      79.669 112.339  49.078  1.00  0.00           H
ATOM   3112 3HG2 THR X 222      79.952 110.891  50.104  1.00  0.00           H
ATOM   3113  C   THR X 222      82.360 112.274  48.327  1.00  0.00           C
ATOM   3114  O   THR X 222      82.920 113.272  47.864  1.00  0.00           O
ATOM   3115  N   ALA X 223      81.676 111.411  47.546  1.00  0.00           N
ATOM   3116  HN  ALA X 223      81.278 110.579  47.937  1.00  0.00           H
ATOM   3117  CA  ALA X 223      81.339 111.667  46.158  1.00  0.00           C
ATOM   3118  HA  ALA X 223      82.251 111.600  45.590  1.00  0.00           H
ATOM   3119  CB  ALA X 223      80.388 110.567  45.650  1.00  0.00           C
ATOM   3120  HB1 ALA X 223      80.165 110.697  44.570  1.00  0.00           H
ATOM   3121  HB2 ALA X 223      80.844 109.564  45.794  1.00  0.00           H
ATOM   3122  HB3 ALA X 223      79.427 110.591  46.208  1.00  0.00           H
ATOM   3123  C   ALA X 223      80.688 113.048  45.971  1.00  0.00           C
ATOM   3124  O   ALA X 223      79.680 113.304  46.632  1.00  0.00           O
ATOM   3125  N   PRO X 224      81.229 113.985  45.181  1.00  0.00           N
ATOM   3126  CD  PRO X 224      82.552 113.922  44.572  1.00  0.00           C
ATOM   3127  HD1 PRO X 224      82.453 113.389  43.607  1.00  0.00           H
ATOM   3128  HD2 PRO X 224      83.281 113.421  45.236  1.00  0.00           H
ATOM   3129  CA  PRO X 224      80.683 115.318  45.046  1.00  0.00           C
ATOM   3130  HA  PRO X 224      80.750 115.769  46.024  1.00  0.00           H
ATOM   3131  CB  PRO X 224      81.593 116.006  44.026  1.00  0.00           C
ATOM   3132  HB1 PRO X 224      81.275 115.752  42.988  1.00  0.00           H
ATOM   3133  HB2 PRO X 224      81.594 117.104  44.156  1.00  0.00           H
ATOM   3134  CG  PRO X 224      82.949 115.372  44.305  1.00  0.00           C
ATOM   3135  HG1 PRO X 224      83.650 115.474  43.451  1.00  0.00           H
ATOM   3136  HG2 PRO X 224      83.401 115.817  45.217  1.00  0.00           H
ATOM   3137  C   PRO X 224      79.242 115.397  44.646  1.00  0.00           C
ATOM   3138  O   PRO X 224      78.739 114.548  43.910  1.00  0.00           O
ATOM   3139  N   ILE X 225      78.578 116.439  45.129  1.00  0.00           N
ATOM   3140  HN  ILE X 225      79.032 117.097  45.732  1.00  0.00           H
ATOM   3141  CA  ILE X 225      77.217 116.730  44.792  1.00  0.00           C
ATOM   3142  HA  ILE X 225      76.834 116.017  44.073  1.00  0.00           H
ATOM   3143  CB  ILE X 225      76.308 116.726  46.013  1.00  0.00           C
ATOM   3144  HB  ILE X 225      75.318 117.162  45.738  1.00  0.00           H
ATOM   3145  CG2 ILE X 225      76.082 115.255  46.427  1.00  0.00           C
ATOM   3146 1HG2 ILE X 225      75.352 115.188  47.261  1.00  0.00           H
ATOM   3147 2HG2 ILE X 225      75.682 114.673  45.570  1.00  0.00           H
ATOM   3148 3HG2 ILE X 225      77.035 114.787  46.753  1.00  0.00           H
ATOM   3149  CG1 ILE X 225      76.921 117.546  47.166  1.00  0.00           C
ATOM   3150 1HG1 ILE X 225      77.807 117.010  47.574  1.00  0.00           H
ATOM   3151 2HG1 ILE X 225      77.265 118.524  46.769  1.00  0.00           H
ATOM   3152  CD  ILE X 225      75.933 117.823  48.288  1.00  0.00           C
ATOM   3153  HD1 ILE X 225      76.406 118.410  49.104  1.00  0.00           H
ATOM   3154  HD2 ILE X 225      75.075 118.411  47.892  1.00  0.00           H
ATOM   3155  HD3 ILE X 225      75.540 116.870  48.700  1.00  0.00           H
ATOM   3156  C   ILE X 225      77.250 118.072  44.107  1.00  0.00           C
ATOM   3157  O   ILE X 225      77.951 119.000  44.521  1.00  0.00           O
ATOM   3158  N   GLN X 226      76.511 118.188  42.999  1.00  0.00           N
ATOM   3159  HN  GLN X 226      75.958 117.415  42.683  1.00  0.00           H
ATOM   3160  CA  GLN X 226      76.369 119.431  42.276  1.00  0.00           C
ATOM   3161  HA  GLN X 226      76.837 120.250  42.803  1.00  0.00           H
ATOM   3162  CB  GLN X 226      77.030 119.370  40.876  1.00  0.00           C
ATOM   3163  HB1 GLN X 226      77.083 118.309  40.555  1.00  0.00           H
ATOM   3164  HB2 GLN X 226      76.388 119.891  40.139  1.00  0.00           H
ATOM   3165  CG  GLN X 226      78.447 119.997  40.838  1.00  0.00           C
ATOM   3166  HG1 GLN X 226      78.503 120.844  41.555  1.00  0.00           H
ATOM   3167  HG2 GLN X 226      79.200 119.241  41.138  1.00  0.00           H
ATOM   3168  CD  GLN X 226      78.796 120.576  39.463  1.00  0.00           C
ATOM   3169  OE1 GLN X 226      77.934 120.932  38.654  1.00  0.00           O
ATOM   3170  NE2 GLN X 226      80.111 120.720  39.190  1.00  0.00           N
ATOM   3171 1HE2 GLN X 226      80.739 120.724  39.974  1.00  0.00           H
ATOM   3172 2HE2 GLN X 226      80.362 121.186  38.346  1.00  0.00           H
ATOM   3173  C   GLN X 226      74.885 119.750  42.191  1.00  0.00           C
ATOM   3174  O   GLN X 226      74.252 119.550  41.150  1.00  0.00           O
ATOM   3175  N   PRO X 227      74.241 120.223  43.249  1.00  0.00           N
ATOM   3176  CD  PRO X 227      74.857 120.493  44.555  1.00  0.00           C
ATOM   3177  HD1 PRO X 227      75.831 121.025  44.453  1.00  0.00           H
ATOM   3178  HD2 PRO X 227      74.995 119.529  45.092  1.00  0.00           H
ATOM   3179  CA  PRO X 227      72.928 120.836  43.127  1.00  0.00           C
ATOM   3180  HA  PRO X 227      72.252 120.157  42.637  1.00  0.00           H
ATOM   3181  CB  PRO X 227      72.538 121.097  44.581  1.00  0.00           C
ATOM   3182  HB1 PRO X 227      71.801 121.918  44.690  1.00  0.00           H
ATOM   3183  HB2 PRO X 227      72.095 120.166  45.001  1.00  0.00           H
ATOM   3184  CG  PRO X 227      73.861 121.372  45.301  1.00  0.00           C
ATOM   3185  HG1 PRO X 227      74.150 122.437  45.177  1.00  0.00           H
ATOM   3186  HG2 PRO X 227      73.808 121.134  46.383  1.00  0.00           H
ATOM   3187  C   PRO X 227      72.970 122.098  42.284  1.00  0.00           C
ATOM   3188  O   PRO X 227      74.036 122.677  42.082  1.00  0.00           O
ATOM   3189  N   ARG X 228      71.825 122.566  41.777  1.00  0.00           N
ATOM   3190  HN  ARG X 228      70.956 122.104  41.973  1.00  0.00           H
ATOM   3191  CA  ARG X 228      71.779 123.772  40.975  1.00  0.00           C
ATOM   3192  HA  ARG X 228      72.775 124.082  40.691  1.00  0.00           H
ATOM   3193  CB  ARG X 228      70.955 123.560  39.688  1.00  0.00           C
ATOM   3194  HB1 ARG X 228      70.051 122.963  39.948  1.00  0.00           H
ATOM   3195  HB2 ARG X 228      70.598 124.539  39.293  1.00  0.00           H
ATOM   3196  CG  ARG X 228      71.713 122.861  38.541  1.00  0.00           C
ATOM   3197  HG1 ARG X 228      72.283 121.987  38.928  1.00  0.00           H
ATOM   3198  HG2 ARG X 228      70.939 122.468  37.843  1.00  0.00           H
ATOM   3199  CD  ARG X 228      72.663 123.801  37.780  1.00  0.00           C
ATOM   3200  HD1 ARG X 228      72.233 124.823  37.680  1.00  0.00           H
ATOM   3201  HD2 ARG X 228      73.635 123.887  38.318  1.00  0.00           H
ATOM   3202  NE  ARG X 228      72.902 123.208  36.421  1.00  0.00           N
ATOM   3203  HE  ARG X 228      73.644 122.532  36.314  1.00  0.00           H
ATOM   3204  CZ  ARG X 228      72.042 123.315  35.401  1.00  0.00           C
ATOM   3205  NH1 ARG X 228      70.997 124.136  35.422  1.00  0.00           N
ATOM   3206 1HH1 ARG X 228      70.879 124.752  36.196  1.00  0.00           H
ATOM   3207 2HH1 ARG X 228      70.347 124.102  34.657  1.00  0.00           H
ATOM   3208  NH2 ARG X 228      72.192 122.527  34.338  1.00  0.00           N
ATOM   3209 1HH2 ARG X 228      72.755 121.715  34.488  1.00  0.00           H
ATOM   3210 2HH2 ARG X 228      71.389 122.439  33.758  1.00  0.00           H
ATOM   3211  C   ARG X 228      71.186 124.909  41.783  1.00  0.00           C
ATOM   3212  O   ARG X 228      70.218 124.745  42.523  1.00  0.00           O
ATOM   3213  N   VAL X 229      71.794 126.106  41.679  1.00  0.00           N
ATOM   3214  HN  VAL X 229      72.624 126.202  41.127  1.00  0.00           H
ATOM   3215  CA  VAL X 229      71.235 127.330  42.229  1.00  0.00           C
ATOM   3216  HA  VAL X 229      70.581 127.092  43.053  1.00  0.00           H
ATOM   3217  CB  VAL X 229      72.321 128.283  42.755  1.00  0.00           C
ATOM   3218  HB  VAL X 229      73.138 128.348  42.011  1.00  0.00           H
ATOM   3219  CG1 VAL X 229      71.828 129.711  43.030  1.00  0.00           C
ATOM   3220 1HG1 VAL X 229      72.704 130.353  43.275  1.00  0.00           H
ATOM   3221 2HG1 VAL X 229      71.332 130.160  42.146  1.00  0.00           H
ATOM   3222 3HG1 VAL X 229      71.157 129.715  43.912  1.00  0.00           H
ATOM   3223  CG2 VAL X 229      72.916 127.736  44.064  1.00  0.00           C
ATOM   3224 1HG2 VAL X 229      73.584 128.495  44.524  1.00  0.00           H
ATOM   3225 2HG2 VAL X 229      72.114 127.483  44.790  1.00  0.00           H
ATOM   3226 3HG2 VAL X 229      73.526 126.836  43.863  1.00  0.00           H
ATOM   3227  C   VAL X 229      70.378 127.955  41.133  1.00  0.00           C
ATOM   3228  O   VAL X 229      70.854 128.268  40.039  1.00  0.00           O
ATOM   3229  N   TRP X 230      69.067 128.120  41.401  1.00  0.00           N
ATOM   3230  HN  TRP X 230      68.677 127.770  42.254  1.00  0.00           H
ATOM   3231  CA  TRP X 230      68.106 128.676  40.460  1.00  0.00           C
ATOM   3232  HA  TRP X 230      68.585 128.969  39.534  1.00  0.00           H
ATOM   3233  CB  TRP X 230      66.967 127.684  40.181  1.00  0.00           C
ATOM   3234  HB1 TRP X 230      66.583 127.260  41.137  1.00  0.00           H
ATOM   3235  HB2 TRP X 230      66.118 128.206  39.688  1.00  0.00           H
ATOM   3236  CG  TRP X 230      67.374 126.564  39.270  1.00  0.00           C
ATOM   3237  CD1 TRP X 230      67.891 125.338  39.564  1.00  0.00           C
ATOM   3238  HD1 TRP X 230      68.081 124.983  40.568  1.00  0.00           H
ATOM   3239  NE1 TRP X 230      68.046 124.602  38.408  1.00  0.00           N
ATOM   3240  HE1 TRP X 230      67.934 123.619  38.410  1.00  0.00           H
ATOM   3241  CE2 TRP X 230      67.620 125.365  37.348  1.00  0.00           C
ATOM   3242  CD2 TRP X 230      67.182 126.605  37.853  1.00  0.00           C
ATOM   3243  CE3 TRP X 230      66.634 127.576  37.021  1.00  0.00           C
ATOM   3244  HE3 TRP X 230      66.266 128.521  37.397  1.00  0.00           H
ATOM   3245  CZ3 TRP X 230      66.490 127.262  35.666  1.00  0.00           C
ATOM   3246  HZ3 TRP X 230      66.002 127.973  35.015  1.00  0.00           H
ATOM   3247  CZ2 TRP X 230      67.520 125.076  35.998  1.00  0.00           C
ATOM   3248  HZ2 TRP X 230      67.808 124.111  35.619  1.00  0.00           H
ATOM   3249  CH2 TRP X 230      66.932 126.032  35.159  1.00  0.00           C
ATOM   3250  HH2 TRP X 230      66.778 125.807  34.119  1.00  0.00           H
ATOM   3251  C   TRP X 230      67.487 129.908  41.063  1.00  0.00           C
ATOM   3252  O   TRP X 230      66.970 129.878  42.179  1.00  0.00           O
ATOM   3253  N   GLU X 231      67.609 131.069  40.397  1.00  0.00           N
ATOM   3254  HN  GLU X 231      67.940 131.105  39.452  1.00  0.00           H
ATOM   3255  CA  GLU X 231      67.230 132.343  40.982  1.00  0.00           C
ATOM   3256  HA  GLU X 231      67.718 132.364  41.943  1.00  0.00           H
ATOM   3257  CB  GLU X 231      67.765 133.581  40.210  1.00  0.00           C
ATOM   3258  HB1 GLU X 231      66.930 134.169  39.761  1.00  0.00           H
ATOM   3259  HB2 GLU X 231      68.256 134.251  40.952  1.00  0.00           H
ATOM   3260  CG  GLU X 231      68.784 133.278  39.091  1.00  0.00           C
ATOM   3261  HG1 GLU X 231      69.270 134.220  38.785  1.00  0.00           H
ATOM   3262  HG2 GLU X 231      69.571 132.589  39.451  1.00  0.00           H
ATOM   3263  CD  GLU X 231      68.155 132.693  37.836  1.00  0.00           C
ATOM   3264  OE1 GLU X 231      68.702 131.666  37.360  1.00  0.00           O
ATOM   3265  OE2 GLU X 231      67.165 133.258  37.315  1.00  0.00           O
ATOM   3266  C   GLU X 231      65.736 132.504  41.235  1.00  0.00           C
ATOM   3267  O   GLU X 231      64.915 131.944  40.503  1.00  0.00           O
ATOM   3268  N   PRO X 232      65.297 133.264  42.229  1.00  0.00           N
ATOM   3269  CD  PRO X 232      66.036 133.653  43.435  1.00  0.00           C
ATOM   3270  HD1 PRO X 232      67.016 134.108  43.174  1.00  0.00           H
ATOM   3271  HD2 PRO X 232      66.178 132.754  44.074  1.00  0.00           H
ATOM   3272  CA  PRO X 232      64.055 133.990  42.086  1.00  0.00           C
ATOM   3273  HA  PRO X 232      63.276 133.361  41.678  1.00  0.00           H
ATOM   3274  CB  PRO X 232      63.762 134.441  43.522  1.00  0.00           C
ATOM   3275  HB1 PRO X 232      63.109 135.337  43.564  1.00  0.00           H
ATOM   3276  HB2 PRO X 232      63.258 133.608  44.062  1.00  0.00           H
ATOM   3277  CG  PRO X 232      65.142 134.684  44.134  1.00  0.00           C
ATOM   3278  HG1 PRO X 232      65.467 135.706  43.847  1.00  0.00           H
ATOM   3279  HG2 PRO X 232      65.144 134.596  45.237  1.00  0.00           H
ATOM   3280  C   PRO X 232      64.278 135.166  41.141  1.00  0.00           C
ATOM   3281  O   PRO X 232      65.303 135.845  41.231  1.00  0.00           O
ATOM   3282  N   VAL X 233      63.326 135.410  40.232  1.00  0.00           N
ATOM   3283  HN  VAL X 233      62.552 134.783  40.149  1.00  0.00           H
ATOM   3284  CA  VAL X 233      63.262 136.586  39.380  1.00  0.00           C
ATOM   3285  HA  VAL X 233      64.158 137.178  39.483  1.00  0.00           H
ATOM   3286  CB  VAL X 233      63.117 136.271  37.883  1.00  0.00           C
ATOM   3287  HB  VAL X 233      62.377 136.960  37.408  1.00  0.00           H
ATOM   3288  CG1 VAL X 233      64.478 136.518  37.202  1.00  0.00           C
ATOM   3289 1HG1 VAL X 233      64.427 136.257  36.125  1.00  0.00           H
ATOM   3290 2HG1 VAL X 233      64.766 137.589  37.282  1.00  0.00           H
ATOM   3291 3HG1 VAL X 233      65.270 135.896  37.672  1.00  0.00           H
ATOM   3292  CG2 VAL X 233      62.664 134.816  37.648  1.00  0.00           C
ATOM   3293 1HG2 VAL X 233      62.541 134.625  36.562  1.00  0.00           H
ATOM   3294 2HG2 VAL X 233      63.427 134.100  38.026  1.00  0.00           H
ATOM   3295 3HG2 VAL X 233      61.694 134.618  38.148  1.00  0.00           H
ATOM   3296  C   VAL X 233      62.088 137.389  39.927  1.00  0.00           C
ATOM   3297  O   VAL X 233      60.967 137.240  39.436  1.00  0.00           O
ATOM   3298  N   PRO X 234      62.252 138.139  41.030  1.00  0.00           N
ATOM   3299  CD  PRO X 234      63.524 138.669  41.522  1.00  0.00           C
ATOM   3300  HD1 PRO X 234      63.734 139.620  40.980  1.00  0.00           H
ATOM   3301  HD2 PRO X 234      64.376 137.974  41.401  1.00  0.00           H
ATOM   3302  CA  PRO X 234      61.148 138.798  41.712  1.00  0.00           C
ATOM   3303  HA  PRO X 234      60.432 138.040  42.000  1.00  0.00           H
ATOM   3304  CB  PRO X 234      61.794 139.487  42.937  1.00  0.00           C
ATOM   3305  HB1 PRO X 234      61.846 140.591  42.798  1.00  0.00           H
ATOM   3306  HB2 PRO X 234      61.226 139.278  43.866  1.00  0.00           H
ATOM   3307  CG  PRO X 234      63.224 138.939  42.991  1.00  0.00           C
ATOM   3308  HG1 PRO X 234      63.930 139.656  43.454  1.00  0.00           H
ATOM   3309  HG2 PRO X 234      63.235 137.979  43.551  1.00  0.00           H
ATOM   3310  C   PRO X 234      60.420 139.801  40.846  1.00  0.00           C
ATOM   3311  O   PRO X 234      61.043 140.747  40.364  1.00  0.00           O
ATOM   3312  N   LEU X 235      59.099 139.661  40.686  1.00  0.00           N
ATOM   3313  HN  LEU X 235      58.617 138.859  41.022  1.00  0.00           H
ATOM   3314  CA  LEU X 235      58.256 140.718  40.188  1.00  0.00           C
ATOM   3315  HA  LEU X 235      58.775 141.212  39.375  1.00  0.00           H
ATOM   3316  CB  LEU X 235      56.917 140.168  39.615  1.00  0.00           C
ATOM   3317  HB1 LEU X 235      56.334 141.035  39.233  1.00  0.00           H
ATOM   3318  HB2 LEU X 235      57.150 139.523  38.738  1.00  0.00           H
ATOM   3319  CG  LEU X 235      55.997 139.362  40.569  1.00  0.00           C
ATOM   3320  HG  LEU X 235      55.942 139.909  41.539  1.00  0.00           H
ATOM   3321  CD1 LEU X 235      54.576 139.300  39.993  1.00  0.00           C
ATOM   3322 1HD1 LEU X 235      53.868 138.881  40.741  1.00  0.00           H
ATOM   3323 2HD1 LEU X 235      54.234 140.311  39.708  1.00  0.00           H
ATOM   3324 3HD1 LEU X 235      54.552 138.639  39.102  1.00  0.00           H
ATOM   3325  CD2 LEU X 235      56.438 137.914  40.834  1.00  0.00           C
ATOM   3326 1HD2 LEU X 235      55.676 137.400  41.461  1.00  0.00           H
ATOM   3327 2HD2 LEU X 235      56.508 137.352  39.879  1.00  0.00           H
ATOM   3328 3HD2 LEU X 235      57.403 137.851  41.370  1.00  0.00           H
ATOM   3329  C   LEU X 235      58.059 141.756  41.295  1.00  0.00           C
ATOM   3330  O   LEU X 235      57.736 141.422  42.435  1.00  0.00           O
ATOM   3331  N   GLU X 236      58.345 143.048  41.034  1.00  0.00           N
ATOM   3332  HN  GLU X 236      58.778 143.338  40.177  1.00  0.00           H
ATOM   3333  CA  GLU X 236      58.115 144.095  42.019  1.00  0.00           C
ATOM   3334  HA  GLU X 236      58.611 143.786  42.928  1.00  0.00           H
ATOM   3335  CB  GLU X 236      58.759 145.434  41.599  1.00  0.00           C
ATOM   3336  HB1 GLU X 236      58.570 145.594  40.515  1.00  0.00           H
ATOM   3337  HB2 GLU X 236      58.299 146.286  42.150  1.00  0.00           H
ATOM   3338  CG  GLU X 236      60.272 145.443  41.910  1.00  0.00           C
ATOM   3339  HG1 GLU X 236      60.396 145.575  43.003  1.00  0.00           H
ATOM   3340  HG2 GLU X 236      60.723 144.480  41.591  1.00  0.00           H
ATOM   3341  CD  GLU X 236      61.033 146.548  41.200  1.00  0.00           C
ATOM   3342  OE1 GLU X 236      61.720 147.339  41.896  1.00  0.00           O
ATOM   3343  OE2 GLU X 236      61.010 146.564  39.941  1.00  0.00           O
ATOM   3344  C   GLU X 236      56.663 144.322  42.411  1.00  0.00           C
ATOM   3345  O   GLU X 236      55.761 144.334  41.575  1.00  0.00           O
ATOM   3346  N   GLU X 237      56.447 144.542  43.728  1.00  0.00           N
ATOM   3347  HN  GLU X 237      57.213 144.513  44.357  1.00  0.00           H
ATOM   3348  CA  GLU X 237      55.169 144.851  44.340  1.00  0.00           C
ATOM   3349  HA  GLU X 237      54.500 144.028  44.126  1.00  0.00           H
ATOM   3350  CB  GLU X 237      55.337 144.966  45.886  1.00  0.00           C
ATOM   3351  HB1 GLU X 237      55.301 143.927  46.280  1.00  0.00           H
ATOM   3352  HB2 GLU X 237      56.352 145.364  46.110  1.00  0.00           H
ATOM   3353  CG  GLU X 237      54.315 145.846  46.663  1.00  0.00           C
ATOM   3354  HG1 GLU X 237      54.633 146.904  46.625  1.00  0.00           H
ATOM   3355  HG2 GLU X 237      53.309 145.784  46.204  1.00  0.00           H
ATOM   3356  CD  GLU X 237      54.158 145.422  48.117  1.00  0.00           C
ATOM   3357  OE1 GLU X 237      53.830 144.224  48.334  1.00  0.00           O
ATOM   3358  OE2 GLU X 237      54.336 146.270  49.037  1.00  0.00           O
ATOM   3359  C   GLU X 237      54.515 146.093  43.771  1.00  0.00           C
ATOM   3360  O   GLU X 237      55.142 147.133  43.570  1.00  0.00           O
ATOM   3361  N   VAL X 238      53.198 146.006  43.510  1.00  0.00           N
ATOM   3362  HN  VAL X 238      52.690 145.170  43.701  1.00  0.00           H
ATOM   3363  CA  VAL X 238      52.434 147.129  43.024  1.00  0.00           C
ATOM   3364  HA  VAL X 238      53.055 147.712  42.358  1.00  0.00           H
ATOM   3365  CB  VAL X 238      51.198 146.713  42.251  1.00  0.00           C
ATOM   3366  HB  VAL X 238      50.505 146.150  42.919  1.00  0.00           H
ATOM   3367  CG1 VAL X 238      50.493 147.976  41.717  1.00  0.00           C
ATOM   3368 1HG1 VAL X 238      49.677 147.697  41.023  1.00  0.00           H
ATOM   3369 2HG1 VAL X 238      50.045 148.574  42.539  1.00  0.00           H
ATOM   3370 3HG1 VAL X 238      51.207 148.619  41.165  1.00  0.00           H
ATOM   3371  CG2 VAL X 238      51.606 145.780  41.093  1.00  0.00           C
ATOM   3372 1HG2 VAL X 238      50.707 145.495  40.506  1.00  0.00           H
ATOM   3373 2HG2 VAL X 238      52.330 146.285  40.422  1.00  0.00           H
ATOM   3374 3HG2 VAL X 238      52.071 144.847  41.479  1.00  0.00           H
ATOM   3375  C   VAL X 238      52.050 148.010  44.192  1.00  0.00           C
ATOM   3376  O   VAL X 238      51.368 147.603  45.133  1.00  0.00           O
ATOM   3377  N   GLN X 239      52.511 149.265  44.162  1.00  0.00           N
ATOM   3378  HN  GLN X 239      52.972 149.614  43.347  1.00  0.00           H
ATOM   3379  CA  GLN X 239      52.287 150.202  45.228  1.00  0.00           C
ATOM   3380  HA  GLN X 239      52.121 149.679  46.160  1.00  0.00           H
ATOM   3381  CB  GLN X 239      53.498 151.151  45.382  1.00  0.00           C
ATOM   3382  HB1 GLN X 239      53.699 151.612  44.388  1.00  0.00           H
ATOM   3383  HB2 GLN X 239      53.246 151.981  46.079  1.00  0.00           H
ATOM   3384  CG  GLN X 239      54.795 150.473  45.880  1.00  0.00           C
ATOM   3385  HG1 GLN X 239      54.924 149.469  45.428  1.00  0.00           H
ATOM   3386  HG2 GLN X 239      55.660 151.097  45.563  1.00  0.00           H
ATOM   3387  CD  GLN X 239      54.848 150.395  47.407  1.00  0.00           C
ATOM   3388  OE1 GLN X 239      55.230 151.353  48.090  1.00  0.00           O
ATOM   3389  NE2 GLN X 239      54.482 149.234  47.987  1.00  0.00           N
ATOM   3390 1HE2 GLN X 239      54.213 148.450  47.434  1.00  0.00           H
ATOM   3391 2HE2 GLN X 239      54.665 149.119  48.958  1.00  0.00           H
ATOM   3392  C   GLN X 239      51.051 151.019  44.933  1.00  0.00           C
ATOM   3393  O   GLN X 239      50.677 151.263  43.785  1.00  0.00           O
ATOM   3394  N   LEU X 240      50.381 151.488  45.990  1.00  0.00           N
ATOM   3395  HN  LEU X 240      50.614 151.224  46.923  1.00  0.00           H
ATOM   3396  CA  LEU X 240      49.347 152.470  45.819  1.00  0.00           C
ATOM   3397  HA  LEU X 240      49.586 153.076  44.954  1.00  0.00           H
ATOM   3398  CB  LEU X 240      47.955 151.832  45.581  1.00  0.00           C
ATOM   3399  HB1 LEU X 240      47.307 152.621  45.166  1.00  0.00           H
ATOM   3400  HB2 LEU X 240      48.083 151.060  44.789  1.00  0.00           H
ATOM   3401  CG  LEU X 240      47.216 151.190  46.776  1.00  0.00           C
ATOM   3402  HG  LEU X 240      47.964 150.839  47.525  1.00  0.00           H
ATOM   3403  CD1 LEU X 240      46.241 152.163  47.457  1.00  0.00           C
ATOM   3404 1HD1 LEU X 240      45.736 151.662  48.309  1.00  0.00           H
ATOM   3405 2HD1 LEU X 240      46.764 153.062  47.839  1.00  0.00           H
ATOM   3406 3HD1 LEU X 240      45.461 152.495  46.739  1.00  0.00           H
ATOM   3407  CD2 LEU X 240      46.422 149.969  46.301  1.00  0.00           C
ATOM   3408 1HD2 LEU X 240      45.822 149.543  47.131  1.00  0.00           H
ATOM   3409 2HD2 LEU X 240      45.731 150.238  45.474  1.00  0.00           H
ATOM   3410 3HD2 LEU X 240      47.119 149.186  45.945  1.00  0.00           H
ATOM   3411  C   LEU X 240      49.366 153.416  46.988  1.00  0.00           C
ATOM   3412  O   LEU X 240      49.766 153.052  48.098  1.00  0.00           O
ATOM   3413  N   VAL X 241      48.951 154.671  46.753  1.00  0.00           N
ATOM   3414  HN  VAL X 241      48.647 154.947  45.840  1.00  0.00           H
ATOM   3415  CA  VAL X 241      48.810 155.664  47.799  1.00  0.00           C
ATOM   3416  HA  VAL X 241      49.088 155.231  48.750  1.00  0.00           H
ATOM   3417  CB  VAL X 241      49.635 156.942  47.633  1.00  0.00           C
ATOM   3418  HB  VAL X 241      49.595 157.509  48.593  1.00  0.00           H
ATOM   3419  CG1 VAL X 241      51.100 156.573  47.357  1.00  0.00           C
ATOM   3420 1HG1 VAL X 241      51.744 157.477  47.365  1.00  0.00           H
ATOM   3421 2HG1 VAL X 241      51.481 155.857  48.114  1.00  0.00           H
ATOM   3422 3HG1 VAL X 241      51.189 156.114  46.352  1.00  0.00           H
ATOM   3423  CG2 VAL X 241      49.093 157.852  46.514  1.00  0.00           C
ATOM   3424 1HG2 VAL X 241      49.777 158.710  46.357  1.00  0.00           H
ATOM   3425 2HG2 VAL X 241      49.031 157.285  45.564  1.00  0.00           H
ATOM   3426 3HG2 VAL X 241      48.093 158.270  46.756  1.00  0.00           H
ATOM   3427  C   VAL X 241      47.358 156.036  47.897  1.00  0.00           C
ATOM   3428  O   VAL X 241      46.591 155.913  46.937  1.00  0.00           O
ATOM   3429  N   VAL X 242      46.961 156.489  49.092  1.00  0.00           N
ATOM   3430  HN  VAL X 242      47.596 156.544  49.856  1.00  0.00           H
ATOM   3431  CA  VAL X 242      45.647 157.017  49.354  1.00  0.00           C
ATOM   3432  HA  VAL X 242      45.118 157.167  48.426  1.00  0.00           H
ATOM   3433  CB  VAL X 242      44.820 156.118  50.263  1.00  0.00           C
ATOM   3434  HB  VAL X 242      45.322 156.002  51.251  1.00  0.00           H
ATOM   3435  CG1 VAL X 242      43.417 156.717  50.494  1.00  0.00           C
ATOM   3436 1HG1 VAL X 242      42.789 155.998  51.061  1.00  0.00           H
ATOM   3437 2HG1 VAL X 242      43.471 157.658  51.081  1.00  0.00           H
ATOM   3438 3HG1 VAL X 242      42.921 156.938  49.528  1.00  0.00           H
ATOM   3439  CG2 VAL X 242      44.726 154.736  49.594  1.00  0.00           C
ATOM   3440 1HG2 VAL X 242      43.951 154.122  50.091  1.00  0.00           H
ATOM   3441 2HG2 VAL X 242      44.455 154.841  48.523  1.00  0.00           H
ATOM   3442 3HG2 VAL X 242      45.696 154.201  49.656  1.00  0.00           H
ATOM   3443  C   VAL X 242      45.841 158.358  50.010  1.00  0.00           C
ATOM   3444  O   VAL X 242      46.543 158.468  51.015  1.00  0.00           O
ATOM   3445  N   GLU X 243      45.223 159.415  49.459  1.00  0.00           N
ATOM   3446  HN  GLU X 243      44.738 159.309  48.589  1.00  0.00           H
ATOM   3447  CA  GLU X 243      45.133 160.690  50.137  1.00  0.00           C
ATOM   3448  HA  GLU X 243      45.987 160.814  50.781  1.00  0.00           H
ATOM   3449  CB  GLU X 243      45.127 161.896  49.161  1.00  0.00           C
ATOM   3450  HB1 GLU X 243      44.658 161.585  48.207  1.00  0.00           H
ATOM   3451  HB2 GLU X 243      44.493 162.712  49.582  1.00  0.00           H
ATOM   3452  CG  GLU X 243      46.518 162.536  48.919  1.00  0.00           C
ATOM   3453  HG1 GLU X 243      46.388 163.512  48.406  1.00  0.00           H
ATOM   3454  HG2 GLU X 243      47.015 162.724  49.893  1.00  0.00           H
ATOM   3455  CD  GLU X 243      47.462 161.714  48.053  1.00  0.00           C
ATOM   3456  OE1 GLU X 243      47.111 161.443  46.878  1.00  0.00           O
ATOM   3457  OE2 GLU X 243      48.602 161.453  48.523  1.00  0.00           O
ATOM   3458  C   GLU X 243      43.849 160.733  50.963  1.00  0.00           C
ATOM   3459  O   GLU X 243      42.767 160.555  50.395  1.00  0.00           O
ATOM   3460  N   PRO X 244      43.882 161.007  52.268  1.00  0.00           N
ATOM   3461  CD  PRO X 244      42.640 161.311  52.967  1.00  0.00           C
ATOM   3462  HD1 PRO X 244      41.984 160.412  52.946  1.00  0.00           H
ATOM   3463  HD2 PRO X 244      42.128 162.165  52.472  1.00  0.00           H
ATOM   3464  CA  PRO X 244      44.987 160.797  53.198  1.00  0.00           C
ATOM   3465  HA  PRO X 244      45.929 161.092  52.763  1.00  0.00           H
ATOM   3466  CB  PRO X 244      44.579 161.697  54.373  1.00  0.00           C
ATOM   3467  HB1 PRO X 244      45.040 161.397  55.335  1.00  0.00           H
ATOM   3468  HB2 PRO X 244      44.896 162.739  54.138  1.00  0.00           H
ATOM   3469  CG  PRO X 244      43.045 161.650  54.407  1.00  0.00           C
ATOM   3470  HG1 PRO X 244      42.695 160.843  55.087  1.00  0.00           H
ATOM   3471  HG2 PRO X 244      42.618 162.624  54.724  1.00  0.00           H
ATOM   3472  C   PRO X 244      45.104 159.338  53.628  1.00  0.00           C
ATOM   3473  O   PRO X 244      44.200 158.541  53.389  1.00  0.00           O
ATOM   3474  N   GLU X 245      46.227 158.970  54.284  1.00  0.00           N
ATOM   3475  HN  GLU X 245      46.927 159.652  54.467  1.00  0.00           H
ATOM   3476  CA  GLU X 245      46.645 157.597  54.538  1.00  0.00           C
ATOM   3477  HA  GLU X 245      46.813 157.139  53.572  1.00  0.00           H
ATOM   3478  CB  GLU X 245      47.963 157.561  55.356  1.00  0.00           C
ATOM   3479  HB1 GLU X 245      47.765 157.943  56.382  1.00  0.00           H
ATOM   3480  HB2 GLU X 245      48.304 156.503  55.452  1.00  0.00           H
ATOM   3481  CG  GLU X 245      49.140 158.369  54.759  1.00  0.00           C
ATOM   3482  HG1 GLU X 245      49.409 157.968  53.759  1.00  0.00           H
ATOM   3483  HG2 GLU X 245      48.875 159.438  54.645  1.00  0.00           H
ATOM   3484  CD  GLU X 245      50.385 158.307  55.634  1.00  0.00           C
ATOM   3485  OE1 GLU X 245      50.326 157.846  56.803  1.00  0.00           O
ATOM   3486  OE2 GLU X 245      51.454 158.781  55.166  1.00  0.00           O
ATOM   3487  C   GLU X 245      45.653 156.707  55.284  1.00  0.00           C
ATOM   3488  O   GLU X 245      45.592 155.507  55.025  1.00  0.00           O
ATOM   3489  N   GLY X 246      44.896 157.285  56.245  1.00  0.00           N
ATOM   3490  HN  GLY X 246      45.069 158.255  56.393  1.00  0.00           H
ATOM   3491  CA  GLY X 246      43.894 156.690  57.144  1.00  0.00           C
ATOM   3492  HA1 GLY X 246      44.280 156.813  58.145  1.00  0.00           H
ATOM   3493  HA2 GLY X 246      42.993 157.265  57.010  1.00  0.00           H
ATOM   3494  C   GLY X 246      43.506 155.222  57.028  1.00  0.00           C
ATOM   3495  O   GLY X 246      43.966 154.390  57.809  1.00  0.00           O
ATOM   3496  N   GLY X 247      42.615 154.812  56.100  1.00  0.00           N
ATOM   3497  HN  GLY X 247      42.372 153.846  56.132  1.00  0.00           H
ATOM   3498  CA  GLY X 247      41.956 155.590  55.051  1.00  0.00           C
ATOM   3499  HA1 GLY X 247      42.610 156.373  54.696  1.00  0.00           H
ATOM   3500  HA2 GLY X 247      41.690 154.887  54.274  1.00  0.00           H
ATOM   3501  C   GLY X 247      40.666 156.194  55.528  1.00  0.00           C
ATOM   3502  O   GLY X 247      39.667 155.497  55.664  1.00  0.00           O
ATOM   3503  N   ALA X 248      40.644 157.508  55.817  1.00  0.00           N
ATOM   3504  HN  ALA X 248      41.425 158.099  55.643  1.00  0.00           H
ATOM   3505  CA  ALA X 248      39.488 158.113  56.443  1.00  0.00           C
ATOM   3506  HA  ALA X 248      38.597 157.590  56.133  1.00  0.00           H
ATOM   3507  CB  ALA X 248      39.642 158.044  57.971  1.00  0.00           C
ATOM   3508  HB1 ALA X 248      38.768 158.511  58.474  1.00  0.00           H
ATOM   3509  HB2 ALA X 248      39.692 156.982  58.297  1.00  0.00           H
ATOM   3510  HB3 ALA X 248      40.571 158.554  58.298  1.00  0.00           H
ATOM   3511  C   ALA X 248      39.291 159.567  56.067  1.00  0.00           C
ATOM   3512  O   ALA X 248      40.224 160.370  56.146  1.00  0.00           O
ATOM   3513  N   VAL X 249      38.052 159.959  55.695  1.00  0.00           N
ATOM   3514  HN  VAL X 249      37.307 159.292  55.630  1.00  0.00           H
ATOM   3515  CA  VAL X 249      37.728 161.331  55.323  1.00  0.00           C
ATOM   3516  HA  VAL X 249      38.382 162.001  55.860  1.00  0.00           H
ATOM   3517  CB  VAL X 249      37.850 161.608  53.823  1.00  0.00           C
ATOM   3518  HB  VAL X 249      37.059 161.047  53.270  1.00  0.00           H
ATOM   3519  CG1 VAL X 249      37.690 163.118  53.534  1.00  0.00           C
ATOM   3520 1HG1 VAL X 249      38.114 163.360  52.536  1.00  0.00           H
ATOM   3521 2HG1 VAL X 249      36.615 163.391  53.507  1.00  0.00           H
ATOM   3522 3HG1 VAL X 249      38.206 163.736  54.290  1.00  0.00           H
ATOM   3523  CG2 VAL X 249      39.207 161.130  53.273  1.00  0.00           C
ATOM   3524 1HG2 VAL X 249      39.327 161.433  52.211  1.00  0.00           H
ATOM   3525 2HG2 VAL X 249      40.033 161.574  53.861  1.00  0.00           H
ATOM   3526 3HG2 VAL X 249      39.285 160.022  53.312  1.00  0.00           H
ATOM   3527  C   VAL X 249      36.301 161.646  55.753  1.00  0.00           C
ATOM   3528  O   VAL X 249      35.443 160.769  55.795  1.00  0.00           O
ATOM   3529  N   ALA X 250      36.006 162.909  56.131  1.00  0.00           N
ATOM   3530  HN  ALA X 250      36.736 163.591  56.177  1.00  0.00           H
ATOM   3531  CA  ALA X 250      34.676 163.417  56.417  1.00  0.00           C
ATOM   3532  HA  ALA X 250      34.259 162.736  57.137  1.00  0.00           H
ATOM   3533  CB  ALA X 250      34.788 164.839  57.005  1.00  0.00           C
ATOM   3534  HB1 ALA X 250      33.795 165.247  57.280  1.00  0.00           H
ATOM   3535  HB2 ALA X 250      35.419 164.818  57.919  1.00  0.00           H
ATOM   3536  HB3 ALA X 250      35.265 165.521  56.267  1.00  0.00           H
ATOM   3537  C   ALA X 250      33.715 163.433  55.230  1.00  0.00           C
ATOM   3538  O   ALA X 250      34.201 163.546  54.104  1.00  0.00           O
ATOM   3539  N   PRO X 251      32.382 163.313  55.401  1.00  0.00           N
ATOM   3540  CD  PRO X 251      31.728 163.196  56.710  1.00  0.00           C
ATOM   3541  HD1 PRO X 251      31.811 164.166  57.247  1.00  0.00           H
ATOM   3542  HD2 PRO X 251      32.174 162.376  57.317  1.00  0.00           H
ATOM   3543  CA  PRO X 251      31.394 163.373  54.316  1.00  0.00           C
ATOM   3544  HA  PRO X 251      31.474 162.439  53.775  1.00  0.00           H
ATOM   3545  CB  PRO X 251      30.039 163.530  55.032  1.00  0.00           C
ATOM   3546  HB1 PRO X 251      29.791 164.606  55.168  1.00  0.00           H
ATOM   3547  HB2 PRO X 251      29.222 163.037  54.464  1.00  0.00           H
ATOM   3548  CG  PRO X 251      30.260 162.890  56.405  1.00  0.00           C
ATOM   3549  HG1 PRO X 251      29.579 163.282  57.187  1.00  0.00           H
ATOM   3550  HG2 PRO X 251      30.122 161.789  56.325  1.00  0.00           H
ATOM   3551  C   PRO X 251      31.615 164.480  53.298  1.00  0.00           C
ATOM   3552  O   PRO X 251      31.862 165.626  53.683  1.00  0.00           O
ATOM   3553  N   GLY X 252      31.521 164.185  51.988  1.00  0.00           N
ATOM   3554  HN  GLY X 252      31.249 163.261  51.709  1.00  0.00           H
ATOM   3555  CA  GLY X 252      32.058 165.087  50.973  1.00  0.00           C
ATOM   3556  HA1 GLY X 252      31.637 164.788  50.033  1.00  0.00           H
ATOM   3557  HA2 GLY X 252      31.825 166.109  51.235  1.00  0.00           H
ATOM   3558  C   GLY X 252      33.558 164.962  50.846  1.00  0.00           C
ATOM   3559  O   GLY X 252      34.136 163.936  51.172  1.00  0.00           O
ATOM   3560  N   GLY X 253      34.258 165.999  50.348  1.00  0.00           N
ATOM   3561  HN  GLY X 253      33.805 166.857  50.115  1.00  0.00           H
ATOM   3562  CA  GLY X 253      35.685 165.899  50.030  1.00  0.00           C
ATOM   3563  HA1 GLY X 253      36.023 166.887  49.763  1.00  0.00           H
ATOM   3564  HA2 GLY X 253      36.199 165.493  50.891  1.00  0.00           H
ATOM   3565  C   GLY X 253      35.987 165.001  48.857  1.00  0.00           C
ATOM   3566  O   GLY X 253      35.128 164.794  48.001  1.00  0.00           O
ATOM   3567  N   THR X 254      37.231 164.486  48.782  1.00  0.00           N
ATOM   3568  HN  THR X 254      37.913 164.683  49.483  1.00  0.00           H
ATOM   3569  CA  THR X 254      37.688 163.620  47.696  1.00  0.00           C
ATOM   3570  HA  THR X 254      36.845 163.114  47.258  1.00  0.00           H
ATOM   3571  CB  THR X 254      38.488 164.343  46.605  1.00  0.00           C
ATOM   3572  HB  THR X 254      39.448 164.728  47.024  1.00  0.00           H
ATOM   3573  OG1 THR X 254      37.767 165.449  46.077  1.00  0.00           O
ATOM   3574  HG1 THR X 254      38.254 165.692  45.282  1.00  0.00           H
ATOM   3575  CG2 THR X 254      38.780 163.409  45.420  1.00  0.00           C
ATOM   3576 1HG2 THR X 254      39.258 163.963  44.584  1.00  0.00           H
ATOM   3577 2HG2 THR X 254      39.480 162.597  45.712  1.00  0.00           H
ATOM   3578 3HG2 THR X 254      37.842 162.946  45.047  1.00  0.00           H
ATOM   3579  C   THR X 254      38.618 162.584  48.286  1.00  0.00           C
ATOM   3580  O   THR X 254      39.508 162.941  49.051  1.00  0.00           O
ATOM   3581  N   VAL X 255      38.442 161.277  47.983  1.00  0.00           N
ATOM   3582  HN  VAL X 255      37.666 160.985  47.415  1.00  0.00           H
ATOM   3583  CA  VAL X 255      39.464 160.264  48.250  1.00  0.00           C
ATOM   3584  HA  VAL X 255      40.163 160.617  48.998  1.00  0.00           H
ATOM   3585  CB  VAL X 255      38.952 158.879  48.672  1.00  0.00           C
ATOM   3586  HB  VAL X 255      38.369 158.421  47.840  1.00  0.00           H
ATOM   3587  CG1 VAL X 255      40.136 157.955  49.028  1.00  0.00           C
ATOM   3588 1HG1 VAL X 255      39.760 156.966  49.365  1.00  0.00           H
ATOM   3589 2HG1 VAL X 255      40.801 157.787  48.158  1.00  0.00           H
ATOM   3590 3HG1 VAL X 255      40.741 158.394  49.851  1.00  0.00           H
ATOM   3591  CG2 VAL X 255      38.033 158.967  49.896  1.00  0.00           C
ATOM   3592 1HG2 VAL X 255      37.735 157.945  50.217  1.00  0.00           H
ATOM   3593 2HG2 VAL X 255      38.554 159.450  50.750  1.00  0.00           H
ATOM   3594 3HG2 VAL X 255      37.108 159.529  49.661  1.00  0.00           H
ATOM   3595  C   VAL X 255      40.206 160.071  46.948  1.00  0.00           C
ATOM   3596  O   VAL X 255      39.583 159.873  45.904  1.00  0.00           O
ATOM   3597  N   THR X 256      41.549 160.119  46.973  1.00  0.00           N
ATOM   3598  HN  THR X 256      42.037 160.292  47.827  1.00  0.00           H
ATOM   3599  CA  THR X 256      42.356 159.884  45.781  1.00  0.00           C
ATOM   3600  HA  THR X 256      41.727 159.744  44.915  1.00  0.00           H
ATOM   3601  CB  THR X 256      43.372 160.972  45.474  1.00  0.00           C
ATOM   3602  HB  THR X 256      44.082 161.073  46.326  1.00  0.00           H
ATOM   3603  OG1 THR X 256      42.729 162.223  45.277  1.00  0.00           O
ATOM   3604  HG1 THR X 256      43.461 162.858  45.265  1.00  0.00           H
ATOM   3605  CG2 THR X 256      44.173 160.682  44.192  1.00  0.00           C
ATOM   3606 1HG2 THR X 256      44.783 161.564  43.905  1.00  0.00           H
ATOM   3607 2HG2 THR X 256      44.872 159.833  44.345  1.00  0.00           H
ATOM   3608 3HG2 THR X 256      43.499 160.433  43.350  1.00  0.00           H
ATOM   3609  C   THR X 256      43.133 158.623  45.982  1.00  0.00           C
ATOM   3610  O   THR X 256      43.889 158.496  46.940  1.00  0.00           O
ATOM   3611  N   LEU X 257      42.955 157.667  45.060  1.00  0.00           N
ATOM   3612  HN  LEU X 257      42.279 157.788  44.326  1.00  0.00           H
ATOM   3613  CA  LEU X 257      43.673 156.420  44.991  1.00  0.00           C
ATOM   3614  HA  LEU X 257      44.333 156.296  45.839  1.00  0.00           H
ATOM   3615  CB  LEU X 257      42.669 155.237  44.887  1.00  0.00           C
ATOM   3616  HB1 LEU X 257      41.703 155.632  44.506  1.00  0.00           H
ATOM   3617  HB2 LEU X 257      43.025 154.487  44.146  1.00  0.00           H
ATOM   3618  CG  LEU X 257      42.408 154.479  46.203  1.00  0.00           C
ATOM   3619  HG  LEU X 257      43.363 153.981  46.500  1.00  0.00           H
ATOM   3620  CD1 LEU X 257      41.967 155.402  47.336  1.00  0.00           C
ATOM   3621 1HD1 LEU X 257      41.816 154.816  48.263  1.00  0.00           H
ATOM   3622 2HD1 LEU X 257      42.737 156.174  47.541  1.00  0.00           H
ATOM   3623 3HD1 LEU X 257      41.015 155.906  47.067  1.00  0.00           H
ATOM   3624  CD2 LEU X 257      41.333 153.405  46.008  1.00  0.00           C
ATOM   3625 1HD2 LEU X 257      41.258 152.761  46.909  1.00  0.00           H
ATOM   3626 2HD2 LEU X 257      40.344 153.882  45.840  1.00  0.00           H
ATOM   3627 3HD2 LEU X 257      41.567 152.766  45.129  1.00  0.00           H
ATOM   3628  C   LEU X 257      44.522 156.480  43.734  1.00  0.00           C
ATOM   3629  O   LEU X 257      44.010 156.565  42.619  1.00  0.00           O
ATOM   3630  N   THR X 258      45.857 156.439  43.878  1.00  0.00           N
ATOM   3631  HN  THR X 258      46.261 156.428  44.795  1.00  0.00           H
ATOM   3632  CA  THR X 258      46.770 156.477  42.734  1.00  0.00           C
ATOM   3633  HA  THR X 258      46.216 156.522  41.807  1.00  0.00           H
ATOM   3634  CB  THR X 258      47.738 157.654  42.753  1.00  0.00           C
ATOM   3635  HB  THR X 258      48.427 157.575  43.623  1.00  0.00           H
ATOM   3636  OG1 THR X 258      47.016 158.874  42.851  1.00  0.00           O
ATOM   3637  HG1 THR X 258      47.626 159.508  43.246  1.00  0.00           H
ATOM   3638  CG2 THR X 258      48.547 157.733  41.449  1.00  0.00           C
ATOM   3639 1HG2 THR X 258      49.169 158.654  41.443  1.00  0.00           H
ATOM   3640 2HG2 THR X 258      49.228 156.864  41.345  1.00  0.00           H
ATOM   3641 3HG2 THR X 258      47.869 157.766  40.571  1.00  0.00           H
ATOM   3642  C   THR X 258      47.539 155.180  42.748  1.00  0.00           C
ATOM   3643  O   THR X 258      47.970 154.727  43.808  1.00  0.00           O
ATOM   3644  N   CYS X 259      47.677 154.500  41.590  1.00  0.00           N
ATOM   3645  HN  CYS X 259      47.341 154.895  40.728  1.00  0.00           H
ATOM   3646  CA  CYS X 259      48.256 153.166  41.514  1.00  0.00           C
ATOM   3647  HA  CYS X 259      48.493 152.807  42.507  1.00  0.00           H
ATOM   3648  CB  CYS X 259      47.266 152.165  40.857  1.00  0.00           C
ATOM   3649  HB1 CYS X 259      46.271 152.312  41.322  1.00  0.00           H
ATOM   3650  HB2 CYS X 259      47.155 152.416  39.778  1.00  0.00           H
ATOM   3651  SG  CYS X 259      47.720 150.410  41.045  1.00  0.00           S
ATOM   3652  C   CYS X 259      49.555 153.201  40.724  1.00  0.00           C
ATOM   3653  O   CYS X 259      49.633 153.769  39.633  1.00  0.00           O
ATOM   3654  N   GLU X 260      50.626 152.604  41.280  1.00  0.00           N
ATOM   3655  HN  GLU X 260      50.556 152.118  42.159  1.00  0.00           H
ATOM   3656  CA  GLU X 260      51.966 152.710  40.746  1.00  0.00           C
ATOM   3657  HA  GLU X 260      51.961 153.250  39.809  1.00  0.00           H
ATOM   3658  CB  GLU X 260      52.886 153.446  41.740  1.00  0.00           C
ATOM   3659  HB1 GLU X 260      52.825 152.928  42.726  1.00  0.00           H
ATOM   3660  HB2 GLU X 260      53.943 153.394  41.400  1.00  0.00           H
ATOM   3661  CG  GLU X 260      52.498 154.928  41.945  1.00  0.00           C
ATOM   3662  HG1 GLU X 260      52.582 155.507  41.004  1.00  0.00           H
ATOM   3663  HG2 GLU X 260      51.448 154.993  42.303  1.00  0.00           H
ATOM   3664  CD  GLU X 260      53.363 155.591  42.999  1.00  0.00           C
ATOM   3665  OE1 GLU X 260      52.978 156.693  43.460  1.00  0.00           O
ATOM   3666  OE2 GLU X 260      54.385 154.991  43.422  1.00  0.00           O
ATOM   3667  C   GLU X 260      52.560 151.341  40.488  1.00  0.00           C
ATOM   3668  O   GLU X 260      52.757 150.526  41.389  1.00  0.00           O
ATOM   3669  N   VAL X 261      52.899 151.065  39.217  1.00  0.00           N
ATOM   3670  HN  VAL X 261      52.798 151.752  38.504  1.00  0.00           H
ATOM   3671  CA  VAL X 261      53.415 149.780  38.790  1.00  0.00           C
ATOM   3672  HA  VAL X 261      53.372 149.070  39.600  1.00  0.00           H
ATOM   3673  CB  VAL X 261      52.589 149.197  37.650  1.00  0.00           C
ATOM   3674  HB  VAL X 261      52.546 149.930  36.811  1.00  0.00           H
ATOM   3675  CG1 VAL X 261      53.210 147.879  37.147  1.00  0.00           C
ATOM   3676 1HG1 VAL X 261      52.506 147.382  36.448  1.00  0.00           H
ATOM   3677 2HG1 VAL X 261      54.162 148.072  36.607  1.00  0.00           H
ATOM   3678 3HG1 VAL X 261      53.407 147.192  37.998  1.00  0.00           H
ATOM   3679  CG2 VAL X 261      51.157 148.933  38.155  1.00  0.00           C
ATOM   3680 1HG2 VAL X 261      50.526 148.543  37.331  1.00  0.00           H
ATOM   3681 2HG2 VAL X 261      51.173 148.178  38.969  1.00  0.00           H
ATOM   3682 3HG2 VAL X 261      50.680 149.857  38.545  1.00  0.00           H
ATOM   3683  C   VAL X 261      54.851 149.990  38.325  1.00  0.00           C
ATOM   3684  O   VAL X 261      55.057 150.813  37.430  1.00  0.00           O
ATOM   3685  N   PRO X 262      55.880 149.320  38.856  1.00  0.00           N
ATOM   3686  CD  PRO X 262      55.819 148.627  40.153  1.00  0.00           C
ATOM   3687  HD1 PRO X 262      55.686 147.535  39.979  1.00  0.00           H
ATOM   3688  HD2 PRO X 262      55.016 149.006  40.826  1.00  0.00           H
ATOM   3689  CA  PRO X 262      57.255 149.681  38.514  1.00  0.00           C
ATOM   3690  HA  PRO X 262      57.355 150.757  38.567  1.00  0.00           H
ATOM   3691  CB  PRO X 262      58.108 148.973  39.579  1.00  0.00           C
ATOM   3692  HB1 PRO X 262      58.375 147.935  39.278  1.00  0.00           H
ATOM   3693  HB2 PRO X 262      59.042 149.529  39.807  1.00  0.00           H
ATOM   3694  CG  PRO X 262      57.177 148.906  40.785  1.00  0.00           C
ATOM   3695  HG1 PRO X 262      57.469 148.142  41.530  1.00  0.00           H
ATOM   3696  HG2 PRO X 262      57.150 149.898  41.290  1.00  0.00           H
ATOM   3697  C   PRO X 262      57.688 149.243  37.132  1.00  0.00           C
ATOM   3698  O   PRO X 262      58.469 149.960  36.504  1.00  0.00           O
ATOM   3699  N   ALA X 263      57.259 148.042  36.684  1.00  0.00           N
ATOM   3700  HN  ALA X 263      56.620 147.534  37.251  1.00  0.00           H
ATOM   3701  CA  ALA X 263      57.803 147.333  35.536  1.00  0.00           C
ATOM   3702  HA  ALA X 263      58.843 147.121  35.746  1.00  0.00           H
ATOM   3703  CB  ALA X 263      57.052 145.992  35.396  1.00  0.00           C
ATOM   3704  HB1 ALA X 263      57.459 145.388  34.557  1.00  0.00           H
ATOM   3705  HB2 ALA X 263      57.167 145.396  36.327  1.00  0.00           H
ATOM   3706  HB3 ALA X 263      55.968 146.155  35.225  1.00  0.00           H
ATOM   3707  C   ALA X 263      57.770 148.093  34.208  1.00  0.00           C
ATOM   3708  O   ALA X 263      58.818 148.380  33.624  1.00  0.00           O
ATOM   3709  N   GLN X 264      56.573 148.510  33.750  1.00  0.00           N
ATOM   3710  HN  GLN X 264      55.726 148.212  34.196  1.00  0.00           H
ATOM   3711  CA  GLN X 264      56.402 149.434  32.649  1.00  0.00           C
ATOM   3712  HA  GLN X 264      57.369 149.793  32.344  1.00  0.00           H
ATOM   3713  CB  GLN X 264      55.706 148.777  31.424  1.00  0.00           C
ATOM   3714  HB1 GLN X 264      56.292 147.883  31.117  1.00  0.00           H
ATOM   3715  HB2 GLN X 264      54.712 148.402  31.764  1.00  0.00           H
ATOM   3716  CG  GLN X 264      55.466 149.696  30.187  1.00  0.00           C
ATOM   3717  HG1 GLN X 264      54.682 149.216  29.559  1.00  0.00           H
ATOM   3718  HG2 GLN X 264      55.076 150.688  30.482  1.00  0.00           H
ATOM   3719  CD  GLN X 264      56.666 149.900  29.251  1.00  0.00           C
ATOM   3720  OE1 GLN X 264      56.585 149.623  28.055  1.00  0.00           O
ATOM   3721  NE2 GLN X 264      57.800 150.419  29.767  1.00  0.00           N
ATOM   3722 1HE2 GLN X 264      57.908 150.434  30.754  1.00  0.00           H
ATOM   3723 2HE2 GLN X 264      58.610 150.333  29.194  1.00  0.00           H
ATOM   3724  C   GLN X 264      55.529 150.578  33.158  1.00  0.00           C
ATOM   3725  O   GLN X 264      54.461 150.290  33.697  1.00  0.00           O
ATOM   3726  N   PRO X 265      55.882 151.863  33.023  1.00  0.00           N
ATOM   3727  CD  PRO X 265      57.248 152.295  32.710  1.00  0.00           C
ATOM   3728  HD1 PRO X 265      57.373 152.319  31.607  1.00  0.00           H
ATOM   3729  HD2 PRO X 265      58.010 151.630  33.177  1.00  0.00           H
ATOM   3730  CA  PRO X 265      55.118 152.956  33.624  1.00  0.00           C
ATOM   3731  HA  PRO X 265      55.081 152.764  34.687  1.00  0.00           H
ATOM   3732  CB  PRO X 265      55.928 154.207  33.270  1.00  0.00           C
ATOM   3733  HB1 PRO X 265      55.665 154.575  32.256  1.00  0.00           H
ATOM   3734  HB2 PRO X 265      55.759 155.025  34.002  1.00  0.00           H
ATOM   3735  CG  PRO X 265      57.369 153.705  33.285  1.00  0.00           C
ATOM   3736  HG1 PRO X 265      58.066 154.351  32.717  1.00  0.00           H
ATOM   3737  HG2 PRO X 265      57.721 153.640  34.341  1.00  0.00           H
ATOM   3738  C   PRO X 265      53.686 153.122  33.166  1.00  0.00           C
ATOM   3739  O   PRO X 265      52.902 153.707  33.906  1.00  0.00           O
ATOM   3740  N   SER X 266      53.334 152.682  31.944  1.00  0.00           N
ATOM   3741  HN  SER X 266      54.001 152.240  31.354  1.00  0.00           H
ATOM   3742  CA  SER X 266      52.026 152.883  31.335  1.00  0.00           C
ATOM   3743  HA  SER X 266      51.430 153.536  31.955  1.00  0.00           H
ATOM   3744  CB  SER X 266      52.215 153.580  29.955  1.00  0.00           C
ATOM   3745  HB1 SER X 266      51.248 153.646  29.408  1.00  0.00           H
ATOM   3746  HB2 SER X 266      52.567 154.618  30.154  1.00  0.00           H
ATOM   3747  OG  SER X 266      53.211 152.921  29.160  1.00  0.00           O
ATOM   3748  HG1 SER X 266      53.265 153.378  28.301  1.00  0.00           H
ATOM   3749  C   SER X 266      51.197 151.607  31.148  1.00  0.00           C
ATOM   3750  O   SER X 266      50.878 151.268  30.004  1.00  0.00           O
ATOM   3751  N   PRO X 267      50.790 150.846  32.168  1.00  0.00           N
ATOM   3752  CD  PRO X 267      50.990 151.144  33.592  1.00  0.00           C
ATOM   3753  HD1 PRO X 267      50.542 152.129  33.855  1.00  0.00           H
ATOM   3754  HD2 PRO X 267      52.075 151.135  33.826  1.00  0.00           H
ATOM   3755  CA  PRO X 267      49.932 149.688  31.979  1.00  0.00           C
ATOM   3756  HA  PRO X 267      50.209 149.146  31.087  1.00  0.00           H
ATOM   3757  CB  PRO X 267      50.184 148.913  33.284  1.00  0.00           C
ATOM   3758  HB1 PRO X 267      49.401 148.166  33.525  1.00  0.00           H
ATOM   3759  HB2 PRO X 267      51.159 148.382  33.194  1.00  0.00           H
ATOM   3760  CG  PRO X 267      50.310 150.001  34.350  1.00  0.00           C
ATOM   3761  HG1 PRO X 267      49.301 150.317  34.688  1.00  0.00           H
ATOM   3762  HG2 PRO X 267      50.902 149.672  35.226  1.00  0.00           H
ATOM   3763  C   PRO X 267      48.467 150.089  31.871  1.00  0.00           C
ATOM   3764  O   PRO X 267      48.134 151.274  31.906  1.00  0.00           O
ATOM   3765  N   GLN X 268      47.556 149.102  31.770  1.00  0.00           N
ATOM   3766  HN  GLN X 268      47.825 148.146  31.727  1.00  0.00           H
ATOM   3767  CA  GLN X 268      46.146 149.321  32.019  1.00  0.00           C
ATOM   3768  HA  GLN X 268      45.935 150.382  32.060  1.00  0.00           H
ATOM   3769  CB  GLN X 268      45.203 148.686  30.973  1.00  0.00           C
ATOM   3770  HB1 GLN X 268      45.346 147.585  30.959  1.00  0.00           H
ATOM   3771  HB2 GLN X 268      44.148 148.875  31.278  1.00  0.00           H
ATOM   3772  CG  GLN X 268      45.428 149.245  29.553  1.00  0.00           C
ATOM   3773  HG1 GLN X 268      45.557 150.346  29.618  1.00  0.00           H
ATOM   3774  HG2 GLN X 268      46.350 148.803  29.121  1.00  0.00           H
ATOM   3775  CD  GLN X 268      44.262 148.932  28.615  1.00  0.00           C
ATOM   3776  OE1 GLN X 268      43.561 147.922  28.710  1.00  0.00           O
ATOM   3777  NE2 GLN X 268      44.024 149.855  27.653  1.00  0.00           N
ATOM   3778 1HE2 GLN X 268      44.606 150.661  27.589  1.00  0.00           H
ATOM   3779 2HE2 GLN X 268      43.255 149.697  27.041  1.00  0.00           H
ATOM   3780  C   GLN X 268      45.835 148.747  33.380  1.00  0.00           C
ATOM   3781  O   GLN X 268      46.381 147.719  33.781  1.00  0.00           O
ATOM   3782  N   ILE X 269      44.976 149.451  34.128  1.00  0.00           N
ATOM   3783  HN  ILE X 269      44.527 150.264  33.776  1.00  0.00           H
ATOM   3784  CA  ILE X 269      44.655 149.144  35.500  1.00  0.00           C
ATOM   3785  HA  ILE X 269      45.105 148.208  35.799  1.00  0.00           H
ATOM   3786  CB  ILE X 269      45.083 150.255  36.464  1.00  0.00           C
ATOM   3787  HB  ILE X 269      44.530 151.193  36.225  1.00  0.00           H
ATOM   3788  CG2 ILE X 269      44.725 149.856  37.912  1.00  0.00           C
ATOM   3789 1HG2 ILE X 269      45.055 150.656  38.610  1.00  0.00           H
ATOM   3790 2HG2 ILE X 269      43.631 149.733  38.049  1.00  0.00           H
ATOM   3791 3HG2 ILE X 269      45.238 148.912  38.195  1.00  0.00           H
ATOM   3792  CG1 ILE X 269      46.599 150.568  36.367  1.00  0.00           C
ATOM   3793 1HG1 ILE X 269      46.945 150.894  37.375  1.00  0.00           H
ATOM   3794 2HG1 ILE X 269      47.152 149.637  36.118  1.00  0.00           H
ATOM   3795  CD  ILE X 269      46.950 151.687  35.374  1.00  0.00           C
ATOM   3796  HD1 ILE X 269      48.031 151.935  35.429  1.00  0.00           H
ATOM   3797  HD2 ILE X 269      46.714 151.401  34.330  1.00  0.00           H
ATOM   3798  HD3 ILE X 269      46.378 152.604  35.616  1.00  0.00           H
ATOM   3799  C   ILE X 269      43.155 148.994  35.546  1.00  0.00           C
ATOM   3800  O   ILE X 269      42.425 149.900  35.146  1.00  0.00           O
ATOM   3801  N   HIS X 270      42.650 147.845  36.031  1.00  0.00           N
ATOM   3802  HN  HIS X 270      43.260 147.115  36.346  1.00  0.00           H
ATOM   3803  CA  HIS X 270      41.236 147.680  36.303  1.00  0.00           C
ATOM   3804  HA  HIS X 270      40.673 148.488  35.860  1.00  0.00           H
ATOM   3805  CB  HIS X 270      40.648 146.339  35.789  1.00  0.00           C
ATOM   3806  HB1 HIS X 270      41.462 145.721  35.364  1.00  0.00           H
ATOM   3807  HB2 HIS X 270      40.181 145.756  36.613  1.00  0.00           H
ATOM   3808  ND1 HIS X 270      38.747 145.458  34.439  1.00  0.00           N
ATOM   3809  CG  HIS X 270      39.607 146.506  34.717  1.00  0.00           C
ATOM   3810  CE1 HIS X 270      37.944 145.911  33.499  1.00  0.00           C
ATOM   3811  HE1 HIS X 270      37.116 145.346  33.064  1.00  0.00           H
ATOM   3812  NE2 HIS X 270      38.247 147.181  33.145  1.00  0.00           N
ATOM   3813  HE2 HIS X 270      37.776 147.747  32.469  1.00  0.00           H
ATOM   3814  CD2 HIS X 270      39.318 147.569  33.919  1.00  0.00           C
ATOM   3815  HD2 HIS X 270      39.787 148.541  33.846  1.00  0.00           H
ATOM   3816  C   HIS X 270      41.069 147.818  37.796  1.00  0.00           C
ATOM   3817  O   HIS X 270      41.606 147.050  38.591  1.00  0.00           O
ATOM   3818  N   TRP X 271      40.368 148.883  38.210  1.00  0.00           N
ATOM   3819  HN  TRP X 271      39.997 149.533  37.558  1.00  0.00           H
ATOM   3820  CA  TRP X 271      40.098 149.171  39.599  1.00  0.00           C
ATOM   3821  HA  TRP X 271      41.021 149.041  40.150  1.00  0.00           H
ATOM   3822  CB  TRP X 271      39.644 150.632  39.770  1.00  0.00           C
ATOM   3823  HB1 TRP X 271      38.695 150.810  39.234  1.00  0.00           H
ATOM   3824  HB2 TRP X 271      39.468 150.843  40.848  1.00  0.00           H
ATOM   3825  CG  TRP X 271      40.693 151.601  39.257  1.00  0.00           C
ATOM   3826  CD1 TRP X 271      40.881 152.156  38.017  1.00  0.00           C
ATOM   3827  HD1 TRP X 271      40.245 151.995  37.163  1.00  0.00           H
ATOM   3828  NE1 TRP X 271      42.011 152.938  38.037  1.00  0.00           N
ATOM   3829  HE1 TRP X 271      42.528 153.280  37.259  1.00  0.00           H
ATOM   3830  CE2 TRP X 271      42.558 152.917  39.291  1.00  0.00           C
ATOM   3831  CD2 TRP X 271      41.756 152.053  40.087  1.00  0.00           C
ATOM   3832  CE3 TRP X 271      42.075 151.822  41.414  1.00  0.00           C
ATOM   3833  HE3 TRP X 271      41.499 151.144  42.023  1.00  0.00           H
ATOM   3834  CZ3 TRP X 271      43.133 152.530  41.980  1.00  0.00           C
ATOM   3835  HZ3 TRP X 271      43.342 152.398  43.029  1.00  0.00           H
ATOM   3836  CZ2 TRP X 271      43.650 153.548  39.837  1.00  0.00           C
ATOM   3837  HZ2 TRP X 271      44.261 154.188  39.231  1.00  0.00           H
ATOM   3838  CH2 TRP X 271      43.913 153.399  41.201  1.00  0.00           C
ATOM   3839  HH2 TRP X 271      44.718 153.955  41.659  1.00  0.00           H
ATOM   3840  C   TRP X 271      39.088 148.217  40.203  1.00  0.00           C
ATOM   3841  O   TRP X 271      38.072 147.872  39.596  1.00  0.00           O
ATOM   3842  N   MET X 272      39.360 147.752  41.429  1.00  0.00           N
ATOM   3843  HN  MET X 272      40.183 148.026  41.933  1.00  0.00           H
ATOM   3844  CA  MET X 272      38.573 146.716  42.041  1.00  0.00           C
ATOM   3845  HA  MET X 272      37.608 146.665  41.557  1.00  0.00           H
ATOM   3846  CB  MET X 272      39.269 145.347  41.818  1.00  0.00           C
ATOM   3847  HB1 MET X 272      38.844 144.910  40.886  1.00  0.00           H
ATOM   3848  HB2 MET X 272      40.349 145.527  41.613  1.00  0.00           H
ATOM   3849  CG  MET X 272      39.182 144.309  42.947  1.00  0.00           C
ATOM   3850  HG1 MET X 272      39.867 144.622  43.769  1.00  0.00           H
ATOM   3851  HG2 MET X 272      38.156 144.297  43.371  1.00  0.00           H
ATOM   3852  SD  MET X 272      39.634 142.642  42.378  1.00  0.00           S
ATOM   3853  CE  MET X 272      38.101 141.901  42.996  1.00  0.00           C
ATOM   3854  HE1 MET X 272      38.054 140.817  42.759  1.00  0.00           H
ATOM   3855  HE2 MET X 272      38.034 142.021  44.098  1.00  0.00           H
ATOM   3856  HE3 MET X 272      37.218 142.393  42.543  1.00  0.00           H
ATOM   3857  C   MET X 272      38.250 147.064  43.484  1.00  0.00           C
ATOM   3858  O   MET X 272      39.057 147.583  44.252  1.00  0.00           O
ATOM   3859  N   LYS X 273      36.983 146.824  43.858  1.00  0.00           N
ATOM   3860  HN  LYS X 273      36.340 146.415  43.214  1.00  0.00           H
ATOM   3861  CA  LYS X 273      36.449 146.976  45.190  1.00  0.00           C
ATOM   3862  HA  LYS X 273      37.098 147.568  45.823  1.00  0.00           H
ATOM   3863  CB  LYS X 273      35.026 147.592  45.054  1.00  0.00           C
ATOM   3864  HB1 LYS X 273      35.132 148.689  44.901  1.00  0.00           H
ATOM   3865  HB2 LYS X 273      34.584 147.177  44.116  1.00  0.00           H
ATOM   3866  CG  LYS X 273      33.994 147.320  46.168  1.00  0.00           C
ATOM   3867  HG1 LYS X 273      33.010 147.684  45.787  1.00  0.00           H
ATOM   3868  HG2 LYS X 273      33.893 146.227  46.335  1.00  0.00           H
ATOM   3869  CD  LYS X 273      34.288 148.056  47.480  1.00  0.00           C
ATOM   3870  HD1 LYS X 273      35.212 148.668  47.342  1.00  0.00           H
ATOM   3871  HD2 LYS X 273      33.466 148.776  47.680  1.00  0.00           H
ATOM   3872  CE  LYS X 273      34.501 147.166  48.712  1.00  0.00           C
ATOM   3873  HE1 LYS X 273      35.312 146.432  48.532  1.00  0.00           H
ATOM   3874  HE2 LYS X 273      34.793 147.815  49.557  1.00  0.00           H
ATOM   3875  NZ  LYS X 273      33.305 146.424  49.123  1.00  0.00           N
ATOM   3876  HZ1 LYS X 273      33.389 146.069  50.098  1.00  0.00           H
ATOM   3877  HZ2 LYS X 273      32.439 147.009  49.026  1.00  0.00           H
ATOM   3878  HZ3 LYS X 273      33.180 145.581  48.521  1.00  0.00           H
ATOM   3879  C   LYS X 273      36.352 145.569  45.734  1.00  0.00           C
ATOM   3880  O   LYS X 273      35.687 144.729  45.143  1.00  0.00           O
ATOM   3881  N   ASP X 274      36.995 145.208  46.856  1.00  0.00           N
ATOM   3882  HN  ASP X 274      37.586 145.836  47.360  1.00  0.00           H
ATOM   3883  CA  ASP X 274      36.948 143.819  47.295  1.00  0.00           C
ATOM   3884  HA  ASP X 274      37.331 143.245  46.463  1.00  0.00           H
ATOM   3885  CB  ASP X 274      37.856 143.554  48.525  1.00  0.00           C
ATOM   3886  HB1 ASP X 274      37.623 144.269  49.330  1.00  0.00           H
ATOM   3887  HB2 ASP X 274      37.707 142.523  48.906  1.00  0.00           H
ATOM   3888  CG  ASP X 274      39.337 143.666  48.204  1.00  0.00           C
ATOM   3889  OD1 ASP X 274      39.674 143.723  46.998  1.00  0.00           O
ATOM   3890  OD2 ASP X 274      40.141 143.621  49.172  1.00  0.00           O
ATOM   3891  C   ASP X 274      35.518 143.322  47.612  1.00  0.00           C
ATOM   3892  O   ASP X 274      34.725 144.009  48.256  1.00  0.00           O
ATOM   3893  N   GLY X 275      35.072 142.120  47.194  1.00  0.00           N
ATOM   3894  HN  GLY X 275      34.146 141.901  47.490  1.00  0.00           H
ATOM   3895  CA  GLY X 275      35.711 141.152  46.305  1.00  0.00           C
ATOM   3896  HA1 GLY X 275      36.755 141.378  46.164  1.00  0.00           H
ATOM   3897  HA2 GLY X 275      35.568 140.177  46.744  1.00  0.00           H
ATOM   3898  C   GLY X 275      35.070 141.104  44.943  1.00  0.00           C
ATOM   3899  O   GLY X 275      34.816 140.014  44.434  1.00  0.00           O
ATOM   3900  N   VAL X 276      34.748 142.267  44.335  1.00  0.00           N
ATOM   3901  HN  VAL X 276      35.011 143.153  44.737  1.00  0.00           H
ATOM   3902  CA  VAL X 276      34.092 142.352  43.035  1.00  0.00           C
ATOM   3903  HA  VAL X 276      34.339 141.449  42.500  1.00  0.00           H
ATOM   3904  CB  VAL X 276      32.563 142.435  43.122  1.00  0.00           C
ATOM   3905  HB  VAL X 276      32.154 142.663  42.109  1.00  0.00           H
ATOM   3906  CG1 VAL X 276      32.001 141.062  43.538  1.00  0.00           C
ATOM   3907 1HG1 VAL X 276      30.898 141.055  43.456  1.00  0.00           H
ATOM   3908 2HG1 VAL X 276      32.403 140.262  42.880  1.00  0.00           H
ATOM   3909 3HG1 VAL X 276      32.276 140.828  44.589  1.00  0.00           H
ATOM   3910  CG2 VAL X 276      32.102 143.529  44.106  1.00  0.00           C
ATOM   3911 1HG2 VAL X 276      30.994 143.577  44.106  1.00  0.00           H
ATOM   3912 2HG2 VAL X 276      32.447 143.301  45.136  1.00  0.00           H
ATOM   3913 3HG2 VAL X 276      32.494 144.524  43.810  1.00  0.00           H
ATOM   3914  C   VAL X 276      34.621 143.544  42.213  1.00  0.00           C
ATOM   3915  O   VAL X 276      34.648 144.679  42.692  1.00  0.00           O
ATOM   3916  N   PRO X 277      35.073 143.388  40.972  1.00  0.00           N
ATOM   3917  CD  PRO X 277      34.861 142.197  40.148  1.00  0.00           C
ATOM   3918  HD1 PRO X 277      33.821 141.815  40.242  1.00  0.00           H
ATOM   3919  HD2 PRO X 277      35.588 141.419  40.468  1.00  0.00           H
ATOM   3920  CA  PRO X 277      35.668 144.479  40.203  1.00  0.00           C
ATOM   3921  HA  PRO X 277      36.452 144.931  40.789  1.00  0.00           H
ATOM   3922  CB  PRO X 277      36.189 143.771  38.949  1.00  0.00           C
ATOM   3923  HB1 PRO X 277      36.310 144.441  38.073  1.00  0.00           H
ATOM   3924  HB2 PRO X 277      37.172 143.301  39.183  1.00  0.00           H
ATOM   3925  CG  PRO X 277      35.158 142.668  38.725  1.00  0.00           C
ATOM   3926  HG1 PRO X 277      34.240 143.111  38.280  1.00  0.00           H
ATOM   3927  HG2 PRO X 277      35.536 141.858  38.073  1.00  0.00           H
ATOM   3928  C   PRO X 277      34.682 145.582  39.854  1.00  0.00           C
ATOM   3929  O   PRO X 277      33.467 145.399  39.956  1.00  0.00           O
ATOM   3930  N   LEU X 278      35.186 146.762  39.454  1.00  0.00           N
ATOM   3931  HN  LEU X 278      36.172 146.924  39.369  1.00  0.00           H
ATOM   3932  CA  LEU X 278      34.338 147.893  39.156  1.00  0.00           C
ATOM   3933  HA  LEU X 278      33.369 147.729  39.593  1.00  0.00           H
ATOM   3934  CB  LEU X 278      34.878 149.170  39.838  1.00  0.00           C
ATOM   3935  HB1 LEU X 278      35.916 149.354  39.482  1.00  0.00           H
ATOM   3936  HB2 LEU X 278      34.255 150.043  39.545  1.00  0.00           H
ATOM   3937  CG  LEU X 278      34.897 149.093  41.383  1.00  0.00           C
ATOM   3938  HG  LEU X 278      35.490 148.195  41.680  1.00  0.00           H
ATOM   3939  CD1 LEU X 278      35.601 150.314  41.993  1.00  0.00           C
ATOM   3940 1HD1 LEU X 278      35.666 150.209  43.097  1.00  0.00           H
ATOM   3941 2HD1 LEU X 278      36.635 150.405  41.596  1.00  0.00           H
ATOM   3942 3HD1 LEU X 278      35.045 151.247  41.760  1.00  0.00           H
ATOM   3943  CD2 LEU X 278      33.482 148.944  41.968  1.00  0.00           C
ATOM   3944 1HD2 LEU X 278      33.511 149.046  43.073  1.00  0.00           H
ATOM   3945 2HD2 LEU X 278      32.812 149.729  41.561  1.00  0.00           H
ATOM   3946 3HD2 LEU X 278      33.063 147.945  41.724  1.00  0.00           H
ATOM   3947  C   LEU X 278      34.184 148.079  37.639  1.00  0.00           C
ATOM   3948  O   LEU X 278      35.176 148.048  36.904  1.00  0.00           O
ATOM   3949  N   PRO X 279      32.978 148.264  37.093  1.00  0.00           N
ATOM   3950  CD  PRO X 279      31.736 147.803  37.703  1.00  0.00           C
ATOM   3951  HD1 PRO X 279      31.273 148.671  38.223  1.00  0.00           H
ATOM   3952  HD2 PRO X 279      31.891 146.954  38.408  1.00  0.00           H
ATOM   3953  CA  PRO X 279      32.786 148.590  35.682  1.00  0.00           C
ATOM   3954  HA  PRO X 279      33.387 147.933  35.068  1.00  0.00           H
ATOM   3955  CB  PRO X 279      31.286 148.338  35.429  1.00  0.00           C
ATOM   3956  HB1 PRO X 279      30.685 149.262  35.555  1.00  0.00           H
ATOM   3957  HB2 PRO X 279      31.109 147.934  34.412  1.00  0.00           H
ATOM   3958  CG  PRO X 279      30.886 147.351  36.525  1.00  0.00           C
ATOM   3959  HG1 PRO X 279      29.801 147.368  36.747  1.00  0.00           H
ATOM   3960  HG2 PRO X 279      31.189 146.321  36.227  1.00  0.00           H
ATOM   3961  C   PRO X 279      33.160 150.028  35.360  1.00  0.00           C
ATOM   3962  O   PRO X 279      32.325 150.929  35.447  1.00  0.00           O
ATOM   3963  N   LEU X 280      34.418 150.278  34.981  1.00  0.00           N
ATOM   3964  HN  LEU X 280      35.116 149.565  35.034  1.00  0.00           H
ATOM   3965  CA  LEU X 280      34.882 151.615  34.694  1.00  0.00           C
ATOM   3966  HA  LEU X 280      34.092 152.118  34.155  1.00  0.00           H
ATOM   3967  CB  LEU X 280      35.184 152.427  35.998  1.00  0.00           C
ATOM   3968  HB1 LEU X 280      35.913 153.242  35.804  1.00  0.00           H
ATOM   3969  HB2 LEU X 280      34.224 152.917  36.288  1.00  0.00           H
ATOM   3970  CG  LEU X 280      35.645 151.622  37.230  1.00  0.00           C
ATOM   3971  HG  LEU X 280      34.933 150.779  37.383  1.00  0.00           H
ATOM   3972  CD1 LEU X 280      37.051 151.034  37.072  1.00  0.00           C
ATOM   3973 1HD1 LEU X 280      37.253 150.336  37.910  1.00  0.00           H
ATOM   3974 2HD1 LEU X 280      37.147 150.458  36.130  1.00  0.00           H
ATOM   3975 3HD1 LEU X 280      37.810 151.845  37.076  1.00  0.00           H
ATOM   3976  CD2 LEU X 280      35.564 152.485  38.498  1.00  0.00           C
ATOM   3977 1HD2 LEU X 280      35.824 151.890  39.398  1.00  0.00           H
ATOM   3978 2HD2 LEU X 280      36.272 153.335  38.427  1.00  0.00           H
ATOM   3979 3HD2 LEU X 280      34.533 152.882  38.627  1.00  0.00           H
ATOM   3980  C   LEU X 280      36.058 151.525  33.722  1.00  0.00           C
ATOM   3981  O   LEU X 280      36.572 150.422  33.504  1.00  0.00           O
ATOM   3982  N   PRO X 281      36.451 152.614  33.044  1.00  0.00           N
ATOM   3983  CD  PRO X 281      35.661 153.846  32.956  1.00  0.00           C
ATOM   3984  HD1 PRO X 281      35.214 154.157  33.927  1.00  0.00           H
ATOM   3985  HD2 PRO X 281      34.859 153.702  32.199  1.00  0.00           H
ATOM   3986  CA  PRO X 281      37.621 152.661  32.158  1.00  0.00           C
ATOM   3987  HA  PRO X 281      37.475 151.896  31.409  1.00  0.00           H
ATOM   3988  CB  PRO X 281      37.585 154.095  31.570  1.00  0.00           C
ATOM   3989  HB1 PRO X 281      38.588 154.567  31.510  1.00  0.00           H
ATOM   3990  HB2 PRO X 281      37.144 154.052  30.551  1.00  0.00           H
ATOM   3991  CG  PRO X 281      36.665 154.888  32.497  1.00  0.00           C
ATOM   3992  HG1 PRO X 281      37.239 155.230  33.387  1.00  0.00           H
ATOM   3993  HG2 PRO X 281      36.192 155.764  32.014  1.00  0.00           H
ATOM   3994  C   PRO X 281      38.959 152.362  32.839  1.00  0.00           C
ATOM   3995  O   PRO X 281      39.018 152.421  34.068  1.00  0.00           O
ATOM   3996  N   PRO X 282      40.039 152.052  32.130  1.00  0.00           N
ATOM   3997  CD  PRO X 282      40.068 151.925  30.672  1.00  0.00           C
ATOM   3998  HD1 PRO X 282      39.859 152.919  30.222  1.00  0.00           H
ATOM   3999  HD2 PRO X 282      39.315 151.179  30.332  1.00  0.00           H
ATOM   4000  CA  PRO X 282      41.368 151.970  32.717  1.00  0.00           C
ATOM   4001  HA  PRO X 282      41.315 151.491  33.683  1.00  0.00           H
ATOM   4002  CB  PRO X 282      42.121 151.120  31.679  1.00  0.00           C
ATOM   4003  HB1 PRO X 282      43.217 151.278  31.693  1.00  0.00           H
ATOM   4004  HB2 PRO X 282      41.905 150.046  31.891  1.00  0.00           H
ATOM   4005  CG  PRO X 282      41.492 151.477  30.322  1.00  0.00           C
ATOM   4006  HG1 PRO X 282      42.053 152.313  29.851  1.00  0.00           H
ATOM   4007  HG2 PRO X 282      41.483 150.602  29.639  1.00  0.00           H
ATOM   4008  C   PRO X 282      42.005 153.347  32.906  1.00  0.00           C
ATOM   4009  O   PRO X 282      41.901 154.200  32.023  1.00  0.00           O
ATOM   4010  N   SER X 283      42.675 153.582  34.054  1.00  0.00           N
ATOM   4011  HN  SER X 283      42.730 152.877  34.761  1.00  0.00           H
ATOM   4012  CA  SER X 283      43.348 154.842  34.359  1.00  0.00           C
ATOM   4013  HA  SER X 283      43.889 155.162  33.481  1.00  0.00           H
ATOM   4014  CB  SER X 283      42.362 155.935  34.855  1.00  0.00           C
ATOM   4015  HB1 SER X 283      41.364 155.463  35.012  1.00  0.00           H
ATOM   4016  HB2 SER X 283      42.672 156.369  35.830  1.00  0.00           H
ATOM   4017  OG  SER X 283      42.240 157.020  33.933  1.00  0.00           O
ATOM   4018  HG1 SER X 283      41.599 157.635  34.333  1.00  0.00           H
ATOM   4019  C   SER X 283      44.324 154.610  35.504  1.00  0.00           C
ATOM   4020  O   SER X 283      44.105 153.642  36.227  1.00  0.00           O
ATOM   4021  N   PRO X 284      45.356 155.421  35.785  1.00  0.00           N
ATOM   4022  CD  PRO X 284      45.997 156.289  34.798  1.00  0.00           C
ATOM   4023  HD1 PRO X 284      45.810 157.349  35.084  1.00  0.00           H
ATOM   4024  HD2 PRO X 284      45.663 156.118  33.752  1.00  0.00           H
ATOM   4025  CA  PRO X 284      46.254 155.173  36.922  1.00  0.00           C
ATOM   4026  HA  PRO X 284      46.297 154.116  37.144  1.00  0.00           H
ATOM   4027  CB  PRO X 284      47.617 155.735  36.468  1.00  0.00           C
ATOM   4028  HB1 PRO X 284      47.842 156.711  36.953  1.00  0.00           H
ATOM   4029  HB2 PRO X 284      48.436 155.023  36.704  1.00  0.00           H
ATOM   4030  CG  PRO X 284      47.474 155.952  34.959  1.00  0.00           C
ATOM   4031  HG1 PRO X 284      48.146 156.749  34.582  1.00  0.00           H
ATOM   4032  HG2 PRO X 284      47.696 154.999  34.427  1.00  0.00           H
ATOM   4033  C   PRO X 284      45.790 155.882  38.178  1.00  0.00           C
ATOM   4034  O   PRO X 284      46.411 155.712  39.227  1.00  0.00           O
ATOM   4035  N   VAL X 285      44.699 156.665  38.101  1.00  0.00           N
ATOM   4036  HN  VAL X 285      44.247 156.784  37.228  1.00  0.00           H
ATOM   4037  CA  VAL X 285      44.079 157.335  39.233  1.00  0.00           C
ATOM   4038  HA  VAL X 285      44.558 157.016  40.149  1.00  0.00           H
ATOM   4039  CB  VAL X 285      44.168 158.862  39.156  1.00  0.00           C
ATOM   4040  HB  VAL X 285      43.538 159.314  39.959  1.00  0.00           H
ATOM   4041  CG1 VAL X 285      45.625 159.279  39.419  1.00  0.00           C
ATOM   4042 1HG1 VAL X 285      45.762 160.366  39.256  1.00  0.00           H
ATOM   4043 2HG1 VAL X 285      45.913 159.038  40.465  1.00  0.00           H
ATOM   4044 3HG1 VAL X 285      46.321 158.748  38.736  1.00  0.00           H
ATOM   4045  CG2 VAL X 285      43.687 159.396  37.790  1.00  0.00           C
ATOM   4046 1HG2 VAL X 285      43.759 160.505  37.771  1.00  0.00           H
ATOM   4047 2HG2 VAL X 285      44.318 159.005  36.965  1.00  0.00           H
ATOM   4048 3HG2 VAL X 285      42.631 159.119  37.598  1.00  0.00           H
ATOM   4049  C   VAL X 285      42.617 156.932  39.347  1.00  0.00           C
ATOM   4050  O   VAL X 285      41.906 156.819  38.348  1.00  0.00           O
ATOM   4051  N   LEU X 286      42.139 156.725  40.587  1.00  0.00           N
ATOM   4052  HN  LEU X 286      42.776 156.732  41.370  1.00  0.00           H
ATOM   4053  CA  LEU X 286      40.753 156.508  40.954  1.00  0.00           C
ATOM   4054  HA  LEU X 286      40.109 156.634  40.101  1.00  0.00           H
ATOM   4055  CB  LEU X 286      40.576 155.091  41.560  1.00  0.00           C
ATOM   4056  HB1 LEU X 286      40.965 154.359  40.824  1.00  0.00           H
ATOM   4057  HB2 LEU X 286      41.231 155.011  42.454  1.00  0.00           H
ATOM   4058  CG  LEU X 286      39.148 154.650  41.954  1.00  0.00           C
ATOM   4059  HG  LEU X 286      38.662 155.485  42.506  1.00  0.00           H
ATOM   4060  CD1 LEU X 286      38.279 154.277  40.749  1.00  0.00           C
ATOM   4061 1HD1 LEU X 286      37.292 153.900  41.093  1.00  0.00           H
ATOM   4062 2HD1 LEU X 286      38.104 155.155  40.105  1.00  0.00           H
ATOM   4063 3HD1 LEU X 286      38.768 153.479  40.151  1.00  0.00           H
ATOM   4064  CD2 LEU X 286      39.195 153.436  42.889  1.00  0.00           C
ATOM   4065 1HD2 LEU X 286      38.174 153.147  43.216  1.00  0.00           H
ATOM   4066 2HD2 LEU X 286      39.646 152.566  42.369  1.00  0.00           H
ATOM   4067 3HD2 LEU X 286      39.802 153.660  43.786  1.00  0.00           H
ATOM   4068  C   LEU X 286      40.424 157.591  41.968  1.00  0.00           C
ATOM   4069  O   LEU X 286      41.089 157.726  42.990  1.00  0.00           O
ATOM   4070  N   ILE X 287      39.424 158.446  41.690  1.00  0.00           N
ATOM   4071  HN  ILE X 287      38.801 158.299  40.916  1.00  0.00           H
ATOM   4072  CA  ILE X 287      39.124 159.590  42.541  1.00  0.00           C
ATOM   4073  HA  ILE X 287      39.597 159.458  43.504  1.00  0.00           H
ATOM   4074  CB  ILE X 287      39.575 160.953  41.992  1.00  0.00           C
ATOM   4075  HB  ILE X 287      38.897 161.758  42.363  1.00  0.00           H
ATOM   4076  CG2 ILE X 287      40.970 161.244  42.567  1.00  0.00           C
ATOM   4077 1HG2 ILE X 287      41.350 162.232  42.241  1.00  0.00           H
ATOM   4078 2HG2 ILE X 287      40.924 161.258  43.676  1.00  0.00           H
ATOM   4079 3HG2 ILE X 287      41.687 160.459  42.246  1.00  0.00           H
ATOM   4080  CG1 ILE X 287      39.599 161.008  40.451  1.00  0.00           C
ATOM   4081 1HG1 ILE X 287      40.349 160.278  40.076  1.00  0.00           H
ATOM   4082 2HG1 ILE X 287      38.601 160.701  40.067  1.00  0.00           H
ATOM   4083  CD  ILE X 287      39.956 162.391  39.889  1.00  0.00           C
ATOM   4084  HD1 ILE X 287      39.829 162.399  38.785  1.00  0.00           H
ATOM   4085  HD2 ILE X 287      39.287 163.169  40.318  1.00  0.00           H
ATOM   4086  HD3 ILE X 287      41.008 162.659  40.119  1.00  0.00           H
ATOM   4087  C   ILE X 287      37.646 159.592  42.833  1.00  0.00           C
ATOM   4088  O   ILE X 287      36.804 159.592  41.935  1.00  0.00           O
ATOM   4089  N   LEU X 288      37.286 159.568  44.126  1.00  0.00           N
ATOM   4090  HN  LEU X 288      37.988 159.569  44.845  1.00  0.00           H
ATOM   4091  CA  LEU X 288      35.906 159.484  44.562  1.00  0.00           C
ATOM   4092  HA  LEU X 288      35.243 159.359  43.718  1.00  0.00           H
ATOM   4093  CB  LEU X 288      35.646 158.290  45.544  1.00  0.00           C
ATOM   4094  HB1 LEU X 288      35.506 158.666  46.581  1.00  0.00           H
ATOM   4095  HB2 LEU X 288      34.683 157.808  45.261  1.00  0.00           H
ATOM   4096  CG  LEU X 288      36.734 157.189  45.627  1.00  0.00           C
ATOM   4097  HG  LEU X 288      37.728 157.676  45.771  1.00  0.00           H
ATOM   4098  CD1 LEU X 288      36.497 156.299  46.856  1.00  0.00           C
ATOM   4099 1HD1 LEU X 288      37.283 155.518  46.927  1.00  0.00           H
ATOM   4100 2HD1 LEU X 288      36.523 156.905  47.785  1.00  0.00           H
ATOM   4101 3HD1 LEU X 288      35.509 155.795  46.787  1.00  0.00           H
ATOM   4102  CD2 LEU X 288      36.801 156.296  44.382  1.00  0.00           C
ATOM   4103 1HD2 LEU X 288      37.604 155.538  44.512  1.00  0.00           H
ATOM   4104 2HD2 LEU X 288      35.839 155.761  44.240  1.00  0.00           H
ATOM   4105 3HD2 LEU X 288      37.022 156.888  43.472  1.00  0.00           H
ATOM   4106  C   LEU X 288      35.575 160.800  45.256  1.00  0.00           C
ATOM   4107  O   LEU X 288      36.077 161.012  46.361  1.00  0.00           O
ATOM   4108  N   PRO X 289      34.790 161.719  44.696  1.00  0.00           N
ATOM   4109  CD  PRO X 289      34.726 161.965  43.258  1.00  0.00           C
ATOM   4110  HD1 PRO X 289      33.691 161.742  42.918  1.00  0.00           H
ATOM   4111  HD2 PRO X 289      35.462 161.386  42.668  1.00  0.00           H
ATOM   4112  CA  PRO X 289      34.307 162.879  45.433  1.00  0.00           C
ATOM   4113  HA  PRO X 289      34.982 163.125  46.235  1.00  0.00           H
ATOM   4114  CB  PRO X 289      34.229 164.000  44.372  1.00  0.00           C
ATOM   4115  HB1 PRO X 289      33.175 164.188  44.062  1.00  0.00           H
ATOM   4116  HB2 PRO X 289      34.665 164.947  44.749  1.00  0.00           H
ATOM   4117  CG  PRO X 289      34.998 163.459  43.163  1.00  0.00           C
ATOM   4118  HG1 PRO X 289      34.647 163.899  42.207  1.00  0.00           H
ATOM   4119  HG2 PRO X 289      36.086 163.652  43.287  1.00  0.00           H
ATOM   4120  C   PRO X 289      32.935 162.596  46.019  1.00  0.00           C
ATOM   4121  O   PRO X 289      32.328 161.580  45.694  1.00  0.00           O
ATOM   4122  N   GLU X 290      32.452 163.488  46.910  1.00  0.00           N
ATOM   4123  HN  GLU X 290      33.034 164.263  47.134  1.00  0.00           H
ATOM   4124  CA  GLU X 290      31.100 163.493  47.463  1.00  0.00           C
ATOM   4125  HA  GLU X 290      31.090 164.283  48.190  1.00  0.00           H
ATOM   4126  CB  GLU X 290      30.031 163.899  46.425  1.00  0.00           C
ATOM   4127  HB1 GLU X 290      30.045 163.162  45.590  1.00  0.00           H
ATOM   4128  HB2 GLU X 290      29.027 163.842  46.900  1.00  0.00           H
ATOM   4129  CG  GLU X 290      30.183 165.350  45.911  1.00  0.00           C
ATOM   4130  HG1 GLU X 290      29.261 165.918  46.163  1.00  0.00           H
ATOM   4131  HG2 GLU X 290      31.054 165.856  46.370  1.00  0.00           H
ATOM   4132  CD  GLU X 290      30.321 165.409  44.401  1.00  0.00           C
ATOM   4133  OE1 GLU X 290      31.333 165.960  43.901  1.00  0.00           O
ATOM   4134  OE2 GLU X 290      29.361 164.957  43.725  1.00  0.00           O
ATOM   4135  C   GLU X 290      30.672 162.244  48.230  1.00  0.00           C
ATOM   4136  O   GLU X 290      29.517 161.824  48.191  1.00  0.00           O
ATOM   4137  N   ILE X 291      31.607 161.677  49.009  1.00  0.00           N
ATOM   4138  HN  ILE X 291      32.525 162.057  49.025  1.00  0.00           H
ATOM   4139  CA  ILE X 291      31.507 160.413  49.711  1.00  0.00           C
ATOM   4140  HA  ILE X 291      31.384 159.637  48.967  1.00  0.00           H
ATOM   4141  CB  ILE X 291      32.806 160.165  50.482  1.00  0.00           C
ATOM   4142  HB  ILE X 291      32.972 161.018  51.184  1.00  0.00           H
ATOM   4143  CG2 ILE X 291      32.744 158.881  51.340  1.00  0.00           C
ATOM   4144 1HG2 ILE X 291      33.687 158.779  51.912  1.00  0.00           H
ATOM   4145 2HG2 ILE X 291      31.929 158.900  52.091  1.00  0.00           H
ATOM   4146 3HG2 ILE X 291      32.644 157.982  50.710  1.00  0.00           H
ATOM   4147  CG1 ILE X 291      34.037 160.073  49.548  1.00  0.00           C
ATOM   4148 1HG1 ILE X 291      34.826 159.527  50.117  1.00  0.00           H
ATOM   4149 2HG1 ILE X 291      33.790 159.468  48.649  1.00  0.00           H
ATOM   4150  CD  ILE X 291      34.661 161.407  49.142  1.00  0.00           C
ATOM   4151  HD1 ILE X 291      35.669 161.232  48.713  1.00  0.00           H
ATOM   4152  HD2 ILE X 291      34.067 161.945  48.386  1.00  0.00           H
ATOM   4153  HD3 ILE X 291      34.774 162.046  50.038  1.00  0.00           H
ATOM   4154  C   ILE X 291      30.336 160.302  50.679  1.00  0.00           C
ATOM   4155  O   ILE X 291      30.102 161.187  51.510  1.00  0.00           O
ATOM   4156  N   GLY X 292      29.610 159.161  50.617  1.00  0.00           N
ATOM   4157  HN  GLY X 292      29.768 158.516  49.857  1.00  0.00           H
ATOM   4158  CA  GLY X 292      28.687 158.753  51.667  1.00  0.00           C
ATOM   4159  HA1 GLY X 292      28.912 159.308  52.564  1.00  0.00           H
ATOM   4160  HA2 GLY X 292      27.690 158.928  51.301  1.00  0.00           H
ATOM   4161  C   GLY X 292      28.833 157.289  52.027  1.00  0.00           C
ATOM   4162  O   GLY X 292      29.818 156.662  51.644  1.00  0.00           O
ATOM   4163  N   PRO X 293      27.897 156.664  52.750  1.00  0.00           N
ATOM   4164  CD  PRO X 293      26.852 157.380  53.491  1.00  0.00           C
ATOM   4165  HD1 PRO X 293      25.903 157.313  52.915  1.00  0.00           H
ATOM   4166  HD2 PRO X 293      27.094 158.446  53.696  1.00  0.00           H
ATOM   4167  CA  PRO X 293      28.132 155.333  53.325  1.00  0.00           C
ATOM   4168  HA  PRO X 293      29.102 155.356  53.798  1.00  0.00           H
ATOM   4169  CB  PRO X 293      26.993 155.169  54.343  1.00  0.00           C
ATOM   4170  HB1 PRO X 293      26.079 154.766  53.855  1.00  0.00           H
ATOM   4171  HB2 PRO X 293      27.292 154.506  55.181  1.00  0.00           H
ATOM   4172  CG  PRO X 293      26.741 156.603  54.801  1.00  0.00           C
ATOM   4173  HG1 PRO X 293      25.769 156.741  55.313  1.00  0.00           H
ATOM   4174  HG2 PRO X 293      27.566 156.921  55.482  1.00  0.00           H
ATOM   4175  C   PRO X 293      28.149 154.200  52.314  1.00  0.00           C
ATOM   4176  O   PRO X 293      28.647 153.110  52.598  1.00  0.00           O
ATOM   4177  N   GLN X 294      27.588 154.440  51.122  1.00  0.00           N
ATOM   4178  HN  GLN X 294      27.091 155.293  50.996  1.00  0.00           H
ATOM   4179  CA  GLN X 294      27.707 153.604  49.948  1.00  0.00           C
ATOM   4180  HA  GLN X 294      27.427 152.600  50.231  1.00  0.00           H
ATOM   4181  CB  GLN X 294      26.726 154.071  48.836  1.00  0.00           C
ATOM   4182  HB1 GLN X 294      26.957 153.495  47.912  1.00  0.00           H
ATOM   4183  HB2 GLN X 294      25.692 153.785  49.131  1.00  0.00           H
ATOM   4184  CG  GLN X 294      26.749 155.584  48.481  1.00  0.00           C
ATOM   4185  HG1 GLN X 294      27.796 155.940  48.397  1.00  0.00           H
ATOM   4186  HG2 GLN X 294      26.278 155.728  47.485  1.00  0.00           H
ATOM   4187  CD  GLN X 294      25.982 156.466  49.467  1.00  0.00           C
ATOM   4188  OE1 GLN X 294      25.138 156.030  50.254  1.00  0.00           O
ATOM   4189  NE2 GLN X 294      26.282 157.781  49.456  1.00  0.00           N
ATOM   4190 1HE2 GLN X 294      26.990 158.116  48.834  1.00  0.00           H
ATOM   4191 2HE2 GLN X 294      25.835 158.388  50.107  1.00  0.00           H
ATOM   4192  C   GLN X 294      29.144 153.499  49.434  1.00  0.00           C
ATOM   4193  O   GLN X 294      29.598 152.412  49.080  1.00  0.00           O
ATOM   4194  N   ASP X 295      29.903 154.615  49.448  1.00  0.00           N
ATOM   4195  HN  ASP X 295      29.522 155.489  49.744  1.00  0.00           H
ATOM   4196  CA  ASP X 295      31.269 154.729  48.979  1.00  0.00           C
ATOM   4197  HA  ASP X 295      31.353 154.222  48.029  1.00  0.00           H
ATOM   4198  CB  ASP X 295      31.625 156.227  48.809  1.00  0.00           C
ATOM   4199  HB1 ASP X 295      31.459 156.745  49.772  1.00  0.00           H
ATOM   4200  HB2 ASP X 295      32.688 156.340  48.510  1.00  0.00           H
ATOM   4201  CG  ASP X 295      30.780 156.921  47.760  1.00  0.00           C
ATOM   4202  OD1 ASP X 295      29.702 157.471  48.121  1.00  0.00           O
ATOM   4203  OD2 ASP X 295      31.234 156.959  46.586  1.00  0.00           O
ATOM   4204  C   ASP X 295      32.294 154.092  49.926  1.00  0.00           C
ATOM   4205  O   ASP X 295      33.455 153.893  49.574  1.00  0.00           O
ATOM   4206  N   GLN X 296      31.895 153.746  51.169  1.00  0.00           N
ATOM   4207  HN  GLN X 296      30.968 153.975  51.449  1.00  0.00           H
ATOM   4208  CA  GLN X 296      32.710 152.986  52.106  1.00  0.00           C
ATOM   4209  HA  GLN X 296      33.604 153.555  52.328  1.00  0.00           H
ATOM   4210  CB  GLN X 296      31.927 152.663  53.402  1.00  0.00           C
ATOM   4211  HB1 GLN X 296      30.962 152.192  53.102  1.00  0.00           H
ATOM   4212  HB2 GLN X 296      32.503 151.919  53.999  1.00  0.00           H
ATOM   4213  CG  GLN X 296      31.634 153.858  54.332  1.00  0.00           C
ATOM   4214  HG1 GLN X 296      32.576 154.263  54.760  1.00  0.00           H
ATOM   4215  HG2 GLN X 296      31.136 154.675  53.771  1.00  0.00           H
ATOM   4216  CD  GLN X 296      30.712 153.421  55.473  1.00  0.00           C
ATOM   4217  OE1 GLN X 296      29.686 154.023  55.787  1.00  0.00           O
ATOM   4218  NE2 GLN X 296      31.063 152.292  56.132  1.00  0.00           N
ATOM   4219 1HE2 GLN X 296      31.965 151.901  55.973  1.00  0.00           H
ATOM   4220 2HE2 GLN X 296      30.564 152.102  56.973  1.00  0.00           H
ATOM   4221  C   GLN X 296      33.125 151.612  51.591  1.00  0.00           C
ATOM   4222  O   GLN X 296      32.324 150.871  51.016  1.00  0.00           O
ATOM   4223  N   GLY X 297      34.372 151.182  51.857  1.00  0.00           N
ATOM   4224  HN  GLY X 297      35.050 151.750  52.325  1.00  0.00           H
ATOM   4225  CA  GLY X 297      34.749 149.831  51.486  1.00  0.00           C
ATOM   4226  HA1 GLY X 297      34.340 149.160  52.226  1.00  0.00           H
ATOM   4227  HA2 GLY X 297      34.380 149.647  50.488  1.00  0.00           H
ATOM   4228  C   GLY X 297      36.224 149.585  51.421  1.00  0.00           C
ATOM   4229  O   GLY X 297      37.049 150.483  51.509  1.00  0.00           O
ATOM   4230  N   THR X 298      36.574 148.306  51.250  1.00  0.00           N
ATOM   4231  HN  THR X 298      35.901 147.588  51.389  1.00  0.00           H
ATOM   4232  CA  THR X 298      37.895 147.791  50.930  1.00  0.00           C
ATOM   4233  HA  THR X 298      38.628 148.330  51.504  1.00  0.00           H
ATOM   4234  CB  THR X 298      37.934 146.318  51.292  1.00  0.00           C
ATOM   4235  HB  THR X 298      37.271 145.754  50.597  1.00  0.00           H
ATOM   4236  OG1 THR X 298      37.434 146.094  52.607  1.00  0.00           O
ATOM   4237  HG1 THR X 298      38.228 145.981  53.167  1.00  0.00           H
ATOM   4238  CG2 THR X 298      39.352 145.764  51.233  1.00  0.00           C
ATOM   4239 1HG2 THR X 298      39.337 144.677  51.461  1.00  0.00           H
ATOM   4240 2HG2 THR X 298      39.791 145.871  50.217  1.00  0.00           H
ATOM   4241 3HG2 THR X 298      40.014 146.277  51.952  1.00  0.00           H
ATOM   4242  C   THR X 298      38.225 147.917  49.437  1.00  0.00           C
ATOM   4243  O   THR X 298      37.401 147.581  48.594  1.00  0.00           O
ATOM   4244  N   TYR X 299      39.420 148.397  49.041  1.00  0.00           N
ATOM   4245  HN  TYR X 299      40.133 148.602  49.720  1.00  0.00           H
ATOM   4246  CA  TYR X 299      39.753 148.654  47.640  1.00  0.00           C
ATOM   4247  HA  TYR X 299      39.055 148.152  46.984  1.00  0.00           H
ATOM   4248  CB  TYR X 299      39.777 150.184  47.314  1.00  0.00           C
ATOM   4249  HB1 TYR X 299      40.359 150.724  48.091  1.00  0.00           H
ATOM   4250  HB2 TYR X 299      40.262 150.366  46.330  1.00  0.00           H
ATOM   4251  CG  TYR X 299      38.396 150.792  47.254  1.00  0.00           C
ATOM   4252  CD1 TYR X 299      37.690 151.077  48.431  1.00  0.00           C
ATOM   4253  HD1 TYR X 299      38.159 150.880  49.381  1.00  0.00           H
ATOM   4254  CE1 TYR X 299      36.387 151.592  48.383  1.00  0.00           C
ATOM   4255  HE1 TYR X 299      35.846 151.788  49.297  1.00  0.00           H
ATOM   4256  CZ  TYR X 299      35.797 151.887  47.153  1.00  0.00           C
ATOM   4257  OH  TYR X 299      34.477 152.371  47.130  1.00  0.00           O
ATOM   4258  HH  TYR X 299      34.445 153.197  46.617  1.00  0.00           H
ATOM   4259  CD2 TYR X 299      37.795 151.120  46.025  1.00  0.00           C
ATOM   4260  HD2 TYR X 299      38.328 150.951  45.108  1.00  0.00           H
ATOM   4261  CE2 TYR X 299      36.507 151.672  45.969  1.00  0.00           C
ATOM   4262  HE2 TYR X 299      36.059 151.904  45.015  1.00  0.00           H
ATOM   4263  C   TYR X 299      41.131 148.097  47.291  1.00  0.00           C
ATOM   4264  O   TYR X 299      42.023 148.023  48.137  1.00  0.00           O
ATOM   4265  N   SER X 300      41.345 147.727  46.010  1.00  0.00           N
ATOM   4266  HN  SER X 300      40.590 147.679  45.349  1.00  0.00           H
ATOM   4267  CA  SER X 300      42.646 147.347  45.474  1.00  0.00           C
ATOM   4268  HA  SER X 300      43.402 147.909  46.005  1.00  0.00           H
ATOM   4269  CB  SER X 300      42.970 145.828  45.648  1.00  0.00           C
ATOM   4270  HB1 SER X 300      44.057 145.656  45.483  1.00  0.00           H
ATOM   4271  HB2 SER X 300      42.736 145.542  46.699  1.00  0.00           H
ATOM   4272  OG  SER X 300      42.228 144.987  44.762  1.00  0.00           O
ATOM   4273  HG1 SER X 300      42.006 144.174  45.252  1.00  0.00           H
ATOM   4274  C   SER X 300      42.745 147.769  44.006  1.00  0.00           C
ATOM   4275  O   SER X 300      41.756 148.133  43.368  1.00  0.00           O
ATOM   4276  N   CYS X 301      43.953 147.763  43.406  1.00  0.00           N
ATOM   4277  HN  CYS X 301      44.757 147.430  43.899  1.00  0.00           H
ATOM   4278  CA  CYS X 301      44.121 148.029  41.981  1.00  0.00           C
ATOM   4279  HA  CYS X 301      43.152 148.106  41.506  1.00  0.00           H
ATOM   4280  CB  CYS X 301      44.903 149.338  41.637  1.00  0.00           C
ATOM   4281  HB1 CYS X 301      45.061 149.380  40.541  1.00  0.00           H
ATOM   4282  HB2 CYS X 301      44.232 150.181  41.896  1.00  0.00           H
ATOM   4283  SG  CYS X 301      46.492 149.641  42.487  1.00  0.00           S
ATOM   4284  C   CYS X 301      44.774 146.826  41.345  1.00  0.00           C
ATOM   4285  O   CYS X 301      45.528 146.116  42.006  1.00  0.00           O
ATOM   4286  N   VAL X 302      44.467 146.520  40.062  1.00  0.00           N
ATOM   4287  HN  VAL X 302      43.784 147.032  39.546  1.00  0.00           H
ATOM   4288  CA  VAL X 302      44.995 145.327  39.411  1.00  0.00           C
ATOM   4289  HA  VAL X 302      45.832 144.954  39.983  1.00  0.00           H
ATOM   4290  CB  VAL X 302      43.958 144.206  39.320  1.00  0.00           C
ATOM   4291  HB  VAL X 302      43.281 144.374  38.449  1.00  0.00           H
ATOM   4292  CG1 VAL X 302      44.714 142.882  39.163  1.00  0.00           C
ATOM   4293 1HG1 VAL X 302      44.001 142.061  38.955  1.00  0.00           H
ATOM   4294 2HG1 VAL X 302      45.457 142.937  38.349  1.00  0.00           H
ATOM   4295 3HG1 VAL X 302      45.251 142.639  40.105  1.00  0.00           H
ATOM   4296  CG2 VAL X 302      43.082 144.116  40.586  1.00  0.00           C
ATOM   4297 1HG2 VAL X 302      42.409 143.234  40.524  1.00  0.00           H
ATOM   4298 2HG2 VAL X 302      43.712 144.006  41.495  1.00  0.00           H
ATOM   4299 3HG2 VAL X 302      42.445 145.017  40.704  1.00  0.00           H
ATOM   4300  C   VAL X 302      45.529 145.623  38.003  1.00  0.00           C
ATOM   4301  O   VAL X 302      44.809 146.136  37.143  1.00  0.00           O
ATOM   4302  N   ALA X 303      46.813 145.290  37.713  1.00  0.00           N
ATOM   4303  HN  ALA X 303      47.366 144.851  38.418  1.00  0.00           H
ATOM   4304  CA  ALA X 303      47.468 145.554  36.434  1.00  0.00           C
ATOM   4305  HA  ALA X 303      46.740 145.924  35.724  1.00  0.00           H
ATOM   4306  CB  ALA X 303      48.587 146.604  36.585  1.00  0.00           C
ATOM   4307  HB1 ALA X 303      49.099 146.787  35.617  1.00  0.00           H
ATOM   4308  HB2 ALA X 303      48.145 147.566  36.924  1.00  0.00           H
ATOM   4309  HB3 ALA X 303      49.339 146.270  37.333  1.00  0.00           H
ATOM   4310  C   ALA X 303      48.064 144.288  35.830  1.00  0.00           C
ATOM   4311  O   ALA X 303      48.567 143.422  36.541  1.00  0.00           O
ATOM   4312  N   THR X 304      47.982 144.118  34.490  1.00  0.00           N
ATOM   4313  HN  THR X 304      47.600 144.851  33.933  1.00  0.00           H
ATOM   4314  CA  THR X 304      48.272 142.852  33.801  1.00  0.00           C
ATOM   4315  HA  THR X 304      48.551 142.128  34.543  1.00  0.00           H
ATOM   4316  CB  THR X 304      47.030 142.254  33.118  1.00  0.00           C
ATOM   4317  HB  THR X 304      46.302 141.976  33.910  1.00  0.00           H
ATOM   4318  OG1 THR X 304      47.271 141.064  32.375  1.00  0.00           O
ATOM   4319  HG1 THR X 304      47.389 141.355  31.453  1.00  0.00           H
ATOM   4320  CG2 THR X 304      46.319 143.272  32.228  1.00  0.00           C
ATOM   4321 1HG2 THR X 304      45.481 142.791  31.677  1.00  0.00           H
ATOM   4322 2HG2 THR X 304      45.889 144.092  32.843  1.00  0.00           H
ATOM   4323 3HG2 THR X 304      47.028 143.704  31.497  1.00  0.00           H
ATOM   4324  C   THR X 304      49.479 142.898  32.869  1.00  0.00           C
ATOM   4325  O   THR X 304      49.367 142.925  31.643  1.00  0.00           O
ATOM   4326  N   HIS X 305      50.704 142.866  33.426  1.00  0.00           N
ATOM   4327  HN  HIS X 305      50.814 142.903  34.417  1.00  0.00           H
ATOM   4328  CA  HIS X 305      51.913 142.817  32.613  1.00  0.00           C
ATOM   4329  HA  HIS X 305      51.681 142.565  31.590  1.00  0.00           H
ATOM   4330  CB  HIS X 305      52.655 144.177  32.607  1.00  0.00           C
ATOM   4331  HB1 HIS X 305      52.720 144.577  33.639  1.00  0.00           H
ATOM   4332  HB2 HIS X 305      53.689 144.055  32.220  1.00  0.00           H
ATOM   4333  ND1 HIS X 305      50.796 145.774  32.082  1.00  0.00           N
ATOM   4334  CG  HIS X 305      52.001 145.198  31.728  1.00  0.00           C
ATOM   4335  CE1 HIS X 305      50.460 146.527  31.056  1.00  0.00           C
ATOM   4336  HE1 HIS X 305      49.546 147.118  30.990  1.00  0.00           H
ATOM   4337  NE2 HIS X 305      51.390 146.487  30.076  1.00  0.00           N
ATOM   4338  HE2 HIS X 305      51.435 147.075  29.251  1.00  0.00           H
ATOM   4339  CD2 HIS X 305      52.382 145.631  30.499  1.00  0.00           C
ATOM   4340  HD2 HIS X 305      53.264 145.389  29.924  1.00  0.00           H
ATOM   4341  C   HIS X 305      52.873 141.768  33.148  1.00  0.00           C
ATOM   4342  O   HIS X 305      53.441 141.950  34.217  1.00  0.00           O
ATOM   4343  N   SER X 306      53.135 140.641  32.455  1.00  0.00           N
ATOM   4344  HN  SER X 306      53.873 140.075  32.824  1.00  0.00           H
ATOM   4345  CA  SER X 306      52.339 140.010  31.407  1.00  0.00           C
ATOM   4346  HA  SER X 306      51.298 140.271  31.533  1.00  0.00           H
ATOM   4347  CB  SER X 306      52.812 140.378  29.973  1.00  0.00           C
ATOM   4348  HB1 SER X 306      52.816 141.486  29.872  1.00  0.00           H
ATOM   4349  HB2 SER X 306      53.855 140.017  29.827  1.00  0.00           H
ATOM   4350  OG  SER X 306      51.963 139.823  28.965  1.00  0.00           O
ATOM   4351  HG1 SER X 306      51.776 140.514  28.299  1.00  0.00           H
ATOM   4352  C   SER X 306      52.476 138.511  31.619  1.00  0.00           C
ATOM   4353  O   SER X 306      53.590 138.007  31.721  1.00  0.00           O
ATOM   4354  N   SER X 307      51.345 137.779  31.733  1.00  0.00           N
ATOM   4355  HN  SER X 307      50.475 138.208  31.505  1.00  0.00           H
ATOM   4356  CA  SER X 307      51.225 136.366  32.120  1.00  0.00           C
ATOM   4357  HA  SER X 307      50.278 136.300  32.628  1.00  0.00           H
ATOM   4358  CB  SER X 307      51.071 135.420  30.913  1.00  0.00           C
ATOM   4359  HB1 SER X 307      52.001 135.447  30.302  1.00  0.00           H
ATOM   4360  HB2 SER X 307      50.910 134.376  31.264  1.00  0.00           H
ATOM   4361  OG  SER X 307      49.948 135.809  30.119  1.00  0.00           O
ATOM   4362  HG1 SER X 307      49.877 135.171  29.382  1.00  0.00           H
ATOM   4363  C   SER X 307      52.244 135.743  33.086  1.00  0.00           C
ATOM   4364  O   SER X 307      53.051 134.904  32.692  1.00  0.00           O
ATOM   4365  N   HIS X 308      52.243 136.067  34.398  1.00  0.00           N
ATOM   4366  HN  HIS X 308      52.948 135.653  34.972  1.00  0.00           H
ATOM   4367  CA  HIS X 308      51.307 136.927  35.097  1.00  0.00           C
ATOM   4368  HA  HIS X 308      50.344 136.773  34.653  1.00  0.00           H
ATOM   4369  CB  HIS X 308      51.154 136.543  36.581  1.00  0.00           C
ATOM   4370  HB1 HIS X 308      52.149 136.508  37.076  1.00  0.00           H
ATOM   4371  HB2 HIS X 308      50.529 137.278  37.131  1.00  0.00           H
ATOM   4372  ND1 HIS X 308      50.978 134.292  37.612  1.00  0.00           N
ATOM   4373  CG  HIS X 308      50.477 135.218  36.726  1.00  0.00           C
ATOM   4374  CE1 HIS X 308      50.117 133.298  37.598  1.00  0.00           C
ATOM   4375  HE1 HIS X 308      50.178 132.412  38.230  1.00  0.00           H
ATOM   4376  NE2 HIS X 308      49.103 133.523  36.729  1.00  0.00           N
ATOM   4377  HE2 HIS X 308      48.322 132.908  36.565  1.00  0.00           H
ATOM   4378  CD2 HIS X 308      49.326 134.759  36.166  1.00  0.00           C
ATOM   4379  HD2 HIS X 308      48.667 135.227  35.450  1.00  0.00           H
ATOM   4380  C   HIS X 308      51.699 138.394  34.996  1.00  0.00           C
ATOM   4381  O   HIS X 308      52.851 138.763  35.201  1.00  0.00           O
ATOM   4382  N   GLY X 309      50.781 139.318  34.648  1.00  0.00           N
ATOM   4383  HN  GLY X 309      51.129 140.252  34.656  1.00  0.00           H
ATOM   4384  CA  GLY X 309      49.339 139.160  34.458  1.00  0.00           C
ATOM   4385  HA1 GLY X 309      49.052 139.831  33.665  1.00  0.00           H
ATOM   4386  HA2 GLY X 309      49.071 138.143  34.243  1.00  0.00           H
ATOM   4387  C   GLY X 309      48.653 139.633  35.704  1.00  0.00           C
ATOM   4388  O   GLY X 309      49.164 140.608  36.244  1.00  0.00           O
ATOM   4389  N   PRO X 310      47.536 139.085  36.198  1.00  0.00           N
ATOM   4390  CD  PRO X 310      46.830 137.986  35.546  1.00  0.00           C
ATOM   4391  HD1 PRO X 310      47.499 137.098  35.512  1.00  0.00           H
ATOM   4392  HD2 PRO X 310      46.505 138.271  34.522  1.00  0.00           H
ATOM   4393  CA  PRO X 310      47.050 139.255  37.574  1.00  0.00           C
ATOM   4394  HA  PRO X 310      46.384 140.098  37.578  1.00  0.00           H
ATOM   4395  CB  PRO X 310      46.213 138.005  37.847  1.00  0.00           C
ATOM   4396  HB1 PRO X 310      46.860 137.172  38.201  1.00  0.00           H
ATOM   4397  HB2 PRO X 310      45.418 138.196  38.599  1.00  0.00           H
ATOM   4398  CG  PRO X 310      45.643 137.685  36.464  1.00  0.00           C
ATOM   4399  HG1 PRO X 310      45.286 136.640  36.389  1.00  0.00           H
ATOM   4400  HG2 PRO X 310      44.806 138.384  36.239  1.00  0.00           H
ATOM   4401  C   PRO X 310      48.066 139.592  38.644  1.00  0.00           C
ATOM   4402  O   PRO X 310      48.807 138.715  39.079  1.00  0.00           O
ATOM   4403  N   GLN X 311      48.112 140.866  39.059  1.00  0.00           N
ATOM   4404  HN  GLN X 311      47.570 141.572  38.613  1.00  0.00           H
ATOM   4405  CA  GLN X 311      48.911 141.301  40.171  1.00  0.00           C
ATOM   4406  HA  GLN X 311      49.204 140.455  40.780  1.00  0.00           H
ATOM   4407  CB  GLN X 311      50.163 142.103  39.728  1.00  0.00           C
ATOM   4408  HB1 GLN X 311      50.136 142.235  38.624  1.00  0.00           H
ATOM   4409  HB2 GLN X 311      50.166 143.120  40.182  1.00  0.00           H
ATOM   4410  CG  GLN X 311      51.453 141.370  40.146  1.00  0.00           C
ATOM   4411  HG1 GLN X 311      51.327 140.975  41.180  1.00  0.00           H
ATOM   4412  HG2 GLN X 311      51.650 140.507  39.479  1.00  0.00           H
ATOM   4413  CD  GLN X 311      52.675 142.278  40.198  1.00  0.00           C
ATOM   4414  OE1 GLN X 311      53.346 142.354  41.226  1.00  0.00           O
ATOM   4415  NE2 GLN X 311      53.000 142.954  39.074  1.00  0.00           N
ATOM   4416 1HE2 GLN X 311      52.437 142.851  38.261  1.00  0.00           H
ATOM   4417 2HE2 GLN X 311      53.800 143.544  39.132  1.00  0.00           H
ATOM   4418  C   GLN X 311      48.025 142.169  41.015  1.00  0.00           C
ATOM   4419  O   GLN X 311      47.646 143.264  40.607  1.00  0.00           O
ATOM   4420  N   GLU X 312      47.680 141.700  42.219  1.00  0.00           N
ATOM   4421  HN  GLU X 312      48.025 140.823  42.547  1.00  0.00           H
ATOM   4422  CA  GLU X 312      46.889 142.457  43.161  1.00  0.00           C
ATOM   4423  HA  GLU X 312      46.276 143.179  42.634  1.00  0.00           H
ATOM   4424  CB  GLU X 312      45.965 141.503  43.942  1.00  0.00           C
ATOM   4425  HB1 GLU X 312      45.477 140.843  43.190  1.00  0.00           H
ATOM   4426  HB2 GLU X 312      46.576 140.846  44.598  1.00  0.00           H
ATOM   4427  CG  GLU X 312      44.837 142.170  44.766  1.00  0.00           C
ATOM   4428  HG1 GLU X 312      45.248 142.687  45.658  1.00  0.00           H
ATOM   4429  HG2 GLU X 312      44.291 142.917  44.150  1.00  0.00           H
ATOM   4430  CD  GLU X 312      43.823 141.138  45.242  1.00  0.00           C
ATOM   4431  OE1 GLU X 312      44.120 139.912  45.159  1.00  0.00           O
ATOM   4432  OE2 GLU X 312      42.732 141.516  45.722  1.00  0.00           O
ATOM   4433  C   GLU X 312      47.832 143.211  44.074  1.00  0.00           C
ATOM   4434  O   GLU X 312      48.937 142.753  44.366  1.00  0.00           O
ATOM   4435  N   SER X 313      47.437 144.421  44.488  1.00  0.00           N
ATOM   4436  HN  SER X 313      46.534 144.779  44.258  1.00  0.00           H
ATOM   4437  CA  SER X 313      48.247 145.315  45.290  1.00  0.00           C
ATOM   4438  HA  SER X 313      49.283 145.005  45.266  1.00  0.00           H
ATOM   4439  CB  SER X 313      48.149 146.766  44.750  1.00  0.00           C
ATOM   4440  HB1 SER X 313      48.686 147.493  45.396  1.00  0.00           H
ATOM   4441  HB2 SER X 313      48.655 146.792  43.762  1.00  0.00           H
ATOM   4442  OG  SER X 313      46.789 147.165  44.561  1.00  0.00           O
ATOM   4443  HG1 SER X 313      46.822 147.946  43.991  1.00  0.00           H
ATOM   4444  C   SER X 313      47.807 145.258  46.735  1.00  0.00           C
ATOM   4445  O   SER X 313      47.130 144.326  47.171  1.00  0.00           O
ATOM   4446  N   ARG X 314      48.216 146.248  47.547  1.00  0.00           N
ATOM   4447  HN  ARG X 314      48.838 146.946  47.213  1.00  0.00           H
ATOM   4448  CA  ARG X 314      47.790 146.387  48.921  1.00  0.00           C
ATOM   4449  HA  ARG X 314      48.028 145.470  49.444  1.00  0.00           H
ATOM   4450  CB  ARG X 314      48.551 147.554  49.593  1.00  0.00           C
ATOM   4451  HB1 ARG X 314      49.629 147.277  49.627  1.00  0.00           H
ATOM   4452  HB2 ARG X 314      48.452 148.460  48.954  1.00  0.00           H
ATOM   4453  CG  ARG X 314      48.077 147.900  51.021  1.00  0.00           C
ATOM   4454  HG1 ARG X 314      47.063 148.358  50.980  1.00  0.00           H
ATOM   4455  HG2 ARG X 314      47.994 146.957  51.607  1.00  0.00           H
ATOM   4456  CD  ARG X 314      49.024 148.839  51.773  1.00  0.00           C
ATOM   4457  HD1 ARG X 314      48.681 149.005  52.818  1.00  0.00           H
ATOM   4458  HD2 ARG X 314      50.045 148.390  51.809  1.00  0.00           H
ATOM   4459  NE  ARG X 314      49.086 150.135  51.013  1.00  0.00           N
ATOM   4460  HE  ARG X 314      49.782 150.258  50.292  1.00  0.00           H
ATOM   4461  CZ  ARG X 314      48.238 151.158  51.165  1.00  0.00           C
ATOM   4462  NH1 ARG X 314      47.276 151.166  52.079  1.00  0.00           N
ATOM   4463 1HH1 ARG X 314      47.284 150.472  52.793  1.00  0.00           H
ATOM   4464 2HH1 ARG X 314      46.793 152.022  52.204  1.00  0.00           H
ATOM   4465  NH2 ARG X 314      48.371 152.245  50.409  1.00  0.00           N
ATOM   4466 1HH2 ARG X 314      49.078 152.291  49.706  1.00  0.00           H
ATOM   4467 2HH2 ARG X 314      47.990 153.112  50.756  1.00  0.00           H
ATOM   4468  C   ARG X 314      46.296 146.612  49.053  1.00  0.00           C
ATOM   4469  O   ARG X 314      45.764 147.646  48.654  1.00  0.00           O
ATOM   4470  N   ALA X 315      45.575 145.648  49.657  1.00  0.00           N
ATOM   4471  HN  ALA X 315      45.988 144.775  49.900  1.00  0.00           H
ATOM   4472  CA  ALA X 315      44.188 145.846  50.007  1.00  0.00           C
ATOM   4473  HA  ALA X 315      43.670 146.202  49.124  1.00  0.00           H
ATOM   4474  CB  ALA X 315      43.526 144.525  50.431  1.00  0.00           C
ATOM   4475  HB1 ALA X 315      42.442 144.684  50.622  1.00  0.00           H
ATOM   4476  HB2 ALA X 315      43.610 143.779  49.611  1.00  0.00           H
ATOM   4477  HB3 ALA X 315      43.998 144.105  51.343  1.00  0.00           H
ATOM   4478  C   ALA X 315      44.049 146.914  51.089  1.00  0.00           C
ATOM   4479  O   ALA X 315      44.503 146.760  52.229  1.00  0.00           O
ATOM   4480  N   VAL X 316      43.440 148.050  50.717  1.00  0.00           N
ATOM   4481  HN  VAL X 316      43.066 148.120  49.786  1.00  0.00           H
ATOM   4482  CA  VAL X 316      43.323 149.239  51.535  1.00  0.00           C
ATOM   4483  HA  VAL X 316      43.890 149.107  52.445  1.00  0.00           H
ATOM   4484  CB  VAL X 316      43.884 150.462  50.804  1.00  0.00           C
ATOM   4485  HB  VAL X 316      44.932 150.209  50.504  1.00  0.00           H
ATOM   4486  CG1 VAL X 316      43.109 150.781  49.510  1.00  0.00           C
ATOM   4487 1HG1 VAL X 316      43.485 151.728  49.066  1.00  0.00           H
ATOM   4488 2HG1 VAL X 316      43.250 149.975  48.763  1.00  0.00           H
ATOM   4489 3HG1 VAL X 316      42.025 150.912  49.707  1.00  0.00           H
ATOM   4490  CG2 VAL X 316      43.956 151.681  51.739  1.00  0.00           C
ATOM   4491 1HG2 VAL X 316      44.524 152.496  51.248  1.00  0.00           H
ATOM   4492 2HG2 VAL X 316      42.941 152.069  51.966  1.00  0.00           H
ATOM   4493 3HG2 VAL X 316      44.464 151.421  52.687  1.00  0.00           H
ATOM   4494  C   VAL X 316      41.866 149.371  51.934  1.00  0.00           C
ATOM   4495  O   VAL X 316      40.993 148.781  51.306  1.00  0.00           O
ATOM   4496  N   SER X 317      41.544 150.072  53.035  1.00  0.00           N
ATOM   4497  HN  SER X 317      42.238 150.569  53.550  1.00  0.00           H
ATOM   4498  CA  SER X 317      40.172 150.183  53.512  1.00  0.00           C
ATOM   4499  HA  SER X 317      39.485 149.786  52.779  1.00  0.00           H
ATOM   4500  CB  SER X 317      39.942 149.423  54.841  1.00  0.00           C
ATOM   4501  HB1 SER X 317      40.353 148.397  54.732  1.00  0.00           H
ATOM   4502  HB2 SER X 317      40.500 149.927  55.660  1.00  0.00           H
ATOM   4503  OG  SER X 317      38.554 149.317  55.165  1.00  0.00           O
ATOM   4504  HG1 SER X 317      38.490 148.768  55.957  1.00  0.00           H
ATOM   4505  C   SER X 317      39.805 151.634  53.697  1.00  0.00           C
ATOM   4506  O   SER X 317      40.600 152.432  54.192  1.00  0.00           O
ATOM   4507  N   ILE X 318      38.587 152.009  53.268  1.00  0.00           N
ATOM   4508  HN  ILE X 318      37.988 151.343  52.814  1.00  0.00           H
ATOM   4509  CA  ILE X 318      38.032 153.339  53.410  1.00  0.00           C
ATOM   4510  HA  ILE X 318      38.815 154.025  53.702  1.00  0.00           H
ATOM   4511  CB  ILE X 318      37.419 153.851  52.109  1.00  0.00           C
ATOM   4512  HB  ILE X 318      36.600 153.170  51.782  1.00  0.00           H
ATOM   4513  CG2 ILE X 318      36.839 155.255  52.344  1.00  0.00           C
ATOM   4514 1HG2 ILE X 318      36.410 155.651  51.408  1.00  0.00           H
ATOM   4515 2HG2 ILE X 318      36.017 155.248  53.088  1.00  0.00           H
ATOM   4516 3HG2 ILE X 318      37.626 155.959  52.689  1.00  0.00           H
ATOM   4517  CG1 ILE X 318      38.487 153.885  50.993  1.00  0.00           C
ATOM   4518 1HG1 ILE X 318      39.346 154.483  51.368  1.00  0.00           H
ATOM   4519 2HG1 ILE X 318      38.835 152.844  50.800  1.00  0.00           H
ATOM   4520  CD  ILE X 318      38.015 154.488  49.664  1.00  0.00           C
ATOM   4521  HD1 ILE X 318      38.771 154.326  48.866  1.00  0.00           H
ATOM   4522  HD2 ILE X 318      37.061 154.023  49.338  1.00  0.00           H
ATOM   4523  HD3 ILE X 318      37.846 155.582  49.760  1.00  0.00           H
ATOM   4524  C   ILE X 318      36.989 153.340  54.518  1.00  0.00           C
ATOM   4525  O   ILE X 318      36.094 152.491  54.571  1.00  0.00           O
ATOM   4526  N   SER X 319      37.113 154.319  55.437  1.00  0.00           N
ATOM   4527  HN  SER X 319      37.867 154.977  55.353  1.00  0.00           H
ATOM   4528  CA  SER X 319      36.305 154.471  56.630  1.00  0.00           C
ATOM   4529  HA  SER X 319      35.448 153.814  56.576  1.00  0.00           H
ATOM   4530  CB  SER X 319      37.174 154.142  57.876  1.00  0.00           C
ATOM   4531  HB1 SER X 319      37.748 153.216  57.648  1.00  0.00           H
ATOM   4532  HB2 SER X 319      37.922 154.952  58.041  1.00  0.00           H
ATOM   4533  OG  SER X 319      36.404 153.915  59.060  1.00  0.00           O
ATOM   4534  HG1 SER X 319      36.631 154.643  59.660  1.00  0.00           H
ATOM   4535  C   SER X 319      35.806 155.904  56.770  1.00  0.00           C
ATOM   4536  O   SER X 319      36.413 156.855  56.279  1.00  0.00           O
ATOM   4537  N   ILE X 320      34.675 156.097  57.469  1.00  0.00           N
ATOM   4538  HN  ILE X 320      34.153 155.296  57.783  1.00  0.00           H
ATOM   4539  CA  ILE X 320      34.096 157.388  57.794  1.00  0.00           C
ATOM   4540  HA  ILE X 320      34.458 158.099  57.065  1.00  0.00           H
ATOM   4541  CB  ILE X 320      32.569 157.324  57.725  1.00  0.00           C
ATOM   4542  HB  ILE X 320      32.326 156.711  56.821  1.00  0.00           H
ATOM   4543  CG2 ILE X 320      31.989 156.602  58.958  1.00  0.00           C
ATOM   4544 1HG2 ILE X 320      30.937 156.322  58.752  1.00  0.00           H
ATOM   4545 2HG2 ILE X 320      32.559 155.684  59.200  1.00  0.00           H
ATOM   4546 3HG2 ILE X 320      32.010 157.259  59.853  1.00  0.00           H
ATOM   4547  CG1 ILE X 320      31.860 158.686  57.549  1.00  0.00           C
ATOM   4548 1HG1 ILE X 320      30.766 158.486  57.494  1.00  0.00           H
ATOM   4549 2HG1 ILE X 320      32.030 159.315  58.449  1.00  0.00           H
ATOM   4550  CD  ILE X 320      32.276 159.436  56.286  1.00  0.00           C
ATOM   4551  HD1 ILE X 320      31.614 160.306  56.108  1.00  0.00           H
ATOM   4552  HD2 ILE X 320      33.317 159.807  56.368  1.00  0.00           H
ATOM   4553  HD3 ILE X 320      32.210 158.776  55.394  1.00  0.00           H
ATOM   4554  C   ILE X 320      34.581 157.853  59.159  1.00  0.00           C
ATOM   4555  O   ILE X 320      35.013 157.056  59.992  1.00  0.00           O
ATOM   4556  N   ILE X 321      34.575 159.174  59.403  1.00  0.00           N
ATOM   4557  HN  ILE X 321      34.213 159.799  58.725  1.00  0.00           H
ATOM   4558  CA  ILE X 321      35.157 159.798  60.578  1.00  0.00           C
ATOM   4559  HA  ILE X 321      36.117 159.324  60.733  1.00  0.00           H
ATOM   4560  CB  ILE X 321      35.448 161.279  60.325  1.00  0.00           C
ATOM   4561  HB  ILE X 321      35.849 161.734  61.250  1.00  0.00           H
ATOM   4562  CG2 ILE X 321      36.592 161.335  59.287  1.00  0.00           C
ATOM   4563 1HG2 ILE X 321      36.871 162.390  59.081  1.00  0.00           H
ATOM   4564 2HG2 ILE X 321      37.484 160.799  59.673  1.00  0.00           H
ATOM   4565 3HG2 ILE X 321      36.281 160.857  58.336  1.00  0.00           H
ATOM   4566  CG1 ILE X 321      34.238 162.128  59.849  1.00  0.00           C
ATOM   4567 1HG1 ILE X 321      34.624 162.816  59.070  1.00  0.00           H
ATOM   4568 2HG1 ILE X 321      33.467 161.479  59.384  1.00  0.00           H
ATOM   4569  CD  ILE X 321      33.583 163.024  60.909  1.00  0.00           C
ATOM   4570  HD1 ILE X 321      32.750 163.605  60.457  1.00  0.00           H
ATOM   4571  HD2 ILE X 321      33.160 162.423  61.739  1.00  0.00           H
ATOM   4572  HD3 ILE X 321      34.322 163.737  61.328  1.00  0.00           H
ATOM   4573  C   ILE X 321      34.379 159.570  61.902  1.00  0.00           C
ATOM   4574  OT1 ILE X 321      34.908 158.840  62.788  1.00  0.00           O
ATOM   4575  OT2 ILE X 321      33.266 160.118  62.103  1.00  0.00           O
TER
ATOM   4576  N   GLY Y  20     118.930 117.761 131.938  1.00  0.00           N
ATOM   4577  H1  GLY Y  20     118.813 117.837 130.898  1.00  0.00           H
ATOM   4578  H2  GLY Y  20     119.449 116.865 132.124  1.00  0.00           H
ATOM   4579  H3  GLY Y  20     117.978 117.646 132.378  1.00  0.00           H
ATOM   4580  CA  GLY Y  20     119.708 118.915 132.513  1.00  0.00           C
ATOM   4581  HA1 GLY Y  20     120.468 119.178 131.791  1.00  0.00           H
ATOM   4582  HA2 GLY Y  20     119.020 119.716 132.740  1.00  0.00           H
ATOM   4583  C   GLY Y  20     120.397 118.515 133.788  1.00  0.00           C
ATOM   4584  O   GLY Y  20     120.008 117.527 134.392  1.00  0.00           O
ATOM   4585  N   ALA Y  21     121.437 119.213 134.275  1.00  0.00           N
ATOM   4586  HN  ALA Y  21     121.906 118.804 135.063  1.00  0.00           H
ATOM   4587  CA  ALA Y  21     121.911 120.530 133.905  1.00  0.00           C
ATOM   4588  HA  ALA Y  21     121.566 120.812 132.921  1.00  0.00           H
ATOM   4589  CB  ALA Y  21     121.404 121.513 134.973  1.00  0.00           C
ATOM   4590  HB1 ALA Y  21     121.723 122.557 134.784  1.00  0.00           H
ATOM   4591  HB2 ALA Y  21     120.297 121.474 135.024  1.00  0.00           H
ATOM   4592  HB3 ALA Y  21     121.780 121.201 135.974  1.00  0.00           H
ATOM   4593  C   ALA Y  21     123.434 120.548 133.878  1.00  0.00           C
ATOM   4594  O   ALA Y  21     124.070 119.638 134.401  1.00  0.00           O
ATOM   4595  N   MET Y  22     124.034 121.577 133.236  1.00  0.00           N
ATOM   4596  HN  MET Y  22     123.478 122.257 132.768  1.00  0.00           H
ATOM   4597  CA  MET Y  22     125.472 121.741 133.056  1.00  0.00           C
ATOM   4598  HA  MET Y  22     125.913 121.997 134.008  1.00  0.00           H
ATOM   4599  CB  MET Y  22     126.169 120.501 132.431  1.00  0.00           C
ATOM   4600  HB1 MET Y  22     125.383 119.751 132.205  1.00  0.00           H
ATOM   4601  HB2 MET Y  22     126.666 120.738 131.464  1.00  0.00           H
ATOM   4602  CG  MET Y  22     127.198 119.843 133.363  1.00  0.00           C
ATOM   4603  HG1 MET Y  22     127.846 120.641 133.787  1.00  0.00           H
ATOM   4604  HG2 MET Y  22     126.657 119.384 134.223  1.00  0.00           H
ATOM   4605  SD  MET Y  22     128.249 118.606 132.540  1.00  0.00           S
ATOM   4606  CE  MET Y  22     126.972 117.701 131.625  1.00  0.00           C
ATOM   4607  HE1 MET Y  22     127.412 116.790 131.167  1.00  0.00           H
ATOM   4608  HE2 MET Y  22     126.142 117.380 132.291  1.00  0.00           H
ATOM   4609  HE3 MET Y  22     126.552 118.319 130.804  1.00  0.00           H
ATOM   4610  C   MET Y  22     125.696 122.894 132.096  1.00  0.00           C
ATOM   4611  O   MET Y  22     125.005 122.988 131.090  1.00  0.00           O
ATOM   4612  N   ALA Y  23     126.651 123.804 132.351  1.00  0.00           N
ATOM   4613  HN  ALA Y  23     127.262 123.703 133.143  1.00  0.00           H
ATOM   4614  CA  ALA Y  23     126.875 124.953 131.490  1.00  0.00           C
ATOM   4615  HA  ALA Y  23     126.086 125.037 130.754  1.00  0.00           H
ATOM   4616  CB  ALA Y  23     126.885 126.263 132.299  1.00  0.00           C
ATOM   4617  HB1 ALA Y  23     127.051 127.138 131.634  1.00  0.00           H
ATOM   4618  HB2 ALA Y  23     125.901 126.383 132.798  1.00  0.00           H
ATOM   4619  HB3 ALA Y  23     127.681 126.239 133.074  1.00  0.00           H
ATOM   4620  C   ALA Y  23     128.184 124.824 130.736  1.00  0.00           C
ATOM   4621  O   ALA Y  23     129.240 124.567 131.310  1.00  0.00           O
ATOM   4622  N   GLN Y  24     128.137 125.007 129.402  1.00  0.00           N
ATOM   4623  HN  GLN Y  24     127.279 125.230 128.940  1.00  0.00           H
ATOM   4624  CA  GLN Y  24     129.315 124.929 128.564  1.00  0.00           C
ATOM   4625  HA  GLN Y  24     130.062 124.299 129.030  1.00  0.00           H
ATOM   4626  CB  GLN Y  24     128.972 124.346 127.174  1.00  0.00           C
ATOM   4627  HB1 GLN Y  24     128.509 123.347 127.329  1.00  0.00           H
ATOM   4628  HB2 GLN Y  24     128.200 124.990 126.696  1.00  0.00           H
ATOM   4629  CG  GLN Y  24     130.179 124.168 126.219  1.00  0.00           C
ATOM   4630  HG1 GLN Y  24     130.663 125.145 126.010  1.00  0.00           H
ATOM   4631  HG2 GLN Y  24     130.930 123.489 126.673  1.00  0.00           H
ATOM   4632  CD  GLN Y  24     129.706 123.587 124.893  1.00  0.00           C
ATOM   4633  OE1 GLN Y  24     128.516 123.560 124.581  1.00  0.00           O
ATOM   4634  NE2 GLN Y  24     130.637 123.099 124.046  1.00  0.00           N
ATOM   4635 1HE2 GLN Y  24     131.541 122.840 124.404  1.00  0.00           H
ATOM   4636 2HE2 GLN Y  24     130.304 122.618 123.239  1.00  0.00           H
ATOM   4637  C   GLN Y  24     129.898 126.309 128.378  1.00  0.00           C
ATOM   4638  O   GLN Y  24     129.188 127.260 128.051  1.00  0.00           O
ATOM   4639  N   ASN Y  25     131.218 126.458 128.577  1.00  0.00           N
ATOM   4640  HN  ASN Y  25     131.769 125.701 128.939  1.00  0.00           H
ATOM   4641  CA  ASN Y  25     131.906 127.697 128.291  1.00  0.00           C
ATOM   4642  HA  ASN Y  25     131.279 128.523 128.603  1.00  0.00           H
ATOM   4643  CB  ASN Y  25     133.270 127.775 129.016  1.00  0.00           C
ATOM   4644  HB1 ASN Y  25     133.813 126.814 128.902  1.00  0.00           H
ATOM   4645  HB2 ASN Y  25     133.893 128.592 128.596  1.00  0.00           H
ATOM   4646  CG  ASN Y  25     133.053 128.063 130.493  1.00  0.00           C
ATOM   4647  OD1 ASN Y  25     131.948 128.153 131.019  1.00  0.00           O
ATOM   4648  ND2 ASN Y  25     134.168 128.285 131.216  1.00  0.00           N
ATOM   4649 1HD2 ASN Y  25     135.057 128.110 130.801  1.00  0.00           H
ATOM   4650 2HD2 ASN Y  25     134.076 128.279 132.211  1.00  0.00           H
ATOM   4651  C   ASN Y  25     132.135 127.861 126.799  1.00  0.00           C
ATOM   4652  O   ASN Y  25     132.790 127.045 126.151  1.00  0.00           O
ATOM   4653  N   ILE Y  26     131.596 128.950 126.230  1.00  0.00           N
ATOM   4654  HN  ILE Y  26     131.037 129.577 126.778  1.00  0.00           H
ATOM   4655  CA  ILE Y  26     131.745 129.287 124.828  1.00  0.00           C
ATOM   4656  HA  ILE Y  26     132.348 128.550 124.315  1.00  0.00           H
ATOM   4657  CB  ILE Y  26     130.389 129.423 124.136  1.00  0.00           C
ATOM   4658  HB  ILE Y  26     129.789 130.177 124.701  1.00  0.00           H
ATOM   4659  CG2 ILE Y  26     130.528 129.927 122.680  1.00  0.00           C
ATOM   4660 1HG2 ILE Y  26     129.534 129.929 122.184  1.00  0.00           H
ATOM   4661 2HG2 ILE Y  26     130.922 130.965 122.643  1.00  0.00           H
ATOM   4662 3HG2 ILE Y  26     131.205 129.271 122.092  1.00  0.00           H
ATOM   4663  CG1 ILE Y  26     129.594 128.095 124.186  1.00  0.00           C
ATOM   4664 1HG1 ILE Y  26     129.383 127.834 125.248  1.00  0.00           H
ATOM   4665 2HG1 ILE Y  26     128.613 128.263 123.687  1.00  0.00           H
ATOM   4666  CD  ILE Y  26     130.284 126.906 123.512  1.00  0.00           C
ATOM   4667  HD1 ILE Y  26     129.599 126.031 123.496  1.00  0.00           H
ATOM   4668  HD2 ILE Y  26     130.560 127.146 122.464  1.00  0.00           H
ATOM   4669  HD3 ILE Y  26     131.206 126.614 124.059  1.00  0.00           H
ATOM   4670  C   ILE Y  26     132.493 130.598 124.782  1.00  0.00           C
ATOM   4671  O   ILE Y  26     132.181 131.530 125.517  1.00  0.00           O
ATOM   4672  N   THR Y  27     133.533 130.699 123.938  1.00  0.00           N
ATOM   4673  HN  THR Y  27     133.840 129.927 123.387  1.00  0.00           H
ATOM   4674  CA  THR Y  27     134.326 131.910 123.782  1.00  0.00           C
ATOM   4675  HA  THR Y  27     133.962 132.677 124.438  1.00  0.00           H
ATOM   4676  CB  THR Y  27     135.813 131.724 124.081  1.00  0.00           C
ATOM   4677  HB  THR Y  27     136.404 132.588 123.692  1.00  0.00           H
ATOM   4678  OG1 THR Y  27     136.304 130.501 123.543  1.00  0.00           O
ATOM   4679  HG1 THR Y  27     137.263 130.589 123.485  1.00  0.00           H
ATOM   4680  CG2 THR Y  27     136.003 131.635 125.600  1.00  0.00           C
ATOM   4681 1HG2 THR Y  27     137.082 131.532 125.848  1.00  0.00           H
ATOM   4682 2HG2 THR Y  27     135.614 132.551 126.093  1.00  0.00           H
ATOM   4683 3HG2 THR Y  27     135.462 130.751 126.000  1.00  0.00           H
ATOM   4684  C   THR Y  27     134.167 132.414 122.365  1.00  0.00           C
ATOM   4685  O   THR Y  27     134.315 131.657 121.407  1.00  0.00           O
ATOM   4686  N   ALA Y  28     133.847 133.707 122.169  1.00  0.00           N
ATOM   4687  HN  ALA Y  28     133.673 134.320 122.945  1.00  0.00           H
ATOM   4688  CA  ALA Y  28     133.578 134.238 120.844  1.00  0.00           C
ATOM   4689  HA  ALA Y  28     134.037 133.612 120.090  1.00  0.00           H
ATOM   4690  CB  ALA Y  28     132.061 134.292 120.591  1.00  0.00           C
ATOM   4691  HB1 ALA Y  28     131.837 134.654 119.564  1.00  0.00           H
ATOM   4692  HB2 ALA Y  28     131.632 133.274 120.702  1.00  0.00           H
ATOM   4693  HB3 ALA Y  28     131.561 134.963 121.323  1.00  0.00           H
ATOM   4694  C   ALA Y  28     134.178 135.619 120.652  1.00  0.00           C
ATOM   4695  O   ALA Y  28     134.394 136.378 121.593  1.00  0.00           O
ATOM   4696  N   ARG Y  29     134.515 135.973 119.406  1.00  0.00           N
ATOM   4697  HN  ARG Y  29     134.345 135.371 118.615  1.00  0.00           H
ATOM   4698  CA  ARG Y  29     135.226 137.195 119.116  1.00  0.00           C
ATOM   4699  HA  ARG Y  29     135.799 137.502 119.981  1.00  0.00           H
ATOM   4700  CB  ARG Y  29     136.204 136.948 117.946  1.00  0.00           C
ATOM   4701  HB1 ARG Y  29     136.776 136.026 118.160  1.00  0.00           H
ATOM   4702  HB2 ARG Y  29     135.624 136.751 117.020  1.00  0.00           H
ATOM   4703  CG  ARG Y  29     137.141 138.139 117.737  1.00  0.00           C
ATOM   4704  HG1 ARG Y  29     136.513 138.957 117.306  1.00  0.00           H
ATOM   4705  HG2 ARG Y  29     137.503 138.459 118.743  1.00  0.00           H
ATOM   4706  CD  ARG Y  29     138.349 137.978 116.825  1.00  0.00           C
ATOM   4707  HD1 ARG Y  29     139.047 137.201 117.200  1.00  0.00           H
ATOM   4708  HD2 ARG Y  29     138.032 137.742 115.784  1.00  0.00           H
ATOM   4709  NE  ARG Y  29     139.018 139.320 116.874  1.00  0.00           N
ATOM   4710  HE  ARG Y  29     138.558 140.067 117.368  1.00  0.00           H
ATOM   4711  CZ  ARG Y  29     139.953 139.699 115.996  1.00  0.00           C
ATOM   4712  NH1 ARG Y  29     140.575 138.820 115.220  1.00  0.00           N
ATOM   4713 1HH1 ARG Y  29     140.254 137.887 115.234  1.00  0.00           H
ATOM   4714 2HH1 ARG Y  29     141.057 139.222 114.430  1.00  0.00           H
ATOM   4715  NH2 ARG Y  29     140.258 140.986 115.864  1.00  0.00           N
ATOM   4716 1HH2 ARG Y  29     139.950 141.627 116.576  1.00  0.00           H
ATOM   4717 2HH2 ARG Y  29     140.973 141.230 115.212  1.00  0.00           H
ATOM   4718  C   ARG Y  29     134.288 138.327 118.744  1.00  0.00           C
ATOM   4719  O   ARG Y  29     133.509 138.210 117.806  1.00  0.00           O
ATOM   4720  N   ILE Y  30     134.351 139.482 119.449  1.00  0.00           N
ATOM   4721  HN  ILE Y  30     134.980 139.560 120.223  1.00  0.00           H
ATOM   4722  CA  ILE Y  30     133.542 140.662 119.137  1.00  0.00           C
ATOM   4723  HA  ILE Y  30     132.519 140.378 119.316  1.00  0.00           H
ATOM   4724  CB  ILE Y  30     133.857 141.878 120.018  1.00  0.00           C
ATOM   4725  HB  ILE Y  30     134.909 142.196 119.826  1.00  0.00           H
ATOM   4726  CG2 ILE Y  30     132.924 143.064 119.662  1.00  0.00           C
ATOM   4727 1HG2 ILE Y  30     133.126 143.942 120.308  1.00  0.00           H
ATOM   4728 2HG2 ILE Y  30     133.073 143.400 118.616  1.00  0.00           H
ATOM   4729 3HG2 ILE Y  30     131.862 142.769 119.787  1.00  0.00           H
ATOM   4730  CG1 ILE Y  30     133.730 141.533 121.517  1.00  0.00           C
ATOM   4731 1HG1 ILE Y  30     132.658 141.355 121.758  1.00  0.00           H
ATOM   4732 2HG1 ILE Y  30     134.275 140.593 121.742  1.00  0.00           H
ATOM   4733  CD  ILE Y  30     134.298 142.631 122.423  1.00  0.00           C
ATOM   4734  HD1 ILE Y  30     134.238 142.325 123.488  1.00  0.00           H
ATOM   4735  HD2 ILE Y  30     135.360 142.833 122.174  1.00  0.00           H
ATOM   4736  HD3 ILE Y  30     133.734 143.578 122.300  1.00  0.00           H
ATOM   4737  C   ILE Y  30     133.648 141.087 117.675  1.00  0.00           C
ATOM   4738  O   ILE Y  30     134.741 141.281 117.143  1.00  0.00           O
ATOM   4739  N   GLY Y  31     132.493 141.218 116.999  1.00  0.00           N
ATOM   4740  HN  GLY Y  31     131.635 141.028 117.481  1.00  0.00           H
ATOM   4741  CA  GLY Y  31     132.405 141.655 115.614  1.00  0.00           C
ATOM   4742  HA1 GLY Y  31     131.508 142.246 115.517  1.00  0.00           H
ATOM   4743  HA2 GLY Y  31     133.295 142.213 115.355  1.00  0.00           H
ATOM   4744  C   GLY Y  31     132.303 140.528 114.630  1.00  0.00           C
ATOM   4745  O   GLY Y  31     131.775 140.722 113.537  1.00  0.00           O
ATOM   4746  N   GLU Y  32     132.745 139.318 115.029  1.00  0.00           N
ATOM   4747  HN  GLU Y  32     133.140 139.211 115.940  1.00  0.00           H
ATOM   4748  CA  GLU Y  32     132.565 138.081 114.294  1.00  0.00           C
ATOM   4749  HA  GLU Y  32     132.645 138.303 113.238  1.00  0.00           H
ATOM   4750  CB  GLU Y  32     133.636 137.009 114.687  1.00  0.00           C
ATOM   4751  HB1 GLU Y  32     133.631 136.887 115.790  1.00  0.00           H
ATOM   4752  HB2 GLU Y  32     133.350 136.021 114.266  1.00  0.00           H
ATOM   4753  CG  GLU Y  32     135.087 137.303 114.201  1.00  0.00           C
ATOM   4754  HG1 GLU Y  32     135.076 137.483 113.106  1.00  0.00           H
ATOM   4755  HG2 GLU Y  32     135.463 138.214 114.705  1.00  0.00           H
ATOM   4756  CD  GLU Y  32     136.078 136.164 114.471  1.00  0.00           C
ATOM   4757  OE1 GLU Y  32     135.681 135.163 115.124  1.00  0.00           O
ATOM   4758  OE2 GLU Y  32     137.268 136.269 114.065  1.00  0.00           O
ATOM   4759  C   GLU Y  32     131.154 137.545 114.564  1.00  0.00           C
ATOM   4760  O   GLU Y  32     130.440 138.071 115.424  1.00  0.00           O
ATOM   4761  N   PRO Y  33     130.681 136.531 113.859  1.00  0.00           N
ATOM   4762  CD  PRO Y  33     131.175 136.170 112.523  1.00  0.00           C
ATOM   4763  HD1 PRO Y  33     132.212 135.773 112.555  1.00  0.00           H
ATOM   4764  HD2 PRO Y  33     131.126 137.063 111.859  1.00  0.00           H
ATOM   4765  CA  PRO Y  33     129.392 135.925 114.159  1.00  0.00           C
ATOM   4766  HA  PRO Y  33     128.714 136.626 114.628  1.00  0.00           H
ATOM   4767  CB  PRO Y  33     128.935 135.499 112.761  1.00  0.00           C
ATOM   4768  HB1 PRO Y  33     128.183 134.693 112.772  1.00  0.00           H
ATOM   4769  HB2 PRO Y  33     128.503 136.392 112.251  1.00  0.00           H
ATOM   4770  CG  PRO Y  33     130.210 135.101 112.033  1.00  0.00           C
ATOM   4771  HG1 PRO Y  33     130.547 134.095 112.367  1.00  0.00           H
ATOM   4772  HG2 PRO Y  33     130.096 135.109 110.930  1.00  0.00           H
ATOM   4773  C   PRO Y  33     129.552 134.718 115.075  1.00  0.00           C
ATOM   4774  O   PRO Y  33     130.666 134.243 115.297  1.00  0.00           O
ATOM   4775  N   LEU Y  34     128.440 134.177 115.613  1.00  0.00           N
ATOM   4776  HN  LEU Y  34     127.553 134.616 115.469  1.00  0.00           H
ATOM   4777  CA  LEU Y  34     128.450 132.973 116.432  1.00  0.00           C
ATOM   4778  HA  LEU Y  34     129.244 132.317 116.110  1.00  0.00           H
ATOM   4779  CB  LEU Y  34     128.667 133.336 117.932  1.00  0.00           C
ATOM   4780  HB1 LEU Y  34     129.691 133.758 118.034  1.00  0.00           H
ATOM   4781  HB2 LEU Y  34     127.969 134.159 118.186  1.00  0.00           H
ATOM   4782  CG  LEU Y  34     128.496 132.212 118.982  1.00  0.00           C
ATOM   4783  HG  LEU Y  34     127.495 131.740 118.839  1.00  0.00           H
ATOM   4784  CD1 LEU Y  34     129.564 131.115 118.857  1.00  0.00           C
ATOM   4785 1HD1 LEU Y  34     129.392 130.326 119.620  1.00  0.00           H
ATOM   4786 2HD1 LEU Y  34     129.527 130.631 117.859  1.00  0.00           H
ATOM   4787 3HD1 LEU Y  34     130.577 131.538 119.010  1.00  0.00           H
ATOM   4788  CD2 LEU Y  34     128.503 132.795 120.405  1.00  0.00           C
ATOM   4789 1HD2 LEU Y  34     128.348 131.994 121.157  1.00  0.00           H
ATOM   4790 2HD2 LEU Y  34     129.469 133.295 120.617  1.00  0.00           H
ATOM   4791 3HD2 LEU Y  34     127.698 133.551 120.521  1.00  0.00           H
ATOM   4792  C   LEU Y  34     127.145 132.214 116.210  1.00  0.00           C
ATOM   4793  O   LEU Y  34     126.102 132.817 115.949  1.00  0.00           O
ATOM   4794  N   VAL Y  35     127.178 130.863 116.269  1.00  0.00           N
ATOM   4795  HN  VAL Y  35     128.043 130.367 116.357  1.00  0.00           H
ATOM   4796  CA  VAL Y  35     125.990 130.026 116.359  1.00  0.00           C
ATOM   4797  HA  VAL Y  35     125.118 130.655 116.440  1.00  0.00           H
ATOM   4798  CB  VAL Y  35     125.765 129.038 115.211  1.00  0.00           C
ATOM   4799  HB  VAL Y  35     124.954 128.321 115.489  1.00  0.00           H
ATOM   4800  CG1 VAL Y  35     125.272 129.799 113.974  1.00  0.00           C
ATOM   4801 1HG1 VAL Y  35     125.018 129.088 113.161  1.00  0.00           H
ATOM   4802 2HG1 VAL Y  35     124.375 130.405 114.217  1.00  0.00           H
ATOM   4803 3HG1 VAL Y  35     126.072 130.466 113.598  1.00  0.00           H
ATOM   4804  CG2 VAL Y  35     127.038 128.233 114.893  1.00  0.00           C
ATOM   4805 1HG2 VAL Y  35     126.819 127.455 114.133  1.00  0.00           H
ATOM   4806 2HG2 VAL Y  35     127.821 128.898 114.472  1.00  0.00           H
ATOM   4807 3HG2 VAL Y  35     127.451 127.731 115.792  1.00  0.00           H
ATOM   4808  C   VAL Y  35     126.048 129.207 117.628  1.00  0.00           C
ATOM   4809  O   VAL Y  35     127.111 128.809 118.103  1.00  0.00           O
ATOM   4810  N   LEU Y  36     124.875 128.920 118.220  1.00  0.00           N
ATOM   4811  HN  LEU Y  36     124.026 129.337 117.882  1.00  0.00           H
ATOM   4812  CA  LEU Y  36     124.772 127.987 119.323  1.00  0.00           C
ATOM   4813  HA  LEU Y  36     125.710 127.463 119.425  1.00  0.00           H
ATOM   4814  CB  LEU Y  36     124.429 128.626 120.698  1.00  0.00           C
ATOM   4815  HB1 LEU Y  36     123.331 128.760 120.807  1.00  0.00           H
ATOM   4816  HB2 LEU Y  36     124.757 127.912 121.485  1.00  0.00           H
ATOM   4817  CG  LEU Y  36     125.096 129.991 120.954  1.00  0.00           C
ATOM   4818  HG  LEU Y  36     126.038 130.039 120.355  1.00  0.00           H
ATOM   4819  CD1 LEU Y  36     124.153 131.113 120.500  1.00  0.00           C
ATOM   4820 1HD1 LEU Y  36     124.689 132.071 120.383  1.00  0.00           H
ATOM   4821 2HD1 LEU Y  36     123.706 130.872 119.513  1.00  0.00           H
ATOM   4822 3HD1 LEU Y  36     123.325 131.229 121.230  1.00  0.00           H
ATOM   4823  CD2 LEU Y  36     125.479 130.158 122.432  1.00  0.00           C
ATOM   4824 1HD2 LEU Y  36     125.984 131.130 122.604  1.00  0.00           H
ATOM   4825 2HD2 LEU Y  36     124.577 130.102 123.076  1.00  0.00           H
ATOM   4826 3HD2 LEU Y  36     126.181 129.352 122.734  1.00  0.00           H
ATOM   4827  C   LEU Y  36     123.719 126.959 118.987  1.00  0.00           C
ATOM   4828  O   LEU Y  36     122.567 127.294 118.720  1.00  0.00           O
ATOM   4829  N   LYS Y  37     124.089 125.665 118.981  1.00  0.00           N
ATOM   4830  HN  LYS Y  37     125.030 125.431 119.218  1.00  0.00           H
ATOM   4831  CA  LYS Y  37     123.160 124.569 118.758  1.00  0.00           C
ATOM   4832  HA  LYS Y  37     122.646 124.747 117.823  1.00  0.00           H
ATOM   4833  CB  LYS Y  37     123.872 123.190 118.694  1.00  0.00           C
ATOM   4834  HB1 LYS Y  37     124.661 123.179 119.470  1.00  0.00           H
ATOM   4835  HB2 LYS Y  37     123.154 122.379 118.957  1.00  0.00           H
ATOM   4836  CG  LYS Y  37     124.456 122.821 117.324  1.00  0.00           C
ATOM   4837  HG1 LYS Y  37     123.619 122.762 116.589  1.00  0.00           H
ATOM   4838  HG2 LYS Y  37     125.147 123.622 116.978  1.00  0.00           H
ATOM   4839  CD  LYS Y  37     125.207 121.473 117.343  1.00  0.00           C
ATOM   4840  HD1 LYS Y  37     125.548 121.263 116.302  1.00  0.00           H
ATOM   4841  HD2 LYS Y  37     126.116 121.576 117.975  1.00  0.00           H
ATOM   4842  CE  LYS Y  37     124.364 120.292 117.852  1.00  0.00           C
ATOM   4843  HE1 LYS Y  37     124.115 120.401 118.928  1.00  0.00           H
ATOM   4844  HE2 LYS Y  37     123.419 120.243 117.275  1.00  0.00           H
ATOM   4845  NZ  LYS Y  37     125.079 119.014 117.676  1.00  0.00           N
ATOM   4846  HZ1 LYS Y  37     124.471 118.210 117.926  1.00  0.00           H
ATOM   4847  HZ2 LYS Y  37     125.376 118.915 116.675  1.00  0.00           H
ATOM   4848  HZ3 LYS Y  37     125.946 118.999 118.250  1.00  0.00           H
ATOM   4849  C   LYS Y  37     122.082 124.443 119.819  1.00  0.00           C
ATOM   4850  O   LYS Y  37     122.193 124.927 120.944  1.00  0.00           O
ATOM   4851  N   CYS Y  38     121.028 123.695 119.486  1.00  0.00           N
ATOM   4852  HN  CYS Y  38     120.865 123.388 118.547  1.00  0.00           H
ATOM   4853  CA  CYS Y  38     120.140 123.132 120.468  1.00  0.00           C
ATOM   4854  HA  CYS Y  38     120.476 123.349 121.472  1.00  0.00           H
ATOM   4855  CB  CYS Y  38     118.742 123.747 120.219  1.00  0.00           C
ATOM   4856  HB1 CYS Y  38     118.882 124.844 120.094  1.00  0.00           H
ATOM   4857  HB2 CYS Y  38     118.376 123.379 119.235  1.00  0.00           H
ATOM   4858  SG  CYS Y  38     117.471 123.518 121.503  1.00  0.00           S
ATOM   4859  C   CYS Y  38     120.252 121.625 120.236  1.00  0.00           C
ATOM   4860  O   CYS Y  38     119.940 121.134 119.155  1.00  0.00           O
ATOM   4861  N   LYS Y  39     120.809 120.870 121.217  1.00  0.00           N
ATOM   4862  HN  LYS Y  39     120.996 121.315 122.097  1.00  0.00           H
ATOM   4863  CA  LYS Y  39     121.262 119.475 121.159  1.00  0.00           C
ATOM   4864  HA  LYS Y  39     122.290 119.480 120.831  1.00  0.00           H
ATOM   4865  CB  LYS Y  39     121.180 118.863 122.589  1.00  0.00           C
ATOM   4866  HB1 LYS Y  39     121.693 119.541 123.307  1.00  0.00           H
ATOM   4867  HB2 LYS Y  39     120.108 118.854 122.893  1.00  0.00           H
ATOM   4868  CG  LYS Y  39     121.747 117.437 122.806  1.00  0.00           C
ATOM   4869  HG1 LYS Y  39     121.732 116.835 121.873  1.00  0.00           H
ATOM   4870  HG2 LYS Y  39     122.803 117.544 123.138  1.00  0.00           H
ATOM   4871  CD  LYS Y  39     120.929 116.704 123.890  1.00  0.00           C
ATOM   4872  HD1 LYS Y  39     120.700 117.463 124.676  1.00  0.00           H
ATOM   4873  HD2 LYS Y  39     119.958 116.379 123.456  1.00  0.00           H
ATOM   4874  CE  LYS Y  39     121.586 115.533 124.642  1.00  0.00           C
ATOM   4875  HE1 LYS Y  39     122.616 115.787 124.962  1.00  0.00           H
ATOM   4876  HE2 LYS Y  39     120.999 115.323 125.559  1.00  0.00           H
ATOM   4877  NZ  LYS Y  39     121.617 114.295 123.853  1.00  0.00           N
ATOM   4878  HZ1 LYS Y  39     121.950 113.491 124.461  1.00  0.00           H
ATOM   4879  HZ2 LYS Y  39     120.663 114.038 123.486  1.00  0.00           H
ATOM   4880  HZ3 LYS Y  39     122.238 114.358 123.028  1.00  0.00           H
ATOM   4881  C   LYS Y  39     120.511 118.520 120.239  1.00  0.00           C
ATOM   4882  O   LYS Y  39     121.113 117.849 119.398  1.00  0.00           O
ATOM   4883  N   GLY Y  40     119.176 118.455 120.389  1.00  0.00           N
ATOM   4884  HN  GLY Y  40     118.748 119.122 121.003  1.00  0.00           H
ATOM   4885  CA  GLY Y  40     118.382 117.299 119.995  1.00  0.00           C
ATOM   4886  HA1 GLY Y  40     118.994 116.590 119.458  1.00  0.00           H
ATOM   4887  HA2 GLY Y  40     117.975 116.873 120.902  1.00  0.00           H
ATOM   4888  C   GLY Y  40     117.216 117.622 119.110  1.00  0.00           C
ATOM   4889  O   GLY Y  40     116.385 116.758 118.850  1.00  0.00           O
ATOM   4890  N   ALA Y  41     117.049 118.881 118.678  1.00  0.00           N
ATOM   4891  HN  ALA Y  41     117.738 119.576 118.869  1.00  0.00           H
ATOM   4892  CA  ALA Y  41     115.936 119.271 117.831  1.00  0.00           C
ATOM   4893  HA  ALA Y  41     115.049 118.925 118.342  1.00  0.00           H
ATOM   4894  CB  ALA Y  41     115.851 120.800 117.748  1.00  0.00           C
ATOM   4895  HB1 ALA Y  41     114.968 121.121 117.153  1.00  0.00           H
ATOM   4896  HB2 ALA Y  41     115.753 121.204 118.777  1.00  0.00           H
ATOM   4897  HB3 ALA Y  41     116.769 121.217 117.275  1.00  0.00           H
ATOM   4898  C   ALA Y  41     115.939 118.679 116.409  1.00  0.00           C
ATOM   4899  O   ALA Y  41     117.012 118.392 115.866  1.00  0.00           O
ATOM   4900  N   PRO Y  42     114.785 118.476 115.754  1.00  0.00           N
ATOM   4901  CD  PRO Y  42     113.459 118.518 116.376  1.00  0.00           C
ATOM   4902  HD1 PRO Y  42     113.188 119.579 116.579  1.00  0.00           H
ATOM   4903  HD2 PRO Y  42     113.428 117.919 117.313  1.00  0.00           H
ATOM   4904  CA  PRO Y  42     114.680 118.397 114.295  1.00  0.00           C
ATOM   4905  HA  PRO Y  42     115.150 117.468 114.008  1.00  0.00           H
ATOM   4906  CB  PRO Y  42     113.165 118.418 114.012  1.00  0.00           C
ATOM   4907  HB1 PRO Y  42     112.812 119.456 113.816  1.00  0.00           H
ATOM   4908  HB2 PRO Y  42     112.894 117.775 113.151  1.00  0.00           H
ATOM   4909  CG  PRO Y  42     112.532 117.928 115.317  1.00  0.00           C
ATOM   4910  HG1 PRO Y  42     111.479 118.256 115.431  1.00  0.00           H
ATOM   4911  HG2 PRO Y  42     112.581 116.817 115.366  1.00  0.00           H
ATOM   4912  C   PRO Y  42     115.409 119.505 113.548  1.00  0.00           C
ATOM   4913  O   PRO Y  42     115.448 120.639 114.022  1.00  0.00           O
ATOM   4914  N   LYS Y  43     115.951 119.226 112.345  1.00  0.00           N
ATOM   4915  HN  LYS Y  43     115.852 118.322 111.943  1.00  0.00           H
ATOM   4916  CA  LYS Y  43     116.803 120.170 111.634  1.00  0.00           C
ATOM   4917  HA  LYS Y  43     117.370 120.758 112.344  1.00  0.00           H
ATOM   4918  CB  LYS Y  43     117.782 119.420 110.683  1.00  0.00           C
ATOM   4919  HB1 LYS Y  43     117.335 118.452 110.374  1.00  0.00           H
ATOM   4920  HB2 LYS Y  43     117.927 120.012 109.750  1.00  0.00           H
ATOM   4921  CG  LYS Y  43     119.206 119.197 111.216  1.00  0.00           C
ATOM   4922  HG1 LYS Y  43     119.845 118.959 110.331  1.00  0.00           H
ATOM   4923  HG2 LYS Y  43     119.595 120.146 111.649  1.00  0.00           H
ATOM   4924  CD  LYS Y  43     119.348 118.046 112.221  1.00  0.00           C
ATOM   4925  HD1 LYS Y  43     118.826 118.318 113.167  1.00  0.00           H
ATOM   4926  HD2 LYS Y  43     118.846 117.147 111.794  1.00  0.00           H
ATOM   4927  CE  LYS Y  43     120.820 117.715 112.498  1.00  0.00           C
ATOM   4928  HE1 LYS Y  43     121.346 117.497 111.541  1.00  0.00           H
ATOM   4929  HE2 LYS Y  43     121.331 118.565 112.994  1.00  0.00           H
ATOM   4930  NZ  LYS Y  43     120.942 116.527 113.359  1.00  0.00           N
ATOM   4931  HZ1 LYS Y  43     121.949 116.371 113.615  1.00  0.00           H
ATOM   4932  HZ2 LYS Y  43     120.402 116.630 114.249  1.00  0.00           H
ATOM   4933  HZ3 LYS Y  43     120.579 115.690 112.828  1.00  0.00           H
ATOM   4934  C   LYS Y  43     115.991 121.157 110.796  1.00  0.00           C
ATOM   4935  O   LYS Y  43     116.554 121.975 110.070  1.00  0.00           O
ATOM   4936  N   LYS Y  44     114.655 121.124 110.913  1.00  0.00           N
ATOM   4937  HN  LYS Y  44     114.225 120.484 111.544  1.00  0.00           H
ATOM   4938  CA  LYS Y  44     113.742 122.039 110.272  1.00  0.00           C
ATOM   4939  HA  LYS Y  44     114.169 123.028 110.278  1.00  0.00           H
ATOM   4940  CB  LYS Y  44     113.383 121.595 108.834  1.00  0.00           C
ATOM   4941  HB1 LYS Y  44     113.341 120.484 108.800  1.00  0.00           H
ATOM   4942  HB2 LYS Y  44     112.371 121.970 108.555  1.00  0.00           H
ATOM   4943  CG  LYS Y  44     114.354 122.122 107.774  1.00  0.00           C
ATOM   4944  HG1 LYS Y  44     114.393 123.231 107.856  1.00  0.00           H
ATOM   4945  HG2 LYS Y  44     115.375 121.727 107.975  1.00  0.00           H
ATOM   4946  CD  LYS Y  44     113.916 121.693 106.373  1.00  0.00           C
ATOM   4947  HD1 LYS Y  44     113.940 120.578 106.332  1.00  0.00           H
ATOM   4948  HD2 LYS Y  44     112.860 121.999 106.197  1.00  0.00           H
ATOM   4949  CE  LYS Y  44     114.810 122.232 105.259  1.00  0.00           C
ATOM   4950  HE1 LYS Y  44     115.881 122.007 105.454  1.00  0.00           H
ATOM   4951  HE2 LYS Y  44     114.507 121.753 104.306  1.00  0.00           H
ATOM   4952  NZ  LYS Y  44     114.651 123.689 105.135  1.00  0.00           N
ATOM   4953  HZ1 LYS Y  44     114.957 124.048 104.201  1.00  0.00           H
ATOM   4954  HZ2 LYS Y  44     113.636 123.939 105.234  1.00  0.00           H
ATOM   4955  HZ3 LYS Y  44     115.153 124.194 105.884  1.00  0.00           H
ATOM   4956  C   LYS Y  44     112.474 122.051 111.104  1.00  0.00           C
ATOM   4957  O   LYS Y  44     112.253 121.096 111.855  1.00  0.00           O
ATOM   4958  N   PRO Y  45     111.613 123.066 111.038  1.00  0.00           N
ATOM   4959  CD  PRO Y  45     111.834 124.321 110.309  1.00  0.00           C
ATOM   4960  HD1 PRO Y  45     112.357 124.178 109.340  1.00  0.00           H
ATOM   4961  HD2 PRO Y  45     112.418 125.012 110.959  1.00  0.00           H
ATOM   4962  CA  PRO Y  45     110.281 123.017 111.631  1.00  0.00           C
ATOM   4963  HA  PRO Y  45     110.407 122.793 112.674  1.00  0.00           H
ATOM   4964  CB  PRO Y  45     109.743 124.437 111.395  1.00  0.00           C
ATOM   4965  HB1 PRO Y  45     108.639 124.503 111.341  1.00  0.00           H
ATOM   4966  HB2 PRO Y  45     110.100 125.102 112.216  1.00  0.00           H
ATOM   4967  CG  PRO Y  45     110.425 124.861 110.100  1.00  0.00           C
ATOM   4968  HG1 PRO Y  45     109.946 124.357 109.233  1.00  0.00           H
ATOM   4969  HG2 PRO Y  45     110.397 125.956 109.952  1.00  0.00           H
ATOM   4970  C   PRO Y  45     109.378 121.939 111.020  1.00  0.00           C
ATOM   4971  O   PRO Y  45     109.641 121.512 109.891  1.00  0.00           O
ATOM   4972  N   PRO Y  46     108.307 121.494 111.671  1.00  0.00           N
ATOM   4973  CD  PRO Y  46     107.420 120.490 111.085  1.00  0.00           C
ATOM   4974  HD1 PRO Y  46     107.994 119.600 110.744  1.00  0.00           H
ATOM   4975  HD2 PRO Y  46     106.876 120.939 110.224  1.00  0.00           H
ATOM   4976  CA  PRO Y  46     107.822 121.978 112.959  1.00  0.00           C
ATOM   4977  HA  PRO Y  46     107.822 123.058 112.981  1.00  0.00           H
ATOM   4978  CB  PRO Y  46     106.394 121.429 113.039  1.00  0.00           C
ATOM   4979  HB1 PRO Y  46     106.046 121.260 114.081  1.00  0.00           H
ATOM   4980  HB2 PRO Y  46     105.715 122.164 112.551  1.00  0.00           H
ATOM   4981  CG  PRO Y  46     106.451 120.141 112.216  1.00  0.00           C
ATOM   4982  HG1 PRO Y  46     106.906 119.350 112.853  1.00  0.00           H
ATOM   4983  HG2 PRO Y  46     105.466 119.793 111.849  1.00  0.00           H
ATOM   4984  C   PRO Y  46     108.679 121.493 114.112  1.00  0.00           C
ATOM   4985  O   PRO Y  46     109.114 120.343 114.158  1.00  0.00           O
ATOM   4986  N   GLN Y  47     108.937 122.394 115.062  1.00  0.00           N
ATOM   4987  HN  GLN Y  47     108.490 123.286 115.054  1.00  0.00           H
ATOM   4988  CA  GLN Y  47     109.829 122.183 116.171  1.00  0.00           C
ATOM   4989  HA  GLN Y  47     110.135 121.148 116.245  1.00  0.00           H
ATOM   4990  CB  GLN Y  47     111.066 123.120 116.081  1.00  0.00           C
ATOM   4991  HB1 GLN Y  47     110.705 124.135 115.796  1.00  0.00           H
ATOM   4992  HB2 GLN Y  47     111.570 123.215 117.069  1.00  0.00           H
ATOM   4993  CG  GLN Y  47     112.124 122.618 115.067  1.00  0.00           C
ATOM   4994  HG1 GLN Y  47     112.770 121.855 115.547  1.00  0.00           H
ATOM   4995  HG2 GLN Y  47     111.618 122.135 114.207  1.00  0.00           H
ATOM   4996  CD  GLN Y  47     112.991 123.743 114.492  1.00  0.00           C
ATOM   4997  OE1 GLN Y  47     112.589 124.904 114.379  1.00  0.00           O
ATOM   4998  NE2 GLN Y  47     114.215 123.377 114.053  1.00  0.00           N
ATOM   4999 1HE2 GLN Y  47     114.536 122.431 114.142  1.00  0.00           H
ATOM   5000 2HE2 GLN Y  47     114.731 124.059 113.539  1.00  0.00           H
ATOM   5001  C   GLN Y  47     109.018 122.517 117.391  1.00  0.00           C
ATOM   5002  O   GLN Y  47     107.925 123.075 117.310  1.00  0.00           O
ATOM   5003  N   ARG Y  48     109.513 122.143 118.571  1.00  0.00           N
ATOM   5004  HN  ARG Y  48     110.361 121.617 118.632  1.00  0.00           H
ATOM   5005  CA  ARG Y  48     108.991 122.698 119.794  1.00  0.00           C
ATOM   5006  HA  ARG Y  48     108.423 123.600 119.601  1.00  0.00           H
ATOM   5007  CB  ARG Y  48     108.109 121.664 120.533  1.00  0.00           C
ATOM   5008  HB1 ARG Y  48     107.412 121.263 119.767  1.00  0.00           H
ATOM   5009  HB2 ARG Y  48     108.732 120.810 120.865  1.00  0.00           H
ATOM   5010  CG  ARG Y  48     107.245 122.203 121.694  1.00  0.00           C
ATOM   5011  HG1 ARG Y  48     107.901 122.447 122.560  1.00  0.00           H
ATOM   5012  HG2 ARG Y  48     106.746 123.147 121.378  1.00  0.00           H
ATOM   5013  CD  ARG Y  48     106.142 121.232 122.170  1.00  0.00           C
ATOM   5014  HD1 ARG Y  48     106.594 120.264 122.485  1.00  0.00           H
ATOM   5015  HD2 ARG Y  48     105.573 121.671 123.021  1.00  0.00           H
ATOM   5016  NE  ARG Y  48     105.203 121.021 121.015  1.00  0.00           N
ATOM   5017  HE  ARG Y  48     105.136 121.712 120.290  1.00  0.00           H
ATOM   5018  CZ  ARG Y  48     104.563 119.874 120.764  1.00  0.00           C
ATOM   5019  NH1 ARG Y  48     104.333 118.957 121.691  1.00  0.00           N
ATOM   5020 1HH1 ARG Y  48     104.178 119.298 122.623  1.00  0.00           H
ATOM   5021 2HH1 ARG Y  48     103.796 118.158 121.402  1.00  0.00           H
ATOM   5022  NH2 ARG Y  48     104.123 119.640 119.532  1.00  0.00           N
ATOM   5023 1HH2 ARG Y  48     104.552 120.196 118.810  1.00  0.00           H
ATOM   5024 2HH2 ARG Y  48     103.937 118.677 119.331  1.00  0.00           H
ATOM   5025  C   ARG Y  48     110.235 123.086 120.539  1.00  0.00           C
ATOM   5026  O   ARG Y  48     111.001 122.227 120.978  1.00  0.00           O
ATOM   5027  N   LEU Y  49     110.516 124.393 120.613  1.00  0.00           N
ATOM   5028  HN  LEU Y  49     109.942 125.100 120.197  1.00  0.00           H
ATOM   5029  CA  LEU Y  49     111.752 124.875 121.171  1.00  0.00           C
ATOM   5030  HA  LEU Y  49     112.076 124.188 121.939  1.00  0.00           H
ATOM   5031  CB  LEU Y  49     112.893 125.009 120.112  1.00  0.00           C
ATOM   5032  HB1 LEU Y  49     113.790 125.467 120.582  1.00  0.00           H
ATOM   5033  HB2 LEU Y  49     113.179 123.971 119.825  1.00  0.00           H
ATOM   5034  CG  LEU Y  49     112.577 125.767 118.794  1.00  0.00           C
ATOM   5035  HG  LEU Y  49     111.646 125.338 118.352  1.00  0.00           H
ATOM   5036  CD1 LEU Y  49     112.380 127.279 118.956  1.00  0.00           C
ATOM   5037 1HD1 LEU Y  49     112.322 127.763 117.957  1.00  0.00           H
ATOM   5038 2HD1 LEU Y  49     111.434 127.502 119.486  1.00  0.00           H
ATOM   5039 3HD1 LEU Y  49     113.232 127.725 119.512  1.00  0.00           H
ATOM   5040  CD2 LEU Y  49     113.701 125.566 117.771  1.00  0.00           C
ATOM   5041 1HD2 LEU Y  49     113.478 126.108 116.828  1.00  0.00           H
ATOM   5042 2HD2 LEU Y  49     114.662 125.954 118.175  1.00  0.00           H
ATOM   5043 3HD2 LEU Y  49     113.829 124.491 117.527  1.00  0.00           H
ATOM   5044  C   LEU Y  49     111.495 126.176 121.887  1.00  0.00           C
ATOM   5045  O   LEU Y  49     110.526 126.889 121.621  1.00  0.00           O
ATOM   5046  N   GLU Y  50     112.363 126.505 122.850  1.00  0.00           N
ATOM   5047  HN  GLU Y  50     113.094 125.876 123.118  1.00  0.00           H
ATOM   5048  CA  GLU Y  50     112.317 127.796 123.488  1.00  0.00           C
ATOM   5049  HA  GLU Y  50     111.870 128.521 122.822  1.00  0.00           H
ATOM   5050  CB  GLU Y  50     111.513 127.747 124.808  1.00  0.00           C
ATOM   5051  HB1 GLU Y  50     110.579 127.167 124.618  1.00  0.00           H
ATOM   5052  HB2 GLU Y  50     112.093 127.192 125.577  1.00  0.00           H
ATOM   5053  CG  GLU Y  50     111.107 129.140 125.342  1.00  0.00           C
ATOM   5054  HG1 GLU Y  50     111.991 129.798 125.466  1.00  0.00           H
ATOM   5055  HG2 GLU Y  50     110.407 129.620 124.624  1.00  0.00           H
ATOM   5056  CD  GLU Y  50     110.405 129.025 126.684  1.00  0.00           C
ATOM   5057  OE1 GLU Y  50     109.147 128.988 126.695  1.00  0.00           O
ATOM   5058  OE2 GLU Y  50     111.103 128.961 127.729  1.00  0.00           O
ATOM   5059  C   GLU Y  50     113.731 128.242 123.761  1.00  0.00           C
ATOM   5060  O   GLU Y  50     114.502 127.530 124.406  1.00  0.00           O
ATOM   5061  N   TRP Y  51     114.103 129.436 123.268  1.00  0.00           N
ATOM   5062  HN  TRP Y  51     113.515 129.919 122.614  1.00  0.00           H
ATOM   5063  CA  TRP Y  51     115.347 130.085 123.608  1.00  0.00           C
[truncated: 1,049,054 more chars]
